# Supplementary material for: Lattice-free prediction of three-dimensional structure of programmed DNA assemblies
Source: Nat Commun. 2014 Dec 3;5:5578. doi: 10.1038/ncomms6578 (PMC4268701; doi:10.1038/ncomms6578)
Supplement: Supplementary Dataset 1 — Tiamat and PDB files for 3D crystal lattice. [file ncomms6578-s10.zip › Supplemetary Dataset 1/3D_crystal.pdb]

MODEL        1                                                                                                                                      
ATOM      1  P    DG A   3     496.558 377.848 480.709  1.00  0.00           P  
REMARK-SIMTK-COORDS   496.557550012   377.847975885   480.708594341
ATOM      2  OP1  DG A   3     497.692 376.977 481.098  1.00  0.00           O  
REMARK-SIMTK-COORDS   497.692371740   376.977275349   481.097715429
ATOM      3  OP2  DG A   3     496.573 378.349 479.320  1.00  0.00           O  
REMARK-SIMTK-COORDS   496.573273417   378.348540605   479.319928169
ATOM      4  O5'  DG A   3     496.454 379.070 481.728  1.00  0.00           O  
REMARK-SIMTK-COORDS   496.453795893   379.069642179   481.728472053
ATOM      5  O3'  DG A   3     496.713 383.267 481.306  1.00  0.00           O  
REMARK-SIMTK-COORDS   496.712949765   383.266778962   481.305662286
ATOM      6  C1'  DG A   3     497.116 381.622 483.774  1.00  0.00           C  
REMARK-SIMTK-COORDS   497.116185378   381.622002782   483.773598339
ATOM      7  C2'  DG A   3     497.859 381.493 482.450  1.00  0.00           C  
REMARK-SIMTK-COORDS   497.858746842   381.493137669   482.449859220
ATOM      8  C3'  DG A   3     496.776 381.849 481.444  1.00  0.00           C  
REMARK-SIMTK-COORDS   496.776311122   381.848932599   481.443828962
ATOM      9  C4'  DG A   3     495.515 381.275 482.083  1.00  0.00           C  
REMARK-SIMTK-COORDS   495.514585184   381.274584992   482.083483935
ATOM     10  C5'  DG A   3     495.215 379.823 481.792  1.00  0.00           C  
REMARK-SIMTK-COORDS   495.215106486   379.823148926   481.791916010
ATOM     11  O4'  DG A   3     495.738 381.426 483.521  1.00  0.00           O  
REMARK-SIMTK-COORDS   495.738208187   381.426132412   483.521232220
ATOM     12  N2   DG A   3     497.418 383.082 488.834  1.00  0.00           N  
REMARK-SIMTK-COORDS   497.417518599   383.081657719   488.833614125
ATOM     13  O6   DG A   3     498.637 378.665 488.808  1.00  0.00           O  
REMARK-SIMTK-COORDS   498.637144579   378.664706056   488.808405404
ATOM     14  C6   DG A   3     498.275 379.619 488.119  1.00  0.00           C  
REMARK-SIMTK-COORDS   498.274876139   379.618925998   488.119462823
ATOM     15  C5   DG A   3     498.067 379.681 486.723  1.00  0.00           C  
REMARK-SIMTK-COORDS   498.067237081   379.681284570   486.723208394
ATOM     16  N7   DG A   3     498.211 378.695 485.745  1.00  0.00           N  
REMARK-SIMTK-COORDS   498.211068369   378.694506888   485.745320688
ATOM     17  C8   DG A   3     497.885 379.302 484.634  1.00  0.00           C  
REMARK-SIMTK-COORDS   497.884866597   379.302238838   484.633649748
ATOM     18  N9   DG A   3     497.536 380.626 484.796  1.00  0.00           N  
REMARK-SIMTK-COORDS   497.535762233   380.626013416   484.796487114
ATOM     19  C4   DG A   3     497.653 380.869 486.147  1.00  0.00           C  
REMARK-SIMTK-COORDS   497.653047455   380.868599716   486.147136611
ATOM     20  N3   DG A   3     497.408 382.056 486.760  1.00  0.00           N  
REMARK-SIMTK-COORDS   497.408314036   382.056063710   486.760483833
ATOM     21  C2   DG A   3     497.612 382.000 488.074  1.00  0.00           C  
REMARK-SIMTK-COORDS   497.611630215   381.999628961   488.073809250
ATOM     22  N1   DG A   3     498.015 380.856 488.734  1.00  0.00           N  
REMARK-SIMTK-COORDS   498.014642479   380.855602913   488.734492621
ATOM     23  H1'  DG A   3     497.242 382.620 484.196  1.00  0.00           H  
REMARK-SIMTK-COORDS   497.241577798   382.619752410   484.195832185
ATOM     24 1H2'  DG A   3     498.705 382.178 482.382  1.00  0.00           H  
REMARK-SIMTK-COORDS   498.704523224   382.178085650   482.382371639
ATOM     25 2H2'  DG A   3     498.238 380.486 482.285  1.00  0.00           H  
REMARK-SIMTK-COORDS   498.237857168   380.485619161   482.285366616
ATOM     26  H3'  DG A   3     496.963 381.399 480.467  1.00  0.00           H  
REMARK-SIMTK-COORDS   496.962705107   381.398970795   480.467400441
ATOM     27  H4'  DG A   3     494.676 381.867 481.718  1.00  0.00           H  
REMARK-SIMTK-COORDS   494.675737462   381.866649158   481.717647191
ATOM     28 1H5'  DG A   3     494.581 379.422 482.582  1.00  0.00           H  
REMARK-SIMTK-COORDS   494.580981064   379.422195177   482.582376029
ATOM     29 2H5'  DG A   3     494.690 379.749 480.841  1.00  0.00           H  
REMARK-SIMTK-COORDS   494.690247505   379.749351872   480.840593224
ATOM     30  H21  DG A   3     497.117 383.966 488.402  1.00  0.00           H  
REMARK-SIMTK-COORDS   497.117045344   383.965594187   488.402428384
ATOM     31  H22  DG A   3     497.570 383.030 489.851  1.00  0.00           H  
REMARK-SIMTK-COORDS   497.570064707   383.030472533   489.850789509
ATOM     32  H8   DG A   3     497.888 378.805 483.664  1.00  0.00           H  
REMARK-SIMTK-COORDS   497.888083927   378.804913061   483.663543196
ATOM     33  H1   DG A   3     498.133 380.914 489.756  1.00  0.00           H  
REMARK-SIMTK-COORDS   498.132551746   380.914441634   489.755544730
ATOM     34  P    DC A   4     498.299 383.687 480.739  1.00  0.00           P  
REMARK-SIMTK-COORDS   498.299348654   383.687455130   480.738848343
ATOM     35  OP1  DC A   4     499.369 382.709 480.429  1.00  0.00           O  
REMARK-SIMTK-COORDS   499.369052844   382.708562210   480.429470583
ATOM     36  OP2  DC A   4     498.176 384.827 479.809  1.00  0.00           O  
REMARK-SIMTK-COORDS   498.175864777   384.827045304   479.809489442
ATOM     37  O5'  DC A   4     498.483 384.217 482.233  1.00  0.00           O  
REMARK-SIMTK-COORDS   498.483327807   384.216753368   482.232536746
ATOM     38  O3'  DC A   4     499.167 388.030 483.922  1.00  0.00           O  
REMARK-SIMTK-COORDS   499.166811352   388.030078315   483.921622029
ATOM     39  C1'  DC A   4     499.721 385.343 485.119  1.00  0.00           C  
REMARK-SIMTK-COORDS   499.721221637   385.343068561   485.119273823
ATOM     40  C2'  DC A   4     500.248 385.889 483.798  1.00  0.00           C  
REMARK-SIMTK-COORDS   500.248292675   385.889136608   483.798432118
ATOM     41  C3'  DC A   4     499.084 386.740 483.320  1.00  0.00           C  
REMARK-SIMTK-COORDS   499.083548406   386.740201897   483.319989161
ATOM     42  C4'  DC A   4     497.867 385.954 483.804  1.00  0.00           C  
REMARK-SIMTK-COORDS   497.867118867   385.953910810   483.803685869
ATOM     43  C5'  DC A   4     497.362 384.865 482.886  1.00  0.00           C  
REMARK-SIMTK-COORDS   497.362321874   384.865256131   482.886124435
ATOM     44  O4'  DC A   4     498.308 385.342 485.058  1.00  0.00           O  
REMARK-SIMTK-COORDS   498.308383111   385.342174538   485.057568878
ATOM     45  N4   DC A   4     501.374 380.229 486.394  1.00  0.00           N  
REMARK-SIMTK-COORDS   501.373647645   380.229225827   486.394289422
ATOM     46  C4   DC A   4     500.975 381.446 486.058  1.00  0.00           C  
REMARK-SIMTK-COORDS   500.975007055   381.446102887   486.057620593
ATOM     47  N3   DC A   4     500.873 382.370 487.020  1.00  0.00           N  
REMARK-SIMTK-COORDS   500.873478709   382.369957246   487.020253503
ATOM     48  C2   DC A   4     500.468 383.632 486.733  1.00  0.00           C  
REMARK-SIMTK-COORDS   500.467631239   383.631789709   486.733304615
ATOM     49  O2   DC A   4     500.363 384.507 487.601  1.00  0.00           O  
REMARK-SIMTK-COORDS   500.362585215   384.507371728   487.601262252
ATOM     50  N1   DC A   4     500.164 383.953 485.412  1.00  0.00           N  
REMARK-SIMTK-COORDS   500.163699312   383.952950955   485.412399305
ATOM     51  C6   DC A   4     500.266 383.023 484.429  1.00  0.00           C  
REMARK-SIMTK-COORDS   500.266464599   383.022704565   484.429478174
ATOM     52  C5   DC A   4     500.675 381.753 484.694  1.00  0.00           C  
REMARK-SIMTK-COORDS   500.674872181   381.752584140   484.693760886
ATOM     53  H1'  DC A   4     500.020 385.980 485.953  1.00  0.00           H  
REMARK-SIMTK-COORDS   500.020402058   385.979710821   485.952694910
ATOM     54 1H2'  DC A   4     501.151 386.489 483.930  1.00  0.00           H  
REMARK-SIMTK-COORDS   501.150991125   386.489076525   483.929628934
ATOM     55 2H2'  DC A   4     500.481 385.098 483.087  1.00  0.00           H  
REMARK-SIMTK-COORDS   500.481454743   385.097866041   483.087193522
ATOM     56  H3'  DC A   4     499.076 386.848 482.234  1.00  0.00           H  
REMARK-SIMTK-COORDS   499.075881580   386.847589538   482.234289795
ATOM     57  H4'  DC A   4     497.059 386.673 483.941  1.00  0.00           H  
REMARK-SIMTK-COORDS   497.059129696   386.673251655   483.941229496
ATOM     58 1H5'  DC A   4     496.805 384.134 483.471  1.00  0.00           H  
REMARK-SIMTK-COORDS   496.805241435   384.133959024   483.470818308
ATOM     59 2H5'  DC A   4     496.704 385.304 482.138  1.00  0.00           H  
REMARK-SIMTK-COORDS   496.703765030   385.304381456   482.138030302
ATOM     60  H41  DC A   4     501.461 379.497 485.674  1.00  0.00           H  
REMARK-SIMTK-COORDS   501.461390044   379.497414417   485.673738015
ATOM     61  H42  DC A   4     501.593 380.013 487.377  1.00  0.00           H  
REMARK-SIMTK-COORDS   501.593219826   380.012657695   487.377121199
ATOM     62  H6   DC A   4     500.017 383.301 483.405  1.00  0.00           H  
REMARK-SIMTK-COORDS   500.016865592   383.301111772   483.405025264
ATOM     63  H5   DC A   4     500.767 381.006 483.905  1.00  0.00           H  
REMARK-SIMTK-COORDS   500.767117625   381.005696713   483.904890841
ATOM     64  P    DA A   5     500.647 388.912 483.635  1.00  0.00           P  
REMARK-SIMTK-COORDS   500.646812106   388.912254198   483.635447334
ATOM     65  OP1  DA A   5     501.521 388.238 482.645  1.00  0.00           O  
REMARK-SIMTK-COORDS   501.520866522   388.237612467   482.644665616
ATOM     66  OP2  DA A   5     500.535 390.378 483.508  1.00  0.00           O  
REMARK-SIMTK-COORDS   500.534546630   390.378305078   483.507602586
ATOM     67  O5'  DA A   5     501.121 388.527 485.108  1.00  0.00           O  
REMARK-SIMTK-COORDS   501.121495277   388.526728580   485.108314228
ATOM     68  O3'  DA A   5     502.544 390.759 488.403  1.00  0.00           O  
REMARK-SIMTK-COORDS   502.544412595   390.759421818   488.403008783
ATOM     69  C1'  DA A   5     502.918 387.844 487.837  1.00  0.00           C  
REMARK-SIMTK-COORDS   502.917603192   387.843573585   487.837398618
ATOM     70  C2'  DA A   5     503.307 389.012 486.941  1.00  0.00           C  
REMARK-SIMTK-COORDS   503.306881452   389.011852502   486.941044444
ATOM     71  C3'  DA A   5     502.203 390.017 487.235  1.00  0.00           C  
REMARK-SIMTK-COORDS   502.203202428   390.016966054   487.234679180
ATOM     72  C4'  DA A   5     500.982 389.126 487.451  1.00  0.00           C  
REMARK-SIMTK-COORDS   500.981706049   389.126082996   487.451379369
ATOM     73  C5'  DA A   5     500.207 388.737 486.215  1.00  0.00           C  
REMARK-SIMTK-COORDS   500.207102405   388.736822080   486.214511496
ATOM     74  O4'  DA A   5     501.524 387.913 488.065  1.00  0.00           O  
REMARK-SIMTK-COORDS   501.523917049   387.913351999   488.065108757
ATOM     75  N6   DA A   5     504.429 382.112 486.648  1.00  0.00           N  
REMARK-SIMTK-COORDS   504.429029274   382.112107677   486.648436149
ATOM     76  C6   DA A   5     504.254 383.174 487.454  1.00  0.00           C  
REMARK-SIMTK-COORDS   504.254479001   383.173708531   487.454451552
ATOM     77  C5   DA A   5     503.800 384.426 486.990  1.00  0.00           C  
REMARK-SIMTK-COORDS   503.799597182   384.426076003   486.990310144
ATOM     78  N7   DA A   5     503.433 384.879 485.736  1.00  0.00           N  
REMARK-SIMTK-COORDS   503.432555844   384.878566376   485.736187296
ATOM     79  C8   DA A   5     503.102 386.119 485.939  1.00  0.00           C  
REMARK-SIMTK-COORDS   503.101899778   386.119432608   485.938552215
ATOM     80  N9   DA A   5     503.213 386.510 487.245  1.00  0.00           N  
REMARK-SIMTK-COORDS   503.213124072   386.510117128   487.245017585
ATOM     81  C4   DA A   5     503.665 385.409 487.928  1.00  0.00           C  
REMARK-SIMTK-COORDS   503.665086909   385.408780818   487.928284682
ATOM     82  N3   DA A   5     503.924 385.325 489.246  1.00  0.00           N  
REMARK-SIMTK-COORDS   503.924382141   385.325273613   489.246377823
ATOM     83  C2   DA A   5     504.346 384.116 489.551  1.00  0.00           C  
REMARK-SIMTK-COORDS   504.345523861   384.116189718   489.550612578
ATOM     84  N1   DA A   5     504.521 383.059 488.764  1.00  0.00           N  
REMARK-SIMTK-COORDS   504.520516112   383.058697721   488.764114397
ATOM     85  H1'  DA A   5     503.419 387.907 488.802  1.00  0.00           H  
REMARK-SIMTK-COORDS   503.419125231   387.907051863   488.802418904
ATOM     86 1H2'  DA A   5     504.288 389.417 487.192  1.00  0.00           H  
REMARK-SIMTK-COORDS   504.288201299   389.416931929   487.192456490
ATOM     87 2H2'  DA A   5     503.324 388.738 485.888  1.00  0.00           H  
REMARK-SIMTK-COORDS   503.324318522   388.737565186   485.888246070
ATOM     88  H3'  DA A   5     502.046 390.705 486.402  1.00  0.00           H  
REMARK-SIMTK-COORDS   502.046413631   390.704708438   486.402156095
ATOM     89  H4'  DA A   5     500.304 389.672 488.109  1.00  0.00           H  
REMARK-SIMTK-COORDS   500.304330042   389.671531919   488.108604762
ATOM     90 1H5'  DA A   5     499.654 387.820 486.413  1.00  0.00           H  
REMARK-SIMTK-COORDS   499.653716283   387.819578093   486.412562675
ATOM     91 2H5'  DA A   5     499.506 389.532 485.966  1.00  0.00           H  
REMARK-SIMTK-COORDS   499.505578554   389.532097638   485.965571599
ATOM     92  H61  DA A   5     504.764 381.221 487.038  1.00  0.00           H  
REMARK-SIMTK-COORDS   504.763980431   381.220940169   487.038124737
ATOM     93  H62  DA A   5     504.229 382.194 485.641  1.00  0.00           H  
REMARK-SIMTK-COORDS   504.229027827   382.193591392   485.641304666
ATOM     94  H8   DA A   5     502.767 386.785 485.143  1.00  0.00           H  
REMARK-SIMTK-COORDS   502.766841818   386.784885851   485.143194971
ATOM     95  H2   DA A   5     504.585 383.958 490.602  1.00  0.00           H  
REMARK-SIMTK-COORDS   504.585051288   383.957813981   490.602446566
ATOM     96  P    DG A   6     504.068 391.648 488.441  1.00  0.00           P  
REMARK-SIMTK-COORDS   504.068065020   391.648203629   488.441347840
ATOM     97  OP1  DG A   6     504.685 391.612 487.094  1.00  0.00           O  
REMARK-SIMTK-COORDS   504.685410270   391.611963780   487.094155754
ATOM     98  OP2  DG A   6     504.132 392.943 489.147  1.00  0.00           O  
REMARK-SIMTK-COORDS   504.131862853   392.943201428   489.147121555
ATOM     99  O5'  DG A   6     504.706 390.501 489.347  1.00  0.00           O  
REMARK-SIMTK-COORDS   504.705712862   390.500627485   489.346808068
ATOM    100  O3'  DG A   6     506.891 390.500 492.965  1.00  0.00           O  
REMARK-SIMTK-COORDS   506.890660711   390.500217662   492.964526787
ATOM    101  C1'  DG A   6     506.787 388.376 490.859  1.00  0.00           C  
REMARK-SIMTK-COORDS   506.787469588   388.375576103   490.858856861
ATOM    102  C2'  DG A   6     507.187 389.834 490.676  1.00  0.00           C  
REMARK-SIMTK-COORDS   507.186867634   389.834139255   490.676199447
ATOM    103  C3'  DG A   6     506.283 390.537 491.675  1.00  0.00           C  
REMARK-SIMTK-COORDS   506.282595348   390.537395234   491.675237315
ATOM    104  C4'  DG A   6     505.002 389.709 491.617  1.00  0.00           C  
REMARK-SIMTK-COORDS   505.001554131   389.708800200   491.617360973
ATOM    105  C5'  DG A   6     504.004 390.088 490.549  1.00  0.00           C  
REMARK-SIMTK-COORDS   504.004163092   390.088447994   490.548508940
ATOM    106  O4'  DG A   6     505.465 388.345 491.361  1.00  0.00           O  
REMARK-SIMTK-COORDS   505.465377678   388.345282403   491.360883028
ATOM    107  N2   DG A   6     508.445 383.369 490.981  1.00  0.00           N  
REMARK-SIMTK-COORDS   508.444761190   383.369218266   490.981003327
ATOM    108  O6   DG A   6     507.373 384.147 486.594  1.00  0.00           O  
REMARK-SIMTK-COORDS   507.373168489   384.147328250   486.594225588
ATOM    109  C6   DG A   6     507.424 384.632 487.725  1.00  0.00           C  
REMARK-SIMTK-COORDS   507.423841312   384.631617931   487.725292239
ATOM    110  C5   DG A   6     507.082 385.935 488.152  1.00  0.00           C  
REMARK-SIMTK-COORDS   507.082428012   385.934551429   488.152293714
ATOM    111  N7   DG A   6     506.598 387.024 487.425  1.00  0.00           N  
REMARK-SIMTK-COORDS   506.598213336   387.023921175   487.424631908
ATOM    112  C8   DG A   6     506.455 387.965 488.323  1.00  0.00           C  
REMARK-SIMTK-COORDS   506.455471533   387.964605896   488.322571234
ATOM    113  N9   DG A   6     506.812 387.584 489.599  1.00  0.00           N  
REMARK-SIMTK-COORDS   506.812159805   387.584292131   489.598856437
ATOM    114  C4   DG A   6     507.216 386.272 489.487  1.00  0.00           C  
REMARK-SIMTK-COORDS   507.215731935   386.272245762   489.486955320
ATOM    115  N3   DG A   6     507.659 385.492 490.508  1.00  0.00           N  
REMARK-SIMTK-COORDS   507.659064109   385.492498169   490.507548419
ATOM    116  C2   DG A   6     507.988 384.268 490.104  1.00  0.00           C  
REMARK-SIMTK-COORDS   507.988203198   384.268430013   490.104223974
ATOM    117  N1   DG A   6     507.878 383.841 488.795  1.00  0.00           N  
REMARK-SIMTK-COORDS   507.877650177   383.841429056   488.795344601
ATOM    118  H1'  DG A   6     507.434 387.882 491.586  1.00  0.00           H  
REMARK-SIMTK-COORDS   507.433846907   387.882071641   491.585602145
ATOM    119 1H2'  DG A   6     508.239 390.006 490.904  1.00  0.00           H  
REMARK-SIMTK-COORDS   508.239423354   390.005723745   490.903644427
ATOM    120 2H2'  DG A   6     507.008 390.187 489.662  1.00  0.00           H  
REMARK-SIMTK-COORDS   507.008034729   390.187377231   489.661745049
ATOM    121  H3'  DG A   6     506.094 391.575 491.395  1.00  0.00           H  
REMARK-SIMTK-COORDS   506.093611997   391.574861506   491.394933860
ATOM    122  H4'  DG A   6     504.510 389.817 492.584  1.00  0.00           H  
REMARK-SIMTK-COORDS   504.509696782   389.817186819   492.583989489
ATOM    123 1H5'  DG A   6     503.371 389.229 490.328  1.00  0.00           H  
REMARK-SIMTK-COORDS   503.370678253   389.229499653   490.328030583
ATOM    124 2H5'  DG A   6     503.384 390.907 490.911  1.00  0.00           H  
REMARK-SIMTK-COORDS   503.383625835   390.906506243   490.911348040
ATOM    125  H21  DG A   6     508.551 383.625 491.972  1.00  0.00           H  
REMARK-SIMTK-COORDS   508.550514003   383.624565736   491.971540057
ATOM    126  H22  DG A   6     508.692 382.421 490.664  1.00  0.00           H  
REMARK-SIMTK-COORDS   508.691821933   382.420943111   490.664347017
ATOM    127  H8   DG A   6     506.086 388.962 488.082  1.00  0.00           H  
REMARK-SIMTK-COORDS   506.085954721   388.961735274   488.082487232
ATOM    128  H1   DG A   6     508.148 382.870 488.589  1.00  0.00           H  
REMARK-SIMTK-COORDS   508.148163516   382.869702595   488.589232453
ATOM    129  P    DC A   7     508.389 391.345 492.728  1.00  0.00           P  
REMARK-SIMTK-COORDS   508.388585598   391.344927392   492.727855507
ATOM    130  OP1  DC A   7     508.802 391.984 491.456  1.00  0.00           O  
REMARK-SIMTK-COORDS   508.801658414   391.984342474   491.455561437
ATOM    131  OP2  DC A   7     508.702 392.093 493.960  1.00  0.00           O  
REMARK-SIMTK-COORDS   508.702194535   392.093308975   493.960412378
ATOM    132  O5'  DC A   7     509.007 389.877 492.807  1.00  0.00           O  
REMARK-SIMTK-COORDS   509.007429641   389.876615728   492.806614051
ATOM    133  O3'  DC A   7     511.665 387.961 495.477  1.00  0.00           O  
REMARK-SIMTK-COORDS   511.665038384   387.961393169   495.476940683
ATOM    134  C1'  DC A   7     511.017 387.218 492.651  1.00  0.00           C  
REMARK-SIMTK-COORDS   511.017197275   387.217540407   492.650503532
ATOM    135  C2'  DC A   7     511.555 388.552 493.152  1.00  0.00           C  
REMARK-SIMTK-COORDS   511.554988234   388.551855117   493.151504669
ATOM    136  C3'  DC A   7     510.890 388.670 494.513  1.00  0.00           C  
REMARK-SIMTK-COORDS   510.890031211   388.670487224   494.512977248
ATOM    137  C4'  DC A   7     509.525 388.027 494.282  1.00  0.00           C  
REMARK-SIMTK-COORDS   509.524882171   388.026511579   494.281502696
ATOM    138  C5'  DC A   7     508.438 388.929 493.746  1.00  0.00           C  
REMARK-SIMTK-COORDS   508.438269242   388.928923169   493.745934153
ATOM    139  O4'  DC A   7     509.785 386.973 493.300  1.00  0.00           O  
REMARK-SIMTK-COORDS   509.784851387   386.973093625   493.299726438
ATOM    140  N4   DC A   7     510.164 386.905 487.202  1.00  0.00           N  
REMARK-SIMTK-COORDS   510.163649321   386.904913448   487.202450277
ATOM    141  C4   DC A   7     510.357 387.010 488.508  1.00  0.00           C  
REMARK-SIMTK-COORDS   510.357486972   387.010411529   488.507956738
ATOM    142  N3   DC A   7     510.846 385.952 489.165  1.00  0.00           N  
REMARK-SIMTK-COORDS   510.845978530   385.951949003   489.164851005
ATOM    143  C2   DC A   7     511.062 386.003 490.503  1.00  0.00           C  
REMARK-SIMTK-COORDS   511.062018766   386.002661523   490.502770232
ATOM    144  O2   DC A   7     511.511 385.041 491.138  1.00  0.00           O  
REMARK-SIMTK-COORDS   511.511256652   385.040656699   491.138192171
ATOM    145  N1   DC A   7     510.772 387.183 491.183  1.00  0.00           N  
REMARK-SIMTK-COORDS   510.772027666   387.182984714   491.183249714
ATOM    146  C6   DC A   7     510.279 388.262 490.524  1.00  0.00           C  
REMARK-SIMTK-COORDS   510.278749067   388.262107108   490.524292900
ATOM    147  C5   DC A   7     510.058 388.235 489.183  1.00  0.00           C  
REMARK-SIMTK-COORDS   510.057829460   388.234857265   489.182540325
ATOM    148  H1'  DC A   7     511.697 386.403 492.903  1.00  0.00           H  
REMARK-SIMTK-COORDS   511.696821485   386.402690789   492.902582952
ATOM    149 1H2'  DC A   7     512.643 388.552 493.240  1.00  0.00           H  
REMARK-SIMTK-COORDS   512.643216370   388.552394035   493.239619561
ATOM    150 2H2'  DC A   7     511.279 389.380 492.500  1.00  0.00           H  
REMARK-SIMTK-COORDS   511.278746410   389.380050161   492.500261686
ATOM    151  H3'  DC A   7     510.786 389.710 494.827  1.00  0.00           H  
REMARK-SIMTK-COORDS   510.786055472   389.710211875   494.826817484
ATOM    152  H4'  DC A   7     509.190 387.639 495.244  1.00  0.00           H  
REMARK-SIMTK-COORDS   509.190034187   387.639038644   495.244289044
ATOM    153 1H5'  DC A   7     507.684 388.323 493.245  1.00  0.00           H  
REMARK-SIMTK-COORDS   507.684391767   388.322915015   493.244512304
ATOM    154 2H5'  DC A   7     507.977 389.464 494.575  1.00  0.00           H  
REMARK-SIMTK-COORDS   507.976526573   389.464005892   494.574579545
ATOM    155  H41  DC A   7     509.789 387.704 486.670  1.00  0.00           H  
REMARK-SIMTK-COORDS   509.788799321   387.704203430   486.670412683
ATOM    156  H42  DC A   7     510.385 386.023 486.719  1.00  0.00           H  
REMARK-SIMTK-COORDS   510.384500045   386.022778442   486.718575510
ATOM    157  H6   DC A   7     510.056 389.171 491.084  1.00  0.00           H  
REMARK-SIMTK-COORDS   510.055925819   389.171279618   491.083818725
ATOM    158  H5   DC A   7     509.670 389.103 488.649  1.00  0.00           H  
REMARK-SIMTK-COORDS   509.670253375   389.103073495   488.649013047
ATOM    159  P    DC A   8     513.297 388.551 495.575  1.00  0.00           P  
REMARK-SIMTK-COORDS   513.296537394   388.550712646   495.574538002
ATOM    160  OP1  DC A   8     513.594 389.763 494.775  1.00  0.00           O  
REMARK-SIMTK-COORDS   513.594490055   389.763267407   494.775070578
ATOM    161  OP2  DC A   8     513.881 388.508 496.929  1.00  0.00           O  
REMARK-SIMTK-COORDS   513.880673790   388.508416094   496.929018593
ATOM    162  O5'  DC A   8     513.730 387.255 494.751  1.00  0.00           O  
REMARK-SIMTK-COORDS   513.729942003   387.255028420   494.750843378
ATOM    163  O3'  DC A   8     516.490 384.132 495.450  1.00  0.00           O  
REMARK-SIMTK-COORDS   516.489684123   384.131518913   495.450212944
ATOM    164  C1'  DC A   8     515.343 385.045 492.840  1.00  0.00           C  
REMARK-SIMTK-COORDS   515.342816192   385.045314772   492.840340710
ATOM    165  C2'  DC A   8     516.113 385.884 493.852  1.00  0.00           C  
REMARK-SIMTK-COORDS   516.112739416   385.884391100   493.852163888
ATOM    166  C3'  DC A   8     515.677 385.269 495.172  1.00  0.00           C  
REMARK-SIMTK-COORDS   515.676530616   385.268979682   495.171572721
ATOM    167  C4'  DC A   8     514.222 384.889 494.904  1.00  0.00           C  
REMARK-SIMTK-COORDS   514.221937903   384.888538109   494.904474896
ATOM    168  C5'  DC A   8     513.191 385.966 495.142  1.00  0.00           C  
REMARK-SIMTK-COORDS   513.190789925   385.966495450   495.142487123
ATOM    169  O4'  DC A   8     514.199 384.523 493.488  1.00  0.00           O  
REMARK-SIMTK-COORDS   514.199003474   384.523276933   493.487712289
ATOM    170  N4   DC A   8     513.661 387.740 488.322  1.00  0.00           N  
REMARK-SIMTK-COORDS   513.661325760   387.740043691   488.321647317
ATOM    171  C4   DC A   8     514.058 387.120 489.423  1.00  0.00           C  
REMARK-SIMTK-COORDS   514.057624763   387.120355816   489.422548783
ATOM    172  N3   DC A   8     514.500 385.862 489.318  1.00  0.00           N  
REMARK-SIMTK-COORDS   514.500277198   385.861909356   489.318393474
ATOM    173  C2   DC A   8     514.916 385.178 490.413  1.00  0.00           C  
REMARK-SIMTK-COORDS   514.916230345   385.178023989   490.413179657
ATOM    174  O2   DC A   8     515.329 384.013 490.349  1.00  0.00           O  
REMARK-SIMTK-COORDS   515.329376980   384.013436398   490.349347051
ATOM    175  N1   DC A   8     514.881 385.813 491.652  1.00  0.00           N  
REMARK-SIMTK-COORDS   514.881222888   385.813267875   491.652352640
ATOM    176  C6   DC A   8     514.436 387.090 491.767  1.00  0.00           C  
REMARK-SIMTK-COORDS   514.436176966   387.090352694   491.766551991
ATOM    177  C5   DC A   8     514.018 387.796 490.682  1.00  0.00           C  
REMARK-SIMTK-COORDS   514.017831868   387.796192991   490.681828592
ATOM    178  H1'  DC A   8     515.944 384.205 492.491  1.00  0.00           H  
REMARK-SIMTK-COORDS   515.943903579   384.204873533   492.491391608
ATOM    179 1H2'  DC A   8     517.193 385.808 493.716  1.00  0.00           H  
REMARK-SIMTK-COORDS   517.193317490   385.807772556   493.716202041
ATOM    180 2H2'  DC A   8     515.850 386.940 493.799  1.00  0.00           H  
REMARK-SIMTK-COORDS   515.850070665   386.940117331   493.799426297
ATOM    181  H3'  DC A   8     515.752 385.978 495.997  1.00  0.00           H  
REMARK-SIMTK-COORDS   515.752094759   385.978270378   495.997121490
ATOM    182  H4'  DC A   8     513.987 384.053 495.564  1.00  0.00           H  
REMARK-SIMTK-COORDS   513.986792866   384.052734062   495.564288814
ATOM    183 1H5'  DC A   8     512.301 385.747 494.554  1.00  0.00           H  
REMARK-SIMTK-COORDS   512.300738222   385.746810203   494.553804392
ATOM    184 2H5'  DC A   8     512.928 385.983 496.199  1.00  0.00           H  
REMARK-SIMTK-COORDS   512.927768273   385.983259888   496.199232866
ATOM    185  H41  DC A   8     513.316 388.710 488.372  1.00  0.00           H  
REMARK-SIMTK-COORDS   513.315888492   388.709898931   488.371596362
ATOM    186  H42  DC A   8     513.695 387.252 487.415  1.00  0.00           H  
REMARK-SIMTK-COORDS   513.695179088   387.251869200   487.415219372
ATOM    187  H6   DC A   8     514.415 387.561 492.750  1.00  0.00           H  
REMARK-SIMTK-COORDS   514.414975234   387.560596574   492.750287311
ATOM    188  H5   DC A   8     513.668 388.825 490.769  1.00  0.00           H  
REMARK-SIMTK-COORDS   513.668388560   388.825237692   490.769134823
ATOM    189  P    DT A   9     518.468 384.372 495.460  1.00  0.00           P  
REMARK-SIMTK-COORDS   518.468321594   384.371994939   495.460101152
ATOM    190  OP1  DT A   9     518.766 385.823 495.408  1.00  0.00           O  
REMARK-SIMTK-COORDS   518.765880321   385.823382219   495.407806139
ATOM    191  OP2  DT A   9     519.278 383.580 496.408  1.00  0.00           O  
REMARK-SIMTK-COORDS   519.277585279   383.580260648   496.407885462
ATOM    192  O5'  DT A   9     518.585 383.756 493.994  1.00  0.00           O  
REMARK-SIMTK-COORDS   518.584686657   383.755510274   493.993640846
ATOM    193  O3'  DT A   9     521.020 380.767 492.260  1.00  0.00           O  
REMARK-SIMTK-COORDS   521.019517925   380.766968658   492.260492927
ATOM    194  C1'  DT A   9     519.544 382.984 490.893  1.00  0.00           C  
REMARK-SIMTK-COORDS   519.543572407   382.983571834   490.892507478
ATOM    195  C2'  DT A   9     520.580 383.114 492.000  1.00  0.00           C  
REMARK-SIMTK-COORDS   520.580336869   383.114272292   491.999827143
ATOM    196  C3'  DT A   9     520.316 381.868 492.830  1.00  0.00           C  
REMARK-SIMTK-COORDS   520.315764085   381.868359787   492.830298257
ATOM    197  C4'  DT A   9     518.801 381.704 492.723  1.00  0.00           C  
REMARK-SIMTK-COORDS   518.801372857   381.704109598   492.723195113
ATOM    198  C5'  DT A   9     517.970 382.469 493.727  1.00  0.00           C  
REMARK-SIMTK-COORDS   517.970318549   382.468775780   493.727197289
ATOM    199  O4'  DT A   9     518.479 382.191 491.381  1.00  0.00           O  
REMARK-SIMTK-COORDS   518.479151255   382.191078175   491.381272670
ATOM    200  O4   DT A   9     517.431 387.763 489.122  1.00  0.00           O  
REMARK-SIMTK-COORDS   517.430850291   387.763283321   489.121890253
ATOM    201  C4   DT A   9     517.904 386.712 489.568  1.00  0.00           C  
REMARK-SIMTK-COORDS   517.903666771   386.712038511   489.568497380
ATOM    202  N3   DT A   9     518.187 385.655 488.735  1.00  0.00           N  
REMARK-SIMTK-COORDS   518.187055666   385.654946397   488.734608900
ATOM    203  C2   DT A   9     518.716 384.433 489.101  1.00  0.00           C  
REMARK-SIMTK-COORDS   518.715647971   384.432973408   489.100823576
ATOM    204  O2   DT A   9     518.934 383.554 488.287  1.00  0.00           O  
REMARK-SIMTK-COORDS   518.934201159   383.553828065   488.287362470
ATOM    205  N1   DT A   9     518.974 384.284 490.447  1.00  0.00           N  
REMARK-SIMTK-COORDS   518.973688371   384.284376213   490.447282646
ATOM    206  C6   DT A   9     518.723 385.285 491.354  1.00  0.00           C  
REMARK-SIMTK-COORDS   518.722945494   385.284554033   491.353786555
ATOM    207  C5   DT A   9     518.212 386.467 490.958  1.00  0.00           C  
REMARK-SIMTK-COORDS   518.211656428   386.467301662   490.957655846
ATOM    208  C7   DT A   9     517.913 387.589 491.904  1.00  0.00           C  
REMARK-SIMTK-COORDS   517.913499161   387.589109341   491.904459298
ATOM    209  H1'  DT A   9     519.964 382.479 490.022  1.00  0.00           H  
REMARK-SIMTK-COORDS   519.964416333   382.479130989   490.021731488
ATOM    210 1H2'  DT A   9     521.601 383.123 491.613  1.00  0.00           H  
REMARK-SIMTK-COORDS   521.601159776   383.123414132   491.613042939
ATOM    211 2H2'  DT A   9     520.444 384.020 492.589  1.00  0.00           H  
REMARK-SIMTK-COORDS   520.444483136   384.020000165   492.588668193
ATOM    212  H3'  DT A   9     520.625 381.996 493.869  1.00  0.00           H  
REMARK-SIMTK-COORDS   520.624793480   381.996110384   493.868676135
ATOM    213  H4'  DT A   9     518.587 380.643 492.855  1.00  0.00           H  
REMARK-SIMTK-COORDS   518.586885100   380.643375744   492.855209101
ATOM    214 1H5'  DT A   9     516.968 382.616 493.325  1.00  0.00           H  
REMARK-SIMTK-COORDS   516.968122562   382.615902867   493.325193777
ATOM    215 2H5'  DT A   9     517.905 381.894 494.650  1.00  0.00           H  
REMARK-SIMTK-COORDS   517.904543048   381.893780065   494.649588481
ATOM    216  H3   DT A   9     517.981 385.788 487.734  1.00  0.00           H  
REMARK-SIMTK-COORDS   517.981154143   385.787863720   487.733991816
ATOM    217  H6   DT A   9     518.939 385.120 492.409  1.00  0.00           H  
REMARK-SIMTK-COORDS   518.939046669   385.120174653   492.409176863
ATOM    218  H71  DT A   9     517.410 388.395 491.368  1.00  0.00           H  
REMARK-SIMTK-COORDS   517.410329583   388.395442929   491.367884494
ATOM    219  H72  DT A   9     517.266 387.228 492.704  1.00  0.00           H  
REMARK-SIMTK-COORDS   517.266102857   387.228384069   492.704048132
ATOM    220  H73  DT A   9     518.844 387.963 492.332  1.00  0.00           H  
REMARK-SIMTK-COORDS   518.844091097   387.962631269   492.331512009
ATOM    221  P    DG A  10     523.373 380.922 491.643  1.00  0.00           P  
REMARK-SIMTK-COORDS   523.373091830   380.922012681   491.643013476
ATOM    222  OP1  DG A  10     523.856 382.154 492.311  1.00  0.00           O  
REMARK-SIMTK-COORDS   523.855802621   382.154202166   492.310886491
ATOM    223  OP2  DG A  10     524.253 379.742 491.750  1.00  0.00           O  
REMARK-SIMTK-COORDS   524.252996668   379.741537537   491.750027082
ATOM    224  O5'  DG A  10     523.065 381.237 490.110  1.00  0.00           O  
REMARK-SIMTK-COORDS   523.065251964   381.236694127   490.110174866
ATOM    225  O3'  DG A  10     524.589 379.760 486.455  1.00  0.00           O  
REMARK-SIMTK-COORDS   524.588835227   379.760413220   486.454880797
ATOM    226  C1'  DG A  10     523.177 382.349 486.966  1.00  0.00           C  
REMARK-SIMTK-COORDS   523.176755771   382.349480310   486.966113828
ATOM    227  C2'  DG A  10     524.445 381.844 487.641  1.00  0.00           C  
REMARK-SIMTK-COORDS   524.445034745   381.843593970   487.641270441
ATOM    228  C3'  DG A  10     524.198 380.345 487.696  1.00  0.00           C  
REMARK-SIMTK-COORDS   524.198356972   380.344744963   487.695637077
ATOM    229  C4'  DG A  10     522.692 380.256 487.927  1.00  0.00           C  
REMARK-SIMTK-COORDS   522.691814943   380.255552674   487.926638917
ATOM    230  C5'  DG A  10     522.228 380.317 489.363  1.00  0.00           C  
REMARK-SIMTK-COORDS   522.228059233   380.316532027   489.362806790
ATOM    231  O4'  DG A  10     522.148 381.410 487.210  1.00  0.00           O  
REMARK-SIMTK-COORDS   522.148291440   381.409567806   487.210450898
ATOM    232  N2   DG A  10     521.113 385.834 483.586  1.00  0.00           N  
REMARK-SIMTK-COORDS   521.112666208   385.834010183   483.586359422
ATOM    233  O6   DG A  10     520.963 387.919 487.664  1.00  0.00           O  
REMARK-SIMTK-COORDS   520.962721203   387.918954734   487.664117104
ATOM    234  C6   DG A  10     521.284 386.894 487.062  1.00  0.00           C  
REMARK-SIMTK-COORDS   521.284064970   386.893691766   487.062461033
ATOM    235  C5   DG A  10     521.874 385.713 487.567  1.00  0.00           C  
REMARK-SIMTK-COORDS   521.874009101   385.712971127   487.566835593
ATOM    236  N7   DG A  10     522.253 385.380 488.869  1.00  0.00           N  
REMARK-SIMTK-COORDS   522.252890981   385.379604782   488.869140243
ATOM    237  C8   DG A  10     522.738 384.170 488.757  1.00  0.00           C  
REMARK-SIMTK-COORDS   522.737757723   384.169730166   488.756598449
ATOM    238  N9   DG A  10     522.714 383.670 487.472  1.00  0.00           N  
REMARK-SIMTK-COORDS   522.713507073   383.670066720   487.471873830
ATOM    239  C4   DG A  10     522.154 384.668 486.705  1.00  0.00           C  
REMARK-SIMTK-COORDS   522.154087782   384.667994197   486.705030425
ATOM    240  N3   DG A  10     521.939 384.608 485.365  1.00  0.00           N  
REMARK-SIMTK-COORDS   521.939460635   384.607760556   485.364706921
ATOM    241  C2   DG A  10     521.392 385.722 484.888  1.00  0.00           C  
REMARK-SIMTK-COORDS   521.391593293   385.722386941   484.888476518
ATOM    242  N1   DG A  10     521.069 386.810 485.676  1.00  0.00           N  
REMARK-SIMTK-COORDS   521.068822502   386.810142216   485.676083323
ATOM    243  H1'  DG A  10     523.313 382.425 485.887  1.00  0.00           H  
REMARK-SIMTK-COORDS   523.312883326   382.425036855   485.886637335
ATOM    244 1H2'  DG A  10     525.341 382.078 487.066  1.00  0.00           H  
REMARK-SIMTK-COORDS   525.341016123   382.078170340   487.065738255
ATOM    245 2H2'  DG A  10     524.577 382.261 488.639  1.00  0.00           H  
REMARK-SIMTK-COORDS   524.576506271   382.260672372   488.638585258
ATOM    246  H3'  DG A  10     524.750 379.869 488.508  1.00  0.00           H  
REMARK-SIMTK-COORDS   524.750218743   379.869431944   488.508131459
ATOM    247  H4'  DG A  10     522.363 379.303 487.512  1.00  0.00           H  
REMARK-SIMTK-COORDS   522.363128790   379.302708777   487.511794464
ATOM    248 1H5'  DG A  10     521.193 380.656 489.391  1.00  0.00           H  
REMARK-SIMTK-COORDS   521.192756216   380.655729944   489.391063407
ATOM    249 2H5'  DG A  10     522.291 379.322 489.802  1.00  0.00           H  
REMARK-SIMTK-COORDS   522.290544778   379.322138850   489.802369945
ATOM    250  H21  DG A  10     521.329 385.059 482.946  1.00  0.00           H  
REMARK-SIMTK-COORDS   521.328766215   385.058978698   482.945909593
ATOM    251  H22  DG A  10     520.682 386.697 483.224  1.00  0.00           H  
REMARK-SIMTK-COORDS   520.682427967   386.696727899   483.224214147
ATOM    252  H8   DG A  10     523.126 383.606 489.605  1.00  0.00           H  
REMARK-SIMTK-COORDS   523.126199346   383.605810477   489.604865912
ATOM    253  H1   DG A  10     520.637 387.621 485.211  1.00  0.00           H  
REMARK-SIMTK-COORDS   520.637160923   387.620828599   485.210929726
ATOM    254  P    DT A  11     526.550 380.202 485.777  1.00  0.00           P  
REMARK-SIMTK-COORDS   526.549945932   380.202328822   485.777004712
ATOM    255  OP1  DT A  11     527.358 380.874 486.823  1.00  0.00           O  
REMARK-SIMTK-COORDS   527.358064016   380.874241096   486.822605047
ATOM    256  OP2  DT A  11     527.229 379.127 485.027  1.00  0.00           O  
REMARK-SIMTK-COORDS   527.229267519   379.127366645   485.026655126
ATOM    257  O5'  DT A  11     525.977 381.296 484.767  1.00  0.00           O  
REMARK-SIMTK-COORDS   525.977097791   381.296304538   484.767469106
ATOM    258  O3'  DT A  11     526.426 381.970 480.619  1.00  0.00           O  
REMARK-SIMTK-COORDS   526.425973459   381.969576649   480.619119880
ATOM    259  C1'  DT A  11     525.594 383.916 482.737  1.00  0.00           C  
REMARK-SIMTK-COORDS   525.594186998   383.915725939   482.736609720
ATOM    260  C2'  DT A  11     526.878 383.098 482.691  1.00  0.00           C  
REMARK-SIMTK-COORDS   526.877753460   383.098105428   482.691070320
ATOM    261  C3'  DT A  11     526.409 381.809 482.036  1.00  0.00           C  
REMARK-SIMTK-COORDS   526.408982944   381.808618717   482.035740459
ATOM    262  C4'  DT A  11     524.992 381.646 482.582  1.00  0.00           C  
REMARK-SIMTK-COORDS   524.992251727   381.645703195   482.581781843
ATOM    263  C5'  DT A  11     524.862 380.939 483.911  1.00  0.00           C  
REMARK-SIMTK-COORDS   524.862081921   380.939133462   483.911142981
ATOM    264  O4'  DT A  11     524.503 383.017 482.731  1.00  0.00           O  
REMARK-SIMTK-COORDS   524.502528336   383.016740202   482.730609011
ATOM    265  O4   DT A  11     525.084 387.181 487.155  1.00  0.00           O  
REMARK-SIMTK-COORDS   525.083573636   387.180942562   487.154975527
ATOM    266  C4   DT A  11     525.220 386.412 486.197  1.00  0.00           C  
REMARK-SIMTK-COORDS   525.219937419   386.412045771   486.196679307
ATOM    267  N3   DT A  11     524.809 386.776 484.935  1.00  0.00           N  
REMARK-SIMTK-COORDS   524.809121975   386.776370462   484.935084606
ATOM    268  C2   DT A  11     524.904 386.018 483.785  1.00  0.00           C  
REMARK-SIMTK-COORDS   524.903960922   386.018424121   483.784752515
ATOM    269  O2   DT A  11     524.512 386.428 482.707  1.00  0.00           O  
REMARK-SIMTK-COORDS   524.511792881   386.427870234   482.707283672
ATOM    270  N1   DT A  11     525.471 384.772 483.948  1.00  0.00           N  
REMARK-SIMTK-COORDS   525.470535095   384.771813884   483.947769758
ATOM    271  C6   DT A  11     525.909 384.323 485.169  1.00  0.00           C  
REMARK-SIMTK-COORDS   525.909242434   384.322891436   485.168827294
ATOM    272  C5   DT A  11     525.805 385.094 486.269  1.00  0.00           C  
REMARK-SIMTK-COORDS   525.805385331   385.094294068   486.269454243
ATOM    273  C7   DT A  11     526.262 384.652 487.626  1.00  0.00           C  
REMARK-SIMTK-COORDS   526.261944449   384.651962498   487.625803592
ATOM    274  H1'  DT A  11     525.507 384.554 481.857  1.00  0.00           H  
REMARK-SIMTK-COORDS   525.507119748   384.554359319   481.856616709
ATOM    275 1H2'  DT A  11     527.657 383.583 482.100  1.00  0.00           H  
REMARK-SIMTK-COORDS   527.657189195   383.582592365   482.099870402
ATOM    276 2H2'  DT A  11     527.286 382.913 483.684  1.00  0.00           H  
REMARK-SIMTK-COORDS   527.285801340   382.913418075   483.683501934
ATOM    277  H3'  DT A  11     527.036 380.959 482.310  1.00  0.00           H  
REMARK-SIMTK-COORDS   527.036090871   380.959240517   482.310222373
ATOM    278  H4'  DT A  11     524.432 381.070 481.845  1.00  0.00           H  
REMARK-SIMTK-COORDS   524.432054716   381.070069413   481.844615609
ATOM    279 1H5'  DT A  11     523.926 381.235 484.384  1.00  0.00           H  
REMARK-SIMTK-COORDS   523.925759081   381.234612184   484.384050862
ATOM    280 2H5'  DT A  11     524.855 379.863 483.745  1.00  0.00           H  
REMARK-SIMTK-COORDS   524.854724144   379.862921347   483.745416256
ATOM    281  H3   DT A  11     524.384 387.710 484.839  1.00  0.00           H  
REMARK-SIMTK-COORDS   524.384477915   387.710065538   484.839230928
ATOM    282  H6   DT A  11     526.347 383.328 485.250  1.00  0.00           H  
REMARK-SIMTK-COORDS   526.346797500   383.328175647   485.250405870
ATOM    283  H71  DT A  11     525.977 385.399 488.368  1.00  0.00           H  
REMARK-SIMTK-COORDS   525.977249704   385.399496658   488.368371826
ATOM    284  H72  DT A  11     525.794 383.699 487.875  1.00  0.00           H  
REMARK-SIMTK-COORDS   525.794043957   383.699230983   487.874718820
ATOM    285  H73  DT A  11     527.346 384.535 487.625  1.00  0.00           H  
REMARK-SIMTK-COORDS   527.345560421   384.535042639   487.625390647
ATOM    286  P    DA A  12     528.047 382.627 479.687  1.00  0.00           P  
REMARK-SIMTK-COORDS   528.046618425   382.627047261   479.687234236
ATOM    287  OP1  DA A  12     529.164 382.585 480.662  1.00  0.00           O  
REMARK-SIMTK-COORDS   529.164197702   382.584563329   480.661899653
ATOM    288  OP2  DA A  12     528.343 382.106 478.339  1.00  0.00           O  
REMARK-SIMTK-COORDS   528.343321924   382.105542537   478.338808170
ATOM    289  O5'  DA A  12     527.489 384.118 479.586  1.00  0.00           O  
REMARK-SIMTK-COORDS   527.489479757   384.117923794   479.586364674
ATOM    290  O3'  DA A  12     527.186 386.922 476.438  1.00  0.00           O  
REMARK-SIMTK-COORDS   527.185640293   386.921984693   476.438421052
ATOM    291  C1'  DA A  12     527.187 387.436 479.388  1.00  0.00           C  
REMARK-SIMTK-COORDS   527.186704898   387.435964468   479.387519330
ATOM    292  C2'  DA A  12     528.259 386.718 478.578  1.00  0.00           C  
REMARK-SIMTK-COORDS   528.259035607   386.718253581   478.578283929
ATOM    293  C3'  DA A  12     527.433 386.016 477.511  1.00  0.00           C  
REMARK-SIMTK-COORDS   527.432710125   386.016033427   477.511206119
ATOM    294  C4'  DA A  12     526.155 385.645 478.261  1.00  0.00           C  
REMARK-SIMTK-COORDS   526.154979844   385.644822464   478.261067940
ATOM    295  C5'  DA A  12     526.175 384.335 479.013  1.00  0.00           C  
REMARK-SIMTK-COORDS   526.174800569   384.335233418   479.013371516
ATOM    296  O4'  DA A  12     525.971 386.734 479.221  1.00  0.00           O  
REMARK-SIMTK-COORDS   525.970931530   386.733565596   479.221347904
ATOM    297  N6   DA A  12     527.847 388.866 485.224  1.00  0.00           N  
REMARK-SIMTK-COORDS   527.846855133   388.866280484   485.224139907
ATOM    298  C6   DA A  12     527.470 389.106 483.956  1.00  0.00           C  
REMARK-SIMTK-COORDS   527.469800036   389.105775478   483.956229579
ATOM    299  C5   DA A  12     527.645 388.173 482.912  1.00  0.00           C  
REMARK-SIMTK-COORDS   527.644860014   388.173322134   482.911885878
ATOM    300  N7   DA A  12     528.175 386.896 482.881  1.00  0.00           N  
REMARK-SIMTK-COORDS   528.174945694   386.896473898   482.880922121
ATOM    301  C8   DA A  12     528.061 386.543 481.635  1.00  0.00           C  
REMARK-SIMTK-COORDS   528.061069689   386.543386758   481.634970385
ATOM    302  N9   DA A  12     527.478 387.497 480.846  1.00  0.00           N  
REMARK-SIMTK-COORDS   527.478175403   387.497260121   480.846163148
ATOM    303  C4   DA A  12     527.207 388.556 481.677  1.00  0.00           C  
REMARK-SIMTK-COORDS   527.206501660   388.555648911   481.676869202
ATOM    304  N3   DA A  12     526.633 389.725 481.336  1.00  0.00           N  
REMARK-SIMTK-COORDS   526.632932854   389.724562335   481.335933384
ATOM    305  C2   DA A  12     526.533 390.506 482.390  1.00  0.00           C  
REMARK-SIMTK-COORDS   526.532699679   390.505740692   482.390218301
ATOM    306  N1   DA A  12     526.900 390.280 483.648  1.00  0.00           N  
REMARK-SIMTK-COORDS   526.899717943   390.280166375   483.647956279
ATOM    307  H1'  DA A  12     527.039 388.453 479.026  1.00  0.00           H  
REMARK-SIMTK-COORDS   527.039088969   388.452965980   479.025945739
ATOM    308 1H2'  DA A  12     528.974 387.411 478.133  1.00  0.00           H  
REMARK-SIMTK-COORDS   528.974078369   387.411385055   478.132673552
ATOM    309 2H2'  DA A  12     528.822 386.006 479.178  1.00  0.00           H  
REMARK-SIMTK-COORDS   528.821813761   386.005511859   479.177618548
ATOM    310  H3'  DA A  12     527.935 385.128 477.126  1.00  0.00           H  
REMARK-SIMTK-COORDS   527.935415596   385.127582047   477.125708575
ATOM    311  H4'  DA A  12     525.357 385.589 477.520  1.00  0.00           H  
REMARK-SIMTK-COORDS   525.357487989   385.589227689   477.519978227
ATOM    312 1H5'  DA A  12     525.429 384.367 479.807  1.00  0.00           H  
REMARK-SIMTK-COORDS   525.429187078   384.366949122   479.807003444
ATOM    313 2H5'  DA A  12     525.934 383.524 478.328  1.00  0.00           H  
REMARK-SIMTK-COORDS   525.934065239   383.523924980   478.327517945
ATOM    314  H61  DA A  12     527.697 389.581 485.948  1.00  0.00           H  
REMARK-SIMTK-COORDS   527.696897063   389.581313257   485.948342718
ATOM    315  H62  DA A  12     528.287 387.968 485.468  1.00  0.00           H  
REMARK-SIMTK-COORDS   528.287383191   387.967680821   485.467876805
ATOM    316  H8   DA A  12     528.397 385.579 481.255  1.00  0.00           H  
REMARK-SIMTK-COORDS   528.396993467   385.578715730   481.255167773
ATOM    317  H2   DA A  12     526.081 391.481 482.206  1.00  0.00           H  
REMARK-SIMTK-COORDS   526.081222596   391.480879263   482.205599205
ATOM    318  P    DC A  13     528.727 387.818 475.607  1.00  0.00           P  
REMARK-SIMTK-COORDS   528.726617443   387.817553226   475.607122278
ATOM    319  OP1  DC A  13     529.982 387.195 476.092  1.00  0.00           O  
REMARK-SIMTK-COORDS   529.981580006   387.194836627   476.092411886
ATOM    320  OP2  DC A  13     528.655 388.086 474.158  1.00  0.00           O  
REMARK-SIMTK-COORDS   528.655082505   388.085699302   474.157776759
ATOM    321  O5'  DC A  13     528.451 389.159 476.426  1.00  0.00           O  
REMARK-SIMTK-COORDS   528.451075889   389.158606008   476.426124285
ATOM    322  O3'  DC A  13     528.081 393.226 475.340  1.00  0.00           O  
REMARK-SIMTK-COORDS   528.081168211   393.226148882   475.339906405
ATOM    323  C1'  DC A  13     528.746 392.074 478.022  1.00  0.00           C  
REMARK-SIMTK-COORDS   528.745683757   392.074224041   478.021929942
ATOM    324  C2'  DC A  13     529.487 391.844 476.711  1.00  0.00           C  
REMARK-SIMTK-COORDS   529.487041939   391.843650466   476.711265655
ATOM    325  C3'  DC A  13     528.355 391.873 475.697  1.00  0.00           C  
REMARK-SIMTK-COORDS   528.355172509   391.873461315   475.697445204
ATOM    326  C4'  DC A  13     527.199 391.231 476.460  1.00  0.00           C  
REMARK-SIMTK-COORDS   527.198715438   391.231370116   476.460493653
ATOM    327  C5'  DC A  13     527.115 389.724 476.410  1.00  0.00           C  
REMARK-SIMTK-COORDS   527.115200924   389.723916259   476.410331956
ATOM    328  O4'  DC A  13     527.410 391.643 477.849  1.00  0.00           O  
REMARK-SIMTK-COORDS   527.410136296   391.642659113   477.848766170
ATOM    329  N4   DC A  13     530.828 389.449 482.413  1.00  0.00           N  
REMARK-SIMTK-COORDS   530.828217640   389.449045588   482.412721979
ATOM    330  C4   DC A  13     530.336 390.052 481.342  1.00  0.00           C  
REMARK-SIMTK-COORDS   530.335642413   390.052353125   481.342002753
ATOM    331  N3   DC A  13     529.855 391.294 481.478  1.00  0.00           N  
REMARK-SIMTK-COORDS   529.854652408   391.293618230   481.477599789
ATOM    332  C2   DC A  13     529.336 391.958 480.415  1.00  0.00           C  
REMARK-SIMTK-COORDS   529.335797849   391.958412006   480.415473534
ATOM    333  O2   DC A  13     528.882 393.106 480.509  1.00  0.00           O  
REMARK-SIMTK-COORDS   528.882407973   393.105871411   480.509300680
ATOM    334  N1   DC A  13     529.319 391.327 479.174  1.00  0.00           N  
REMARK-SIMTK-COORDS   529.318510872   391.326825958   479.174058928
ATOM    335  C6   DC A  13     529.807 390.069 479.027  1.00  0.00           C  
REMARK-SIMTK-COORDS   529.806688216   390.068987564   479.027162855
ATOM    336  C5   DC A  13     530.335 389.385 480.078  1.00  0.00           C  
REMARK-SIMTK-COORDS   530.334881986   389.385143909   480.077504322
ATOM    337  H1'  DC A  13     528.725 393.134 478.278  1.00  0.00           H  
REMARK-SIMTK-COORDS   528.725392179   393.134061994   478.278337361
ATOM    338 1H2'  DC A  13     530.222 392.625 476.509  1.00  0.00           H  
REMARK-SIMTK-COORDS   530.222183114   392.625064513   476.508868666
ATOM    339 2H2'  DC A  13     530.011 390.889 476.695  1.00  0.00           H  
REMARK-SIMTK-COORDS   530.010969276   390.888893667   476.694724810
ATOM    340  H3'  DC A  13     528.597 391.304 474.799  1.00  0.00           H  
REMARK-SIMTK-COORDS   528.597467791   391.304077825   474.798874429
ATOM    341  H4'  DC A  13     526.278 391.629 476.033  1.00  0.00           H  
REMARK-SIMTK-COORDS   526.277615231   391.629260102   476.033323936
ATOM    342 1H5'  DC A  13     526.556 389.367 477.274  1.00  0.00           H  
REMARK-SIMTK-COORDS   526.555575264   389.367382054   477.274452018
ATOM    343 2H5'  DC A  13     526.599 389.424 475.499  1.00  0.00           H  
REMARK-SIMTK-COORDS   526.599286572   389.424062558   475.499237484
ATOM    344  H41  DC A  13     531.206 388.493 482.338  1.00  0.00           H  
REMARK-SIMTK-COORDS   531.205907349   388.492900989   482.338029347
ATOM    345  H42  DC A  13     530.831 389.934 483.322  1.00  0.00           H  
REMARK-SIMTK-COORDS   530.831224351   389.933997650   483.321503833
ATOM    346  H6   DC A  13     529.775 389.597 478.044  1.00  0.00           H  
REMARK-SIMTK-COORDS   529.775332460   389.597338717   478.044371839
ATOM    347  H5   DC A  13     530.736 388.378 479.961  1.00  0.00           H  
REMARK-SIMTK-COORDS   530.736068497   388.378135730   479.960671488
ATOM    348  P    DG A  14     529.561 394.774 474.751  1.00  0.00           P  
REMARK-SIMTK-COORDS   529.560749706   394.774462477   474.751296864
ATOM    349  OP1  DG A  14     530.728 393.910 474.456  1.00  0.00           O  
REMARK-SIMTK-COORDS   530.728086782   393.909828237   474.456192166
ATOM    350  OP2  DG A  14     529.278 395.837 473.766  1.00  0.00           O  
REMARK-SIMTK-COORDS   529.277871511   395.837094543   473.766411581
ATOM    351  O5'  DG A  14     529.725 395.407 476.206  1.00  0.00           O  
REMARK-SIMTK-COORDS   529.725208470   395.407489149   476.205812092
ATOM    352  O3'  DG A  14     530.005 399.365 477.662  1.00  0.00           O  
REMARK-SIMTK-COORDS   530.005138468   399.365141749   477.662009570
ATOM    353  C1'  DG A  14     530.906 396.834 478.982  1.00  0.00           C  
REMARK-SIMTK-COORDS   530.905680215   396.834236543   478.981910854
ATOM    354  C2'  DG A  14     531.327 397.360 477.616  1.00  0.00           C  
REMARK-SIMTK-COORDS   531.326847477   397.360447407   477.615891357
ATOM    355  C3'  DG A  14     530.056 398.042 477.134  1.00  0.00           C  
REMARK-SIMTK-COORDS   530.056485267   398.041643278   477.133702554
ATOM    356  C4'  DG A  14     528.955 397.150 477.702  1.00  0.00           C  
REMARK-SIMTK-COORDS   528.955042920   397.150283270   477.702286842
ATOM    357  C5'  DG A  14     528.555 395.959 476.864  1.00  0.00           C  
REMARK-SIMTK-COORDS   528.555243473   395.959421233   476.863612882
ATOM    358  O4'  DG A  14     529.501 396.667 478.970  1.00  0.00           O  
REMARK-SIMTK-COORDS   529.501146716   396.666819984   478.970406669
ATOM    359  N2   DG A  14     532.382 395.924 483.964  1.00  0.00           N  
REMARK-SIMTK-COORDS   532.381753596   395.923959833   483.963653288
ATOM    360  O6   DG A  14     533.435 392.080 481.703  1.00  0.00           O  
REMARK-SIMTK-COORDS   533.434580598   392.079528031   481.703236418
ATOM    361  C6   DG A  14     532.954 393.210 481.610  1.00  0.00           C  
REMARK-SIMTK-COORDS   532.954498841   393.209671615   481.609893030
ATOM    362  C5   DG A  14     532.440 393.867 480.470  1.00  0.00           C  
REMARK-SIMTK-COORDS   532.439567300   393.867167587   480.470123951
ATOM    363  N7   DG A  14     532.330 393.429 479.149  1.00  0.00           N  
REMARK-SIMTK-COORDS   532.330469790   393.428524772   479.148620180
ATOM    364  C8   DG A  14     531.780 394.439 478.525  1.00  0.00           C  
REMARK-SIMTK-COORDS   531.780142565   394.438652336   478.525450662
ATOM    365  N9   DG A  14     531.516 395.523 479.334  1.00  0.00           N  
REMARK-SIMTK-COORDS   531.515580757   395.523413402   479.334196282
ATOM    366  C4   DG A  14     531.941 395.152 480.590  1.00  0.00           C  
REMARK-SIMTK-COORDS   531.941169160   395.151807928   480.590238432
ATOM    367  N3   DG A  14     531.876 395.923 481.707  1.00  0.00           N  
REMARK-SIMTK-COORDS   531.875751350   395.923400201   481.706717664
ATOM    368  C2   DG A  14     532.368 395.308 482.778  1.00  0.00           C  
REMARK-SIMTK-COORDS   532.367964255   395.307543934   482.778068920
ATOM    369  N1   DG A  14     532.876 394.023 482.753  1.00  0.00           N  
REMARK-SIMTK-COORDS   532.875804983   394.023333853   482.753183911
ATOM    370  H1'  DG A  14     531.152 397.549 479.768  1.00  0.00           H  
REMARK-SIMTK-COORDS   531.152106905   397.548708202   479.768239751
ATOM    371 1H2'  DG A  14     532.155 398.066 477.683  1.00  0.00           H  
REMARK-SIMTK-COORDS   532.155348086   398.066260544   477.682678745
ATOM    372 2H2'  DG A  14     531.630 396.561 476.941  1.00  0.00           H  
REMARK-SIMTK-COORDS   531.629511002   396.561331538   476.940847197
ATOM    373  H3'  DG A  14     530.005 398.085 476.045  1.00  0.00           H  
REMARK-SIMTK-COORDS   530.004872754   398.085338067   476.044644285
ATOM    374  H4'  DG A  14     528.073 397.778 477.829  1.00  0.00           H  
REMARK-SIMTK-COORDS   528.073034627   397.777922499   477.829457475
ATOM    375 1H5'  DG A  14     528.104 395.204 477.506  1.00  0.00           H  
REMARK-SIMTK-COORDS   528.104039381   395.203690498   477.506257360
ATOM    376 2H5'  DG A  14     527.828 396.275 476.117  1.00  0.00           H  
REMARK-SIMTK-COORDS   527.827635416   396.274547979   476.117141417
ATOM    377  H21  DG A  14     532.018 396.882 484.049  1.00  0.00           H  
REMARK-SIMTK-COORDS   532.017862013   396.881969504   484.049381841
ATOM    378  H22  DG A  14     532.758 395.440 484.791  1.00  0.00           H  
REMARK-SIMTK-COORDS   532.757961254   395.439923669   484.791127028
ATOM    379  H8   DG A  14     531.550 394.423 477.460  1.00  0.00           H  
REMARK-SIMTK-COORDS   531.550180948   394.423401425   477.459929632
ATOM    380  H1   DG A  14     533.222 393.633 483.641  1.00  0.00           H  
REMARK-SIMTK-COORDS   533.222373843   393.633302680   483.640696000
ATOM    381  P    DG A  15     531.819 400.742 477.435  1.00  0.00           P  
REMARK-SIMTK-COORDS   531.818938367   400.741509240   477.434970872
ATOM    382  OP1  DG A  15     532.749 400.122 476.461  1.00  0.00           O  
REMARK-SIMTK-COORDS   532.748864940   400.122214718   476.460770758
ATOM    383  OP2  DG A  15     531.582 402.189 477.272  1.00  0.00           O  
REMARK-SIMTK-COORDS   531.582159658   402.189491471   477.272215525
ATOM    384  O5'  DG A  15     532.322 400.433 478.917  1.00  0.00           O  
REMARK-SIMTK-COORDS   532.322221946   400.433445929   478.916587096
ATOM    385  O3'  DG A  15     533.541 402.856 482.158  1.00  0.00           O  
REMARK-SIMTK-COORDS   533.540932522   402.856311847   482.157937319
ATOM    386  C1'  DG A  15     534.164 399.971 481.661  1.00  0.00           C  
REMARK-SIMTK-COORDS   534.163670587   399.971221100   481.660901421
ATOM    387  C2'  DG A  15     534.453 401.148 480.738  1.00  0.00           C  
REMARK-SIMTK-COORDS   534.453082302   401.147813563   480.737776275
ATOM    388  C3'  DG A  15     533.268 402.060 481.007  1.00  0.00           C  
REMARK-SIMTK-COORDS   533.267594508   402.060265890   481.006855149
ATOM    389  C4'  DG A  15     532.126 401.075 481.245  1.00  0.00           C  
REMARK-SIMTK-COORDS   532.126128040   401.074645628   481.244747985
ATOM    390  C5'  DG A  15     531.390 400.591 480.018  1.00  0.00           C  
REMARK-SIMTK-COORDS   531.390077168   400.590974963   480.017695500
ATOM    391  O4'  DG A  15     532.768 399.928 481.887  1.00  0.00           O  
REMARK-SIMTK-COORDS   532.768045597   399.927795342   481.887219984
ATOM    392  N2   DG A  15     536.215 396.323 484.871  1.00  0.00           N  
REMARK-SIMTK-COORDS   536.215117526   396.322634675   484.870969418
ATOM    393  O6   DG A  15     536.184 394.363 480.729  1.00  0.00           O  
REMARK-SIMTK-COORDS   536.184203751   394.362521950   480.729159736
ATOM    394  C6   DG A  15     535.908 395.376 481.372  1.00  0.00           C  
REMARK-SIMTK-COORDS   535.908483912   395.376298331   481.371539700
ATOM    395  C5   DG A  15     535.349 396.592 480.919  1.00  0.00           C  
REMARK-SIMTK-COORDS   535.348586020   396.592280797   480.919400348
ATOM    396  N7   DG A  15     534.955 396.982 479.637  1.00  0.00           N  
REMARK-SIMTK-COORDS   534.955228269   396.982102058   479.637218198
ATOM    397  C8   DG A  15     534.506 398.200 479.802  1.00  0.00           C  
REMARK-SIMTK-COORDS   534.506201251   398.199841425   479.801667495
ATOM    398  N9   DG A  15     534.573 398.655 481.101  1.00  0.00           N  
REMARK-SIMTK-COORDS   534.573371227   398.654592503   481.101459268
ATOM    399  C4   DG A  15     535.117 397.614 481.822  1.00  0.00           C  
REMARK-SIMTK-COORDS   535.116689286   397.614256504   481.822128745
ATOM    400  N3   DG A  15     535.369 397.625 483.157  1.00  0.00           N  
REMARK-SIMTK-COORDS   535.368779834   397.625171203   483.157228451
ATOM    401  C2   DG A  15     535.903 396.483 483.581  1.00  0.00           C  
REMARK-SIMTK-COORDS   535.903414163   396.483457303   483.581494294
ATOM    402  N1   DG A  15     536.160 395.408 482.754  1.00  0.00           N  
REMARK-SIMTK-COORDS   536.159535747   395.407603504   482.754054062
ATOM    403  H1'  DG A  15     534.656 400.101 482.625  1.00  0.00           H  
REMARK-SIMTK-COORDS   534.656186342   400.101497484   482.625248503
ATOM    404 1H2'  DG A  15     535.396 401.640 480.979  1.00  0.00           H  
REMARK-SIMTK-COORDS   535.395883769   401.639778738   480.978902093
ATOM    405 2H2'  DG A  15     534.496 400.851 479.691  1.00  0.00           H  
REMARK-SIMTK-COORDS   534.495746362   400.850702445   479.690980802
ATOM    406  H3'  DG A  15     533.054 402.713 480.159  1.00  0.00           H  
REMARK-SIMTK-COORDS   533.054099295   402.712944017   480.158885776
ATOM    407  H4'  DG A  15     531.404 401.575 481.889  1.00  0.00           H  
REMARK-SIMTK-COORDS   531.403776439   401.575394554   481.889341407
ATOM    408 1H5'  DG A  15     530.916 399.635 480.238  1.00  0.00           H  
REMARK-SIMTK-COORDS   530.916080338   399.634628829   480.237775206
ATOM    409 2H5'  DG A  15     530.623 401.317 479.750  1.00  0.00           H  
REMARK-SIMTK-COORDS   530.623489452   401.316676832   479.750042606
ATOM    410  H21  DG A  15     536.049 397.086 485.539  1.00  0.00           H  
REMARK-SIMTK-COORDS   536.049134411   397.086442794   485.539247626
ATOM    411  H22  DG A  15     536.623 395.434 485.195  1.00  0.00           H  
REMARK-SIMTK-COORDS   536.622687450   395.434167086   485.195080665
ATOM    412  H8   DG A  15     534.113 398.802 478.982  1.00  0.00           H  
REMARK-SIMTK-COORDS   534.112584350   398.801874639   478.982477808
ATOM    413  H1   DG A  15     536.565 394.565 483.184  1.00  0.00           H  
REMARK-SIMTK-COORDS   536.564830450   394.564624539   483.184210623
ATOM    414  P    DA A  16     535.087 403.821 481.872  1.00  0.00           P  
REMARK-SIMTK-COORDS   535.087120593   403.821337928   481.872294287
ATOM    415  OP1  DA A  16     535.748 403.776 480.545  1.00  0.00           O  
REMARK-SIMTK-COORDS   535.747550947   403.775750732   480.544697000
ATOM    416  OP2  DA A  16     535.025 405.146 482.519  1.00  0.00           O  
REMARK-SIMTK-COORDS   535.025025710   405.146344017   482.519407949
ATOM    417  O5'  DA A  16     535.785 402.769 482.847  1.00  0.00           O  
REMARK-SIMTK-COORDS   535.785346828   402.769365134   482.846524426
ATOM    418  O3'  DA A  16     537.851 403.104 486.519  1.00  0.00           O  
REMARK-SIMTK-COORDS   537.850601142   403.104475215   486.518996462
ATOM    419  C1'  DA A  16     537.983 400.888 484.511  1.00  0.00           C  
REMARK-SIMTK-COORDS   537.982854306   400.887896640   484.511349699
ATOM    420  C2'  DA A  16     538.270 402.364 484.272  1.00  0.00           C  
REMARK-SIMTK-COORDS   538.270133228   402.364395475   484.272004738
ATOM    421  C3'  DA A  16     537.281 403.035 485.214  1.00  0.00           C  
REMARK-SIMTK-COORDS   537.281419322   403.035461918   485.213650446
ATOM    422  C4'  DA A  16     536.073 402.103 485.158  1.00  0.00           C  
REMARK-SIMTK-COORDS   536.073086918   402.102994399   485.157774452
ATOM    423  C5'  DA A  16     535.083 402.354 484.045  1.00  0.00           C  
REMARK-SIMTK-COORDS   535.082546648   402.354069834   484.045493868
ATOM    424  O4'  DA A  16     536.653 400.772 484.977  1.00  0.00           O  
REMARK-SIMTK-COORDS   536.652793454   400.771638987   484.976649913
ATOM    425  N6   DA A  16     538.995 396.604 480.367  1.00  0.00           N  
REMARK-SIMTK-COORDS   538.995487252   396.604361977   480.367239745
ATOM    426  C6   DA A  16     539.011 397.108 481.614  1.00  0.00           C  
REMARK-SIMTK-COORDS   539.010861738   397.108049185   481.613509308
ATOM    427  C5   DA A  16     538.544 398.402 481.926  1.00  0.00           C  
REMARK-SIMTK-COORDS   538.544343413   398.402331989   481.926497605
ATOM    428  N7   DA A  16     537.992 399.407 481.153  1.00  0.00           N  
REMARK-SIMTK-COORDS   537.992316127   399.406973657   481.153030091
ATOM    429  C8   DA A  16     537.760 400.362 482.004  1.00  0.00           C  
REMARK-SIMTK-COORDS   537.760382733   400.361875005   482.004149540
ATOM    430  N9   DA A  16     538.110 400.048 483.289  1.00  0.00           N  
REMARK-SIMTK-COORDS   538.109741739   400.047511083   483.289054443
ATOM    431  C4   DA A  16     538.618 398.773 483.238  1.00  0.00           C  
REMARK-SIMTK-COORDS   538.617704867   398.773363190   483.238195720
ATOM    432  N3   DA A  16     539.092 398.050 484.270  1.00  0.00           N  
REMARK-SIMTK-COORDS   539.092131679   398.050343362   484.269572726
ATOM    433  C2   DA A  16     539.500 396.872 483.849  1.00  0.00           C  
REMARK-SIMTK-COORDS   539.500430899   396.872296484   483.848502306
ATOM    434  N1   DA A  16     539.489 396.362 482.621  1.00  0.00           N  
REMARK-SIMTK-COORDS   539.488992333   396.362367173   482.620767702
ATOM    435  H1'  DA A  16     538.643 400.480 485.276  1.00  0.00           H  
REMARK-SIMTK-COORDS   538.642975840   400.480018682   485.276001994
ATOM    436 1H2'  DA A  16     539.298 402.631 484.522  1.00  0.00           H  
REMARK-SIMTK-COORDS   539.298073859   402.631467259   484.521597852
ATOM    437 2H2'  DA A  16     538.096 402.657 483.239  1.00  0.00           H  
REMARK-SIMTK-COORDS   538.095940140   402.657490800   483.238721670
ATOM    438  H3'  DA A  16     537.019 404.041 484.880  1.00  0.00           H  
REMARK-SIMTK-COORDS   537.018989594   404.040681959   484.879988480
ATOM    439  H4'  DA A  16     535.544 402.213 486.104  1.00  0.00           H  
REMARK-SIMTK-COORDS   535.543618609   402.213441164   486.104221927
ATOM    440 1H5'  DA A  16     534.527 401.438 483.847  1.00  0.00           H  
REMARK-SIMTK-COORDS   534.527486932   401.437964736   483.846855602
ATOM    441 2H5'  DA A  16     534.388 403.135 484.353  1.00  0.00           H  
REMARK-SIMTK-COORDS   534.387823697   403.134569724   484.353308653
ATOM    442  H61  DA A  16     539.349 395.654 480.193  1.00  0.00           H  
REMARK-SIMTK-COORDS   539.348602163   395.654009463   480.192972827
ATOM    443  H62  DA A  16     538.632 397.172 479.588  1.00  0.00           H  
REMARK-SIMTK-COORDS   538.631981728   397.171987066   479.588381933
ATOM    444  H8   DA A  16     537.328 401.321 481.721  1.00  0.00           H  
REMARK-SIMTK-COORDS   537.327691561   401.321234024   481.721141375
ATOM    445  H2   DA A  16     539.907 396.218 484.620  1.00  0.00           H  
REMARK-SIMTK-COORDS   539.906739723   396.217577493   484.619908284
ATOM    446  P    DC A  17     539.250 404.070 486.342  1.00  0.00           P  
REMARK-SIMTK-COORDS   539.249745559   404.069765176   486.342415421
ATOM    447  OP1  DC A  17     539.623 404.690 485.048  1.00  0.00           O  
REMARK-SIMTK-COORDS   539.622726346   404.689594538   485.048232321
ATOM    448  OP2  DC A  17     539.472 404.897 487.544  1.00  0.00           O  
REMARK-SIMTK-COORDS   539.471655104   404.896728869   487.544292787
ATOM    449  O5'  DC A  17     540.001 402.671 486.494  1.00  0.00           O  
REMARK-SIMTK-COORDS   540.001191184   402.670701616   486.494272687
ATOM    450  O3'  DC A  17     542.781 401.130 489.281  1.00  0.00           O  
REMARK-SIMTK-COORDS   542.780506575   401.130043997   489.280558038
ATOM    451  C1'  DC A  17     542.252 400.207 486.482  1.00  0.00           C  
REMARK-SIMTK-COORDS   542.252109158   400.207484659   486.482086591
ATOM    452  C2'  DC A  17     542.655 401.607 486.930  1.00  0.00           C  
REMARK-SIMTK-COORDS   542.654887370   401.606704964   486.929936176
ATOM    453  C3'  DC A  17     541.959 401.721 488.276  1.00  0.00           C  
REMARK-SIMTK-COORDS   541.959088515   401.721111555   488.276273461
ATOM    454  C4'  DC A  17     540.664 400.943 488.056  1.00  0.00           C  
REMARK-SIMTK-COORDS   540.663884388   400.942616246   488.056481914
ATOM    455  C5'  DC A  17     539.507 401.715 487.468  1.00  0.00           C  
REMARK-SIMTK-COORDS   539.507093034   401.715242387   487.467592612
ATOM    456  O4'  DC A  17     541.037 399.877 487.126  1.00  0.00           O  
REMARK-SIMTK-COORDS   541.037183197   399.876832616   487.125938388
ATOM    457  N4   DC A  17     541.523 399.581 481.043  1.00  0.00           N  
REMARK-SIMTK-COORDS   541.522644374   399.581454415   481.043012105
ATOM    458  C4   DC A  17     541.684 399.761 482.345  1.00  0.00           C  
REMARK-SIMTK-COORDS   541.683948935   399.760886749   482.344870345
ATOM    459  N3   DC A  17     542.258 398.782 483.054  1.00  0.00           N  
REMARK-SIMTK-COORDS   542.257798355   398.782208917   483.054351524
ATOM    460  C2   DC A  17     542.446 398.911 484.391  1.00  0.00           C  
REMARK-SIMTK-COORDS   542.445763969   398.910627937   484.391307202
ATOM    461  O2   DC A  17     542.972 398.023 485.075  1.00  0.00           O  
REMARK-SIMTK-COORDS   542.971915143   398.023286727   485.074549119
ATOM    462  N1   DC A  17     542.036 400.087 485.015  1.00  0.00           N  
REMARK-SIMTK-COORDS   542.035804548   400.086825364   485.014847807
ATOM    463  C6   DC A  17     541.455 401.086 484.302  1.00  0.00           C  
REMARK-SIMTK-COORDS   541.455300708   401.085515035   484.302326064
ATOM    464  C5   DC A  17     541.260 400.980 482.960  1.00  0.00           C  
REMARK-SIMTK-COORDS   541.260357456   400.979810640   482.960434970
ATOM    465  H1'  DC A  17     543.000 399.472 486.779  1.00  0.00           H  
REMARK-SIMTK-COORDS   543.000327930   399.471570136   486.778753884
ATOM    466 1H2'  DC A  17     543.737 401.713 487.032  1.00  0.00           H  
REMARK-SIMTK-COORDS   543.736712066   401.713054464   487.031671679
ATOM    467 2H2'  DC A  17     542.314 402.376 486.239  1.00  0.00           H  
REMARK-SIMTK-COORDS   542.313678491   402.376484997   486.239031551
ATOM    468  H3'  DC A  17     541.754 402.759 488.542  1.00  0.00           H  
REMARK-SIMTK-COORDS   541.753533904   402.759079451   488.542175603
ATOM    469  H4'  DC A  17     540.351 400.567 489.031  1.00  0.00           H  
REMARK-SIMTK-COORDS   540.350501337   400.567362951   489.031259852
ATOM    470 1H5'  DC A  17     538.821 401.020 486.984  1.00  0.00           H  
REMARK-SIMTK-COORDS   538.821401773   401.020166078   486.984170003
ATOM    471 2H5'  DC A  17     538.984 402.240 488.266  1.00  0.00           H  
REMARK-SIMTK-COORDS   538.983742367   402.239936640   488.265698507
ATOM    472  H41  DC A  17     541.084 400.318 480.471  1.00  0.00           H  
REMARK-SIMTK-COORDS   541.083965926   400.318383259   480.471227095
ATOM    473  H42  DC A  17     541.833 398.704 480.602  1.00  0.00           H  
REMARK-SIMTK-COORDS   541.832723879   398.703854576   480.601717167
ATOM    474  H6   DC A  17     541.139 401.993 484.818  1.00  0.00           H  
REMARK-SIMTK-COORDS   541.139474714   401.993087140   484.817962385
ATOM    475  H5   DC A  17     540.803 401.784 482.384  1.00  0.00           H  
REMARK-SIMTK-COORDS   540.802618151   401.784040523   482.383932564
ATOM    476  P    DA A  18     544.392 401.922 489.369  1.00  0.00           P  
REMARK-SIMTK-COORDS   544.391981628   401.921997920   489.369188136
ATOM    477  OP1  DA A  18     544.565 403.123 488.516  1.00  0.00           O  
REMARK-SIMTK-COORDS   544.565498154   403.123059867   488.515898493
ATOM    478  OP2  DA A  18     544.970 402.002 490.725  1.00  0.00           O  
REMARK-SIMTK-COORDS   544.970220637   402.001783359   490.724742241
ATOM    479  O5'  DA A  18     544.963 400.644 488.606  1.00  0.00           O  
REMARK-SIMTK-COORDS   544.963381930   400.643884599   488.605500351
ATOM    480  O3'  DA A  18     548.032 397.862 489.446  1.00  0.00           O  
REMARK-SIMTK-COORDS   548.031932282   397.861535978   489.446428342
ATOM    481  C1'  DA A  18     546.810 398.532 486.797  1.00  0.00           C  
REMARK-SIMTK-COORDS   546.809975855   398.531898469   486.797127751
ATOM    482  C2'  DA A  18     547.482 399.492 487.770  1.00  0.00           C  
REMARK-SIMTK-COORDS   547.482306839   399.492155981   487.769619683
ATOM    483  C3'  DA A  18     547.105 398.894 489.116  1.00  0.00           C  
REMARK-SIMTK-COORDS   547.105210459   398.893511224   489.116469628
ATOM    484  C4'  DA A  18     545.700 398.351 488.865  1.00  0.00           C  
REMARK-SIMTK-COORDS   545.699927743   398.350670286   488.865094998
ATOM    485  C5'  DA A  18     544.561 399.324 489.054  1.00  0.00           C  
REMARK-SIMTK-COORDS   544.560743771   399.324388045   489.053537578
ATOM    486  O4'  DA A  18     545.723 397.923 487.466  1.00  0.00           O  
REMARK-SIMTK-COORDS   545.723357025   397.922746919   487.465914645
ATOM    487  N6   DA A  18     545.045 400.141 481.243  1.00  0.00           N  
REMARK-SIMTK-COORDS   545.045321540   400.141351983   481.243444601
ATOM    488  C6   DA A  18     545.603 399.310 482.141  1.00  0.00           C  
REMARK-SIMTK-COORDS   545.602729682   399.310368107   482.141156671
ATOM    489  C5   DA A  18     545.708 399.619 483.514  1.00  0.00           C  
REMARK-SIMTK-COORDS   545.708145789   399.618810130   483.513934862
ATOM    490  N7   DA A  18     545.313 400.717 484.256  1.00  0.00           N  
REMARK-SIMTK-COORDS   545.312564509   400.716520259   484.256120098
ATOM    491  C8   DA A  18     545.678 400.420 485.468  1.00  0.00           C  
REMARK-SIMTK-COORDS   545.678406820   400.419957642   485.467831292
ATOM    492  N9   DA A  18     546.276 399.194 485.575  1.00  0.00           N  
REMARK-SIMTK-COORDS   546.275728715   399.193779574   485.575306408
ATOM    493  C4   DA A  18     546.293 398.673 484.305  1.00  0.00           C  
REMARK-SIMTK-COORDS   546.293355026   398.672968308   484.305459591
ATOM    494  N3   DA A  18     546.791 397.481 483.927  1.00  0.00           N  
REMARK-SIMTK-COORDS   546.790695587   397.480792371   483.927377720
ATOM    495  C2   DA A  18     546.639 397.316 482.631  1.00  0.00           C  
REMARK-SIMTK-COORDS   546.638934505   397.316081430   482.630596366
ATOM    496  N1   DA A  18     546.089 398.128 481.734  1.00  0.00           N  
REMARK-SIMTK-COORDS   546.088591963   398.128419800   481.733534240
ATOM    497  H1'  DA A  18     547.497 397.745 486.487  1.00  0.00           H  
REMARK-SIMTK-COORDS   547.496740874   397.745304889   486.486576067
ATOM    498 1H2'  DA A  18     548.565 399.522 487.639  1.00  0.00           H  
REMARK-SIMTK-COORDS   548.565056404   399.522213759   487.639097996
ATOM    499 2H2'  DA A  18     547.111 400.510 487.669  1.00  0.00           H  
REMARK-SIMTK-COORDS   547.110706029   400.509897308   487.669432716
ATOM    500  H3'  DA A  18     547.102 399.643 489.909  1.00  0.00           H  
REMARK-SIMTK-COORDS   547.101825247   399.643463140   489.909077769
ATOM    501  H4'  DA A  18     545.550 397.526 489.562  1.00  0.00           H  
REMARK-SIMTK-COORDS   545.549560209   397.525881108   489.561809011
ATOM    502 1H5'  DA A  18     543.702 398.987 488.475  1.00  0.00           H  
REMARK-SIMTK-COORDS   543.701662520   398.986616023   488.475016650
ATOM    503 2H5'  DA A  18     544.291 399.361 490.108  1.00  0.00           H  
REMARK-SIMTK-COORDS   544.290791248   399.360810388   490.108226654
ATOM    504  H61  DA A  18     544.994 399.868 480.253  1.00  0.00           H  
REMARK-SIMTK-COORDS   544.994175583   399.867984291   480.253049126
ATOM    505  H62  DA A  18     544.672 401.052 481.549  1.00  0.00           H  
REMARK-SIMTK-COORDS   544.672214980   401.051607635   481.548698828
ATOM    506  H8   DA A  18     545.523 401.085 486.317  1.00  0.00           H  
REMARK-SIMTK-COORDS   545.522988730   401.084519753   486.317470873
ATOM    507  H2   DA A  18     547.019 396.375 482.233  1.00  0.00           H  
REMARK-SIMTK-COORDS   547.019267418   396.374576074   482.233449615
ATOM    508  P    DT A  19     549.735 398.565 489.538  1.00  0.00           P  
REMARK-SIMTK-COORDS   549.734954503   398.565021609   489.537587530
ATOM    509  OP1  DT A  19     549.894 400.029 489.369  1.00  0.00           O  
REMARK-SIMTK-COORDS   549.894189049   400.029298049   489.369243048
ATOM    510  OP2  DT A  19     550.588 397.936 490.566  1.00  0.00           O  
REMARK-SIMTK-COORDS   550.587978889   397.936301220   490.565744167
ATOM    511  O5'  DT A  19     549.952 397.845 488.131  1.00  0.00           O  
REMARK-SIMTK-COORDS   549.952351053   397.844653801   488.131206017
ATOM    512  O3'  DT A  19     552.711 394.976 486.708  1.00  0.00           O  
REMARK-SIMTK-COORDS   552.710591735   394.975587335   486.708479073
ATOM    513  C1'  DT A  19     551.071 396.918 485.127  1.00  0.00           C  
REMARK-SIMTK-COORDS   551.070642132   396.918159694   485.127306429
ATOM    514  C2'  DT A  19     552.057 397.240 486.241  1.00  0.00           C  
REMARK-SIMTK-COORDS   552.057432261   397.239612319   486.241323238
ATOM    515  C3'  DT A  19     551.889 396.046 487.168  1.00  0.00           C  
REMARK-SIMTK-COORDS   551.888698017   396.046157738   487.168239587
ATOM    516  C4'  DT A  19     550.401 395.727 487.043  1.00  0.00           C  
REMARK-SIMTK-COORDS   550.400641418   395.726900389   487.043370444
ATOM    517  C5'  DT A  19     549.471 396.487 487.961  1.00  0.00           C  
REMARK-SIMTK-COORDS   549.471499712   396.486684864   487.961416870
ATOM    518  O4'  DT A  19     550.073 396.068 485.659  1.00  0.00           O  
REMARK-SIMTK-COORDS   550.072800576   396.068476929   485.658608065
ATOM    519  O4   DT A  19     548.564 401.308 482.915  1.00  0.00           O  
REMARK-SIMTK-COORDS   548.564495490   401.307910500   482.915149367
ATOM    520  C4   DT A  19     549.122 400.348 483.459  1.00  0.00           C  
REMARK-SIMTK-COORDS   549.122130423   400.347915420   483.458823651
ATOM    521  N3   DT A  19     549.529 399.259 482.723  1.00  0.00           N  
REMARK-SIMTK-COORDS   549.529245256   399.258669613   482.723348237
ATOM    522  C2   DT A  19     550.161 398.128 483.203  1.00  0.00           C  
REMARK-SIMTK-COORDS   550.161002969   398.128179515   483.202530175
ATOM    523  O2   DT A  19     550.486 397.211 482.471  1.00  0.00           O  
REMARK-SIMTK-COORDS   550.486043809   397.210788960   482.471008458
ATOM    524  N1   DT A  19     550.393 398.116 484.562  1.00  0.00           N  
REMARK-SIMTK-COORDS   550.392591081   398.116337492   484.561884696
ATOM    525  C6   DT A  19     550.021 399.158 485.375  1.00  0.00           C  
REMARK-SIMTK-COORDS   550.021264283   399.158267477   485.375196024
ATOM    526  C5   DT A  19     549.411 400.249 484.870  1.00  0.00           C  
REMARK-SIMTK-COORDS   549.411337064   400.249084678   484.869889561
ATOM    527  C7   DT A  19     548.980 401.410 485.712  1.00  0.00           C  
REMARK-SIMTK-COORDS   548.980059271   401.410338472   485.712074867
ATOM    528  H1'  DT A  19     551.563 396.387 484.311  1.00  0.00           H  
REMARK-SIMTK-COORDS   551.562917184   396.387434579   484.311330249
ATOM    529 1H2'  DT A  19     553.084 397.316 485.877  1.00  0.00           H  
REMARK-SIMTK-COORDS   553.083595110   397.316434912   485.876833052
ATOM    530 2H2'  DT A  19     551.819 398.173 486.749  1.00  0.00           H  
REMARK-SIMTK-COORDS   551.818706109   398.173009692   486.748582707
ATOM    531  H3'  DT A  19     552.154 396.288 488.198  1.00  0.00           H  
REMARK-SIMTK-COORDS   552.153674935   396.288121014   488.198428408
ATOM    532  H4'  DT A  19     550.284 394.665 487.260  1.00  0.00           H  
REMARK-SIMTK-COORDS   550.284491899   394.664727632   487.259905255
ATOM    533 1H5'  DT A  19     548.472 396.502 487.527  1.00  0.00           H  
REMARK-SIMTK-COORDS   548.472015128   396.501997888   487.527313105
ATOM    534 2H5'  DT A  19     549.434 395.986 488.927  1.00  0.00           H  
REMARK-SIMTK-COORDS   549.433924575   395.985592256   488.927463612
ATOM    535  H3   DT A  19     549.341 399.288 481.711  1.00  0.00           H  
REMARK-SIMTK-COORDS   549.340928253   399.288396876   481.710950095
ATOM    536  H6   DT A  19     550.221 399.103 486.445  1.00  0.00           H  
REMARK-SIMTK-COORDS   550.221129521   399.102819261   486.445031704
ATOM    537  H71  DT A  19     548.418 402.117 485.099  1.00  0.00           H  
REMARK-SIMTK-COORDS   548.418199422   402.117081953   485.098810518
ATOM    538  H72  DT A  19     548.347 401.055 486.525  1.00  0.00           H  
REMARK-SIMTK-COORDS   548.346921568   401.055029375   486.525388518
ATOM    539  H73  DT A  19     549.858 401.907 486.126  1.00  0.00           H  
REMARK-SIMTK-COORDS   549.857928497   401.906512129   486.125658384
ATOM    540  P    DC A  20     554.425 395.648 486.756  1.00  0.00           P  
REMARK-SIMTK-COORDS   554.425418762   395.648111864   486.756139997
ATOM    541  OP1  DC A  20     554.750 397.003 487.264  1.00  0.00           O  
REMARK-SIMTK-COORDS   554.750286215   397.002800037   487.263578756
ATOM    542  OP2  DC A  20     555.371 394.576 487.122  1.00  0.00           O  
REMARK-SIMTK-COORDS   555.371034731   394.575758436   487.121503603
ATOM    543  O5'  DC A  20     554.249 395.706 485.172  1.00  0.00           O  
REMARK-SIMTK-COORDS   554.248746967   395.705678971   485.171658030
ATOM    544  O3'  DC A  20     556.230 393.841 481.938  1.00  0.00           O  
REMARK-SIMTK-COORDS   556.229506573   393.840570207   481.937532696
ATOM    545  C1'  DC A  20     554.593 396.347 481.915  1.00  0.00           C  
REMARK-SIMTK-COORDS   554.593072811   396.347231508   481.915269224
ATOM    546  C2'  DC A  20     555.820 396.056 482.769  1.00  0.00           C  
REMARK-SIMTK-COORDS   555.820433760   396.056217108   482.769384391
ATOM    547  C3'  DC A  20     555.677 394.566 483.033  1.00  0.00           C  
REMARK-SIMTK-COORDS   555.676927092   394.566370790   483.033226736
ATOM    548  C4'  DC A  20     554.165 394.385 483.143  1.00  0.00           C  
REMARK-SIMTK-COORDS   554.164664915   394.385014856   483.143181877
ATOM    549  C5'  DC A  20     553.557 394.618 484.507  1.00  0.00           C  
REMARK-SIMTK-COORDS   553.557307389   394.617553810   484.506615216
ATOM    550  O4'  DC A  20     553.615 395.370 482.211  1.00  0.00           O  
REMARK-SIMTK-COORDS   553.614603239   395.370075528   482.211384890
ATOM    551  N4   DC A  20     552.313 401.322 482.665  1.00  0.00           N  
REMARK-SIMTK-COORDS   552.313409549   401.322079190   482.664662285
ATOM    552  C4   DC A  20     552.866 400.128 482.517  1.00  0.00           C  
REMARK-SIMTK-COORDS   552.865617580   400.127812697   482.516865682
ATOM    553  N3   DC A  20     552.930 399.606 481.286  1.00  0.00           N  
REMARK-SIMTK-COORDS   552.929548543   399.605776059   481.286472420
ATOM    554  C2   DC A  20     553.482 398.385 481.077  1.00  0.00           C  
REMARK-SIMTK-COORDS   553.482081640   398.385142461   481.076630108
ATOM    555  O2   DC A  20     553.555 397.875 479.952  1.00  0.00           O  
REMARK-SIMTK-COORDS   553.554552396   397.875348654   479.951513552
ATOM    556  N1   DC A  20     553.990 397.684 482.168  1.00  0.00           N  
REMARK-SIMTK-COORDS   553.990480803   397.684130902   482.167695223
ATOM    557  C6   DC A  20     553.932 398.207 483.419  1.00  0.00           C  
REMARK-SIMTK-COORDS   553.932059193   398.207378768   483.418635503
ATOM    558  C5   DC A  20     553.386 399.431 483.652  1.00  0.00           C  
REMARK-SIMTK-COORDS   553.385860377   399.430974887   483.651717874
ATOM    559  H1'  DC A  20     554.830 396.274 480.853  1.00  0.00           H  
REMARK-SIMTK-COORDS   554.829707861   396.274203798   480.853156327
ATOM    560 1H2'  DC A  20     556.752 396.279 482.245  1.00  0.00           H  
REMARK-SIMTK-COORDS   556.751682451   396.278742243   482.244728846
ATOM    561 2H2'  DC A  20     555.823 396.626 483.698  1.00  0.00           H  
REMARK-SIMTK-COORDS   555.823186224   396.626206670   483.697521408
ATOM    562  H3'  DC A  20     556.177 394.265 483.955  1.00  0.00           H  
REMARK-SIMTK-COORDS   556.176967222   394.265457931   483.955043052
ATOM    563  H4'  DC A  20     553.947 393.356 482.854  1.00  0.00           H  
REMARK-SIMTK-COORDS   553.947093181   393.356321606   482.853926389
ATOM    564 1H5'  DC A  20     552.503 394.869 484.391  1.00  0.00           H  
REMARK-SIMTK-COORDS   552.503447438   394.868591163   484.391027801
ATOM    565 2H5'  DC A  20     553.647 393.708 485.099  1.00  0.00           H  
REMARK-SIMTK-COORDS   553.647319487   393.707768304   485.098528347
ATOM    566  H41  DC A  20     552.251 401.749 483.601  1.00  0.00           H  
REMARK-SIMTK-COORDS   552.250800976   401.749119159   483.600695421
ATOM    567  H42  DC A  20     551.943 401.823 481.844  1.00  0.00           H  
REMARK-SIMTK-COORDS   551.943303018   401.823474858   481.844482098
ATOM    568  H6   DC A  20     554.333 397.634 484.255  1.00  0.00           H  
REMARK-SIMTK-COORDS   554.333314047   397.633644081   484.254779660
ATOM    569  H5   DC A  20     553.346 399.858 484.654  1.00  0.00           H  
REMARK-SIMTK-COORDS   553.345740640   399.857800957   484.654152866
ATOM    570  P    DA A  21     557.963 394.236 481.672  1.00  0.00           P  
REMARK-SIMTK-COORDS   557.963039621   394.236379385   481.672372081
ATOM    571  OP1  DA A  21     558.597 395.125 482.677  1.00  0.00           O  
REMARK-SIMTK-COORDS   558.597003818   395.124759615   482.677176024
ATOM    572  OP2  DA A  21     558.783 393.104 481.200  1.00  0.00           O  
REMARK-SIMTK-COORDS   558.783236918   393.103836910   481.200273640
ATOM    573  O5'  DA A  21     557.470 395.109 480.432  1.00  0.00           O  
REMARK-SIMTK-COORDS   557.469815680   395.108694020   480.431772096
ATOM    574  O3'  DA A  21     558.409 395.129 476.311  1.00  0.00           O  
REMARK-SIMTK-COORDS   558.408996040   395.129456011   476.310833588
ATOM    575  C1'  DA A  21     557.220 397.331 477.954  1.00  0.00           C  
REMARK-SIMTK-COORDS   557.220378392   397.331273561   477.954166957
ATOM    576  C2'  DA A  21     558.538 396.608 478.200  1.00  0.00           C  
REMARK-SIMTK-COORDS   558.538152425   396.608190930   478.200108228
ATOM    577  C3'  DA A  21     558.220 395.199 477.722  1.00  0.00           C  
REMARK-SIMTK-COORDS   558.219641742   395.199389134   477.722185177
ATOM    578  C4'  DA A  21     556.754 395.030 478.119  1.00  0.00           C  
REMARK-SIMTK-COORDS   556.754469349   395.029659181   478.118602383
ATOM    579  C5'  DA A  21     556.492 394.541 479.523  1.00  0.00           C  
REMARK-SIMTK-COORDS   556.491630222   394.541173075   479.523477437
ATOM    580  O4'  DA A  21     556.184 396.370 477.975  1.00  0.00           O  
REMARK-SIMTK-COORDS   556.184144127   396.369563569   477.974524726
ATOM    581  N6   DA A  21     555.464 402.178 481.112  1.00  0.00           N  
REMARK-SIMTK-COORDS   555.464350222   402.177926882   481.112340266
ATOM    582  C6   DA A  21     555.623 401.462 479.986  1.00  0.00           C  
REMARK-SIMTK-COORDS   555.623195616   401.462096343   479.985628333
ATOM    583  C5   DA A  21     556.217 400.182 479.964  1.00  0.00           C  
REMARK-SIMTK-COORDS   556.216530543   400.182152563   479.964027750
ATOM    584  N7   DA A  21     556.734 399.377 480.962  1.00  0.00           N  
REMARK-SIMTK-COORDS   556.734454226   399.377433432   480.962262781
ATOM    585  C8   DA A  21     557.135 398.315 480.328  1.00  0.00           C  
REMARK-SIMTK-COORDS   557.134838501   398.315475067   480.328251059
ATOM    586  N9   DA A  21     556.902 398.361 478.981  1.00  0.00           N  
REMARK-SIMTK-COORDS   556.902020540   398.361308424   478.980826812
ATOM    587  C4   DA A  21     556.304 399.574 478.745  1.00  0.00           C  
REMARK-SIMTK-COORDS   556.303810161   399.573983257   478.744966488
ATOM    588  N3   DA A  21     555.897 400.057 477.557  1.00  0.00           N  
REMARK-SIMTK-COORDS   555.896739157   400.057171386   477.556522366
ATOM    589  C2   DA A  21     555.370 401.254 477.709  1.00  0.00           C  
REMARK-SIMTK-COORDS   555.370328390   401.253601680   477.708999434
ATOM    590  N1   DA A  21     555.206 401.970 478.817  1.00  0.00           N  
REMARK-SIMTK-COORDS   555.206146878   401.970496709   478.816517808
ATOM    591  H1'  DA A  21     557.214 397.811 476.976  1.00  0.00           H  
REMARK-SIMTK-COORDS   557.214158077   397.810964752   476.976068972
ATOM    592 1H2'  DA A  21     559.361 397.043 477.630  1.00  0.00           H  
REMARK-SIMTK-COORDS   559.360929384   397.042782818   477.630499621
ATOM    593 2H2'  DA A  21     558.825 396.616 479.250  1.00  0.00           H  
REMARK-SIMTK-COORDS   558.824695975   396.616110324   479.249752014
ATOM    594  H3'  DA A  21     558.848 394.452 478.209  1.00  0.00           H  
REMARK-SIMTK-COORDS   558.848473260   394.452137737   478.208860913
ATOM    595  H4'  DA A  21     556.322 394.305 477.429  1.00  0.00           H  
REMARK-SIMTK-COORDS   556.321681055   394.304564336   477.429233281
ATOM    596 1H5'  DA A  21     555.490 394.844 479.826  1.00  0.00           H  
REMARK-SIMTK-COORDS   555.490108087   394.844422831   479.826446081
ATOM    597 2H5'  DA A  21     556.559 393.454 479.544  1.00  0.00           H  
REMARK-SIMTK-COORDS   556.558536348   393.454118617   479.543631221
ATOM    598  H61  DA A  21     555.026 403.108 481.073  1.00  0.00           H  
REMARK-SIMTK-COORDS   555.025668004   403.107557231   481.072662472
ATOM    599  H62  DA A  21     555.784 401.795 482.013  1.00  0.00           H  
REMARK-SIMTK-COORDS   555.784271945   401.795004228   482.013436449
ATOM    600  H8   DA A  21     557.610 397.469 480.823  1.00  0.00           H  
REMARK-SIMTK-COORDS   557.609788836   397.468679977   480.823271518
ATOM    601  H2   DA A  21     555.015 401.726 476.793  1.00  0.00           H  
REMARK-SIMTK-COORDS   555.015496907   401.726091441   476.792670321
TER     602       DA A  21                                                                                                                          
ENDMDL                                                                                                                                              
MODEL        2                                                                                                                                      
ATOM      1  P    DT A   1     491.190 402.655 469.601  1.00  0.00           P  
REMARK-SIMTK-COORDS   491.190229577   402.654532061   469.601149033
ATOM      2  OP1  DT A   1     491.734 401.905 470.759  1.00  0.00           O  
REMARK-SIMTK-COORDS   491.734441017   401.904605161   470.759461406
ATOM      3  OP2  DT A   1     490.420 401.862 468.622  1.00  0.00           O  
REMARK-SIMTK-COORDS   490.419657286   401.861795551   468.622459517
ATOM      4  O5'  DT A   1     492.375 403.428 468.865  1.00  0.00           O  
REMARK-SIMTK-COORDS   492.375482474   403.427539842   468.865427930
ATOM      5  O3'  DT A   1     493.993 403.277 464.965  1.00  0.00           O  
REMARK-SIMTK-COORDS   493.992924524   403.277152388   464.964823768
ATOM      6  C1'  DT A   1     495.282 404.285 467.471  1.00  0.00           C  
REMARK-SIMTK-COORDS   495.282179042   404.284634741   467.471469754
ATOM      7  C2'  DT A   1     494.700 402.898 467.228  1.00  0.00           C  
REMARK-SIMTK-COORDS   494.700270793   402.897919659   467.227615140
ATOM      8  C3'  DT A   1     493.527 403.204 466.311  1.00  0.00           C  
REMARK-SIMTK-COORDS   493.527328198   403.203875311   466.310550907
ATOM      9  C4'  DT A   1     493.035 404.555 466.826  1.00  0.00           C  
REMARK-SIMTK-COORDS   493.034865261   404.555073302   466.825938377
ATOM     10  C5'  DT A   1     492.046 404.518 467.968  1.00  0.00           C  
REMARK-SIMTK-COORDS   492.046192387   404.518018276   467.967506541
ATOM     11  O4'  DT A   1     494.250 405.232 467.281  1.00  0.00           O  
REMARK-SIMTK-COORDS   494.250153096   405.231603995   467.281023755
ATOM     12  O4   DT A   1     497.395 405.060 472.509  1.00  0.00           O  
REMARK-SIMTK-COORDS   497.394659929   405.060020046   472.508587692
ATOM     13  C4   DT A   1     496.882 404.858 471.401  1.00  0.00           C  
REMARK-SIMTK-COORDS   496.882339407   404.857552329   471.401073581
ATOM     14  N3   DT A   1     497.443 405.377 470.258  1.00  0.00           N  
REMARK-SIMTK-COORDS   497.443246340   405.376829004   470.258248508
ATOM     15  C2   DT A   1     496.977 405.225 468.968  1.00  0.00           C  
REMARK-SIMTK-COORDS   496.977044549   405.224615415   468.968227999
ATOM     16  O2   DT A   1     497.545 405.723 468.013  1.00  0.00           O  
REMARK-SIMTK-COORDS   497.545249858   405.723138828   468.012632827
ATOM     17  N1   DT A   1     495.826 404.475 468.842  1.00  0.00           N  
REMARK-SIMTK-COORDS   495.825749534   404.474615916   468.842364816
ATOM     18  C6   DT A   1     495.197 403.919 469.929  1.00  0.00           C  
REMARK-SIMTK-COORDS   495.196522448   403.919494099   469.929283876
ATOM     19  C5   DT A   1     495.685 404.084 471.174  1.00  0.00           C  
REMARK-SIMTK-COORDS   495.684839136   404.083568345   471.173530417
ATOM     20  C7   DT A   1     495.034 403.504 472.393  1.00  0.00           C  
REMARK-SIMTK-COORDS   495.033733224   403.504423688   472.393062523
ATOM     21  H1'  DT A   1     496.076 404.505 466.757  1.00  0.00           H  
REMARK-SIMTK-COORDS   496.076123190   404.504942826   466.757067881
ATOM     22 1H2'  DT A   1     495.414 402.227 466.750  1.00  0.00           H  
REMARK-SIMTK-COORDS   495.414190407   402.226546510   466.750123905
ATOM     23 2H2'  DT A   1     494.369 402.421 468.150  1.00  0.00           H  
REMARK-SIMTK-COORDS   494.369086756   402.421197041   468.149944083
ATOM     24  H3'  DT A   1     492.746 402.448 466.381  1.00  0.00           H  
REMARK-SIMTK-COORDS   492.745777346   402.447676772   466.380985524
ATOM     25  H4'  DT A   1     492.555 405.059 465.987  1.00  0.00           H  
REMARK-SIMTK-COORDS   492.554809017   405.058522331   465.987161245
ATOM     26 1H5'  DT A   1     492.087 405.463 468.507  1.00  0.00           H  
REMARK-SIMTK-COORDS   492.086668512   405.463444082   468.506513710
ATOM     27 2H5'  DT A   1     491.043 404.374 467.567  1.00  0.00           H  
REMARK-SIMTK-COORDS   491.043495751   404.374272239   467.567334661
ATOM     28  H3   DT A   1     498.300 405.936 470.378  1.00  0.00           H  
REMARK-SIMTK-COORDS   498.300147704   405.935747552   470.377910986
ATOM     29  H6   DT A   1     494.286 403.337 469.782  1.00  0.00           H  
REMARK-SIMTK-COORDS   494.285990508   403.337193143   469.782436397
ATOM     30  H71  DT A   1     495.550 403.859 473.286  1.00  0.00           H  
REMARK-SIMTK-COORDS   495.549508905   403.859374107   473.286130633
ATOM     31  H72  DT A   1     493.989 403.814 472.430  1.00  0.00           H  
REMARK-SIMTK-COORDS   493.989332454   403.813909907   472.430483248
ATOM     32  H73  DT A   1     495.087 402.416 472.352  1.00  0.00           H  
REMARK-SIMTK-COORDS   495.087405604   402.416235270   472.352304183
ATOM     33  P    DC A   2     494.661 401.626 464.669  1.00  0.00           P  
REMARK-SIMTK-COORDS   494.661310594   401.626415109   464.668752935
ATOM     34  OP1  DC A   2     494.628 400.517 465.653  1.00  0.00           O  
REMARK-SIMTK-COORDS   494.627648621   400.517250765   465.652867933
ATOM     35  OP2  DC A   2     494.414 401.251 463.263  1.00  0.00           O  
REMARK-SIMTK-COORDS   494.413659296   401.250980491   463.263032947
ATOM     36  O5'  DC A   2     496.050 402.401 464.791  1.00  0.00           O  
REMARK-SIMTK-COORDS   496.049665798   402.401261787   464.790783472
ATOM     37  O3'  DC A   2     499.247 403.117 462.122  1.00  0.00           O  
REMARK-SIMTK-COORDS   499.247361658   403.116632672   462.121538133
ATOM     38  C1'  DC A   2     499.273 403.202 465.114  1.00  0.00           C  
REMARK-SIMTK-COORDS   499.272588173   403.201550344   465.114301005
ATOM     39  C2'  DC A   2     498.863 402.031 464.229  1.00  0.00           C  
REMARK-SIMTK-COORDS   498.863137919   402.031463863   464.228711304
ATOM     40  C3'  DC A   2     498.228 402.738 463.043  1.00  0.00           C  
REMARK-SIMTK-COORDS   498.227548631   402.738146772   463.043170279
ATOM     41  C4'  DC A   2     497.554 403.947 463.690  1.00  0.00           C  
REMARK-SIMTK-COORDS   497.554002985   403.947473338   463.689565297
ATOM     42  C5'  DC A   2     496.158 403.732 464.225  1.00  0.00           C  
REMARK-SIMTK-COORDS   496.158306950   403.732471575   464.224687545
ATOM     43  O4'  DC A   2     498.434 404.297 464.805  1.00  0.00           O  
REMARK-SIMTK-COORDS   498.434136689   404.296762472   464.805091524
ATOM     44  N4   DC A   2     498.945 402.285 470.551  1.00  0.00           N  
REMARK-SIMTK-COORDS   498.944523234   402.285095279   470.551274751
ATOM     45  C4   DC A   2     498.996 402.487 469.245  1.00  0.00           C  
REMARK-SIMTK-COORDS   498.996210666   402.487149827   469.245176987
ATOM     46  N3   DC A   2     500.014 403.204 468.753  1.00  0.00           N  
REMARK-SIMTK-COORDS   500.014015237   403.204363253   468.752663273
ATOM     47  C2   DC A   2     500.115 403.446 467.421  1.00  0.00           C  
REMARK-SIMTK-COORDS   500.114808356   403.445512089   467.421242233
ATOM     48  O2   DC A   2     501.043 404.103 466.937  1.00  0.00           O  
REMARK-SIMTK-COORDS   501.042911730   404.103427409   466.936940098
ATOM     49  N1   DC A   2     499.143 402.926 466.570  1.00  0.00           N  
REMARK-SIMTK-COORDS   499.142506744   402.926127762   466.569989922
ATOM     50  C6   DC A   2     498.108 402.196 467.059  1.00  0.00           C  
REMARK-SIMTK-COORDS   498.108242761   402.195651538   467.059472811
ATOM     51  C5   DC A   2     497.987 401.939 468.391  1.00  0.00           C  
REMARK-SIMTK-COORDS   497.986980317   401.939275512   468.390520426
ATOM     52  H1'  DC A   2     500.302 403.500 464.916  1.00  0.00           H  
REMARK-SIMTK-COORDS   500.302379064   403.499576344   464.915539281
ATOM     53 1H2'  DC A   2     499.717 401.427 463.920  1.00  0.00           H  
REMARK-SIMTK-COORDS   499.716934326   401.427054421   463.920271811
ATOM     54 2H2'  DC A   2     498.154 401.368 464.723  1.00  0.00           H  
REMARK-SIMTK-COORDS   498.153518579   401.367770725   464.723080408
ATOM     55  H3'  DC A   2     497.497 402.108 462.535  1.00  0.00           H  
REMARK-SIMTK-COORDS   497.497497752   402.107579363   462.535485872
ATOM     56  H4'  DC A   2     497.502 404.726 462.928  1.00  0.00           H  
REMARK-SIMTK-COORDS   497.501726273   404.726242249   462.927986589
ATOM     57 1H5'  DC A   2     495.950 404.477 464.993  1.00  0.00           H  
REMARK-SIMTK-COORDS   495.950431699   404.476744943   464.992912795
ATOM     58 2H5'  DC A   2     495.441 403.846 463.411  1.00  0.00           H  
REMARK-SIMTK-COORDS   495.441418396   403.846339693   463.411494546
ATOM     59  H41  DC A   2     498.172 401.737 470.958  1.00  0.00           H  
REMARK-SIMTK-COORDS   498.172250696   401.737055547   470.958323372
ATOM     60  H42  DC A   2     499.674 402.677 471.163  1.00  0.00           H  
REMARK-SIMTK-COORDS   499.674437303   402.677005821   471.163059499
ATOM     61  H6   DC A   2     497.357 401.806 466.373  1.00  0.00           H  
REMARK-SIMTK-COORDS   497.356901547   401.806144025   466.372727386
ATOM     62  H5   DC A   2     497.164 401.346 468.788  1.00  0.00           H  
REMARK-SIMTK-COORDS   497.164064276   401.345812737   468.787670428
ATOM     63  P    DT A   3     500.164 401.673 461.523  1.00  0.00           P  
REMARK-SIMTK-COORDS   500.163668106   401.672508410   461.522964979
ATOM     64  OP1  DT A   3     499.675 400.342 461.961  1.00  0.00           O  
REMARK-SIMTK-COORDS   499.674865588   400.342159459   461.960558132
ATOM     65  OP2  DT A   3     500.617 401.765 460.121  1.00  0.00           O  
REMARK-SIMTK-COORDS   500.616568647   401.765336152   460.120713179
ATOM     66  O5'  DT A   3     501.322 402.161 462.504  1.00  0.00           O  
REMARK-SIMTK-COORDS   501.322062304   402.161148890   462.504292835
ATOM     67  O3'  DT A   3     505.398 403.136 461.967  1.00  0.00           O  
REMARK-SIMTK-COORDS   505.397987713   403.136491972   461.966718714
ATOM     68  C1'  DT A   3     503.997 402.339 464.489  1.00  0.00           C  
REMARK-SIMTK-COORDS   503.997127329   402.338887664   464.488997357
ATOM     69  C2'  DT A   3     504.067 401.553 463.186  1.00  0.00           C  
REMARK-SIMTK-COORDS   504.066842165   401.553201030   463.185579790
ATOM     70  C3'  DT A   3     504.065 402.663 462.147  1.00  0.00           C  
REMARK-SIMTK-COORDS   504.065170835   402.662906620   462.146849455
ATOM     71  C4'  DT A   3     503.157 403.718 462.776  1.00  0.00           C  
REMARK-SIMTK-COORDS   503.157234856   403.717981491   462.776412220
ATOM     72  C5'  DT A   3     501.676 403.568 462.521  1.00  0.00           C  
REMARK-SIMTK-COORDS   501.676029798   403.567662459   462.520559206
ATOM     73  O4'  DT A   3     503.399 403.590 464.214  1.00  0.00           O  
REMARK-SIMTK-COORDS   503.399276432   403.589912609   464.214026646
ATOM     74  O4   DT A   3     501.097 399.913 468.506  1.00  0.00           O  
REMARK-SIMTK-COORDS   501.096659993   399.913250045   468.506450079
ATOM     75  C4   DT A   3     501.711 400.439 467.571  1.00  0.00           C  
REMARK-SIMTK-COORDS   501.711410530   400.439368676   467.570857238
ATOM     76  N3   DT A   3     502.869 401.146 467.796  1.00  0.00           N  
REMARK-SIMTK-COORDS   502.868990799   401.146310159   467.795703099
ATOM     77  C2   DT A   3     503.648 401.776 466.846  1.00  0.00           C  
REMARK-SIMTK-COORDS   503.648298504   401.775851056   466.846480385
ATOM     78  O2   DT A   3     504.664 402.380 467.142  1.00  0.00           O  
REMARK-SIMTK-COORDS   504.664171963   402.380313921   467.141727332
ATOM     79  N1   DT A   3     503.193 401.674 465.548  1.00  0.00           N  
REMARK-SIMTK-COORDS   503.192694363   401.673936943   465.548073908
ATOM     80  C6   DT A   3     502.045 400.989 465.231  1.00  0.00           C  
REMARK-SIMTK-COORDS   502.045329285   400.989383730   465.231182324
ATOM     81  C5   DT A   3     501.314 400.381 466.184  1.00  0.00           C  
REMARK-SIMTK-COORDS   501.313568516   400.381074900   466.184077672
ATOM     82  C7   DT A   3     500.051 399.627 465.892  1.00  0.00           C  
REMARK-SIMTK-COORDS   500.051486320   399.626935925   465.892480450
ATOM     83  H1'  DT A   3     504.996 402.524 464.886  1.00  0.00           H  
REMARK-SIMTK-COORDS   504.995806660   402.523970599   464.886032498
ATOM     84 1H2'  DT A   3     504.968 400.944 463.116  1.00  0.00           H  
REMARK-SIMTK-COORDS   504.968396492   400.944288660   463.115962823
ATOM     85 2H2'  DT A   3     503.212 400.889 463.058  1.00  0.00           H  
REMARK-SIMTK-COORDS   503.212499135   400.888797684   463.057891964
ATOM     86  H3'  DT A   3     503.670 402.325 461.189  1.00  0.00           H  
REMARK-SIMTK-COORDS   503.670022530   402.325152137   461.189040117
ATOM     87  H4'  DT A   3     503.467 404.683 462.376  1.00  0.00           H  
REMARK-SIMTK-COORDS   503.467137846   404.682817818   462.375771486
ATOM     88 1H5'  DT A   3     501.123 404.077 463.309  1.00  0.00           H  
REMARK-SIMTK-COORDS   501.123450005   404.077025997   463.308722487
ATOM     89 2H5'  DT A   3     501.432 404.019 461.560  1.00  0.00           H  
REMARK-SIMTK-COORDS   501.431689176   404.019036123   461.559954982
ATOM     90  H3   DT A   3     503.187 401.211 468.773  1.00  0.00           H  
REMARK-SIMTK-COORDS   503.187281385   401.211227725   468.773182415
ATOM     91  H6   DT A   3     501.721 400.938 464.191  1.00  0.00           H  
REMARK-SIMTK-COORDS   501.721012028   400.938490096   464.191021204
ATOM     92  H71  DT A   3     499.586 399.318 466.829  1.00  0.00           H  
REMARK-SIMTK-COORDS   499.585965271   399.317565082   466.829051235
ATOM     93  H72  DT A   3     499.364 400.267 465.340  1.00  0.00           H  
REMARK-SIMTK-COORDS   499.363771023   400.266969252   465.339886557
ATOM     94  H73  DT A   3     500.284 398.745 465.295  1.00  0.00           H  
REMARK-SIMTK-COORDS   500.284181905   398.745059078   465.295117922
ATOM     95  P    DG A   4     506.556 401.825 461.432  1.00  0.00           P  
REMARK-SIMTK-COORDS   506.556461677   401.825480273   461.432204017
ATOM     96  OP1  DG A   4     505.933 400.511 461.143  1.00  0.00           O  
REMARK-SIMTK-COORDS   505.932663466   400.510933109   461.143499071
ATOM     97  OP2  DG A   4     507.619 402.256 460.502  1.00  0.00           O  
REMARK-SIMTK-COORDS   507.618771821   402.256164139   460.502034912
ATOM     98  O5'  DG A   4     507.104 401.835 462.930  1.00  0.00           O  
REMARK-SIMTK-COORDS   507.104314344   401.834514820   462.929747283
ATOM     99  O3'  DG A   4     510.937 402.322 464.641  1.00  0.00           O  
REMARK-SIMTK-COORDS   510.937418666   402.322261002   464.640639426
ATOM    100  C1'  DG A   4     508.517 401.037 465.845  1.00  0.00           C  
REMARK-SIMTK-COORDS   508.517155708   401.036684817   465.845188341
ATOM    101  C2'  DG A   4     509.204 400.664 464.538  1.00  0.00           C  
REMARK-SIMTK-COORDS   509.204440344   400.663895965   464.538382196
ATOM    102  C3'  DG A   4     509.684 402.015 464.035  1.00  0.00           C  
REMARK-SIMTK-COORDS   509.683825603   402.014519232   464.034675371
ATOM    103  C4'  DG A   4     508.574 402.961 464.490  1.00  0.00           C  
REMARK-SIMTK-COORDS   508.574054024   402.961432593   464.490428739
ATOM    104  C5'  DG A   4     507.394 403.109 463.560  1.00  0.00           C  
REMARK-SIMTK-COORDS   507.393745452   403.108583485   463.559670827
ATOM    105  O4'  DG A   4     508.107 402.387 465.752  1.00  0.00           O  
REMARK-SIMTK-COORDS   508.107014715   402.386548125   465.751965949
ATOM    106  N2   DG A   4     507.533 399.616 470.829  1.00  0.00           N  
REMARK-SIMTK-COORDS   507.532556452   399.616142293   470.828779440
ATOM    107  O6   DG A   4     504.102 397.806 468.391  1.00  0.00           O  
REMARK-SIMTK-COORDS   504.102379380   397.805696316   468.390681079
ATOM    108  C6   DG A   4     505.134 398.476 468.344  1.00  0.00           C  
REMARK-SIMTK-COORDS   505.133997113   398.476484375   468.343519308
ATOM    109  C5   DG A   4     505.769 399.056 467.223  1.00  0.00           C  
REMARK-SIMTK-COORDS   505.768722147   399.055663931   467.223042546
ATOM    110  N7   DG A   4     505.412 399.033 465.872  1.00  0.00           N  
REMARK-SIMTK-COORDS   505.411922322   399.033255262   465.872107412
ATOM    111  C8   DG A   4     506.351 399.730 465.286  1.00  0.00           C  
REMARK-SIMTK-COORDS   506.350878659   399.730497627   465.285739710
ATOM    112  N9   DG A   4     507.313 400.216 466.146  1.00  0.00           N  
REMARK-SIMTK-COORDS   507.312921902   400.215832407   466.145793167
ATOM    113  C4   DG A   4     506.934 399.781 467.396  1.00  0.00           C  
REMARK-SIMTK-COORDS   506.934198116   399.780629703   467.396404578
ATOM    114  N3   DG A   4     507.602 400.027 468.554  1.00  0.00           N  
REMARK-SIMTK-COORDS   507.601776994   400.026705343   468.553927028
ATOM    115  C2   DG A   4     507.008 399.474 469.608  1.00  0.00           C  
REMARK-SIMTK-COORDS   507.007649721   399.473895668   469.608120675
ATOM    116  N1   DG A   4     505.839 398.745 469.530  1.00  0.00           N  
REMARK-SIMTK-COORDS   505.839446115   398.744647833   469.530127526
ATOM    117  H1'  DG A   4     509.206 400.953 466.686  1.00  0.00           H  
REMARK-SIMTK-COORDS   509.205568714   400.952514467   466.686178761
ATOM    118 1H2'  DG A   4     510.038 399.978 464.691  1.00  0.00           H  
REMARK-SIMTK-COORDS   510.037685901   399.977571111   464.690632109
ATOM    119 2H2'  DG A   4     508.520 400.196 463.831  1.00  0.00           H  
REMARK-SIMTK-COORDS   508.520037003   400.196089546   463.830656810
ATOM    120  H3'  DG A   4     509.793 402.031 462.950  1.00  0.00           H  
REMARK-SIMTK-COORDS   509.793379765   402.031047794   462.950093105
ATOM    121  H4'  DG A   4     509.027 403.945 464.611  1.00  0.00           H  
REMARK-SIMTK-COORDS   509.026928936   403.945308828   464.610827527
ATOM    122 1H5'  DG A   4     506.527 403.441 464.130  1.00  0.00           H  
REMARK-SIMTK-COORDS   506.526585466   403.440947377   464.130474472
ATOM    123 2H5'  DG A   4     507.629 403.850 462.797  1.00  0.00           H  
REMARK-SIMTK-COORDS   507.628525523   403.850425242   462.797483104
ATOM    124  H21  DG A   4     508.405 400.150 470.956  1.00  0.00           H  
REMARK-SIMTK-COORDS   508.404669875   400.149685633   470.956132030
ATOM    125  H22  DG A   4     507.065 399.192 471.644  1.00  0.00           H  
REMARK-SIMTK-COORDS   507.064935967   399.191792073   471.643535829
ATOM    126  H8   DG A   4     506.370 399.912 464.211  1.00  0.00           H  
REMARK-SIMTK-COORDS   506.370348999   399.912212829   464.211020448
ATOM    127  H1   DG A   4     505.454 398.368 470.409  1.00  0.00           H  
REMARK-SIMTK-COORDS   505.453942250   398.368095187   470.408643249
ATOM    128  P    DA A   5     511.983 400.961 464.051  1.00  0.00           P  
REMARK-SIMTK-COORDS   511.983255445   400.960598450   464.050867045
ATOM    129  OP1  DA A   5     511.573 399.868 463.136  1.00  0.00           O  
REMARK-SIMTK-COORDS   511.573329408   399.868481162   463.136089763
ATOM    130  OP2  DA A   5     513.346 401.494 463.852  1.00  0.00           O  
REMARK-SIMTK-COORDS   513.345992409   401.493751646   463.852016254
ATOM    131  O5'  DA A   5     511.798 400.485 465.561  1.00  0.00           O  
REMARK-SIMTK-COORDS   511.797517591   400.484838647   465.560784612
ATOM    132  O3'  DA A   5     514.441 399.988 468.821  1.00  0.00           O  
REMARK-SIMTK-COORDS   514.440945815   399.987984606   468.820801987
ATOM    133  C1'  DA A   5     511.753 398.738 468.404  1.00  0.00           C  
REMARK-SIMTK-COORDS   511.753367918   398.738116573   468.404339570
ATOM    134  C2'  DA A   5     512.960 398.657 467.480  1.00  0.00           C  
REMARK-SIMTK-COORDS   512.960140332   398.657017685   467.479516717
ATOM    135  C3'  DA A   5     513.599 400.022 467.671  1.00  0.00           C  
REMARK-SIMTK-COORDS   513.599101013   400.022083763   467.671010451
ATOM    136  C4'  DA A   5     512.393 400.939 467.865  1.00  0.00           C  
REMARK-SIMTK-COORDS   512.392833344   400.938854268   467.864605779
ATOM    137  C5'  DA A   5     511.757 401.487 466.609  1.00  0.00           C  
REMARK-SIMTK-COORDS   511.756579948   401.487203634   466.609268537
ATOM    138  O4'  DA A   5     511.413 400.101 468.559  1.00  0.00           O  
REMARK-SIMTK-COORDS   511.413169400   400.101218764   468.559331135
ATOM    139  N6   DA A   5     506.700 395.534 467.549  1.00  0.00           N  
REMARK-SIMTK-COORDS   506.700343184   395.534003333   467.548668851
ATOM    140  C6   DA A   5     507.683 396.063 468.296  1.00  0.00           C  
REMARK-SIMTK-COORDS   507.683285732   396.062918807   468.296159565
ATOM    141  C5   DA A   5     508.730 396.837 467.757  1.00  0.00           C  
REMARK-SIMTK-COORDS   508.729865680   396.836966012   467.756533456
ATOM    142  N7   DA A   5     509.019 397.244 466.466  1.00  0.00           N  
REMARK-SIMTK-COORDS   509.018938253   397.244229326   466.466202243
ATOM    143  C8   DA A   5     510.110 397.938 466.596  1.00  0.00           C  
REMARK-SIMTK-COORDS   510.110341004   397.937500813   466.595549377
ATOM    144  N9   DA A   5     510.553 398.026 467.888  1.00  0.00           N  
REMARK-SIMTK-COORDS   510.552918596   398.026479433   467.888111902
ATOM    145  C4   DA A   5     509.654 397.313 468.641  1.00  0.00           C  
REMARK-SIMTK-COORDS   509.653758904   397.312924574   468.640665097
ATOM    146  N3   DA A   5     509.688 397.121 469.972  1.00  0.00           N  
REMARK-SIMTK-COORDS   509.687735424   397.121045355   469.972432705
ATOM    147  C2   DA A   5     508.666 396.382 470.352  1.00  0.00           C  
REMARK-SIMTK-COORDS   508.666384248   396.381944617   470.352270661
ATOM    148  N1   DA A   5     507.688 395.855 469.622  1.00  0.00           N  
REMARK-SIMTK-COORDS   507.687738104   395.855079321   469.621877832
ATOM    149  H1'  DA A   5     511.989 398.337 469.390  1.00  0.00           H  
REMARK-SIMTK-COORDS   511.989260671   398.336790206   469.389859106
ATOM    150 1H2'  DA A   5     513.644 397.855 467.760  1.00  0.00           H  
REMARK-SIMTK-COORDS   513.644098263   397.855461497   467.760005979
ATOM    151 2H2'  DA A   5     512.675 398.495 466.440  1.00  0.00           H  
REMARK-SIMTK-COORDS   512.674706082   398.494661246   466.439809222
ATOM    152  H3'  DA A   5     514.186 400.325 466.803  1.00  0.00           H  
REMARK-SIMTK-COORDS   514.186168134   400.324546044   466.802810725
ATOM    153  H4'  DA A   5     512.729 401.785 468.463  1.00  0.00           H  
REMARK-SIMTK-COORDS   512.729259891   401.785252679   468.462943400
ATOM    154 1H5'  DA A   5     510.722 401.756 466.820  1.00  0.00           H  
REMARK-SIMTK-COORDS   510.722050269   401.755684186   466.820132322
ATOM    155 2H5'  DA A   5     512.301 402.374 466.290  1.00  0.00           H  
REMARK-SIMTK-COORDS   512.300936070   402.374353970   466.290422659
ATOM    156  H61  DA A   5     505.959 394.975 467.994  1.00  0.00           H  
REMARK-SIMTK-COORDS   505.959167796   394.975190281   467.994399732
ATOM    157  H62  DA A   5     506.689 395.688 466.531  1.00  0.00           H  
REMARK-SIMTK-COORDS   506.689458171   395.687922457   466.530835652
ATOM    158  H8   DA A   5     510.624 398.406 465.755  1.00  0.00           H  
REMARK-SIMTK-COORDS   510.624294418   398.405889304   465.755186295
ATOM    159  H2   DA A   5     508.616 396.172 471.419  1.00  0.00           H  
REMARK-SIMTK-COORDS   508.615950696   396.172263980   471.418926879
ATOM    160  P    DT A   6     515.710 398.794 468.551  1.00  0.00           P  
REMARK-SIMTK-COORDS   515.710166233   398.794430920   468.551013000
ATOM    161  OP1  DT A   6     515.797 398.071 467.259  1.00  0.00           O  
REMARK-SIMTK-COORDS   515.797005432   398.070733210   467.259128881
ATOM    162  OP2  DT A   6     516.997 399.182 469.163  1.00  0.00           O  
REMARK-SIMTK-COORDS   516.997080587   399.181672973   469.162520188
ATOM    163  O5'  DT A   6     514.852 397.935 469.584  1.00  0.00           O  
REMARK-SIMTK-COORDS   514.851662750   397.934552866   469.584082456
ATOM    164  O3'  DT A   6     515.680 396.193 473.344  1.00  0.00           O  
REMARK-SIMTK-COORDS   515.679629258   396.193259517   473.343845338
ATOM    165  C1'  DT A   6     513.523 395.471 471.398  1.00  0.00           C  
REMARK-SIMTK-COORDS   513.522852029   395.470642263   471.397924402
ATOM    166  C2'  DT A   6     515.024 395.502 471.140  1.00  0.00           C  
REMARK-SIMTK-COORDS   515.024037283   395.502081095   471.140018541
ATOM    167  C3'  DT A   6     515.471 396.663 472.014  1.00  0.00           C  
REMARK-SIMTK-COORDS   515.470856891   396.662812512   472.013783278
ATOM    168  C4'  DT A   6     514.294 397.632 471.921  1.00  0.00           C  
REMARK-SIMTK-COORDS   514.293686904   397.632146327   471.921356133
ATOM    169  C5'  DT A   6     514.305 398.593 470.755  1.00  0.00           C  
REMARK-SIMTK-COORDS   514.305305971   398.592688204   470.755487659
ATOM    170  O4'  DT A   6     513.121 396.765 471.801  1.00  0.00           O  
REMARK-SIMTK-COORDS   513.121283344   396.764515143   471.801326881
ATOM    171  O4   DT A   6     510.453 394.014 467.051  1.00  0.00           O  
REMARK-SIMTK-COORDS   510.453242385   394.014233781   467.051348053
ATOM    172  C4   DT A   6     511.173 394.368 467.993  1.00  0.00           C  
REMARK-SIMTK-COORDS   511.173169940   394.367516716   467.993127476
ATOM    173  N3   DT A   6     510.891 393.979 469.282  1.00  0.00           N  
REMARK-SIMTK-COORDS   510.891189139   393.979174112   469.281533798
ATOM    174  C2   DT A   6     511.610 394.299 470.415  1.00  0.00           C  
REMARK-SIMTK-COORDS   511.610141644   394.299161176   470.415280496
ATOM    175  O2   DT A   6     511.283 393.905 471.521  1.00  0.00           O  
REMARK-SIMTK-COORDS   511.282785933   393.905188007   471.520797741
ATOM    176  N1   DT A   6     512.717 395.096 470.206  1.00  0.00           N  
REMARK-SIMTK-COORDS   512.717005493   395.095905903   470.205825824
ATOM    177  C6   DT A   6     513.073 395.532 468.954  1.00  0.00           C  
REMARK-SIMTK-COORDS   513.072853061   395.532412258   468.953502099
ATOM    178  C5   DT A   6     512.351 395.194 467.868  1.00  0.00           C  
REMARK-SIMTK-COORDS   512.350563850   395.193978644   467.868474917
ATOM    179  C7   DT A   6     512.692 395.648 466.482  1.00  0.00           C  
REMARK-SIMTK-COORDS   512.692043382   395.648340383   466.481552735
ATOM    180  H1'  DT A   6     513.281 394.777 472.204  1.00  0.00           H  
REMARK-SIMTK-COORDS   513.280645507   394.777265487   472.204037079
ATOM    181 1H2'  DT A   6     515.515 394.573 471.431  1.00  0.00           H  
REMARK-SIMTK-COORDS   515.514504773   394.573026748   471.431086681
ATOM    182 2H2'  DT A   6     515.259 395.682 470.091  1.00  0.00           H  
REMARK-SIMTK-COORDS   515.258997723   395.681529957   470.091100195
ATOM    183  H3'  DT A   6     516.388 397.122 471.645  1.00  0.00           H  
REMARK-SIMTK-COORDS   516.387999344   397.121884526   471.645379144
ATOM    184  H4'  DT A   6     514.296 398.222 472.838  1.00  0.00           H  
REMARK-SIMTK-COORDS   514.296020870   398.222042279   472.837587172
ATOM    185 1H5'  DT A   6     513.287 398.920 470.552  1.00  0.00           H  
REMARK-SIMTK-COORDS   513.286891048   398.920398479   470.551934176
ATOM    186 2H5'  DT A   6     514.917 399.457 471.010  1.00  0.00           H  
REMARK-SIMTK-COORDS   514.917470067   399.456681924   471.010381699
ATOM    187  H3   DT A   6     510.058 393.388 469.413  1.00  0.00           H  
REMARK-SIMTK-COORDS   510.058283693   393.387613624   469.413115359
ATOM    188  H6   DT A   6     513.954 396.164 468.836  1.00  0.00           H  
REMARK-SIMTK-COORDS   513.954136953   396.164264816   468.835994452
ATOM    189  H71  DT A   6     511.907 395.337 465.791  1.00  0.00           H  
REMARK-SIMTK-COORDS   511.907096383   395.336860047   465.791318565
ATOM    190  H72  DT A   6     512.779 396.735 466.465  1.00  0.00           H  
REMARK-SIMTK-COORDS   512.779317914   396.734647107   466.464943785
ATOM    191  H73  DT A   6     513.640 395.204 466.176  1.00  0.00           H  
REMARK-SIMTK-COORDS   513.639897452   395.204491677   466.176156288
ATOM    192  P    DG A   7     516.852 394.980 473.464  1.00  0.00           P  
REMARK-SIMTK-COORDS   516.851596244   394.979830250   473.464480379
ATOM    193  OP1  DG A   7     517.565 394.658 472.204  1.00  0.00           O  
REMARK-SIMTK-COORDS   517.565224340   394.657985482   472.204456615
ATOM    194  OP2  DG A   7     517.678 395.009 474.687  1.00  0.00           O  
REMARK-SIMTK-COORDS   517.678221903   395.009464485   474.687189597
ATOM    195  O5'  DG A   7     515.631 393.972 473.654  1.00  0.00           O  
REMARK-SIMTK-COORDS   515.630664619   393.971776764   473.654254284
ATOM    196  O3'  DG A   7     514.619 391.123 476.608  1.00  0.00           O  
REMARK-SIMTK-COORDS   514.619325871   391.123428144   476.607530614
ATOM    197  C1'  DG A   7     513.674 391.272 473.771  1.00  0.00           C  
REMARK-SIMTK-COORDS   513.674169147   391.271600575   473.770976243
ATOM    198  C2'  DG A   7     515.114 391.190 474.259  1.00  0.00           C  
REMARK-SIMTK-COORDS   515.114326723   391.190421705   474.259269338
ATOM    199  C3'  DG A   7     515.056 391.981 475.555  1.00  0.00           C  
REMARK-SIMTK-COORDS   515.055746602   391.980988113   475.555142450
ATOM    200  C4'  DG A   7     514.036 393.075 475.241  1.00  0.00           C  
REMARK-SIMTK-COORDS   514.035675896   393.074905422   475.240897839
ATOM    201  C5'  DG A   7     514.573 394.323 474.582  1.00  0.00           C  
REMARK-SIMTK-COORDS   514.572643658   394.323373020   474.582045595
ATOM    202  O4'  DG A   7     513.090 392.433 474.328  1.00  0.00           O  
REMARK-SIMTK-COORDS   513.090345045   392.432794390   474.327586827
ATOM    203  N2   DG A   7     509.727 388.742 471.354  1.00  0.00           N  
REMARK-SIMTK-COORDS   509.726787623   388.741867475   471.353914690
ATOM    204  O6   DG A   7     512.031 390.819 467.983  1.00  0.00           O  
REMARK-SIMTK-COORDS   512.030891436   390.818968842   467.982726691
ATOM    205  C6   DG A   7     511.970 390.625 469.197  1.00  0.00           C  
REMARK-SIMTK-COORDS   511.969648279   390.625183597   469.197268808
ATOM    206  C5   DG A   7     512.820 391.102 470.219  1.00  0.00           C  
REMARK-SIMTK-COORDS   512.819904362   391.102082905   470.218750400
ATOM    207  N7   DG A   7     513.953 391.917 470.143  1.00  0.00           N  
REMARK-SIMTK-COORDS   513.952917904   391.916548411   470.142854082
ATOM    208  C8   DG A   7     514.338 392.039 471.387  1.00  0.00           C  
REMARK-SIMTK-COORDS   514.337611883   392.039429808   471.387251006
ATOM    209  N9   DG A   7     513.546 391.363 472.291  1.00  0.00           N  
REMARK-SIMTK-COORDS   513.546059318   391.363457039   472.291283281
ATOM    210  C4   DG A   7     512.566 390.760 471.535  1.00  0.00           C  
REMARK-SIMTK-COORDS   512.565587375   390.760456366   471.535024756
ATOM    211  N3   DG A   7     511.562 389.982 472.018  1.00  0.00           N  
REMARK-SIMTK-COORDS   511.562423386   389.981817450   472.018198067
ATOM    212  C2   DG A   7     510.766 389.526 471.054  1.00  0.00           C  
REMARK-SIMTK-COORDS   510.766478738   389.526178175   471.054468350
ATOM    213  N1   DG A   7     510.938 389.824 469.719  1.00  0.00           N  
REMARK-SIMTK-COORDS   510.938219541   389.823983160   469.718653135
ATOM    214  H1'  DG A   7     513.098 390.411 474.110  1.00  0.00           H  
REMARK-SIMTK-COORDS   513.097845567   390.410743155   474.110148226
ATOM    215 1H2'  DG A   7     515.434 390.163 474.434  1.00  0.00           H  
REMARK-SIMTK-COORDS   515.434237380   390.163018766   474.434256112
ATOM    216 2H2'  DG A   7     515.815 391.636 473.553  1.00  0.00           H  
REMARK-SIMTK-COORDS   515.815405924   391.635954711   473.553497211
ATOM    217  H3'  DG A   7     516.023 392.410 475.817  1.00  0.00           H  
REMARK-SIMTK-COORDS   516.023410335   392.409750299   475.816645582
ATOM    218  H4'  DG A   7     513.583 393.367 476.188  1.00  0.00           H  
REMARK-SIMTK-COORDS   513.583193411   393.367461997   476.188143451
ATOM    219 1H5'  DG A   7     513.765 394.821 474.046  1.00  0.00           H  
REMARK-SIMTK-COORDS   513.764778613   394.821174550   474.045578720
ATOM    220 2H5'  DG A   7     514.963 394.993 475.347  1.00  0.00           H  
REMARK-SIMTK-COORDS   514.962561227   394.993226393   475.347317931
ATOM    221  H21  DG A   7     509.542 388.482 472.334  1.00  0.00           H  
REMARK-SIMTK-COORDS   509.542481945   388.481577797   472.333582849
ATOM    222  H22  DG A   7     509.109 388.397 470.605  1.00  0.00           H  
REMARK-SIMTK-COORDS   509.108798521   388.396838270   470.604505378
ATOM    223  H8   DG A   7     515.208 392.626 471.683  1.00  0.00           H  
REMARK-SIMTK-COORDS   515.207741595   392.625650687   471.683292158
ATOM    224  H1   DG A   7     510.258 389.430 469.052  1.00  0.00           H  
REMARK-SIMTK-COORDS   510.258376544   389.429660251   469.051931346
ATOM    225  P    DT A   8     515.800 390.041 476.687  1.00  0.00           P  
REMARK-SIMTK-COORDS   515.799638820   390.041167046   476.686727733
ATOM    226  OP1  DT A   8     517.021 390.005 475.845  1.00  0.00           O  
REMARK-SIMTK-COORDS   517.020532461   390.005056492   475.845087224
ATOM    227  OP2  DT A   8     515.976 389.645 478.098  1.00  0.00           O  
REMARK-SIMTK-COORDS   515.975866738   389.645222180   478.098187043
ATOM    228  O5'  DT A   8     514.661 389.153 476.009  1.00  0.00           O  
REMARK-SIMTK-COORDS   514.661444974   389.153249415   476.008665752
ATOM    229  O3'  DT A   8     512.509 385.726 477.222  1.00  0.00           O  
REMARK-SIMTK-COORDS   512.509125725   385.725573048   477.221927705
ATOM    230  C1'  DT A   8     512.959 386.748 474.445  1.00  0.00           C  
REMARK-SIMTK-COORDS   512.959010105   386.748457495   474.444917902
ATOM    231  C2'  DT A   8     514.020 386.383 475.476  1.00  0.00           C  
REMARK-SIMTK-COORDS   514.019831054   386.383441929   475.475686329
ATOM    232  C3'  DT A   8     513.349 386.789 476.778  1.00  0.00           C  
REMARK-SIMTK-COORDS   513.348565362   386.789120443   476.777699123
ATOM    233  C4'  DT A   8     512.549 388.028 476.378  1.00  0.00           C  
REMARK-SIMTK-COORDS   512.548891586   388.027804868   476.377620698
ATOM    234  C5'  DT A   8     513.285 389.346 476.424  1.00  0.00           C  
REMARK-SIMTK-COORDS   513.285288599   389.345966366   476.424468358
ATOM    235  O4'  DT A   8     512.146 387.766 474.995  1.00  0.00           O  
REMARK-SIMTK-COORDS   512.146149167   387.765511743   474.995332067
ATOM    236  O4   DT A   8     514.936 388.571 469.628  1.00  0.00           O  
REMARK-SIMTK-COORDS   514.936467129   388.570999697   469.627827634
ATOM    237  C4   DT A   8     514.532 388.189 470.732  1.00  0.00           C  
REMARK-SIMTK-COORDS   514.531873492   388.188581616   470.732415069
ATOM    238  N3   DT A   8     513.427 387.377 470.837  1.00  0.00           N  
REMARK-SIMTK-COORDS   513.426975848   387.377089807   470.837278025
ATOM    239  C2   DT A   8     512.876 386.880 472.001  1.00  0.00           C  
REMARK-SIMTK-COORDS   512.876362470   386.880081564   472.001096617
ATOM    240  O2   DT A   8     511.892 386.163 471.995  1.00  0.00           O  
REMARK-SIMTK-COORDS   511.891539562   386.162701426   471.995216396
ATOM    241  N1   DT A   8     513.517 387.256 473.164  1.00  0.00           N  
REMARK-SIMTK-COORDS   513.517049625   387.256437287   473.163721810
ATOM    242  C6   DT A   8     514.626 388.066 473.154  1.00  0.00           C  
REMARK-SIMTK-COORDS   514.626026265   388.066101988   473.154032503
ATOM    243  C5   DT A   8     515.140 388.527 471.998  1.00  0.00           C  
REMARK-SIMTK-COORDS   515.139831866   388.526846986   471.997641197
ATOM    244  C7   DT A   8     516.344 389.417 471.932  1.00  0.00           C  
REMARK-SIMTK-COORDS   516.343653484   389.417436376   471.932295580
ATOM    245  H1'  DT A   8     512.321 385.892 474.223  1.00  0.00           H  
REMARK-SIMTK-COORDS   512.321195376   385.892302026   474.222559667
ATOM    246 1H2'  DT A   8     514.259 385.320 475.466  1.00  0.00           H  
REMARK-SIMTK-COORDS   514.259206764   385.319945877   475.465867071
ATOM    247 2H2'  DT A   8     514.950 386.930 475.322  1.00  0.00           H  
REMARK-SIMTK-COORDS   514.950158498   386.929746556   475.321802930
ATOM    248  H3'  DT A   8     514.075 387.024 477.556  1.00  0.00           H  
REMARK-SIMTK-COORDS   514.074689312   387.024272633   477.555559301
ATOM    249  H4'  DT A   8     511.704 388.095 477.063  1.00  0.00           H  
REMARK-SIMTK-COORDS   511.704211439   388.094839478   477.062809585
ATOM    250 1H5'  DT A   8     512.795 390.053 475.757  1.00  0.00           H  
REMARK-SIMTK-COORDS   512.794999722   390.053440276   475.757314340
ATOM    251 2H5'  DT A   8     513.260 389.734 477.442  1.00  0.00           H  
REMARK-SIMTK-COORDS   513.259876884   389.733541657   477.441985256
ATOM    252  H3   DT A   8     512.964 387.112 469.956  1.00  0.00           H  
REMARK-SIMTK-COORDS   512.963886117   387.112323299   469.956122194
ATOM    253  H6   DT A   8     515.098 388.341 474.098  1.00  0.00           H  
REMARK-SIMTK-COORDS   515.097593032   388.341229145   474.098297737
ATOM    254  H71  DT A   8     516.503 389.742 470.903  1.00  0.00           H  
REMARK-SIMTK-COORDS   516.502963277   389.741607056   470.903160622
ATOM    255  H72  DT A   8     516.187 390.290 472.567  1.00  0.00           H  
REMARK-SIMTK-COORDS   516.186810266   390.289551347   472.566937749
ATOM    256  H73  DT A   8     517.220 388.870 472.279  1.00  0.00           H  
REMARK-SIMTK-COORDS   517.220468576   388.870296824   472.279469318
ATOM    257  P    DG A   9     514.807 383.624 478.089  1.00  0.00           P  
REMARK-SIMTK-COORDS   514.807255008   383.624043605   478.089438246
ATOM    258  OP1  DG A   9     513.707 384.613 478.199  1.00  0.00           O  
REMARK-SIMTK-COORDS   513.706688569   384.612605421   478.199019492
ATOM    259  OP2  DG A   9     514.625 382.562 477.081  1.00  0.00           O  
REMARK-SIMTK-COORDS   514.625245573   382.561858068   477.080557456
ATOM    260  O5'  DG A   9     515.083 382.977 479.521  1.00  0.00           O  
REMARK-SIMTK-COORDS   515.082917630   382.977217593   479.520691623
ATOM    261  O3'  DG A   9     514.898 379.037 481.036  1.00  0.00           O  
REMARK-SIMTK-COORDS   514.898239490   379.036669205   481.035851479
ATOM    262  C1'  DG A   9     514.774 381.615 482.551  1.00  0.00           C  
REMARK-SIMTK-COORDS   514.774116501   381.615475929   482.550997137
ATOM    263  C2'  DG A   9     513.860 381.168 481.418  1.00  0.00           C  
REMARK-SIMTK-COORDS   513.860494198   381.167614523   481.417953250
ATOM    264  C3'  DG A   9     514.810 380.371 480.540  1.00  0.00           C  
REMARK-SIMTK-COORDS   514.810063681   380.370706285   480.539904813
ATOM    265  C4'  DG A   9     516.128 381.130 480.687  1.00  0.00           C  
REMARK-SIMTK-COORDS   516.128298851   381.129989232   480.687195154
ATOM    266  C5'  DG A   9     516.341 382.292 479.747  1.00  0.00           C  
REMARK-SIMTK-COORDS   516.341399732   382.292423578   479.746755678
ATOM    267  O4'  DG A   9     516.100 381.637 482.059  1.00  0.00           O  
REMARK-SIMTK-COORDS   516.099555680   381.636636435   482.059265284
ATOM    268  N2   DG A   9     515.186 382.555 487.725  1.00  0.00           N  
REMARK-SIMTK-COORDS   515.186083858   382.555424684   487.725002958
ATOM    269  O6   DG A   9     513.838 386.540 485.910  1.00  0.00           O  
REMARK-SIMTK-COORDS   513.838177273   386.539986419   485.909908300
ATOM    270  C6   DG A   9     514.136 385.369 485.673  1.00  0.00           C  
REMARK-SIMTK-COORDS   514.136233012   385.368892032   485.673018631
ATOM    271  C5   DG A   9     514.160 384.689 484.436  1.00  0.00           C  
REMARK-SIMTK-COORDS   514.160227379   384.689320897   484.435521018
ATOM    272  N7   DG A   9     513.858 385.145 483.150  1.00  0.00           N  
REMARK-SIMTK-COORDS   513.858451061   385.145383008   483.149530191
ATOM    273  C8   DG A   9     514.054 384.099 482.389  1.00  0.00           C  
REMARK-SIMTK-COORDS   514.053863973   384.098804790   482.389200771
ATOM    274  N9   DG A   9     514.462 382.973 483.073  1.00  0.00           N  
REMARK-SIMTK-COORDS   514.461705736   382.973412158   483.073251588
ATOM    275  C4   DG A   9     514.532 383.357 484.394  1.00  0.00           C  
REMARK-SIMTK-COORDS   514.531612324   383.357284567   484.394091110
ATOM    276  N3   DG A   9     514.892 382.557 485.431  1.00  0.00           N  
REMARK-SIMTK-COORDS   514.891766740   382.556762830   485.431167165
ATOM    277  C2   DG A   9     514.861 383.195 486.598  1.00  0.00           C  
REMARK-SIMTK-COORDS   514.861096784   383.195429648   486.597817948
ATOM    278  N1   DG A   9     514.514 384.524 486.732  1.00  0.00           N  
REMARK-SIMTK-COORDS   514.513804561   384.523616422   486.731582690
ATOM    279  H1'  DG A   9     514.736 380.913 483.384  1.00  0.00           H  
REMARK-SIMTK-COORDS   514.736385828   380.913079556   483.383750240
ATOM    280 1H2'  DG A   9     513.034 380.551 481.772  1.00  0.00           H  
REMARK-SIMTK-COORDS   513.034279705   380.550901772   481.772290653
ATOM    281 2H2'  DG A   9     513.431 382.010 480.876  1.00  0.00           H  
REMARK-SIMTK-COORDS   513.431127756   382.010296285   480.876051132
ATOM    282  H3'  DG A   9     514.484 380.348 479.500  1.00  0.00           H  
REMARK-SIMTK-COORDS   514.483792145   380.348391295   479.499884176
ATOM    283  H4'  DG A   9     516.929 380.411 480.514  1.00  0.00           H  
REMARK-SIMTK-COORDS   516.928810505   380.411181392   480.513700541
ATOM    284 1H5'  DG A   9     517.061 382.983 480.188  1.00  0.00           H  
REMARK-SIMTK-COORDS   517.060617096   382.982785257   480.187636768
ATOM    285 2H5'  DG A   9     516.733 381.921 478.801  1.00  0.00           H  
REMARK-SIMTK-COORDS   516.732771527   381.920994967   478.800579212
ATOM    286  H21  DG A   9     515.455 381.561 487.694  1.00  0.00           H  
REMARK-SIMTK-COORDS   515.455147609   381.561374272   487.694384701
ATOM    287  H22  DG A   9     515.167 383.056 488.626  1.00  0.00           H  
REMARK-SIMTK-COORDS   515.167488975   383.056287844   488.625758377
ATOM    288  H8   DG A   9     513.907 384.116 481.309  1.00  0.00           H  
REMARK-SIMTK-COORDS   513.907494728   384.115528849   481.309053859
ATOM    289  H1   DG A   9     514.533 384.927 487.680  1.00  0.00           H  
REMARK-SIMTK-COORDS   514.533084884   384.927408191   487.679620388
ATOM    290  P    DG A  10     513.368 378.218 481.102  1.00  0.00           P  
REMARK-SIMTK-COORDS   513.367999929   378.217797246   481.101723903
ATOM    291  OP1  DG A  10     512.240 378.969 480.498  1.00  0.00           O  
REMARK-SIMTK-COORDS   512.240428334   378.968822738   480.497528563
ATOM    292  OP2  DG A  10     513.412 376.771 480.810  1.00  0.00           O  
REMARK-SIMTK-COORDS   513.412425255   376.771339120   480.810191264
ATOM    293  O5'  DG A  10     513.381 378.458 482.678  1.00  0.00           O  
REMARK-SIMTK-COORDS   513.380691304   378.458456361   482.678043071
ATOM    294  O3'  DG A  10     513.015 375.911 486.030  1.00  0.00           O  
REMARK-SIMTK-COORDS   513.015282138   375.911479852   486.030225018
ATOM    295  C1'  DG A  10     512.532 378.862 485.879  1.00  0.00           C  
REMARK-SIMTK-COORDS   512.531910172   378.861894619   485.879489332
ATOM    296  C2'  DG A  10     511.866 377.775 485.046  1.00  0.00           C  
REMARK-SIMTK-COORDS   511.865832632   377.775309529   485.045974153
ATOM    297  C3'  DG A  10     512.988 376.764 484.887  1.00  0.00           C  
REMARK-SIMTK-COORDS   512.987892842   376.763632916   484.887212339
ATOM    298  C4'  DG A  10     514.232 377.647 484.795  1.00  0.00           C  
REMARK-SIMTK-COORDS   514.232021746   377.646586282   484.795094901
ATOM    299  C5'  DG A  10     514.590 378.159 483.420  1.00  0.00           C  
REMARK-SIMTK-COORDS   514.590340509   378.159163674   483.420335257
ATOM    300  O4'  DG A  10     513.926 378.789 485.656  1.00  0.00           O  
REMARK-SIMTK-COORDS   513.926110034   378.789103525   485.656005103
ATOM    301  N2   DG A  10     511.915 382.419 489.726  1.00  0.00           N  
REMARK-SIMTK-COORDS   511.915181053   382.418623926   489.725640503
ATOM    302  O6   DG A  10     510.834 384.652 485.875  1.00  0.00           O  
REMARK-SIMTK-COORDS   510.833703873   384.651984538   485.874580846
ATOM    303  C6   DG A  10     511.204 383.579 486.353  1.00  0.00           C  
REMARK-SIMTK-COORDS   511.203510063   383.579226645   486.352963416
ATOM    304  C5   DG A  10     511.484 382.361 485.696  1.00  0.00           C  
REMARK-SIMTK-COORDS   511.483581605   382.361065628   485.696125028
ATOM    305  N7   DG A  10     511.423 382.033 484.339  1.00  0.00           N  
REMARK-SIMTK-COORDS   511.422521245   382.032650082   484.339198773
ATOM    306  C8   DG A  10     511.789 380.777 484.301  1.00  0.00           C  
REMARK-SIMTK-COORDS   511.788941824   380.777300335   484.301172831
ATOM    307  N9   DG A  10     512.088 380.240 485.535  1.00  0.00           N  
REMARK-SIMTK-COORDS   512.088046261   380.239819985   485.535036846
ATOM    308  C4   DG A  10     511.892 381.265 486.434  1.00  0.00           C  
REMARK-SIMTK-COORDS   511.892099731   381.264535281   486.434161709
ATOM    309  N3   DG A  10     512.068 381.180 487.779  1.00  0.00           N  
REMARK-SIMTK-COORDS   512.067678752   381.179727538   487.778800193
ATOM    310  C2   DG A  10     511.796 382.325 488.398  1.00  0.00           C  
REMARK-SIMTK-COORDS   511.795799800   382.325449883   488.397922267
ATOM    311  N1   DG A  10     511.393 383.470 487.742  1.00  0.00           N  
REMARK-SIMTK-COORDS   511.393258507   383.470199079   487.742106144
ATOM    312  H1'  DG A  10     512.354 378.702 486.943  1.00  0.00           H  
REMARK-SIMTK-COORDS   512.353819033   378.702360624   486.943018575
ATOM    313 1H2'  DG A  10     511.004 377.338 485.550  1.00  0.00           H  
REMARK-SIMTK-COORDS   511.003977777   377.337549991   485.550050334
ATOM    314 2H2'  DG A  10     511.526 378.147 484.079  1.00  0.00           H  
REMARK-SIMTK-COORDS   511.525961305   378.146553785   484.079128154
ATOM    315  H3'  DG A  10     512.869 376.158 483.988  1.00  0.00           H  
REMARK-SIMTK-COORDS   512.868503823   376.158285481   483.988382686
ATOM    316  H4'  DG A  10     515.070 377.051 485.157  1.00  0.00           H  
REMARK-SIMTK-COORDS   515.070210899   377.051333480   485.156643026
ATOM    317 1H5'  DG A  10     515.192 379.062 483.520  1.00  0.00           H  
REMARK-SIMTK-COORDS   515.192264426   379.062450521   483.520382599
ATOM    318 2H5'  DG A  10     515.166 377.400 482.893  1.00  0.00           H  
REMARK-SIMTK-COORDS   515.166367775   377.399607204   482.893412532
ATOM    319  H21  DG A  10     512.212 381.599 490.275  1.00  0.00           H  
REMARK-SIMTK-COORDS   512.212052449   381.599459562   490.275464220
ATOM    320  H22  DG A  10     511.710 383.310 490.200  1.00  0.00           H  
REMARK-SIMTK-COORDS   511.710044016   383.310394446   490.200228887
ATOM    321  H8   DG A  10     511.853 380.206 483.375  1.00  0.00           H  
REMARK-SIMTK-COORDS   511.852684047   380.206485779   483.374604607
ATOM    322  H1   DG A  10     511.219 384.310 488.314  1.00  0.00           H  
REMARK-SIMTK-COORDS   511.218820741   384.309802764   488.313798472
ATOM    323  P    DC A  11     511.451 375.161 486.008  1.00  0.00           P  
REMARK-SIMTK-COORDS   511.450987388   375.160941583   486.008360675
ATOM    324  OP1  DC A  11     510.430 375.371 484.953  1.00  0.00           O  
REMARK-SIMTK-COORDS   510.430228022   375.371280781   484.953055629
ATOM    325  OP2  DC A  11     511.589 373.779 486.508  1.00  0.00           O  
REMARK-SIMTK-COORDS   511.588919623   373.778997304   486.507896168
ATOM    326  O5'  DC A  11     511.170 376.155 487.223  1.00  0.00           O  
REMARK-SIMTK-COORDS   511.170343646   376.155389664   487.222906312
ATOM    327  O3'  DC A  11     510.280 375.598 491.317  1.00  0.00           O  
REMARK-SIMTK-COORDS   510.279558991   375.598454953   491.316585761
ATOM    328  C1'  DC A  11     509.746 378.000 489.610  1.00  0.00           C  
REMARK-SIMTK-COORDS   509.746168532   378.000330538   489.610430640
ATOM    329  C2'  DC A  11     509.273 376.573 489.366  1.00  0.00           C  
REMARK-SIMTK-COORDS   509.273148145   376.572837748   489.366428491
ATOM    330  C3'  DC A  11     510.435 375.757 489.908  1.00  0.00           C  
REMARK-SIMTK-COORDS   510.434777370   375.756766863   489.908210600
ATOM    331  C4'  DC A  11     511.648 376.615 489.553  1.00  0.00           C  
REMARK-SIMTK-COORDS   511.647846099   376.614658188   489.552615700
ATOM    332  C5'  DC A  11     512.234 376.411 488.176  1.00  0.00           C  
REMARK-SIMTK-COORDS   512.233841911   376.411247169   488.175741753
ATOM    333  O4'  DC A  11     511.159 377.990 489.655  1.00  0.00           O  
REMARK-SIMTK-COORDS   511.158985123   377.990036837   489.654525060
ATOM    334  N4   DC A  11     508.186 381.694 485.812  1.00  0.00           N  
REMARK-SIMTK-COORDS   508.185956605   381.694304245   485.811944495
ATOM    335  C4   DC A  11     508.564 380.788 486.698  1.00  0.00           C  
REMARK-SIMTK-COORDS   508.563506182   380.787894234   486.698096970
ATOM    336  N3   DC A  11     508.585 381.134 487.991  1.00  0.00           N  
REMARK-SIMTK-COORDS   508.585407801   381.133842817   487.991437952
ATOM    337  C2   DC A  11     508.968 380.245 488.943  1.00  0.00           C  
REMARK-SIMTK-COORDS   508.967758587   380.245124955   488.942743602
ATOM    338  O2   DC A  11     508.998 380.535 490.144  1.00  0.00           O  
REMARK-SIMTK-COORDS   508.997582184   380.534883490   490.144378965
ATOM    339  N1   DC A  11     509.331 378.959 488.552  1.00  0.00           N  
REMARK-SIMTK-COORDS   509.331295730   378.958796288   488.551642199
ATOM    340  C6   DC A  11     509.310 378.598 487.243  1.00  0.00           C  
REMARK-SIMTK-COORDS   509.309906843   378.597792259   487.243166137
ATOM    341  C5   DC A  11     508.929 379.471 486.272  1.00  0.00           C  
REMARK-SIMTK-COORDS   508.928502598   379.471081972   486.271560825
ATOM    342  H1'  DC A  11     509.382 378.374 490.568  1.00  0.00           H  
REMARK-SIMTK-COORDS   509.382387117   378.373529833   490.568125982
ATOM    343 1H2'  DC A  11     508.347 376.347 489.897  1.00  0.00           H  
REMARK-SIMTK-COORDS   508.347228500   376.347145038   489.896663921
ATOM    344 2H2'  DC A  11     509.103 376.369 488.309  1.00  0.00           H  
REMARK-SIMTK-COORDS   509.103104141   376.369059627   488.309069273
ATOM    345  H3'  DC A  11     510.498 374.775 489.439  1.00  0.00           H  
REMARK-SIMTK-COORDS   510.497824308   374.774868791   489.438919368
ATOM    346  H4'  DC A  11     512.425 376.383 490.282  1.00  0.00           H  
REMARK-SIMTK-COORDS   512.424798568   376.383397660   490.282053449
ATOM    347 1H5'  DC A  11     512.782 377.307 487.884  1.00  0.00           H  
REMARK-SIMTK-COORDS   512.781676465   377.306692681   487.883543814
ATOM    348 2H5'  DC A  11     512.919 375.563 488.200  1.00  0.00           H  
REMARK-SIMTK-COORDS   512.918613062   375.563485971   488.199562376
ATOM    349  H41  DC A  11     508.160 381.456 484.809  1.00  0.00           H  
REMARK-SIMTK-COORDS   508.159897210   381.456094432   484.809438638
ATOM    350  H42  DC A  11     507.920 382.640 486.122  1.00  0.00           H  
REMARK-SIMTK-COORDS   507.919891973   382.639548551   486.122382596
ATOM    351  H6   DC A  11     509.606 377.587 486.963  1.00  0.00           H  
REMARK-SIMTK-COORDS   509.605539903   377.586930206   486.962794949
ATOM    352  H5   DC A  11     508.901 379.184 485.221  1.00  0.00           H  
REMARK-SIMTK-COORDS   508.900597067   379.183809512   485.220935861
ATOM    353  P    DT A  12     508.801 374.843 491.872  1.00  0.00           P  
REMARK-SIMTK-COORDS   508.800910170   374.843333232   491.871775741
ATOM    354  OP1  DT A  12     508.004 374.317 490.737  1.00  0.00           O  
REMARK-SIMTK-COORDS   508.004346650   374.316826895   490.736645071
ATOM    355  OP2  DT A  12     508.874 373.978 493.066  1.00  0.00           O  
REMARK-SIMTK-COORDS   508.873707148   373.978453097   493.066233339
ATOM    356  O5'  DT A  12     508.258 376.288 492.276  1.00  0.00           O  
REMARK-SIMTK-COORDS   508.258344030   376.287646839   492.275794538
ATOM    357  O3'  DT A  12     506.587 377.907 495.803  1.00  0.00           O  
REMARK-SIMTK-COORDS   506.587413172   377.907158488   495.802637331
ATOM    358  C1'  DT A  12     506.340 378.919 492.997  1.00  0.00           C  
REMARK-SIMTK-COORDS   506.339821837   378.919465904   492.996500444
ATOM    359  C2'  DT A  12     505.962 377.537 493.514  1.00  0.00           C  
REMARK-SIMTK-COORDS   505.962219621   377.537289473   493.514251232
ATOM    360  C3'  DT A  12     507.015 377.302 494.585  1.00  0.00           C  
REMARK-SIMTK-COORDS   507.015436994   377.301857332   494.584631946
ATOM    361  C4'  DT A  12     508.252 377.985 494.003  1.00  0.00           C  
REMARK-SIMTK-COORDS   508.251631798   377.985468190   494.002928755
ATOM    362  C5'  DT A  12     509.105 377.153 493.075  1.00  0.00           C  
REMARK-SIMTK-COORDS   509.104768585   377.152824088   493.075089102
ATOM    363  O4'  DT A  12     507.715 379.122 493.252  1.00  0.00           O  
REMARK-SIMTK-COORDS   507.715259609   379.121519130   493.252319577
ATOM    364  O4   DT A  12     505.482 379.689 487.601  1.00  0.00           O  
REMARK-SIMTK-COORDS   505.481577410   379.688950752   487.601348493
ATOM    365  C4   DT A  12     505.690 379.467 488.800  1.00  0.00           C  
REMARK-SIMTK-COORDS   505.689534536   379.467046695   488.800333657
ATOM    366  N3   DT A  12     505.466 380.438 489.747  1.00  0.00           N  
REMARK-SIMTK-COORDS   505.465614810   380.438420160   489.747227288
ATOM    367  C2   DT A  12     505.653 380.321 491.109  1.00  0.00           C  
REMARK-SIMTK-COORDS   505.653142273   380.320885694   491.109462620
ATOM    368  O2   DT A  12     505.425 381.241 491.875  1.00  0.00           O  
REMARK-SIMTK-COORDS   505.424811533   381.240829720   491.875042832
ATOM    369  N1   DT A  12     506.119 379.094 491.537  1.00  0.00           N  
REMARK-SIMTK-COORDS   506.118811907   379.094269991   491.536530190
ATOM    370  C6   DT A  12     506.372 378.067 490.661  1.00  0.00           C  
REMARK-SIMTK-COORDS   506.371955110   378.067103572   490.661128759
ATOM    371  C5   DT A  12     506.170 378.216 489.338  1.00  0.00           C  
REMARK-SIMTK-COORDS   506.170420448   378.216249081   489.338002764
ATOM    372  C7   DT A  12     506.437 377.130 488.340  1.00  0.00           C  
REMARK-SIMTK-COORDS   506.436535209   377.129806015   488.340290182
ATOM    373  H1'  DT A  12     505.783 379.697 493.520  1.00  0.00           H  
REMARK-SIMTK-COORDS   505.783018593   379.697094240   493.520444446
ATOM    374 1H2'  DT A  12     504.956 377.512 493.933  1.00  0.00           H  
REMARK-SIMTK-COORDS   504.956200825   377.511890139   493.933419523
ATOM    375 2H2'  DT A  12     506.011 376.777 492.735  1.00  0.00           H  
REMARK-SIMTK-COORDS   506.011405013   376.776978064   492.735055904
ATOM    376  H3'  DT A  12     507.196 376.240 494.753  1.00  0.00           H  
REMARK-SIMTK-COORDS   507.195984796   376.240483022   494.753469342
ATOM    377  H4'  DT A  12     508.874 378.286 494.846  1.00  0.00           H  
REMARK-SIMTK-COORDS   508.873682104   378.286192253   494.845591472
ATOM    378 1H5'  DT A  12     509.675 377.814 492.424  1.00  0.00           H  
REMARK-SIMTK-COORDS   509.674729044   377.813788230   492.423730155
ATOM    379 2H5'  DT A  12     509.792 376.550 493.667  1.00  0.00           H  
REMARK-SIMTK-COORDS   509.792151609   376.549644763   493.666595890
ATOM    380  H3   DT A  12     505.121 381.347 489.404  1.00  0.00           H  
REMARK-SIMTK-COORDS   505.121348321   381.346507400   489.403938563
ATOM    381  H6   DT A  12     506.743 377.116 491.044  1.00  0.00           H  
REMARK-SIMTK-COORDS   506.743221296   377.115504692   491.043657178
ATOM    382  H71  DT A  12     506.301 377.520 487.331  1.00  0.00           H  
REMARK-SIMTK-COORDS   506.300780402   377.519535310   487.330702786
ATOM    383  H72  DT A  12     507.459 376.771 488.456  1.00  0.00           H  
REMARK-SIMTK-COORDS   507.459244459   376.771142181   488.455966646
ATOM    384  H73  DT A  12     505.743 376.305 488.506  1.00  0.00           H  
REMARK-SIMTK-COORDS   505.742940935   376.305175079   488.506443131
ATOM    385  P    DG A  13     505.030 377.430 496.481  1.00  0.00           P  
REMARK-SIMTK-COORDS   505.030222124   377.430040526   496.481248217
ATOM    386  OP1  DG A  13     504.488 376.279 495.719  1.00  0.00           O  
REMARK-SIMTK-COORDS   504.488313184   376.278827851   495.718651943
ATOM    387  OP2  DG A  13     504.889 377.359 497.949  1.00  0.00           O  
REMARK-SIMTK-COORDS   504.888618122   377.358615360   497.948917374
ATOM    388  O5'  DG A  13     504.382 378.780 495.934  1.00  0.00           O  
REMARK-SIMTK-COORDS   504.381611442   378.780298394   495.934468671
ATOM    389  O3'  DG A  13     502.003 381.803 497.685  1.00  0.00           O  
REMARK-SIMTK-COORDS   502.003445207   381.802954108   497.685358385
ATOM    390  C1'  DG A  13     502.289 381.112 494.787  1.00  0.00           C  
REMARK-SIMTK-COORDS   502.288598304   381.111500124   494.786755946
ATOM    391  C2'  DG A  13     501.854 380.187 495.916  1.00  0.00           C  
REMARK-SIMTK-COORDS   501.853889576   380.187021229   495.916110228
ATOM    392  C3'  DG A  13     502.679 380.701 497.083  1.00  0.00           C  
REMARK-SIMTK-COORDS   502.679217804   380.701018832   497.083309346
ATOM    393  C4'  DG A  13     503.988 381.121 496.416  1.00  0.00           C  
REMARK-SIMTK-COORDS   503.988389487   381.121125761   496.415830003
ATOM    394  C5'  DG A  13     505.030 380.041 496.242  1.00  0.00           C  
REMARK-SIMTK-COORDS   505.029597542   380.040882951   496.242471250
ATOM    395  O4'  DG A  13     503.581 381.596 495.093  1.00  0.00           O  
REMARK-SIMTK-COORDS   503.581090125   381.595749436   495.093357472
ATOM    396  N2   DG A  13     500.785 383.765 490.483  1.00  0.00           N  
REMARK-SIMTK-COORDS   500.784959118   383.764556279   490.482813656
ATOM    397  O6   DG A  13     502.068 379.647 488.937  1.00  0.00           O  
REMARK-SIMTK-COORDS   502.067783962   379.647028727   488.937342766
ATOM    398  C6   DG A  13     501.941 380.360 489.933  1.00  0.00           C  
REMARK-SIMTK-COORDS   501.940969019   380.360143000   489.933235332
ATOM    399  C5   DG A  13     502.217 380.059 491.285  1.00  0.00           C  
REMARK-SIMTK-COORDS   502.217488426   380.058976427   491.284763620
ATOM    400  N7   DG A  13     502.706 378.886 491.866  1.00  0.00           N  
REMARK-SIMTK-COORDS   502.706285517   378.886011392   491.866196703
ATOM    401  C8   DG A  13     502.770 379.169 493.142  1.00  0.00           C  
REMARK-SIMTK-COORDS   502.770272488   379.168677329   493.141978281
ATOM    402  N9   DG A  13     502.357 380.445 493.458  1.00  0.00           N  
REMARK-SIMTK-COORDS   502.356586541   380.445331282   493.457870070
ATOM    403  C4   DG A  13     502.002 381.019 492.257  1.00  0.00           C  
REMARK-SIMTK-COORDS   502.001882252   381.019167587   492.257137476
ATOM    404  N3   DG A  13     501.529 382.282 492.095  1.00  0.00           N  
REMARK-SIMTK-COORDS   501.528765497   382.282445321   492.094770907
ATOM    405  C2   DG A  13     501.261 382.563 490.822  1.00  0.00           C  
REMARK-SIMTK-COORDS   501.260755645   382.562801114   490.822182463
ATOM    406  N1   DG A  13     501.455 381.672 489.787  1.00  0.00           N  
REMARK-SIMTK-COORDS   501.454817413   381.671631582   489.787415873
ATOM    407  H1'  DG A  13     501.620 381.969 494.705  1.00  0.00           H  
REMARK-SIMTK-COORDS   501.619995456   381.968513685   494.704536802
ATOM    408 1H2'  DG A  13     500.786 380.260 496.122  1.00  0.00           H  
REMARK-SIMTK-COORDS   500.785737129   380.259561351   496.121799997
ATOM    409 2H2'  DG A  13     502.076 379.141 495.703  1.00  0.00           H  
REMARK-SIMTK-COORDS   502.075940702   379.141456759   495.702535332
ATOM    410  H3'  DG A  13     502.851 379.929 497.834  1.00  0.00           H  
REMARK-SIMTK-COORDS   502.851080836   379.929177220   497.833854231
ATOM    411  H4'  DG A  13     504.423 381.905 497.036  1.00  0.00           H  
REMARK-SIMTK-COORDS   504.422786266   381.904826104   497.036085764
ATOM    412 1H5'  DG A  13     505.700 380.317 495.429  1.00  0.00           H  
REMARK-SIMTK-COORDS   505.700301067   380.316993499   495.428733733
ATOM    413 2H5'  DG A  13     505.603 379.944 497.164  1.00  0.00           H  
REMARK-SIMTK-COORDS   505.602575086   379.944071143   497.163723229
ATOM    414  H21  DG A  13     500.617 384.477 491.208  1.00  0.00           H  
REMARK-SIMTK-COORDS   500.617381395   384.476542020   491.208391365
ATOM    415  H22  DG A  13     500.585 383.980 489.495  1.00  0.00           H  
REMARK-SIMTK-COORDS   500.585261586   383.979534635   489.494646058
ATOM    416  H8   DG A  13     503.121 378.457 493.890  1.00  0.00           H  
REMARK-SIMTK-COORDS   503.120678092   378.456948501   493.889694128
ATOM    417  H1   DG A  13     501.227 381.992 488.835  1.00  0.00           H  
REMARK-SIMTK-COORDS   501.226637335   381.991621552   488.834664451
ATOM    418  P    DC A  14     500.497 381.115 498.203  1.00  0.00           P  
REMARK-SIMTK-COORDS   500.496550506   381.115048392   498.203373314
ATOM    419  OP1  DC A  14     500.134 379.683 498.070  1.00  0.00           O  
REMARK-SIMTK-COORDS   500.134242471   379.682971167   498.070149034
ATOM    420  OP2  DC A  14     500.093 381.769 499.463  1.00  0.00           O  
REMARK-SIMTK-COORDS   500.092779692   381.769403627   499.463182568
ATOM    421  O5'  DC A  14     499.920 381.926 496.957  1.00  0.00           O  
REMARK-SIMTK-COORDS   499.919619750   381.925830888   496.957342959
ATOM    422  O3'  DC A  14     497.181 385.120 496.557  1.00  0.00           O  
REMARK-SIMTK-COORDS   497.180612573   385.119522401   496.557268964
ATOM    423  C1'  DC A  14     498.006 383.112 494.495  1.00  0.00           C  
REMARK-SIMTK-COORDS   498.006284191   383.112250648   494.494842362
ATOM    424  C2'  DC A  14     497.399 382.831 495.864  1.00  0.00           C  
REMARK-SIMTK-COORDS   497.399231633   382.831196208   495.863606985
ATOM    425  C3'  DC A  14     497.985 383.952 496.706  1.00  0.00           C  
REMARK-SIMTK-COORDS   497.984787599   383.951737367   496.706455561
ATOM    426  C4'  DC A  14     499.381 384.131 496.112  1.00  0.00           C  
REMARK-SIMTK-COORDS   499.380580302   384.130549468   496.111686730
ATOM    427  C5'  DC A  14     500.466 383.238 496.665  1.00  0.00           C  
REMARK-SIMTK-COORDS   500.465632808   383.237536396   496.664622272
ATOM    428  O4'  DC A  14     499.208 383.831 494.690  1.00  0.00           O  
REMARK-SIMTK-COORDS   499.207594382   383.831216696   494.689887601
ATOM    429  N4   DC A  14     499.166 378.648 491.456  1.00  0.00           N  
REMARK-SIMTK-COORDS   499.165523709   378.647881366   491.456130356
ATOM    430  C4   DC A  14     498.897 379.701 492.210  1.00  0.00           C  
REMARK-SIMTK-COORDS   498.897213311   379.700863784   492.210203666
ATOM    431  N3   DC A  14     498.407 380.798 491.619  1.00  0.00           N  
REMARK-SIMTK-COORDS   498.406982818   380.797748381   491.619095178
ATOM    432  C2   DC A  14     498.117 381.908 492.344  1.00  0.00           C  
REMARK-SIMTK-COORDS   498.117235857   381.907736347   492.343641528
ATOM    433  O2   DC A  14     497.663 382.935 491.826  1.00  0.00           O  
REMARK-SIMTK-COORDS   497.663148954   382.934920612   491.826462091
ATOM    434  N1   DC A  14     498.331 381.885 493.720  1.00  0.00           N  
REMARK-SIMTK-COORDS   498.331407674   381.885394279   493.719647438
ATOM    435  C6   DC A  14     498.826 380.777 494.328  1.00  0.00           C  
REMARK-SIMTK-COORDS   498.825669361   380.777266705   494.328457479
ATOM    436  C5   DC A  14     499.122 379.652 493.623  1.00  0.00           C  
REMARK-SIMTK-COORDS   499.122073844   379.651794263   493.623065982
ATOM    437  H1'  DC A  14     497.339 383.729 493.891  1.00  0.00           H  
REMARK-SIMTK-COORDS   497.339432365   383.728712422   493.891453164
ATOM    438 1H2'  DC A  14     496.309 382.872 495.850  1.00  0.00           H  
REMARK-SIMTK-COORDS   496.309487500   382.872107779   495.849536937
ATOM    439 2H2'  DC A  14     497.685 381.852 496.249  1.00  0.00           H  
REMARK-SIMTK-COORDS   497.685302568   381.852494271   496.249294604
ATOM    440  H3'  DC A  14     498.040 383.683 497.762  1.00  0.00           H  
REMARK-SIMTK-COORDS   498.039632408   383.683045882   497.761505291
ATOM    441  H4'  DC A  14     499.674 385.164 496.297  1.00  0.00           H  
REMARK-SIMTK-COORDS   499.674332257   385.164294772   496.296879698
ATOM    442 1H5'  DC A  14     501.265 383.147 495.929  1.00  0.00           H  
REMARK-SIMTK-COORDS   501.264843435   383.147375449   495.929463530
ATOM    443 2H5'  DC A  14     500.865 383.682 497.576  1.00  0.00           H  
REMARK-SIMTK-COORDS   500.865201032   383.681798578   497.576298940
ATOM    444  H41  DC A  14     499.544 377.790 491.884  1.00  0.00           H  
REMARK-SIMTK-COORDS   499.544102144   377.789958372   491.884017613
ATOM    445  H42  DC A  14     498.999 378.685 490.441  1.00  0.00           H  
REMARK-SIMTK-COORDS   498.998674658   378.684855857   490.440530395
ATOM    446  H6   DC A  14     498.990 380.788 495.406  1.00  0.00           H  
REMARK-SIMTK-COORDS   498.990414861   380.787953786   495.405766026
ATOM    447  H5   DC A  14     499.510 378.757 494.108  1.00  0.00           H  
REMARK-SIMTK-COORDS   499.510200570   378.756587498   494.107915951
TER     448       DC A  14                                                                                                                          
ENDMDL                                                                                                                                              
MODEL        3                                                                                                                                      
ATOM      1  P    DA A   1     521.675 397.757 486.336  1.00  0.00           P  
REMARK-SIMTK-COORDS   521.675185179   397.757419742   486.335513775
ATOM      2  OP1  DA A   1     521.414 397.162 487.668  1.00  0.00           O  
REMARK-SIMTK-COORDS   521.413801193   397.161926650   487.667671193
ATOM      3  OP2  DA A   1     520.722 398.795 485.892  1.00  0.00           O  
REMARK-SIMTK-COORDS   520.722193630   398.794874921   485.892411234
ATOM      4  O5'  DA A   1     521.767 396.598 485.246  1.00  0.00           O  
REMARK-SIMTK-COORDS   521.766627750   396.597999392   485.245523083
ATOM      5  O3'  DA A   1     519.565 395.678 481.757  1.00  0.00           O  
REMARK-SIMTK-COORDS   519.564781530   395.677665366   481.757379092
ATOM      6  C1'  DA A   1     521.265 393.854 483.413  1.00  0.00           C  
REMARK-SIMTK-COORDS   521.264867088   393.853886596   483.413345908
ATOM      7  C2'  DA A   1     520.078 394.684 483.882  1.00  0.00           C  
REMARK-SIMTK-COORDS   520.077792032   394.684276319   483.881832534
ATOM      8  C3'  DA A   1     520.195 395.924 483.012  1.00  0.00           C  
REMARK-SIMTK-COORDS   520.194886127   395.924418444   483.011957553
ATOM      9  C4'  DA A   1     521.706 396.103 482.875  1.00  0.00           C  
REMARK-SIMTK-COORDS   521.705615222   396.103188322   482.874961446
ATOM     10  C5'  DA A   1     522.392 396.887 483.968  1.00  0.00           C  
REMARK-SIMTK-COORDS   522.391905008   396.887281381   483.968387897
ATOM     11  O4'  DA A   1     522.231 394.736 482.878  1.00  0.00           O  
REMARK-SIMTK-COORDS   522.230590679   394.736290647   482.878045956
ATOM     12  N6   DA A   1     524.044 389.779 486.907  1.00  0.00           N  
REMARK-SIMTK-COORDS   524.044449423   389.779183822   486.906523880
ATOM     13  C6   DA A   1     523.519 390.224 485.753  1.00  0.00           C  
REMARK-SIMTK-COORDS   523.519147267   390.223519423   485.752706945
ATOM     14  C5   DA A   1     522.922 391.492 485.617  1.00  0.00           C  
REMARK-SIMTK-COORDS   522.921565149   391.492394366   485.616593053
ATOM     15  N7   DA A   1     522.730 392.533 486.508  1.00  0.00           N  
REMARK-SIMTK-COORDS   522.730150651   392.533451437   486.507627095
ATOM     16  C8   DA A   1     522.125 393.441 485.801  1.00  0.00           C  
REMARK-SIMTK-COORDS   522.124584852   393.440593327   485.801298805
ATOM     17  N9   DA A   1     521.916 393.072 484.499  1.00  0.00           N  
REMARK-SIMTK-COORDS   521.916316982   393.072446513   484.499145812
ATOM     18  C4   DA A   1     522.437 391.808 484.381  1.00  0.00           C  
REMARK-SIMTK-COORDS   522.436608434   391.807819499   484.380822860
ATOM     19  N3   DA A   1     522.454 391.042 483.274  1.00  0.00           N  
REMARK-SIMTK-COORDS   522.453984501   391.041892815   483.274192214
ATOM     20  C2   DA A   1     523.030 389.886 483.530  1.00  0.00           C  
REMARK-SIMTK-COORDS   523.029653940   389.885580397   483.529635535
ATOM     21  N1   DA A   1     523.554 389.436 484.666  1.00  0.00           N  
REMARK-SIMTK-COORDS   523.553977320   389.436475984   484.666384944
ATOM     22  H1'  DA A   1     520.970 393.161 482.625  1.00  0.00           H  
REMARK-SIMTK-COORDS   520.969801900   393.161027585   482.625411948
ATOM     23 1H2'  DA A   1     519.127 394.175 483.722  1.00  0.00           H  
REMARK-SIMTK-COORDS   519.126928358   394.175167314   483.721734764
ATOM     24 2H2'  DA A   1     520.140 394.935 484.941  1.00  0.00           H  
REMARK-SIMTK-COORDS   520.140323152   394.935049000   484.941090256
ATOM     25  H3'  DA A   1     519.738 396.797 483.480  1.00  0.00           H  
REMARK-SIMTK-COORDS   519.737579667   396.797205687   483.479948183
ATOM     26  H4'  DA A   1     521.880 396.624 481.934  1.00  0.00           H  
REMARK-SIMTK-COORDS   521.880325818   396.623851622   481.933703279
ATOM     27 1H5'  DA A   1     523.444 396.607 484.003  1.00  0.00           H  
REMARK-SIMTK-COORDS   523.444164300   396.607394020   484.003179384
ATOM     28 2H5'  DA A   1     522.309 397.951 483.752  1.00  0.00           H  
REMARK-SIMTK-COORDS   522.309248914   397.950890182   483.751763135
ATOM     29  H61  DA A   1     524.469 388.842 486.951  1.00  0.00           H  
REMARK-SIMTK-COORDS   524.469182752   388.842220631   486.951139765
ATOM     30  H62  DA A   1     524.022 390.376 487.745  1.00  0.00           H  
REMARK-SIMTK-COORDS   524.021508106   390.376098664   487.744951198
ATOM     31  H8   DA A   1     521.813 394.404 486.206  1.00  0.00           H  
REMARK-SIMTK-COORDS   521.813398551   394.404487908   486.206041099
ATOM     32  H2   DA A   1     523.084 389.198 482.688  1.00  0.00           H  
REMARK-SIMTK-COORDS   523.084414455   389.197946449   482.687955168
ATOM     33  P    DC A   2     518.111 395.238 481.661  1.00  0.00           P  
REMARK-SIMTK-COORDS   518.111436075   395.237556697   481.661182120
ATOM     34  OP1  DC A   2     517.518 395.373 483.014  1.00  0.00           O  
REMARK-SIMTK-COORDS   517.517964260   395.373160971   483.013684868
ATOM     35  OP2  DC A   2     517.287 395.731 480.541  1.00  0.00           O  
REMARK-SIMTK-COORDS   517.286866756   395.731295900   480.541075858
ATOM     36  O5'  DC A   2     518.518 393.716 481.411  1.00  0.00           O  
REMARK-SIMTK-COORDS   518.518112479   393.716103871   481.410973009
ATOM     37  O3'  DC A   2     517.350 390.801 478.582  1.00  0.00           O  
REMARK-SIMTK-COORDS   517.350493841   390.800975630   478.582443523
ATOM     38  C1'  DC A   2     518.590 390.383 481.276  1.00  0.00           C  
REMARK-SIMTK-COORDS   518.590114360   390.383109778   481.275621218
ATOM     39  C2'  DC A   2     517.301 391.131 480.960  1.00  0.00           C  
REMARK-SIMTK-COORDS   517.300779500   391.130901486   480.960273503
ATOM     40  C3'  DC A   2     517.617 391.753 479.610  1.00  0.00           C  
REMARK-SIMTK-COORDS   517.616701074   391.752542781   479.610222519
ATOM     41  C4'  DC A   2     519.105 392.078 479.726  1.00  0.00           C  
REMARK-SIMTK-COORDS   519.104833667   392.078179452   479.725908071
ATOM     42  C5'  DC A   2     519.455 393.410 480.346  1.00  0.00           C  
REMARK-SIMTK-COORDS   519.454636383   393.409827712   480.346311141
ATOM     43  O4'  DC A   2     519.642 391.012 480.572  1.00  0.00           O  
REMARK-SIMTK-COORDS   519.642354894   391.012218484   480.571978486
ATOM     44  N4   DC A   2     519.979 390.206 486.619  1.00  0.00           N  
REMARK-SIMTK-COORDS   519.978952396   390.205675272   486.618639644
ATOM     45  C4   DC A   2     519.636 390.278 485.343  1.00  0.00           C  
REMARK-SIMTK-COORDS   519.635670483   390.278327583   485.343387446
ATOM     46  N3   DC A   2     519.839 389.206 484.568  1.00  0.00           N  
REMARK-SIMTK-COORDS   519.838905738   389.205599555   484.568248098
ATOM     47  C2   DC A   2     519.509 389.226 483.252  1.00  0.00           C  
REMARK-SIMTK-COORDS   519.508812282   389.225775031   483.252335767
ATOM     48  O2   DC A   2     519.684 388.251 482.512  1.00  0.00           O  
REMARK-SIMTK-COORDS   519.683853499   388.251211790   482.511819690
ATOM     49  N1   DC A   2     518.945 390.383 482.720  1.00  0.00           N  
REMARK-SIMTK-COORDS   518.945280454   390.382755384   482.719804696
ATOM     50  C6   DC A   2     518.733 391.475 483.498  1.00  0.00           C  
REMARK-SIMTK-COORDS   518.732979625   391.474552555   483.498135151
ATOM     51  C5   DC A   2     519.054 391.477 484.821  1.00  0.00           C  
REMARK-SIMTK-COORDS   519.054252959   391.477406495   484.820593581
ATOM     52  H1'  DC A   2     518.533 389.347 480.940  1.00  0.00           H  
REMARK-SIMTK-COORDS   518.532620175   389.347466080   480.939568321
ATOM     53 1H2'  DC A   2     516.440 390.464 480.899  1.00  0.00           H  
REMARK-SIMTK-COORDS   516.439813177   390.464241988   480.899313649
ATOM     54 2H2'  DC A   2     517.073 391.893 481.705  1.00  0.00           H  
REMARK-SIMTK-COORDS   517.072603401   391.893272214   481.705374530
ATOM     55  H3'  DC A   2     517.031 392.654 479.429  1.00  0.00           H  
REMARK-SIMTK-COORDS   517.031053370   392.653886121   479.428756407
ATOM     56  H4'  DC A   2     519.512 392.066 478.714  1.00  0.00           H  
REMARK-SIMTK-COORDS   519.511960494   392.065536680   478.714323222
ATOM     57 1H5'  DC A   2     520.466 393.363 480.749  1.00  0.00           H  
REMARK-SIMTK-COORDS   520.466198734   393.363075271   480.748655296
ATOM     58 2H5'  DC A   2     519.408 394.185 479.581  1.00  0.00           H  
REMARK-SIMTK-COORDS   519.408346549   394.184709020   479.581069865
ATOM     59  H41  DC A   2     519.834 391.016 487.239  1.00  0.00           H  
REMARK-SIMTK-COORDS   519.834364568   391.016217100   487.238766490
ATOM     60  H42  DC A   2     520.393 389.340 486.993  1.00  0.00           H  
REMARK-SIMTK-COORDS   520.393125785   389.340136650   486.992741634
ATOM     61  H6   DC A   2     518.297 392.370 483.055  1.00  0.00           H  
REMARK-SIMTK-COORDS   518.296728040   392.369820638   483.055383963
ATOM     62  H5   DC A   2     518.877 392.348 485.452  1.00  0.00           H  
REMARK-SIMTK-COORDS   518.877443781   392.347636401   485.451906044
ATOM     63  P    DA A   3     516.196 390.034 478.284  1.00  0.00           P  
REMARK-SIMTK-COORDS   516.195750193   390.034202138   478.283626809
ATOM     64  OP1  DA A   3     515.263 390.795 479.149  1.00  0.00           O  
REMARK-SIMTK-COORDS   515.263102385   390.795078604   479.148966089
ATOM     65  OP2  DA A   3     515.706 389.716 476.927  1.00  0.00           O  
REMARK-SIMTK-COORDS   515.706014238   389.716183866   476.927209074
ATOM     66  O5'  DA A   3     516.642 388.699 479.031  1.00  0.00           O  
REMARK-SIMTK-COORDS   516.641599749   388.698636425   479.030740856
ATOM     67  O3'  DA A   3     516.249 384.583 478.155  1.00  0.00           O  
REMARK-SIMTK-COORDS   516.248800482   384.582674923   478.155035623
ATOM     68  C1'  DA A   3     516.718 385.878 480.813  1.00  0.00           C  
REMARK-SIMTK-COORDS   516.717571967   385.877584575   480.812505903
ATOM     69  C2'  DA A   3     515.567 386.140 479.850  1.00  0.00           C  
REMARK-SIMTK-COORDS   515.567071979   386.139765628   479.850328749
ATOM     70  C3'  DA A   3     516.238 385.966 478.498  1.00  0.00           C  
REMARK-SIMTK-COORDS   516.238127774   385.966118084   478.498338864
ATOM     71  C4'  DA A   3     517.644 386.512 478.743  1.00  0.00           C  
REMARK-SIMTK-COORDS   517.643561363   386.512015922   478.742840349
ATOM     72  C5'  DA A   3     517.827 388.001 478.567  1.00  0.00           C  
REMARK-SIMTK-COORDS   517.826610866   388.000994331   478.567303523
ATOM     73  O4'  DA A   3     517.925 386.166 480.137  1.00  0.00           O  
REMARK-SIMTK-COORDS   517.925393927   386.166210717   480.137475486
ATOM     74  N6   DA A   3     516.974 388.204 486.385  1.00  0.00           N  
REMARK-SIMTK-COORDS   516.973614371   388.203699624   486.385225532
ATOM     75  C6   DA A   3     517.117 387.224 485.478  1.00  0.00           C  
REMARK-SIMTK-COORDS   517.116502175   387.223694813   485.477567201
ATOM     76  C5   DA A   3     516.822 387.392 484.110  1.00  0.00           C  
REMARK-SIMTK-COORDS   516.821563218   387.391516545   484.109896964
ATOM     77  N7   DA A   3     516.367 388.476 483.380  1.00  0.00           N  
REMARK-SIMTK-COORDS   516.367238743   388.475653059   483.380089940
ATOM     78  C8   DA A   3     516.288 388.022 482.165  1.00  0.00           C  
REMARK-SIMTK-COORDS   516.288129763   388.022024760   482.164985362
ATOM     79  N9   DA A   3     516.674 386.714 482.042  1.00  0.00           N  
REMARK-SIMTK-COORDS   516.673741107   386.714064287   482.042293505
ATOM     80  C4   DA A   3     517.022 386.307 483.306  1.00  0.00           C  
REMARK-SIMTK-COORDS   517.021838078   386.307235234   483.306138282
ATOM     81  N3   DA A   3     517.461 385.088 483.670  1.00  0.00           N  
REMARK-SIMTK-COORDS   517.461213996   385.088121053   483.669850278
ATOM     82  C2   DA A   3     517.695 385.056 484.965  1.00  0.00           C  
REMARK-SIMTK-COORDS   517.695123128   385.056082268   484.965213175
ATOM     83  N1   DA A   3     517.559 386.020 485.872  1.00  0.00           N  
REMARK-SIMTK-COORDS   517.558824404   386.019646764   485.871731305
ATOM     84  H1'  DA A   3     516.743 384.830 481.114  1.00  0.00           H  
REMARK-SIMTK-COORDS   516.743353719   384.830475535   481.113927468
ATOM     85 1H2'  DA A   3     514.748 385.432 479.981  1.00  0.00           H  
REMARK-SIMTK-COORDS   514.748010931   385.431938897   479.981039573
ATOM     86 2H2'  DA A   3     515.154 387.143 479.963  1.00  0.00           H  
REMARK-SIMTK-COORDS   515.153917367   387.142528062   479.962555158
ATOM     87  H3'  DA A   3     515.730 386.529 477.714  1.00  0.00           H  
REMARK-SIMTK-COORDS   515.729926257   386.528622415   477.713977916
ATOM     88  H4'  DA A   3     518.307 386.011 478.038  1.00  0.00           H  
REMARK-SIMTK-COORDS   518.306606289   386.010903040   478.037972769
ATOM     89 1H5'  DA A   3     518.692 388.326 479.143  1.00  0.00           H  
REMARK-SIMTK-COORDS   518.692409792   388.325625240   479.143327822
ATOM     90 2H5'  DA A   3     517.993 388.219 477.514  1.00  0.00           H  
REMARK-SIMTK-COORDS   517.992641033   388.219308321   477.513835447
ATOM     91  H61  DA A   3     517.203 388.027 487.373  1.00  0.00           H  
REMARK-SIMTK-COORDS   517.203350022   388.027068665   487.373310566
ATOM     92  H62  DA A   3     516.634 389.130 486.092  1.00  0.00           H  
REMARK-SIMTK-COORDS   516.634320680   389.130265223   486.091712361
ATOM     93  H8   DA A   3     515.949 388.626 481.322  1.00  0.00           H  
REMARK-SIMTK-COORDS   515.948887164   388.625758084   481.322271571
ATOM     94  H2   DA A   3     518.052 384.103 485.349  1.00  0.00           H  
REMARK-SIMTK-COORDS   518.052116043   384.102528170   485.349342892
ATOM     95  P    DC A   4     513.303 384.420 477.468  1.00  0.00           P  
REMARK-SIMTK-COORDS   513.302783579   384.420430224   477.468226095
ATOM     96  OP1  DC A   4     514.778 384.467 477.326  1.00  0.00           O  
REMARK-SIMTK-COORDS   514.778441253   384.466974997   477.326349346
ATOM     97  OP2  DC A   4     512.787 383.634 478.606  1.00  0.00           O  
REMARK-SIMTK-COORDS   512.787336543   383.634116125   478.605923546
ATOM     98  O5'  DC A   4     512.656 383.900 476.107  1.00  0.00           O  
REMARK-SIMTK-COORDS   512.655603836   383.900279621   476.106825812
ATOM     99  O3'  DC A   4     510.272 380.563 475.086  1.00  0.00           O  
REMARK-SIMTK-COORDS   510.271978913   380.562840277   475.086180991
ATOM    100  C1'  DC A   4     511.978 382.245 473.290  1.00  0.00           C  
REMARK-SIMTK-COORDS   511.977722992   382.245004368   473.290286197
ATOM    101  C2'  DC A   4     512.420 381.484 474.534  1.00  0.00           C  
REMARK-SIMTK-COORDS   512.419523118   381.483966053   474.533931779
ATOM    102  C3'  DC A   4     511.194 381.595 475.426  1.00  0.00           C  
REMARK-SIMTK-COORDS   511.194459187   381.595444837   475.425936737
ATOM    103  C4'  DC A   4     510.656 382.985 475.092  1.00  0.00           C  
REMARK-SIMTK-COORDS   510.655928809   382.985446944   475.091511595
ATOM    104  C5'  DC A   4     511.245 384.139 475.869  1.00  0.00           C  
REMARK-SIMTK-COORDS   511.244602893   384.138627622   475.868805713
ATOM    105  O4'  DC A   4     510.975 383.165 473.675  1.00  0.00           O  
REMARK-SIMTK-COORDS   510.975402765   383.164546016   473.674861704
ATOM    106  N4   DC A   4     515.962 385.053 470.692  1.00  0.00           N  
REMARK-SIMTK-COORDS   515.961595477   385.053412263   470.692247492
ATOM    107  C4   DC A   4     515.021 384.389 471.343  1.00  0.00           C  
REMARK-SIMTK-COORDS   515.021003221   384.388849668   471.342656413
ATOM    108  N3   DC A   4     514.082 383.755 470.629  1.00  0.00           N  
REMARK-SIMTK-COORDS   514.081651158   383.755058596   470.629341910
ATOM    109  C2   DC A   4     513.091 383.061 471.245  1.00  0.00           C  
REMARK-SIMTK-COORDS   513.091210809   383.061166673   471.244594634
ATOM    110  O2   DC A   4     512.211 382.466 470.613  1.00  0.00           O  
REMARK-SIMTK-COORDS   512.210628209   382.465559080   470.613244588
ATOM    111  N1   DC A   4     513.071 383.012 472.636  1.00  0.00           N  
REMARK-SIMTK-COORDS   513.071447776   383.011762128   472.636330821
ATOM    112  C6   DC A   4     514.021 383.649 473.368  1.00  0.00           C  
REMARK-SIMTK-COORDS   514.020801478   383.648921850   473.368209251
ATOM    113  C5   DC A   4     515.025 384.349 472.774  1.00  0.00           C  
REMARK-SIMTK-COORDS   515.024679088   384.349482518   472.773595515
ATOM    114  H1'  DC A   4     511.548 381.569 472.551  1.00  0.00           H  
REMARK-SIMTK-COORDS   511.547936853   381.568501544   472.551082028
ATOM    115 1H2'  DC A   4     512.661 380.443 474.318  1.00  0.00           H  
REMARK-SIMTK-COORDS   512.660747846   380.442500743   474.318120197
ATOM    116 2H2'  DC A   4     513.295 381.933 475.003  1.00  0.00           H  
REMARK-SIMTK-COORDS   513.295248051   381.932517698   475.003352979
ATOM    117  H3'  DC A   4     511.451 381.518 476.483  1.00  0.00           H  
REMARK-SIMTK-COORDS   511.450544478   381.517973278   476.482701366
ATOM    118  H4'  DC A   4     509.583 382.966 475.287  1.00  0.00           H  
REMARK-SIMTK-COORDS   509.583316408   382.965702017   475.287288955
ATOM    119 1H5'  DC A   4     511.118 385.058 475.297  1.00  0.00           H  
REMARK-SIMTK-COORDS   511.118304316   385.057686101   475.297224415
ATOM    120 2H5'  DC A   4     510.722 384.233 476.820  1.00  0.00           H  
REMARK-SIMTK-COORDS   510.721563582   384.233234381   476.820466073
ATOM    121  H41  DC A   4     516.697 385.551 471.215  1.00  0.00           H  
REMARK-SIMTK-COORDS   516.697209209   385.550990460   471.215439021
ATOM    122  H42  DC A   4     515.959 385.076 469.663  1.00  0.00           H  
REMARK-SIMTK-COORDS   515.958652575   385.076330724   469.662628590
ATOM    123  H6   DC A   4     513.979 383.600 474.456  1.00  0.00           H  
REMARK-SIMTK-COORDS   513.978859462   383.600271767   474.456199617
ATOM    124  H5   DC A   4     515.794 384.855 473.356  1.00  0.00           H  
REMARK-SIMTK-COORDS   515.794427198   384.854934795   473.355938064
ATOM    125  P    DC A   5     510.422 379.225 475.005  1.00  0.00           P  
REMARK-SIMTK-COORDS   510.422159994   379.225350570   475.004643493
ATOM    126  OP1  DC A   5     511.737 379.121 475.683  1.00  0.00           O  
REMARK-SIMTK-COORDS   511.737259873   379.121246383   475.682534064
ATOM    127  OP2  DC A   5     509.404 378.238 475.414  1.00  0.00           O  
REMARK-SIMTK-COORDS   509.404241240   378.237974015   475.413617758
ATOM    128  O5'  DC A   5     510.634 379.169 473.425  1.00  0.00           O  
REMARK-SIMTK-COORDS   510.634145299   379.169169339   473.425176843
ATOM    129  O3'  DC A   5     509.311 376.548 470.385  1.00  0.00           O  
REMARK-SIMTK-COORDS   509.310952687   376.548038635   470.385321560
ATOM    130  C1'  DC A   5     511.651 378.416 470.338  1.00  0.00           C  
REMARK-SIMTK-COORDS   511.650558424   378.415782520   470.337837104
ATOM    131  C2'  DC A   5     511.379 377.304 471.343  1.00  0.00           C  
REMARK-SIMTK-COORDS   511.378906433   377.303880115   471.343271955
ATOM    132  C3'  DC A   5     509.863 377.329 471.442  1.00  0.00           C  
REMARK-SIMTK-COORDS   509.862862828   377.329359369   471.442491890
ATOM    133  C4'  DC A   5     509.538 378.815 471.295  1.00  0.00           C  
REMARK-SIMTK-COORDS   509.537552306   378.814732261   471.294838802
ATOM    134  C5'  DC A   5     509.568 379.638 472.561  1.00  0.00           C  
REMARK-SIMTK-COORDS   509.567773454   379.637877685   472.560566772
ATOM    135  O4'  DC A   5     510.565 379.320 470.384  1.00  0.00           O  
REMARK-SIMTK-COORDS   510.564913542   379.319875414   470.383577980
ATOM    136  N4   DC A   5     516.295 381.285 471.177  1.00  0.00           N  
REMARK-SIMTK-COORDS   516.295052064   381.285040203   471.177026696
ATOM    137  C4   DC A   5     515.179 380.596 471.008  1.00  0.00           C  
REMARK-SIMTK-COORDS   515.178538373   380.596400735   471.008024152
ATOM    138  N3   DC A   5     514.799 380.297 469.759  1.00  0.00           N  
REMARK-SIMTK-COORDS   514.799027605   380.297223077   469.759282662
ATOM    139  C2   DC A   5     513.661 379.596 469.527  1.00  0.00           C  
REMARK-SIMTK-COORDS   513.660751274   379.596110252   469.527416751
ATOM    140  O2   DC A   5     513.285 379.304 468.386  1.00  0.00           O  
REMARK-SIMTK-COORDS   513.284858721   379.304384108   468.386199136
ATOM    141  N1   DC A   5     512.894 379.184 470.614  1.00  0.00           N  
REMARK-SIMTK-COORDS   512.893755934   379.183768264   470.614363499
ATOM    142  C6   DC A   5     513.272 379.480 471.884  1.00  0.00           C  
REMARK-SIMTK-COORDS   513.271508361   379.480002617   471.884182113
ATOM    143  C5   DC A   5     514.410 380.180 472.142  1.00  0.00           C  
REMARK-SIMTK-COORDS   514.409665166   380.180346402   472.141550853
ATOM    144  H1'  DC A   5     511.715 378.018 469.325  1.00  0.00           H  
REMARK-SIMTK-COORDS   511.714944537   378.018344124   469.324578919
ATOM    145 1H2'  DC A   5     511.738 376.335 470.996  1.00  0.00           H  
REMARK-SIMTK-COORDS   511.738364155   376.334603820   470.995841947
ATOM    146 2H2'  DC A   5     511.844 377.498 472.310  1.00  0.00           H  
REMARK-SIMTK-COORDS   511.843902850   377.498372128   472.309915730
ATOM    147  H3'  DC A   5     509.510 376.944 472.399  1.00  0.00           H  
REMARK-SIMTK-COORDS   509.509846009   376.943868851   472.399105284
ATOM    148  H4'  DC A   5     508.531 378.879 470.880  1.00  0.00           H  
REMARK-SIMTK-COORDS   508.531021133   378.879401194   470.880195671
ATOM    149 1H5'  DC A   5     509.735 380.684 472.304  1.00  0.00           H  
REMARK-SIMTK-COORDS   509.735229454   380.683585561   472.304093523
ATOM    150 2H5'  DC A   5     508.610 379.543 473.073  1.00  0.00           H  
REMARK-SIMTK-COORDS   508.610142088   379.542940240   473.072530684
ATOM    151  H41  DC A   5     516.611 381.530 472.127  1.00  0.00           H  
REMARK-SIMTK-COORDS   516.611342386   381.529878097   472.127003453
ATOM    152  H42  DC A   5     516.848 381.579 470.360  1.00  0.00           H  
REMARK-SIMTK-COORDS   516.848245252   381.579274805   470.359682034
ATOM    153  H6   DC A   5     512.650 379.151 472.717  1.00  0.00           H  
REMARK-SIMTK-COORDS   512.650030099   379.151405907   472.717031423
ATOM    154  H5   DC A   5     514.722 380.413 473.159  1.00  0.00           H  
REMARK-SIMTK-COORDS   514.722367041   380.412785840   473.159050950
ATOM    155  P    DG A   6     509.559 375.029 469.726  1.00  0.00           P  
REMARK-SIMTK-COORDS   509.559355835   375.029184808   469.726329441
ATOM    156  OP1  DG A   6     510.270 374.604 470.957  1.00  0.00           O  
REMARK-SIMTK-COORDS   510.270171839   374.603688646   470.956858849
ATOM    157  OP2  DG A   6     508.565 374.078 469.192  1.00  0.00           O  
REMARK-SIMTK-COORDS   508.564695888   374.078358690   469.191738678
ATOM    158  O5'  DG A   6     510.625 375.397 468.599  1.00  0.00           O  
REMARK-SIMTK-COORDS   510.625458417   375.396679918   468.598839915
ATOM    159  O3'  DG A   6     511.442 373.884 464.739  1.00  0.00           O  
REMARK-SIMTK-COORDS   511.441660858   373.883515331   464.738544136
ATOM    160  C1'  DG A   6     513.255 375.435 466.545  1.00  0.00           C  
REMARK-SIMTK-COORDS   513.254961180   375.435472263   466.545389071
ATOM    161  C2'  DG A   6     512.550 374.122 466.855  1.00  0.00           C  
REMARK-SIMTK-COORDS   512.549621518   374.121814414   466.855022750
ATOM    162  C3'  DG A   6     511.243 374.276 466.095  1.00  0.00           C  
REMARK-SIMTK-COORDS   511.243231765   374.275536064   466.095134951
ATOM    163  C4'  DG A   6     510.946 375.769 466.227  1.00  0.00           C  
REMARK-SIMTK-COORDS   510.946094768   375.768922778   466.227251295
ATOM    164  C5'  DG A   6     510.197 376.197 467.467  1.00  0.00           C  
REMARK-SIMTK-COORDS   510.197291868   376.196609452   467.467199006
ATOM    165  O4'  DG A   6     512.267 376.398 466.237  1.00  0.00           O  
REMARK-SIMTK-COORDS   512.266631195   376.398353023   466.237003786
ATOM    166  N2   DG A   6     517.866 377.793 465.545  1.00  0.00           N  
REMARK-SIMTK-COORDS   517.866065506   377.793334545   465.544509781
ATOM    167  O6   DG A   6     517.425 377.960 470.102  1.00  0.00           O  
REMARK-SIMTK-COORDS   517.425351076   377.959532949   470.101515584
ATOM    168  C6   DG A   6     516.906 377.594 469.047  1.00  0.00           C  
REMARK-SIMTK-COORDS   516.905564342   377.593734576   469.046797943
ATOM    169  C5   DG A   6     515.680 376.921 468.844  1.00  0.00           C  
REMARK-SIMTK-COORDS   515.680440340   376.921489162   468.844436183
ATOM    170  N7   DG A   6     514.725 376.488 469.768  1.00  0.00           N  
REMARK-SIMTK-COORDS   514.725413052   376.488410295   469.768124213
ATOM    171  C8   DG A   6     513.799 375.935 469.029  1.00  0.00           C  
REMARK-SIMTK-COORDS   513.798920612   375.934879175   469.028645979
ATOM    172  N9   DG A   6     514.066 375.963 467.676  1.00  0.00           N  
REMARK-SIMTK-COORDS   514.065652952   375.962880637   467.676300322
ATOM    173  C4   DG A   6     515.280 376.602 467.559  1.00  0.00           C  
REMARK-SIMTK-COORDS   515.280023133   376.602004559   467.559305976
ATOM    174  N3   DG A   6     515.934 376.848 466.394  1.00  0.00           N  
REMARK-SIMTK-COORDS   515.933776904   376.848364134   466.393979427
ATOM    175  C2   DG A   6     517.092 377.474 466.586  1.00  0.00           C  
REMARK-SIMTK-COORDS   517.091796063   377.474499000   466.585960560
ATOM    176  N1   DG A   6     517.564 377.840 467.829  1.00  0.00           N  
REMARK-SIMTK-COORDS   517.564307509   377.840459707   467.829098000
ATOM    177  H1'  DG A   6     513.907 375.334 465.677  1.00  0.00           H  
REMARK-SIMTK-COORDS   513.906511498   375.333605399   465.677421718
ATOM    178 1H2'  DG A   6     513.114 373.257 466.505  1.00  0.00           H  
REMARK-SIMTK-COORDS   513.113895577   373.257120992   466.505136951
ATOM    179 2H2'  DG A   6     512.375 373.989 467.923  1.00  0.00           H  
REMARK-SIMTK-COORDS   512.374848734   373.988579314   467.922650438
ATOM    180  H3'  DG A   6     510.444 373.676 466.531  1.00  0.00           H  
REMARK-SIMTK-COORDS   510.443723229   373.675979737   466.530924248
ATOM    181  H4'  DG A   6     510.345 376.050 465.363  1.00  0.00           H  
REMARK-SIMTK-COORDS   510.345091293   376.049876221   465.362691299
ATOM    182 1H5'  DG A   6     510.401 377.249 467.664  1.00  0.00           H  
REMARK-SIMTK-COORDS   510.401436353   377.249178708   467.663850959
ATOM    183 2H5'  DG A   6     509.129 376.062 467.305  1.00  0.00           H  
REMARK-SIMTK-COORDS   509.128698581   376.061636752   467.305113359
ATOM    184  H21  DG A   6     517.571 377.548 464.588  1.00  0.00           H  
REMARK-SIMTK-COORDS   517.570879731   377.548274356   464.588329955
ATOM    185  H22  DG A   6     518.759 378.285 465.698  1.00  0.00           H  
REMARK-SIMTK-COORDS   518.759258516   378.284584644   465.697642364
ATOM    186  H8   DG A   6     512.895 375.491 469.446  1.00  0.00           H  
REMARK-SIMTK-COORDS   512.894780930   375.490868974   469.445548100
ATOM    187  H1   DG A   6     518.469 378.333 467.868  1.00  0.00           H  
REMARK-SIMTK-COORDS   518.468886465   378.332789799   467.868378952
ATOM    188  P    DT A   7     512.059 372.396 464.356  1.00  0.00           P  
REMARK-SIMTK-COORDS   512.058635992   372.395686366   464.356298262
ATOM    189  OP1  DT A   7     512.048 371.604 465.611  1.00  0.00           O  
REMARK-SIMTK-COORDS   512.048024379   371.604042131   465.610662961
ATOM    190  OP2  DT A   7     511.571 371.700 463.149  1.00  0.00           O  
REMARK-SIMTK-COORDS   511.570683446   371.699869336   463.148909768
ATOM    191  O5'  DT A   7     513.526 372.967 464.102  1.00  0.00           O  
REMARK-SIMTK-COORDS   513.525861583   372.966778897   464.101831391
ATOM    192  O3'  DT A   7     516.362 372.480 461.008  1.00  0.00           O  
REMARK-SIMTK-COORDS   516.362204296   372.479596298   461.008085905
ATOM    193  C1'  DT A   7     516.828 373.351 463.834  1.00  0.00           C  
REMARK-SIMTK-COORDS   516.828456033   373.350926758   463.833659218
ATOM    194  C2'  DT A   7     516.171 372.059 463.364  1.00  0.00           C  
REMARK-SIMTK-COORDS   516.171496002   372.059012638   463.364167553
ATOM    195  C3'  DT A   7     515.451 372.510 462.104  1.00  0.00           C  
REMARK-SIMTK-COORDS   515.450835159   372.510327845   462.104257821
ATOM    196  C4'  DT A   7     515.013 373.932 462.452  1.00  0.00           C  
REMARK-SIMTK-COORDS   515.013422035   373.932093969   462.452296392
ATOM    197  C5'  DT A   7     513.694 374.070 463.176  1.00  0.00           C  
REMARK-SIMTK-COORDS   513.694485407   374.070279777   463.175715948
ATOM    198  O4'  DT A   7     516.079 374.434 463.321  1.00  0.00           O  
REMARK-SIMTK-COORDS   516.078679231   374.434107733   463.321163636
ATOM    199  O4   DT A   7     517.139 373.937 469.311  1.00  0.00           O  
REMARK-SIMTK-COORDS   517.139418243   373.937031502   469.310532298
ATOM    200  C4   DT A   7     517.022 373.784 468.089  1.00  0.00           C  
REMARK-SIMTK-COORDS   517.022067569   373.783574406   468.088757876
ATOM    201  N3   DT A   7     518.016 374.185 467.228  1.00  0.00           N  
REMARK-SIMTK-COORDS   518.016279815   374.185068539   467.228142707
ATOM    202  C2   DT A   7     518.013 374.070 465.853  1.00  0.00           C  
REMARK-SIMTK-COORDS   518.012686426   374.069811452   465.852872227
ATOM    203  O2   DT A   7     518.945 374.455 465.170  1.00  0.00           O  
REMARK-SIMTK-COORDS   518.945262218   374.454543971   465.169623898
ATOM    204  N1   DT A   7     516.881 373.494 465.313  1.00  0.00           N  
REMARK-SIMTK-COORDS   516.880973888   373.494240138   465.312719106
ATOM    205  C6   DT A   7     515.838 373.066 466.096  1.00  0.00           C  
REMARK-SIMTK-COORDS   515.837779789   373.065904630   466.096144128
ATOM    206  C5   DT A   7     515.880 373.188 467.437  1.00  0.00           C  
REMARK-SIMTK-COORDS   515.879558020   373.188456590   467.436576371
ATOM    207  C7   DT A   7     514.766 372.743 468.336  1.00  0.00           C  
REMARK-SIMTK-COORDS   514.766304705   372.743006806   468.335935890
ATOM    208  H1'  DT A   7     517.845 373.434 463.447  1.00  0.00           H  
REMARK-SIMTK-COORDS   517.844961717   373.433596089   463.447479238
ATOM    209 1H2'  DT A   7     516.900 371.278 463.148  1.00  0.00           H  
REMARK-SIMTK-COORDS   516.900407759   371.277871863   463.147539437
ATOM    210 2H2'  DT A   7     515.473 371.660 464.100  1.00  0.00           H  
REMARK-SIMTK-COORDS   515.473106391   371.660129198   464.099546335
ATOM    211  H3'  DT A   7     514.592 371.879 461.877  1.00  0.00           H  
REMARK-SIMTK-COORDS   514.591921303   371.879330233   461.876819913
ATOM    212  H4'  DT A   7     514.936 374.479 461.513  1.00  0.00           H  
REMARK-SIMTK-COORDS   514.935722993   374.478836188   461.512882849
ATOM    213 1H5'  DT A   7     513.683 375.013 463.721  1.00  0.00           H  
REMARK-SIMTK-COORDS   513.682553264   375.013072555   463.720689710
ATOM    214 2H5'  DT A   7     512.885 374.065 462.447  1.00  0.00           H  
REMARK-SIMTK-COORDS   512.885006075   374.065241365   462.447074181
ATOM    215  H3   DT A   7     518.850 374.615 467.655  1.00  0.00           H  
REMARK-SIMTK-COORDS   518.849640004   374.614824098   467.654534494
ATOM    216  H6   DT A   7     514.961 372.620 465.625  1.00  0.00           H  
REMARK-SIMTK-COORDS   514.960838415   372.620212263   465.624933836
ATOM    217  H71  DT A   7     514.984 373.041 469.362  1.00  0.00           H  
REMARK-SIMTK-COORDS   514.984073044   373.041195500   469.362213364
ATOM    218  H72  DT A   7     513.832 373.204 468.015  1.00  0.00           H  
REMARK-SIMTK-COORDS   513.832003941   373.203547859   468.015094775
ATOM    219  H73  DT A   7     514.671 371.658 468.287  1.00  0.00           H  
REMARK-SIMTK-COORDS   514.670531437   371.658067710   468.286634368
ATOM    220  P    DA A   8     517.323 371.133 460.563  1.00  0.00           P  
REMARK-SIMTK-COORDS   517.323268730   371.133221423   460.562709546
ATOM    221  OP1  DA A   8     516.721 370.028 461.346  1.00  0.00           O  
REMARK-SIMTK-COORDS   516.721095783   370.027719505   461.345544299
ATOM    222  OP2  DA A   8     517.615 370.838 459.145  1.00  0.00           O  
REMARK-SIMTK-COORDS   517.615109964   370.838126995   459.145460813
ATOM    223  O5'  DA A   8     518.642 371.645 461.297  1.00  0.00           O  
REMARK-SIMTK-COORDS   518.642015392   371.645439172   461.297037279
ATOM    224  O3'  DA A   8     522.719 371.835 460.200  1.00  0.00           O  
REMARK-SIMTK-COORDS   522.719088429   371.834580961   460.199772116
ATOM    225  C1'  DA A   8     521.535 371.850 462.949  1.00  0.00           C  
REMARK-SIMTK-COORDS   521.534951028   371.850213469   462.948637380
ATOM    226  C2'  DA A   8     521.347 370.791 461.871  1.00  0.00           C  
REMARK-SIMTK-COORDS   521.346792698   370.791498370   461.870726075
ATOM    227  C3'  DA A   8     521.367 371.625 460.600  1.00  0.00           C  
REMARK-SIMTK-COORDS   521.367303386   371.624715610   460.600421252
ATOM    228  C4'  DA A   8     520.684 372.921 461.032  1.00  0.00           C  
REMARK-SIMTK-COORDS   520.684303360   372.920960792   461.032032644
ATOM    229  C5'  DA A   8     519.177 372.948 460.945  1.00  0.00           C  
REMARK-SIMTK-COORDS   519.176610358   372.947838521   460.945335474
ATOM    230  O4'  DA A   8     521.076 373.084 462.433  1.00  0.00           O  
REMARK-SIMTK-COORDS   521.076294399   373.083892360   462.433394243
ATOM    231  N6   DA A   8     519.518 371.211 468.610  1.00  0.00           N  
REMARK-SIMTK-COORDS   519.518468060   371.210852585   468.610491061
ATOM    232  C6   DA A   8     520.423 371.567 467.683  1.00  0.00           C  
REMARK-SIMTK-COORDS   520.422950589   371.567150291   467.683326944
ATOM    233  C5   DA A   8     520.211 371.409 466.299  1.00  0.00           C  
REMARK-SIMTK-COORDS   520.210553290   371.408998518   466.299292838
ATOM    234  N7   DA A   8     519.143 370.916 465.570  1.00  0.00           N  
REMARK-SIMTK-COORDS   519.143207689   370.915758700   465.569999447
ATOM    235  C8   DA A   8     519.532 371.026 464.335  1.00  0.00           C  
REMARK-SIMTK-COORDS   519.532313350   371.025955888   464.335102948
ATOM    236  N9   DA A   8     520.780 371.572 464.201  1.00  0.00           N  
REMARK-SIMTK-COORDS   520.780411044   371.572475551   464.200646989
ATOM    237  C4   DA A   8     521.218 371.822 465.477  1.00  0.00           C  
REMARK-SIMTK-COORDS   521.218118196   371.822489992   465.477318532
ATOM    238  N3   DA A   8     522.400 372.358 465.836  1.00  0.00           N  
REMARK-SIMTK-COORDS   522.400032403   372.357503234   465.835671206
ATOM    239  C2   DA A   8     522.480 372.448 467.147  1.00  0.00           C  
REMARK-SIMTK-COORDS   522.480302134   372.447676199   467.146827416
ATOM    240  N1   DA A   8     521.591 372.100 468.073  1.00  0.00           N  
REMARK-SIMTK-COORDS   521.591337934   372.099922506   468.072904637
ATOM    241  H1'  DA A   8     522.588 371.964 463.204  1.00  0.00           H  
REMARK-SIMTK-COORDS   522.588352400   371.963960101   463.204301718
ATOM    242 1H2'  DA A   8     522.147 370.051 461.873  1.00  0.00           H  
REMARK-SIMTK-COORDS   522.147164020   370.050981171   461.872967640
ATOM    243 2H2'  DA A   8     520.404 370.254 461.978  1.00  0.00           H  
REMARK-SIMTK-COORDS   520.403960432   370.254493492   461.978043734
ATOM    244  H3'  DA A   8     520.820 371.145 459.788  1.00  0.00           H  
REMARK-SIMTK-COORDS   520.820352762   371.145113441   459.787569006
ATOM    245  H4'  DA A   8     521.068 373.712 460.388  1.00  0.00           H  
REMARK-SIMTK-COORDS   521.067753218   373.712254073   460.388291897
ATOM    246 1H5'  DA A   8     518.792 373.700 461.633  1.00  0.00           H  
REMARK-SIMTK-COORDS   518.791842738   373.700307094   461.632752324
ATOM    247 2H5'  DA A   8     518.881 373.204 459.929  1.00  0.00           H  
REMARK-SIMTK-COORDS   518.881181098   373.203722451   459.929330077
ATOM    248  H61  DA A   8     519.725 371.348 469.610  1.00  0.00           H  
REMARK-SIMTK-COORDS   519.725030269   371.347995519   469.609897319
ATOM    249  H62  DA A   8     518.620 370.801 468.321  1.00  0.00           H  
REMARK-SIMTK-COORDS   518.619787312   370.800845628   468.320557953
ATOM    250  H8   DA A   8     518.922 370.715 463.486  1.00  0.00           H  
REMARK-SIMTK-COORDS   518.922425670   370.714808596   463.486003201
ATOM    251  H2   DA A   8     523.409 372.868 467.528  1.00  0.00           H  
REMARK-SIMTK-COORDS   523.409004866   372.868190984   467.527541943
ATOM    252  P    DC A   9     523.748 370.665 459.968  1.00  0.00           P  
REMARK-SIMTK-COORDS   523.748428151   370.664835588   459.967535780
ATOM    253  OP1  DC A   9     522.927 369.430 459.979  1.00  0.00           O  
REMARK-SIMTK-COORDS   522.927131413   369.429846774   459.979167543
ATOM    254  OP2  DC A   9     524.755 370.762 458.892  1.00  0.00           O  
REMARK-SIMTK-COORDS   524.754738672   370.761717227   458.892229273
ATOM    255  O5'  DC A   9     524.448 370.850 461.389  1.00  0.00           O  
REMARK-SIMTK-COORDS   524.447918353   370.849546074   461.388593306
ATOM    256  O3'  DC A   9     528.471 371.043 462.668  1.00  0.00           O  
REMARK-SIMTK-COORDS   528.471312920   371.042608587   462.668010370
ATOM    257  C1'  DC A   9     526.041 370.366 464.280  1.00  0.00           C  
REMARK-SIMTK-COORDS   526.040730269   370.366324761   464.280271256
ATOM    258  C2'  DC A   9     526.530 369.672 463.015  1.00  0.00           C  
REMARK-SIMTK-COORDS   526.530310792   369.672486358   463.015391743
ATOM    259  C3'  DC A   9     527.131 370.828 462.232  1.00  0.00           C  
REMARK-SIMTK-COORDS   527.130975783   370.827724364   462.232123769
ATOM    260  C4'  DC A   9     526.212 371.995 462.590  1.00  0.00           C  
REMARK-SIMTK-COORDS   526.212180589   371.994781888   462.589549464
ATOM    261  C5'  DC A   9     524.971 372.155 461.745  1.00  0.00           C  
REMARK-SIMTK-COORDS   524.970529442   372.154997912   461.745048278
ATOM    262  O4'  DC A   9     525.808 371.726 463.970  1.00  0.00           O  
REMARK-SIMTK-COORDS   525.807742843   371.725514351   463.969753110
ATOM    263  N4   DC A   9     521.411 368.301 466.474  1.00  0.00           N  
REMARK-SIMTK-COORDS   521.411478672   368.301007944   466.474057047
ATOM    264  C4   DC A   9     522.508 368.790 465.919  1.00  0.00           C  
REMARK-SIMTK-COORDS   522.507934531   368.790269986   465.919263208
ATOM    265  N3   DC A   9     523.496 369.205 466.722  1.00  0.00           N  
REMARK-SIMTK-COORDS   523.495899440   369.205161215   466.722183881
ATOM    266  C2   DC A   9     524.641 369.719 466.207  1.00  0.00           C  
REMARK-SIMTK-COORDS   524.641288200   369.718885917   466.207241634
ATOM    267  O2   DC A   9     525.571 370.109 466.923  1.00  0.00           O  
REMARK-SIMTK-COORDS   525.570926998   370.109497123   466.922763536
ATOM    268  N1   DC A   9     524.777 369.801 464.824  1.00  0.00           N  
REMARK-SIMTK-COORDS   524.776994113   369.800966321   464.823548130
ATOM    269  C6   DC A   9     523.782 369.381 464.001  1.00  0.00           C  
REMARK-SIMTK-COORDS   523.782038388   369.380596219   464.001208126
ATOM    270  C5   DC A   9     522.625 368.860 464.494  1.00  0.00           C  
REMARK-SIMTK-COORDS   522.625179061   368.860357853   464.494310082
ATOM    271  H1'  DC A   9     526.796 370.325 465.065  1.00  0.00           H  
REMARK-SIMTK-COORDS   526.796417047   370.325284340   465.065158622
ATOM    272 1H2'  DC A   9     527.276 368.905 463.226  1.00  0.00           H  
REMARK-SIMTK-COORDS   527.275813602   368.904920883   463.226301207
ATOM    273 2H2'  DC A   9     525.718 369.198 462.464  1.00  0.00           H  
REMARK-SIMTK-COORDS   525.718456203   369.197835669   462.463986402
ATOM    274  H3'  DC A   9     527.126 370.639 461.158  1.00  0.00           H  
REMARK-SIMTK-COORDS   527.125914231   370.639309818   461.158435109
ATOM    275  H4'  DC A   9     526.803 372.906 462.489  1.00  0.00           H  
REMARK-SIMTK-COORDS   526.802739200   372.905968832   462.488579769
ATOM    276 1H5'  DC A   9     524.222 372.709 462.310  1.00  0.00           H  
REMARK-SIMTK-COORDS   524.221631389   372.708966723   462.310375850
ATOM    277 2H5'  DC A   9     525.221 372.710 460.841  1.00  0.00           H  
REMARK-SIMTK-COORDS   525.221238139   372.710487657   460.841303683
ATOM    278  H41  DC A   9     520.635 367.974 465.881  1.00  0.00           H  
REMARK-SIMTK-COORDS   520.634611131   367.974438227   465.880533633
ATOM    279  H42  DC A   9     521.332 368.248 467.499  1.00  0.00           H  
REMARK-SIMTK-COORDS   521.331867099   368.247978509   467.499483240
ATOM    280  H6   DC A   9     523.911 369.462 462.922  1.00  0.00           H  
REMARK-SIMTK-COORDS   523.910528521   369.461920995   462.921983605
ATOM    281  H5   DC A   9     521.827 368.513 463.839  1.00  0.00           H  
REMARK-SIMTK-COORDS   521.827278658   368.512903516   463.838758840
ATOM    282  P    DA A  10     529.664 370.084 462.831  1.00  0.00           P  
REMARK-SIMTK-COORDS   529.663830007   370.084327178   462.830961285
ATOM    283  OP1  DA A  10     529.075 368.991 462.022  1.00  0.00           O  
REMARK-SIMTK-COORDS   529.074775339   368.990795529   462.021776428
ATOM    284  OP2  DA A  10     531.075 370.412 462.546  1.00  0.00           O  
REMARK-SIMTK-COORDS   531.075155584   370.412255046   462.545532784
ATOM    285  O5'  DA A  10     529.482 369.755 464.380  1.00  0.00           O  
REMARK-SIMTK-COORDS   529.481872342   369.754580955   464.379785303
ATOM    286  O3'  DA A  10     532.174 369.156 467.582  1.00  0.00           O  
REMARK-SIMTK-COORDS   532.173979263   369.156371749   467.582439838
ATOM    287  C1'  DA A  10     529.330 368.252 467.356  1.00  0.00           C  
REMARK-SIMTK-COORDS   529.329798589   368.251919626   467.355969857
ATOM    288  C2'  DA A  10     530.475 367.939 466.402  1.00  0.00           C  
REMARK-SIMTK-COORDS   530.474633034   367.938608525   466.402363939
ATOM    289  C3'  DA A  10     531.295 369.216 466.461  1.00  0.00           C  
REMARK-SIMTK-COORDS   531.295496507   369.215729762   466.461444443
ATOM    290  C4'  DA A  10     530.230 370.299 466.619  1.00  0.00           C  
REMARK-SIMTK-COORDS   530.229949772   370.298750954   466.618620306
ATOM    291  C5'  DA A  10     529.618 370.830 465.344  1.00  0.00           C  
REMARK-SIMTK-COORDS   529.618312927   370.830398131   465.344011092
ATOM    292  O4'  DA A  10     529.179 369.656 467.410  1.00  0.00           O  
REMARK-SIMTK-COORDS   529.179123960   369.656247084   467.410435871
ATOM    293  N6   DA A  10     523.867 365.702 466.927  1.00  0.00           N  
REMARK-SIMTK-COORDS   523.866677661   365.701994979   466.927289297
ATOM    294  C6   DA A  10     524.942 366.149 467.597  1.00  0.00           C  
REMARK-SIMTK-COORDS   524.941848769   366.149141693   467.597167574
ATOM    295  C5   DA A  10     526.057 366.732 466.963  1.00  0.00           C  
REMARK-SIMTK-COORDS   526.057210245   366.731646347   466.962871031
ATOM    296  N7   DA A  10     526.342 366.997 465.635  1.00  0.00           N  
REMARK-SIMTK-COORDS   526.341886573   366.996559419   465.635030132
ATOM    297  C8   DA A  10     527.520 367.544 465.672  1.00  0.00           C  
REMARK-SIMTK-COORDS   527.519650143   367.544284249   465.672265674
ATOM    298  N9   DA A  10     528.025 367.671 466.938  1.00  0.00           N  
REMARK-SIMTK-COORDS   528.025048680   367.671214143   466.938350632
ATOM    299  C4   DA A  10     527.073 367.145 467.775  1.00  0.00           C  
REMARK-SIMTK-COORDS   527.072776709   367.144860758   467.775079506
ATOM    300  N3   DA A  10     527.138 367.052 469.116  1.00  0.00           N  
REMARK-SIMTK-COORDS   527.138188014   367.052368446   469.116251953
ATOM    301  C2   DA A  10     526.046 366.489 469.588  1.00  0.00           C  
REMARK-SIMTK-COORDS   526.045572244   366.488793151   469.587716337
ATOM    302  N1   DA A  10     524.976 366.044 468.935  1.00  0.00           N  
REMARK-SIMTK-COORDS   524.975658607   366.044398019   468.934564919
ATOM    303  H1'  DA A  10     529.553 367.899 468.363  1.00  0.00           H  
REMARK-SIMTK-COORDS   529.552750627   367.898872264   468.362750344
ATOM    304 1H2'  DA A  10     531.058 367.076 466.725  1.00  0.00           H  
REMARK-SIMTK-COORDS   531.058395024   367.075973745   466.724928932
ATOM    305 2H2'  DA A  10     530.126 367.737 465.389  1.00  0.00           H  
REMARK-SIMTK-COORDS   530.126024687   367.737312136   465.389064386
ATOM    306  H3'  DA A  10     531.880 369.369 465.553  1.00  0.00           H  
REMARK-SIMTK-COORDS   531.879566206   369.369174227   465.553028579
ATOM    307  H4'  DA A  10     530.700 371.135 467.135  1.00  0.00           H  
REMARK-SIMTK-COORDS   530.700283266   371.135278262   467.134943332
ATOM    308 1H5'  DA A  10     528.638 371.251 465.566  1.00  0.00           H  
REMARK-SIMTK-COORDS   528.638168077   371.251127797   465.565595433
ATOM    309 2H5'  DA A  10     530.261 371.609 464.937  1.00  0.00           H  
REMARK-SIMTK-COORDS   530.260653685   371.609163048   464.936646937
ATOM    310  H61  DA A  10     523.078 365.284 467.441  1.00  0.00           H  
REMARK-SIMTK-COORDS   523.078112927   365.283810889   467.440686539
ATOM    311  H62  DA A  10     523.833 365.778 465.901  1.00  0.00           H  
REMARK-SIMTK-COORDS   523.832580505   365.777835522   465.901190084
ATOM    312  H8   DA A  10     528.054 367.874 464.780  1.00  0.00           H  
REMARK-SIMTK-COORDS   528.054366261   367.873629405   464.780438090
ATOM    313  H2   DA A  10     526.014 366.370 470.669  1.00  0.00           H  
REMARK-SIMTK-COORDS   526.013686287   366.369852389   470.668966253
ATOM    314  P    DC A  11     534.088 367.166 466.365  1.00  0.00           P  
REMARK-SIMTK-COORDS   534.088061369   367.165735426   466.365329243
ATOM    315  OP1  DC A  11     533.519 368.438 466.872  1.00  0.00           O  
REMARK-SIMTK-COORDS   533.519317500   368.438202964   466.872495659
ATOM    316  OP2  DC A  11     533.774 365.958 467.153  1.00  0.00           O  
REMARK-SIMTK-COORDS   533.773872692   365.957909155   467.153220209
ATOM    317  O5'  DC A  11     535.667 367.318 466.205  1.00  0.00           O  
REMARK-SIMTK-COORDS   535.667280596   367.317792123   466.204847486
ATOM    318  O3'  DC A  11     538.988 365.345 467.921  1.00  0.00           O  
REMARK-SIMTK-COORDS   538.987602885   365.345196744   467.921300914
ATOM    319  C1'  DC A  11     538.892 368.052 466.644  1.00  0.00           C  
REMARK-SIMTK-COORDS   538.892336260   368.051538470   466.644149501
ATOM    320  C2'  DC A  11     538.057 367.556 467.818  1.00  0.00           C  
REMARK-SIMTK-COORDS   538.056803541   367.556147103   467.817816178
ATOM    321  C3'  DC A  11     537.859 366.090 467.470  1.00  0.00           C  
REMARK-SIMTK-COORDS   537.858953349   366.090282142   467.469998383
ATOM    322  C4'  DC A  11     537.753 366.114 465.946  1.00  0.00           C  
REMARK-SIMTK-COORDS   537.752988636   366.113894610   465.946129973
ATOM    323  C5'  DC A  11     536.379 366.367 465.372  1.00  0.00           C  
REMARK-SIMTK-COORDS   536.379178019   366.366747562   465.372319226
ATOM    324  O4'  DC A  11     538.638 367.206 465.540  1.00  0.00           O  
REMARK-SIMTK-COORDS   538.637898772   367.206213697   465.540161914
ATOM    325  N4   DC A  11     537.913 373.254 465.069  1.00  0.00           N  
REMARK-SIMTK-COORDS   537.913359955   373.254258638   465.068869131
ATOM    326  C4   DC A  11     538.116 372.005 465.452  1.00  0.00           C  
REMARK-SIMTK-COORDS   538.116257598   372.004660021   465.451915920
ATOM    327  N3   DC A  11     539.370 371.534 465.447  1.00  0.00           N  
REMARK-SIMTK-COORDS   539.369734436   371.533848703   465.447066203
ATOM    328  C2   DC A  11     539.635 370.259 465.827  1.00  0.00           C  
REMARK-SIMTK-COORDS   539.635163151   370.258563309   465.826788155
ATOM    329  O2   DC A  11     540.782 369.796 465.833  1.00  0.00           O  
REMARK-SIMTK-COORDS   540.781712999   369.795792968   465.833425883
ATOM    330  N1   DC A  11     538.579 369.446 466.231  1.00  0.00           N  
REMARK-SIMTK-COORDS   538.579134510   369.445500043   466.231130379
ATOM    331  C6   DC A  11     537.305 369.914 466.242  1.00  0.00           C  
REMARK-SIMTK-COORDS   537.305225781   369.914468475   466.241908130
ATOM    332  C5   DC A  11     537.015 371.190 465.867  1.00  0.00           C  
REMARK-SIMTK-COORDS   537.014768140   371.190123142   465.867127486
ATOM    333  H1'  DC A  11     539.957 367.996 466.872  1.00  0.00           H  
REMARK-SIMTK-COORDS   539.957078116   367.995796849   466.872212328
ATOM    334 1H2'  DC A  11     538.573 367.672 468.772  1.00  0.00           H  
REMARK-SIMTK-COORDS   538.572760382   367.672321799   468.771601257
ATOM    335 2H2'  DC A  11     537.103 368.079 467.896  1.00  0.00           H  
REMARK-SIMTK-COORDS   537.103112259   368.078521878   467.895575635
ATOM    336  H3'  DC A  11     536.953 365.683 467.920  1.00  0.00           H  
REMARK-SIMTK-COORDS   536.953469672   365.682635030   467.919727348
ATOM    337  H4'  DC A  11     538.088 365.139 465.590  1.00  0.00           H  
REMARK-SIMTK-COORDS   538.087906521   365.139229449   465.589655802
ATOM    338 1H5'  DC A  11     536.480 366.765 464.363  1.00  0.00           H  
REMARK-SIMTK-COORDS   536.480065031   366.764973028   464.363080261
ATOM    339 2H5'  DC A  11     535.829 365.427 465.334  1.00  0.00           H  
REMARK-SIMTK-COORDS   535.828549298   365.426801317   465.333756687
ATOM    340  H41  DC A  11     536.959 373.643 465.062  1.00  0.00           H  
REMARK-SIMTK-COORDS   536.958848646   373.643237397   465.062184345
ATOM    341  H42  DC A  11     538.708 373.839 464.775  1.00  0.00           H  
REMARK-SIMTK-COORDS   538.708423343   373.839076729   464.774741591
ATOM    342  H6   DC A  11     536.496 369.256 466.556  1.00  0.00           H  
REMARK-SIMTK-COORDS   536.495891999   369.255693178   466.556301098
ATOM    343  H5   DC A  11     535.995 371.574 465.883  1.00  0.00           H  
REMARK-SIMTK-COORDS   535.995391730   371.574499090   465.882743660
ATOM    344  P    DC A  12     539.607 365.284 469.237  1.00  0.00           P  
REMARK-SIMTK-COORDS   539.606830449   365.283579583   469.236530389
ATOM    345  OP1  DC A  12     538.538 365.941 470.028  1.00  0.00           O  
REMARK-SIMTK-COORDS   538.537979123   365.940575682   470.027589152
ATOM    346  OP2  DC A  12     540.180 364.055 469.820  1.00  0.00           O  
REMARK-SIMTK-COORDS   540.180048997   364.054882391   469.819672489
ATOM    347  O5'  DC A  12     540.765 366.337 468.934  1.00  0.00           O  
REMARK-SIMTK-COORDS   540.765413111   366.336576999   468.933724086
ATOM    348  O3'  DC A  12     544.880 366.516 469.884  1.00  0.00           O  
REMARK-SIMTK-COORDS   544.879653955   366.516172160   469.883804533
ATOM    349  C1'  DC A  12     543.046 368.763 469.142  1.00  0.00           C  
REMARK-SIMTK-COORDS   543.045540828   368.763494631   469.142152492
ATOM    350  C2'  DC A  12     542.876 367.776 470.290  1.00  0.00           C  
REMARK-SIMTK-COORDS   542.876440860   367.776146361   470.290006835
ATOM    351  C3'  DC A  12     543.465 366.504 469.704  1.00  0.00           C  
REMARK-SIMTK-COORDS   543.465419369   366.504091586   469.703608536
ATOM    352  C4'  DC A  12     543.069 366.593 468.231  1.00  0.00           C  
REMARK-SIMTK-COORDS   543.069005164   366.593493478   468.230915738
ATOM    353  C5'  DC A  12     541.707 366.051 467.868  1.00  0.00           C  
REMARK-SIMTK-COORDS   541.707176885   366.051094309   467.867906264
ATOM    354  O4'  DC A  12     543.095 368.027 467.937  1.00  0.00           O  
REMARK-SIMTK-COORDS   543.095405705   368.026633620   467.936893041
ATOM    355  N4   DC A  12     539.049 372.546 468.664  1.00  0.00           N  
REMARK-SIMTK-COORDS   539.049182319   372.546130492   468.663629127
ATOM    356  C4   DC A  12     539.984 371.619 468.787  1.00  0.00           C  
REMARK-SIMTK-COORDS   539.983933988   371.618508272   468.786695511
ATOM    357  N3   DC A  12     541.257 371.965 468.558  1.00  0.00           N  
REMARK-SIMTK-COORDS   541.257001980   371.964588327   468.557746864
ATOM    358  C2   DC A  12     542.256 371.053 468.666  1.00  0.00           C  
REMARK-SIMTK-COORDS   542.255885233   371.052715309   468.665977390
ATOM    359  O2   DC A  12     543.440 371.342 468.461  1.00  0.00           O  
REMARK-SIMTK-COORDS   543.440413218   371.342297315   468.461495816
ATOM    360  N1   DC A  12     541.935 369.747 469.028  1.00  0.00           N  
REMARK-SIMTK-COORDS   541.935478596   369.746666665   469.028382585
ATOM    361  C6   DC A  12     540.648 369.387 469.265  1.00  0.00           C  
REMARK-SIMTK-COORDS   540.648104128   369.386730767   469.265034503
ATOM    362  C5   DC A  12     539.630 370.284 469.164  1.00  0.00           C  
REMARK-SIMTK-COORDS   539.629778791   370.283958812   469.164454473
ATOM    363  H1'  DC A  12     543.981 369.316 469.238  1.00  0.00           H  
REMARK-SIMTK-COORDS   543.980546309   369.316184028   469.237515913
ATOM    364 1H2'  DC A  12     543.415 368.087 471.186  1.00  0.00           H  
REMARK-SIMTK-COORDS   543.414518146   368.087054262   471.186233989
ATOM    365 2H2'  DC A  12     541.831 367.639 470.567  1.00  0.00           H  
REMARK-SIMTK-COORDS   541.830860363   367.639407780   470.566616644
ATOM    366  H3'  DC A  12     543.050 365.610 470.168  1.00  0.00           H  
REMARK-SIMTK-COORDS   543.049535263   365.609828383   470.168007863
ATOM    367  H4'  DC A  12     543.813 366.029 467.667  1.00  0.00           H  
REMARK-SIMTK-COORDS   543.812664343   366.029073497   467.667340444
ATOM    368 1H5'  DC A  12     541.370 366.519 466.944  1.00  0.00           H  
REMARK-SIMTK-COORDS   541.369572937   366.519423776   466.943776357
ATOM    369 2H5'  DC A  12     541.779 364.974 467.719  1.00  0.00           H  
REMARK-SIMTK-COORDS   541.778849370   364.973692061   467.718757174
ATOM    370  H41  DC A  12     538.061 372.308 468.833  1.00  0.00           H  
REMARK-SIMTK-COORDS   538.060755680   372.308163919   468.833410427
ATOM    371  H42  DC A  12     539.308 373.506 468.396  1.00  0.00           H  
REMARK-SIMTK-COORDS   539.307642067   373.506408513   468.395835026
ATOM    372  H6   DC A  12     540.423 368.357 469.541  1.00  0.00           H  
REMARK-SIMTK-COORDS   540.423286886   368.356517675   469.540655969
ATOM    373  H5   DC A  12     538.596 370.003 469.362  1.00  0.00           H  
REMARK-SIMTK-COORDS   538.595918418   370.002713897   469.362320661
ATOM    374  P    DG A  13     545.981 366.845 471.200  1.00  0.00           P  
REMARK-SIMTK-COORDS   545.981138373   366.845453028   471.199829921
ATOM    375  OP1  DG A  13     544.900 366.654 472.197  1.00  0.00           O  
REMARK-SIMTK-COORDS   544.899811117   366.653930367   472.197105930
ATOM    376  OP2  DG A  13     547.265 366.183 471.502  1.00  0.00           O  
REMARK-SIMTK-COORDS   547.265093074   366.182511829   471.501782388
ATOM    377  O5'  DG A  13     546.214 368.405 470.963  1.00  0.00           O  
REMARK-SIMTK-COORDS   546.213534356   368.405221153   470.963238500
ATOM    378  O3'  DG A  13     549.515 370.987 471.503  1.00  0.00           O  
REMARK-SIMTK-COORDS   549.515157989   370.986992975   471.503120566
ATOM    379  C1'  DG A  13     546.611 371.695 471.350  1.00  0.00           C  
REMARK-SIMTK-COORDS   546.610696005   371.695417936   471.349655056
ATOM    380  C2'  DG A  13     547.273 370.729 472.322  1.00  0.00           C  
REMARK-SIMTK-COORDS   547.273208872   370.728791736   472.322169575
ATOM    381  C3'  DG A  13     548.378 370.128 471.470  1.00  0.00           C  
REMARK-SIMTK-COORDS   548.377767933   370.127550902   471.470011879
ATOM    382  C4'  DG A  13     547.741 370.065 470.082  1.00  0.00           C  
REMARK-SIMTK-COORDS   547.741229112   370.065097169   470.081895579
ATOM    383  C5'  DG A  13     546.925 368.833 469.773  1.00  0.00           C  
REMARK-SIMTK-COORDS   546.924520236   368.832647908   469.773435808
ATOM    384  O4'  DG A  13     546.862 371.233 470.037  1.00  0.00           O  
REMARK-SIMTK-COORDS   546.861676591   371.233210195   470.037248964
ATOM    385  N2   DG A  13     544.270 376.385 470.758  1.00  0.00           N  
REMARK-SIMTK-COORDS   544.269802999   376.385130443   470.757731468
ATOM    386  O6   DG A  13     540.862 373.486 471.744  1.00  0.00           O  
REMARK-SIMTK-COORDS   540.862104392   373.486313231   471.743937316
ATOM    387  C6   DG A  13     542.075 373.599 471.565  1.00  0.00           C  
REMARK-SIMTK-COORDS   542.075234081   373.599404863   471.565212279
ATOM    388  C5   DG A  13     543.080 372.610 471.629  1.00  0.00           C  
REMARK-SIMTK-COORDS   543.080452507   372.609830349   471.629018223
ATOM    389  N7   DG A  13     542.986 371.244 471.908  1.00  0.00           N  
REMARK-SIMTK-COORDS   542.985557239   371.243728153   471.907574641
ATOM    390  C8   DG A  13     544.220 370.819 471.828  1.00  0.00           C  
REMARK-SIMTK-COORDS   544.220275727   370.818565830   471.828074619
ATOM    391  N9   DG A  13     545.136 371.802 471.520  1.00  0.00           N  
REMARK-SIMTK-COORDS   545.136186391   371.801759709   471.519519188
ATOM    392  C4   DG A  13     544.398 372.957 471.390  1.00  0.00           C  
REMARK-SIMTK-COORDS   544.398002991   372.957202795   471.389524790
ATOM    393  N3   DG A  13     544.898 374.185 471.091  1.00  0.00           N  
REMARK-SIMTK-COORDS   544.898315737   374.184580853   471.090688281
ATOM    394  C2   DG A  13     543.952 375.118 471.039  1.00  0.00           C  
REMARK-SIMTK-COORDS   543.951761562   375.117986713   471.038739319
ATOM    395  N1   DG A  13     542.614 374.860 471.253  1.00  0.00           N  
REMARK-SIMTK-COORDS   542.613728598   374.860422021   471.253013009
ATOM    396  H1'  DG A  13     547.037 372.694 471.441  1.00  0.00           H  
REMARK-SIMTK-COORDS   547.037167942   372.694454320   471.440814207
ATOM    397 1H2'  DG A  13     547.678 371.236 473.198  1.00  0.00           H  
REMARK-SIMTK-COORDS   547.678101869   371.236188548   473.198029231
ATOM    398 2H2'  DG A  13     546.584 369.963 472.677  1.00  0.00           H  
REMARK-SIMTK-COORDS   546.583755445   369.962763337   472.677106842
ATOM    399  H3'  DG A  13     548.666 369.134 471.815  1.00  0.00           H  
REMARK-SIMTK-COORDS   548.665670092   369.134258771   471.815087361
ATOM    400  H4'  DG A  13     548.554 370.115 469.358  1.00  0.00           H  
REMARK-SIMTK-COORDS   548.554452534   370.114511252   469.358134629
ATOM    401 1H5'  DG A  13     546.211 369.064 468.983  1.00  0.00           H  
REMARK-SIMTK-COORDS   546.210623850   369.064488137   468.982960597
ATOM    402 2H5'  DG A  13     547.588 368.038 469.437  1.00  0.00           H  
REMARK-SIMTK-COORDS   547.588492041   368.037611600   469.436627685
ATOM    403  H21  DG A  13     545.252 376.645 470.587  1.00  0.00           H  
REMARK-SIMTK-COORDS   545.252164279   376.644558197   470.587048851
ATOM    404  H22  DG A  13     543.532 377.104 470.712  1.00  0.00           H  
REMARK-SIMTK-COORDS   543.532088361   377.103627648   470.711808927
ATOM    405  H8   DG A  13     544.500 369.778 471.991  1.00  0.00           H  
REMARK-SIMTK-COORDS   544.500138974   369.777633336   471.991038125
ATOM    406  H1   DG A  13     541.959 375.653 471.178  1.00  0.00           H  
REMARK-SIMTK-COORDS   541.958646243   375.652529865   471.177997867
ATOM    407  P    DT A  14     550.212 371.474 472.944  1.00  0.00           P  
REMARK-SIMTK-COORDS   550.212456167   371.474453147   472.943872730
ATOM    408  OP1  DT A  14     549.606 370.635 474.006  1.00  0.00           O  
REMARK-SIMTK-COORDS   549.606370976   370.635096871   474.006127776
ATOM    409  OP2  DT A  14     551.677 371.649 473.015  1.00  0.00           O  
REMARK-SIMTK-COORDS   551.676828648   371.649289612   473.015227118
ATOM    410  O5'  DT A  14     549.493 372.898 472.917  1.00  0.00           O  
REMARK-SIMTK-COORDS   549.493351234   372.897774172   472.917484138
ATOM    411  O3'  DT A  14     550.829 376.865 473.495  1.00  0.00           O  
REMARK-SIMTK-COORDS   550.828769896   376.864651929   473.495399227
ATOM    412  C1'  DT A  14     548.046 375.788 473.740  1.00  0.00           C  
REMARK-SIMTK-COORDS   548.046245372   375.788449851   473.739977140
ATOM    413  C2'  DT A  14     549.286 375.317 474.490  1.00  0.00           C  
REMARK-SIMTK-COORDS   549.285882526   375.316997873   474.489706264
ATOM    414  C3'  DT A  14     550.378 375.513 473.450  1.00  0.00           C  
REMARK-SIMTK-COORDS   550.377644966   375.512766891   473.450408778
ATOM    415  C4'  DT A  14     549.664 375.185 472.140  1.00  0.00           C  
REMARK-SIMTK-COORDS   549.663827516   375.185169666   472.140055884
ATOM    416  C5'  DT A  14     549.635 373.729 471.738  1.00  0.00           C  
REMARK-SIMTK-COORDS   549.634609333   373.729433917   471.737557777
ATOM    417  O4'  DT A  14     548.289 375.639 472.356  1.00  0.00           O  
REMARK-SIMTK-COORDS   548.289266629   375.638899871   472.355537372
ATOM    418  O4   DT A  14     543.416 373.048 474.960  1.00  0.00           O  
REMARK-SIMTK-COORDS   543.416081105   373.048324956   474.960489090
ATOM    419  C4   DT A  14     544.481 373.617 474.690  1.00  0.00           C  
REMARK-SIMTK-COORDS   544.480730186   373.617096119   474.690165768
ATOM    420  N3   DT A  14     544.518 374.971 474.456  1.00  0.00           N  
REMARK-SIMTK-COORDS   544.517960084   374.971406476   474.456132884
ATOM    421  C2   DT A  14     545.633 375.725 474.150  1.00  0.00           C  
REMARK-SIMTK-COORDS   545.632821110   375.724910577   474.149567294
ATOM    422  O2   DT A  14     545.568 376.927 473.960  1.00  0.00           O  
REMARK-SIMTK-COORDS   545.568378737   376.926695685   473.959554834
ATOM    423  N1   DT A  14     546.817 375.021 474.071  1.00  0.00           N  
REMARK-SIMTK-COORDS   546.816700866   375.020591322   474.070928176
ATOM    424  C6   DT A  14     546.873 373.666 474.287  1.00  0.00           C  
REMARK-SIMTK-COORDS   546.873106234   373.665799562   474.287348415
ATOM    425  C5   DT A  14     545.765 372.964 474.592  1.00  0.00           C  
REMARK-SIMTK-COORDS   545.764717520   372.964039609   474.591536562
ATOM    426  C7   DT A  14     545.771 371.484 474.831  1.00  0.00           C  
REMARK-SIMTK-COORDS   545.770791728   371.484431234   474.830969561
ATOM    427  H1'  DT A  14     547.851 376.844 473.935  1.00  0.00           H  
REMARK-SIMTK-COORDS   547.851195014   376.843587855   473.934636204
ATOM    428 1H2'  DT A  14     549.479 375.908 475.385  1.00  0.00           H  
REMARK-SIMTK-COORDS   549.478608537   375.907677626   475.385460201
ATOM    429 2H2'  DT A  14     549.211 374.274 474.795  1.00  0.00           H  
REMARK-SIMTK-COORDS   549.211480825   374.273621925   474.795433294
ATOM    430  H3'  DT A  14     551.223 374.845 473.615  1.00  0.00           H  
REMARK-SIMTK-COORDS   551.222901999   374.844945331   473.615253890
ATOM    431  H4'  DT A  14     550.177 375.737 471.353  1.00  0.00           H  
REMARK-SIMTK-COORDS   550.176945413   375.737049311   471.352908579
ATOM    432 1H5'  DT A  14     548.794 373.561 471.066  1.00  0.00           H  
REMARK-SIMTK-COORDS   548.794120454   373.560893098   471.065866303
ATOM    433 2H5'  DT A  14     550.562 373.482 471.223  1.00  0.00           H  
REMARK-SIMTK-COORDS   550.562093464   373.482283664   471.222882208
ATOM    434  H3   DT A  14     543.621 375.475 474.517  1.00  0.00           H  
REMARK-SIMTK-COORDS   543.621414519   375.474847956   474.517302542
ATOM    435  H6   DT A  14     547.831 373.150 474.211  1.00  0.00           H  
REMARK-SIMTK-COORDS   547.830966244   373.149739633   474.210580248
ATOM    436  H71  DT A  14     544.747 371.130 474.954  1.00  0.00           H  
REMARK-SIMTK-COORDS   544.746689562   371.129954418   474.954038407
ATOM    437  H72  DT A  14     546.230 370.979 473.981  1.00  0.00           H  
REMARK-SIMTK-COORDS   546.229527846   370.979466923   473.980953550
ATOM    438  H73  DT A  14     546.341 371.264 475.734  1.00  0.00           H  
REMARK-SIMTK-COORDS   546.341198318   371.264119812   475.733629629
ATOM    439  P    DA A  15     551.334 377.697 474.845  1.00  0.00           P  
REMARK-SIMTK-COORDS   551.333840386   377.696971819   474.845243988
ATOM    440  OP1  DA A  15     551.507 376.607 475.835  1.00  0.00           O  
REMARK-SIMTK-COORDS   551.506736026   376.606595568   475.834568875
ATOM    441  OP2  DA A  15     552.426 378.689 474.778  1.00  0.00           O  
REMARK-SIMTK-COORDS   552.425764766   378.688980862   474.778421791
ATOM    442  O5'  DA A  15     549.943 378.432 475.104  1.00  0.00           O  
REMARK-SIMTK-COORDS   549.943156649   378.431641797   475.104002112
ATOM    443  O3'  DA A  15     548.866 382.395 476.100  1.00  0.00           O  
REMARK-SIMTK-COORDS   548.865871966   382.395296709   476.099586089
ATOM    444  C1'  DA A  15     547.280 379.888 476.491  1.00  0.00           C  
REMARK-SIMTK-COORDS   547.279581941   379.887521648   476.491292865
ATOM    445  C2'  DA A  15     548.674 380.187 477.023  1.00  0.00           C  
REMARK-SIMTK-COORDS   548.674479871   380.187486252   477.022757824
ATOM    446  C3'  DA A  15     549.262 381.039 475.910  1.00  0.00           C  
REMARK-SIMTK-COORDS   549.261760431   381.039116398   475.910025314
ATOM    447  C4'  DA A  15     548.647 380.428 474.652  1.00  0.00           C  
REMARK-SIMTK-COORDS   548.647137829   380.427774753   474.652436570
ATOM    448  C5'  DA A  15     549.380 379.253 474.049  1.00  0.00           C  
REMARK-SIMTK-COORDS   549.379770731   379.252996124   474.048680656
ATOM    449  O4'  DA A  15     547.320 379.982 475.082  1.00  0.00           O  
REMARK-SIMTK-COORDS   547.319968398   379.982303345   475.081615468
ATOM    450  N6   DA A  15     544.128 374.969 478.043  1.00  0.00           N  
REMARK-SIMTK-COORDS   544.128041782   374.969087010   478.043184724
ATOM    451  C6   DA A  15     544.271 376.278 477.779  1.00  0.00           C  
REMARK-SIMTK-COORDS   544.271205574   376.278412273   477.778909329
ATOM    452  C5   DA A  15     545.502 376.861 477.417  1.00  0.00           C  
REMARK-SIMTK-COORDS   545.502092331   376.861038285   477.416777139
ATOM    453  N7   DA A  15     546.767 376.331 477.235  1.00  0.00           N  
REMARK-SIMTK-COORDS   546.767168355   376.330948882   477.235203798
ATOM    454  C8   DA A  15     547.491 377.358 476.904  1.00  0.00           C  
REMARK-SIMTK-COORDS   547.490677123   377.358189620   476.903801433
ATOM    455  N9   DA A  15     546.784 378.529 476.841  1.00  0.00           N  
REMARK-SIMTK-COORDS   546.783618719   378.528925993   476.840914560
ATOM    456  C4   DA A  15     545.492 378.203 477.172  1.00  0.00           C  
REMARK-SIMTK-COORDS   545.492022911   378.203393251   477.172265887
ATOM    457  N3   DA A  15     544.441 379.041 477.246  1.00  0.00           N  
REMARK-SIMTK-COORDS   544.441366742   379.041419330   477.245824741
ATOM    458  C2   DA A  15     543.357 378.382 477.597  1.00  0.00           C  
REMARK-SIMTK-COORDS   543.356866705   378.382385229   477.596878475
ATOM    459  N1   DA A  15     543.204 377.088 477.859  1.00  0.00           N  
REMARK-SIMTK-COORDS   543.203665920   377.087540356   477.859014457
ATOM    460  H1'  DA A  15     546.557 380.618 476.856  1.00  0.00           H  
REMARK-SIMTK-COORDS   546.557470223   380.617761756   476.856342247
ATOM    461 1H2'  DA A  15     548.650 380.731 477.968  1.00  0.00           H  
REMARK-SIMTK-COORDS   548.649913989   380.730733131   477.967873873
ATOM    462 2H2'  DA A  15     549.261 379.282 477.181  1.00  0.00           H  
REMARK-SIMTK-COORDS   549.260725340   379.281908050   477.181087765
ATOM    463  H3'  DA A  15     550.351 380.982 475.882  1.00  0.00           H  
REMARK-SIMTK-COORDS   550.350712148   380.981652222   475.882024829
ATOM    464  H4'  DA A  15     548.609 381.216 473.901  1.00  0.00           H  
REMARK-SIMTK-COORDS   548.608862267   381.216421622   473.901335979
ATOM    465 1H5'  DA A  15     548.682 378.662 473.456  1.00  0.00           H  
REMARK-SIMTK-COORDS   548.682080714   378.661945597   473.456494102
ATOM    466 2H5'  DA A  15     550.177 379.621 473.405  1.00  0.00           H  
REMARK-SIMTK-COORDS   550.176719643   379.620909115   473.404837149
ATOM    467  H61  DA A  15     543.205 374.595 478.304  1.00  0.00           H  
REMARK-SIMTK-COORDS   543.204846302   374.594995401   478.304057437
ATOM    468  H62  DA A  15     544.942 374.341 477.985  1.00  0.00           H  
REMARK-SIMTK-COORDS   544.941789119   374.341239431   477.984732281
ATOM    469  H8   DA A  15     548.559 377.294 476.694  1.00  0.00           H  
REMARK-SIMTK-COORDS   548.559078769   377.294233390   476.693626450
ATOM    470  H2   DA A  15     542.455 378.985 477.685  1.00  0.00           H  
REMARK-SIMTK-COORDS   542.455083388   378.985136057   477.684874434
ATOM    471  P    DC A  16     549.077 383.188 477.322  1.00  0.00           P  
REMARK-SIMTK-COORDS   549.077155846   383.187717566   477.322018103
ATOM    472  OP1  DC A  16     550.007 382.348 478.116  1.00  0.00           O  
REMARK-SIMTK-COORDS   550.006709490   382.347828786   478.115981490
ATOM    473  OP2  DC A  16     549.400 384.626 477.258  1.00  0.00           O  
REMARK-SIMTK-COORDS   549.400317874   384.626404649   477.258168431
ATOM    474  O5'  DC A  16     547.590 382.985 477.859  1.00  0.00           O  
REMARK-SIMTK-COORDS   547.589550067   382.985297877   477.859479093
ATOM    475  O3'  DC A  16     544.705 385.579 479.537  1.00  0.00           O  
REMARK-SIMTK-COORDS   544.704711449   385.578702693   479.536930318
ATOM    476  C1'  DC A  16     544.881 382.599 479.769  1.00  0.00           C  
REMARK-SIMTK-COORDS   544.880596498   382.598787273   479.768545387
ATOM    477  C2'  DC A  16     545.945 383.618 480.154  1.00  0.00           C  
REMARK-SIMTK-COORDS   545.945466615   383.617823181   480.154081966
ATOM    478  C3'  DC A  16     545.742 384.700 479.107  1.00  0.00           C  
REMARK-SIMTK-COORDS   545.742323127   384.700367694   479.107319289
ATOM    479  C4'  DC A  16     545.348 383.903 477.866  1.00  0.00           C  
REMARK-SIMTK-COORDS   545.347910168   383.902628685   477.865541575
ATOM    480  C5'  DC A  16     546.481 383.384 477.013  1.00  0.00           C  
REMARK-SIMTK-COORDS   546.481081469   383.383742752   477.012764235
ATOM    481  O4'  DC A  16     544.599 382.762 478.393  1.00  0.00           O  
REMARK-SIMTK-COORDS   544.598863924   382.761672239   478.392974144
ATOM    482  N4   DC A  16     546.243 377.314 480.615  1.00  0.00           N  
REMARK-SIMTK-COORDS   546.243280900   377.313524080   480.615471712
ATOM    483  C4   DC A  16     545.947 378.585 480.404  1.00  0.00           C  
REMARK-SIMTK-COORDS   545.947394042   378.585132045   480.403686089
ATOM    484  N3   DC A  16     544.696 378.996 480.647  1.00  0.00           N  
REMARK-SIMTK-COORDS   544.696410852   378.995801863   480.647165775
ATOM    485  C2   DC A  16     544.337 380.288 480.444  1.00  0.00           C  
REMARK-SIMTK-COORDS   544.336702025   380.288217697   480.444028207
ATOM    486  O2   DC A  16     543.190 380.697 480.660  1.00  0.00           O  
REMARK-SIMTK-COORDS   543.190061245   380.697134584   480.660312513
ATOM    487  N1   DC A  16     545.296 381.187 479.984  1.00  0.00           N  
REMARK-SIMTK-COORDS   545.295827651   381.186991547   479.983545199
ATOM    488  C6   DC A  16     546.567 380.781 479.736  1.00  0.00           C  
REMARK-SIMTK-COORDS   546.567336878   380.780796877   479.736237345
ATOM    489  C5   DC A  16     546.952 379.490 479.934  1.00  0.00           C  
REMARK-SIMTK-COORDS   546.951922442   379.490420394   479.934084450
ATOM    490  H1'  DC A  16     543.958 382.770 480.324  1.00  0.00           H  
REMARK-SIMTK-COORDS   543.957814907   382.769865599   480.323524073
ATOM    491 1H2'  DC A  16     545.800 384.007 481.162  1.00  0.00           H  
REMARK-SIMTK-COORDS   545.800011183   384.007367463   481.162304148
ATOM    492 2H2'  DC A  16     546.952 383.202 480.106  1.00  0.00           H  
REMARK-SIMTK-COORDS   546.951999698   383.201891488   480.105698302
ATOM    493  H3'  DC A  16     546.652 385.274 478.932  1.00  0.00           H  
REMARK-SIMTK-COORDS   546.652251585   385.274461084   478.931877046
ATOM    494  H4'  DC A  16     544.740 384.562 477.245  1.00  0.00           H  
REMARK-SIMTK-COORDS   544.739686184   384.561613002   477.245042378
ATOM    495 1H5'  DC A  16     546.133 382.527 476.436  1.00  0.00           H  
REMARK-SIMTK-COORDS   546.132595196   382.527368034   476.436132064
ATOM    496 2H5'  DC A  16     546.804 384.169 476.329  1.00  0.00           H  
REMARK-SIMTK-COORDS   546.803720680   384.169184157   476.329270463
ATOM    497  H41  DC A  16     547.198 376.969 480.436  1.00  0.00           H  
REMARK-SIMTK-COORDS   547.198182736   376.969307526   480.436255510
ATOM    498  H42  DC A  16     545.519 376.666 480.957  1.00  0.00           H  
REMARK-SIMTK-COORDS   545.519441804   376.665606800   480.957391529
ATOM    499  H6   DC A  16     547.297 381.503 479.370  1.00  0.00           H  
REMARK-SIMTK-COORDS   547.297234256   381.502578365   479.369999306
ATOM    500  H5   DC A  16     547.973 379.161 479.746  1.00  0.00           H  
REMARK-SIMTK-COORDS   547.973356128   379.161112025   479.746078539
ATOM    501  P    DA A  17     544.432 386.306 480.733  1.00  0.00           P  
REMARK-SIMTK-COORDS   544.431957251   386.306026732   480.732616125
ATOM    502  OP1  DA A  17     545.822 386.148 481.223  1.00  0.00           O  
REMARK-SIMTK-COORDS   545.821895089   386.148364859   481.223322292
ATOM    503  OP2  DA A  17     543.856 387.661 480.845  1.00  0.00           O  
REMARK-SIMTK-COORDS   543.856153936   387.661284848   480.844740959
ATOM    504  O5'  DA A  17     543.489 385.249 481.464  1.00  0.00           O  
REMARK-SIMTK-COORDS   543.488816313   385.249356719   481.463800544
ATOM    505  O3'  DA A  17     540.106 385.589 483.975  1.00  0.00           O  
REMARK-SIMTK-COORDS   540.106094765   385.588650124   483.974649984
ATOM    506  C1'  DA A  17     541.989 383.278 483.701  1.00  0.00           C  
REMARK-SIMTK-COORDS   541.989372568   383.278419625   483.701180133
ATOM    507  C2'  DA A  17     542.340 384.715 484.065  1.00  0.00           C  
REMARK-SIMTK-COORDS   542.340144641   384.714534998   484.065467916
ATOM    508  C3'  DA A  17     541.331 385.505 483.250  1.00  0.00           C  
REMARK-SIMTK-COORDS   541.330639823   385.504508314   483.249877222
ATOM    509  C4'  DA A  17     541.193 384.671 481.977  1.00  0.00           C  
REMARK-SIMTK-COORDS   541.193284414   384.670744544   481.977477730
ATOM    510  C5'  DA A  17     542.195 384.947 480.881  1.00  0.00           C  
REMARK-SIMTK-COORDS   542.194700570   384.947068480   480.881034497
ATOM    511  O4'  DA A  17     541.366 383.290 482.433  1.00  0.00           O  
REMARK-SIMTK-COORDS   541.365748831   383.289821456   482.432807777
ATOM    512  N6   DA A  17     545.978 378.742 483.892  1.00  0.00           N  
REMARK-SIMTK-COORDS   545.978468741   378.741639763   483.891740371
ATOM    513  C6   DA A  17     544.773 379.300 484.093  1.00  0.00           C  
REMARK-SIMTK-COORDS   544.773192824   379.299652333   484.093239588
ATOM    514  C5   DA A  17     544.479 380.638 483.765  1.00  0.00           C  
REMARK-SIMTK-COORDS   544.479349116   380.638041912   483.764538797
ATOM    515  N7   DA A  17     545.238 381.647 483.198  1.00  0.00           N  
REMARK-SIMTK-COORDS   545.237713989   381.647302401   483.198272972
ATOM    516  C8   DA A  17     544.421 382.656 483.141  1.00  0.00           C  
REMARK-SIMTK-COORDS   544.420642974   382.656076409   483.140949704
ATOM    517  N9   DA A  17     543.169 382.375 483.619  1.00  0.00           N  
REMARK-SIMTK-COORDS   543.168853843   382.375052551   483.619028737
ATOM    518  C4   DA A  17     543.209 381.063 484.021  1.00  0.00           C  
REMARK-SIMTK-COORDS   543.208563514   381.063381829   484.021431593
ATOM    519  N3   DA A  17     542.201 380.354 484.563  1.00  0.00           N  
REMARK-SIMTK-COORDS   542.201151163   380.353839809   484.562954887
ATOM    520  C2   DA A  17     542.600 379.128 484.830  1.00  0.00           C  
REMARK-SIMTK-COORDS   542.599798642   379.127650217   484.829871114
ATOM    521  N1   DA A  17     543.789 378.565 484.633  1.00  0.00           N  
REMARK-SIMTK-COORDS   543.788683514   378.564888184   484.633247982
ATOM    522  H1'  DA A  17     541.286 382.855 484.418  1.00  0.00           H  
REMARK-SIMTK-COORDS   541.285566539   382.854841657   484.417556974
ATOM    523 1H2'  DA A  17     542.229 384.910 485.132  1.00  0.00           H  
REMARK-SIMTK-COORDS   542.229183991   384.910370879   485.132379834
ATOM    524 2H2'  DA A  17     543.363 384.973 483.790  1.00  0.00           H  
REMARK-SIMTK-COORDS   543.362813809   384.973498650   483.789950946
ATOM    525  H3'  DA A  17     541.685 386.511 483.023  1.00  0.00           H  
REMARK-SIMTK-COORDS   541.685496283   386.510730435   483.022950061
ATOM    526  H4'  DA A  17     540.199 384.865 481.575  1.00  0.00           H  
REMARK-SIMTK-COORDS   540.199192986   384.865107214   481.575499639
ATOM    527 1H5'  DA A  17     542.276 384.069 480.241  1.00  0.00           H  
REMARK-SIMTK-COORDS   542.276379064   384.069147446   480.241206176
ATOM    528 2H5'  DA A  17     541.852 385.794 480.289  1.00  0.00           H  
REMARK-SIMTK-COORDS   541.852109531   385.793667600   480.288646692
ATOM    529  H61  DA A  17     546.140 377.758 484.151  1.00  0.00           H  
REMARK-SIMTK-COORDS   546.139738859   377.758216994   484.150894006
ATOM    530  H62  DA A  17     546.740 379.298 483.479  1.00  0.00           H  
REMARK-SIMTK-COORDS   546.739620070   379.298160006   483.478548074
ATOM    531  H8   DA A  17     544.704 383.633 482.748  1.00  0.00           H  
REMARK-SIMTK-COORDS   544.703800605   383.633271082   482.747683476
ATOM    532  H2   DA A  17     541.847 378.481 485.276  1.00  0.00           H  
REMARK-SIMTK-COORDS   541.846620762   378.481048471   485.275846744
ATOM    533  P    DC A  18     541.128 387.621 486.005  1.00  0.00           P  
REMARK-SIMTK-COORDS   541.128217380   387.621198784   486.005359241
ATOM    534  OP1  DC A  18     540.383 387.002 484.883  1.00  0.00           O  
REMARK-SIMTK-COORDS   540.382630779   387.001855104   484.882694987
ATOM    535  OP2  DC A  18     541.272 386.795 487.220  1.00  0.00           O  
REMARK-SIMTK-COORDS   541.271840729   386.794808875   487.219765702
ATOM    536  O5'  DC A  18     540.463 389.023 486.374  1.00  0.00           O  
REMARK-SIMTK-COORDS   540.463208740   389.022889399   486.373918502
ATOM    537  O3'  DC A  18     538.652 390.577 489.862  1.00  0.00           O  
REMARK-SIMTK-COORDS   538.652004621   390.576779038   489.862019938
ATOM    538  C1'  DC A  18     538.325 391.498 487.032  1.00  0.00           C  
REMARK-SIMTK-COORDS   538.325000815   391.498213850   487.032090010
ATOM    539  C2'  DC A  18     538.066 390.101 487.582  1.00  0.00           C  
REMARK-SIMTK-COORDS   538.066401576   390.101342875   487.582452539
ATOM    540  C3'  DC A  18     539.132 389.982 488.659  1.00  0.00           C  
REMARK-SIMTK-COORDS   539.132455738   389.982038235   488.658638826
ATOM    541  C4'  DC A  18     540.307 390.754 488.060  1.00  0.00           C  
REMARK-SIMTK-COORDS   540.307115229   390.754263465   488.060471395
ATOM    542  C5'  DC A  18     541.230 389.976 487.153  1.00  0.00           C  
REMARK-SIMTK-COORDS   541.230222212   389.976040637   487.153392717
ATOM    543  O4'  DC A  18     539.678 391.822 487.283  1.00  0.00           O  
REMARK-SIMTK-COORDS   539.677878195   391.822161511   487.282852261
ATOM    544  N4   DC A  18     537.397 392.122 481.623  1.00  0.00           N  
REMARK-SIMTK-COORDS   537.396988183   392.121972273   481.623031128
ATOM    545  C4   DC A  18     537.631 391.943 482.912  1.00  0.00           C  
REMARK-SIMTK-COORDS   537.630876398   391.943071975   482.912480618
ATOM    546  N3   DC A  18     537.301 392.925 483.761  1.00  0.00           N  
REMARK-SIMTK-COORDS   537.300883109   392.925208274   483.760657321
ATOM    547  C2   DC A  18     537.522 392.797 485.093  1.00  0.00           C  
REMARK-SIMTK-COORDS   537.521688858   392.796807219   485.093230768
ATOM    548  O2   DC A  18     537.227 393.686 485.901  1.00  0.00           O  
REMARK-SIMTK-COORDS   537.227287084   393.685595308   485.900795210
ATOM    549  N1   DC A  18     538.093 391.618 485.568  1.00  0.00           N  
REMARK-SIMTK-COORDS   538.092504412   391.618487690   485.568092529
ATOM    550  C6   DC A  18     538.428 390.616 484.716  1.00  0.00           C  
REMARK-SIMTK-COORDS   538.428162929   390.616063899   484.716405437
ATOM    551  C5   DC A  18     538.215 390.721 483.376  1.00  0.00           C  
REMARK-SIMTK-COORDS   538.214745616   390.721190792   483.376434397
ATOM    552  H1'  DC A  18     537.703 392.238 487.537  1.00  0.00           H  
REMARK-SIMTK-COORDS   537.702833368   392.237751301   487.536854337
ATOM    553 1H2'  DC A  18     537.065 390.001 488.002  1.00  0.00           H  
REMARK-SIMTK-COORDS   537.064818919   390.000530419   488.002075026
ATOM    554 2H2'  DC A  18     538.182 389.330 486.821  1.00  0.00           H  
REMARK-SIMTK-COORDS   538.181815600   389.329537242   486.821239909
ATOM    555  H3'  DC A  18     539.403 388.944 488.852  1.00  0.00           H  
REMARK-SIMTK-COORDS   539.403279663   388.943898186   488.851648258
ATOM    556  H4'  DC A  18     540.900 391.128 488.896  1.00  0.00           H  
REMARK-SIMTK-COORDS   540.899617344   391.128036049   488.896205384
ATOM    557 1H5'  DC A  18     541.744 390.668 486.486  1.00  0.00           H  
REMARK-SIMTK-COORDS   541.744039104   390.667632212   486.486295801
ATOM    558 2H5'  DC A  18     541.967 389.448 487.759  1.00  0.00           H  
REMARK-SIMTK-COORDS   541.966637138   389.448164457   487.759377696
ATOM    559  H41  DC A  18     537.641 391.383 480.947  1.00  0.00           H  
REMARK-SIMTK-COORDS   537.641126150   391.383087992   480.947096462
ATOM    560  H42  DC A  18     536.973 393.000 481.293  1.00  0.00           H  
REMARK-SIMTK-COORDS   536.972908307   393.000476220   481.292825020
ATOM    561  H6   DC A  18     538.880 389.707 485.113  1.00  0.00           H  
REMARK-SIMTK-COORDS   538.879705655   389.706763808   485.112803610
ATOM    562  H5   DC A  18     538.474 389.916 482.690  1.00  0.00           H  
REMARK-SIMTK-COORDS   538.473657537   389.916072543   482.689509203
ATOM    563  P    DC A  19     537.434 390.255 490.558  1.00  0.00           P  
REMARK-SIMTK-COORDS   537.433547174   390.255277811   490.558029891
ATOM    564  OP1  DC A  19     537.009 389.007 489.879  1.00  0.00           O  
REMARK-SIMTK-COORDS   537.008798841   389.006957399   489.878952573
ATOM    565  OP2  DC A  19     537.343 390.253 492.031  1.00  0.00           O  
REMARK-SIMTK-COORDS   537.343285894   390.252545585   492.031181762
ATOM    566  O5'  DC A  19     536.615 391.487 489.963  1.00  0.00           O  
REMARK-SIMTK-COORDS   536.614718945   391.487377741   489.962833207
ATOM    567  O3'  DC A  19     533.951 394.312 491.632  1.00  0.00           O  
REMARK-SIMTK-COORDS   533.950637313   394.311973950   491.632027718
ATOM    568  C1'  DC A  19     534.231 393.492 488.766  1.00  0.00           C  
REMARK-SIMTK-COORDS   534.231372442   393.492304728   488.766053686
ATOM    569  C2'  DC A  19     533.940 392.590 489.959  1.00  0.00           C  
REMARK-SIMTK-COORDS   533.940320888   392.590046491   489.958630755
ATOM    570  C3'  DC A  19     534.733 393.263 491.066  1.00  0.00           C  
REMARK-SIMTK-COORDS   534.733228194   393.262979739   491.066484918
ATOM    571  C4'  DC A  19     535.964 393.791 490.331  1.00  0.00           C  
REMARK-SIMTK-COORDS   535.963771271   393.791100748   490.331085070
ATOM    572  C5'  DC A  19     537.119 392.830 490.179  1.00  0.00           C  
REMARK-SIMTK-COORDS   537.118891337   392.830330979   490.178874406
ATOM    573  O4'  DC A  19     535.466 394.139 489.000  1.00  0.00           O  
REMARK-SIMTK-COORDS   535.466249689   394.139250284   488.999807047
ATOM    574  N4   DC A  19     534.545 390.934 483.881  1.00  0.00           N  
REMARK-SIMTK-COORDS   534.545127775   390.933519995   483.881140352
ATOM    575  C4   DC A  19     534.485 391.521 485.065  1.00  0.00           C  
REMARK-SIMTK-COORDS   534.484517210   391.520912943   485.064645689
ATOM    576  N3   DC A  19     533.906 392.726 485.148  1.00  0.00           N  
REMARK-SIMTK-COORDS   533.906032992   392.725644831   485.147519612
ATOM    577  C2   DC A  19     533.820 393.375 486.336  1.00  0.00           C  
REMARK-SIMTK-COORDS   533.819562433   393.375425415   486.335501949
ATOM    578  O2   DC A  19     533.291 394.488 486.444  1.00  0.00           O  
REMARK-SIMTK-COORDS   533.290892117   394.487898645   486.443613049
ATOM    579  N1   DC A  19     534.337 392.763 487.474  1.00  0.00           N  
REMARK-SIMTK-COORDS   534.337465203   392.763140455   487.474205092
ATOM    580  C6   DC A  19     534.924 391.541 487.401  1.00  0.00           C  
REMARK-SIMTK-COORDS   534.923534043   391.540836743   487.400802419
ATOM    581  C5   DC A  19     535.020 390.869 486.221  1.00  0.00           C  
REMARK-SIMTK-COORDS   535.020350184   390.869249034   486.221091613
ATOM    582  H1'  DC A  19     533.464 394.260 488.661  1.00  0.00           H  
REMARK-SIMTK-COORDS   533.464061664   394.259771207   488.661056663
ATOM    583 1H2'  DC A  19     532.877 392.551 490.198  1.00  0.00           H  
REMARK-SIMTK-COORDS   532.877095385   392.550620065   490.198236861
ATOM    584 2H2'  DC A  19     534.277 391.566 489.794  1.00  0.00           H  
REMARK-SIMTK-COORDS   534.277164277   391.566374367   489.794067961
ATOM    585  H3'  DC A  19     535.016 392.560 491.850  1.00  0.00           H  
REMARK-SIMTK-COORDS   535.016457326   392.560431354   491.850410951
ATOM    586  H4'  DC A  19     536.322 394.655 490.892  1.00  0.00           H  
REMARK-SIMTK-COORDS   536.321808776   394.655264717   490.891661363
ATOM    587 1H5'  DC A  19     537.729 393.135 489.329  1.00  0.00           H  
REMARK-SIMTK-COORDS   537.728953433   393.135134605   489.329025014
ATOM    588 2H5'  DC A  19     537.726 392.854 491.084  1.00  0.00           H  
REMARK-SIMTK-COORDS   537.726392168   392.854381848   491.083607679
ATOM    589  H41  DC A  19     534.985 390.006 483.787  1.00  0.00           H  
REMARK-SIMTK-COORDS   534.985100519   390.006110517   483.787456604
ATOM    590  H42  DC A  19     534.155 391.403 483.052  1.00  0.00           H  
REMARK-SIMTK-COORDS   534.154930250   391.403079845   483.051737893
ATOM    591  H6   DC A  19     535.327 391.086 488.306  1.00  0.00           H  
REMARK-SIMTK-COORDS   535.326979115   391.086427325   488.305563798
ATOM    592  H5   DC A  19     535.481 389.884 486.158  1.00  0.00           H  
REMARK-SIMTK-COORDS   535.481363174   389.884048929   486.158125148
ATOM    593  P    DG A  20     532.293 394.384 492.234  1.00  0.00           P  
REMARK-SIMTK-COORDS   532.292566315   394.383818492   492.233944528
ATOM    594  OP1  DG A  20     532.145 392.911 492.339  1.00  0.00           O  
REMARK-SIMTK-COORDS   532.145473564   392.911447306   492.338805455
ATOM    595  OP2  DG A  20     531.808 395.167 493.388  1.00  0.00           O  
REMARK-SIMTK-COORDS   531.807960956   395.166612309   493.387893177
ATOM    596  O5'  DG A  20     531.591 394.892 490.895  1.00  0.00           O  
REMARK-SIMTK-COORDS   531.591332882   394.892335931   490.895086176
ATOM    597  O3'  DG A  20     528.405 397.548 490.087  1.00  0.00           O  
REMARK-SIMTK-COORDS   528.405064125   397.548015363   490.087128772
ATOM    598  C1'  DG A  20     529.500 395.377 488.341  1.00  0.00           C  
REMARK-SIMTK-COORDS   529.500216473   395.377257853   488.340769654
ATOM    599  C2'  DG A  20     528.955 395.235 489.755  1.00  0.00           C  
REMARK-SIMTK-COORDS   528.954590199   395.234622809   489.755344224
ATOM    600  C3'  DG A  20     529.375 396.548 490.392  1.00  0.00           C  
REMARK-SIMTK-COORDS   529.374919203   396.548172186   490.392231625
ATOM    601  C4'  DG A  20     530.724 396.831 489.731  1.00  0.00           C  
REMARK-SIMTK-COORDS   530.723627578   396.830957564   489.731196717
ATOM    602  C5'  DG A  20     531.934 396.205 490.383  1.00  0.00           C  
REMARK-SIMTK-COORDS   531.934093816   396.205235367   490.382606894
ATOM    603  O4'  DG A  20     530.583 396.285 488.381  1.00  0.00           O  
REMARK-SIMTK-COORDS   530.583409459   396.285053681   488.381225670
ATOM    604  N2   DG A  20     528.697 394.385 483.223  1.00  0.00           N  
REMARK-SIMTK-COORDS   528.696758400   394.384804045   483.222855278
ATOM    605  O6   DG A  20     530.960 390.723 484.789  1.00  0.00           O  
REMARK-SIMTK-COORDS   530.959951165   390.722565934   484.789419521
ATOM    606  C6   DG A  20     530.480 391.818 485.083  1.00  0.00           C  
REMARK-SIMTK-COORDS   530.480234269   391.818092454   485.082863458
ATOM    607  C5   DG A  20     530.461 392.475 486.332  1.00  0.00           C  
REMARK-SIMTK-COORDS   530.460597276   392.475352772   486.332429888
ATOM    608  N7   DG A  20     530.972 392.076 487.570  1.00  0.00           N  
REMARK-SIMTK-COORDS   530.972228438   392.076320634   487.570105494
ATOM    609  C8   DG A  20     530.675 393.068 488.370  1.00  0.00           C  
REMARK-SIMTK-COORDS   530.674848094   393.068302492   488.369574021
ATOM    610  N9   DG A  20     529.998 394.102 487.758  1.00  0.00           N  
REMARK-SIMTK-COORDS   529.998014997   394.101883370   487.757710861
ATOM    611  C4   DG A  20     529.862 393.718 486.442  1.00  0.00           C  
REMARK-SIMTK-COORDS   529.862343857   393.717949858   486.442016975
ATOM    612  N3   DG A  20     529.248 394.439 485.468  1.00  0.00           N  
REMARK-SIMTK-COORDS   529.248330673   394.439429127   485.468092710
ATOM    613  C2   DG A  20     529.260 393.816 484.293  1.00  0.00           C  
REMARK-SIMTK-COORDS   529.260028403   393.816004080   484.292884485
ATOM    614  N1   DG A  20     529.842 392.582 484.090  1.00  0.00           N  
REMARK-SIMTK-COORDS   529.842000733   392.582081305   484.089592101
ATOM    615  H1'  DG A  20     528.744 395.786 487.670  1.00  0.00           H  
REMARK-SIMTK-COORDS   528.744418495   395.786422756   487.670235912
ATOM    616 1H2'  DG A  20     527.871 395.114 489.770  1.00  0.00           H  
REMARK-SIMTK-COORDS   527.871190508   395.114042287   489.770359095
ATOM    617 2H2'  DG A  20     529.386 394.383 490.280  1.00  0.00           H  
REMARK-SIMTK-COORDS   529.386187981   394.382509403   490.280465255
ATOM    618  H3'  DG A  20     529.478 396.463 491.474  1.00  0.00           H  
REMARK-SIMTK-COORDS   529.477973742   396.463443128   491.474264318
ATOM    619  H4'  DG A  20     530.862 397.912 489.743  1.00  0.00           H  
REMARK-SIMTK-COORDS   530.861532838   397.911905772   489.742906124
ATOM    620 1H5'  DG A  20     532.731 396.114 489.645  1.00  0.00           H  
REMARK-SIMTK-COORDS   532.731256083   396.114316718   489.644694216
ATOM    621 2H5'  DG A  20     532.271 396.842 491.199  1.00  0.00           H  
REMARK-SIMTK-COORDS   532.271024388   396.842093336   491.199473294
ATOM    622  H21  DG A  20     528.245 395.307 483.307  1.00  0.00           H  
REMARK-SIMTK-COORDS   528.244664176   395.306766801   483.306905786
ATOM    623  H22  DG A  20     528.714 393.901 482.313  1.00  0.00           H  
REMARK-SIMTK-COORDS   528.714319011   393.901014504   482.312795222
ATOM    624  H8   DG A  20     530.940 393.077 489.427  1.00  0.00           H  
REMARK-SIMTK-COORDS   530.939716251   393.076905331   489.427019930
ATOM    625  H1   DG A  20     529.807 392.190 483.137  1.00  0.00           H  
REMARK-SIMTK-COORDS   529.806872683   392.190485996   483.136904254
ATOM    626  P    DT A  21     526.738 397.241 490.503  1.00  0.00           P  
REMARK-SIMTK-COORDS   526.737568248   397.240762138   490.503272472
ATOM    627  OP1  DT A  21     526.652 396.027 491.352  1.00  0.00           O  
REMARK-SIMTK-COORDS   526.652219898   396.027418743   491.352246833
ATOM    628  OP2  DT A  21     525.922 398.392 490.938  1.00  0.00           O  
REMARK-SIMTK-COORDS   525.922196443   398.392335592   490.938121183
ATOM    629  O5'  DT A  21     526.383 396.859 488.996  1.00  0.00           O  
REMARK-SIMTK-COORDS   526.383456306   396.859336536   488.995701498
ATOM    630  O3'  DT A  21     523.375 398.086 486.294  1.00  0.00           O  
REMARK-SIMTK-COORDS   523.375196212   398.085795278   486.293920944
ATOM    631  C1'  DT A  21     525.014 395.581 486.236  1.00  0.00           C  
REMARK-SIMTK-COORDS   525.013721730   395.581334049   486.235782507
ATOM    632  C2'  DT A  21     524.124 396.074 487.370  1.00  0.00           C  
REMARK-SIMTK-COORDS   524.123548488   396.074086020   487.369734929
ATOM    633  C3'  DT A  21     524.287 397.582 487.268  1.00  0.00           C  
REMARK-SIMTK-COORDS   524.286783642   397.581847904   487.267664443
ATOM    634  C4'  DT A  21     525.743 397.739 486.832  1.00  0.00           C  
REMARK-SIMTK-COORDS   525.742617615   397.738553249   486.831922687
ATOM    635  C5'  DT A  21     526.774 397.769 487.935  1.00  0.00           C  
REMARK-SIMTK-COORDS   526.773818387   397.768886539   487.935430666
ATOM    636  O4'  DT A  21     525.994 396.569 485.988  1.00  0.00           O  
REMARK-SIMTK-COORDS   525.993937235   396.569313965   485.988454285
ATOM    637  O4   DT A  21     527.612 390.818 487.230  1.00  0.00           O  
REMARK-SIMTK-COORDS   527.612479998   390.817563429   487.230418095
ATOM    638  C4   DT A  21     527.038 391.899 487.058  1.00  0.00           C  
REMARK-SIMTK-COORDS   527.037720089   391.899198241   487.057877719
ATOM    639  N3   DT A  21     526.521 392.236 485.829  1.00  0.00           N  
REMARK-SIMTK-COORDS   526.521288964   392.236038638   485.828995527
ATOM    640  C2   DT A  21     525.858 393.402 485.505  1.00  0.00           C  
REMARK-SIMTK-COORDS   525.858421185   393.402261837   485.504656575
ATOM    641  O2   DT A  21     525.432 393.613 484.383  1.00  0.00           O  
REMARK-SIMTK-COORDS   525.432173670   393.612817533   484.382816857
ATOM    642  N1   DT A  21     525.719 394.307 486.537  1.00  0.00           N  
REMARK-SIMTK-COORDS   525.718727581   394.307254879   486.536787522
ATOM    643  C6   DT A  21     526.205 394.056 487.796  1.00  0.00           C  
REMARK-SIMTK-COORDS   526.205113262   394.055598193   487.795984839
ATOM    644  C5   DT A  21     526.841 392.902 488.078  1.00  0.00           C  
REMARK-SIMTK-COORDS   526.841089609   392.902433164   488.077529691
ATOM    645  C7   DT A  21     527.396 392.581 489.433  1.00  0.00           C  
REMARK-SIMTK-COORDS   527.395666374   392.581364459   489.432507734
ATOM    646  H1'  DT A  21     524.438 395.443 485.320  1.00  0.00           H  
REMARK-SIMTK-COORDS   524.437545756   395.443320109   485.320235458
ATOM    647 1H2'  DT A  21     523.083 395.777 487.239  1.00  0.00           H  
REMARK-SIMTK-COORDS   523.082875423   395.776730660   487.239349497
ATOM    648 2H2'  DT A  21     524.450 395.704 488.341  1.00  0.00           H  
REMARK-SIMTK-COORDS   524.450270562   395.704412261   488.341450937
ATOM    649  H3'  DT A  21     524.106 398.078 488.221  1.00  0.00           H  
REMARK-SIMTK-COORDS   524.106275047   398.077649313   488.221192949
ATOM    650  H4'  DT A  21     525.811 398.680 486.288  1.00  0.00           H  
REMARK-SIMTK-COORDS   525.811057576   398.680074786   486.287574300
ATOM    651 1H5'  DT A  21     527.740 397.469 487.531  1.00  0.00           H  
REMARK-SIMTK-COORDS   527.739540568   397.469461163   487.530804773
ATOM    652 2H5'  DT A  21     526.847 398.782 488.329  1.00  0.00           H  
REMARK-SIMTK-COORDS   526.846607492   398.781895085   488.328770763
ATOM    653  H3   DT A  21     526.641 391.546 485.074  1.00  0.00           H  
REMARK-SIMTK-COORDS   526.640729117   391.545991940   485.073642230
ATOM    654  H6   DT A  21     526.075 394.802 488.580  1.00  0.00           H  
REMARK-SIMTK-COORDS   526.075088016   394.802268366   488.580385303
ATOM    655  H71  DT A  21     527.954 391.645 489.387  1.00  0.00           H  
REMARK-SIMTK-COORDS   527.953780007   391.645425789   489.386540591
ATOM    656  H72  DT A  21     528.059 393.384 489.754  1.00  0.00           H  
REMARK-SIMTK-COORDS   528.059374343   393.383809246   489.754267111
ATOM    657  H73  DT A  21     526.578 392.480 490.146  1.00  0.00           H  
REMARK-SIMTK-COORDS   526.577544859   392.480464816   490.146084954
TER     658       DT A  21                                                                                                                          
ENDMDL                                                                                                                                              
MODEL        4                                                                                                                                      
ATOM      1  P    DT A   1     561.823 410.106 485.949  1.00  0.00           P  
REMARK-SIMTK-COORDS   561.822906050   410.106023152   485.949388769
ATOM      2  OP1  DT A   1     561.716 408.698 486.403  1.00  0.00           O  
REMARK-SIMTK-COORDS   561.716412635   408.697821228   486.403118308
ATOM      3  OP2  DT A   1     561.136 411.109 486.788  1.00  0.00           O  
REMARK-SIMTK-COORDS   561.136315665   411.108771397   486.787920581
ATOM      4  O5'  DT A   1     561.317 410.217 484.441  1.00  0.00           O  
REMARK-SIMTK-COORDS   561.316879287   410.217051531   484.440992065
ATOM      5  O3'  DT A   1     558.197 412.346 482.548  1.00  0.00           O  
REMARK-SIMTK-COORDS   558.196564033   412.346397222   482.548119211
ATOM      6  C1'  DT A   1     559.630 409.903 481.581  1.00  0.00           C  
REMARK-SIMTK-COORDS   559.629572570   409.902793413   481.580772864
ATOM      7  C2'  DT A   1     558.877 410.070 482.895  1.00  0.00           C  
REMARK-SIMTK-COORDS   558.876653865   410.070041826   482.894623081
ATOM      8  C3'  DT A   1     559.145 411.528 483.230  1.00  0.00           C  
REMARK-SIMTK-COORDS   559.144929288   411.528217905   483.229527275
ATOM      9  C4'  DT A   1     560.567 411.740 482.714  1.00  0.00           C  
REMARK-SIMTK-COORDS   560.567235531   411.740476151   482.713900097
ATOM     10  C5'  DT A   1     561.686 411.386 483.665  1.00  0.00           C  
REMARK-SIMTK-COORDS   561.685821822   411.385749898   483.665193425
ATOM     11  O4'  DT A   1     560.658 410.872 481.540  1.00  0.00           O  
REMARK-SIMTK-COORDS   560.658084554   410.871597872   481.539797038
ATOM     12  O4   DT A   1     561.932 404.944 480.843  1.00  0.00           O  
REMARK-SIMTK-COORDS   561.932480348   404.944129413   480.842787697
ATOM     13  C4   DT A   1     561.429 406.053 481.059  1.00  0.00           C  
REMARK-SIMTK-COORDS   561.429222958   406.053125493   481.059381080
ATOM     14  N3   DT A   1     560.840 406.771 480.046  1.00  0.00           N  
REMARK-SIMTK-COORDS   560.839620900   406.770910170   480.045739837
ATOM     15  C2   DT A   1     560.243 408.011 480.152  1.00  0.00           C  
REMARK-SIMTK-COORDS   560.242637074   408.010628880   480.152388009
ATOM     16  O2   DT A   1     559.742 408.571 479.194  1.00  0.00           O  
REMARK-SIMTK-COORDS   559.741939636   408.571483937   479.193592577
ATOM     17  N1   DT A   1     560.258 408.566 481.416  1.00  0.00           N  
REMARK-SIMTK-COORDS   560.258294689   408.565505393   481.415593413
ATOM     18  C6   DT A   1     560.827 407.921 482.486  1.00  0.00           C  
REMARK-SIMTK-COORDS   560.827031411   407.921021646   482.486415173
ATOM     19  C5   DT A   1     561.395 406.708 482.346  1.00  0.00           C  
REMARK-SIMTK-COORDS   561.394733235   406.707985246   482.345772608
ATOM     20  C7   DT A   1     562.034 405.965 483.480  1.00  0.00           C  
REMARK-SIMTK-COORDS   562.033907578   405.965157080   483.479910375
ATOM     21  H1'  DT A   1     558.971 410.076 480.729  1.00  0.00           H  
REMARK-SIMTK-COORDS   558.970546656   410.076451437   480.729432313
ATOM     22 1H2'  DT A   1     557.809 409.876 482.789  1.00  0.00           H  
REMARK-SIMTK-COORDS   557.809174510   409.875942018   482.788632087
ATOM     23 2H2'  DT A   1     559.254 409.408 483.674  1.00  0.00           H  
REMARK-SIMTK-COORDS   559.253903163   409.408003819   483.673742227
ATOM     24  H3'  DT A   1     559.082 411.719 484.301  1.00  0.00           H  
REMARK-SIMTK-COORDS   559.082415651   411.719436218   484.300576574
ATOM     25  H4'  DT A   1     560.662 412.798 482.470  1.00  0.00           H  
REMARK-SIMTK-COORDS   560.661571704   412.798390487   482.470220093
ATOM     26 1H5'  DT A   1     562.589 411.178 483.093  1.00  0.00           H  
REMARK-SIMTK-COORDS   562.589059413   411.177707028   483.093461828
ATOM     27 2H5'  DT A   1     561.868 412.227 484.332  1.00  0.00           H  
REMARK-SIMTK-COORDS   561.867774620   412.227093931   484.332452294
ATOM     28  H3   DT A   1     560.843 406.338 479.111  1.00  0.00           H  
REMARK-SIMTK-COORDS   560.843152297   406.337615587   479.111270825
ATOM     29  H6   DT A   1     560.820 408.400 483.466  1.00  0.00           H  
REMARK-SIMTK-COORDS   560.819696205   408.399897656   483.466379949
ATOM     30  H71  DT A   1     562.514 405.062 483.101  1.00  0.00           H  
REMARK-SIMTK-COORDS   562.513549379   405.061884558   483.100928195
ATOM     31  H72  DT A   1     562.781 406.600 483.956  1.00  0.00           H  
REMARK-SIMTK-COORDS   562.781082897   406.599791506   483.956274930
ATOM     32  H73  DT A   1     561.273 405.692 484.211  1.00  0.00           H  
REMARK-SIMTK-COORDS   561.272572565   405.691500577   484.210784589
ATOM     33  P    DC A   2     556.628 411.825 483.164  1.00  0.00           P  
REMARK-SIMTK-COORDS   556.627594838   411.825275632   483.164201864
ATOM     34  OP1  DC A   2     556.467 410.794 484.218  1.00  0.00           O  
REMARK-SIMTK-COORDS   556.466852401   410.794236727   484.218233005
ATOM     35  OP2  DC A   2     555.716 412.983 483.248  1.00  0.00           O  
REMARK-SIMTK-COORDS   555.715796431   412.982832860   483.247962993
ATOM     36  O5'  DC A   2     556.509 411.139 481.729  1.00  0.00           O  
REMARK-SIMTK-COORDS   556.509336565   411.139411355   481.729484409
ATOM     37  O3'  DC A   2     553.877 411.628 478.459  1.00  0.00           O  
REMARK-SIMTK-COORDS   553.877309826   411.628178947   478.459098120
ATOM     38  C1'  DC A   2     555.600 409.270 479.119  1.00  0.00           C  
REMARK-SIMTK-COORDS   555.600282045   409.270261919   479.119454857
ATOM     39  C2'  DC A   2     554.539 409.913 480.003  1.00  0.00           C  
REMARK-SIMTK-COORDS   554.538617192   409.912580478   480.003375446
ATOM     40  C3'  DC A   2     554.657 411.380 479.626  1.00  0.00           C  
REMARK-SIMTK-COORDS   554.657261638   411.379793871   479.626426704
ATOM     41  C4'  DC A   2     556.154 411.544 479.368  1.00  0.00           C  
REMARK-SIMTK-COORDS   556.153972387   411.544337724   479.368079544
ATOM     42  C5'  DC A   2     557.013 411.853 480.571  1.00  0.00           C  
REMARK-SIMTK-COORDS   557.013211055   411.852590120   480.571091752
ATOM     43  O4'  DC A   2     556.568 410.254 478.815  1.00  0.00           O  
REMARK-SIMTK-COORDS   556.568292196   410.254426593   478.815354144
ATOM     44  N4   DC A   2     558.213 404.934 481.327  1.00  0.00           N  
REMARK-SIMTK-COORDS   558.213357445   404.933656819   481.327144410
ATOM     45  C4   DC A   2     557.587 405.986 480.828  1.00  0.00           C  
REMARK-SIMTK-COORDS   557.587328488   405.986205512   480.827526563
ATOM     46  N3   DC A   2     557.272 405.980 479.526  1.00  0.00           N  
REMARK-SIMTK-COORDS   557.272166027   405.979853588   479.526172162
ATOM     47  C2   DC A   2     556.633 407.034 478.960  1.00  0.00           C  
REMARK-SIMTK-COORDS   556.633011115   407.034432208   478.960187241
ATOM     48  O2   DC A   2     556.328 407.057 477.762  1.00  0.00           O  
REMARK-SIMTK-COORDS   556.328445153   407.057408200   477.762068432
ATOM     49  N1   DC A   2     556.301 408.126 479.760  1.00  0.00           N  
REMARK-SIMTK-COORDS   556.301325178   408.125530452   479.759718392
ATOM     50  C6   DC A   2     556.614 408.140 481.081  1.00  0.00           C  
REMARK-SIMTK-COORDS   556.614317448   408.140263981   481.080593012
ATOM     51  C5   DC A   2     557.254 407.094 481.671  1.00  0.00           C  
REMARK-SIMTK-COORDS   557.253513105   407.093736985   481.670788876
ATOM     52  H1'  DC A   2     555.168 408.922 478.181  1.00  0.00           H  
REMARK-SIMTK-COORDS   555.168093485   408.922138820   478.180935621
ATOM     53 1H2'  DC A   2     553.539 409.528 479.796  1.00  0.00           H  
REMARK-SIMTK-COORDS   553.539257505   409.528337651   479.795886495
ATOM     54 2H2'  DC A   2     554.735 409.758 481.064  1.00  0.00           H  
REMARK-SIMTK-COORDS   554.735390380   409.757525725   481.064359582
ATOM     55  H3'  DC A   2     554.324 412.036 480.430  1.00  0.00           H  
REMARK-SIMTK-COORDS   554.323668190   412.036078571   480.430378695
ATOM     56  H4'  DC A   2     556.265 412.367 478.661  1.00  0.00           H  
REMARK-SIMTK-COORDS   556.265296398   412.366676005   478.660560840
ATOM     57 1H5'  DC A   2     558.039 411.545 480.367  1.00  0.00           H  
REMARK-SIMTK-COORDS   558.038545913   411.545135869   480.367412316
ATOM     58 2H5'  DC A   2     556.991 412.926 480.761  1.00  0.00           H  
REMARK-SIMTK-COORDS   556.991484331   412.925685149   480.761283778
ATOM     59  H41  DC A   2     558.469 404.911 482.326  1.00  0.00           H  
REMARK-SIMTK-COORDS   558.468677599   404.911184240   482.325516886
ATOM     60  H42  DC A   2     558.448 404.137 480.719  1.00  0.00           H  
REMARK-SIMTK-COORDS   558.448377698   404.136589303   480.718787725
ATOM     61  H6   DC A   2     556.350 409.009 481.683  1.00  0.00           H  
REMARK-SIMTK-COORDS   556.349558307   409.009182593   481.682865411
ATOM     62  H5   DC A   2     557.499 407.096 482.732  1.00  0.00           H  
REMARK-SIMTK-COORDS   557.498796765   407.096373012   482.732365994
ATOM     63  P    DT A   3     552.202 411.267 478.667  1.00  0.00           P  
REMARK-SIMTK-COORDS   552.202436182   411.267108541   478.667264690
ATOM     64  OP1  DT A   3     551.803 410.879 480.042  1.00  0.00           O  
REMARK-SIMTK-COORDS   551.803019603   410.879193439   480.042121872
ATOM     65  OP2  DT A   3     551.263 412.149 477.946  1.00  0.00           O  
REMARK-SIMTK-COORDS   551.263296973   412.149187373   477.946154103
ATOM     66  O5'  DT A   3     552.488 409.954 477.808  1.00  0.00           O  
REMARK-SIMTK-COORDS   552.488003096   409.954483923   477.807544300
ATOM     67  O3'  DT A   3     550.796 408.330 474.293  1.00  0.00           O  
REMARK-SIMTK-COORDS   550.795516511   408.329685538   474.293434546
ATOM     68  C1'  DT A   3     552.359 406.922 476.423  1.00  0.00           C  
REMARK-SIMTK-COORDS   552.358905505   406.922404504   476.423187335
ATOM     69  C2'  DT A   3     551.081 407.733 476.601  1.00  0.00           C  
REMARK-SIMTK-COORDS   551.081412289   407.733148525   476.601418124
ATOM     70  C3'  DT A   3     551.248 408.821 475.553  1.00  0.00           C  
REMARK-SIMTK-COORDS   551.248337188   408.821034181   475.553061849
ATOM     71  C4'  DT A   3     552.754 409.078 475.565  1.00  0.00           C  
REMARK-SIMTK-COORDS   552.754159515   409.078380328   475.565393937
ATOM     72  C5'  DT A   3     553.256 410.075 476.583  1.00  0.00           C  
REMARK-SIMTK-COORDS   553.256235638   410.075391513   476.583192179
ATOM     73  O4'  DT A   3     553.341 407.771 475.862  1.00  0.00           O  
REMARK-SIMTK-COORDS   553.340565319   407.770818592   475.862263503
ATOM     74  O4   DT A   3     554.415 404.783 481.074  1.00  0.00           O  
REMARK-SIMTK-COORDS   554.415384724   404.782881269   481.073960233
ATOM     75  C4   DT A   3     553.941 405.306 480.058  1.00  0.00           C  
REMARK-SIMTK-COORDS   553.941114498   405.305979980   480.058338014
ATOM     76  N3   DT A   3     553.955 404.646 478.852  1.00  0.00           N  
REMARK-SIMTK-COORDS   553.955123436   404.646173117   478.852198448
ATOM     77  C2   DT A   3     553.460 405.112 477.651  1.00  0.00           C  
REMARK-SIMTK-COORDS   553.459638361   405.112379067   477.651443456
ATOM     78  O2   DT A   3     553.515 404.452 476.629  1.00  0.00           O  
REMARK-SIMTK-COORDS   553.515345737   404.451804156   476.629150702
ATOM     79  N1   DT A   3     552.904 406.375 477.694  1.00  0.00           N  
REMARK-SIMTK-COORDS   552.904023698   406.374656103   477.693515184
ATOM     80  C6   DT A   3     552.849 407.107 478.854  1.00  0.00           C  
REMARK-SIMTK-COORDS   552.849016085   407.107135408   478.853656654
ATOM     81  C5   DT A   3     553.337 406.616 480.009  1.00  0.00           C  
REMARK-SIMTK-COORDS   553.336808228   406.616404111   480.008976791
ATOM     82  C7   DT A   3     553.307 407.377 481.300  1.00  0.00           C  
REMARK-SIMTK-COORDS   553.306977140   407.376594720   481.300420303
ATOM     83  H1'  DT A   3     552.200 406.092 475.735  1.00  0.00           H  
REMARK-SIMTK-COORDS   552.200046382   406.091617900   475.734848466
ATOM     84 1H2'  DT A   3     550.185 407.140 476.420  1.00  0.00           H  
REMARK-SIMTK-COORDS   550.184933100   407.139955831   476.420121434
ATOM     85 2H2'  DT A   3     550.997 408.156 477.602  1.00  0.00           H  
REMARK-SIMTK-COORDS   550.997159359   408.156055362   477.602262393
ATOM     86  H3'  DT A   3     550.693 409.723 475.809  1.00  0.00           H  
REMARK-SIMTK-COORDS   550.693204988   409.723276475   475.808807982
ATOM     87  H4'  DT A   3     553.020 409.451 474.576  1.00  0.00           H  
REMARK-SIMTK-COORDS   553.020273975   409.450828613   474.576491834
ATOM     88 1H5'  DT A   3     554.308 409.879 476.788  1.00  0.00           H  
REMARK-SIMTK-COORDS   554.307714213   409.879002878   476.787694772
ATOM     89 2H5'  DT A   3     553.150 411.082 476.180  1.00  0.00           H  
REMARK-SIMTK-COORDS   553.149527605   411.081692057   476.180484329
ATOM     90  H3   DT A   3     554.378 403.707 478.845  1.00  0.00           H  
REMARK-SIMTK-COORDS   554.377939432   403.706936108   478.845164626
ATOM     91  H6   DT A   3     552.404 408.103 478.839  1.00  0.00           H  
REMARK-SIMTK-COORDS   552.403982281   408.102841651   478.838790826
ATOM     92  H71  DT A   3     553.851 406.820 482.065  1.00  0.00           H  
REMARK-SIMTK-COORDS   553.851272780   406.820332700   482.064553682
ATOM     93  H72  DT A   3     553.774 408.352 481.160  1.00  0.00           H  
REMARK-SIMTK-COORDS   553.773569531   408.351599697   481.160378042
ATOM     94  H73  DT A   3     552.273 407.513 481.619  1.00  0.00           H  
REMARK-SIMTK-COORDS   552.273173056   407.512603815   481.618927197
ATOM     95  P    DG A   4     549.181 407.831 474.252  1.00  0.00           P  
REMARK-SIMTK-COORDS   549.180698172   407.830966055   474.251979942
ATOM     96  OP1  DG A   4     548.448 408.113 475.510  1.00  0.00           O  
REMARK-SIMTK-COORDS   548.447764091   408.113482350   475.510352374
ATOM     97  OP2  DG A   4     548.439 408.082 473.001  1.00  0.00           O  
REMARK-SIMTK-COORDS   548.439104603   408.082192496   473.000528683
ATOM     98  O5'  DG A   4     549.718 406.330 474.277  1.00  0.00           O  
REMARK-SIMTK-COORDS   549.717788874   406.329715001   474.277255421
ATOM     99  O3'  DG A   4     549.046 402.940 471.845  1.00  0.00           O  
REMARK-SIMTK-COORDS   549.046079991   402.940030948   471.844852043
ATOM    100  C1'  DG A   4     550.037 403.032 474.668  1.00  0.00           C  
REMARK-SIMTK-COORDS   550.037341471   403.031589588   474.668030162
ATOM    101  C2'  DG A   4     548.737 403.612 474.129  1.00  0.00           C  
REMARK-SIMTK-COORDS   548.736924259   403.612281477   474.128784389
ATOM    102  C3'  DG A   4     549.140 404.052 472.732  1.00  0.00           C  
REMARK-SIMTK-COORDS   549.140366443   404.052492485   472.731944143
ATOM    103  C4'  DG A   4     550.584 404.517 472.925  1.00  0.00           C  
REMARK-SIMTK-COORDS   550.583700984   404.516772659   472.924760955
ATOM    104  C5'  DG A   4     550.775 405.951 473.359  1.00  0.00           C  
REMARK-SIMTK-COORDS   550.774617817   405.950690114   473.358953880
ATOM    105  O4'  DG A   4     551.107 403.637 473.970  1.00  0.00           O  
REMARK-SIMTK-COORDS   551.107321078   403.637174783   473.969855962
ATOM    106  N2   DG A   4     552.250 399.270 477.630  1.00  0.00           N  
REMARK-SIMTK-COORDS   552.250411329   399.269791601   477.630251408
ATOM    107  O6   DG A   4     551.433 402.721 480.530  1.00  0.00           O  
REMARK-SIMTK-COORDS   551.432717379   402.720825718   480.530232981
ATOM    108  C6   DG A   4     551.344 402.336 479.364  1.00  0.00           C  
REMARK-SIMTK-COORDS   551.344282234   402.336087994   479.363797339
ATOM    109  C5   DG A   4     550.815 403.011 478.242  1.00  0.00           C  
REMARK-SIMTK-COORDS   550.815360109   403.010560853   478.241691841
ATOM    110  N7   DG A   4     550.252 404.285 478.138  1.00  0.00           N  
REMARK-SIMTK-COORDS   550.252262129   404.285296434   478.137750216
ATOM    111  C8   DG A   4     549.938 404.390 476.872  1.00  0.00           C  
REMARK-SIMTK-COORDS   549.938099399   404.389660511   476.872039776
ATOM    112  N9   DG A   4     550.247 403.276 476.121  1.00  0.00           N  
REMARK-SIMTK-COORDS   550.247073798   403.275624056   476.120889594
ATOM    113  C4   DG A   4     550.815 402.387 477.007  1.00  0.00           C  
REMARK-SIMTK-COORDS   550.815138144   402.387073888   477.006690644
ATOM    114  N3   DG A   4     551.270 401.145 476.697  1.00  0.00           N  
REMARK-SIMTK-COORDS   551.269795899   401.144752221   476.696858108
ATOM    115  C2   DG A   4     551.761 400.507 477.756  1.00  0.00           C  
REMARK-SIMTK-COORDS   551.760552968   400.506712139   477.756090071
ATOM    116  N1   DG A   4     551.811 401.054 479.021  1.00  0.00           N  
REMARK-SIMTK-COORDS   551.810556890   401.054401403   479.021048995
ATOM    117  H1'  DG A   4     550.088 401.957 474.492  1.00  0.00           H  
REMARK-SIMTK-COORDS   550.087522191   401.956952926   474.492246375
ATOM    118 1H2'  DG A   4     547.936 402.873 474.097  1.00  0.00           H  
REMARK-SIMTK-COORDS   547.935964800   402.873375241   474.097137611
ATOM    119 2H2'  DG A   4     548.383 404.454 474.724  1.00  0.00           H  
REMARK-SIMTK-COORDS   548.382521970   404.454058638   474.723709787
ATOM    120  H3'  DG A   4     548.513 404.864 472.362  1.00  0.00           H  
REMARK-SIMTK-COORDS   548.513036912   404.863648727   472.361704747
ATOM    121  H4'  DG A   4     551.088 404.390 471.967  1.00  0.00           H  
REMARK-SIMTK-COORDS   551.087810434   404.389708159   471.966986307
ATOM    122 1H5'  DG A   4     551.742 406.050 473.852  1.00  0.00           H  
REMARK-SIMTK-COORDS   551.741860109   406.050088253   473.851712805
ATOM    123 2H5'  DG A   4     550.749 406.597 472.483  1.00  0.00           H  
REMARK-SIMTK-COORDS   550.749279154   406.597032913   472.482609234
ATOM    124  H21  DG A   4     552.243 398.803 476.712  1.00  0.00           H  
REMARK-SIMTK-COORDS   552.242912047   398.803134579   476.711750464
ATOM    125  H22  DG A   4     552.636 398.782 478.452  1.00  0.00           H  
REMARK-SIMTK-COORDS   552.635900200   398.782006642   478.452464375
ATOM    126  H8   DG A   4     549.473 405.280 476.448  1.00  0.00           H  
REMARK-SIMTK-COORDS   549.473162069   405.280057540   476.448427441
ATOM    127  H1   DG A   4     552.222 400.481 479.772  1.00  0.00           H  
REMARK-SIMTK-COORDS   552.221541308   400.480683938   479.772138256
ATOM    128  P    DA A   5     547.436 402.551 471.900  1.00  0.00           P  
REMARK-SIMTK-COORDS   547.435659860   402.551316816   471.900151870
ATOM    129  OP1  DA A   5     546.410 403.286 472.678  1.00  0.00           O  
REMARK-SIMTK-COORDS   546.409842882   403.286073589   472.678232207
ATOM    130  OP2  DA A   5     547.018 402.077 470.565  1.00  0.00           O  
REMARK-SIMTK-COORDS   547.018306853   402.076949515   470.565371689
ATOM    131  O5'  DA A   5     547.985 401.331 472.767  1.00  0.00           O  
REMARK-SIMTK-COORDS   547.984789727   401.331327912   472.766627758
ATOM    132  O3'  DA A   5     548.012 397.139 472.233  1.00  0.00           O  
REMARK-SIMTK-COORDS   548.011927034   397.138801264   472.233454357
ATOM    133  C1'  DA A   5     548.277 398.687 474.781  1.00  0.00           C  
REMARK-SIMTK-COORDS   548.277280960   398.686742053   474.781424649
ATOM    134  C2'  DA A   5     547.136 398.756 473.776  1.00  0.00           C  
REMARK-SIMTK-COORDS   547.135626578   398.755790532   473.776421376
ATOM    135  C3'  DA A   5     547.859 398.538 472.458  1.00  0.00           C  
REMARK-SIMTK-COORDS   547.859387453   398.538089385   472.458421980
ATOM    136  C4'  DA A   5     549.199 399.237 472.686  1.00  0.00           C  
REMARK-SIMTK-COORDS   549.198631085   399.236536024   472.685639465
ATOM    137  C5'  DA A   5     549.244 400.717 472.389  1.00  0.00           C  
REMARK-SIMTK-COORDS   549.243943450   400.716834612   472.388924319
ATOM    138  O4'  DA A   5     549.471 399.035 474.110  1.00  0.00           O  
REMARK-SIMTK-COORDS   549.471286419   399.035360122   474.110141247
ATOM    139  N6   DA A   5     548.147 401.476 480.142  1.00  0.00           N  
REMARK-SIMTK-COORDS   548.147494668   401.475797246   480.142012271
ATOM    140  C6   DA A   5     548.410 400.443 479.324  1.00  0.00           C  
REMARK-SIMTK-COORDS   548.409614408   400.443271942   479.323565731
ATOM    141  C5   DA A   5     548.140 400.469 477.941  1.00  0.00           C  
REMARK-SIMTK-COORDS   548.140098464   400.468847380   477.940676707
ATOM    142  N7   DA A   5     547.606 401.440 477.112  1.00  0.00           N  
REMARK-SIMTK-COORDS   547.606000502   401.440047489   477.112491513
ATOM    143  C8   DA A   5     547.606 400.883 475.939  1.00  0.00           C  
REMARK-SIMTK-COORDS   547.606028506   400.882772740   475.938625739
ATOM    144  N9   DA A   5     548.118 399.613 475.935  1.00  0.00           N  
REMARK-SIMTK-COORDS   548.117997484   399.612975686   475.934991739
ATOM    145  C4   DA A   5     548.466 399.347 477.236  1.00  0.00           C  
REMARK-SIMTK-COORDS   548.466225407   399.347005565   477.235753904
ATOM    146  N3   DA A   5     549.009 398.210 477.710  1.00  0.00           N  
REMARK-SIMTK-COORDS   549.009011908   398.210452527   477.710313706
ATOM    147  C2   DA A   5     549.207 398.308 479.008  1.00  0.00           C  
REMARK-SIMTK-COORDS   549.206969469   398.307678956   479.008414174
ATOM    148  N1   DA A   5     548.953 399.324 479.827  1.00  0.00           N  
REMARK-SIMTK-COORDS   548.953006627   399.324446352   479.827252336
ATOM    149  H1'  DA A   5     548.394 397.675 475.171  1.00  0.00           H  
REMARK-SIMTK-COORDS   548.393955872   397.675385529   475.170657158
ATOM    150 1H2'  DA A   5     546.384 397.985 473.949  1.00  0.00           H  
REMARK-SIMTK-COORDS   546.384310122   397.984634920   473.949070169
ATOM    151 2H2'  DA A   5     546.626 399.719 473.795  1.00  0.00           H  
REMARK-SIMTK-COORDS   546.625653565   399.719332532   473.794815380
ATOM    152  H3'  DA A   5     547.323 398.982 471.619  1.00  0.00           H  
REMARK-SIMTK-COORDS   547.323004723   398.982181528   471.618792458
ATOM    153  H4'  DA A   5     549.927 398.746 472.040  1.00  0.00           H  
REMARK-SIMTK-COORDS   549.926736308   398.746315419   472.039785346
ATOM    154 1H5'  DA A   5     550.058 401.170 472.954  1.00  0.00           H  
REMARK-SIMTK-COORDS   550.057651842   401.170416672   472.953671136
ATOM    155 2H5'  DA A   5     549.419 400.863 471.325  1.00  0.00           H  
REMARK-SIMTK-COORDS   549.419107146   400.863170887   471.324534647
ATOM    156  H61  DA A   5     548.364 401.404 481.146  1.00  0.00           H  
REMARK-SIMTK-COORDS   548.364060577   401.404007109   481.146121021
ATOM    157  H62  DA A   5     547.730 402.338 479.764  1.00  0.00           H  
REMARK-SIMTK-COORDS   547.730131279   402.337691553   479.764202787
ATOM    158  H8   DA A   5     547.236 401.379 475.041  1.00  0.00           H  
REMARK-SIMTK-COORDS   547.235536699   401.379436998   475.040958520
ATOM    159  H2   DA A   5     549.642 397.428 479.479  1.00  0.00           H  
REMARK-SIMTK-COORDS   549.641869740   397.428170533   479.479149438
ATOM    160  P    DT A   6     546.505 396.407 472.124  1.00  0.00           P  
REMARK-SIMTK-COORDS   546.505484069   396.407424563   472.124375985
ATOM    161  OP1  DT A   6     545.306 397.278 472.188  1.00  0.00           O  
REMARK-SIMTK-COORDS   545.306499590   397.278407424   472.188165285
ATOM    162  OP2  DT A   6     546.441 395.288 471.164  1.00  0.00           O  
REMARK-SIMTK-COORDS   546.440540191   395.287899242   471.163911853
ATOM    163  O5'  DT A   6     546.839 395.856 473.583  1.00  0.00           O  
REMARK-SIMTK-COORDS   546.839080725   395.856371362   473.583384087
ATOM    164  O3'  DT A   6     547.061 391.990 475.274  1.00  0.00           O  
REMARK-SIMTK-COORDS   547.060590222   391.990224236   475.273735513
ATOM    165  C1'  DT A   6     546.659 394.607 476.671  1.00  0.00           C  
REMARK-SIMTK-COORDS   546.659128523   394.606916355   476.670955202
ATOM    166  C2'  DT A   6     545.802 394.015 475.559  1.00  0.00           C  
REMARK-SIMTK-COORDS   545.802387940   394.015074399   475.558849239
ATOM    167  C3'  DT A   6     546.836 393.284 474.718  1.00  0.00           C  
REMARK-SIMTK-COORDS   546.836336729   393.284065966   474.718024302
ATOM    168  C4'  DT A   6     548.066 394.183 474.832  1.00  0.00           C  
REMARK-SIMTK-COORDS   548.066228395   394.183059502   474.832292015
ATOM    169  C5'  DT A   6     548.161 395.319 473.841  1.00  0.00           C  
REMARK-SIMTK-COORDS   548.161475461   395.319085473   473.841132094
ATOM    170  O4'  DT A   6     547.978 394.745 476.181  1.00  0.00           O  
REMARK-SIMTK-COORDS   547.977804889   394.744626853   476.180826180
ATOM    171  O4   DT A   6     545.000 399.540 478.500  1.00  0.00           O  
REMARK-SIMTK-COORDS   545.000009627   399.540137039   478.500439602
ATOM    172  C4   DT A   6     545.359 398.449 478.041  1.00  0.00           C  
REMARK-SIMTK-COORDS   545.358812065   398.449029429   478.041312176
ATOM    173  N3   DT A   6     545.865 397.470 478.863  1.00  0.00           N  
REMARK-SIMTK-COORDS   545.865346176   397.469694694   478.862677303
ATOM    174  C2   DT A   6     546.297 396.215 478.481  1.00  0.00           C  
REMARK-SIMTK-COORDS   546.296510494   396.215326301   478.481464415
ATOM    175  O2   DT A   6     546.731 395.409 479.285  1.00  0.00           O  
REMARK-SIMTK-COORDS   546.730783360   395.409225737   479.285301438
ATOM    176  N1   DT A   6     546.204 395.945 477.132  1.00  0.00           N  
REMARK-SIMTK-COORDS   546.203587419   395.945291990   477.131550428
ATOM    177  C6   DT A   6     545.712 396.865 476.238  1.00  0.00           C  
REMARK-SIMTK-COORDS   545.712200810   396.864609526   476.237752649
ATOM    178  C5   DT A   6     545.294 398.077 476.648  1.00  0.00           C  
REMARK-SIMTK-COORDS   545.293859916   398.077263979   476.647610031
ATOM    179  C7   DT A   6     544.755 399.118 475.713  1.00  0.00           C  
REMARK-SIMTK-COORDS   544.755372137   399.118098426   475.713104512
ATOM    180  H1'  DT A   6     546.690 393.942 477.535  1.00  0.00           H  
REMARK-SIMTK-COORDS   546.689661287   393.941993233   477.534782727
ATOM    181 1H2'  DT A   6     545.043 393.331 475.939  1.00  0.00           H  
REMARK-SIMTK-COORDS   545.043271793   393.331349942   475.939223451
ATOM    182 2H2'  DT A   6     545.290 394.783 474.979  1.00  0.00           H  
REMARK-SIMTK-COORDS   545.290399045   394.782859516   474.979184349
ATOM    183  H3'  DT A   6     546.520 393.181 473.680  1.00  0.00           H  
REMARK-SIMTK-COORDS   546.519867054   393.180851147   473.680328467
ATOM    184  H4'  DT A   6     548.939 393.546 474.692  1.00  0.00           H  
REMARK-SIMTK-COORDS   548.938930440   393.545792620   474.691778444
ATOM    185 1H5'  DT A   6     548.802 396.099 474.251  1.00  0.00           H  
REMARK-SIMTK-COORDS   548.801862921   396.098694610   474.251144892
ATOM    186 2H5'  DT A   6     548.595 394.948 472.913  1.00  0.00           H  
REMARK-SIMTK-COORDS   548.594577240   394.948324990   472.913144748
ATOM    187  H3   DT A   6     545.928 397.696 479.866  1.00  0.00           H  
REMARK-SIMTK-COORDS   545.927982075   397.695777915   479.865648948
ATOM    188  H6   DT A   6     545.661 396.609 475.179  1.00  0.00           H  
REMARK-SIMTK-COORDS   545.660932889   396.608753167   475.178688854
ATOM    189  H71  DT A   6     544.584 400.046 476.260  1.00  0.00           H  
REMARK-SIMTK-COORDS   544.583828963   400.046265289   476.259606309
ATOM    190  H72  DT A   6     545.474 399.296 474.913  1.00  0.00           H  
REMARK-SIMTK-COORDS   545.473535037   399.296054492   474.912774150
ATOM    191  H73  DT A   6     543.815 398.771 475.285  1.00  0.00           H  
REMARK-SIMTK-COORDS   543.814810964   398.770986095   475.284672827
ATOM    192  P    DG A   7     545.623 390.978 475.376  1.00  0.00           P  
REMARK-SIMTK-COORDS   545.623435685   390.977875783   475.376032457
ATOM    193  OP1  DG A   7     544.441 391.593 474.725  1.00  0.00           O  
REMARK-SIMTK-COORDS   544.441110935   391.593123576   474.724812573
ATOM    194  OP2  DG A   7     545.807 389.531 475.150  1.00  0.00           O  
REMARK-SIMTK-COORDS   545.807198878   389.530726004   475.149770204
ATOM    195  O5'  DG A   7     545.587 391.286 476.940  1.00  0.00           O  
REMARK-SIMTK-COORDS   545.587292188   391.286451106   476.940108836
ATOM    196  O3'  DG A   7     545.405 388.863 480.397  1.00  0.00           O  
REMARK-SIMTK-COORDS   545.404548721   388.863450411   480.397479145
ATOM    197  C1'  DG A   7     544.651 391.746 480.109  1.00  0.00           C  
REMARK-SIMTK-COORDS   544.651194269   391.746298338   480.109448074
ATOM    198  C2'  DG A   7     544.103 390.567 479.317  1.00  0.00           C  
REMARK-SIMTK-COORDS   544.103205352   390.567112837   479.316791970
ATOM    199  C3'  DG A   7     545.317 389.659 479.217  1.00  0.00           C  
REMARK-SIMTK-COORDS   545.317074116   389.659170540   479.217406830
ATOM    200  C4'  DG A   7     546.475 390.650 479.102  1.00  0.00           C  
REMARK-SIMTK-COORDS   546.474966896   390.650061590   479.101785730
ATOM    201  C5'  DG A   7     546.807 391.134 477.710  1.00  0.00           C  
REMARK-SIMTK-COORDS   546.806961553   391.134176765   477.710202443
ATOM    202  O4'  DG A   7     546.050 391.795 479.907  1.00  0.00           O  
REMARK-SIMTK-COORDS   546.049659013   391.794947288   479.907045901
ATOM    203  N2   DG A   7     543.642 395.392 483.785  1.00  0.00           N  
REMARK-SIMTK-COORDS   543.641762747   395.392171103   483.785344807
ATOM    204  O6   DG A   7     542.422 397.346 479.825  1.00  0.00           O  
REMARK-SIMTK-COORDS   542.421650049   397.346073111   479.825326506
ATOM    205  C6   DG A   7     542.882 396.334 480.356  1.00  0.00           C  
REMARK-SIMTK-COORDS   542.881663761   396.334348532   480.355625252
ATOM    206  C5   DG A   7     543.285 395.121 479.757  1.00  0.00           C  
REMARK-SIMTK-COORDS   543.284875104   395.120605425   479.757259742
ATOM    207  N7   DG A   7     543.277 394.730 478.416  1.00  0.00           N  
REMARK-SIMTK-COORDS   543.277365556   394.729673868   478.415637543
ATOM    208  C8   DG A   7     543.760 393.514 478.438  1.00  0.00           C  
REMARK-SIMTK-COORDS   543.759647488   393.513734089   478.438167367
ATOM    209  N9   DG A   7     544.087 393.060 479.698  1.00  0.00           N  
REMARK-SIMTK-COORDS   544.086804218   393.060397436   479.698414705
ATOM    210  C4   DG A   7     543.781 394.100 480.548  1.00  0.00           C  
REMARK-SIMTK-COORDS   543.781296004   394.100067152   480.548481533
ATOM    211  N3   DG A   7     543.941 394.090 481.898  1.00  0.00           N  
REMARK-SIMTK-COORDS   543.941485774   394.090186443   481.897671887
ATOM    212  C2   DG A   7     543.554 395.231 482.462  1.00  0.00           C  
REMARK-SIMTK-COORDS   543.553805072   395.231018295   482.461689935
ATOM    213  N1   DG A   7     543.057 396.304 481.751  1.00  0.00           N  
REMARK-SIMTK-COORDS   543.057469588   396.303625725   481.750529342
ATOM    214  H1'  DG A   7     544.471 391.617 481.177  1.00  0.00           H  
REMARK-SIMTK-COORDS   544.470959523   391.616808256   481.176692074
ATOM    215 1H2'  DG A   7     543.278 390.073 479.829  1.00  0.00           H  
REMARK-SIMTK-COORDS   543.277534450   390.072647861   479.828936431
ATOM    216 2H2'  DG A   7     543.746 390.863 478.330  1.00  0.00           H  
REMARK-SIMTK-COORDS   543.746472903   390.862800018   478.330162834
ATOM    217  H3'  DG A   7     545.270 389.007 478.345  1.00  0.00           H  
REMARK-SIMTK-COORDS   545.269614186   389.007082639   478.344983237
ATOM    218  H4'  DG A   7     547.359 390.152 479.500  1.00  0.00           H  
REMARK-SIMTK-COORDS   547.358764588   390.152158664   479.500029770
ATOM    219 1H5'  DG A   7     547.320 392.093 477.778  1.00  0.00           H  
REMARK-SIMTK-COORDS   547.320420537   392.093382824   477.777527087
ATOM    220 2H5'  DG A   7     547.460 390.410 477.225  1.00  0.00           H  
REMARK-SIMTK-COORDS   547.459933864   390.409938350   477.224932539
ATOM    221  H21  DG A   7     544.004 394.629 484.375  1.00  0.00           H  
REMARK-SIMTK-COORDS   544.004364845   394.628931576   484.374797217
ATOM    222  H22  DG A   7     543.347 396.280 484.217  1.00  0.00           H  
REMARK-SIMTK-COORDS   543.346584821   396.280427367   484.217132719
ATOM    223  H8   DG A   7     543.892 392.912 477.539  1.00  0.00           H  
REMARK-SIMTK-COORDS   543.891746968   392.911964829   477.538809549
ATOM    224  H1   DG A   7     542.796 397.147 482.282  1.00  0.00           H  
REMARK-SIMTK-COORDS   542.796085157   397.147061053   482.282027251
ATOM    225  P    DT A   8     543.836 387.898 480.400  1.00  0.00           P  
REMARK-SIMTK-COORDS   543.836159367   387.898128600   480.400328520
ATOM    226  OP1  DT A   8     542.835 387.979 479.309  1.00  0.00           O  
REMARK-SIMTK-COORDS   542.834667680   387.978599411   479.309098549
ATOM    227  OP2  DT A   8     544.069 386.554 480.966  1.00  0.00           O  
REMARK-SIMTK-COORDS   544.068720771   386.554325878   480.966151316
ATOM    228  O5'  DT A   8     543.439 388.918 481.561  1.00  0.00           O  
REMARK-SIMTK-COORDS   543.439486143   388.917895205   481.560663569
ATOM    229  O3'  DT A   8     542.469 388.469 485.649  1.00  0.00           O  
REMARK-SIMTK-COORDS   542.469145969   388.469163996   485.648514868
ATOM    230  C1'  DT A   8     541.799 390.742 483.820  1.00  0.00           C  
REMARK-SIMTK-COORDS   541.798688408   390.742491088   483.820143300
ATOM    231  C2'  DT A   8     541.449 389.272 483.629  1.00  0.00           C  
REMARK-SIMTK-COORDS   541.448579469   389.272122814   483.629088674
ATOM    232  C3'  DT A   8     542.655 388.578 484.239  1.00  0.00           C  
REMARK-SIMTK-COORDS   542.655344914   388.577784877   484.239024727
ATOM    233  C4'  DT A   8     543.806 389.515 483.879  1.00  0.00           C  
REMARK-SIMTK-COORDS   543.806441862   389.515402171   483.878844736
ATOM    234  C5'  DT A   8     544.449 389.301 482.529  1.00  0.00           C  
REMARK-SIMTK-COORDS   544.449386367   389.300833993   482.528804789
ATOM    235  O4'  DT A   8     543.206 390.850 483.904  1.00  0.00           O  
REMARK-SIMTK-COORDS   543.205643252   390.849609115   483.904415448
ATOM    236  O4   DT A   8     540.077 394.080 479.779  1.00  0.00           O  
REMARK-SIMTK-COORDS   540.077150227   394.080207800   479.778818215
ATOM    237  C4   DT A   8     540.474 393.295 480.648  1.00  0.00           C  
REMARK-SIMTK-COORDS   540.474259215   393.295276865   480.648439328
ATOM    238  N3   DT A   8     540.461 393.648 481.977  1.00  0.00           N  
REMARK-SIMTK-COORDS   540.460574250   393.648061050   481.977224503
ATOM    239  C2   DT A   8     540.870 392.870 483.041  1.00  0.00           C  
REMARK-SIMTK-COORDS   540.870200134   392.870281704   483.041147397
ATOM    240  O2   DT A   8     540.819 393.270 484.191  1.00  0.00           O  
REMARK-SIMTK-COORDS   540.819016835   393.269593900   484.191136545
ATOM    241  N1   DT A   8     541.342 391.617 482.708  1.00  0.00           N  
REMARK-SIMTK-COORDS   541.342291761   391.617345802   482.707827549
ATOM    242  C6   DT A   8     541.394 391.182 481.407  1.00  0.00           C  
REMARK-SIMTK-COORDS   541.394182336   391.181760995   481.406653755
ATOM    243  C5   DT A   8     540.979 391.967 480.394  1.00  0.00           C  
REMARK-SIMTK-COORDS   540.978900075   391.966552639   480.394149078
ATOM    244  C7   DT A   8     541.020 391.542 478.957  1.00  0.00           C  
REMARK-SIMTK-COORDS   541.020018434   391.541840491   478.957300140
ATOM    245  H1'  DT A   8     541.376 391.126 484.750  1.00  0.00           H  
REMARK-SIMTK-COORDS   541.376442676   391.125750939   484.749698800
ATOM    246 1H2'  DT A   8     540.528 388.995 484.143  1.00  0.00           H  
REMARK-SIMTK-COORDS   540.528006780   388.994726777   484.142915847
ATOM    247 2H2'  DT A   8     541.329 389.009 482.578  1.00  0.00           H  
REMARK-SIMTK-COORDS   541.328735418   389.009499440   482.578229803
ATOM    248  H3'  DT A   8     542.811 387.585 483.818  1.00  0.00           H  
REMARK-SIMTK-COORDS   542.810937802   387.584603851   483.818309499
ATOM    249  H4'  DT A   8     544.576 389.379 484.638  1.00  0.00           H  
REMARK-SIMTK-COORDS   544.575833818   389.379219232   484.638418449
ATOM    250 1H5'  DT A   8     544.932 390.224 482.212  1.00  0.00           H  
REMARK-SIMTK-COORDS   544.931764223   390.224242014   482.211588409
ATOM    251 2H5'  DT A   8     545.197 388.513 482.610  1.00  0.00           H  
REMARK-SIMTK-COORDS   545.197369726   388.513382900   482.610307367
ATOM    252  H3   DT A   8     540.107 394.589 482.201  1.00  0.00           H  
REMARK-SIMTK-COORDS   540.106953890   394.589286491   482.200912480
ATOM    253  H6   DT A   8     541.779 390.184 481.190  1.00  0.00           H  
REMARK-SIMTK-COORDS   541.778945476   390.184449246   481.189781439
ATOM    254  H71  DT A   8     540.734 392.380 478.320  1.00  0.00           H  
REMARK-SIMTK-COORDS   540.734073286   392.379691943   478.320255938
ATOM    255  H72  DT A   8     542.029 391.220 478.701  1.00  0.00           H  
REMARK-SIMTK-COORDS   542.029220925   391.219578932   478.701150143
ATOM    256  H73  DT A   8     540.326 390.715 478.802  1.00  0.00           H  
REMARK-SIMTK-COORDS   540.325962779   390.715483995   478.802001429
ATOM    257  P    DG A   9     540.062 386.260 485.592  1.00  0.00           P  
REMARK-SIMTK-COORDS   540.061995140   386.259879591   485.591571207
ATOM    258  OP1  DG A   9     541.402 386.854 485.817  1.00  0.00           O  
REMARK-SIMTK-COORDS   541.402190868   386.854463150   485.817081304
ATOM    259  OP2  DG A   9     538.912 387.063 486.051  1.00  0.00           O  
REMARK-SIMTK-COORDS   538.911790301   387.063279225   486.050683236
ATOM    260  O5'  DG A   9     540.010 384.807 486.246  1.00  0.00           O  
REMARK-SIMTK-COORDS   540.010044786   384.806772723   486.246278463
ATOM    261  O3'  DG A   9     537.650 383.045 489.277  1.00  0.00           O  
REMARK-SIMTK-COORDS   537.650370307   383.045379952   489.277312752
ATOM    262  C1'  DG A   9     540.333 382.176 488.273  1.00  0.00           C  
REMARK-SIMTK-COORDS   540.333061762   382.176047781   488.272949702
ATOM    263  C2'  DG A   9     539.960 383.537 488.845  1.00  0.00           C  
REMARK-SIMTK-COORDS   539.960184818   383.537155888   488.845157274
ATOM    264  C3'  DG A   9     538.528 383.702 488.366  1.00  0.00           C  
REMARK-SIMTK-COORDS   538.528241453   383.702245639   488.365576650
ATOM    265  C4'  DG A   9     538.548 383.027 486.995  1.00  0.00           C  
REMARK-SIMTK-COORDS   538.548185733   383.026719205   486.994731924
ATOM    266  C5'  DG A   9     538.967 383.889 485.828  1.00  0.00           C  
REMARK-SIMTK-COORDS   538.967336629   383.889366281   485.828008071
ATOM    267  O4'  DG A   9     539.515 381.939 487.144  1.00  0.00           O  
REMARK-SIMTK-COORDS   539.515040698   381.939107160   487.144349826
ATOM    268  N2   DG A   9     542.975 377.678 489.055  1.00  0.00           N  
REMARK-SIMTK-COORDS   542.975046774   377.678096934   489.055196708
ATOM    269  O6   DG A   9     545.980 380.466 487.009  1.00  0.00           O  
REMARK-SIMTK-COORDS   545.980019696   380.466037536   487.009303764
ATOM    270  C6   DG A   9     544.830 380.354 487.435  1.00  0.00           C  
REMARK-SIMTK-COORDS   544.829923866   380.354461945   487.435034277
ATOM    271  C5   DG A   9     543.786 381.305 487.438  1.00  0.00           C  
REMARK-SIMTK-COORDS   543.785650456   381.304871575   487.437787244
ATOM    272  N7   DG A   9     543.761 382.620 486.965  1.00  0.00           N  
REMARK-SIMTK-COORDS   543.760881886   382.619755921   486.965241293
ATOM    273  C8   DG A   9     542.544 383.025 487.221  1.00  0.00           C  
REMARK-SIMTK-COORDS   542.543503319   383.024673526   487.221452452
ATOM    274  N9   DG A   9     541.752 382.077 487.835  1.00  0.00           N  
REMARK-SIMTK-COORDS   541.751626921   382.077119785   487.834512546
ATOM    275  C4   DG A   9     542.555 380.967 487.972  1.00  0.00           C  
REMARK-SIMTK-COORDS   542.554906633   380.966797795   487.971584736
ATOM    276  N3   DG A   9     542.182 379.787 488.533  1.00  0.00           N  
REMARK-SIMTK-COORDS   542.182383828   379.787003664   488.533176730
ATOM    277  C2   DG A   9     543.169 378.895 488.538  1.00  0.00           C  
REMARK-SIMTK-COORDS   543.169168768   378.894733696   488.537624837
ATOM    278  N1   DG A   9     544.423 379.141 488.018  1.00  0.00           N  
REMARK-SIMTK-COORDS   544.423008634   379.141277164   488.018310955
ATOM    279  H1'  DG A   9     540.144 381.383 488.997  1.00  0.00           H  
REMARK-SIMTK-COORDS   540.143993358   381.383191003   488.996754419
ATOM    280 1H2'  DG A   9     540.020 383.559 489.933  1.00  0.00           H  
REMARK-SIMTK-COORDS   540.020105512   383.558579745   489.933491105
ATOM    281 2H2'  DG A   9     540.600 384.334 488.466  1.00  0.00           H  
REMARK-SIMTK-COORDS   540.600353443   384.333856799   488.466240673
ATOM    282  H3'  DG A   9     538.243 384.751 488.282  1.00  0.00           H  
REMARK-SIMTK-COORDS   538.243276757   384.751274447   488.282343951
ATOM    283  H4'  DG A   9     537.535 382.674 486.801  1.00  0.00           H  
REMARK-SIMTK-COORDS   537.535349804   382.674497343   486.800548659
ATOM    284 1H5'  DG A   9     539.340 383.251 485.026  1.00  0.00           H  
REMARK-SIMTK-COORDS   539.339874092   383.251489508   485.026398402
ATOM    285 2H5'  DG A   9     538.106 384.451 485.470  1.00  0.00           H  
REMARK-SIMTK-COORDS   538.105680338   384.451098450   485.469697582
ATOM    286  H21  DG A   9     542.061 377.430 489.459  1.00  0.00           H  
REMARK-SIMTK-COORDS   542.060578607   377.429579033   489.459493411
ATOM    287  H22  DG A   9     543.741 376.988 489.050  1.00  0.00           H  
REMARK-SIMTK-COORDS   543.740531468   376.987750451   489.050205143
ATOM    288  H8   DG A   9     542.186 384.024 486.971  1.00  0.00           H  
REMARK-SIMTK-COORDS   542.186485995   384.023891796   486.971407497
ATOM    289  H1   DG A   9     545.114 378.378 488.060  1.00  0.00           H  
REMARK-SIMTK-COORDS   545.114124261   378.377880576   488.060499087
ATOM    290  P    DG A  10     537.845 383.778 490.899  1.00  0.00           P  
REMARK-SIMTK-COORDS   537.845039646   383.777923239   490.898532548
ATOM    291  OP1  DG A  10     538.744 384.946 491.067  1.00  0.00           O  
REMARK-SIMTK-COORDS   538.743871094   384.945984401   491.066592502
ATOM    292  OP2  DG A  10     536.579 383.821 491.656  1.00  0.00           O  
REMARK-SIMTK-COORDS   536.578529982   383.821462492   491.655674280
ATOM    293  O5'  DG A  10     538.643 382.441 491.244  1.00  0.00           O  
REMARK-SIMTK-COORDS   538.642992231   382.441270043   491.244205665
ATOM    294  O3'  DG A  10     538.139 379.395 494.130  1.00  0.00           O  
REMARK-SIMTK-COORDS   538.138792387   379.395267486   494.129580501
ATOM    295  C1'  DG A  10     540.622 380.142 492.633  1.00  0.00           C  
REMARK-SIMTK-COORDS   540.621665118   380.141608160   492.633039289
ATOM    296  C2'  DG A  10     539.770 381.046 493.514  1.00  0.00           C  
REMARK-SIMTK-COORDS   539.769870395   381.045830300   493.513892324
ATOM    297  C3'  DG A  10     538.372 380.506 493.266  1.00  0.00           C  
REMARK-SIMTK-COORDS   538.371784742   380.505816458   493.265990006
ATOM    298  C4'  DG A  10     538.422 380.093 491.795  1.00  0.00           C  
REMARK-SIMTK-COORDS   538.421901502   380.093223601   491.795206390
ATOM    299  C5'  DG A  10     538.111 381.172 490.785  1.00  0.00           C  
REMARK-SIMTK-COORDS   538.111474996   381.172229396   490.785021318
ATOM    300  O4'  DG A  10     539.800 379.646 491.594  1.00  0.00           O  
REMARK-SIMTK-COORDS   539.800242488   379.646061539   491.594417409
ATOM    301  N2   DG A  10     545.205 377.579 492.136  1.00  0.00           N  
REMARK-SIMTK-COORDS   545.205168992   377.578893638   492.135501836
ATOM    302  O6   DG A  10     545.972 381.720 490.333  1.00  0.00           O  
REMARK-SIMTK-COORDS   545.971982009   381.720182717   490.332760712
ATOM    303  C6   DG A  10     545.140 380.988 490.871  1.00  0.00           C  
REMARK-SIMTK-COORDS   545.140476328   380.988425863   490.870855693
ATOM    304  C5   DG A  10     543.795 381.262 491.201  1.00  0.00           C  
REMARK-SIMTK-COORDS   543.795278997   381.262152405   491.201477715
ATOM    305  N7   DG A  10     543.038 382.422 491.014  1.00  0.00           N  
REMARK-SIMTK-COORDS   543.037928106   382.421548852   491.014251898
ATOM    306  C8   DG A  10     541.864 382.114 491.502  1.00  0.00           C  
REMARK-SIMTK-COORDS   541.863509815   382.113922617   491.501818077
ATOM    307  N9   DG A  10     541.780 380.833 492.005  1.00  0.00           N  
REMARK-SIMTK-COORDS   541.780091167   380.833135769   492.005202004
ATOM    308  C4   DG A  10     543.028 380.284 491.809  1.00  0.00           C  
REMARK-SIMTK-COORDS   543.027841070   380.284197633   491.808608255
ATOM    309  N3   DG A  10     543.402 379.026 492.161  1.00  0.00           N  
REMARK-SIMTK-COORDS   543.401659313   379.026311564   492.160823469
ATOM    310  C2   DG A  10     544.671 378.772 491.856  1.00  0.00           C  
REMARK-SIMTK-COORDS   544.671498556   378.771824649   491.856431113
ATOM    311  N1   DG A  10     545.506 379.682 491.242  1.00  0.00           N  
REMARK-SIMTK-COORDS   545.505864165   379.682072397   491.241721370
ATOM    312  H1'  DG A  10     540.999 379.289 493.198  1.00  0.00           H  
REMARK-SIMTK-COORDS   540.998992969   379.289175224   493.198055910
ATOM    313 1H2'  DG A  10     540.043 380.974 494.567  1.00  0.00           H  
REMARK-SIMTK-COORDS   540.043156199   380.973815053   494.566816193
ATOM    314 2H2'  DG A  10     539.847 382.094 493.226  1.00  0.00           H  
REMARK-SIMTK-COORDS   539.847442700   382.094395948   493.226457777
ATOM    315  H3'  DG A  10     537.605 381.262 493.436  1.00  0.00           H  
REMARK-SIMTK-COORDS   537.605225266   381.262223552   493.435780692
ATOM    316  H4'  DG A  10     537.691 379.296 491.665  1.00  0.00           H  
REMARK-SIMTK-COORDS   537.690615252   379.295816321   491.664952594
ATOM    317 1H5'  DG A  10     538.565 380.909 489.829  1.00  0.00           H  
REMARK-SIMTK-COORDS   538.564505481   380.909131532   489.829096690
ATOM    318 2H5'  DG A  10     537.032 381.249 490.662  1.00  0.00           H  
REMARK-SIMTK-COORDS   537.031885027   381.248738482   490.662494352
ATOM    319  H21  DG A  10     544.635 376.854 492.595  1.00  0.00           H  
REMARK-SIMTK-COORDS   544.635294187   376.853680147   492.594606506
ATOM    320  H22  DG A  10     546.188 377.384 491.892  1.00  0.00           H  
REMARK-SIMTK-COORDS   546.187544539   377.383966541   491.891551611
ATOM    321  H8   DG A  10     541.024 382.810 491.509  1.00  0.00           H  
REMARK-SIMTK-COORDS   541.024164486   382.809531407   491.508805858
ATOM    322  H1   DG A  10     546.470 379.382 491.038  1.00  0.00           H  
REMARK-SIMTK-COORDS   546.470481312   379.381587409   491.038208391
ATOM    323  P    DC A  11     538.283 380.219 495.683  1.00  0.00           P  
REMARK-SIMTK-COORDS   538.282693330   380.219343778   495.682725213
ATOM    324  OP1  DC A  11     538.555 381.650 495.964  1.00  0.00           O  
REMARK-SIMTK-COORDS   538.555163391   381.649842539   495.964317755
ATOM    325  OP2  DC A  11     537.315 379.557 496.579  1.00  0.00           O  
REMARK-SIMTK-COORDS   537.314939475   379.557110977   496.578956876
ATOM    326  O5'  DC A  11     539.657 379.411 495.670  1.00  0.00           O  
REMARK-SIMTK-COORDS   539.656984562   379.410666843   495.669525776
ATOM    327  O3'  DC A  11     541.188 376.203 497.956  1.00  0.00           O  
REMARK-SIMTK-COORDS   541.188045752   376.202754740   497.955797100
ATOM    328  C1'  DC A  11     542.701 378.224 496.346  1.00  0.00           C  
REMARK-SIMTK-COORDS   542.700977452   378.223863279   496.346252150
ATOM    329  C2'  DC A  11     541.720 378.495 497.480  1.00  0.00           C  
REMARK-SIMTK-COORDS   541.719620879   378.495344981   497.479503210
ATOM    330  C3'  DC A  11     540.709 377.375 497.300  1.00  0.00           C  
REMARK-SIMTK-COORDS   540.709468344   377.374569590   497.299680021
ATOM    331  C4'  DC A  11     540.655 377.207 495.782  1.00  0.00           C  
REMARK-SIMTK-COORDS   540.654824917   377.206556766   495.782199613
ATOM    332  C5'  DC A  11     539.692 378.103 495.041  1.00  0.00           C  
REMARK-SIMTK-COORDS   539.691806450   378.103482647   495.041478076
ATOM    333  O4'  DC A  11     542.015 377.511 495.337  1.00  0.00           O  
REMARK-SIMTK-COORDS   542.014880159   377.511105247   495.336624747
ATOM    334  N4   DC A  11     544.952 382.708 494.037  1.00  0.00           N  
REMARK-SIMTK-COORDS   544.952198667   382.708242937   494.037455468
ATOM    335  C4   DC A  11     544.385 381.650 494.593  1.00  0.00           C  
REMARK-SIMTK-COORDS   544.385234971   381.650406896   494.593264858
ATOM    336  N3   DC A  11     545.130 380.553 494.778  1.00  0.00           N  
REMARK-SIMTK-COORDS   545.130281635   380.553270482   494.777894644
ATOM    337  C2   DC A  11     544.599 379.438 495.340  1.00  0.00           C  
REMARK-SIMTK-COORDS   544.599240705   379.438434267   495.340148808
ATOM    338  O2   DC A  11     545.262 378.411 495.524  1.00  0.00           O  
REMARK-SIMTK-COORDS   545.261903195   378.410883899   495.523984782
ATOM    339  N1   DC A  11     543.263 379.456 495.731  1.00  0.00           N  
REMARK-SIMTK-COORDS   543.262654516   379.455994432   495.731288169
ATOM    340  C6   DC A  11     542.500 380.564 495.551  1.00  0.00           C  
REMARK-SIMTK-COORDS   542.499854855   380.564319494   495.550613786
ATOM    341  C5   DC A  11     543.011 381.695 494.991  1.00  0.00           C  
REMARK-SIMTK-COORDS   543.010704720   381.694594768   494.990585911
ATOM    342  H1'  DC A  11     543.532 377.606 496.689  1.00  0.00           H  
REMARK-SIMTK-COORDS   543.531501798   377.606154976   496.688977643
ATOM    343 1H2'  DC A  11     542.196 378.448 498.460  1.00  0.00           H  
REMARK-SIMTK-COORDS   542.195607925   378.448105971   498.459614840
ATOM    344 2H2'  DC A  11     541.247 379.474 497.392  1.00  0.00           H  
REMARK-SIMTK-COORDS   541.247467067   379.474005993   497.391512289
ATOM    345  H3'  DC A  11     539.731 377.639 497.700  1.00  0.00           H  
REMARK-SIMTK-COORDS   539.730759187   377.638946461   497.700387216
ATOM    346  H4'  DC A  11     540.364 376.174 495.588  1.00  0.00           H  
REMARK-SIMTK-COORDS   540.363864633   376.173749218   495.587605984
ATOM    347 1H5'  DC A  11     540.017 378.202 494.006  1.00  0.00           H  
REMARK-SIMTK-COORDS   540.017416536   378.201553254   494.006255767
ATOM    348 2H5'  DC A  11     538.697 377.658 495.064  1.00  0.00           H  
REMARK-SIMTK-COORDS   538.697405756   377.657575480   495.064106759
ATOM    349  H41  DC A  11     544.403 383.566 493.883  1.00  0.00           H  
REMARK-SIMTK-COORDS   544.402705717   383.566485560   493.882800694
ATOM    350  H42  DC A  11     545.942 382.675 493.757  1.00  0.00           H  
REMARK-SIMTK-COORDS   545.942463225   382.674746967   493.756558466
ATOM    351  H6   DC A  11     541.455 380.550 495.859  1.00  0.00           H  
REMARK-SIMTK-COORDS   541.454698081   380.549872089   495.859300669
ATOM    352  H5   DC A  11     542.406 382.590 494.852  1.00  0.00           H  
REMARK-SIMTK-COORDS   542.405537185   382.589926229   494.851766499
ATOM    353  P    DT A  12     541.417 376.434 499.624  1.00  0.00           P  
REMARK-SIMTK-COORDS   541.417156778   376.433748184   499.624312562
ATOM    354  OP1  DT A  12     540.990 377.747 500.165  1.00  0.00           O  
REMARK-SIMTK-COORDS   540.990040519   377.747418369   500.164762694
ATOM    355  OP2  DT A  12     541.123 375.260 500.471  1.00  0.00           O  
REMARK-SIMTK-COORDS   541.123341234   375.260297784   500.470913167
ATOM    356  O5'  DT A  12     542.974 376.483 499.280  1.00  0.00           O  
REMARK-SIMTK-COORDS   542.973656072   376.482504365   499.279952600
ATOM    357  O3'  DT A  12     546.344 374.332 500.647  1.00  0.00           O  
REMARK-SIMTK-COORDS   546.344230299   374.332421377   500.647366407
ATOM    358  C1'  DT A  12     546.266 377.019 499.329  1.00  0.00           C  
REMARK-SIMTK-COORDS   546.265601041   377.018548087   499.328650087
ATOM    359  C2'  DT A  12     545.544 376.596 500.602  1.00  0.00           C  
REMARK-SIMTK-COORDS   545.544036441   376.595608624   500.602042304
ATOM    360  C3'  DT A  12     545.218 375.140 500.312  1.00  0.00           C  
REMARK-SIMTK-COORDS   545.217716601   375.139655259   500.311998925
ATOM    361  C4'  DT A  12     544.938 375.146 498.810  1.00  0.00           C  
REMARK-SIMTK-COORDS   544.937704379   375.145541501   498.810187184
ATOM    362  C5'  DT A  12     543.524 375.476 498.392  1.00  0.00           C  
REMARK-SIMTK-COORDS   543.524074875   375.475932649   498.392433292
ATOM    363  O4'  DT A  12     545.835 376.174 498.281  1.00  0.00           O  
REMARK-SIMTK-COORDS   545.834647959   376.173541785   498.280632058
ATOM    364  O4   DT A  12     545.373 382.238 497.782  1.00  0.00           O  
REMARK-SIMTK-COORDS   545.372700657   382.238425245   497.782051767
ATOM    365  C4   DT A  12     545.522 381.065 498.144  1.00  0.00           C  
REMARK-SIMTK-COORDS   545.522307779   381.065049750   498.143798442
ATOM    366  N3   DT A  12     546.740 380.439 498.023  1.00  0.00           N  
REMARK-SIMTK-COORDS   546.740425150   380.438992690   498.023147585
ATOM    367  C2   DT A  12     547.041 379.143 498.389  1.00  0.00           C  
REMARK-SIMTK-COORDS   547.041089628   379.142623246   498.388788304
ATOM    368  O2   DT A  12     548.156 378.673 498.245  1.00  0.00           O  
REMARK-SIMTK-COORDS   548.155914277   378.672533815   498.244819802
ATOM    369  N1   DT A  12     545.992 378.422 498.922  1.00  0.00           N  
REMARK-SIMTK-COORDS   545.991948984   378.422360616   498.922029949
ATOM    370  C6   DT A  12     544.741 378.966 499.078  1.00  0.00           C  
REMARK-SIMTK-COORDS   544.740724395   378.966167683   499.077564195
ATOM    371  C5   DT A  12     544.486 380.238 498.716  1.00  0.00           C  
REMARK-SIMTK-COORDS   544.485997711   380.238010466   498.715551417
ATOM    372  C7   DT A  12     543.138 380.877 498.858  1.00  0.00           C  
REMARK-SIMTK-COORDS   543.137728245   380.877030182   498.858482350
ATOM    373  H1'  DT A  12     547.344 376.899 499.434  1.00  0.00           H  
REMARK-SIMTK-COORDS   547.344397566   376.899043850   499.434337340
ATOM    374 1H2'  DT A  12     546.173 376.694 501.487  1.00  0.00           H  
REMARK-SIMTK-COORDS   546.172709924   376.693838497   501.487221124
ATOM    375 2H2'  DT A  12     544.640 377.178 500.777  1.00  0.00           H  
REMARK-SIMTK-COORDS   544.639541084   377.177846011   500.776758573
ATOM    376  H3'  DT A  12     544.349 374.796 500.873  1.00  0.00           H  
REMARK-SIMTK-COORDS   544.348515244   374.796425719   500.872624900
ATOM    377  H4'  DT A  12     545.168 374.147 498.441  1.00  0.00           H  
REMARK-SIMTK-COORDS   545.168208089   374.146612254   498.440768181
ATOM    378 1H5'  DT A  12     543.532 375.851 497.370  1.00  0.00           H  
REMARK-SIMTK-COORDS   543.531724674   375.851307214   497.370165022
ATOM    379 2H5'  DT A  12     542.917 374.573 498.440  1.00  0.00           H  
REMARK-SIMTK-COORDS   542.917093663   374.572871723   498.439928275
ATOM    380  H3   DT A  12     547.507 380.996 497.619  1.00  0.00           H  
REMARK-SIMTK-COORDS   547.507196939   380.995820075   497.619423313
ATOM    381  H6   DT A  12     543.940 378.358 499.500  1.00  0.00           H  
REMARK-SIMTK-COORDS   543.940144642   378.357740889   499.500170271
ATOM    382  H71  DT A  12     543.153 381.868 498.403  1.00  0.00           H  
REMARK-SIMTK-COORDS   543.152790915   381.867868244   498.402853060
ATOM    383  H72  DT A  12     542.388 380.261 498.362  1.00  0.00           H  
REMARK-SIMTK-COORDS   542.387919411   380.261113325   498.362107354
ATOM    384  H73  DT A  12     542.889 380.968 499.916  1.00  0.00           H  
REMARK-SIMTK-COORDS   542.888524698   380.968463859   499.915947940
ATOM    385  P    DG A  13     546.821 374.435 502.266  1.00  0.00           P  
REMARK-SIMTK-COORDS   546.821416184   374.434538347   502.266319939
ATOM    386  OP1  DG A  13     545.915 375.251 503.110  1.00  0.00           O  
REMARK-SIMTK-COORDS   545.914898673   375.250887623   503.110303862
ATOM    387  OP2  DG A  13     547.335 373.194 502.880  1.00  0.00           O  
REMARK-SIMTK-COORDS   547.334926897   373.194009401   502.879997933
ATOM    388  O5'  DG A  13     548.035 375.339 501.764  1.00  0.00           O  
REMARK-SIMTK-COORDS   548.034895154   375.338837059   501.763753894
ATOM    389  O3'  DG A  13     552.227 375.154 502.267  1.00  0.00           O  
REMARK-SIMTK-COORDS   552.226606874   375.153945277   502.266849198
ATOM    390  C1'  DG A  13     550.546 377.525 501.548  1.00  0.00           C  
REMARK-SIMTK-COORDS   550.546322371   377.524840749   501.547950283
ATOM    391  C2'  DG A  13     550.411 376.639 502.779  1.00  0.00           C  
REMARK-SIMTK-COORDS   550.411186655   376.639041139   502.779279398
ATOM    392  C3'  DG A  13     550.806 375.277 502.236  1.00  0.00           C  
REMARK-SIMTK-COORDS   550.806261126   375.276604729   502.235774854
ATOM    393  C4'  DG A  13     550.260 375.308 500.809  1.00  0.00           C  
REMARK-SIMTK-COORDS   550.260311141   375.307909868   500.808572134
ATOM    394  C5'  DG A  13     548.821 374.886 500.632  1.00  0.00           C  
REMARK-SIMTK-COORDS   548.820827964   374.886338503   500.631773472
ATOM    395  O4'  DG A  13     550.391 376.708 500.405  1.00  0.00           O  
REMARK-SIMTK-COORDS   550.391487344   376.707773319   500.404506393
ATOM    396  N2   DG A  13     551.945 382.264 499.702  1.00  0.00           N  
REMARK-SIMTK-COORDS   551.945338461   382.263984906   499.702191999
ATOM    397  O6   DG A  13     547.498 382.667 500.725  1.00  0.00           O  
REMARK-SIMTK-COORDS   547.497842640   382.666660703   500.724828852
ATOM    398  C6   DG A  13     548.468 381.909 500.709  1.00  0.00           C  
REMARK-SIMTK-COORDS   548.468476521   381.909007607   500.709091782
ATOM    399  C5   DG A  13     548.551 380.559 501.115  1.00  0.00           C  
REMARK-SIMTK-COORDS   548.550684263   380.559128455   501.115122769
ATOM    400  N7   DG A  13     547.570 379.713 501.641  1.00  0.00           N  
REMARK-SIMTK-COORDS   547.570042820   379.713474835   501.640523867
ATOM    401  C8   DG A  13     548.198 378.581 501.830  1.00  0.00           C  
REMARK-SIMTK-COORDS   548.197753095   378.581412907   501.830335885
ATOM    402  N9   DG A  13     549.529 378.608 501.473  1.00  0.00           N  
REMARK-SIMTK-COORDS   549.529071574   378.608323737   501.473074195
ATOM    403  C4   DG A  13     549.755 379.886 501.010  1.00  0.00           C  
REMARK-SIMTK-COORDS   549.754505757   379.885575088   501.009748805
ATOM    404  N3   DG A  13     550.942 380.362 500.552  1.00  0.00           N  
REMARK-SIMTK-COORDS   550.941979145   380.361575630   500.552142604
ATOM    405  C2   DG A  13     550.866 381.636 500.177  1.00  0.00           C  
REMARK-SIMTK-COORDS   550.865820844   381.635805074   500.177377030
ATOM    406  N1   DG A  13     549.707 382.381 500.238  1.00  0.00           N  
REMARK-SIMTK-COORDS   549.706506128   382.380756554   500.237557452
ATOM    407  H1'  DG A  13     551.535 377.982 501.502  1.00  0.00           H  
REMARK-SIMTK-COORDS   551.534931465   377.981828906   501.502388401
ATOM    408 1H2'  DG A  13     551.072 376.952 503.588  1.00  0.00           H  
REMARK-SIMTK-COORDS   551.072156512   376.951587315   503.587953458
ATOM    409 2H2'  DG A  13     549.394 376.630 503.172  1.00  0.00           H  
REMARK-SIMTK-COORDS   549.394494724   376.630389297   503.172202624
ATOM    410  H3'  DG A  13     550.361 374.463 502.809  1.00  0.00           H  
REMARK-SIMTK-COORDS   550.361017344   374.462983507   502.808812796
ATOM    411  H4'  DG A  13     550.879 374.633 500.218  1.00  0.00           H  
REMARK-SIMTK-COORDS   550.879175949   374.632795845   500.217952624
ATOM    412 1H5'  DG A  13     548.429 375.325 499.714  1.00  0.00           H  
REMARK-SIMTK-COORDS   548.429003369   375.325422796   499.714207414
ATOM    413 2H5'  DG A  13     548.771 373.801 500.561  1.00  0.00           H  
REMARK-SIMTK-COORDS   548.771394962   373.800578121   500.560627353
ATOM    414  H21  DG A  13     552.843 381.764 499.631  1.00  0.00           H  
REMARK-SIMTK-COORDS   552.843374874   381.764027979   499.631180231
ATOM    415  H22  DG A  13     551.880 383.249 499.407  1.00  0.00           H  
REMARK-SIMTK-COORDS   551.879836304   383.249334166   499.406614085
ATOM    416  H8   DG A  13     547.710 377.694 502.235  1.00  0.00           H  
REMARK-SIMTK-COORDS   547.710332858   377.694278137   502.235100524
ATOM    417  H1   DG A  13     549.751 383.357 499.912  1.00  0.00           H  
REMARK-SIMTK-COORDS   549.750956055   383.357440548   499.911509021
ATOM    418  P    DC A  14     552.457 375.270 503.964  1.00  0.00           P  
REMARK-SIMTK-COORDS   552.456983102   375.270092928   503.964157563
ATOM    419  OP1  DC A  14     551.446 375.437 505.036  1.00  0.00           O  
REMARK-SIMTK-COORDS   551.445750508   375.436835491   505.036289346
ATOM    420  OP2  DC A  14     553.592 374.381 504.279  1.00  0.00           O  
REMARK-SIMTK-COORDS   553.592294116   374.381152370   504.279093407
ATOM    421  O5'  DC A  14     552.993 376.703 503.514  1.00  0.00           O  
REMARK-SIMTK-COORDS   552.993410354   376.702752766   503.514112466
ATOM    422  O3'  DC A  14     556.799 378.540 503.528  1.00  0.00           O  
REMARK-SIMTK-COORDS   556.799362324   378.540260625   503.527509057
ATOM    423  C1'  DC A  14     554.107 379.847 503.443  1.00  0.00           C  
REMARK-SIMTK-COORDS   554.106907135   379.847183529   503.443161107
ATOM    424  C2'  DC A  14     554.628 378.878 504.496  1.00  0.00           C  
REMARK-SIMTK-COORDS   554.628423440   378.877684786   504.496305888
ATOM    425  C3'  DC A  14     555.507 377.954 503.670  1.00  0.00           C  
REMARK-SIMTK-COORDS   555.507482505   377.954170899   503.669710907
ATOM    426  C4'  DC A  14     554.759 377.873 502.340  1.00  0.00           C  
REMARK-SIMTK-COORDS   554.759414692   377.873005493   502.340136643
ATOM    427  C5'  DC A  14     553.678 376.823 502.241  1.00  0.00           C  
REMARK-SIMTK-COORDS   553.678125967   376.823470882   502.240935862
ATOM    428  O4'  DC A  14     554.146 379.193 502.191  1.00  0.00           O  
REMARK-SIMTK-COORDS   554.145513669   379.192801939   502.190805219
ATOM    429  N4   DC A  14     548.959 381.678 504.252  1.00  0.00           N  
REMARK-SIMTK-COORDS   548.958975664   381.678289510   504.251896207
ATOM    430  C4   DC A  14     550.183 381.211 504.069  1.00  0.00           C  
REMARK-SIMTK-COORDS   550.182716497   381.210845197   504.069295034
ATOM    431  N3   DC A  14     551.117 382.044 503.595  1.00  0.00           N  
REMARK-SIMTK-COORDS   551.117390006   382.044240943   503.595240226
ATOM    432  C2   DC A  14     552.388 381.617 503.385  1.00  0.00           C  
REMARK-SIMTK-COORDS   552.388068607   381.617236263   503.385390531
ATOM    433  O2   DC A  14     553.273 382.363 502.949  1.00  0.00           O  
REMARK-SIMTK-COORDS   553.272621667   382.363051605   502.949383237
ATOM    434  N1   DC A  14     552.708 380.294 503.680  1.00  0.00           N  
REMARK-SIMTK-COORDS   552.708301644   380.294134337   503.679691563
ATOM    435  C6   DC A  14     551.768 379.442 504.163  1.00  0.00           C  
REMARK-SIMTK-COORDS   551.768314384   379.442272864   504.163062002
ATOM    436  C5   DC A  14     550.488 379.848 504.383  1.00  0.00           C  
REMARK-SIMTK-COORDS   550.488072357   379.848003293   504.383253221
ATOM    437  H1'  DC A  14     554.740 380.732 503.380  1.00  0.00           H  
REMARK-SIMTK-COORDS   554.740416805   380.732317547   503.379929246
ATOM    438 1H2'  DC A  14     555.202 379.382 505.275  1.00  0.00           H  
REMARK-SIMTK-COORDS   555.202497345   379.381507635   505.274775982
ATOM    439 2H2'  DC A  14     553.824 378.328 504.986  1.00  0.00           H  
REMARK-SIMTK-COORDS   553.824371696   378.328078948   504.986084630
ATOM    440  H3'  DC A  14     555.606 376.969 504.125  1.00  0.00           H  
REMARK-SIMTK-COORDS   555.605863801   376.968612980   504.125045629
ATOM    441  H4'  DC A  14     555.502 377.659 501.571  1.00  0.00           H  
REMARK-SIMTK-COORDS   555.502054918   377.658931532   501.570803273
ATOM    442 1H5'  DC A  14     552.967 377.113 501.467  1.00  0.00           H  
REMARK-SIMTK-COORDS   552.967492813   377.113062733   501.467332553
ATOM    443 2H5'  DC A  14     554.130 375.868 501.974  1.00  0.00           H  
REMARK-SIMTK-COORDS   554.129749725   375.868045721   501.973771601
ATOM    444  H41  DC A  14     548.219 381.059 504.615  1.00  0.00           H  
REMARK-SIMTK-COORDS   548.219205373   381.059301858   504.615262693
ATOM    445  H42  DC A  14     548.743 382.660 504.029  1.00  0.00           H  
REMARK-SIMTK-COORDS   548.743456027   382.660404212   504.029071170
ATOM    446  H6   DC A  14     552.043 378.410 504.379  1.00  0.00           H  
REMARK-SIMTK-COORDS   552.043122689   378.409944757   504.378997350
ATOM    447  H5   DC A  14     549.732 379.171 504.780  1.00  0.00           H  
REMARK-SIMTK-COORDS   549.732030949   379.171039171   504.779785649
TER     448       DC A  14                                                                                                                          
ENDMDL                                                                                                                                              
MODEL        5                                                                                                                                      
ATOM      1  P    DG A   1     543.422 386.092 513.201  1.00  0.00           P  
REMARK-SIMTK-COORDS   543.422001868   386.091710129   513.201130659
ATOM      2  OP1  DG A   1     543.579 384.689 512.748  1.00  0.00           O  
REMARK-SIMTK-COORDS   543.579190239   384.689237186   512.747570893
ATOM      3  OP2  DG A   1     542.078 386.679 513.032  1.00  0.00           O  
REMARK-SIMTK-COORDS   542.078185260   386.678991533   513.032419436
ATOM      4  O5'  DG A   1     544.512 387.006 512.481  1.00  0.00           O  
REMARK-SIMTK-COORDS   544.512147061   387.006226645   512.480973038
ATOM      5  O3'  DG A   1     544.289 390.334 509.885  1.00  0.00           O  
REMARK-SIMTK-COORDS   544.288995146   390.334013681   509.885222153
ATOM      6  C1'  DG A   1     546.567 388.432 510.272  1.00  0.00           C  
REMARK-SIMTK-COORDS   546.567464940   388.432071233   510.272244529
ATOM      7  C2'  DG A   1     545.139 388.088 509.872  1.00  0.00           C  
REMARK-SIMTK-COORDS   545.138587822   388.087713542   509.872223326
ATOM      8  C3'  DG A   1     544.336 389.125 510.640  1.00  0.00           C  
REMARK-SIMTK-COORDS   544.336125123   389.125264501   510.640269955
ATOM      9  C4'  DG A   1     545.133 389.283 511.933  1.00  0.00           C  
REMARK-SIMTK-COORDS   545.132564558   389.283278277   511.933213060
ATOM     10  C5'  DG A   1     544.811 388.310 513.043  1.00  0.00           C  
REMARK-SIMTK-COORDS   544.810950876   388.310460751   513.042968303
ATOM     11  O4'  DG A   1     546.524 389.085 511.526  1.00  0.00           O  
REMARK-SIMTK-COORDS   546.523677934   389.085026219   511.526281005
ATOM     12  N2   DG A   1     551.591 388.763 508.698  1.00  0.00           N  
REMARK-SIMTK-COORDS   551.591213714   388.762652494   508.698135801
ATOM     13  O6   DG A   1     551.129 384.482 510.266  1.00  0.00           O  
REMARK-SIMTK-COORDS   551.128518209   384.481760599   510.265765368
ATOM     14  C6   DG A   1     550.559 385.557 510.074  1.00  0.00           C  
REMARK-SIMTK-COORDS   550.559254226   385.556714056   510.073855012
ATOM     15  C5   DG A   1     549.218 385.914 510.340  1.00  0.00           C  
REMARK-SIMTK-COORDS   549.218496115   385.914432813   510.340189347
ATOM     16  N7   DG A   1     548.177 385.163 510.888  1.00  0.00           N  
REMARK-SIMTK-COORDS   548.176590546   385.162791550   510.888048997
ATOM     17  C8   DG A   1     547.165 385.993 510.908  1.00  0.00           C  
REMARK-SIMTK-COORDS   547.165489012   385.992755616   510.907831288
ATOM     18  N9   DG A   1     547.455 387.245 510.410  1.00  0.00           N  
REMARK-SIMTK-COORDS   547.454703573   387.245381904   510.409783781
ATOM     19  C4   DG A   1     548.782 387.193 510.045  1.00  0.00           C  
REMARK-SIMTK-COORDS   548.781684991   387.193120704   510.044753533
ATOM     20  N3   DG A   1     549.491 388.215 509.498  1.00  0.00           N  
REMARK-SIMTK-COORDS   549.491156091   388.214637384   509.497657171
ATOM     21  C2   DG A   1     550.751 387.875 509.239  1.00  0.00           C  
REMARK-SIMTK-COORDS   550.751149801   387.875449356   509.239367927
ATOM     22  N1   DG A   1     551.276 386.627 509.511  1.00  0.00           N  
REMARK-SIMTK-COORDS   551.275562371   386.626816569   509.510706495
ATOM     23  H1'  DG A   1     547.020 389.116 509.553  1.00  0.00           H  
REMARK-SIMTK-COORDS   547.019875217   389.116114830   509.553274225
ATOM     24 1H2'  DG A   1     544.978 388.177 508.797  1.00  0.00           H  
REMARK-SIMTK-COORDS   544.977715467   388.176872730   508.797413238
ATOM     25 2H2'  DG A   1     544.861 387.076 510.163  1.00  0.00           H  
REMARK-SIMTK-COORDS   544.860698706   387.075816685   510.163287560
ATOM     26  H3'  DG A   1     543.319 388.786 510.843  1.00  0.00           H  
REMARK-SIMTK-COORDS   543.318964703   388.786385719   510.843166111
ATOM     27  H4'  DG A   1     544.936 390.289 512.306  1.00  0.00           H  
REMARK-SIMTK-COORDS   544.936381556   390.288633361   512.305792429
ATOM     28 1H5'  DG A   1     545.667 388.235 513.713  1.00  0.00           H  
REMARK-SIMTK-COORDS   545.667399076   388.234743390   513.712646855
ATOM     29 2H5'  DG A   1     543.951 388.676 513.602  1.00  0.00           H  
REMARK-SIMTK-COORDS   543.951042174   388.676017455   513.602310166
ATOM     30  H21  DG A   1     551.263 389.710 508.472  1.00  0.00           H  
REMARK-SIMTK-COORDS   551.262501599   389.710476326   508.472022268
ATOM     31  H22  DG A   1     552.567 388.497 508.506  1.00  0.00           H  
REMARK-SIMTK-COORDS   552.567437675   388.496643987   508.506400951
ATOM     32  H8   DG A   1     546.181 385.718 511.286  1.00  0.00           H  
REMARK-SIMTK-COORDS   546.180630487   385.717897246   511.285927257
ATOM     33  H1   DG A   1     552.267 386.469 509.283  1.00  0.00           H  
REMARK-SIMTK-COORDS   552.267182552   386.469405006   509.283059803
ATOM     34  P    DA A   2     543.474 389.839 508.454  1.00  0.00           P  
REMARK-SIMTK-COORDS   543.474488778   389.839302489   508.454491456
ATOM     35  OP1  DA A   2     542.946 388.478 508.192  1.00  0.00           O  
REMARK-SIMTK-COORDS   542.945923752   388.478178628   508.192342936
ATOM     36  OP2  DA A   2     542.637 390.960 507.985  1.00  0.00           O  
REMARK-SIMTK-COORDS   542.637096612   390.960494613   507.985497231
ATOM     37  O5'  DA A   2     544.943 389.962 507.846  1.00  0.00           O  
REMARK-SIMTK-COORDS   544.943440622   389.962286010   507.845930420
ATOM     38  O3'  DA A   2     546.694 392.440 504.903  1.00  0.00           O  
REMARK-SIMTK-COORDS   546.694226247   392.440294275   504.903338071
ATOM     39  C1'  DA A   2     547.647 389.782 505.897  1.00  0.00           C  
REMARK-SIMTK-COORDS   547.647230516   389.782202346   505.897162583
ATOM     40  C2'  DA A   2     546.289 390.104 505.288  1.00  0.00           C  
REMARK-SIMTK-COORDS   546.288565453   390.103664077   505.288429798
ATOM     41  C3'  DA A   2     546.048 391.522 505.783  1.00  0.00           C  
REMARK-SIMTK-COORDS   546.048495494   391.522373961   505.782606569
ATOM     42  C4'  DA A   2     546.682 391.509 507.172  1.00  0.00           C  
REMARK-SIMTK-COORDS   546.681723591   391.509365839   507.172404383
ATOM     43  C5'  DA A   2     545.803 391.037 508.306  1.00  0.00           C  
REMARK-SIMTK-COORDS   545.802620146   391.036567977   508.305989984
ATOM     44  O4'  DA A   2     547.814 390.592 507.044  1.00  0.00           O  
REMARK-SIMTK-COORDS   547.814336842   390.591680082   507.044290854
ATOM     45  N6   DA A   2     549.451 384.157 507.183  1.00  0.00           N  
REMARK-SIMTK-COORDS   549.451253793   384.157209644   507.182736038
ATOM     46  C6   DA A   2     549.626 385.405 506.714  1.00  0.00           C  
REMARK-SIMTK-COORDS   549.625574568   385.404856889   506.713573360
ATOM     47  C5   DA A   2     548.603 386.377 506.713  1.00  0.00           C  
REMARK-SIMTK-COORDS   548.602987136   386.377011108   506.713228702
ATOM     48  N7   DA A   2     547.291 386.350 507.148  1.00  0.00           N  
REMARK-SIMTK-COORDS   547.290520722   386.350033058   507.147964367
ATOM     49  C8   DA A   2     546.852 387.545 506.886  1.00  0.00           C  
REMARK-SIMTK-COORDS   546.852150038   387.545461944   506.885638382
ATOM     50  N9   DA A   2     547.793 388.362 506.320  1.00  0.00           N  
REMARK-SIMTK-COORDS   547.792862181   388.362274248   506.320186949
ATOM     51  C4   DA A   2     548.931 387.603 506.210  1.00  0.00           C  
REMARK-SIMTK-COORDS   548.930908882   387.602841470   506.209834968
ATOM     52  N3   DA A   2     550.116 387.991 505.705  1.00  0.00           N  
REMARK-SIMTK-COORDS   550.116344369   387.991386064   505.704510513
ATOM     53  C2   DA A   2     550.979 386.999 505.755  1.00  0.00           C  
REMARK-SIMTK-COORDS   550.978692405   386.998589409   505.754646995
ATOM     54  N1   DA A   2     550.819 385.762 506.217  1.00  0.00           N  
REMARK-SIMTK-COORDS   550.819284613   385.762394597   506.217142987
ATOM     55  H1'  DA A   2     548.452 390.015 505.201  1.00  0.00           H  
REMARK-SIMTK-COORDS   548.452481343   390.015353204   505.201440094
ATOM     56 1H2'  DA A   2     546.303 390.061 504.198  1.00  0.00           H  
REMARK-SIMTK-COORDS   546.303370065   390.061485896   504.198343644
ATOM     57 2H2'  DA A   2     545.510 389.426 505.633  1.00  0.00           H  
REMARK-SIMTK-COORDS   545.510108316   389.426081577   505.633115803
ATOM     58  H3'  DA A   2     544.985 391.761 505.837  1.00  0.00           H  
REMARK-SIMTK-COORDS   544.984992677   391.760534706   505.836534477
ATOM     59  H4'  DA A   2     546.984 392.533 507.392  1.00  0.00           H  
REMARK-SIMTK-COORDS   546.984075185   392.533318364   507.392410611
ATOM     60 1H5'  DA A   2     546.431 390.680 509.122  1.00  0.00           H  
REMARK-SIMTK-COORDS   546.430836000   390.680412304   509.121646147
ATOM     61 2H5'  DA A   2     545.194 391.868 508.659  1.00  0.00           H  
REMARK-SIMTK-COORDS   545.194197266   391.868315706   508.658959267
ATOM     62  H61  DA A   2     550.230 383.486 507.159  1.00  0.00           H  
REMARK-SIMTK-COORDS   550.230480970   383.486037070   507.159042493
ATOM     63  H62  DA A   2     548.537 383.875 507.563  1.00  0.00           H  
REMARK-SIMTK-COORDS   548.536726859   383.874768254   507.563290039
ATOM     64  H8   DA A   2     545.832 387.867 507.097  1.00  0.00           H  
REMARK-SIMTK-COORDS   545.832476133   387.866737283   507.097138467
ATOM     65  H2   DA A   2     551.970 387.223 505.360  1.00  0.00           H  
REMARK-SIMTK-COORDS   551.970045382   387.222944861   505.360065056
ATOM     66  P    DG A   3     546.144 392.354 503.222  1.00  0.00           P  
REMARK-SIMTK-COORDS   546.143913515   392.353731839   503.221720412
ATOM     67  OP1  DG A   3     545.003 391.430 503.020  1.00  0.00           O  
REMARK-SIMTK-COORDS   545.002580026   391.429572632   503.020120243
ATOM     68  OP2  DG A   3     546.088 393.623 502.470  1.00  0.00           O  
REMARK-SIMTK-COORDS   546.088322710   393.623273161   502.470467795
ATOM     69  O5'  DG A   3     547.507 391.589 502.902  1.00  0.00           O  
REMARK-SIMTK-COORDS   547.506689528   391.589326171   502.902487717
ATOM     70  O3'  DG A   3     550.609 392.184 500.095  1.00  0.00           O  
REMARK-SIMTK-COORDS   550.609172299   392.184372523   500.094925341
ATOM     71  C1'  DG A   3     549.886 389.675 501.557  1.00  0.00           C  
REMARK-SIMTK-COORDS   549.885819825   389.674847504   501.556992841
ATOM     72  C2'  DG A   3     548.982 390.511 500.660  1.00  0.00           C  
REMARK-SIMTK-COORDS   548.981957876   390.510885869   500.660130293
ATOM     73  C3'  DG A   3     549.484 391.920 500.930  1.00  0.00           C  
REMARK-SIMTK-COORDS   549.484024033   391.919929500   500.930092550
ATOM     74  C4'  DG A   3     549.862 391.870 502.408  1.00  0.00           C  
REMARK-SIMTK-COORDS   549.861969808   391.869551100   502.408471733
ATOM     75  C5'  DG A   3     548.752 392.148 503.395  1.00  0.00           C  
REMARK-SIMTK-COORDS   548.752471738   392.147626371   503.394906818
ATOM     76  O4'  DG A   3     550.337 390.501 502.613  1.00  0.00           O  
REMARK-SIMTK-COORDS   550.337041695   390.501093159   502.612735206
ATOM     77  N2   DG A   3     552.545 385.150 502.088  1.00  0.00           N  
REMARK-SIMTK-COORDS   552.544603673   385.150041477   502.088173474
ATOM     78  O6   DG A   3     548.380 384.274 503.787  1.00  0.00           O  
REMARK-SIMTK-COORDS   548.380007128   384.274199528   503.787179508
ATOM     79  C6   DG A   3     549.104 385.126 503.271  1.00  0.00           C  
REMARK-SIMTK-COORDS   549.104401228   385.126042734   503.271396277
ATOM     80  C5   DG A   3     548.806 386.467 502.942  1.00  0.00           C  
REMARK-SIMTK-COORDS   548.806463831   386.467441288   502.942136157
ATOM     81  N7   DG A   3     547.626 387.195 503.106  1.00  0.00           N  
REMARK-SIMTK-COORDS   547.625759337   387.195228414   503.106284860
ATOM     82  C8   DG A   3     547.917 388.380 502.633  1.00  0.00           C  
REMARK-SIMTK-COORDS   547.917111745   388.379761485   502.633470755
ATOM     83  N9   DG A   3     549.207 388.497 502.162  1.00  0.00           N  
REMARK-SIMTK-COORDS   549.207297314   388.496612882   502.161733594
ATOM     84  C4   DG A   3     549.781 387.261 502.363  1.00  0.00           C  
REMARK-SIMTK-COORDS   549.780511485   387.260600477   502.363120899
ATOM     85  N3   DG A   3     551.055 386.919 502.039  1.00  0.00           N  
REMARK-SIMTK-COORDS   551.054840643   386.918641565   502.038606952
ATOM     86  C2   DG A   3     551.333 385.654 502.341  1.00  0.00           C  
REMARK-SIMTK-COORDS   551.332852965   385.653503862   502.341066435
ATOM     87  N1   DG A   3     550.427 384.793 502.930  1.00  0.00           N  
REMARK-SIMTK-COORDS   550.426542655   384.793450004   502.929815942
ATOM     88  H1'  DG A   3     550.761 389.322 501.009  1.00  0.00           H  
REMARK-SIMTK-COORDS   550.760620304   389.322204927   501.009383186
ATOM     89 1H2'  DG A   3     549.086 390.247 499.607  1.00  0.00           H  
REMARK-SIMTK-COORDS   549.086337175   390.246814354   499.607316351
ATOM     90 2H2'  DG A   3     547.930 390.407 500.922  1.00  0.00           H  
REMARK-SIMTK-COORDS   547.930074988   390.407280767   500.922207329
ATOM     91  H3'  DG A   3     548.713 392.670 500.746  1.00  0.00           H  
REMARK-SIMTK-COORDS   548.713390390   392.670147701   500.745925673
ATOM     92  H4'  DG A   3     550.639 392.618 502.563  1.00  0.00           H  
REMARK-SIMTK-COORDS   550.638936633   392.618213957   502.562966000
ATOM     93 1H5'  DG A   3     549.004 391.696 504.354  1.00  0.00           H  
REMARK-SIMTK-COORDS   549.004095282   391.695705154   504.354155902
ATOM     94 2H5'  DG A   3     548.648 393.224 503.523  1.00  0.00           H  
REMARK-SIMTK-COORDS   548.648146289   393.224000104   503.523257076
ATOM     95  H21  DG A   3     553.265 385.739 501.651  1.00  0.00           H  
REMARK-SIMTK-COORDS   553.265069639   385.739061589   501.650528529
ATOM     96  H22  DG A   3     552.756 384.172 502.330  1.00  0.00           H  
REMARK-SIMTK-COORDS   552.756389506   384.171796419   502.330494269
ATOM     97  H8   DG A   3     547.202 389.203 502.615  1.00  0.00           H  
REMARK-SIMTK-COORDS   547.202246626   389.202607969   502.614990341
ATOM     98  H1   DG A   3     550.745 383.836 503.134  1.00  0.00           H  
REMARK-SIMTK-COORDS   550.745249927   383.836034764   503.134006375
ATOM     99  P    DC A   4     549.807 392.014 498.480  1.00  0.00           P  
REMARK-SIMTK-COORDS   549.806637727   392.013899672   498.479823306
ATOM    100  OP1  DC A   4     548.387 391.709 498.178  1.00  0.00           O  
REMARK-SIMTK-COORDS   548.387375554   391.708991974   498.178262070
ATOM    101  OP2  DC A   4     550.460 392.997 497.595  1.00  0.00           O  
REMARK-SIMTK-COORDS   550.459881913   392.997482178   497.594690838
ATOM    102  O5'  DC A   4     550.645 390.657 498.503  1.00  0.00           O  
REMARK-SIMTK-COORDS   550.645181276   390.656916349   498.503296222
ATOM    103  O3'  DC A   4     553.918 389.201 496.260  1.00  0.00           O  
REMARK-SIMTK-COORDS   553.917769021   389.201077528   496.260015416
ATOM    104  C1'  DC A   4     551.908 387.641 497.837  1.00  0.00           C  
REMARK-SIMTK-COORDS   551.907764096   387.640892634   497.837185443
ATOM    105  C2'  DC A   4     551.630 388.619 496.703  1.00  0.00           C  
REMARK-SIMTK-COORDS   551.630068038   388.619119900   496.702913291
ATOM    106  C3'  DC A   4     552.727 389.653 496.900  1.00  0.00           C  
REMARK-SIMTK-COORDS   552.726652131   389.652759412   496.900249771
ATOM    107  C4'  DC A   4     552.872 389.708 498.419  1.00  0.00           C  
REMARK-SIMTK-COORDS   552.871946904   389.708016085   498.419378840
ATOM    108  C5'  DC A   4     551.944 390.650 499.149  1.00  0.00           C  
REMARK-SIMTK-COORDS   551.943988224   390.650288419   499.149394962
ATOM    109  O4'  DC A   4     552.591 388.341 498.858  1.00  0.00           O  
REMARK-SIMTK-COORDS   552.591207517   388.340712759   498.858497287
ATOM    110  N4   DC A   4     547.442 385.287 500.080  1.00  0.00           N  
REMARK-SIMTK-COORDS   547.442287595   385.287436293   500.079578555
ATOM    111  C4   DC A   4     548.496 385.879 499.539  1.00  0.00           C  
REMARK-SIMTK-COORDS   548.496264626   385.879378126   499.539405172
ATOM    112  N3   DC A   4     549.611 385.159 499.369  1.00  0.00           N  
REMARK-SIMTK-COORDS   549.610877158   385.158995997   499.368626098
ATOM    113  C2   DC A   4     550.721 385.714 498.823  1.00  0.00           C  
REMARK-SIMTK-COORDS   550.721203048   385.714372578   498.822726591
ATOM    114  O2   DC A   4     551.767 385.075 498.653  1.00  0.00           O  
REMARK-SIMTK-COORDS   551.766868950   385.074926551   498.653255060
ATOM    115  N1   DC A   4     550.679 387.052 498.435  1.00  0.00           N  
REMARK-SIMTK-COORDS   550.679036939   387.051515994   498.434680839
ATOM    116  C6   DC A   4     549.552 387.789 498.602  1.00  0.00           C  
REMARK-SIMTK-COORDS   549.551805419   387.788696557   498.601913965
ATOM    117  C5   DC A   4     548.426 387.251 499.144  1.00  0.00           C  
REMARK-SIMTK-COORDS   548.425879686   387.251443685   499.143669071
ATOM    118  H1'  DC A   4     552.550 386.825 497.502  1.00  0.00           H  
REMARK-SIMTK-COORDS   552.549520289   386.825391643   497.501745250
ATOM    119 1H2'  DC A   4     551.702 388.146 495.722  1.00  0.00           H  
REMARK-SIMTK-COORDS   551.702244043   388.145936069   495.721642336
ATOM    120 2H2'  DC A   4     550.641 389.069 496.778  1.00  0.00           H  
REMARK-SIMTK-COORDS   550.641003389   389.069138547   496.777534594
ATOM    121  H3'  DC A   4     552.446 390.627 496.496  1.00  0.00           H  
REMARK-SIMTK-COORDS   552.446363053   390.626798688   496.496493010
ATOM    122  H4'  DC A   4     553.895 390.022 498.629  1.00  0.00           H  
REMARK-SIMTK-COORDS   553.895253695   390.021547879   498.628560637
ATOM    123 1H5'  DC A   4     551.838 390.320 500.182  1.00  0.00           H  
REMARK-SIMTK-COORDS   551.838404040   390.320087258   500.182264834
ATOM    124 2H5'  DC A   4     552.368 391.653 499.134  1.00  0.00           H  
REMARK-SIMTK-COORDS   552.367862668   391.653420036   499.134215569
ATOM    125  H41  DC A   4     546.570 385.818 500.223  1.00  0.00           H  
REMARK-SIMTK-COORDS   546.570011798   385.817585770   500.222817745
ATOM    126  H42  DC A   4     547.495 384.298 500.360  1.00  0.00           H  
REMARK-SIMTK-COORDS   547.494786391   384.297584420   500.359773391
ATOM    127  H6   DC A   4     549.549 388.835 498.294  1.00  0.00           H  
REMARK-SIMTK-COORDS   549.549396624   388.834780645   498.293666858
ATOM    128  H5   DC A   4     547.516 387.839 499.271  1.00  0.00           H  
REMARK-SIMTK-COORDS   547.516080481   387.838599374   499.270868137
ATOM    129  P    DA A   5     553.653 388.939 494.510  1.00  0.00           P  
REMARK-SIMTK-COORDS   553.653223852   388.938916060   494.509589016
ATOM    130  OP1  DA A   5     552.332 389.331 493.961  1.00  0.00           O  
REMARK-SIMTK-COORDS   552.331773012   389.331328460   493.961372647
ATOM    131  OP2  DA A   5     554.823 389.257 493.668  1.00  0.00           O  
REMARK-SIMTK-COORDS   554.823460284   389.256512357   493.668201897
ATOM    132  O5'  DA A   5     553.639 387.384 494.861  1.00  0.00           O  
REMARK-SIMTK-COORDS   553.638890438   387.383505093   494.861416073
ATOM    133  O3'  DA A   5     555.877 384.059 493.520  1.00  0.00           O  
REMARK-SIMTK-COORDS   555.877155282   384.058678834   493.519653860
ATOM    134  C1'  DA A   5     553.182 384.077 494.823  1.00  0.00           C  
REMARK-SIMTK-COORDS   553.182371902   384.077339039   494.823168852
ATOM    135  C2'  DA A   5     553.594 384.805 493.550  1.00  0.00           C  
REMARK-SIMTK-COORDS   553.593599859   384.805106555   493.549940667
ATOM    136  C3'  DA A   5     555.041 385.167 493.846  1.00  0.00           C  
REMARK-SIMTK-COORDS   555.041408123   385.166655878   493.846108386
ATOM    137  C4'  DA A   5     555.020 385.453 495.346  1.00  0.00           C  
REMARK-SIMTK-COORDS   555.019686906   385.452932184   495.346194739
ATOM    138  C5'  DA A   5     554.654 386.860 495.756  1.00  0.00           C  
REMARK-SIMTK-COORDS   554.653944638   386.860052075   495.755612868
ATOM    139  O4'  DA A   5     554.010 384.534 495.874  1.00  0.00           O  
REMARK-SIMTK-COORDS   554.010258429   384.534452869   495.874231574
ATOM    140  N6   DA A   5     547.472 383.819 496.791  1.00  0.00           N  
REMARK-SIMTK-COORDS   547.472013044   383.819103597   496.791126721
ATOM    141  C6   DA A   5     548.687 383.303 496.535  1.00  0.00           C  
REMARK-SIMTK-COORDS   548.686714311   383.303193999   496.535269106
ATOM    142  C5   DA A   5     549.738 384.054 495.967  1.00  0.00           C  
REMARK-SIMTK-COORDS   549.737637978   384.053680578   495.966851707
ATOM    143  N7   DA A   5     549.830 385.374 495.565  1.00  0.00           N  
REMARK-SIMTK-COORDS   549.829726497   385.373727456   495.565246247
ATOM    144  C8   DA A   5     551.048 385.480 495.124  1.00  0.00           C  
REMARK-SIMTK-COORDS   551.048058125   385.479591362   495.124230514
ATOM    145  N9   DA A   5     551.769 384.321 495.222  1.00  0.00           N  
REMARK-SIMTK-COORDS   551.768847822   384.320811611   495.221947967
ATOM    146  C4   DA A   5     550.917 383.395 495.771  1.00  0.00           C  
REMARK-SIMTK-COORDS   550.917186685   383.394949546   495.771055192
ATOM    147  N3   DA A   5     551.193 382.107 496.050  1.00  0.00           N  
REMARK-SIMTK-COORDS   551.193410203   382.107442004   496.049626364
ATOM    148  C2   DA A   5     550.136 381.518 496.566  1.00  0.00           C  
REMARK-SIMTK-COORDS   550.136345531   381.517674774   496.565951742
ATOM    149  N1   DA A   5     548.932 382.017 496.825  1.00  0.00           N  
REMARK-SIMTK-COORDS   548.931649878   382.016661887   496.825203055
ATOM    150  H1'  DA A   5     553.329 383.002 494.724  1.00  0.00           H  
REMARK-SIMTK-COORDS   553.328621758   383.002375622   494.723757429
ATOM    151 1H2'  DA A   5     553.517 384.169 492.667  1.00  0.00           H  
REMARK-SIMTK-COORDS   553.517239899   384.168926751   492.666917216
ATOM    152 2H2'  DA A   5     552.992 385.693 493.368  1.00  0.00           H  
REMARK-SIMTK-COORDS   552.991736874   385.693199518   493.368353674
ATOM    153  H3'  DA A   5     555.366 386.043 493.283  1.00  0.00           H  
REMARK-SIMTK-COORDS   555.366012010   386.042847945   493.282560005
ATOM    154  H4'  DA A   5     556.022 385.248 495.722  1.00  0.00           H  
REMARK-SIMTK-COORDS   556.022164015   385.248346950   495.722336371
ATOM    155 1H5'  DA A   5     554.273 386.848 496.776  1.00  0.00           H  
REMARK-SIMTK-COORDS   554.273296927   386.848424683   496.776283787
ATOM    156 2H5'  DA A   5     555.542 387.489 495.711  1.00  0.00           H  
REMARK-SIMTK-COORDS   555.542356536   387.488816417   495.711457447
ATOM    157  H61  DA A   5     546.740 383.228 497.206  1.00  0.00           H  
REMARK-SIMTK-COORDS   546.739829873   383.227624721   497.206204477
ATOM    158  H62  DA A   5     547.276 384.806 496.569  1.00  0.00           H  
REMARK-SIMTK-COORDS   547.275877177   384.805585278   496.569003747
ATOM    159  H8   DA A   5     551.457 386.404 494.716  1.00  0.00           H  
REMARK-SIMTK-COORDS   551.456727671   386.403935490   494.716477973
ATOM    160  H2   DA A   5     550.268 380.465 496.820  1.00  0.00           H  
REMARK-SIMTK-COORDS   550.267994714   380.465471597   496.819620751
ATOM    161  P    DG A   6     555.788 383.540 491.836  1.00  0.00           P  
REMARK-SIMTK-COORDS   555.787878842   383.539988479   491.835833227
ATOM    162  OP1  DG A   6     554.952 384.416 490.980  1.00  0.00           O  
REMARK-SIMTK-COORDS   554.952019259   384.415613004   490.980277590
ATOM    163  OP2  DG A   6     557.039 383.046 491.228  1.00  0.00           O  
REMARK-SIMTK-COORDS   557.038916111   383.045622142   491.227792375
ATOM    164  O5'  DG A   6     554.911 382.313 492.354  1.00  0.00           O  
REMARK-SIMTK-COORDS   554.910622349   382.313271831   492.354457669
ATOM    165  O3'  DG A   6     555.189 378.120 491.910  1.00  0.00           O  
REMARK-SIMTK-COORDS   555.189392800   378.119622364   491.910073622
ATOM    166  C1'  DG A   6     552.782 379.756 492.606  1.00  0.00           C  
REMARK-SIMTK-COORDS   552.781663036   379.755890968   492.605816705
ATOM    167  C2'  DG A   6     553.664 379.895 491.372  1.00  0.00           C  
REMARK-SIMTK-COORDS   553.664060127   379.894914903   491.371986604
ATOM    168  C3'  DG A   6     555.035 379.537 491.922  1.00  0.00           C  
REMARK-SIMTK-COORDS   555.035299913   379.537196048   491.921616180
ATOM    169  C4'  DG A   6     554.992 380.101 493.340  1.00  0.00           C  
REMARK-SIMTK-COORDS   554.991744256   380.101323002   493.339660497
ATOM    170  C5'  DG A   6     555.381 381.552 493.497  1.00  0.00           C  
REMARK-SIMTK-COORDS   555.380808409   381.552243248   493.497221671
ATOM    171  O4'  DG A   6     553.596 379.945 493.747  1.00  0.00           O  
REMARK-SIMTK-COORDS   553.595510669   379.944782869   493.747239886
ATOM    172  N2   DG A   6     548.076 378.276 494.473  1.00  0.00           N  
REMARK-SIMTK-COORDS   548.075562921   378.275841436   494.473229111
ATOM    173  O6   DG A   6     547.573 382.700 493.390  1.00  0.00           O  
REMARK-SIMTK-COORDS   547.573452040   382.699937142   493.390248570
ATOM    174  C6   DG A   6     548.352 381.747 493.418  1.00  0.00           C  
REMARK-SIMTK-COORDS   548.352454586   381.746641173   493.418494456
ATOM    175  C5   DG A   6     549.705 381.689 493.013  1.00  0.00           C  
REMARK-SIMTK-COORDS   549.704651608   381.689192727   493.012548784
ATOM    176  N7   DG A   6     550.527 382.681 492.474  1.00  0.00           N  
REMARK-SIMTK-COORDS   550.527212755   382.681077845   492.473810376
ATOM    177  C8   DG A   6     551.673 382.076 492.292  1.00  0.00           C  
REMARK-SIMTK-COORDS   551.673014251   382.076326787   492.292225437
ATOM    178  N9   DG A   6     551.676 380.750 492.668  1.00  0.00           N  
REMARK-SIMTK-COORDS   551.675961684   380.749826112   492.667933132
ATOM    179  C4   DG A   6     550.404 380.502 493.134  1.00  0.00           C  
REMARK-SIMTK-COORDS   550.403900410   380.502008121   493.134092289
ATOM    180  N3   DG A   6     549.954 379.310 493.608  1.00  0.00           N  
REMARK-SIMTK-COORDS   549.954495474   379.310449800   493.607784140
ATOM    181  C2   DG A   6     548.679 379.362 493.982  1.00  0.00           C  
REMARK-SIMTK-COORDS   548.679209554   379.362313083   493.982353258
ATOM    182  N1   DG A   6     547.908 380.506 493.907  1.00  0.00           N  
REMARK-SIMTK-COORDS   547.908187723   380.505772976   493.906578539
ATOM    183  H1'  DG A   6     552.348 378.757 492.665  1.00  0.00           H  
REMARK-SIMTK-COORDS   552.347647475   378.757050855   492.664620789
ATOM    184 1H2'  DG A   6     553.367 379.215 490.573  1.00  0.00           H  
REMARK-SIMTK-COORDS   553.366667583   379.215241031   490.572832611
ATOM    185 2H2'  DG A   6     553.650 380.905 490.966  1.00  0.00           H  
REMARK-SIMTK-COORDS   553.650324812   380.905351206   490.966146957
ATOM    186  H3'  DG A   6     555.839 379.993 491.341  1.00  0.00           H  
REMARK-SIMTK-COORDS   555.839243118   379.992522870   491.341121729
ATOM    187  H4'  DG A   6     555.680 379.506 493.939  1.00  0.00           H  
REMARK-SIMTK-COORDS   555.680313034   379.505960809   493.939209408
ATOM    188 1H5'  DG A   6     554.934 381.946 494.410  1.00  0.00           H  
REMARK-SIMTK-COORDS   554.934246156   381.945999592   494.410043721
ATOM    189 2H5'  DG A   6     556.465 381.627 493.568  1.00  0.00           H  
REMARK-SIMTK-COORDS   556.464897791   381.627134463   493.568492414
ATOM    190  H21  DG A   6     548.595 377.392 494.556  1.00  0.00           H  
REMARK-SIMTK-COORDS   548.594881788   377.392058519   494.555598214
ATOM    191  H22  DG A   6     547.090 378.323 494.768  1.00  0.00           H  
REMARK-SIMTK-COORDS   547.089930719   378.323456936   494.767843990
ATOM    192  H8   DG A   6     552.549 382.578 491.881  1.00  0.00           H  
REMARK-SIMTK-COORDS   552.549023339   382.577914424   491.880560620
ATOM    193  H1   DG A   6     546.934 380.443 494.233  1.00  0.00           H  
REMARK-SIMTK-COORDS   546.933931378   380.443147399   494.233403586
ATOM    194  P    DC A   7     555.071 377.855 490.207  1.00  0.00           P  
REMARK-SIMTK-COORDS   555.070851064   377.855456178   490.206539829
ATOM    195  OP1  DC A   7     554.873 378.836 489.112  1.00  0.00           O  
REMARK-SIMTK-COORDS   554.873044952   378.835650357   489.111868594
ATOM    196  OP2  DC A   7     555.985 376.735 489.915  1.00  0.00           O  
REMARK-SIMTK-COORDS   555.985319559   376.734637607   489.914760629
ATOM    197  O5'  DC A   7     553.653 377.297 490.678  1.00  0.00           O  
REMARK-SIMTK-COORDS   553.652941170   377.296513931   490.677947399
ATOM    198  O3'  DC A   7     551.908 373.448 490.767  1.00  0.00           O  
REMARK-SIMTK-COORDS   551.907973739   373.448297344   490.766962914
ATOM    199  C1'  DC A   7     550.537 376.109 490.791  1.00  0.00           C  
REMARK-SIMTK-COORDS   550.536584758   376.109210948   490.791315567
ATOM    200  C2'  DC A   7     551.514 375.587 489.747  1.00  0.00           C  
REMARK-SIMTK-COORDS   551.514466409   375.586650252   489.746665006
ATOM    201  C3'  DC A   7     552.462 374.750 490.590  1.00  0.00           C  
REMARK-SIMTK-COORDS   552.462195241   374.749940340   490.590214402
ATOM    202  C4'  DC A   7     552.531 375.532 491.900  1.00  0.00           C  
REMARK-SIMTK-COORDS   552.531278967   375.531819308   491.900103603
ATOM    203  C5'  DC A   7     553.555 376.640 491.968  1.00  0.00           C  
REMARK-SIMTK-COORDS   553.555403955   376.640184305   491.967949303
ATOM    204  O4'  DC A   7     551.198 376.117 492.041  1.00  0.00           O  
REMARK-SIMTK-COORDS   551.197693527   376.117254285   492.041432162
ATOM    205  N4   DC A   7     548.578 381.190 489.868  1.00  0.00           N  
REMARK-SIMTK-COORDS   548.577908753   381.190352595   489.867653360
ATOM    206  C4   DC A   7     549.076 379.982 490.078  1.00  0.00           C  
REMARK-SIMTK-COORDS   549.076372062   379.981925223   490.078099590
ATOM    207  N3   DC A   7     548.268 379.040 490.578  1.00  0.00           N  
REMARK-SIMTK-COORDS   548.268150014   379.040008404   490.578146418
ATOM    208  C2   DC A   7     548.726 377.786 490.816  1.00  0.00           C  
REMARK-SIMTK-COORDS   548.725656410   377.785700429   490.816206078
ATOM    209  O2   DC A   7     548.004 376.894 491.279  1.00  0.00           O  
REMARK-SIMTK-COORDS   548.003532469   376.893897681   491.279081735
ATOM    210  N1   DC A   7     550.055 377.492 490.523  1.00  0.00           N  
REMARK-SIMTK-COORDS   550.055323251   377.491504653   490.523383717
ATOM    211  C6   DC A   7     550.881 378.440 490.014  1.00  0.00           C  
REMARK-SIMTK-COORDS   550.881218884   378.440200564   490.013554851
ATOM    212  C5   DC A   7     550.443 379.703 489.764  1.00  0.00           C  
REMARK-SIMTK-COORDS   550.442930562   379.703223738   489.763507240
ATOM    213  H1'  DC A   7     549.668 375.455 490.875  1.00  0.00           H  
REMARK-SIMTK-COORDS   549.667833563   375.455267697   490.875235675
ATOM    214 1H2'  DC A   7     551.021 374.980 488.985  1.00  0.00           H  
REMARK-SIMTK-COORDS   551.020752456   374.980480438   488.984556293
ATOM    215 2H2'  DC A   7     552.042 376.391 489.235  1.00  0.00           H  
REMARK-SIMTK-COORDS   552.041753283   376.390578491   489.234803757
ATOM    216  H3'  DC A   7     553.448 374.664 490.131  1.00  0.00           H  
REMARK-SIMTK-COORDS   553.448312290   374.663665521   490.131451041
ATOM    217  H4'  DC A   7     552.767 374.813 492.686  1.00  0.00           H  
REMARK-SIMTK-COORDS   552.767150347   374.813356480   492.685846473
ATOM    218 1H5'  DC A   7     553.252 377.362 492.725  1.00  0.00           H  
REMARK-SIMTK-COORDS   553.251792269   377.362343100   492.725120103
ATOM    219 2H5'  DC A   7     554.522 376.218 492.240  1.00  0.00           H  
REMARK-SIMTK-COORDS   554.521860593   376.218430957   492.240453762
ATOM    220  H41  DC A   7     549.177 381.936 489.483  1.00  0.00           H  
REMARK-SIMTK-COORDS   549.177068386   381.935626718   489.482925903
ATOM    221  H42  DC A   7     547.592 381.387 490.091  1.00  0.00           H  
REMARK-SIMTK-COORDS   547.591806472   381.386888919   490.091366939
ATOM    222  H6   DC A   7     551.919 378.183 489.799  1.00  0.00           H  
REMARK-SIMTK-COORDS   551.918980796   378.182771186   489.798858950
ATOM    223  H5   DC A   7     551.102 380.465 489.346  1.00  0.00           H  
REMARK-SIMTK-COORDS   551.101584229   380.464877115   489.345505469
ATOM    224  P    DC A   8     551.741 372.754 489.262  1.00  0.00           P  
REMARK-SIMTK-COORDS   551.740698132   372.753717523   489.262338377
ATOM    225  OP1  DC A   8     552.216 373.461 488.049  1.00  0.00           O  
REMARK-SIMTK-COORDS   552.215673007   373.460587225   488.048688060
ATOM    226  OP2  DC A   8     551.980 371.298 489.299  1.00  0.00           O  
REMARK-SIMTK-COORDS   551.980140573   371.298065791   489.299316110
ATOM    227  O5'  DC A   8     550.190 373.059 489.479  1.00  0.00           O  
REMARK-SIMTK-COORDS   550.189861510   373.058992046   489.478725154
ATOM    228  O3'  DC A   8     546.725 370.644 489.620  1.00  0.00           O  
REMARK-SIMTK-COORDS   546.724658073   370.643601164   489.619643668
ATOM    229  C1'  DC A   8     546.921 373.577 489.054  1.00  0.00           C  
REMARK-SIMTK-COORDS   546.920930301   373.576780043   489.054222694
ATOM    230  C2'  DC A   8     547.617 372.446 488.308  1.00  0.00           C  
REMARK-SIMTK-COORDS   547.617495700   372.446312937   488.307591750
ATOM    231  C3'  DC A   8     547.885 371.448 489.422  1.00  0.00           C  
REMARK-SIMTK-COORDS   547.885006948   371.448081322   489.421961696
ATOM    232  C4'  DC A   8     548.176 372.348 490.621  1.00  0.00           C  
REMARK-SIMTK-COORDS   548.176189102   372.347630901   490.621103267
ATOM    233  C5'  DC A   8     549.605 372.810 490.783  1.00  0.00           C  
REMARK-SIMTK-COORDS   549.605035231   372.810411265   490.782785282
ATOM    234  O4'  DC A   8     547.326 373.519 490.408  1.00  0.00           O  
REMARK-SIMTK-COORDS   547.325833899   373.519225080   490.407980983
ATOM    235  N4   DC A   8     547.981 378.661 487.174  1.00  0.00           N  
REMARK-SIMTK-COORDS   547.980698568   378.661040036   487.174128137
ATOM    236  C4   DC A   8     547.758 377.434 487.619  1.00  0.00           C  
REMARK-SIMTK-COORDS   547.757554276   377.434220428   487.619291336
ATOM    237  N3   DC A   8     546.524 377.125 488.036  1.00  0.00           N  
REMARK-SIMTK-COORDS   546.524403242   377.124692613   488.036434067
ATOM    238  C2   DC A   8     546.239 375.884 488.505  1.00  0.00           C  
REMARK-SIMTK-COORDS   546.239425542   375.884227640   488.504736707
ATOM    239  O2   DC A   8     545.110 375.568 488.899  1.00  0.00           O  
REMARK-SIMTK-COORDS   545.109830922   375.568191228   488.898647840
ATOM    240  N1   DC A   8     547.255 374.932 488.538  1.00  0.00           N  
REMARK-SIMTK-COORDS   547.255168906   374.931602879   488.537622618
ATOM    241  C6   DC A   8     548.508 375.236 488.114  1.00  0.00           C  
REMARK-SIMTK-COORDS   548.508055674   375.236368859   488.114012605
ATOM    242  C5   DC A   8     548.815 376.473 487.637  1.00  0.00           C  
REMARK-SIMTK-COORDS   548.815355937   376.472524364   487.637216929
ATOM    243  H1'  DC A   8     545.837 373.457 489.023  1.00  0.00           H  
REMARK-SIMTK-COORDS   545.837409329   373.456811818   489.022553654
ATOM    244 1H2'  DC A   8     546.986 372.013 487.530  1.00  0.00           H  
REMARK-SIMTK-COORDS   546.985507659   372.013258724   487.529735617
ATOM    245 2H2'  DC A   8     548.543 372.772 487.834  1.00  0.00           H  
REMARK-SIMTK-COORDS   548.542921737   372.771667316   487.834236515
ATOM    246  H3'  DC A   8     548.737 370.805 489.197  1.00  0.00           H  
REMARK-SIMTK-COORDS   548.736936137   370.804622694   489.197213723
ATOM    247  H4'  DC A   8     547.907 371.782 491.514  1.00  0.00           H  
REMARK-SIMTK-COORDS   547.907339680   371.782209051   491.513982945
ATOM    248 1H5'  DC A   8     549.620 373.726 491.372  1.00  0.00           H  
REMARK-SIMTK-COORDS   549.620152086   373.726428760   491.372432999
ATOM    249 2H5'  DC A   8     550.174 372.040 491.301  1.00  0.00           H  
REMARK-SIMTK-COORDS   550.174439709   372.039968523   491.300829220
ATOM    250  H41  DC A   8     548.921 378.928 486.846  1.00  0.00           H  
REMARK-SIMTK-COORDS   548.920761416   378.927661730   486.846049313
ATOM    251  H42  DC A   8     547.215 379.350 487.159  1.00  0.00           H  
REMARK-SIMTK-COORDS   547.215472951   379.350429356   487.158503769
ATOM    252  H6   DC A   8     549.285 374.472 488.156  1.00  0.00           H  
REMARK-SIMTK-COORDS   549.284775504   374.472012874   488.156205415
ATOM    253  H5   DC A   8     549.819 376.718 487.288  1.00  0.00           H  
REMARK-SIMTK-COORDS   549.818597834   376.717561772   487.287748240
ATOM    254  P    DT A   9     546.028 369.694 488.064  1.00  0.00           P  
REMARK-SIMTK-COORDS   546.028481067   369.694060111   488.064063370
ATOM    255  OP1  DT A   9     546.997 369.802 486.947  1.00  0.00           O  
REMARK-SIMTK-COORDS   546.997354809   369.802341060   486.947210691
ATOM    256  OP2  DT A   9     545.420 368.364 488.265  1.00  0.00           O  
REMARK-SIMTK-COORDS   545.420250659   368.363764855   488.265101431
ATOM    257  O5'  DT A   9     544.889 370.795 487.883  1.00  0.00           O  
REMARK-SIMTK-COORDS   544.888601142   370.795034794   487.883429747
ATOM    258  O3'  DT A   9     540.696 370.611 487.382  1.00  0.00           O  
REMARK-SIMTK-COORDS   540.695910355   370.611220429   487.382288801
ATOM    259  C1'  DT A   9     542.556 372.844 486.661  1.00  0.00           C  
REMARK-SIMTK-COORDS   542.555900323   372.843517134   486.660888953
ATOM    260  C2'  DT A   9     542.625 371.398 486.186  1.00  0.00           C  
REMARK-SIMTK-COORDS   542.624793331   371.398467309   486.186331520
ATOM    261  C3'  DT A   9     542.121 370.641 487.405  1.00  0.00           C  
REMARK-SIMTK-COORDS   542.121272134   370.640537469   487.404521884
ATOM    262  C4'  DT A   9     542.664 371.468 488.568  1.00  0.00           C  
REMARK-SIMTK-COORDS   542.664090866   371.467919599   488.567542364
ATOM    263  C5'  DT A   9     544.066 371.142 489.027  1.00  0.00           C  
REMARK-SIMTK-COORDS   544.066185348   371.141629768   489.026946335
ATOM    264  O4'  DT A   9     542.642 372.845 488.072  1.00  0.00           O  
REMARK-SIMTK-COORDS   542.642420244   372.844913828   488.072427954
ATOM    265  O4   DT A   9     546.548 376.115 484.710  1.00  0.00           O  
REMARK-SIMTK-COORDS   546.547685086   376.114935050   484.709530137
ATOM    266  C4   DT A   9     545.689 375.343 485.151  1.00  0.00           C  
REMARK-SIMTK-COORDS   545.689463499   375.342598035   485.151209030
ATOM    267  N3   DT A   9     544.388 375.756 485.322  1.00  0.00           N  
REMARK-SIMTK-COORDS   544.388203033   375.755887484   485.321608653
ATOM    268  C2   DT A   9     543.337 374.999 485.801  1.00  0.00           C  
REMARK-SIMTK-COORDS   543.337475065   374.999006914   485.801028655
ATOM    269  O2   DT A   9     542.214 375.454 485.917  1.00  0.00           O  
REMARK-SIMTK-COORDS   542.213900969   375.453557196   485.916554811
ATOM    270  N1   DT A   9     543.655 373.700 486.138  1.00  0.00           N  
REMARK-SIMTK-COORDS   543.654973785   373.700041171   486.137927100
ATOM    271  C6   DT A   9     544.926 373.200 486.002  1.00  0.00           C  
REMARK-SIMTK-COORDS   544.926411795   373.200116365   486.001921312
ATOM    272  C5   DT A   9     545.926 373.968 485.524  1.00  0.00           C  
REMARK-SIMTK-COORDS   545.926072993   373.968050225   485.524236192
ATOM    273  C7   DT A   9     547.331 373.475 485.361  1.00  0.00           C  
REMARK-SIMTK-COORDS   547.331283513   373.475435470   485.361444607
ATOM    274  H1'  DT A   9     541.605 373.300 486.383  1.00  0.00           H  
REMARK-SIMTK-COORDS   541.605161499   373.300381087   486.383054440
ATOM    275 1H2'  DT A   9     541.991 371.217 485.317  1.00  0.00           H  
REMARK-SIMTK-COORDS   541.990516711   371.217030844   485.316539028
ATOM    276 2H2'  DT A   9     543.637 371.098 485.922  1.00  0.00           H  
REMARK-SIMTK-COORDS   543.637432596   371.097753863   485.922388076
ATOM    277  H3'  DT A   9     542.503 369.619 487.437  1.00  0.00           H  
REMARK-SIMTK-COORDS   542.503013904   369.619131051   487.436927878
ATOM    278  H4'  DT A   9     541.993 371.307 489.412  1.00  0.00           H  
REMARK-SIMTK-COORDS   541.993259702   371.307344045   489.411811302
ATOM    279 1H5'  DT A   9     544.488 372.009 489.534  1.00  0.00           H  
REMARK-SIMTK-COORDS   544.488236521   372.008958617   489.534157806
ATOM    280 2H5'  DT A   9     544.029 370.304 489.722  1.00  0.00           H  
REMARK-SIMTK-COORDS   544.029481300   370.304058467   489.721841383
ATOM    281  H3   DT A   9     544.176 376.732 485.068  1.00  0.00           H  
REMARK-SIMTK-COORDS   544.176452552   376.731609425   485.067787008
ATOM    282  H6   DT A   9     545.131 372.168 486.285  1.00  0.00           H  
REMARK-SIMTK-COORDS   545.131413348   372.167970901   486.285151086
ATOM    283  H71  DT A   9     547.976 374.304 485.062  1.00  0.00           H  
REMARK-SIMTK-COORDS   547.975910282   374.303735056   485.062041659
ATOM    284  H72  DT A   9     547.685 373.066 486.308  1.00  0.00           H  
REMARK-SIMTK-COORDS   547.685498135   373.065956611   486.307724727
ATOM    285  H73  DT A   9     547.359 372.699 484.597  1.00  0.00           H  
REMARK-SIMTK-COORDS   547.359051408   372.699138449   484.596927845
ATOM    286  P    DG A  10     539.378 370.024 485.378  1.00  0.00           P  
REMARK-SIMTK-COORDS   539.378146729   370.023813644   485.377924923
ATOM    287  OP1  DG A  10     540.390 369.384 484.504  1.00  0.00           O  
REMARK-SIMTK-COORDS   540.389984423   369.383967323   484.503776099
ATOM    288  OP2  DG A  10     538.081 369.327 485.483  1.00  0.00           O  
REMARK-SIMTK-COORDS   538.080907428   369.327101722   485.482656445
ATOM    289  O5'  DG A  10     539.152 371.532 484.910  1.00  0.00           O  
REMARK-SIMTK-COORDS   539.152178558   371.531653702   484.910227643
ATOM    290  O3'  DG A  10     535.805 373.687 483.491  1.00  0.00           O  
REMARK-SIMTK-COORDS   535.804969002   373.686524539   483.490859522
ATOM    291  C1'  DG A  10     538.708 374.318 483.129  1.00  0.00           C  
REMARK-SIMTK-COORDS   538.708144574   374.318157293   483.128633537
ATOM    292  C2'  DG A  10     537.988 373.036 482.731  1.00  0.00           C  
REMARK-SIMTK-COORDS   537.988315208   373.036025091   482.730799777
ATOM    293  C3'  DG A  10     536.947 372.903 483.830  1.00  0.00           C  
REMARK-SIMTK-COORDS   536.947241921   372.903337782   483.830306253
ATOM    294  C4'  DG A  10     537.676 373.447 485.057  1.00  0.00           C  
REMARK-SIMTK-COORDS   537.675875295   373.447105387   485.056844551
ATOM    295  C5'  DG A  10     538.520 372.460 485.829  1.00  0.00           C  
REMARK-SIMTK-COORDS   538.519700459   372.460396904   485.828680973
ATOM    296  O4'  DG A  10     538.549 374.492 484.523  1.00  0.00           O  
REMARK-SIMTK-COORDS   538.549299927   374.492393179   484.523368363
ATOM    297  N2   DG A  10     541.053 378.726 481.427  1.00  0.00           N  
REMARK-SIMTK-COORDS   541.053106916   378.726101111   481.426770760
ATOM    298  O6   DG A  10     544.406 375.608 481.618  1.00  0.00           O  
REMARK-SIMTK-COORDS   544.405679260   375.608203800   481.617977552
ATOM    299  C6   DG A  10     543.207 375.818 481.804  1.00  0.00           C  
REMARK-SIMTK-COORDS   543.206591266   375.818185040   481.803751234
ATOM    300  C5   DG A  10     542.205 374.927 482.250  1.00  0.00           C  
REMARK-SIMTK-COORDS   542.205082413   374.926938483   482.250056727
ATOM    301  N7   DG A  10     542.290 373.578 482.602  1.00  0.00           N  
REMARK-SIMTK-COORDS   542.290197094   373.577941710   482.601688916
ATOM    302  C8   DG A  10     541.066 373.262 482.940  1.00  0.00           C  
REMARK-SIMTK-COORDS   541.066423192   373.262346355   482.939823517
ATOM    303  N9   DG A  10     540.167 374.302 482.837  1.00  0.00           N  
REMARK-SIMTK-COORDS   540.167275057   374.302411540   482.837032259
ATOM    304  C4   DG A  10     540.905 375.377 482.392  1.00  0.00           C  
REMARK-SIMTK-COORDS   540.905006207   375.377106477   482.392463320
ATOM    305  N3   DG A  10     540.418 376.621 482.146  1.00  0.00           N  
REMARK-SIMTK-COORDS   540.418150698   376.621374841   482.145627444
ATOM    306  C2   DG A  10     541.359 377.458 481.718  1.00  0.00           C  
REMARK-SIMTK-COORDS   541.359320501   377.458279239   481.717683017
ATOM    307  N1   DG A  10     542.683 377.099 481.556  1.00  0.00           N  
REMARK-SIMTK-COORDS   542.683135274   377.098854276   481.556297943
ATOM    308  H1'  DG A  10     538.269 375.183 482.630  1.00  0.00           H  
REMARK-SIMTK-COORDS   538.268857302   375.183057018   482.630151683
ATOM    309 1H2'  DG A  10     537.521 373.112 481.748  1.00  0.00           H  
REMARK-SIMTK-COORDS   537.521178341   373.112425863   481.748459678
ATOM    310 2H2'  DG A  10     538.657 372.176 482.711  1.00  0.00           H  
REMARK-SIMTK-COORDS   538.656503288   372.176369187   482.710990282
ATOM    311  H3'  DG A  10     536.642 371.867 483.981  1.00  0.00           H  
REMARK-SIMTK-COORDS   536.642369363   371.866506809   483.980822886
ATOM    312  H4'  DG A  10     536.913 373.833 485.734  1.00  0.00           H  
REMARK-SIMTK-COORDS   536.913483423   373.832754482   485.733657235
ATOM    313 1H5'  DG A  10     539.283 373.002 486.388  1.00  0.00           H  
REMARK-SIMTK-COORDS   539.282746897   373.001594166   486.387762056
ATOM    314 2H5'  DG A  10     537.886 371.914 486.526  1.00  0.00           H  
REMARK-SIMTK-COORDS   537.885656451   371.914449740   486.525723216
ATOM    315  H21  DG A  10     540.084 379.057 481.526  1.00  0.00           H  
REMARK-SIMTK-COORDS   540.084440506   379.056876994   481.525875260
ATOM    316  H22  DG A  10     541.787 379.371 481.102  1.00  0.00           H  
REMARK-SIMTK-COORDS   541.787070512   379.371442987   481.102167461
ATOM    317  H8   DG A  10     540.783 372.264 483.274  1.00  0.00           H  
REMARK-SIMTK-COORDS   540.782842556   372.264303946   483.274402914
ATOM    318  H1   DG A  10     543.335 377.826 481.230  1.00  0.00           H  
REMARK-SIMTK-COORDS   543.335350912   377.825653258   481.230276470
ATOM    319  P    DT A  11     534.922 373.418 481.525  1.00  0.00           P  
REMARK-SIMTK-COORDS   534.922340237   373.418478974   481.524585560
ATOM    320  OP1  DT A  11     535.491 372.209 480.882  1.00  0.00           O  
REMARK-SIMTK-COORDS   535.490532110   372.209120748   480.882392693
ATOM    321  OP2  DT A  11     533.459 373.581 481.416  1.00  0.00           O  
REMARK-SIMTK-COORDS   533.458772465   373.580500187   481.416121260
ATOM    322  O5'  DT A  11     535.660 374.714 480.957  1.00  0.00           O  
REMARK-SIMTK-COORDS   535.659637216   374.714037668   480.957116764
ATOM    323  O3'  DT A  11     534.354 378.135 478.845  1.00  0.00           O  
REMARK-SIMTK-COORDS   534.354156832   378.134612538   478.845488357
ATOM    324  C1'  DT A  11     537.117 376.993 479.004  1.00  0.00           C  
REMARK-SIMTK-COORDS   537.117108341   376.992577687   479.003552764
ATOM    325  C2'  DT A  11     535.854 376.284 478.535  1.00  0.00           C  
REMARK-SIMTK-COORDS   535.853732205   376.283813453   478.534880169
ATOM    326  C3'  DT A  11     534.791 376.908 479.426  1.00  0.00           C  
REMARK-SIMTK-COORDS   534.791278846   376.907783099   479.425853648
ATOM    327  C4'  DT A  11     535.536 377.124 480.742  1.00  0.00           C  
REMARK-SIMTK-COORDS   535.535564981   377.123889317   480.741591560
ATOM    328  C5'  DT A  11     535.558 375.956 481.700  1.00  0.00           C  
REMARK-SIMTK-COORDS   535.558232366   375.955817921   481.699965915
ATOM    329  O4'  DT A  11     536.909 377.422 480.335  1.00  0.00           O  
REMARK-SIMTK-COORDS   536.909342395   377.422174905   480.334796371
ATOM    330  O4   DT A  11     541.682 373.894 478.910  1.00  0.00           O  
REMARK-SIMTK-COORDS   541.681505972   373.893903220   478.909676125
ATOM    331  C4   DT A  11     540.631 374.545 478.947  1.00  0.00           C  
REMARK-SIMTK-COORDS   540.631470660   374.545159119   478.947366970
ATOM    332  N3   DT A  11     540.616 375.879 478.611  1.00  0.00           N  
REMARK-SIMTK-COORDS   540.615557326   375.879203584   478.610922132
ATOM    333  C2   DT A  11     539.518 376.717 478.608  1.00  0.00           C  
REMARK-SIMTK-COORDS   539.518027198   376.717155035   478.608475549
ATOM    334  O2   DT A  11     539.602 377.890 478.293  1.00  0.00           O  
REMARK-SIMTK-COORDS   539.601615277   377.890116159   478.292950217
ATOM    335  N1   DT A  11     538.330 376.130 478.989  1.00  0.00           N  
REMARK-SIMTK-COORDS   538.329797541   376.129873077   478.989038530
ATOM    336  C6   DT A  11     538.250 374.805 479.342  1.00  0.00           C  
REMARK-SIMTK-COORDS   538.249699899   374.805449769   479.341833469
ATOM    337  C5   DT A  11     539.343 374.016 479.326  1.00  0.00           C  
REMARK-SIMTK-COORDS   539.342557829   374.016368886   479.326312354
ATOM    338  C7   DT A  11     539.313 372.568 479.707  1.00  0.00           C  
REMARK-SIMTK-COORDS   539.312571319   372.567993620   479.707228219
ATOM    339  H1'  DT A  11     537.318 377.875 478.394  1.00  0.00           H  
REMARK-SIMTK-COORDS   537.318233068   377.874761246   478.394354920
ATOM    340 1H2'  DT A  11     535.643 376.466 477.479  1.00  0.00           H  
REMARK-SIMTK-COORDS   535.643144571   376.466489188   477.479395719
ATOM    341 2H2'  DT A  11     535.908 375.206 478.677  1.00  0.00           H  
REMARK-SIMTK-COORDS   535.907611223   375.205633090   478.676856070
ATOM    342  H3'  DT A  11     533.934 376.248 479.563  1.00  0.00           H  
REMARK-SIMTK-COORDS   533.933805562   376.247536311   479.563191724
ATOM    343  H4'  DT A  11     535.050 377.958 481.248  1.00  0.00           H  
REMARK-SIMTK-COORDS   535.049695811   377.958233328   481.247941458
ATOM    344 1H5'  DT A  11     536.414 376.056 482.367  1.00  0.00           H  
REMARK-SIMTK-COORDS   536.413957065   376.056131971   482.367290670
ATOM    345 2H5'  DT A  11     534.643 375.959 482.290  1.00  0.00           H  
REMARK-SIMTK-COORDS   534.642839632   375.958712787   482.289711421
ATOM    346  H3   DT A  11     541.516 376.297 478.335  1.00  0.00           H  
REMARK-SIMTK-COORDS   541.515976652   376.296724065   478.334844814
ATOM    347  H6   DT A  11     537.289 374.386 479.640  1.00  0.00           H  
REMARK-SIMTK-COORDS   537.289262120   374.385635487   479.639968072
ATOM    348  H71  DT A  11     540.330 372.173 479.719  1.00  0.00           H  
REMARK-SIMTK-COORDS   540.329837526   372.172645898   479.718874890
ATOM    349  H72  DT A  11     538.872 372.461 480.699  1.00  0.00           H  
REMARK-SIMTK-COORDS   538.872303802   372.461338631   480.698881498
ATOM    350  H73  DT A  11     538.716 372.013 478.984  1.00  0.00           H  
REMARK-SIMTK-COORDS   538.715727245   372.013114206   478.983501760
ATOM    351  P    DA A  12     533.774 378.289 476.892  1.00  0.00           P  
REMARK-SIMTK-COORDS   533.773598158   378.289048325   476.891808639
ATOM    352  OP1  DA A  12     533.597 376.892 476.425  1.00  0.00           O  
REMARK-SIMTK-COORDS   533.596883598   376.892090493   476.424859197
ATOM    353  OP2  DA A  12     532.703 379.235 476.523  1.00  0.00           O  
REMARK-SIMTK-COORDS   532.702855296   379.235414883   476.522819400
ATOM    354  O5'  DA A  12     535.185 378.839 476.393  1.00  0.00           O  
REMARK-SIMTK-COORDS   535.184965236   378.838782929   476.392683569
ATOM    355  O3'  DA A  12     536.363 382.046 473.905  1.00  0.00           O  
REMARK-SIMTK-COORDS   536.362749397   382.046137805   473.904647361
ATOM    356  C1'  DA A  12     537.903 379.576 474.601  1.00  0.00           C  
REMARK-SIMTK-COORDS   537.903110082   379.575623748   474.601214841
ATOM    357  C2'  DA A  12     536.524 379.650 473.959  1.00  0.00           C  
REMARK-SIMTK-COORDS   536.523768473   379.649522921   473.959483093
ATOM    358  C3'  DA A  12     535.935 380.888 474.618  1.00  0.00           C  
REMARK-SIMTK-COORDS   535.934811527   380.888177784   474.617849136
ATOM    359  C4'  DA A  12     536.515 380.831 476.029  1.00  0.00           C  
REMARK-SIMTK-COORDS   536.515100126   380.830648790   476.029458344
ATOM    360  C5'  DA A  12     535.746 380.010 477.038  1.00  0.00           C  
REMARK-SIMTK-COORDS   535.746421736   380.010171065   477.038084555
ATOM    361  O4'  DA A  12     537.839 380.233 475.851  1.00  0.00           O  
REMARK-SIMTK-COORDS   537.838942967   380.233095185   475.851293195
ATOM    362  N6   DA A  12     540.978 374.412 475.253  1.00  0.00           N  
REMARK-SIMTK-COORDS   540.978277710   374.411738088   475.253419527
ATOM    363  C6   DA A  12     540.858 375.718 474.961  1.00  0.00           C  
REMARK-SIMTK-COORDS   540.858318683   375.718294491   474.960767519
ATOM    364  C5   DA A  12     539.631 376.412 475.025  1.00  0.00           C  
REMARK-SIMTK-COORDS   539.631460587   376.412135171   475.025368771
ATOM    365  N7   DA A  12     538.353 376.016 475.374  1.00  0.00           N  
REMARK-SIMTK-COORDS   538.353313830   376.015931827   475.374159221
ATOM    366  C8   DA A  12     537.646 377.099 475.243  1.00  0.00           C  
REMARK-SIMTK-COORDS   537.646158207   377.098880297   475.243057980
ATOM    367  N9   DA A  12     538.376 378.185 474.845  1.00  0.00           N  
REMARK-SIMTK-COORDS   538.376289565   378.185280483   474.844937601
ATOM    368  C4   DA A  12     539.667 377.739 474.705  1.00  0.00           C  
REMARK-SIMTK-COORDS   539.666678322   377.738715011   474.705144416
ATOM    369  N3   DA A  12     540.736 378.463 474.326  1.00  0.00           N  
REMARK-SIMTK-COORDS   540.736097759   378.462550797   474.325696366
ATOM    370  C2   DA A  12     541.811 377.704 474.298  1.00  0.00           C  
REMARK-SIMTK-COORDS   541.811187466   377.704112822   474.298183459
ATOM    371  N1   DA A  12     541.943 376.413 474.587  1.00  0.00           N  
REMARK-SIMTK-COORDS   541.943021564   376.413018689   474.586604522
ATOM    372  H1'  DA A  12     538.646 380.087 473.991  1.00  0.00           H  
REMARK-SIMTK-COORDS   538.646395713   380.086996274   473.990606448
ATOM    373 1H2'  DA A  12     536.577 379.765 472.876  1.00  0.00           H  
REMARK-SIMTK-COORDS   536.577403866   379.764874157   472.875922602
ATOM    374 2H2'  DA A  12     535.923 378.766 474.167  1.00  0.00           H  
REMARK-SIMTK-COORDS   535.923258499   378.766146343   474.166740402
ATOM    375  H3'  DA A  12     534.844 380.859 474.639  1.00  0.00           H  
REMARK-SIMTK-COORDS   534.844228599   380.858907088   474.638803891
ATOM    376  H4'  DA A  12     536.555 381.856 476.398  1.00  0.00           H  
REMARK-SIMTK-COORDS   536.555011923   381.855904827   476.397636438
ATOM    377 1H5'  DA A  12     536.420 379.702 477.837  1.00  0.00           H  
REMARK-SIMTK-COORDS   536.420105689   379.701738384   477.836718522
ATOM    378 2H5'  DA A  12     534.946 380.617 477.459  1.00  0.00           H  
REMARK-SIMTK-COORDS   534.945807745   380.617238840   477.458864730
ATOM    379  H61  DA A  12     541.897 373.953 475.189  1.00  0.00           H  
REMARK-SIMTK-COORDS   541.896972889   373.953327167   475.189485219
ATOM    380  H62  DA A  12     540.149 373.871 475.539  1.00  0.00           H  
REMARK-SIMTK-COORDS   540.149317738   373.871265541   475.539197047
ATOM    381  H8   DA A  12     536.574 377.138 475.433  1.00  0.00           H  
REMARK-SIMTK-COORDS   536.573795733   377.137842009   475.433335958
ATOM    382  H2   DA A  12     542.729 378.209 473.996  1.00  0.00           H  
REMARK-SIMTK-COORDS   542.729081299   378.208801206   473.995575549
ATOM    383  P    DC A  13     536.118 382.158 471.918  1.00  0.00           P  
REMARK-SIMTK-COORDS   536.117996276   382.158366395   471.918273494
ATOM    384  OP1  DC A  13     535.221 381.047 471.518  1.00  0.00           O  
REMARK-SIMTK-COORDS   535.221370609   381.047471733   471.518037983
ATOM    385  OP2  DC A  13     535.827 383.474 471.317  1.00  0.00           O  
REMARK-SIMTK-COORDS   535.826648701   383.474282287   471.317354235
ATOM    386  O5'  DC A  13     537.632 381.747 471.627  1.00  0.00           O  
REMARK-SIMTK-COORDS   537.631605459   381.746784913   471.627244417
ATOM    387  O3'  DC A  13     540.678 383.345 469.172  1.00  0.00           O  
REMARK-SIMTK-COORDS   540.677627810   383.345314131   469.172034003
ATOM    388  C1'  DC A  13     540.444 380.570 470.270  1.00  0.00           C  
REMARK-SIMTK-COORDS   540.443856147   380.570264991   470.270312237
ATOM    389  C2'  DC A  13     539.429 381.307 469.405  1.00  0.00           C  
REMARK-SIMTK-COORDS   539.429288819   381.306731692   469.404929701
ATOM    390  C3'  DC A  13     539.594 382.742 469.876  1.00  0.00           C  
REMARK-SIMTK-COORDS   539.594072009   382.742392696   469.875645096
ATOM    391  C4'  DC A  13     539.891 382.580 471.365  1.00  0.00           C  
REMARK-SIMTK-COORDS   539.890660612   382.579679327   471.364764487
ATOM    392  C5'  DC A  13     538.694 382.486 472.282  1.00  0.00           C  
REMARK-SIMTK-COORDS   538.694080794   382.486237978   472.282028601
ATOM    393  O4'  DC A  13     540.643 381.328 471.448  1.00  0.00           O  
REMARK-SIMTK-COORDS   540.643258398   381.327543263   471.447889989
ATOM    394  N4   DC A  13     539.009 375.449 471.761  1.00  0.00           N  
REMARK-SIMTK-COORDS   539.008782232   375.449168509   471.761116613
ATOM    395  C4   DC A  13     539.322 376.686 471.408  1.00  0.00           C  
REMARK-SIMTK-COORDS   539.322002911   376.686096906   471.407632601
ATOM    396  N3   DC A  13     540.594 376.953 471.091  1.00  0.00           N  
REMARK-SIMTK-COORDS   540.594430608   376.953038647   471.091172709
ATOM    397  C2   DC A  13     540.973 378.203 470.724  1.00  0.00           C  
REMARK-SIMTK-COORDS   540.972505313   378.202783812   470.724471822
ATOM    398  O2   DC A  13     542.141 378.481 470.428  1.00  0.00           O  
REMARK-SIMTK-COORDS   542.141027799   378.481033813   470.427552408
ATOM    399  N1   DC A  13     540.008 379.207 470.676  1.00  0.00           N  
REMARK-SIMTK-COORDS   540.007963697   379.206581745   470.675900426
ATOM    400  C6   DC A  13     538.715 378.944 470.993  1.00  0.00           C  
REMARK-SIMTK-COORDS   538.714657599   378.943875057   470.992756120
ATOM    401  C5   DC A  13     538.313 377.697 471.360  1.00  0.00           C  
REMARK-SIMTK-COORDS   538.312539036   377.697429550   471.359528884
ATOM    402  H1'  DC A  13     541.404 380.484 469.760  1.00  0.00           H  
REMARK-SIMTK-COORDS   541.403806326   380.484375137   469.759889289
ATOM    403 1H2'  DC A  13     539.647 381.211 468.339  1.00  0.00           H  
REMARK-SIMTK-COORDS   539.647277769   381.210624231   468.339448976
ATOM    404 2H2'  DC A  13     538.413 380.950 469.565  1.00  0.00           H  
REMARK-SIMTK-COORDS   538.412720644   380.949814183   469.564720303
ATOM    405  H3'  DC A  13     538.689 383.330 469.717  1.00  0.00           H  
REMARK-SIMTK-COORDS   538.688581456   383.330001971   469.717101101
ATOM    406  H4'  DC A  13     540.475 383.449 471.668  1.00  0.00           H  
REMARK-SIMTK-COORDS   540.474553350   383.449227784   471.668360848
ATOM    407 1H5'  DC A  13     538.985 381.976 473.199  1.00  0.00           H  
REMARK-SIMTK-COORDS   538.985179036   381.975636009   473.199388096
ATOM    408 2H5'  DC A  13     538.349 383.491 472.524  1.00  0.00           H  
REMARK-SIMTK-COORDS   538.348889301   383.490554330   472.523616053
ATOM    409  H41  DC A  13     538.036 375.214 472.010  1.00  0.00           H  
REMARK-SIMTK-COORDS   538.036437111   375.214355400   472.009810741
ATOM    410  H42  DC A  13     539.738 374.722 471.791  1.00  0.00           H  
REMARK-SIMTK-COORDS   539.737531121   374.721761778   471.790722423
ATOM    411  H6   DC A  13     537.982 379.751 470.951  1.00  0.00           H  
REMARK-SIMTK-COORDS   537.982036700   379.750617015   470.950946652
ATOM    412  H5   DC A  13     537.273 377.481 471.606  1.00  0.00           H  
REMARK-SIMTK-COORDS   537.272675334   377.481335512   471.605806875
ATOM    413  P    DG A  14     541.127 383.308 466.986  1.00  0.00           P  
REMARK-SIMTK-COORDS   541.127224978   383.308009037   466.985947724
ATOM    414  OP1  DG A  14     539.786 382.894 466.509  1.00  0.00           O  
REMARK-SIMTK-COORDS   539.786215385   382.893716208   466.509072770
ATOM    415  OP2  DG A  14     541.763 384.416 466.246  1.00  0.00           O  
REMARK-SIMTK-COORDS   541.762986266   384.415624604   466.245541525
ATOM    416  O5'  DG A  14     542.095 382.041 467.010  1.00  0.00           O  
REMARK-SIMTK-COORDS   542.095123203   382.040744181   467.010377475
ATOM    417  O3'  DG A  14     545.716 381.084 465.052  1.00  0.00           O  
REMARK-SIMTK-COORDS   545.715835233   381.083747942   465.051681840
ATOM    418  C1'  DG A  14     543.726 379.221 466.288  1.00  0.00           C  
REMARK-SIMTK-COORDS   543.726399064   379.220562917   466.288322973
ATOM    419  C2'  DG A  14     543.468 380.252 465.198  1.00  0.00           C  
REMARK-SIMTK-COORDS   543.467516199   380.252166141   465.197881113
ATOM    420  C3'  DG A  14     544.424 381.368 465.585  1.00  0.00           C  
REMARK-SIMTK-COORDS   544.424137150   381.368283222   465.584550244
ATOM    421  C4'  DG A  14     544.406 381.319 467.110  1.00  0.00           C  
REMARK-SIMTK-COORDS   544.405853867   381.319329031   467.110412364
ATOM    422  C5'  DG A  14     543.315 382.108 467.794  1.00  0.00           C  
REMARK-SIMTK-COORDS   543.314510386   382.108321172   467.794391025
ATOM    423  O4'  DG A  14     544.224 379.902 467.424  1.00  0.00           O  
REMARK-SIMTK-COORDS   544.224379129   379.901893794   467.423522995
ATOM    424  N2   DG A  14     544.122 374.091 467.451  1.00  0.00           N  
REMARK-SIMTK-COORDS   544.122230985   374.090606938   467.451088101
ATOM    425  O6   DG A  14     539.696 375.100 468.074  1.00  0.00           O  
REMARK-SIMTK-COORDS   539.696149382   375.100271165   468.073956301
ATOM    426  C6   DG A  14     540.800 375.542 467.753  1.00  0.00           C  
REMARK-SIMTK-COORDS   540.799887508   375.541990521   467.752923343
ATOM    427  C5   DG A  14     541.155 376.853 467.362  1.00  0.00           C  
REMARK-SIMTK-COORDS   541.155337584   376.852510950   467.362128702
ATOM    428  N7   DG A  14     540.369 377.999 467.232  1.00  0.00           N  
REMARK-SIMTK-COORDS   540.368668015   377.999207439   467.232051220
ATOM    429  C8   DG A  14     541.214 378.920 466.847  1.00  0.00           C  
REMARK-SIMTK-COORDS   541.214489561   378.919877377   466.846680257
ATOM    430  N9   DG A  14     542.511 378.471 466.706  1.00  0.00           N  
REMARK-SIMTK-COORDS   542.510607659   378.471335962   466.706475133
ATOM    431  C4   DG A  14     542.471 377.136 467.041  1.00  0.00           C  
REMARK-SIMTK-COORDS   542.470524730   377.135932137   467.041061419
ATOM    432  N3   DG A  14     543.533 376.289 467.039  1.00  0.00           N  
REMARK-SIMTK-COORDS   543.532997840   376.288992240   467.039137418
ATOM    433  C2   DG A  14     543.197 375.053 467.399  1.00  0.00           C  
REMARK-SIMTK-COORDS   543.196928352   375.053356209   467.399147000
ATOM    434  N1   DG A  14     541.912 374.683 467.746  1.00  0.00           N  
REMARK-SIMTK-COORDS   541.912346213   374.683070508   467.746212162
ATOM    435  H1'  DG A  14     544.481 378.499 465.972  1.00  0.00           H  
REMARK-SIMTK-COORDS   544.480902123   378.499340374   465.971981105
ATOM    436 1H2'  DG A  14     543.689 379.866 464.203  1.00  0.00           H  
REMARK-SIMTK-COORDS   543.689396795   379.865703028   464.202661910
ATOM    437 2H2'  DG A  14     542.435 380.598 465.193  1.00  0.00           H  
REMARK-SIMTK-COORDS   542.434965307   380.598135264   465.193406409
ATOM    438  H3'  DG A  14     544.088 382.339 465.218  1.00  0.00           H  
REMARK-SIMTK-COORDS   544.088062035   382.339373682   465.217592705
ATOM    439  H4'  DG A  14     545.363 381.712 467.452  1.00  0.00           H  
REMARK-SIMTK-COORDS   545.363458842   381.712283114   467.451911708
ATOM    440 1H5'  DG A  14     543.138 381.691 468.786  1.00  0.00           H  
REMARK-SIMTK-COORDS   543.137903273   381.690998451   468.785530609
ATOM    441 2H5'  DG A  14     543.631 383.146 467.894  1.00  0.00           H  
REMARK-SIMTK-COORDS   543.630770166   383.145581345   467.894436434
ATOM    442  H21  DG A  14     545.098 374.301 467.205  1.00  0.00           H  
REMARK-SIMTK-COORDS   545.098087468   374.301464469   467.204527304
ATOM    443  H22  DG A  14     543.858 373.137 467.737  1.00  0.00           H  
REMARK-SIMTK-COORDS   543.857652939   373.137263138   467.736867834
ATOM    444  H8   DG A  14     540.920 379.952 466.654  1.00  0.00           H  
REMARK-SIMTK-COORDS   540.920057554   379.951710221   466.654116566
ATOM    445  H1   DG A  14     541.759 373.703 468.021  1.00  0.00           H  
REMARK-SIMTK-COORDS   541.759494970   373.702833721   468.021320033
ATOM    446  P    DG A  15     546.017 380.507 462.906  1.00  0.00           P  
REMARK-SIMTK-COORDS   546.017290036   380.506667051   462.905585644
ATOM    447  OP1  DG A  15     544.747 380.831 462.214  1.00  0.00           O  
REMARK-SIMTK-COORDS   544.747121903   380.830841355   462.213531503
ATOM    448  OP2  DG A  15     547.254 380.914 462.211  1.00  0.00           O  
REMARK-SIMTK-COORDS   547.254378687   380.914103695   462.210738141
ATOM    449  O5'  DG A  15     546.061 378.945 463.228  1.00  0.00           O  
REMARK-SIMTK-COORDS   546.060806663   378.945427878   463.228110909
ATOM    450  O3'  DG A  15     548.644 375.795 462.105  1.00  0.00           O  
REMARK-SIMTK-COORDS   548.643808068   375.794535617   462.104782061
ATOM    451  C1'  DG A  15     545.821 375.620 463.085  1.00  0.00           C  
REMARK-SIMTK-COORDS   545.821247443   375.620063741   463.085244748
ATOM    452  C2'  DG A  15     546.331 376.400 461.880  1.00  0.00           C  
REMARK-SIMTK-COORDS   546.330686087   376.400241604   461.880220362
ATOM    453  C3'  DG A  15     547.708 376.842 462.348  1.00  0.00           C  
REMARK-SIMTK-COORDS   547.707593333   376.842178527   462.348378659
ATOM    454  C4'  DG A  15     547.496 377.092 463.840  1.00  0.00           C  
REMARK-SIMTK-COORDS   547.496446016   377.092090516   463.839668976
ATOM    455  C5'  DG A  15     546.998 378.464 464.226  1.00  0.00           C  
REMARK-SIMTK-COORDS   546.997895797   378.464400775   464.226422424
ATOM    456  O4'  DG A  15     546.493 376.102 464.233  1.00  0.00           O  
REMARK-SIMTK-COORDS   546.493376998   376.102378703   464.232628354
ATOM    457  N2   DG A  15     543.037 371.457 464.742  1.00  0.00           N  
REMARK-SIMTK-COORDS   543.037314586   371.457117887   464.741974558
ATOM    458  O6   DG A  15     539.982 374.855 464.398  1.00  0.00           O  
REMARK-SIMTK-COORDS   539.981890461   374.854754554   464.398414532
ATOM    459  C6   DG A  15     541.164 374.539 464.262  1.00  0.00           C  
REMARK-SIMTK-COORDS   541.164304533   374.538884889   464.262255380
ATOM    460  C5   DG A  15     542.254 375.331 463.837  1.00  0.00           C  
REMARK-SIMTK-COORDS   542.254337380   375.330849798   463.836639383
ATOM    461  N7   DG A  15     542.299 376.674 463.457  1.00  0.00           N  
REMARK-SIMTK-COORDS   542.298798656   376.674121667   463.456736920
ATOM    462  C8   DG A  15     543.558 376.878 463.166  1.00  0.00           C  
REMARK-SIMTK-COORDS   543.557916179   376.878112059   463.165929454
ATOM    463  N9   DG A  15     544.359 375.767 463.321  1.00  0.00           N  
REMARK-SIMTK-COORDS   544.359341988   375.767055038   463.320971283
ATOM    464  C4   DG A  15     543.516 374.769 463.755  1.00  0.00           C  
REMARK-SIMTK-COORDS   543.515609880   374.768953025   463.755443954
ATOM    465  N3   DG A  15     543.882 373.491 464.034  1.00  0.00           N  
REMARK-SIMTK-COORDS   543.882153903   373.490669719   464.034365573
ATOM    466  C2   DG A  15     542.855 372.743 464.427  1.00  0.00           C  
REMARK-SIMTK-COORDS   542.854586660   372.742928620   464.427220266
ATOM    467  N1   DG A  15     541.565 373.222 464.547  1.00  0.00           N  
REMARK-SIMTK-COORDS   541.564772349   373.222174263   464.547302141
ATOM    468  H1'  DG A  15     546.047 374.558 462.986  1.00  0.00           H  
REMARK-SIMTK-COORDS   546.046751197   374.557613052   462.985969428
ATOM    469 1H2'  DG A  15     546.395 375.781 460.985  1.00  0.00           H  
REMARK-SIMTK-COORDS   546.395196488   375.781371859   460.984740241
ATOM    470 2H2'  DG A  15     545.698 377.255 461.644  1.00  0.00           H  
REMARK-SIMTK-COORDS   545.698431973   377.254891269   461.644201960
ATOM    471  H3'  DG A  15     548.040 377.749 461.840  1.00  0.00           H  
REMARK-SIMTK-COORDS   548.039974265   377.748811192   461.840283071
ATOM    472  H4'  DG A  15     548.460 376.939 464.326  1.00  0.00           H  
REMARK-SIMTK-COORDS   548.459681962   376.939437849   464.326408820
ATOM    473 1H5'  DG A  15     546.504 378.406 465.196  1.00  0.00           H  
REMARK-SIMTK-COORDS   546.504176080   378.406225430   465.196248425
ATOM    474 2H5'  DG A  15     547.844 379.147 464.296  1.00  0.00           H  
REMARK-SIMTK-COORDS   547.843762965   379.146725321   464.296279043
ATOM    475  H21  DG A  15     543.974 371.039 464.674  1.00  0.00           H  
REMARK-SIMTK-COORDS   543.974410021   371.039125196   464.673540245
ATOM    476  H22  DG A  15     542.239 370.885 465.052  1.00  0.00           H  
REMARK-SIMTK-COORDS   542.239354570   370.884618184   465.051877612
ATOM    477  H8   DG A  15     543.940 377.843 462.831  1.00  0.00           H  
REMARK-SIMTK-COORDS   543.939939117   377.842678504   462.831086134
ATOM    478  H1   DG A  15     540.843 372.564 464.871  1.00  0.00           H  
REMARK-SIMTK-COORDS   540.842568138   372.563694402   464.870933647
ATOM    479  P    DA A  16     548.656 375.345 460.322  1.00  0.00           P  
REMARK-SIMTK-COORDS   548.656343036   375.344843696   460.322034887
ATOM    480  OP1  DA A  16     547.858 376.160 459.374  1.00  0.00           O  
REMARK-SIMTK-COORDS   547.857814765   376.160246105   459.374283595
ATOM    481  OP2  DA A  16     550.000 374.945 459.860  1.00  0.00           O  
REMARK-SIMTK-COORDS   549.999802494   374.945239598   459.859772787
ATOM    482  O5'  DA A  16     547.819 374.056 460.747  1.00  0.00           O  
REMARK-SIMTK-COORDS   547.818538941   374.055999505   460.746600487
ATOM    483  O3'  DA A  16     548.450 369.895 460.356  1.00  0.00           O  
REMARK-SIMTK-COORDS   548.450425703   369.895162884   460.355726161
ATOM    484  C1'  DA A  16     545.867 371.349 460.772  1.00  0.00           C  
REMARK-SIMTK-COORDS   545.866689214   371.348557518   460.772027484
ATOM    485  C2'  DA A  16     546.868 371.556 459.643  1.00  0.00           C  
REMARK-SIMTK-COORDS   546.867679624   371.556379325   459.643004767
ATOM    486  C3'  DA A  16     548.193 371.297 460.344  1.00  0.00           C  
REMARK-SIMTK-COORDS   548.192920406   371.297378947   460.343888261
ATOM    487  C4'  DA A  16     547.950 371.853 461.746  1.00  0.00           C  
REMARK-SIMTK-COORDS   547.949766265   371.852950453   461.745637656
ATOM    488  C5'  DA A  16     548.212 373.328 461.938  1.00  0.00           C  
REMARK-SIMTK-COORDS   548.212244127   373.327933321   461.937751972
ATOM    489  O4'  DA A  16     546.531 371.593 461.996  1.00  0.00           O  
REMARK-SIMTK-COORDS   546.531481198   371.593430042   461.995616903
ATOM    490  N6   DA A  16     540.441 374.011 460.917  1.00  0.00           N  
REMARK-SIMTK-COORDS   540.441010576   374.011004400   460.917388809
ATOM    491  C6   DA A  16     541.284 372.976 461.076  1.00  0.00           C  
REMARK-SIMTK-COORDS   541.284026522   372.975951421   461.075864184
ATOM    492  C5   DA A  16     542.667 373.062 460.810  1.00  0.00           C  
REMARK-SIMTK-COORDS   542.667093812   373.061998933   460.810365223
ATOM    493  N7   DA A  16     543.471 374.101 460.376  1.00  0.00           N  
REMARK-SIMTK-COORDS   543.470510435   374.100541407   460.376496281
ATOM    494  C8   DA A  16     544.657 373.573 460.322  1.00  0.00           C  
REMARK-SIMTK-COORDS   544.657379863   373.572869243   460.322301740
ATOM    495  N9   DA A  16     544.691 372.260 460.705  1.00  0.00           N  
REMARK-SIMTK-COORDS   544.691347397   372.259863459   460.705340926
ATOM    496  C4   DA A  16     543.398 371.929 461.024  1.00  0.00           C  
REMARK-SIMTK-COORDS   543.397885075   371.928884195   461.023890682
ATOM    497  N3   DA A  16     542.951 370.733 461.451  1.00  0.00           N  
REMARK-SIMTK-COORDS   542.951047343   370.733314838   461.451122415
ATOM    498  C2   DA A  16     541.652 370.781 461.655  1.00  0.00           C  
REMARK-SIMTK-COORDS   541.651893346   370.780687711   461.655469432
ATOM    499  N1   DA A  16     540.808 371.797 461.504  1.00  0.00           N  
REMARK-SIMTK-COORDS   540.808459726   371.797180722   461.504298381
ATOM    500  H1'  DA A  16     545.502 370.322 460.787  1.00  0.00           H  
REMARK-SIMTK-COORDS   545.502198977   370.322045627   460.787461375
ATOM    501 1H2'  DA A  16     546.713 370.858 458.819  1.00  0.00           H  
REMARK-SIMTK-COORDS   546.712638680   370.858199489   458.819115683
ATOM    502 2H2'  DA A  16     546.826 372.563 459.233  1.00  0.00           H  
REMARK-SIMTK-COORDS   546.825521154   372.563358147   459.232958043
ATOM    503  H3'  DA A  16     549.021 371.813 459.854  1.00  0.00           H  
REMARK-SIMTK-COORDS   549.020502261   371.812882937   459.853958766
ATOM    504  H4'  DA A  16     548.609 371.308 462.421  1.00  0.00           H  
REMARK-SIMTK-COORDS   548.609468304   371.308222574   462.421183922
ATOM    505 1H5'  DA A  16     547.639 373.685 462.793  1.00  0.00           H  
REMARK-SIMTK-COORDS   547.639078966   373.685203974   462.792524677
ATOM    506 2H5'  DA A  16     549.274 373.482 462.128  1.00  0.00           H  
REMARK-SIMTK-COORDS   549.273677327   373.481501335   462.128399363
ATOM    507  H61  DA A  16     539.440 373.895 461.125  1.00  0.00           H  
REMARK-SIMTK-COORDS   539.440147212   373.894620692   461.124647968
ATOM    508  H62  DA A  16     540.799 374.919 460.587  1.00  0.00           H  
REMARK-SIMTK-COORDS   540.798577572   374.918542571   460.586519786
ATOM    509  H8   DA A  16     545.541 374.124 460.003  1.00  0.00           H  
REMARK-SIMTK-COORDS   545.541479361   374.124408513   460.003150506
ATOM    510  H2   DA A  16     541.201 369.850 462.001  1.00  0.00           H  
REMARK-SIMTK-COORDS   541.200890574   369.849960745   462.000657518
ATOM    511  P    DC A  17     548.519 369.314 458.722  1.00  0.00           P  
REMARK-SIMTK-COORDS   548.519038438   369.313715471   458.722244191
ATOM    512  OP1  DC A  17     548.417 370.288 457.609  1.00  0.00           O  
REMARK-SIMTK-COORDS   548.416585013   370.287598534   457.609020011
ATOM    513  OP2  DC A  17     549.504 368.230 458.546  1.00  0.00           O  
REMARK-SIMTK-COORDS   549.504463714   368.229581595   458.545572845
ATOM    514  O5'  DC A  17     547.077 368.700 459.021  1.00  0.00           O  
REMARK-SIMTK-COORDS   547.077359412   368.699572690   459.021410081
ATOM    515  O3'  DC A  17     545.484 364.787 458.911  1.00  0.00           O  
REMARK-SIMTK-COORDS   545.483983458   364.786706577   458.910785272
ATOM    516  C1'  DC A  17     544.018 367.393 458.763  1.00  0.00           C  
REMARK-SIMTK-COORDS   544.018064214   367.392649890   458.762791274
ATOM    517  C2'  DC A  17     545.134 366.910 457.845  1.00  0.00           C  
REMARK-SIMTK-COORDS   545.133812504   366.910189212   457.844665766
ATOM    518  C3'  DC A  17     546.005 366.109 458.798  1.00  0.00           C  
REMARK-SIMTK-COORDS   546.004840372   366.109102627   458.798300778
ATOM    519  C4'  DC A  17     545.886 366.891 460.105  1.00  0.00           C  
REMARK-SIMTK-COORDS   545.885814334   366.890603220   460.104825414
ATOM    520  C5'  DC A  17     546.851 368.038 460.292  1.00  0.00           C
[truncated: 72,997,404 more chars]
