# Supplementary material for: Lattice-free prediction of three-dimensional structure of programmed DNA assemblies
Source: Nat Commun. 2014 Dec 3;5:5578. doi: 10.1038/ncomms6578 (PMC4268701; doi:10.1038/ncomms6578)
Supplement: Supplementary Dataset 2 — Tiamat and PDB files for 4-layer ring. [file ncomms6578-s11.zip]

Archive with 3 entries (3 files):
- Supplemetary Dataset 2/4_layer.dna
- Supplemetary Dataset 2/4_layer.pdb
- Supplemetary Dataset 2/Filenames.pdf
