# Supplementary material for: Lattice-free prediction of three-dimensional structure of programmed DNA assemblies
Source: Nat Commun. 2014 Dec 3;5:5578. doi: 10.1038/ncomms6578 (PMC4268701; doi:10.1038/ncomms6578)
Supplement: Supplementary Dataset 2 — Tiamat and PDB files for 4-layer ring. [file ncomms6578-s11.zip › Supplemetary Dataset 2/4_layer.pdb]

MODEL        1                                                                                                                                      
ATOM      1  P    DA A   1    -111.872  48.023 -59.097  1.00  0.00           P  
REMARK-SIMTK-COORDS  -111.871663200    48.022582216   -59.096886141
ATOM      2  OP1  DA A   1    -110.739  47.242 -59.654  1.00  0.00           O  
REMARK-SIMTK-COORDS  -110.739375082    47.242287360   -59.653505001
ATOM      3  OP2  DA A   1    -112.747  48.687 -60.082  1.00  0.00           O  
REMARK-SIMTK-COORDS  -112.746515533    48.687089815   -60.082439815
ATOM      4  O5'  DA A   1    -111.314  49.091 -58.052  1.00  0.00           O  
REMARK-SIMTK-COORDS  -111.314478159    49.091158219   -58.052385706
ATOM      5  O3'  DA A   1    -111.419  53.311 -57.846  1.00  0.00           O  
REMARK-SIMTK-COORDS  -111.419302508    53.311449881   -57.845564189
ATOM      6  C1'  DA A   1    -109.525  51.434 -56.487  1.00  0.00           C  
REMARK-SIMTK-COORDS  -109.525039375    51.433574815   -56.486627318
ATOM      7  C2'  DA A   1    -109.791  51.550 -57.982  1.00  0.00           C  
REMARK-SIMTK-COORDS  -109.791213893    51.549783888   -57.981789710
ATOM      8  C3'  DA A   1    -111.271  51.903 -58.013  1.00  0.00           C  
REMARK-SIMTK-COORDS  -111.270589135    51.903424611   -58.012920607
ATOM      9  C4'  DA A   1    -111.832  51.118 -56.830  1.00  0.00           C  
REMARK-SIMTK-COORDS  -111.832371773    51.117519237   -56.829942158
ATOM     10  C5'  DA A   1    -112.236  49.688 -57.105  1.00  0.00           C  
REMARK-SIMTK-COORDS  -112.236164476    49.688263472   -57.104817423
ATOM     11  O4'  DA A   1    -110.747  51.117 -55.849  1.00  0.00           O  
REMARK-SIMTK-COORDS  -110.746546276    51.116771807   -55.848944995
ATOM     12  N6   DA A   1    -105.142  47.978 -54.163  1.00  0.00           N  
REMARK-SIMTK-COORDS  -105.142379698    47.977809409   -54.163327591
ATOM     13  C6   DA A   1    -105.885  49.095 -54.245  1.00  0.00           C  
REMARK-SIMTK-COORDS  -105.884979420    49.095387675   -54.245116795
ATOM     14  C5   DA A   1    -106.923  49.263 -55.186  1.00  0.00           C  
REMARK-SIMTK-COORDS  -106.923350617    49.262524646   -55.185658921
ATOM     15  N7   DA A   1    -107.433  48.435 -56.169  1.00  0.00           N  
REMARK-SIMTK-COORDS  -107.432894281    48.434630387   -56.169146263
ATOM     16  C8   DA A   1    -108.383  49.140 -56.707  1.00  0.00           C  
REMARK-SIMTK-COORDS  -108.382778707    49.140375856   -56.707362679
ATOM     17  N9   DA A   1    -108.542  50.372 -56.134  1.00  0.00           N  
REMARK-SIMTK-COORDS  -108.542089382    50.372449967   -56.134239225
ATOM     18  C4   DA A   1    -107.594  50.451 -55.144  1.00  0.00           C  
REMARK-SIMTK-COORDS  -107.594398616    50.450627334   -55.144372309
ATOM     19  N3   DA A   1    -107.375  51.488 -54.315  1.00  0.00           N  
REMARK-SIMTK-COORDS  -107.375394170    51.487667293   -54.314816899
ATOM     20  C2   DA A   1    -106.383  51.212 -53.495  1.00  0.00           C  
REMARK-SIMTK-COORDS  -106.383257548    51.212003832   -53.495379543
ATOM     21  N1   DA A   1    -105.643  50.111 -53.403  1.00  0.00           N  
REMARK-SIMTK-COORDS  -105.643142952    50.111426425   -53.403451553
ATOM     22  H1'  DA A   1    -109.168  52.378 -56.078  1.00  0.00           H  
REMARK-SIMTK-COORDS  -109.168268482    52.378475240   -56.078343452
ATOM     23 1H2'  DA A   1    -109.188  52.329 -58.450  1.00  0.00           H  
REMARK-SIMTK-COORDS  -109.188072387    52.329141395   -58.449879658
ATOM     24 2H2'  DA A   1    -109.594  50.619 -58.511  1.00  0.00           H  
REMARK-SIMTK-COORDS  -109.594147551    50.619464381   -58.510554753
ATOM     25  H3'  DA A   1    -111.743  51.599 -58.948  1.00  0.00           H  
REMARK-SIMTK-COORDS  -111.742772210    51.598576958   -58.948216311
ATOM     26  H4'  DA A   1    -112.718  51.652 -56.487  1.00  0.00           H  
REMARK-SIMTK-COORDS  -112.718234403    51.651947214   -56.486529668
ATOM     27 1H5'  DA A   1    -112.219  49.126 -56.172  1.00  0.00           H  
REMARK-SIMTK-COORDS  -112.219229864    49.125749301   -56.172032333
ATOM     28 2H5'  DA A   1    -113.245  49.673 -57.514  1.00  0.00           H  
REMARK-SIMTK-COORDS  -113.245446966    49.673124918   -57.514316726
ATOM     29  H61  DA A   1    -104.396  47.908 -53.459  1.00  0.00           H  
REMARK-SIMTK-COORDS  -104.395989420    47.907520955   -53.458919979
ATOM     30  H62  DA A   1    -105.321  47.194 -54.808  1.00  0.00           H  
REMARK-SIMTK-COORDS  -105.320761097    47.194392372   -54.807836570
ATOM     31  H8   DA A   1    -108.995  48.784 -57.536  1.00  0.00           H  
REMARK-SIMTK-COORDS  -108.994777627    48.783929593   -57.535667202
ATOM     32  H2   DA A   1    -106.132  52.002 -52.787  1.00  0.00           H  
REMARK-SIMTK-COORDS  -106.131880824    52.001639859   -52.786792437
ATOM     33  P    DA A   2    -110.302  54.596 -59.147  1.00  0.00           P  
REMARK-SIMTK-COORDS  -110.301602483    54.596263579   -59.147119346
ATOM     34  OP1  DA A   2    -109.689  53.808 -60.244  1.00  0.00           O  
REMARK-SIMTK-COORDS  -109.689145619    53.807943045   -60.244483608
ATOM     35  OP2  DA A   2    -110.919  55.879 -59.538  1.00  0.00           O  
REMARK-SIMTK-COORDS  -110.919294714    55.878509424   -59.537702119
ATOM     36  O5'  DA A   2    -109.219  54.838 -58.001  1.00  0.00           O  
REMARK-SIMTK-COORDS  -109.218771141    54.837664314   -58.001478490
ATOM     37  O3'  DA A   2    -107.480  58.294 -56.300  1.00  0.00           O  
REMARK-SIMTK-COORDS  -107.479614616    58.293564169   -56.299504410
ATOM     38  C1'  DA A   2    -106.424  55.492 -56.298  1.00  0.00           C  
REMARK-SIMTK-COORDS  -106.423819843    55.492376323   -56.298479539
ATOM     39  C2'  DA A   2    -106.793  56.336 -57.512  1.00  0.00           C  
REMARK-SIMTK-COORDS  -106.792871204    56.336081305   -57.511668311
ATOM     40  C3'  DA A   2    -107.970  57.145 -56.988  1.00  0.00           C  
REMARK-SIMTK-COORDS  -107.969873322    57.145233857   -56.987721596
ATOM     41  C4'  DA A   2    -108.667  56.162 -56.050  1.00  0.00           C  
REMARK-SIMTK-COORDS  -108.666836949    56.162025959   -56.049516431
ATOM     42  C5'  DA A   2    -109.674  55.230 -56.681  1.00  0.00           C  
REMARK-SIMTK-COORDS  -109.673928236    55.230469236   -56.681454887
ATOM     43  O4'  DA A   2    -107.576  55.363 -55.490  1.00  0.00           O  
REMARK-SIMTK-COORDS  -107.576404099    55.362540418   -55.489916511
ATOM     44  N6   DA A   2    -103.699  50.112 -56.713  1.00  0.00           N  
REMARK-SIMTK-COORDS  -103.699305798    50.111615586   -56.713424244
ATOM     45  C6   DA A   2    -103.895  51.329 -56.178  1.00  0.00           C  
REMARK-SIMTK-COORDS  -103.895368736    51.328972203   -56.177955113
ATOM     46  C5   DA A   2    -104.867  52.233 -56.657  1.00  0.00           C  
REMARK-SIMTK-COORDS  -104.867139138    52.233041296   -56.656588964
ATOM     47  N7   DA A   2    -105.797  52.149 -57.677  1.00  0.00           N  
REMARK-SIMTK-COORDS  -105.796830617    52.148939825   -57.676829964
ATOM     48  C8   DA A   2    -106.410  53.294 -57.633  1.00  0.00           C  
REMARK-SIMTK-COORDS  -106.410046579    53.294400210   -57.633004287
ATOM     49  N9   DA A   2    -105.956  54.122 -56.643  1.00  0.00           N  
REMARK-SIMTK-COORDS  -105.955677747    54.121675802   -56.642539215
ATOM     50  C4   DA A   2    -104.954  53.431 -56.007  1.00  0.00           C  
REMARK-SIMTK-COORDS  -104.954058132    53.430762030   -56.007352389
ATOM     51  N3   DA A   2    -104.214  53.855 -54.967  1.00  0.00           N  
REMARK-SIMTK-COORDS  -104.213517871    53.854936088   -54.966557745
ATOM     52  C2   DA A   2    -103.344  52.929 -54.621  1.00  0.00           C  
REMARK-SIMTK-COORDS  -103.344263341    52.929441536   -54.620639551
ATOM     53  N1   DA A   2    -103.142  51.723 -55.140  1.00  0.00           N  
REMARK-SIMTK-COORDS  -103.141918399    51.722617462   -55.140373309
ATOM     54  H1'  DA A   2    -105.650  55.978 -55.705  1.00  0.00           H  
REMARK-SIMTK-COORDS  -105.650239352    55.978279309   -55.704939725
ATOM     55 1H2'  DA A   2    -105.975  56.986 -57.828  1.00  0.00           H  
REMARK-SIMTK-COORDS  -105.975381314    56.985773410   -57.827732306
ATOM     56 2H2'  DA A   2    -107.079  55.728 -58.367  1.00  0.00           H  
REMARK-SIMTK-COORDS  -107.078798189    55.727583019   -58.367178449
ATOM     57  H3'  DA A   2    -108.636  57.462 -57.791  1.00  0.00           H  
REMARK-SIMTK-COORDS  -108.636208024    57.462472331   -57.791478285
ATOM     58  H4'  DA A   2    -109.190  56.756 -55.300  1.00  0.00           H  
REMARK-SIMTK-COORDS  -109.189695580    56.755955072   -55.299739758
ATOM     59 1H5'  DA A   2    -109.787  54.347 -56.054  1.00  0.00           H  
REMARK-SIMTK-COORDS  -109.787158009    54.346947404   -56.054266565
ATOM     60 2H5'  DA A   2    -110.634  55.740 -56.760  1.00  0.00           H  
REMARK-SIMTK-COORDS  -110.633637704    55.739740778   -56.760005711
ATOM     61  H61  DA A   2    -102.976  49.491 -56.327  1.00  0.00           H  
REMARK-SIMTK-COORDS  -102.976010846    49.490789493   -56.326580121
ATOM     62  H62  DA A   2    -104.272  49.803 -57.512  1.00  0.00           H  
REMARK-SIMTK-COORDS  -104.272474422    49.803397168   -57.511818342
ATOM     63  H8   DA A   2    -107.211  53.569 -58.319  1.00  0.00           H  
REMARK-SIMTK-COORDS  -107.210774394    53.569080590   -58.319350159
ATOM     64  H2   DA A   2    -102.695  53.190 -53.784  1.00  0.00           H  
REMARK-SIMTK-COORDS  -102.695329526    53.189951481   -53.784080843
ATOM     65  P    DT A   3    -106.198  59.531 -57.201  1.00  0.00           P  
REMARK-SIMTK-COORDS  -106.198057573    59.531196041   -57.200707838
ATOM     66  OP1  DT A   3    -106.100  59.183 -58.638  1.00  0.00           O  
REMARK-SIMTK-COORDS  -106.100426458    59.182903049   -58.638400836
ATOM     67  OP2  DT A   3    -106.272  60.972 -56.889  1.00  0.00           O  
REMARK-SIMTK-COORDS  -106.271595768    60.972454997   -56.888600879
ATOM     68  O5'  DT A   3    -104.985  58.862 -56.411  1.00  0.00           O  
REMARK-SIMTK-COORDS  -104.984525760    58.861783458   -56.411197020
ATOM     69  O3'  DT A   3    -101.785  60.397 -54.116  1.00  0.00           O  
REMARK-SIMTK-COORDS  -101.784890917    60.397105299   -54.115830009
ATOM     70  C1'  DT A   3    -101.990  57.733 -55.466  1.00  0.00           C  
REMARK-SIMTK-COORDS  -101.990230935    57.733098262   -55.466396921
ATOM     71  C2'  DT A   3    -102.117  59.105 -56.114  1.00  0.00           C  
REMARK-SIMTK-COORDS  -102.117247312    59.105317478   -56.113699988
ATOM     72  C3'  DT A   3    -102.783  59.915 -55.012  1.00  0.00           C  
REMARK-SIMTK-COORDS  -102.783272366    59.914813783   -55.012289365
ATOM     73  C4'  DT A   3    -103.708  58.894 -54.352  1.00  0.00           C  
REMARK-SIMTK-COORDS  -103.707867362    58.894223743   -54.352478738
ATOM     74  C5'  DT A   3    -105.078  58.731 -54.970  1.00  0.00           C  
REMARK-SIMTK-COORDS  -105.077608325    58.731499093   -54.969500928
ATOM     75  O4'  DT A   3    -102.988  57.626 -54.470  1.00  0.00           O  
REMARK-SIMTK-COORDS  -102.987962829    57.625501427   -54.469961279
ATOM     76  O4   DT A   3    -102.578  53.476 -58.927  1.00  0.00           O  
REMARK-SIMTK-COORDS  -102.577750741    53.476285566   -58.927421068
ATOM     77  C4   DT A   3    -102.485  54.456 -58.179  1.00  0.00           C  
REMARK-SIMTK-COORDS  -102.484979780    54.455548631   -58.178711246
ATOM     78  N3   DT A   3    -101.580  54.469 -57.142  1.00  0.00           N  
REMARK-SIMTK-COORDS  -101.580126248    54.468724561   -57.142280118
ATOM     79  C2   DT A   3    -101.374  55.492 -56.239  1.00  0.00           C  
REMARK-SIMTK-COORDS  -101.374289511    55.492475547   -56.238783490
ATOM     80  O2   DT A   3    -100.545  55.413 -55.351  1.00  0.00           O  
REMARK-SIMTK-COORDS  -100.545327136    55.413153259   -55.350577232
ATOM     81  N1   DT A   3    -102.174  56.602 -56.416  1.00  0.00           N  
REMARK-SIMTK-COORDS  -102.173572014    56.602095190   -56.416293284
ATOM     82  C6   DT A   3    -103.104  56.678 -57.423  1.00  0.00           C  
REMARK-SIMTK-COORDS  -103.104178465    56.678479568   -57.422828957
ATOM     83  C5   DT A   3    -103.273  55.660 -58.290  1.00  0.00           C  
REMARK-SIMTK-COORDS  -103.272624409    55.660411162   -58.290233525
ATOM     84  C7   DT A   3    -104.277  55.689 -59.402  1.00  0.00           C  
REMARK-SIMTK-COORDS  -104.276501554    55.688828253   -59.401633609
ATOM     85  H1'  DT A   3    -101.020  57.619 -54.982  1.00  0.00           H  
REMARK-SIMTK-COORDS  -101.019501404    57.618568093   -54.982260556
ATOM     86 1H2'  DT A   3    -101.148  59.527 -56.385  1.00  0.00           H  
REMARK-SIMTK-COORDS  -101.147560122    59.527284835   -56.384652571
ATOM     87 2H2'  DT A   3    -102.728  59.083 -57.015  1.00  0.00           H  
REMARK-SIMTK-COORDS  -102.728426234    59.082604230   -57.014520411
ATOM     88  H3'  DT A   3    -103.349  60.758 -55.410  1.00  0.00           H  
REMARK-SIMTK-COORDS  -103.349164852    60.758299304   -55.410216329
ATOM     89  H4'  DT A   3    -103.846  59.212 -53.319  1.00  0.00           H  
REMARK-SIMTK-COORDS  -103.845994127    59.212433893   -53.318915824
ATOM     90 1H5'  DT A   3    -105.472  57.748 -54.714  1.00  0.00           H  
REMARK-SIMTK-COORDS  -105.471519446    57.748101343   -54.713741483
ATOM     91 2H5'  DT A   3    -105.742  59.497 -54.572  1.00  0.00           H  
REMARK-SIMTK-COORDS  -105.742418229    59.497108597   -54.572484706
ATOM     92  H3   DT A   3    -100.998  53.627 -57.027  1.00  0.00           H  
REMARK-SIMTK-COORDS  -100.997840744    53.626768938   -57.026732205
ATOM     93  H6   DT A   3    -103.717  57.574 -57.522  1.00  0.00           H  
REMARK-SIMTK-COORDS  -103.716709966    57.574342035   -57.521847142
ATOM     94  H71  DT A   3    -104.300  54.717 -59.897  1.00  0.00           H  
REMARK-SIMTK-COORDS  -104.299939876    54.716590565   -59.897083428
ATOM     95  H72  DT A   3    -105.263  55.911 -58.995  1.00  0.00           H  
REMARK-SIMTK-COORDS  -105.263462141    55.910925379   -58.995224128
ATOM     96  H73  DT A   3    -104.000  56.457 -60.123  1.00  0.00           H  
REMARK-SIMTK-COORDS  -103.999707578    56.457371970   -60.123173386
ATOM     97  P    DG A   4    -100.284  61.306 -54.561  1.00  0.00           P  
REMARK-SIMTK-COORDS  -100.284272315    61.305921574   -54.560655344
ATOM     98  OP1  DG A   4    -100.502  61.680 -55.978  1.00  0.00           O  
REMARK-SIMTK-COORDS  -100.502482529    61.680465902   -55.978208112
ATOM     99  OP2  DG A   4     -99.733  62.363 -53.690  1.00  0.00           O  
REMARK-SIMTK-COORDS   -99.733296769    62.363138983   -53.690067441
ATOM    100  O5'  DG A   4     -99.362  60.006 -54.492  1.00  0.00           O  
REMARK-SIMTK-COORDS   -99.362217175    60.006481064   -54.492444777
ATOM    101  O3'  DG A   4     -95.575  59.189 -52.805  1.00  0.00           O  
REMARK-SIMTK-COORDS   -95.574609940    59.189282513   -52.804812127
ATOM    102  C1'  DG A   4     -96.991  57.711 -54.988  1.00  0.00           C  
REMARK-SIMTK-COORDS   -96.991401874    57.710911268   -54.987863908
ATOM    103  C2'  DG A   4     -96.627  59.190 -54.963  1.00  0.00           C  
REMARK-SIMTK-COORDS   -96.627451282    59.189839577   -54.963368542
ATOM    104  C3'  DG A   4     -96.779  59.529 -53.489  1.00  0.00           C  
REMARK-SIMTK-COORDS   -96.778629407    59.528606301   -53.489348094
ATOM    105  C4'  DG A   4     -97.954  58.655 -53.058  1.00  0.00           C  
REMARK-SIMTK-COORDS   -97.953714874    58.654640343   -53.057672694
ATOM    106  C5'  DG A   4     -99.333  59.235 -53.264  1.00  0.00           C  
REMARK-SIMTK-COORDS   -99.333040542    59.234570224   -53.263847455
ATOM    107  O4'  DG A   4     -97.826  57.449 -53.876  1.00  0.00           O  
REMARK-SIMTK-COORDS   -97.826279625    57.449035412   -53.876434568
ATOM    108  N2   DG A   4     -95.985  52.994 -57.123  1.00  0.00           N  
REMARK-SIMTK-COORDS   -95.984643590    52.993581378   -57.122902660
ATOM    109  O6   DG A   4     -99.190  54.847 -59.822  1.00  0.00           O  
REMARK-SIMTK-COORDS   -99.190308609    54.846972166   -59.822206158
ATOM    110  C6   DG A   4     -98.492  55.010 -58.821  1.00  0.00           C  
REMARK-SIMTK-COORDS   -98.491516285    55.010041750   -58.821449645
ATOM    111  C5   DG A   4     -98.430  56.120 -57.950  1.00  0.00           C  
REMARK-SIMTK-COORDS   -98.429566955    56.120412129   -57.949802410
ATOM    112  N7   DG A   4     -99.132  57.327 -57.976  1.00  0.00           N  
REMARK-SIMTK-COORDS   -99.132163556    57.327215408   -57.975606685
ATOM    113  C8   DG A   4     -98.681  57.977 -56.934  1.00  0.00           C  
REMARK-SIMTK-COORDS   -98.680925958    57.977194922   -56.933748124
ATOM    114  N9   DG A   4     -97.724  57.293 -56.214  1.00  0.00           N  
REMARK-SIMTK-COORDS   -97.724398166    57.293497680   -56.213760857
ATOM    115  C4   DG A   4     -97.564  56.094 -56.871  1.00  0.00           C  
REMARK-SIMTK-COORDS   -97.564312281    56.093817909   -56.871027133
ATOM    116  N3   DG A   4     -96.710  55.102 -56.508  1.00  0.00           N  
REMARK-SIMTK-COORDS   -96.709518429    55.102109009   -56.507707813
ATOM    117  C2   DG A   4     -96.762  54.060 -57.333  1.00  0.00           C  
REMARK-SIMTK-COORDS   -96.761884346    54.060150977   -57.332890988
ATOM    118  N1   DG A   4     -97.602  53.996 -58.427  1.00  0.00           N  
REMARK-SIMTK-COORDS   -97.602068681    53.995716947   -58.427265485
ATOM    119  H1'  DG A   4     -96.101  57.088 -54.893  1.00  0.00           H  
REMARK-SIMTK-COORDS   -96.100980578    57.088306962   -54.892875509
ATOM    120 1H2'  DG A   4     -95.610  59.370 -55.310  1.00  0.00           H  
REMARK-SIMTK-COORDS   -95.609541474    59.370468628   -55.310180838
ATOM    121 2H2'  DG A   4     -97.296  59.790 -55.579  1.00  0.00           H  
REMARK-SIMTK-COORDS   -97.295776425    59.789877338   -55.579138133
ATOM    122  H3'  DG A   4     -96.997  60.586 -53.334  1.00  0.00           H  
REMARK-SIMTK-COORDS   -96.996534785    60.586418527   -53.333876105
ATOM    123  H4'  DG A   4     -97.831  58.461 -51.992  1.00  0.00           H  
REMARK-SIMTK-COORDS   -97.830694317    58.461394760   -51.992044200
ATOM    124 1H5'  DG A   4    -100.058  58.423 -53.322  1.00  0.00           H  
REMARK-SIMTK-COORDS  -100.058036617    58.422984831   -53.322292657
ATOM    125 2H5'  DG A   4     -99.582  59.876 -52.420  1.00  0.00           H  
REMARK-SIMTK-COORDS   -99.582083088    59.876278912   -52.419972008
ATOM    126  H21  DG A   4     -95.336  52.979 -56.325  1.00  0.00           H  
REMARK-SIMTK-COORDS   -95.336367345    52.978879572   -56.324735530
ATOM    127  H22  DG A   4     -96.034  52.187 -57.761  1.00  0.00           H  
REMARK-SIMTK-COORDS   -96.034108410    52.186939143   -57.761195333
ATOM    128  H8   DG A   4     -99.031  58.972 -56.659  1.00  0.00           H  
REMARK-SIMTK-COORDS   -99.031413887    58.972149793   -56.658660834
ATOM    129  H1   DG A   4     -97.574  53.138 -58.997  1.00  0.00           H  
REMARK-SIMTK-COORDS   -97.574060023    53.138419729   -58.996623892
ATOM    130  P    DC A   5     -94.377  59.899 -53.351  1.00  0.00           P  
REMARK-SIMTK-COORDS   -94.376588219    59.898716769   -53.351115593
ATOM    131  OP1  DC A   5     -94.593  60.925 -54.399  1.00  0.00           O  
REMARK-SIMTK-COORDS   -94.593161455    60.924826615   -54.399165028
ATOM    132  OP2  DC A   5     -93.397  60.242 -52.302  1.00  0.00           O  
REMARK-SIMTK-COORDS   -93.397394751    60.241560368   -52.301706035
ATOM    133  O5'  DC A   5     -93.979  58.516 -54.040  1.00  0.00           O  
REMARK-SIMTK-COORDS   -93.979122168    58.515671983   -54.039822974
ATOM    134  O3'  DC A   5     -90.580  56.013 -53.830  1.00  0.00           O  
REMARK-SIMTK-COORDS   -90.579735162    56.013364567   -53.829509919
ATOM    135  C1'  DC A   5     -92.651  56.153 -55.986  1.00  0.00           C  
REMARK-SIMTK-COORDS   -92.650877354    56.153363985   -55.986482841
ATOM    136  C2'  DC A   5     -91.782  57.293 -55.469  1.00  0.00           C  
REMARK-SIMTK-COORDS   -91.782152788    57.292511993   -55.468528746
ATOM    137  C3'  DC A   5     -91.647  56.944 -53.995  1.00  0.00           C  
REMARK-SIMTK-COORDS   -91.647281495    56.943679713   -53.995445322
ATOM    138  C4'  DC A   5     -93.006  56.330 -53.666  1.00  0.00           C  
REMARK-SIMTK-COORDS   -93.006031658    56.329505676   -53.666043976
ATOM    139  C5'  DC A   5     -94.100  57.292 -53.270  1.00  0.00           C  
REMARK-SIMTK-COORDS   -94.100428609    57.292353696   -53.269651489
ATOM    140  O4'  DC A   5     -93.404  55.651 -54.900  1.00  0.00           O  
REMARK-SIMTK-COORDS   -93.403726084    55.650860269   -54.899914940
ATOM    141  N4   DC A   5     -96.175  57.509 -60.018  1.00  0.00           N  
REMARK-SIMTK-COORDS   -96.174676754    57.508540971   -60.018095064
ATOM    142  C4   DC A   5     -95.336  57.212 -59.037  1.00  0.00           C  
REMARK-SIMTK-COORDS   -95.335849527    57.212220174   -59.037476449
ATOM    143  N3   DC A   5     -94.709  56.030 -59.073  1.00  0.00           N  
REMARK-SIMTK-COORDS   -94.709307331    56.030426148   -59.073319946
ATOM    144  C2   DC A   5     -93.841  55.673 -58.094  1.00  0.00           C  
REMARK-SIMTK-COORDS   -93.841487446    55.673260847   -58.094241505
ATOM    145  O2   DC A   5     -93.248  54.587 -58.099  1.00  0.00           O  
REMARK-SIMTK-COORDS   -93.248110588    54.587483109   -58.098669515
ATOM    146  N1   DC A   5     -93.607  56.565 -57.050  1.00  0.00           N  
REMARK-SIMTK-COORDS   -93.607177983    56.564574739   -57.049747071
ATOM    147  C6   DC A   5     -94.236  57.766 -57.007  1.00  0.00           C  
REMARK-SIMTK-COORDS   -94.236445976    57.766343415   -57.007005502
ATOM    148  C5   DC A   5     -95.108  58.147 -57.980  1.00  0.00           C  
REMARK-SIMTK-COORDS   -95.107640219    58.146688992   -57.979736623
ATOM    149  H1'  DC A   5     -92.038  55.339 -56.375  1.00  0.00           H  
REMARK-SIMTK-COORDS   -92.037546634    55.339455917   -56.374802406
ATOM    150 1H2'  DC A   5     -90.808  57.326 -55.960  1.00  0.00           H  
REMARK-SIMTK-COORDS   -90.807617988    57.325756371   -55.959631317
ATOM    151 2H2'  DC A   5     -92.251  58.266 -55.606  1.00  0.00           H  
REMARK-SIMTK-COORDS   -92.251318899    58.265873786   -55.605583404
ATOM    152  H3'  DC A   5     -91.456  57.826 -53.383  1.00  0.00           H  
REMARK-SIMTK-COORDS   -91.456025754    57.826258896   -53.383228671
ATOM    153  H4'  DC A   5     -92.850  55.643 -52.833  1.00  0.00           H  
REMARK-SIMTK-COORDS   -92.849927681    55.643214256   -52.833066405
ATOM    154 1H5'  DC A   5     -95.069  56.832 -53.462  1.00  0.00           H  
REMARK-SIMTK-COORDS   -95.069092905    56.832195183   -53.461861334
ATOM    155 2H5'  DC A   5     -94.013  57.516 -52.207  1.00  0.00           H  
REMARK-SIMTK-COORDS   -94.013098704    57.515935836   -52.207315612
ATOM    156  H41  DC A   5     -96.671  58.412 -60.017  1.00  0.00           H  
REMARK-SIMTK-COORDS   -96.671124913    58.411856393   -60.016881159
ATOM    157  H42  DC A   5     -96.334  56.835 -60.781  1.00  0.00           H  
REMARK-SIMTK-COORDS   -96.333770096    56.834929629   -60.780990252
ATOM    158  H6   DC A   5     -94.038  58.442 -56.174  1.00  0.00           H  
REMARK-SIMTK-COORDS   -94.037588310    58.441900021   -56.174303334
ATOM    159  H5   DC A   5     -95.608  59.115 -57.953  1.00  0.00           H  
REMARK-SIMTK-COORDS   -95.607680466    59.115142847   -57.952850134
ATOM    160  P    DT A   6     -89.215  56.108 -54.225  1.00  0.00           P  
REMARK-SIMTK-COORDS   -89.215194498    56.107703171   -54.224586131
ATOM    161  OP1  DT A   6     -89.145  57.539 -54.606  1.00  0.00           O  
REMARK-SIMTK-COORDS   -89.144877954    57.538701916   -54.605504988
ATOM    162  OP2  DT A   6     -88.076  55.591 -53.441  1.00  0.00           O  
REMARK-SIMTK-COORDS   -88.075618750    55.590984972   -53.440739579
ATOM    163  O5'  DT A   6     -89.425  55.222 -55.534  1.00  0.00           O  
REMARK-SIMTK-COORDS   -89.424650176    55.221863980   -55.534363687
ATOM    164  O3'  DT A   6     -87.178  52.157 -57.385  1.00  0.00           O  
REMARK-SIMTK-COORDS   -87.177536933    52.157438448   -57.384597248
ATOM    165  C1'  DT A   6     -89.262  53.926 -58.605  1.00  0.00           C  
REMARK-SIMTK-COORDS   -89.262063800    53.926334742   -58.604795035
ATOM    166  C2'  DT A   6     -87.988  54.361 -57.893  1.00  0.00           C  
REMARK-SIMTK-COORDS   -87.988111449    54.360835427   -57.893195032
ATOM    167  C3'  DT A   6     -87.841  53.289 -56.825  1.00  0.00           C  
REMARK-SIMTK-COORDS   -87.840516082    53.288916988   -56.824932205
ATOM    168  C4'  DT A   6     -89.288  52.983 -56.449  1.00  0.00           C  
REMARK-SIMTK-COORDS   -89.288474169    52.982591999   -56.448883829
ATOM    169  C5'  DT A   6     -89.907  53.862 -55.387  1.00  0.00           C  
REMARK-SIMTK-COORDS   -89.906804224    53.861765963   -55.386759973
ATOM    170  O4'  DT A   6     -90.032  53.163 -57.697  1.00  0.00           O  
REMARK-SIMTK-COORDS   -90.031696433    53.162923496   -57.696610649
ATOM    171  O4   DT A   6     -92.414  58.065 -60.445  1.00  0.00           O  
REMARK-SIMTK-COORDS   -92.413816165    58.064654835   -60.444655312
ATOM    172  C4   DT A   6     -91.697  57.167 -59.989  1.00  0.00           C  
REMARK-SIMTK-COORDS   -91.697102570    57.166592048   -59.988657667
ATOM    173  N3   DT A   6     -91.513  55.991 -60.679  1.00  0.00           N  
REMARK-SIMTK-COORDS   -91.512965925    55.990936718   -60.679346627
ATOM    174  C2   DT A   6     -90.742  54.915 -60.287  1.00  0.00           C  
REMARK-SIMTK-COORDS   -90.742020667    54.914685904   -60.286830900
ATOM    175  O2   DT A   6     -90.638  53.912 -60.969  1.00  0.00           O  
REMARK-SIMTK-COORDS   -90.638259985    53.911518402   -60.968937699
ATOM    176  N1   DT A   6     -90.105  55.060 -59.073  1.00  0.00           N  
REMARK-SIMTK-COORDS   -90.104860749    55.060338818   -59.072569616
ATOM    177  C6   DT A   6     -90.230  56.198 -58.314  1.00  0.00           C  
REMARK-SIMTK-COORDS   -90.230130868    56.197647755   -58.313746330
ATOM    178  C5   DT A   6     -90.988  57.231 -58.733  1.00  0.00           C  
REMARK-SIMTK-COORDS   -90.987502133    57.231037399   -58.732939141
ATOM    179  C7   DT A   6     -91.163  58.491 -57.943  1.00  0.00           C  
REMARK-SIMTK-COORDS   -91.163394847    58.491261850   -57.942570185
ATOM    180  H1'  DT A   6     -89.033  53.294 -59.464  1.00  0.00           H  
REMARK-SIMTK-COORDS   -89.032854178    53.294155552   -59.463650913
ATOM    181 1H2'  DT A   6     -87.125  54.376 -58.561  1.00  0.00           H  
REMARK-SIMTK-COORDS   -87.124767757    54.376283349   -58.561150144
ATOM    182 2H2'  DT A   6     -88.079  55.352 -57.451  1.00  0.00           H  
REMARK-SIMTK-COORDS   -88.078768333    55.351795493   -57.451253320
ATOM    183  H3'  DT A   6     -87.278  53.647 -55.962  1.00  0.00           H  
REMARK-SIMTK-COORDS   -87.277578499    53.646896425   -55.961798380
ATOM    184  H4'  DT A   6     -89.311  51.956 -56.083  1.00  0.00           H  
REMARK-SIMTK-COORDS   -89.311161228    51.955778177   -56.083195887
ATOM    185 1H5'  DT A   6     -90.991  53.843 -55.492  1.00  0.00           H  
REMARK-SIMTK-COORDS   -90.991321930    53.842530328   -55.492122849
ATOM    186 2H5'  DT A   6     -89.636  53.480 -54.404  1.00  0.00           H  
REMARK-SIMTK-COORDS   -89.636412534    53.479613610   -54.403601841
ATOM    187  H3   DT A   6     -92.003  55.903 -61.581  1.00  0.00           H  
REMARK-SIMTK-COORDS   -92.002996144    55.903487415   -61.581300065
ATOM    188  H6   DT A   6     -89.711  56.266 -57.358  1.00  0.00           H  
REMARK-SIMTK-COORDS   -89.710990195    56.266182727   -57.358045059
ATOM    189  H71  DT A   6     -91.900  59.130 -58.433  1.00  0.00           H  
REMARK-SIMTK-COORDS   -91.900325760    59.129712278   -58.433059615
ATOM    190  H72  DT A   6     -91.510  58.246 -56.938  1.00  0.00           H  
REMARK-SIMTK-COORDS   -91.509540774    58.245895840   -56.938296557
ATOM    191  H73  DT A   6     -90.211  59.018 -57.880  1.00  0.00           H  
REMARK-SIMTK-COORDS   -90.211258336    59.017936090   -57.879766453
ATOM    192  P    DA A   7     -85.968  52.192 -57.961  1.00  0.00           P  
REMARK-SIMTK-COORDS   -85.968015642    52.191570397   -57.960867863
ATOM    193  OP1  DA A   7     -85.455  53.550 -57.659  1.00  0.00           O  
REMARK-SIMTK-COORDS   -85.455037081    53.550458684   -57.659145112
ATOM    194  OP2  DA A   7     -85.003  51.086 -57.803  1.00  0.00           O  
REMARK-SIMTK-COORDS   -85.003440183    51.085648161   -57.803441082
ATOM    195  O5'  DA A   7     -86.585  52.174 -59.431  1.00  0.00           O  
REMARK-SIMTK-COORDS   -86.584835580    52.173771861   -59.431414488
ATOM    196  O3'  DA A   7     -85.686  50.022 -62.956  1.00  0.00           O  
REMARK-SIMTK-COORDS   -85.685870222    50.021649228   -62.956305189
ATOM    197  C1'  DA A   7     -87.154  52.617 -62.690  1.00  0.00           C  
REMARK-SIMTK-COORDS   -87.154019023    52.616863096   -62.690295640
ATOM    198  C2'  DA A   7     -85.748  52.301 -62.198  1.00  0.00           C  
REMARK-SIMTK-COORDS   -85.747817404    52.300615780   -62.197904898
ATOM    199  C3'  DA A   7     -85.873  50.837 -61.802  1.00  0.00           C  
REMARK-SIMTK-COORDS   -85.873279022    50.837051650   -61.801898055
ATOM    200  C4'  DA A   7     -87.299  50.753 -61.259  1.00  0.00           C  
REMARK-SIMTK-COORDS   -87.298525245    50.753232295   -61.259373843
ATOM    201  C5'  DA A   7     -87.482  51.095 -59.800  1.00  0.00           C  
REMARK-SIMTK-COORDS   -87.482135297    51.095277304   -59.799692521
ATOM    202  O4'  DA A   7     -88.048  51.718 -62.064  1.00  0.00           O  
REMARK-SIMTK-COORDS   -88.048309798    51.718338024   -62.064213613
ATOM    203  N6   DA A   7     -89.537  58.171 -62.558  1.00  0.00           N  
REMARK-SIMTK-COORDS   -89.536683768    58.171418105   -62.557746173
ATOM    204  C6   DA A   7     -89.289  56.976 -63.120  1.00  0.00           C  
REMARK-SIMTK-COORDS   -89.288893004    56.975685300   -63.119838511
ATOM    205  C5   DA A   7     -88.526  55.971 -62.488  1.00  0.00           C  
REMARK-SIMTK-COORDS   -88.525689446    55.971303023   -62.487773979
ATOM    206  N7   DA A   7     -87.895  55.914 -61.258  1.00  0.00           N  
REMARK-SIMTK-COORDS   -87.895353801    55.914021038   -61.258267270
ATOM    207  C8   DA A   7     -87.357  54.731 -61.240  1.00  0.00           C  
REMARK-SIMTK-COORDS   -87.357413864    54.730666059   -61.240222342
ATOM    208  N9   DA A   7     -87.604  54.000 -62.370  1.00  0.00           N  
REMARK-SIMTK-COORDS   -87.603618192    53.999503506   -62.370108066
ATOM    209  C4   DA A   7     -88.364  54.806 -63.180  1.00  0.00           C  
REMARK-SIMTK-COORDS   -88.364197658    54.805710397   -63.179808829
ATOM    210  N3   DA A   7     -88.842  54.505 -64.402  1.00  0.00           N  
REMARK-SIMTK-COORDS   -88.841922178    54.504524131   -64.401546573
ATOM    211  C2   DA A   7     -89.526  55.519 -64.884  1.00  0.00           C  
REMARK-SIMTK-COORDS   -89.526472066    55.519468469   -64.884332696
ATOM    212  N1   DA A   7     -89.780  56.705 -64.338  1.00  0.00           N  
REMARK-SIMTK-COORDS   -89.779826961    56.704902857   -64.338395328
ATOM    213  H1'  DA A   7     -87.233  52.473 -63.767  1.00  0.00           H  
REMARK-SIMTK-COORDS   -87.232762344    52.473189426   -63.767317165
ATOM    214 1H2'  DA A   7     -84.996  52.437 -62.977  1.00  0.00           H  
REMARK-SIMTK-COORDS   -84.996416421    52.436755010   -62.977102353
ATOM    215 2H2'  DA A   7     -85.458  52.918 -61.350  1.00  0.00           H  
REMARK-SIMTK-COORDS   -85.457829881    52.917897716   -61.350088734
ATOM    216  H3'  DA A   7     -85.145  50.557 -61.039  1.00  0.00           H  
REMARK-SIMTK-COORDS   -85.144506390    50.557362351   -61.039447174
ATOM    217  H4'  DA A   7     -87.632  49.726 -61.403  1.00  0.00           H  
REMARK-SIMTK-COORDS   -87.632465193    49.725605763   -61.403477355
ATOM    218 1H5'  DA A   7     -88.514  51.402 -59.631  1.00  0.00           H  
REMARK-SIMTK-COORDS   -88.513680721    51.402246755   -59.630929985
ATOM    219 2H5'  DA A   7     -87.267  50.215 -59.195  1.00  0.00           H  
REMARK-SIMTK-COORDS   -87.266549175    50.215121732   -59.195193726
ATOM    220  H61  DA A   7     -90.099  58.870 -63.062  1.00  0.00           H  
REMARK-SIMTK-COORDS   -90.099051460    58.869507967   -63.062366944
ATOM    221  H62  DA A   7     -89.161  58.387 -61.623  1.00  0.00           H  
REMARK-SIMTK-COORDS   -89.161025613    58.387337904   -61.623287189
ATOM    222  H8   DA A   7     -86.767  54.356 -60.404  1.00  0.00           H  
REMARK-SIMTK-COORDS   -86.767344986    54.356253248   -60.403969529
ATOM    223  H2   DA A   7     -89.949  55.365 -65.878  1.00  0.00           H  
REMARK-SIMTK-COORDS   -89.949105270    55.365327588   -65.877525912
ATOM    224  P    DC A   8     -84.482  50.111 -63.678  1.00  0.00           P  
REMARK-SIMTK-COORDS   -84.482129382    50.110719874   -63.678268291
ATOM    225  OP1  DC A   8     -83.549  50.969 -62.910  1.00  0.00           O  
REMARK-SIMTK-COORDS   -83.548510622    50.969034438   -62.910241520
ATOM    226  OP2  DC A   8     -83.901  48.891 -64.271  1.00  0.00           O  
REMARK-SIMTK-COORDS   -83.901114136    48.890680801   -64.271183077
ATOM    227  O5'  DC A   8     -85.194  50.983 -64.809  1.00  0.00           O  
REMARK-SIMTK-COORDS   -85.193585377    50.983253562   -64.808589188
ATOM    228  O3'  DC A   8     -85.305  50.775 -69.028  1.00  0.00           O  
REMARK-SIMTK-COORDS   -85.305404519    50.774630387   -69.028254915
ATOM    229  C1'  DC A   8     -85.864  53.133 -67.271  1.00  0.00           C  
REMARK-SIMTK-COORDS   -85.863542320    53.133096104   -67.271017409
ATOM    230  C2'  DC A   8     -84.591  52.297 -67.314  1.00  0.00           C  
REMARK-SIMTK-COORDS   -84.590852095    52.296993163   -67.313543450
ATOM    231  C3'  DC A   8     -85.133  50.910 -67.620  1.00  0.00           C  
REMARK-SIMTK-COORDS   -85.132667341    50.910401900   -67.619566176
ATOM    232  C4'  DC A   8     -86.463  50.892 -66.869  1.00  0.00           C  
REMARK-SIMTK-COORDS   -86.462665102    50.892252022   -66.869437162
ATOM    233  C5'  DC A   8     -86.410  50.479 -65.418  1.00  0.00           C  
REMARK-SIMTK-COORDS   -86.409728972    50.478686818   -65.417517885
ATOM    234  O4'  DC A   8     -86.939  52.274 -66.946  1.00  0.00           O  
REMARK-SIMTK-COORDS   -86.938615456    52.273850458   -66.945693461
ATOM    235  N4   DC A   8     -85.844  57.290 -63.634  1.00  0.00           N  
REMARK-SIMTK-COORDS   -85.844430920    57.289635004   -63.633658047
ATOM    236  C4   DC A   8     -85.833  56.275 -64.484  1.00  0.00           C  
REMARK-SIMTK-COORDS   -85.833016546    56.274955183   -64.484154710
ATOM    237  N3   DC A   8     -86.407  56.443 -65.681  1.00  0.00           N  
REMARK-SIMTK-COORDS   -86.407136663    56.443274985   -65.681038804
ATOM    238  C2   DC A   8     -86.427  55.437 -66.590  1.00  0.00           C  
REMARK-SIMTK-COORDS   -86.427194722    55.437415638   -66.590498890
ATOM    239  O2   DC A   8     -86.951  55.562 -67.704  1.00  0.00           O  
REMARK-SIMTK-COORDS   -86.951265584    55.561881253   -67.704449985
ATOM    240  N1   DC A   8     -85.831  54.223 -66.259  1.00  0.00           N  
REMARK-SIMTK-COORDS   -85.831100726    54.223015002   -66.258515390
ATOM    241  C6   DC A   8     -85.244  54.045 -65.048  1.00  0.00           C  
REMARK-SIMTK-COORDS   -85.244296456    54.044642208   -65.047773099
ATOM    242  C5   DC A   8     -85.209  55.040 -64.122  1.00  0.00           C  
REMARK-SIMTK-COORDS   -85.209253346    55.040476975   -64.122066289
ATOM    243  H1'  DC A   8     -86.072  53.578 -68.245  1.00  0.00           H  
REMARK-SIMTK-COORDS   -86.071957491    53.577592059   -68.244875438
ATOM    244 1H2'  DC A   8     -83.900  52.634 -68.089  1.00  0.00           H  
REMARK-SIMTK-COORDS   -83.900443896    52.633752370   -68.089387992
ATOM    245 2H2'  DC A   8     -84.053  52.314 -66.367  1.00  0.00           H  
REMARK-SIMTK-COORDS   -84.052894784    52.313911447   -66.366627559
ATOM    246  H3'  DC A   8     -84.468  50.124 -67.260  1.00  0.00           H  
REMARK-SIMTK-COORDS   -84.467546380    50.124069137   -67.259526050
ATOM    247  H4'  DC A   8     -87.111  50.188 -67.392  1.00  0.00           H  
REMARK-SIMTK-COORDS   -87.111358380    50.188218916   -67.391692287
ATOM    248 1H5'  DC A   8     -87.277  50.885 -64.898  1.00  0.00           H  
REMARK-SIMTK-COORDS   -87.276528910    50.885297830   -64.897588704
ATOM    249 2H5'  DC A   8     -86.430  49.392 -65.354  1.00  0.00           H  
REMARK-SIMTK-COORDS   -86.429690363    49.391610608   -65.353958026
ATOM    250  H41  DC A   8     -85.409  57.189 -62.705  1.00  0.00           H  
REMARK-SIMTK-COORDS   -85.409429392    57.188873517   -62.704646856
ATOM    251  H42  DC A   8     -86.291  58.179 -63.899  1.00  0.00           H  
REMARK-SIMTK-COORDS   -86.290917019    58.179172138   -63.899074419
ATOM    252  H6   DC A   8     -84.790  53.081 -64.813  1.00  0.00           H  
REMARK-SIMTK-COORDS   -84.790009643    53.081341181   -64.813276572
ATOM    253  H5   DC A   8     -84.731  54.903 -63.152  1.00  0.00           H  
REMARK-SIMTK-COORDS   -84.730634646    54.903108753   -63.152159020
ATOM    254  P    DT A   9     -84.140  51.032 -70.164  1.00  0.00           P  
REMARK-SIMTK-COORDS   -84.139824773    51.032205579   -70.163735069
ATOM    255  OP1  DT A   9     -82.934  51.104 -69.305  1.00  0.00           O  
REMARK-SIMTK-COORDS   -82.933576147    51.103943044   -69.304887592
ATOM    256  OP2  DT A   9     -84.007  50.235 -71.400  1.00  0.00           O  
REMARK-SIMTK-COORDS   -84.006633498    50.235275375   -71.399537778
ATOM    257  O5'  DT A   9     -84.627  52.510 -70.516  1.00  0.00           O  
REMARK-SIMTK-COORDS   -84.626703177    52.509799232   -70.515539580
ATOM    258  O3'  DT A   9     -85.102  54.652 -74.128  1.00  0.00           O  
REMARK-SIMTK-COORDS   -85.102178321    54.651762591   -74.127949075
ATOM    259  C1'  DT A   9     -84.778  55.735 -71.356  1.00  0.00           C  
REMARK-SIMTK-COORDS   -84.778010373    55.735207691   -71.355911763
ATOM    260  C2'  DT A   9     -83.831  54.799 -72.095  1.00  0.00           C  
REMARK-SIMTK-COORDS   -83.831244820    54.799385422   -72.094824254
ATOM    261  C3'  DT A   9     -84.795  53.960 -72.919  1.00  0.00           C  
REMARK-SIMTK-COORDS   -84.794573370    53.960388587   -72.919482617
ATOM    262  C4'  DT A   9     -86.008  53.835 -72.001  1.00  0.00           C  
REMARK-SIMTK-COORDS   -86.007823364    53.834924740   -72.000726242
ATOM    263  C5'  DT A   9     -85.980  52.701 -71.002  1.00  0.00           C  
REMARK-SIMTK-COORDS   -85.979697904    52.700978247   -71.002347401
ATOM    264  O4'  DT A   9     -86.040  55.102 -71.269  1.00  0.00           O  
REMARK-SIMTK-COORDS   -86.039507067    55.101953726   -71.269046879
ATOM    265  O4   DT A   9     -83.191  57.072 -66.243  1.00  0.00           O  
REMARK-SIMTK-COORDS   -83.191010991    57.072096706   -66.243330935
ATOM    266  C4   DT A   9     -83.528  56.723 -67.380  1.00  0.00           C  
REMARK-SIMTK-COORDS   -83.528462142    56.722840281   -67.380113971
ATOM    267  N3   DT A   9     -84.135  57.609 -68.240  1.00  0.00           N  
REMARK-SIMTK-COORDS   -84.134553579    57.609277865   -68.240349159
ATOM    268  C2   DT A   9     -84.557  57.351 -69.529  1.00  0.00           C  
REMARK-SIMTK-COORDS   -84.557252783    57.351110281   -69.529308383
ATOM    269  O2   DT A   9     -85.086  58.204 -70.219  1.00  0.00           O  
REMARK-SIMTK-COORDS   -85.085663757    58.204162930   -70.218847374
ATOM    270  N1   DT A   9     -84.339  56.064 -69.972  1.00  0.00           N  
REMARK-SIMTK-COORDS   -84.338766967    56.063627764   -69.972332895
ATOM    271  C6   DT A   9     -83.741  55.112 -69.184  1.00  0.00           C  
REMARK-SIMTK-COORDS   -83.741020047    55.111525755   -69.184184822
ATOM    272  C5   DT A   9     -83.336  55.403 -67.932  1.00  0.00           C  
REMARK-SIMTK-COORDS   -83.335824237    55.402621503   -67.931863928
ATOM    273  C7   DT A   9     -82.685  54.401 -67.028  1.00  0.00           C  
REMARK-SIMTK-COORDS   -82.684571052    54.401205224   -67.028082027
ATOM    274  H1'  DT A   9     -84.909  56.669 -71.903  1.00  0.00           H  
REMARK-SIMTK-COORDS   -84.909116030    56.669464098   -71.903449225
ATOM    275 1H2'  DT A   9     -83.129  55.339 -72.733  1.00  0.00           H  
REMARK-SIMTK-COORDS   -83.129214730    55.339158057   -72.733231848
ATOM    276 2H2'  DT A   9     -83.248  54.181 -71.415  1.00  0.00           H  
REMARK-SIMTK-COORDS   -83.247572106    54.180528494   -71.415210198
ATOM    277  H3'  DT A   9     -84.380  52.980 -73.160  1.00  0.00           H  
REMARK-SIMTK-COORDS   -84.380368564    52.980178086   -73.159627890
ATOM    278  H4'  DT A   9     -86.878  53.690 -72.642  1.00  0.00           H  
REMARK-SIMTK-COORDS   -86.877855669    53.690305857   -72.641599214
ATOM    279 1H5'  DT A   9     -86.640  52.940 -70.169  1.00  0.00           H  
REMARK-SIMTK-COORDS   -86.639985755    52.940464570   -70.169090984
ATOM    280 2H5'  DT A   9     -86.330  51.790 -71.485  1.00  0.00           H  
REMARK-SIMTK-COORDS   -86.329723319    51.789936031   -71.485292832
ATOM    281  H3   DT A   9     -84.292  58.563 -67.885  1.00  0.00           H  
REMARK-SIMTK-COORDS   -84.291640956    58.563478192   -67.885212156
ATOM    282  H6   DT A   9     -83.593  54.105 -69.576  1.00  0.00           H  
REMARK-SIMTK-COORDS   -83.592725302    54.105359574   -69.575601842
ATOM    283  H71  DT A   9     -82.546  54.839 -66.038  1.00  0.00           H  
REMARK-SIMTK-COORDS   -82.546277881    54.839015046   -66.037898428
ATOM    284  H72  DT A   9     -83.318  53.518 -66.947  1.00  0.00           H  
REMARK-SIMTK-COORDS   -83.318148738    53.517693077   -66.947010432
ATOM    285  H73  DT A   9     -81.716  54.117 -67.438  1.00  0.00           H  
REMARK-SIMTK-COORDS   -81.715505860    54.116597622   -67.437722315
ATOM    286  P    DA A  10     -83.713  55.202 -75.198  1.00  0.00           P  
REMARK-SIMTK-COORDS   -83.713423213    55.202042448   -75.198319592
ATOM    287  OP1  DA A  10     -82.485  54.554 -74.677  1.00  0.00           O  
REMARK-SIMTK-COORDS   -82.485101130    54.553547352   -74.677320580
ATOM    288  OP2  DA A  10     -83.884  55.183 -76.664  1.00  0.00           O  
REMARK-SIMTK-COORDS   -83.883902255    55.182601157   -76.664202238
ATOM    289  O5'  DA A  10     -83.789  56.701 -74.659  1.00  0.00           O  
REMARK-SIMTK-COORDS   -83.789357104    56.700924902   -74.658989975
ATOM    290  O3'  DA A  10     -83.865  60.487 -76.537  1.00  0.00           O  
REMARK-SIMTK-COORDS   -83.865398387    60.486683275   -76.536987914
ATOM    291  C1'  DA A  10     -83.084  59.826 -73.724  1.00  0.00           C  
REMARK-SIMTK-COORDS   -83.084025122    59.826350340   -73.723667237
ATOM    292  C2'  DA A  10     -82.483  59.259 -75.003  1.00  0.00           C  
REMARK-SIMTK-COORDS   -82.482578004    59.259095396   -75.002865107
ATOM    293  C3'  DA A  10     -83.691  59.210 -75.926  1.00  0.00           C  
REMARK-SIMTK-COORDS   -83.691032108    59.210463955   -75.925825378
ATOM    294  C4'  DA A  10     -84.833  58.865 -74.972  1.00  0.00           C  
REMARK-SIMTK-COORDS   -84.832778332    58.864704402   -74.972121602
ATOM    295  C5'  DA A  10     -85.062  57.396 -74.704  1.00  0.00           C  
REMARK-SIMTK-COORDS   -85.061662130    57.396013220   -74.703913812
ATOM    296  O4'  DA A  10     -84.464  59.518 -73.716  1.00  0.00           O  
REMARK-SIMTK-COORDS   -84.463868785    59.518046788   -73.715768756
ATOM    297  N6   DA A  10     -80.799  58.750 -68.231  1.00  0.00           N  
REMARK-SIMTK-COORDS   -80.799494041    58.750183046   -68.230897107
ATOM    298  C6   DA A  10     -81.342  59.529 -69.183  1.00  0.00           C  
REMARK-SIMTK-COORDS   -81.341948392    59.528959510   -69.182934657
ATOM    299  C5   DA A  10     -81.688  59.050 -70.464  1.00  0.00           C  
REMARK-SIMTK-COORDS   -81.688478551    59.050136266   -70.464111518
ATOM    300  N7   DA A  10     -81.599  57.800 -71.048  1.00  0.00           N  
REMARK-SIMTK-COORDS   -81.599088304    57.799764591   -71.047953155
ATOM    301  C8   DA A  10     -82.076  57.981 -72.244  1.00  0.00           C  
REMARK-SIMTK-COORDS   -82.076487663    57.980743210   -72.243516031
ATOM    302  N9   DA A  10     -82.488  59.264 -72.481  1.00  0.00           N  
REMARK-SIMTK-COORDS   -82.487563763    59.263894233   -72.480996333
ATOM    303  C4   DA A  10     -82.237  59.958 -71.324  1.00  0.00           C  
REMARK-SIMTK-COORDS   -82.236593955    59.958010805   -71.323722667
ATOM    304  N3   DA A  10     -82.478  61.262 -71.095  1.00  0.00           N  
REMARK-SIMTK-COORDS   -82.478070676    61.262146949   -71.094604988
ATOM    305  C2   DA A  10     -82.107  61.585 -69.874  1.00  0.00           C  
REMARK-SIMTK-COORDS   -82.106934374    61.585077148   -69.874040802
ATOM    306  N1   DA A  10     -81.572  60.825 -68.924  1.00  0.00           N  
REMARK-SIMTK-COORDS   -81.571615831    60.824844642   -68.923792627
ATOM    307  H1'  DA A  10     -82.982  60.910 -73.691  1.00  0.00           H  
REMARK-SIMTK-COORDS   -82.981977344    60.910474759   -73.690826809
ATOM    308 1H2'  DA A  10     -81.699  59.899 -75.411  1.00  0.00           H  
REMARK-SIMTK-COORDS   -81.698728305    59.899136042   -75.410558155
ATOM    309 2H2'  DA A  10     -82.055  58.269 -74.856  1.00  0.00           H  
REMARK-SIMTK-COORDS   -82.055357414    58.269290554   -74.855586655
ATOM    310  H3'  DA A  10     -83.581  58.450 -76.701  1.00  0.00           H  
REMARK-SIMTK-COORDS   -83.581375206    58.450299008   -76.700932866
ATOM    311  H4'  DA A  10     -85.746  59.268 -75.411  1.00  0.00           H  
REMARK-SIMTK-COORDS   -85.745510641    59.267526159   -75.411385036
ATOM    312 1H5'  DA A  10     -85.576  57.282 -73.750  1.00  0.00           H  
REMARK-SIMTK-COORDS   -85.575994280    57.282127688   -73.750347073
ATOM    313 2H5'  DA A  10     -85.681  56.979 -75.497  1.00  0.00           H  
REMARK-SIMTK-COORDS   -85.680670513    56.978755874   -75.497194928
ATOM    314  H61  DA A  10     -80.564  59.150 -67.313  1.00  0.00           H  
REMARK-SIMTK-COORDS   -80.564477200    59.149891321   -67.312621888
ATOM    315  H62  DA A  10     -80.618  57.755 -68.423  1.00  0.00           H  
REMARK-SIMTK-COORDS   -80.618098193    57.754704154   -68.423436255
ATOM    316  H8   DA A  10     -82.144  57.186 -72.986  1.00  0.00           H  
REMARK-SIMTK-COORDS   -82.143880683    57.185555479   -72.985688284
ATOM    317  H2   DA A  10     -82.262  62.629 -69.601  1.00  0.00           H  
REMARK-SIMTK-COORDS   -82.262318228    62.629253576   -69.601346018
ATOM    318  P    DC A  11     -82.237  61.184 -77.502  1.00  0.00           P  
REMARK-SIMTK-COORDS   -82.237373457    61.184246837   -77.502390368
ATOM    319  OP1  DC A  11     -81.192  60.137 -77.603  1.00  0.00           O  
REMARK-SIMTK-COORDS   -81.192350764    60.137379224   -77.603428831
ATOM    320  OP2  DC A  11     -82.476  61.981 -78.721  1.00  0.00           O  
REMARK-SIMTK-COORDS   -82.475929291    61.980889401   -78.721436610
ATOM    321  O5'  DC A  11     -81.903  62.148 -76.276  1.00  0.00           O  
REMARK-SIMTK-COORDS   -81.903234809    62.147751793   -76.275557223
ATOM    322  O3'  DC A  11     -81.100  66.283 -75.938  1.00  0.00           O  
REMARK-SIMTK-COORDS   -81.100187064    66.283300483   -75.937981526
ATOM    323  C1'  DC A  11     -80.382  64.091 -74.030  1.00  0.00           C  
REMARK-SIMTK-COORDS   -80.381778915    64.091191851   -74.030021496
ATOM    324  C2'  DC A  11     -80.006  64.190 -75.503  1.00  0.00           C  
REMARK-SIMTK-COORDS   -80.006466906    64.189717445   -75.503130658
ATOM    325  C3'  DC A  11     -81.228  64.872 -76.096  1.00  0.00           C  
REMARK-SIMTK-COORDS   -81.227975705    64.872187053   -76.096426946
ATOM    326  C4'  DC A  11     -82.374  64.299 -75.266  1.00  0.00           C  
REMARK-SIMTK-COORDS   -82.374240222    64.298510199   -75.266433257
ATOM    327  C5'  DC A  11     -82.958  62.989 -75.741  1.00  0.00           C  
REMARK-SIMTK-COORDS   -82.957731555    62.988552464   -75.741255956
ATOM    328  O4'  DC A  11     -81.793  64.098 -73.939  1.00  0.00           O  
REMARK-SIMTK-COORDS   -81.792987635    64.098231750   -73.938580866
ATOM    329  N4   DC A  11     -78.528  59.596 -71.411  1.00  0.00           N  
REMARK-SIMTK-COORDS   -78.527634947    59.595795286   -71.410646786
ATOM    330  C4   DC A  11     -78.978  60.655 -72.065  1.00  0.00           C  
REMARK-SIMTK-COORDS   -78.977786769    60.655277263   -72.064796064
ATOM    331  N3   DC A  11     -78.990  61.834 -71.432  1.00  0.00           N  
REMARK-SIMTK-COORDS   -78.989874161    61.834234166   -71.432031087
ATOM    332  C2   DC A  11     -79.443  62.952 -72.052  1.00  0.00           C  
REMARK-SIMTK-COORDS   -79.442561078    62.952022345   -72.052431880
ATOM    333  O2   DC A  11     -79.468  64.056 -71.494  1.00  0.00           O  
REMARK-SIMTK-COORDS   -79.467513507    64.055760699   -71.493711894
ATOM    334  N1   DC A  11     -79.890  62.853 -73.368  1.00  0.00           N  
REMARK-SIMTK-COORDS   -79.890121571    62.852707695   -73.367778300
ATOM    335  C6   DC A  11     -79.879  61.661 -74.018  1.00  0.00           C  
REMARK-SIMTK-COORDS   -79.878870221    61.661349943   -74.017849923
ATOM    336  C5   DC A  11     -79.426  60.529 -73.417  1.00  0.00           C  
REMARK-SIMTK-COORDS   -79.425929039    60.528595094   -73.416552378
ATOM    337  H1'  DC A  11     -80.005  64.949 -73.472  1.00  0.00           H  
REMARK-SIMTK-COORDS   -80.004995338    64.949387980   -73.472395689
ATOM    338 1H2'  DC A  11     -79.104  64.783 -75.661  1.00  0.00           H  
REMARK-SIMTK-COORDS   -79.103891052    64.783326907   -75.661211758
ATOM    339 2H2'  DC A  11     -79.839  63.212 -75.954  1.00  0.00           H  
REMARK-SIMTK-COORDS   -79.838699139    63.212334562   -75.953586733
ATOM    340  H3'  DC A  11     -81.353  64.637 -77.154  1.00  0.00           H  
REMARK-SIMTK-COORDS   -81.352786285    64.637110605   -77.154489035
ATOM    341  H4'  DC A  11     -83.174  65.040 -75.275  1.00  0.00           H  
REMARK-SIMTK-COORDS   -83.173527131    65.040324375   -75.274689464
ATOM    342 1H5'  DC A  11     -83.439  62.486 -74.903  1.00  0.00           H  
REMARK-SIMTK-COORDS   -83.438526005    62.485885500   -74.902707436
ATOM    343 2H5'  DC A  11     -83.699  63.186 -76.515  1.00  0.00           H  
REMARK-SIMTK-COORDS   -83.698613219    63.186080487   -76.514722206
ATOM    344  H41  DC A  11     -78.506  58.675 -71.873  1.00  0.00           H  
REMARK-SIMTK-COORDS   -78.506314040    58.674810212   -71.873002616
ATOM    345  H42  DC A  11     -78.201  59.691 -70.438  1.00  0.00           H  
REMARK-SIMTK-COORDS   -78.201487310    59.691099620   -70.438218484
ATOM    346  H6   DC A  11     -80.240  61.612 -75.046  1.00  0.00           H  
REMARK-SIMTK-COORDS   -80.240215770    61.612458432   -75.045640278
ATOM    347  H5   DC A  11     -79.407  59.572 -73.939  1.00  0.00           H  
REMARK-SIMTK-COORDS   -79.407182866    59.571973120   -73.939227211
ATOM    348  P    DT A  12     -79.303  67.302 -76.585  1.00  0.00           P  
REMARK-SIMTK-COORDS   -79.302627737    67.302275366   -76.585278578
ATOM    349  OP1  DT A  12     -78.555  66.323 -77.410  1.00  0.00           O  
REMARK-SIMTK-COORDS   -78.554856065    66.323010270   -77.409704681
ATOM    350  OP2  DT A  12     -79.375  68.676 -77.121  1.00  0.00           O  
REMARK-SIMTK-COORDS   -79.375435941    68.676108453   -77.121308067
ATOM    351  O5'  DT A  12     -78.697  67.322 -75.110  1.00  0.00           O  
REMARK-SIMTK-COORDS   -78.697363442    67.322219868   -75.109691458
ATOM    352  O3'  DT A  12     -76.879  70.307 -72.733  1.00  0.00           O  
REMARK-SIMTK-COORDS   -76.878911934    70.306805127   -72.732914028
ATOM    353  C1'  DT A  12     -76.666  67.333 -72.463  1.00  0.00           C  
REMARK-SIMTK-COORDS   -76.665570896    67.332775595   -72.463167959
ATOM    354  C2'  DT A  12     -76.326  68.173 -73.687  1.00  0.00           C  
REMARK-SIMTK-COORDS   -76.326294044    68.172562594   -73.687001695
ATOM    355  C3'  DT A  12     -77.359  69.285 -73.604  1.00  0.00           C  
REMARK-SIMTK-COORDS   -77.359215543    69.285291922   -73.604022067
ATOM    356  C4'  DT A  12     -78.584  68.571 -73.037  1.00  0.00           C  
REMARK-SIMTK-COORDS   -78.583514469    68.570533533   -73.036534106
ATOM    357  C5'  DT A  12     -79.490  67.894 -74.038  1.00  0.00           C  
REMARK-SIMTK-COORDS   -79.490435691    67.894088796   -74.038183952
ATOM    358  O4'  DT A  12     -78.026  67.551 -72.146  1.00  0.00           O  
REMARK-SIMTK-COORDS   -78.026445188    67.551109292   -72.146495324
ATOM    359  O4   DT A  12     -75.918  61.903 -73.100  1.00  0.00           O  
REMARK-SIMTK-COORDS   -75.918047900    61.903259586   -73.100260797
ATOM    360  C4   DT A  12     -76.104  63.122 -73.008  1.00  0.00           C  
REMARK-SIMTK-COORDS   -76.103806979    63.121902821   -73.007896135
ATOM    361  N3   DT A  12     -75.819  63.793 -71.841  1.00  0.00           N  
REMARK-SIMTK-COORDS   -75.819038130    63.793105474   -71.841055657
ATOM    362  C2   DT A  12     -75.977  65.145 -71.606  1.00  0.00           C  
REMARK-SIMTK-COORDS   -75.977241104    65.144601108   -71.606167659
ATOM    363  O2   DT A  12     -75.696  65.651 -70.536  1.00  0.00           O  
REMARK-SIMTK-COORDS   -75.695657492    65.651439476   -70.535557302
ATOM    364  N1   DT A  12     -76.476  65.871 -72.667  1.00  0.00           N  
REMARK-SIMTK-COORDS   -76.475917858    65.870751192   -72.667132103
ATOM    365  C6   DT A  12     -76.789  65.286 -73.869  1.00  0.00           C  
REMARK-SIMTK-COORDS   -76.788710237    65.286341432   -73.869464486
ATOM    366  C5   DT A  12     -76.615  63.964 -74.064  1.00  0.00           C  
REMARK-SIMTK-COORDS   -76.614964646    63.963715846   -74.063634583
ATOM    367  C7   DT A  12     -76.945  63.275 -75.352  1.00  0.00           C  
REMARK-SIMTK-COORDS   -76.945295826    63.274601093   -75.351962635
ATOM    368  H1'  DT A  12     -76.068  67.638 -71.603  1.00  0.00           H  
REMARK-SIMTK-COORDS   -76.068290240    67.637930964   -71.602960415
ATOM    369 1H2'  DT A  12     -75.311  68.571 -73.648  1.00  0.00           H  
REMARK-SIMTK-COORDS   -75.310615336    68.570852593   -73.647926912
ATOM    370 2H2'  DT A  12     -76.423  67.610 -74.614  1.00  0.00           H  
REMARK-SIMTK-COORDS   -76.422619877    67.609930408   -74.614201435
ATOM    371  H3'  DT A  12     -77.574  69.717 -74.583  1.00  0.00           H  
REMARK-SIMTK-COORDS   -77.574498879    69.716878973   -74.582507479
ATOM    372  H4'  DT A  12     -79.173  69.321 -72.510  1.00  0.00           H  
REMARK-SIMTK-COORDS   -79.173416400    69.320869116   -72.509655349
ATOM    373 1H5'  DT A  12     -80.054  67.107 -73.537  1.00  0.00           H  
REMARK-SIMTK-COORDS   -80.053970291    67.107150181   -73.537378231
ATOM    374 2H5'  DT A  12     -80.185  68.628 -74.445  1.00  0.00           H  
REMARK-SIMTK-COORDS   -80.184963105    68.627573048   -74.444858911
ATOM    375  H3   DT A  12     -75.452  63.229 -71.061  1.00  0.00           H  
REMARK-SIMTK-COORDS   -75.452388018    63.228632574   -71.061161408
ATOM    376  H6   DT A  12     -77.184  65.900 -74.679  1.00  0.00           H  
REMARK-SIMTK-COORDS   -77.184329160    65.899787506   -74.678623669
ATOM    377  H71  DT A  12     -76.821  62.197 -75.231  1.00  0.00           H  
REMARK-SIMTK-COORDS   -76.821448479    62.196910888   -75.231498303
ATOM    378  H72  DT A  12     -77.978  63.491 -75.626  1.00  0.00           H  
REMARK-SIMTK-COORDS   -77.978017702    63.490998990   -75.626269902
ATOM    379  H73  DT A  12     -76.279  63.631 -76.137  1.00  0.00           H  
REMARK-SIMTK-COORDS   -76.278827451    63.631058914   -76.137234389
ATOM    380  P    DA A  13     -74.940  71.084 -73.118  1.00  0.00           P  
REMARK-SIMTK-COORDS   -74.940215792    71.084310105   -73.118118235
ATOM    381  OP1  DA A  13     -74.445  70.611 -74.434  1.00  0.00           O  
REMARK-SIMTK-COORDS   -74.445147025    70.611196090   -74.434108753
ATOM    382  OP2  DA A  13     -74.715  72.511 -72.817  1.00  0.00           O  
REMARK-SIMTK-COORDS   -74.715119813    72.511435100   -72.816623545
ATOM    383  O5'  DA A  13     -74.320  70.177 -71.963  1.00  0.00           O  
REMARK-SIMTK-COORDS   -74.319852260    70.177018745   -71.962582655
ATOM    384  O3'  DA A  13     -71.839  70.969 -68.634  1.00  0.00           O  
REMARK-SIMTK-COORDS   -71.838562984    70.968927894   -68.633812848
ATOM    385  C1'  DA A  13     -72.288  68.362 -70.034  1.00  0.00           C  
REMARK-SIMTK-COORDS   -72.288454632    68.361671440   -70.034230031
ATOM    386  C2'  DA A  13     -71.793  69.664 -70.650  1.00  0.00           C  
REMARK-SIMTK-COORDS   -71.793073989    69.663523857   -70.650381233
ATOM    387  C3'  DA A  13     -72.551  70.705 -69.840  1.00  0.00           C  
REMARK-SIMTK-COORDS   -72.550674917    70.704948487   -69.840407422
ATOM    388  C4'  DA A  13     -73.893  70.024 -69.583  1.00  0.00           C  
REMARK-SIMTK-COORDS   -73.893191155    70.023779202   -69.582834991
ATOM    389  C5'  DA A  13     -74.945  70.188 -70.654  1.00  0.00           C  
REMARK-SIMTK-COORDS   -74.945399461    70.187883776   -70.653957938
ATOM    390  O4'  DA A  13     -73.561  68.603 -69.467  1.00  0.00           O  
REMARK-SIMTK-COORDS   -73.560771540    68.603415956   -69.466910656
ATOM    391  N6   DA A  13     -72.444  63.122 -73.047  1.00  0.00           N  
REMARK-SIMTK-COORDS   -72.444375999    63.122468276   -73.046568115
ATOM    392  C6   DA A  13     -72.211  63.890 -71.968  1.00  0.00           C  
REMARK-SIMTK-COORDS   -72.211204151    63.889861396   -71.967742972
ATOM    393  C5   DA A  13     -72.424  65.285 -71.955  1.00  0.00           C  
REMARK-SIMTK-COORDS   -72.424229418    65.284571488   -71.954590177
ATOM    394  N7   DA A  13     -72.887  66.166 -72.914  1.00  0.00           N  
REMARK-SIMTK-COORDS   -72.886959217    66.166319128   -72.914117787
ATOM    395  C8   DA A  13     -72.866  67.319 -72.312  1.00  0.00           C  
REMARK-SIMTK-COORDS   -72.866224049    67.318535301   -72.312451815
ATOM    396  N9   DA A  13     -72.434  67.252 -71.016  1.00  0.00           N  
REMARK-SIMTK-COORDS   -72.434188599    67.252058778   -71.016001569
ATOM    397  C4   DA A  13     -72.149  65.930 -70.784  1.00  0.00           C  
REMARK-SIMTK-COORDS   -72.148586579    65.929764628   -70.783545841
ATOM    398  N3   DA A  13     -71.688  65.391 -69.639  1.00  0.00           N  
REMARK-SIMTK-COORDS   -71.688007571    65.391124276   -69.639294754
ATOM    399  C2   DA A  13     -71.525  64.093 -69.782  1.00  0.00           C  
REMARK-SIMTK-COORDS   -71.525012267    64.093077898   -69.781811878
ATOM    400  N1   DA A  13     -71.753  63.323 -70.841  1.00  0.00           N  
REMARK-SIMTK-COORDS   -71.753311543    63.323298241   -70.841439039
ATOM    401  H1'  DA A  13     -71.624  68.028 -69.238  1.00  0.00           H  
REMARK-SIMTK-COORDS   -71.623751714    68.027973236   -69.238219014
ATOM    402 1H2'  DA A  13     -70.714  69.787 -70.544  1.00  0.00           H  
REMARK-SIMTK-COORDS   -70.714358201    69.787295933   -70.543897797
ATOM    403 2H2'  DA A  13     -72.029  69.736 -71.710  1.00  0.00           H  
REMARK-SIMTK-COORDS   -72.029274615    69.735816981   -71.710053337
ATOM    404  H3'  DA A  13     -72.681  71.636 -70.394  1.00  0.00           H  
REMARK-SIMTK-COORDS   -72.681227041    71.635973199   -70.394317278
ATOM    405  H4'  DA A  13     -74.291  70.446 -68.660  1.00  0.00           H  
REMARK-SIMTK-COORDS   -74.290976055    70.446309705   -68.660049454
ATOM    406 1H5'  DA A  13     -75.660  69.369 -70.582  1.00  0.00           H  
REMARK-SIMTK-COORDS   -75.660242540    69.368967633   -70.582036279
ATOM    407 2H5'  DA A  13     -75.466  71.133 -70.503  1.00  0.00           H  
REMARK-SIMTK-COORDS   -75.466233724    71.132667284   -70.503339904
ATOM    408  H61  DA A  13     -72.272  62.109 -73.003  1.00  0.00           H  
REMARK-SIMTK-COORDS   -72.271523410    62.109317983   -73.003238380
ATOM    409  H62  DA A  13     -72.794  63.551 -73.916  1.00  0.00           H  
REMARK-SIMTK-COORDS   -72.793809793    63.550850418   -73.915670390
ATOM    410  H8   DA A  13     -73.166  68.249 -72.795  1.00  0.00           H  
REMARK-SIMTK-COORDS   -73.165652086    68.248849712   -72.794678887
ATOM    411  H2   DA A  13     -71.149  63.572 -68.901  1.00  0.00           H  
REMARK-SIMTK-COORDS   -71.148565740    63.571900872   -68.901202134
ATOM    412  P    DT A  14     -69.903  71.485 -68.706  1.00  0.00           P  
REMARK-SIMTK-COORDS   -69.902846696    71.484586362   -68.705710750
ATOM    413  OP1  DT A  14     -69.519  71.757 -70.111  1.00  0.00           O  
REMARK-SIMTK-COORDS   -69.519130844    71.757306015   -70.111479983
ATOM    414  OP2  DT A  14     -69.386  72.433 -67.699  1.00  0.00           O  
REMARK-SIMTK-COORDS   -69.385625387    72.432946090   -67.699161227
ATOM    415  O5'  DT A  14     -69.480  69.995 -68.322  1.00  0.00           O  
REMARK-SIMTK-COORDS   -69.480214014    69.995212584   -68.321982506
ATOM    416  O3'  DT A  14     -66.880  68.345 -65.427  1.00  0.00           O  
REMARK-SIMTK-COORDS   -66.880456243    68.345116663   -65.426809112
ATOM    417  C1'  DT A  14     -67.865  67.098 -67.964  1.00  0.00           C  
REMARK-SIMTK-COORDS   -67.864543875    67.097953196   -67.964383508
ATOM    418  C2'  DT A  14     -67.112  68.413 -67.817  1.00  0.00           C  
REMARK-SIMTK-COORDS   -67.111537192    68.413003357   -67.816925007
ATOM    419  C3'  DT A  14     -67.635  68.930 -66.486  1.00  0.00           C  
REMARK-SIMTK-COORDS   -67.634535286    68.930123340   -66.486121145
ATOM    420  C4'  DT A  14     -69.088  68.462 -66.488  1.00  0.00           C  
REMARK-SIMTK-COORDS   -69.088098950    68.462169582   -66.487519388
ATOM    421  C5'  DT A  14     -70.087  69.376 -67.159  1.00  0.00           C  
REMARK-SIMTK-COORDS   -70.086988490    69.375669415   -67.159176848
ATOM    422  O4'  DT A  14     -69.057  67.190 -67.210  1.00  0.00           O  
REMARK-SIMTK-COORDS   -69.057430860    67.190086127   -67.210419208
ATOM    423  O4   DT A  14     -69.226  65.777 -73.146  1.00  0.00           O  
REMARK-SIMTK-COORDS   -69.225754908    65.776868920   -73.145711799
ATOM    424  C4   DT A  14     -68.932  66.124 -71.996  1.00  0.00           C  
REMARK-SIMTK-COORDS   -68.931913402    66.124062307   -71.996258485
ATOM    425  N3   DT A  14     -68.521  65.200 -71.063  1.00  0.00           N  
REMARK-SIMTK-COORDS   -68.521082039    65.200354450   -71.062928754
ATOM    426  C2   DT A  14     -68.164  65.453 -69.753  1.00  0.00           C  
REMARK-SIMTK-COORDS   -68.163945228    65.452636868   -69.753139504
ATOM    427  O2   DT A  14     -67.811  64.566 -68.998  1.00  0.00           O  
REMARK-SIMTK-COORDS   -67.810687109    64.565607922   -68.997646718
ATOM    428  N1   DT A  14     -68.239  66.775 -69.368  1.00  0.00           N  
REMARK-SIMTK-COORDS   -68.238673489    66.774692718   -69.368169352
ATOM    429  C6   DT A  14     -68.638  67.765 -70.231  1.00  0.00           C  
REMARK-SIMTK-COORDS   -68.638148211    67.765205610   -70.230886662
ATOM    430  C5   DT A  14     -68.974  67.481 -71.505  1.00  0.00           C  
REMARK-SIMTK-COORDS   -68.973695984    67.481138836   -71.505226397
ATOM    431  C7   DT A  14     -69.422  68.521 -72.486  1.00  0.00           C  
REMARK-SIMTK-COORDS   -69.421722443    68.521288179   -72.485608280
ATOM    432  H1'  DT A  14     -67.280  66.267 -67.567  1.00  0.00           H  
REMARK-SIMTK-COORDS   -67.280176908    66.267175308   -67.566709837
ATOM    433 1H2'  DT A  14     -66.030  68.270 -67.789  1.00  0.00           H  
REMARK-SIMTK-COORDS   -66.029570926    68.270372467   -67.789168416
ATOM    434 2H2'  DT A  14     -67.330  69.108 -68.626  1.00  0.00           H  
REMARK-SIMTK-COORDS   -67.330216856    69.107716262   -68.626298953
ATOM    435  H3'  DT A  14     -67.572  70.017 -66.417  1.00  0.00           H  
REMARK-SIMTK-COORDS   -67.571594665    70.016988915   -66.416769139
ATOM    436  H4'  DT A  14     -69.388  68.353 -65.445  1.00  0.00           H  
REMARK-SIMTK-COORDS   -69.387699238    68.353452193   -65.444922056
ATOM    437 1H5'  DT A  14     -70.956  68.794 -67.464  1.00  0.00           H  
REMARK-SIMTK-COORDS   -70.956485409    68.793749785   -67.464127093
ATOM    438 2H5'  DT A  14     -70.400  70.144 -66.454  1.00  0.00           H  
REMARK-SIMTK-COORDS   -70.400483073    70.143771188   -66.453845145
ATOM    439  H3   DT A  14     -68.478  64.219 -71.372  1.00  0.00           H  
REMARK-SIMTK-COORDS   -68.477985983    64.218712495   -71.372474875
ATOM    440  H6   DT A  14     -68.686  68.796 -69.881  1.00  0.00           H  
REMARK-SIMTK-COORDS   -68.686020926    68.796064820   -69.880734564
ATOM    441  H71  DT A  14     -69.738  68.038 -73.412  1.00  0.00           H  
REMARK-SIMTK-COORDS   -69.737813542    68.037756136   -73.411647793
ATOM    442  H72  DT A  14     -70.258  69.080 -72.066  1.00  0.00           H  
REMARK-SIMTK-COORDS   -70.258467339    69.080432551   -72.066320131
ATOM    443  H73  DT A  14     -68.598  69.203 -72.695  1.00  0.00           H  
REMARK-SIMTK-COORDS   -68.597925365    69.203452759   -72.695140761
ATOM    444  P    DT A  15     -65.078  68.457 -65.388  1.00  0.00           P  
REMARK-SIMTK-COORDS   -65.077633604    68.456960671   -65.388241615
ATOM    445  OP1  DT A  15     -64.629  69.406 -66.435  1.00  0.00           O  
REMARK-SIMTK-COORDS   -64.629085369    69.406022460   -66.435087926
ATOM    446  OP2  DT A  15     -64.404  68.573 -64.079  1.00  0.00           O  
REMARK-SIMTK-COORDS   -64.404471436    68.573340365   -64.079289949
ATOM    447  O5'  DT A  15     -64.951  66.965 -65.938  1.00  0.00           O  
REMARK-SIMTK-COORDS   -64.950554785    66.965059178   -65.937951457
ATOM    448  O3'  DT A  15     -62.752  63.571 -64.709  1.00  0.00           O  
REMARK-SIMTK-COORDS   -62.752489509    63.570858208   -64.708522802
ATOM    449  C1'  DT A  15     -63.919  64.151 -67.404  1.00  0.00           C  
REMARK-SIMTK-COORDS   -63.918726349    64.151157437   -67.404125413
ATOM    450  C2'  DT A  15     -62.932  65.009 -66.624  1.00  0.00           C  
REMARK-SIMTK-COORDS   -62.932261663    65.009325794   -66.624026385
ATOM    451  C3'  DT A  15     -63.367  64.765 -65.188  1.00  0.00           C  
REMARK-SIMTK-COORDS   -63.366742977    64.765124093   -65.187513065
ATOM    452  C4'  DT A  15     -64.882  64.626 -65.310  1.00  0.00           C  
REMARK-SIMTK-COORDS   -64.882488976    64.626163549   -65.310126417
ATOM    453  C5'  DT A  15     -65.680  65.909 -65.263  1.00  0.00           C  
REMARK-SIMTK-COORDS   -65.680364097    65.908573589   -65.263160697
ATOM    454  O4'  DT A  15     -65.083  63.998 -66.616  1.00  0.00           O  
REMARK-SIMTK-COORDS   -65.083186650    63.997721907   -66.616458131
ATOM    455  O4   DT A  15     -65.431  66.222 -72.290  1.00  0.00           O  
REMARK-SIMTK-COORDS   -65.431365745    66.221884946   -72.289648071
ATOM    456  C4   DT A  15     -65.094  65.808 -71.175  1.00  0.00           C  
REMARK-SIMTK-COORDS   -65.093522819    65.807675470   -71.175008368
ATOM    457  N3   DT A  15     -64.879  64.466 -70.955  1.00  0.00           N  
REMARK-SIMTK-COORDS   -64.878662675    64.466497879   -70.955461592
ATOM    458  C2   DT A  15     -64.499  63.875 -69.767  1.00  0.00           C  
REMARK-SIMTK-COORDS   -64.498967670    63.874739534   -69.767019434
ATOM    459  O2   DT A  15     -64.331  62.673 -69.669  1.00  0.00           O  
REMARK-SIMTK-COORDS   -64.331130764    62.672855321   -69.668601390
ATOM    460  N1   DT A  15     -64.327  64.741 -68.708  1.00  0.00           N  
REMARK-SIMTK-COORDS   -64.327214086    64.741136643   -68.708022382
ATOM    461  C6   DT A  15     -64.519  66.095 -68.833  1.00  0.00           C  
REMARK-SIMTK-COORDS   -64.519271132    66.094804613   -68.833218699
ATOM    462  C5   DT A  15     -64.884  66.637 -70.012  1.00  0.00           C  
REMARK-SIMTK-COORDS   -64.884304042    66.637310077   -70.012059993
ATOM    463  C7   DT A  15     -65.113  68.105 -70.202  1.00  0.00           C  
REMARK-SIMTK-COORDS   -65.112932524    68.105409154   -70.202325901
ATOM    464  H1'  DT A  15     -63.508  63.158 -67.592  1.00  0.00           H  
REMARK-SIMTK-COORDS   -63.508208111    63.158214352   -67.592167448
ATOM    465 1H2'  DT A  15     -61.897  64.700 -66.783  1.00  0.00           H  
REMARK-SIMTK-COORDS   -61.897465886    64.700072832   -66.783165648
ATOM    466 2H2'  DT A  15     -63.004  66.064 -66.887  1.00  0.00           H  
REMARK-SIMTK-COORDS   -63.003661792    66.063620659   -66.886509452
ATOM    467  H3'  DT A  15     -63.100  65.596 -64.533  1.00  0.00           H  
REMARK-SIMTK-COORDS   -63.099898669    65.596033992   -64.532966767
ATOM    468  H4'  DT A  15     -65.212  64.001 -64.480  1.00  0.00           H  
REMARK-SIMTK-COORDS   -65.212164422    64.000526268   -64.480378809
ATOM    469 1H5'  DT A  15     -66.640  65.752 -65.755  1.00  0.00           H  
REMARK-SIMTK-COORDS   -66.639954582    65.752037521   -65.755433549
ATOM    470 2H5'  DT A  15     -65.853  66.185 -64.224  1.00  0.00           H  
REMARK-SIMTK-COORDS   -65.852626334    66.185259528   -64.224159921
ATOM    471  H3   DT A  15     -65.018  63.839 -71.760  1.00  0.00           H  
REMARK-SIMTK-COORDS   -65.018016907    63.838569422   -71.760187167
ATOM    472  H6   DT A  15     -64.376  66.741 -67.967  1.00  0.00           H  
REMARK-SIMTK-COORDS   -64.375857424    66.740525120   -67.967166428
ATOM    473  H71  DT A  15     -65.502  68.287 -71.206  1.00  0.00           H  
REMARK-SIMTK-COORDS   -65.501665012    68.287089138   -71.205892259
ATOM    474  H72  DT A  15     -65.834  68.460 -69.466  1.00  0.00           H  
REMARK-SIMTK-COORDS   -65.834419352    68.460001923   -69.465910444
ATOM    475  H73  DT A  15     -64.172  68.640 -70.075  1.00  0.00           H  
REMARK-SIMTK-COORDS   -64.171837285    68.640274260   -70.075231177
ATOM    476  P    DA A  16     -61.165  63.358 -64.746  1.00  0.00           P  
REMARK-SIMTK-COORDS   -61.165244991    63.358492559   -64.746090365
ATOM    477  OP1  DA A  16     -60.527  64.646 -65.113  1.00  0.00           O  
REMARK-SIMTK-COORDS   -60.526506383    64.646109297   -65.113264884
ATOM    478  OP2  DA A  16     -60.525  62.608 -63.649  1.00  0.00           O  
REMARK-SIMTK-COORDS   -60.524661680    62.607675248   -63.648739288
ATOM    479  O5'  DA A  16     -61.282  62.438 -66.043  1.00  0.00           O  
REMARK-SIMTK-COORDS   -61.282425363    62.437714935   -66.042905049
ATOM    480  O3'  DA A  16     -59.747  58.640 -67.084  1.00  0.00           O  
REMARK-SIMTK-COORDS   -59.746954558    58.640004660   -67.084226843
ATOM    481  C1'  DA A  16     -60.709  60.815 -68.903  1.00  0.00           C  
REMARK-SIMTK-COORDS   -60.708688985    60.814859777   -68.902585749
ATOM    482  C2'  DA A  16     -59.613  60.914 -67.849  1.00  0.00           C  
REMARK-SIMTK-COORDS   -59.613287309    60.913778485   -67.848937678
ATOM    483  C3'  DA A  16     -60.129  59.976 -66.767  1.00  0.00           C  
REMARK-SIMTK-COORDS   -60.129408471    59.976435753   -66.767462043
ATOM    484  C4'  DA A  16     -61.642  60.178 -66.837  1.00  0.00           C  
REMARK-SIMTK-COORDS   -61.641799871    60.177573382   -66.837468531
ATOM    485  C5'  DA A  16     -62.205  61.319 -66.024  1.00  0.00           C  
REMARK-SIMTK-COORDS   -62.205344083    61.318875659   -66.024311699
ATOM    486  O4'  DA A  16     -61.906  60.436 -68.253  1.00  0.00           O  
REMARK-SIMTK-COORDS   -61.906244227    60.436244053   -68.253283373
ATOM    487  N6   DA A  16     -61.923  65.238 -72.840  1.00  0.00           N  
REMARK-SIMTK-COORDS   -61.923209491    65.238279174   -72.840357046
ATOM    488  C6   DA A  16     -61.742  63.955 -72.482  1.00  0.00           C  
REMARK-SIMTK-COORDS   -61.741531586    63.955464272   -72.481882408
ATOM    489  C5   DA A  16     -61.418  63.562 -71.166  1.00  0.00           C  
REMARK-SIMTK-COORDS   -61.417895323    63.562336511   -71.166025602
ATOM    490  N7   DA A  16     -61.227  64.279 -69.999  1.00  0.00           N  
REMARK-SIMTK-COORDS   -61.226798022    64.279109809   -69.998974249
ATOM    491  C8   DA A  16     -60.954  63.366 -69.115  1.00  0.00           C  
REMARK-SIMTK-COORDS   -60.954307398    63.365705175   -69.114963596
ATOM    492  N9   DA A  16     -60.967  62.094 -69.619  1.00  0.00           N  
REMARK-SIMTK-COORDS   -60.967336822    62.093908801   -69.619167142
ATOM    493  C4   DA A  16     -61.270  62.222 -70.952  1.00  0.00           C  
REMARK-SIMTK-COORDS   -61.270203468    62.222229698   -70.951785445
ATOM    494  N3   DA A  16     -61.389  61.230 -71.853  1.00  0.00           N  
REMARK-SIMTK-COORDS   -61.389107176    61.229728670   -71.853107040
ATOM    495  C2   DA A  16     -61.684  61.724 -73.036  1.00  0.00           C  
REMARK-SIMTK-COORDS   -61.684270176    61.723967929   -73.036495969
ATOM    496  N1   DA A  16     -61.868  62.989 -73.403  1.00  0.00           N  
REMARK-SIMTK-COORDS   -61.868007807    62.988641236   -73.403010511
ATOM    497  H1'  DA A  16     -60.472  60.051 -69.642  1.00  0.00           H  
REMARK-SIMTK-COORDS   -60.471847617    60.051039895   -69.642385286
ATOM    498 1H2'  DA A  16     -58.644  60.586 -68.228  1.00  0.00           H  
REMARK-SIMTK-COORDS   -58.644249186    60.585500354   -68.227731268
ATOM    499 2H2'  DA A  16     -59.493  61.927 -67.472  1.00  0.00           H  
REMARK-SIMTK-COORDS   -59.492619559    61.927170507   -67.471581210
ATOM    500  H3'  DA A  16     -59.742  60.239 -65.782  1.00  0.00           H  
REMARK-SIMTK-COORDS   -59.742300808    60.239330943   -65.781713203
ATOM    501  H4'  DA A  16     -62.101  59.256 -66.478  1.00  0.00           H  
REMARK-SIMTK-COORDS   -62.100891000    59.256420678   -66.478287475
ATOM    502 1H5'  DA A  16     -63.161  61.624 -66.450  1.00  0.00           H  
REMARK-SIMTK-COORDS   -63.160701833    61.624030169   -66.449716559
ATOM    503 2H5'  DA A  16     -62.359  60.987 -64.998  1.00  0.00           H  
REMARK-SIMTK-COORDS   -62.359489468    60.986534414   -64.998466440
ATOM    504  H61  DA A  16     -62.157  65.471 -73.815  1.00  0.00           H  
REMARK-SIMTK-COORDS   -62.157408603    65.471078448   -73.814617932
ATOM    505  H62  DA A  16     -61.825  65.986 -72.139  1.00  0.00           H  
REMARK-SIMTK-COORDS   -61.825426236    65.986270064   -72.138999745
ATOM    506  H8   DA A  16     -60.737  63.592 -68.071  1.00  0.00           H  
REMARK-SIMTK-COORDS   -60.737246371    63.591580633   -68.071148579
ATOM    507  H2   DA A  16     -61.796  60.988 -73.833  1.00  0.00           H  
REMARK-SIMTK-COORDS   -61.795772566    60.988250141   -73.833426050
ATOM    508  P    DG A  17     -58.386  58.035 -67.390  1.00  0.00           P  
REMARK-SIMTK-COORDS   -58.386436936    58.034732299   -67.389838219
ATOM    509  OP1  DG A  17     -57.530  59.171 -66.975  1.00  0.00           O  
REMARK-SIMTK-COORDS   -57.529959427    59.171292429   -66.975070396
ATOM    510  OP2  DG A  17     -57.933  56.695 -66.967  1.00  0.00           O  
REMARK-SIMTK-COORDS   -57.932695367    56.695204424   -66.966766520
ATOM    511  O5'  DG A  17     -58.583  58.070 -68.972  1.00  0.00           O  
REMARK-SIMTK-COORDS   -58.583458438    58.070270368   -68.972021386
ATOM    512  O3'  DG A  17     -57.632  55.394 -72.102  1.00  0.00           O  
REMARK-SIMTK-COORDS   -57.632169806    55.394217409   -72.101825933
ATOM    513  C1'  DG A  17     -58.134  58.340 -72.268  1.00  0.00           C  
REMARK-SIMTK-COORDS   -58.133796905    58.340314971   -72.267583010
ATOM    514  C2'  DG A  17     -57.093  57.630 -71.412  1.00  0.00           C  
REMARK-SIMTK-COORDS   -57.092756120    57.630414414   -71.411683318
ATOM    515  C3'  DG A  17     -57.808  56.339 -71.049  1.00  0.00           C  
REMARK-SIMTK-COORDS   -57.808348701    56.339450319   -71.048788069
ATOM    516  C4'  DG A  17     -59.262  56.784 -70.909  1.00  0.00           C  
REMARK-SIMTK-COORDS   -59.262429176    56.783508246   -70.909330081
ATOM    517  C5'  DG A  17     -59.676  57.314 -69.557  1.00  0.00           C  
REMARK-SIMTK-COORDS   -59.675516289    57.314348437   -69.556949318
ATOM    518  O4'  DG A  17     -59.409  57.853 -71.896  1.00  0.00           O  
REMARK-SIMTK-COORDS   -59.408901921    57.853441995   -71.896184431
ATOM    519  N2   DG A  17     -58.982  61.425 -76.462  1.00  0.00           N  
REMARK-SIMTK-COORDS   -58.981909603    61.425026509   -76.461675710
ATOM    520  O6   DG A  17     -58.435  64.327 -72.958  1.00  0.00           O  
REMARK-SIMTK-COORDS   -58.434901562    64.327053134   -72.957876534
ATOM    521  C6   DG A  17     -58.463  63.144 -73.297  1.00  0.00           C  
REMARK-SIMTK-COORDS   -58.463217002    63.143689869   -73.297384441
ATOM    522  C5   DG A  17     -58.282  61.986 -72.508  1.00  0.00           C  
REMARK-SIMTK-COORDS   -58.282326638    61.986051212   -72.507650046
ATOM    523  N7   DG A  17     -58.025  61.858 -71.141  1.00  0.00           N  
REMARK-SIMTK-COORDS   -58.025078176    61.858174323   -71.140846208
ATOM    524  C8   DG A  17     -57.956  60.565 -70.953  1.00  0.00           C  
REMARK-SIMTK-COORDS   -57.955797342    60.565382440   -70.952571636
ATOM    525  N9   DG A  17     -58.145  59.818 -72.096  1.00  0.00           N  
REMARK-SIMTK-COORDS   -58.145239566    59.818383273   -72.095757049
ATOM    526  C4   DG A  17     -58.357  60.738 -73.099  1.00  0.00           C  
REMARK-SIMTK-COORDS   -58.357211181    60.737901937   -73.098957658
ATOM    527  N3   DG A  17     -58.586  60.443 -74.405  1.00  0.00           N  
REMARK-SIMTK-COORDS   -58.585757410    60.442834485   -74.405426876
ATOM    528  C2   DG A  17     -58.748  61.533 -75.150  1.00  0.00           C  
REMARK-SIMTK-COORDS   -58.747950887    61.532806199   -75.150410727
ATOM    529  N1   DG A  17     -58.700  62.817 -74.644  1.00  0.00           N  
REMARK-SIMTK-COORDS   -58.700052659    62.816785542   -74.643636807
ATOM    530  H1'  DG A  17     -57.985  58.120 -73.325  1.00  0.00           H  
REMARK-SIMTK-COORDS   -57.985394066    58.119902025   -73.325365469
ATOM    531 1H2'  DG A  17     -56.172  57.433 -71.961  1.00  0.00           H  
REMARK-SIMTK-COORDS   -56.171511029    57.433210271   -71.960740699
ATOM    532 2H2'  DG A  17     -56.830  58.202 -70.523  1.00  0.00           H  
REMARK-SIMTK-COORDS   -56.829645961    58.201808268   -70.522774938
ATOM    533  H3'  DG A  17     -57.435  55.914 -70.116  1.00  0.00           H  
REMARK-SIMTK-COORDS   -57.435170710    55.914256904   -70.115744797
ATOM    534  H4'  DG A  17     -59.882  55.914 -71.128  1.00  0.00           H  
REMARK-SIMTK-COORDS   -59.882067042    55.913880120   -71.128048702
ATOM    535 1H5'  DG A  17     -60.546  57.959 -69.676  1.00  0.00           H  
REMARK-SIMTK-COORDS   -60.546483019    57.958598481   -69.675544578
ATOM    536 2H5'  DG A  17     -59.934  56.479 -68.908  1.00  0.00           H  
REMARK-SIMTK-COORDS   -59.934362749    56.479246928   -68.907686675
ATOM    537  H21  DG A  17     -59.030  60.496 -76.901  1.00  0.00           H  
REMARK-SIMTK-COORDS   -59.029527365    60.496385533   -76.900888059
ATOM    538  H22  DG A  17     -59.113  62.272 -77.032  1.00  0.00           H  
REMARK-SIMTK-COORDS   -59.113279393    62.272085172   -77.032438007
ATOM    539  H8   DG A  17     -57.766  60.118 -69.977  1.00  0.00           H  
REMARK-SIMTK-COORDS   -57.765698652    60.118090823   -69.976742400
ATOM    540  H1   DG A  17     -58.850  63.593 -75.303  1.00  0.00           H  
REMARK-SIMTK-COORDS   -58.849969547    63.592759675   -75.303410308
ATOM    541  P    DT A  18     -56.363  55.020 -72.448  1.00  0.00           P  
REMARK-SIMTK-COORDS   -56.362616497    55.019691713   -72.447910318
ATOM    542  OP1  DT A  18     -55.380  55.587 -71.494  1.00  0.00           O  
REMARK-SIMTK-COORDS   -55.379551481    55.586554579   -71.493944561
ATOM    543  OP2  DT A  18     -56.135  53.618 -72.854  1.00  0.00           O  
REMARK-SIMTK-COORDS   -56.135318593    53.618311218   -72.853514030
ATOM    544  O5'  DT A  18     -56.448  55.955 -73.737  1.00  0.00           O  
REMARK-SIMTK-COORDS   -56.448134957    55.955213025   -73.736935712
ATOM    545  O3'  DT A  18     -55.689  55.346 -77.850  1.00  0.00           O  
REMARK-SIMTK-COORDS   -55.688943354    55.346458272   -77.849919028
ATOM    546  C1'  DT A  18     -55.749  57.928 -76.335  1.00  0.00           C  
REMARK-SIMTK-COORDS   -55.748910311    57.928154115   -76.335198083
ATOM    547  C2'  DT A  18     -54.880  56.712 -76.047  1.00  0.00           C  
REMARK-SIMTK-COORDS   -54.879515984    56.711950562   -76.046888486
ATOM    548  C3'  DT A  18     -55.796  55.566 -76.445  1.00  0.00           C  
REMARK-SIMTK-COORDS   -55.795882744    55.565798929   -76.445118814
ATOM    549  C4'  DT A  18     -57.177  56.080 -76.044  1.00  0.00           C  
REMARK-SIMTK-COORDS   -57.176702940    56.079924343   -76.044069384
ATOM    550  C5'  DT A  18     -57.597  55.831 -74.614  1.00  0.00           C  
REMARK-SIMTK-COORDS   -57.596736118    55.830806594   -74.614069917
ATOM    551  O4'  DT A  18     -57.103  57.525 -76.265  1.00  0.00           O  
REMARK-SIMTK-COORDS   -57.102511732    57.524696435   -76.265090348
ATOM    552  O4   DT A  18     -55.051  62.152 -72.854  1.00  0.00           O  
REMARK-SIMTK-COORDS   -55.051118449    62.151677780   -72.853925849
ATOM    553  C4   DT A  18     -55.202  61.172 -73.592  1.00  0.00           C  
REMARK-SIMTK-COORDS   -55.202254739    61.171880761   -73.592359749
ATOM    554  N3   DT A  18     -55.415  61.331 -74.942  1.00  0.00           N  
REMARK-SIMTK-COORDS   -55.414634791    61.331282036   -74.942400100
ATOM    555  C2   DT A  18     -55.596  60.328 -75.874  1.00  0.00           C  
REMARK-SIMTK-COORDS   -55.595892567    60.328182868   -75.873892814
ATOM    556  O2   DT A  18     -55.777  60.567 -77.054  1.00  0.00           O  
REMARK-SIMTK-COORDS   -55.777456485    60.567495771   -77.053784707
ATOM    557  N1   DT A  18     -55.558  59.045 -75.370  1.00  0.00           N  
REMARK-SIMTK-COORDS   -55.557617217    59.045019576   -75.370261042
ATOM    558  C6   DT A  18     -55.351  58.789 -74.037  1.00  0.00           C  
REMARK-SIMTK-COORDS   -55.351314556    58.789424627   -74.037186613
ATOM    559  C5   DT A  18     -55.172  59.795 -73.158  1.00  0.00           C  
REMARK-SIMTK-COORDS   -55.172159697    59.795358726   -73.157852703
ATOM    560  C7   DT A  18     -54.950  59.573 -71.693  1.00  0.00           C  
REMARK-SIMTK-COORDS   -54.949634460    59.573183837   -71.693302315
ATOM    561  H1'  DT A  18     -55.565  58.310 -77.340  1.00  0.00           H  
REMARK-SIMTK-COORDS   -55.564709052    58.309840525   -77.340288318
ATOM    562 1H2'  DT A  18     -53.962  56.709 -76.638  1.00  0.00           H  
REMARK-SIMTK-COORDS   -53.961512101    56.709093046   -76.637672461
ATOM    563 2H2'  DT A  18     -54.595  56.646 -74.998  1.00  0.00           H  
REMARK-SIMTK-COORDS   -54.594841298    56.646450109   -74.997982859
ATOM    564  H3'  DT A  18     -55.551  54.644 -75.916  1.00  0.00           H  
REMARK-SIMTK-COORDS   -55.550815269    54.643840142   -75.915985629
ATOM    565  H4'  DT A  18     -57.900  55.586 -76.693  1.00  0.00           H  
REMARK-SIMTK-COORDS   -57.900304112    55.585563348   -76.692604310
ATOM    566 1H5'  DT A  18     -58.356  56.560 -74.331  1.00  0.00           H  
REMARK-SIMTK-COORDS   -58.356094790    56.559550072   -74.331302610
ATOM    567 2H5'  DT A  18     -58.015  54.829 -74.533  1.00  0.00           H  
REMARK-SIMTK-COORDS   -58.015317689    54.828807156   -74.533208343
ATOM    568  H3   DT A  18     -55.444  62.299 -75.294  1.00  0.00           H  
REMARK-SIMTK-COORDS   -55.444107900    62.299076258   -75.294256151
ATOM    569  H6   DT A  18     -55.333  57.759 -73.684  1.00  0.00           H  
REMARK-SIMTK-COORDS   -55.333181106    57.758674600   -73.683923876
ATOM    570  H71  DT A  18     -54.939  60.534 -71.176  1.00  0.00           H  
REMARK-SIMTK-COORDS   -54.939111047    60.534166530   -71.175936368
ATOM    571  H72  DT A  18     -55.754  58.956 -71.292  1.00  0.00           H  
REMARK-SIMTK-COORDS   -55.753896490    58.955958874   -71.292324844
ATOM    572  H73  DT A  18     -53.995  59.069 -71.542  1.00  0.00           H  
REMARK-SIMTK-COORDS   -53.995260248    59.069012319   -71.542057671
ATOM    573  P    DA A  19     -54.425  55.065 -78.510  1.00  0.00           P  
REMARK-SIMTK-COORDS   -54.425266011    55.064562781   -78.509637927
ATOM    574  OP1  DA A  19     -53.460  54.832 -77.407  1.00  0.00           O  
REMARK-SIMTK-COORDS   -53.460436594    54.832184949   -77.406974906
ATOM    575  OP2  DA A  19     -54.355  54.120 -79.641  1.00  0.00           O  
REMARK-SIMTK-COORDS   -54.355008163    54.119770809   -79.641311451
ATOM    576  O5'  DA A  19     -54.274  56.562 -79.037  1.00  0.00           O  
REMARK-SIMTK-COORDS   -54.274357528    56.561884915   -79.037410657
ATOM    577  O3'  DA A  19     -53.254  58.260 -82.771  1.00  0.00           O  
REMARK-SIMTK-COORDS   -53.253900586    58.260169297   -82.770924121
ATOM    578  C1'  DA A  19     -53.096  59.514 -80.057  1.00  0.00           C  
REMARK-SIMTK-COORDS   -53.095903249    59.513547047   -80.056990066
ATOM    579  C2'  DA A  19     -52.426  58.225 -80.516  1.00  0.00           C  
REMARK-SIMTK-COORDS   -52.425586215    58.225141881   -80.515848650
ATOM    580  C3'  DA A  19     -53.451  57.665 -81.490  1.00  0.00           C  
REMARK-SIMTK-COORDS   -53.450891940    57.665131639   -81.490383770
ATOM    581  C4'  DA A  19     -54.779  58.077 -80.859  1.00  0.00           C  
REMARK-SIMTK-COORDS   -54.779323955    58.076819303   -80.859141622
ATOM    582  C5'  DA A  19     -55.349  57.138 -79.823  1.00  0.00           C  
REMARK-SIMTK-COORDS   -55.349438279    57.137592352   -79.822705714
ATOM    583  O4'  DA A  19     -54.492  59.361 -80.219  1.00  0.00           O  
REMARK-SIMTK-COORDS   -54.492145080    59.361210581   -80.219422669
ATOM    584  N6   DA A  19     -52.011  62.081 -74.692  1.00  0.00           N  
REMARK-SIMTK-COORDS   -52.011095106    62.080531297   -74.692148489
ATOM    585  C6   DA A  19     -52.217  62.097 -76.020  1.00  0.00           C  
REMARK-SIMTK-COORDS   -52.217129444    62.097275933   -76.020453600
ATOM    586  C5   DA A  19     -52.442  60.929 -76.779  1.00  0.00           C  
REMARK-SIMTK-COORDS   -52.442357950    60.929280435   -76.779286676
ATOM    587  N7   DA A  19     -52.521  59.593 -76.433  1.00  0.00           N  
REMARK-SIMTK-COORDS   -52.521315182    59.592877893   -76.432753847
ATOM    588  C8   DA A  19     -52.749  58.992 -77.563  1.00  0.00           C  
REMARK-SIMTK-COORDS   -52.749372968    58.992246490   -77.562915590
ATOM    589  N9   DA A  19     -52.840  59.846 -78.628  1.00  0.00           N  
REMARK-SIMTK-COORDS   -52.840087925    59.845598766   -78.628475391
ATOM    590  C4   DA A  19     -52.642  61.104 -78.118  1.00  0.00           C  
REMARK-SIMTK-COORDS   -52.642033763    61.104407810   -78.118337822
ATOM    591  N3   DA A  19     -52.641  62.263 -78.803  1.00  0.00           N  
REMARK-SIMTK-COORDS   -52.640797862    62.263249564   -78.802926210
ATOM    592  C2   DA A  19     -52.414  63.272 -77.988  1.00  0.00           C  
REMARK-SIMTK-COORDS   -52.414414322    63.271666019   -77.988279203
ATOM    593  N1   DA A  19     -52.211  63.268 -76.674  1.00  0.00           N  
REMARK-SIMTK-COORDS   -52.211110996    63.268374930   -76.674449714
ATOM    594  H1'  DA A  19     -52.777  60.359 -80.666  1.00  0.00           H  
REMARK-SIMTK-COORDS   -52.777184707    60.358608069   -80.666176704
ATOM    595 1H2'  DA A  19     -51.470  58.409 -81.009  1.00  0.00           H  
REMARK-SIMTK-COORDS   -51.469994539    58.409078196   -81.009101101
ATOM    596 2H2'  DA A  19     -52.244  57.538 -79.692  1.00  0.00           H  
REMARK-SIMTK-COORDS   -52.243554820    57.537587656   -79.692407237
ATOM    597  H3'  DA A  19     -53.377  56.580 -81.581  1.00  0.00           H  
REMARK-SIMTK-COORDS   -53.377124549    56.580194247   -81.580584806
ATOM    598  H4'  DA A  19     -55.504  58.156 -81.669  1.00  0.00           H  
REMARK-SIMTK-COORDS   -55.504228454    58.155569387   -81.669456308
ATOM    599 1H5'  DA A  19     -56.024  57.691 -79.171  1.00  0.00           H  
REMARK-SIMTK-COORDS   -56.024478702    57.690942842   -79.170846324
ATOM    600 2H5'  DA A  19     -55.904  56.345 -80.323  1.00  0.00           H  
REMARK-SIMTK-COORDS   -55.904098323    56.344977324   -80.323388900
ATOM    601  H61  DA A  19     -51.851  62.962 -74.186  1.00  0.00           H  
REMARK-SIMTK-COORDS   -51.850782722    62.961703383   -74.186120134
ATOM    602  H62  DA A  19     -52.012  61.185 -74.184  1.00  0.00           H  
REMARK-SIMTK-COORDS   -52.011989550    61.184813712   -74.183578721
ATOM    603  H8   DA A  19     -52.859  57.912 -77.653  1.00  0.00           H  
REMARK-SIMTK-COORDS   -52.859013966    57.911696285   -77.652777180
ATOM    604  H2   DA A  19     -52.391  64.255 -78.460  1.00  0.00           H  
REMARK-SIMTK-COORDS   -52.391350431    64.254555943   -78.459666999
ATOM    605  P    DG A  20     -51.861  58.328 -83.661  1.00  0.00           P  
REMARK-SIMTK-COORDS   -51.860635903    58.327505889   -83.661190988
ATOM    606  OP1  DG A  20     -51.060  57.347 -82.891  1.00  0.00           O  
REMARK-SIMTK-COORDS   -51.059511771    57.346829171   -82.890588433
ATOM    607  OP2  DG A  20     -51.786  58.211 -85.131  1.00  0.00           O  
REMARK-SIMTK-COORDS   -51.786261464    58.210634795   -85.130890137
ATOM    608  O5'  DG A  20     -51.465  59.805 -83.210  1.00  0.00           O  
REMARK-SIMTK-COORDS   -51.465168824    59.805148464   -83.210012298
ATOM    609  O3'  DG A  20     -49.838  63.145 -85.225  1.00  0.00           O  
REMARK-SIMTK-COORDS   -49.838352220    63.145054862   -85.225050509
ATOM    610  C1'  DG A  20     -49.821  62.559 -82.290  1.00  0.00           C  
REMARK-SIMTK-COORDS   -49.821053615    62.559427465   -82.289861025
ATOM    611  C2'  DG A  20     -49.272  61.681 -83.407  1.00  0.00           C  
REMARK-SIMTK-COORDS   -49.272312664    61.681358751   -83.407075285
ATOM    612  C3'  DG A  20     -50.247  61.964 -84.539  1.00  0.00           C  
REMARK-SIMTK-COORDS   -50.246731130    61.963556531   -84.538988296
ATOM    613  C4'  DG A  20     -51.574  62.151 -83.808  1.00  0.00           C  
REMARK-SIMTK-COORDS   -51.573737280    62.150597064   -83.807512721
ATOM    614  C5'  DG A  20     -52.368  60.897 -83.526  1.00  0.00           C  
REMARK-SIMTK-COORDS   -52.367640854    60.896883465   -83.525936218
ATOM    615  O4'  DG A  20     -51.200  62.763 -82.533  1.00  0.00           O  
REMARK-SIMTK-COORDS   -51.199577420    62.763184322   -82.532822465
ATOM    616  N2   DG A  20     -48.647  65.674 -78.197  1.00  0.00           N  
REMARK-SIMTK-COORDS   -48.647062295    65.673751107   -78.197442835
ATOM    617  O6   DG A  20     -48.996  61.468 -76.413  1.00  0.00           O  
REMARK-SIMTK-COORDS   -48.996311452    61.467581134   -76.413137877
ATOM    618  C6   DG A  20     -49.068  62.140 -77.442  1.00  0.00           C  
REMARK-SIMTK-COORDS   -49.068211646    62.139913618   -77.442319782
ATOM    619  C5   DG A  20     -49.352  61.721 -78.762  1.00  0.00           C  
REMARK-SIMTK-COORDS   -49.351891816    61.721111744   -78.761660356
ATOM    620  N7   DG A  20     -49.627  60.447 -79.264  1.00  0.00           N  
REMARK-SIMTK-COORDS   -49.627156979    60.447198158   -79.263711417
ATOM    621  C8   DG A  20     -49.816  60.646 -80.543  1.00  0.00           C  
REMARK-SIMTK-COORDS   -49.815503519    60.646280000   -80.542949471
ATOM    622  N9   DG A  20     -49.683  61.962 -80.934  1.00  0.00           N  
REMARK-SIMTK-COORDS   -49.683199038    61.961668352   -80.934124635
ATOM    623  C4   DG A  20     -49.385  62.655 -79.782  1.00  0.00           C  
REMARK-SIMTK-COORDS   -49.384905617    62.654548663   -79.781824366
ATOM    624  N3   DG A  20     -49.165  63.993 -79.699  1.00  0.00           N  
REMARK-SIMTK-COORDS   -49.165241125    63.992875030   -79.699422634
ATOM    625  C2   DG A  20     -48.890  64.386 -78.459  1.00  0.00           C  
REMARK-SIMTK-COORDS   -48.890147406    64.385973672   -78.458800652
ATOM    626  N1   DG A  20     -48.846  63.526 -77.379  1.00  0.00           N  
REMARK-SIMTK-COORDS   -48.846338314    63.526300768   -77.378633877
ATOM    627  H1'  DG A  20     -49.333  63.535 -82.285  1.00  0.00           H  
REMARK-SIMTK-COORDS   -49.333321749    63.534928687   -82.284962819
ATOM    628 1H2'  DG A  20     -48.253  61.953 -83.683  1.00  0.00           H  
REMARK-SIMTK-COORDS   -48.253053491    61.953211213   -83.683214701
ATOM    629 2H2'  DG A  20     -49.270  60.626 -83.139  1.00  0.00           H  
REMARK-SIMTK-COORDS   -49.269828165    60.625807853   -83.139340101
ATOM    630  H3'  DG A  20     -50.301  61.135 -85.247  1.00  0.00           H  
REMARK-SIMTK-COORDS   -50.300718670    61.135205267   -85.247183558
ATOM    631  H4'  DG A  20     -52.189  62.801 -84.429  1.00  0.00           H  
REMARK-SIMTK-COORDS   -52.189482485    62.800969826   -84.428733385
ATOM    632 1H5'  DG A  20     -53.036  61.077 -82.684  1.00  0.00           H  
REMARK-SIMTK-COORDS   -53.035550364    61.077128267   -82.683846734
ATOM    633 2H5'  DG A  20     -52.960  60.643 -84.404  1.00  0.00           H  
REMARK-SIMTK-COORDS   -52.959792505    60.642641053   -84.403805922
ATOM    634  H21  DG A  20     -48.664  66.365 -78.959  1.00  0.00           H  
REMARK-SIMTK-COORDS   -48.664427344    66.365094752   -78.958554798
ATOM    635  H22  DG A  20     -48.441  65.973 -77.234  1.00  0.00           H  
REMARK-SIMTK-COORDS   -48.441143034    65.973485528   -77.233963446
ATOM    636  H8   DG A  20     -50.057  59.842 -81.238  1.00  0.00           H  
REMARK-SIMTK-COORDS   -50.056800465    59.842262687   -81.238493823
ATOM    637  H1   DG A  20     -48.635  63.934 -76.457  1.00  0.00           H  
REMARK-SIMTK-COORDS   -48.635456182    63.933522375   -76.456890263
ATOM    638  P    DA A  21     -48.214  63.089 -85.834  1.00  0.00           P  
REMARK-SIMTK-COORDS   -48.213697429    63.088806638   -85.834219248
ATOM    639  OP1  DA A  21     -47.628  61.732 -85.710  1.00  0.00           O  
REMARK-SIMTK-COORDS   -47.627521346    61.731666653   -85.710406238
ATOM    640  OP2  DA A  21     -47.979  63.781 -87.116  1.00  0.00           O  
REMARK-SIMTK-COORDS   -47.978617786    63.781131230   -87.116279004
ATOM    641  O5'  DA A  21     -47.709  63.995 -84.623  1.00  0.00           O  
REMARK-SIMTK-COORDS   -47.709081908    63.995170544   -84.622956004
ATOM    642  O3'  DA A  21     -45.481  67.579 -84.379  1.00  0.00           O  
REMARK-SIMTK-COORDS   -45.480925271    67.578546175   -84.379312648
ATOM    643  C1'  DA A  21     -45.882  65.495 -82.267  1.00  0.00           C  
REMARK-SIMTK-COORDS   -45.881587444    65.495432765   -82.267094538
ATOM    644  C2'  DA A  21     -45.307  65.292 -83.663  1.00  0.00           C  
REMARK-SIMTK-COORDS   -45.307466889    65.291713027   -83.663070131
ATOM    645  C3'  DA A  21     -46.101  66.299 -84.481  1.00  0.00           C  
REMARK-SIMTK-COORDS   -46.101367475    66.298982707   -84.481429253
ATOM    646  C4'  DA A  21     -47.476  66.268 -83.817  1.00  0.00           C  
REMARK-SIMTK-COORDS   -47.476217623    66.267809715   -83.816974352
ATOM    647  C5'  DA A  21     -48.436  65.211 -84.310  1.00  0.00           C  
REMARK-SIMTK-COORDS   -48.435927917    65.210724369   -84.309826991
ATOM    648  O4'  DA A  21     -47.189  66.017 -82.404  1.00  0.00           O  
REMARK-SIMTK-COORDS   -47.188618792    66.016903037   -82.404279851
ATOM    649  N6   DA A  21     -45.925  61.171 -78.042  1.00  0.00           N  
REMARK-SIMTK-COORDS   -45.925446550    61.171344162   -78.042396190
ATOM    650  C6   DA A  21     -45.760  62.431 -78.480  1.00  0.00           C  
REMARK-SIMTK-COORDS   -45.759945933    62.431441029   -78.480449191
ATOM    651  C5   DA A  21     -45.939  62.808 -79.828  1.00  0.00           C  
REMARK-SIMTK-COORDS   -45.939414255    62.807622272   -79.828428343
ATOM    652  N7   DA A  21     -46.303  62.093 -80.955  1.00  0.00           N  
REMARK-SIMTK-COORDS   -46.303093443    62.093480144   -80.955384184
ATOM    653  C8   DA A  21     -46.302  62.985 -81.901  1.00  0.00           C  
REMARK-SIMTK-COORDS   -46.302136793    62.985118638   -81.901435916
ATOM    654  N9   DA A  21     -45.976  64.242 -81.470  1.00  0.00           N  
REMARK-SIMTK-COORDS   -45.975952854    64.241750507   -81.469767776
ATOM    655  C4   DA A  21     -45.742  64.126 -80.122  1.00  0.00           C  
REMARK-SIMTK-COORDS   -45.741864917    64.126052491   -80.122220817
ATOM    656  N3   DA A  21     -45.387  65.110 -79.276  1.00  0.00           N  
REMARK-SIMTK-COORDS   -45.386638118    65.110463059   -79.275859928
ATOM    657  C2   DA A  21     -45.244  64.633 -78.058  1.00  0.00           C  
REMARK-SIMTK-COORDS   -45.244427597    64.632835045   -78.057890040
ATOM    658  N1   DA A  21     -45.407  63.391 -77.612  1.00  0.00           N  
REMARK-SIMTK-COORDS   -45.406651902    63.390859749   -77.612164071
ATOM    659  H1'  DA A  21     -45.290  66.215 -81.702  1.00  0.00           H  
REMARK-SIMTK-COORDS   -45.290362959    66.215385559   -81.702347175
ATOM    660 1H2'  DA A  21     -44.238  65.503 -83.705  1.00  0.00           H  
REMARK-SIMTK-COORDS   -44.237897370    65.502737411   -83.705209827
ATOM    661 2H2'  DA A  21     -45.457  64.278 -84.028  1.00  0.00           H  
REMARK-SIMTK-COORDS   -45.457114632    64.277613210   -84.027938756
ATOM    662  H3'  DA A  21     -46.165  66.011 -85.532  1.00  0.00           H  
REMARK-SIMTK-COORDS   -46.164962955    66.010751260   -85.531926872
ATOM    663  H4'  DA A  21     -47.936  67.241 -83.993  1.00  0.00           H  
REMARK-SIMTK-COORDS   -47.935509334    67.240548295   -83.993407852
ATOM    664 1H5'  DA A  21     -49.174  65.008 -83.535  1.00  0.00           H  
REMARK-SIMTK-COORDS   -49.173895955    65.007730808   -83.534589100
ATOM    665 2H5'  DA A  21     -48.944  65.575 -85.202  1.00  0.00           H  
REMARK-SIMTK-COORDS   -48.943965866    65.575328857   -85.201752442
ATOM    666  H61  DA A  21     -45.781  60.950 -77.048  1.00  0.00           H  
REMARK-SIMTK-COORDS   -45.781224182    60.950106603   -77.048171441
ATOM    667  H62  DA A  21     -46.194  60.429 -78.704  1.00  0.00           H  
REMARK-SIMTK-COORDS   -46.194394910    60.428901038   -78.703757654
ATOM    668  H8   DA A  21     -46.540  62.754 -82.940  1.00  0.00           H  
REMARK-SIMTK-COORDS   -46.539725497    62.753730743   -82.939557417
ATOM    669  H2   DA A  21     -44.952  65.363 -77.303  1.00  0.00           H  
REMARK-SIMTK-COORDS   -44.951724734    65.363031647   -77.302940402
ATOM    670  P    DA A  22     -43.605  67.730 -84.823  1.00  0.00           P  
REMARK-SIMTK-COORDS   -43.604826646    67.730320313   -84.822534953
ATOM    671  OP1  DA A  22     -43.194  66.456 -85.461  1.00  0.00           O  
REMARK-SIMTK-COORDS   -43.194032389    66.455983405   -85.461342064
ATOM    672  OP2  DA A  22     -43.115  68.965 -85.467  1.00  0.00           O  
REMARK-SIMTK-COORDS   -43.115273271    68.964732372   -85.466598119
ATOM    673  O5'  DA A  22     -43.182  67.711 -83.285  1.00  0.00           O  
REMARK-SIMTK-COORDS   -43.182019732    67.711303553   -83.284951239
ATOM    674  O3'  DA A  22     -40.633  70.115 -80.921  1.00  0.00           O  
REMARK-SIMTK-COORDS   -40.633436034    70.115240870   -80.920541902
ATOM    675  C1'  DA A  22     -41.556  67.316 -80.397  1.00  0.00           C  
REMARK-SIMTK-COORDS   -41.556062931    67.315961722   -80.396945817
ATOM    676  C2'  DA A  22     -40.815  67.826 -81.626  1.00  0.00           C  
REMARK-SIMTK-COORDS   -40.814603636    67.825626041   -81.625906514
ATOM    677  C3'  DA A  22     -41.369  69.235 -81.767  1.00  0.00           C  
REMARK-SIMTK-COORDS   -41.368990019    69.235303468   -81.767494972
ATOM    678  C4'  DA A  22     -42.820  69.076 -81.317  1.00  0.00           C  
REMARK-SIMTK-COORDS   -42.819586162    69.076377632   -81.316719630
ATOM    679  C5'  DA A  22     -43.809  68.652 -82.376  1.00  0.00           C  
REMARK-SIMTK-COORDS   -43.808921979    68.652154324   -82.376260203
ATOM    680  O4'  DA A  22     -42.765  68.040 -80.285  1.00  0.00           O  
REMARK-SIMTK-COORDS   -42.765359740    68.039958070   -80.285086466
ATOM    681  N6   DA A  22     -42.673  61.459 -79.397  1.00  0.00           N  
REMARK-SIMTK-COORDS   -42.673436157    61.459337972   -79.397357238
ATOM    682  C6   DA A  22     -42.311  62.700 -79.030  1.00  0.00           C  
REMARK-SIMTK-COORDS   -42.310588186    62.700442029   -79.029760897
ATOM    683  C5   DA A  22     -42.254  63.785 -79.931  1.00  0.00           C  
REMARK-SIMTK-COORDS   -42.253980933    63.784597084   -79.930966997
ATOM    684  N7   DA A  22     -42.529  63.889 -81.282  1.00  0.00           N  
REMARK-SIMTK-COORDS   -42.529161658    63.889432337   -81.282105827
ATOM    685  C8   DA A  22     -42.296  65.140 -81.550  1.00  0.00           C  
REMARK-SIMTK-COORDS   -42.296038403    65.139977865   -81.550104764
ATOM    686  N9   DA A  22     -41.899  65.869 -80.462  1.00  0.00           N  
REMARK-SIMTK-COORDS   -41.899424563    65.868831428   -80.462296442
ATOM    687  C4   DA A  22     -41.874  64.988 -79.410  1.00  0.00           C  
REMARK-SIMTK-COORDS   -41.873790246    64.987804927   -79.410060164
ATOM    688  N3   DA A  22     -41.537  65.260 -78.136  1.00  0.00           N  
REMARK-SIMTK-COORDS   -41.537425570    65.260102770   -78.135583923
ATOM    689  C2   DA A  22     -41.623  64.172 -77.401  1.00  0.00           C  
REMARK-SIMTK-COORDS   -41.623239164    64.171711065   -77.400844157
ATOM    690  N1   DA A  22     -41.982  62.941 -77.752  1.00  0.00           N  
REMARK-SIMTK-COORDS   -41.981978305    62.940558848   -77.751645308
ATOM    691  H1'  DA A  22     -40.976  67.489 -79.491  1.00  0.00           H  
REMARK-SIMTK-COORDS   -40.976289155    67.488588656   -79.490921364
ATOM    692 1H2'  DA A  22     -39.733  67.838 -81.481  1.00  0.00           H  
REMARK-SIMTK-COORDS   -39.733361131    67.838306740   -81.480855330
ATOM    693 2H2'  DA A  22     -41.021  67.227 -82.511  1.00  0.00           H  
REMARK-SIMTK-COORDS   -41.020580632    67.227203664   -82.510997547
ATOM    694  H3'  DA A  22     -41.313  69.594 -82.797  1.00  0.00           H  
REMARK-SIMTK-COORDS   -41.313342939    69.593522554   -82.796693442
ATOM    695  H4'  DA A  22     -43.140  70.045 -80.933  1.00  0.00           H  
REMARK-SIMTK-COORDS   -43.140040727    70.045046845   -80.932939970
ATOM    696 1H5'  DA A  22     -44.668  68.183 -81.897  1.00  0.00           H  
REMARK-SIMTK-COORDS   -44.667534305    68.183126145   -81.897100060
ATOM    697 2H5'  DA A  22     -44.142  69.530 -82.928  1.00  0.00           H  
REMARK-SIMTK-COORDS   -44.141794223    69.530226689   -82.928306388
ATOM    698  H61  DA A  22     -42.697  60.703 -78.700  1.00  0.00           H  
REMARK-SIMTK-COORDS   -42.697387866    60.703480707   -78.699979929
ATOM    699  H62  DA A  22     -42.925  61.267 -80.378  1.00  0.00           H  
REMARK-SIMTK-COORDS   -42.924859482    61.266913819   -80.377517050
ATOM    700  H8   DA A  22     -42.407  65.567 -82.546  1.00  0.00           H  
REMARK-SIMTK-COORDS   -42.407113099    65.567351559   -82.546447646
ATOM    701  H2   DA A  22     -41.363  64.298 -76.350  1.00  0.00           H  
REMARK-SIMTK-COORDS   -41.363120321    64.298236570   -76.349587536
ATOM    702  P    DT A  23     -38.593  70.164 -81.085  1.00  0.00           P  
REMARK-SIMTK-COORDS   -38.592922213    70.163885148   -81.085274399
ATOM    703  OP1  DT A  23     -38.219  69.405 -82.303  1.00  0.00           O  
REMARK-SIMTK-COORDS   -38.219223534    69.404726533   -82.302578180
ATOM    704  OP2  DT A  23     -37.879  71.439 -80.874  1.00  0.00           O  
REMARK-SIMTK-COORDS   -37.878616002    71.438734663   -80.874155121
ATOM    705  O5'  DT A  23     -38.428  69.226 -79.806  1.00  0.00           O  
REMARK-SIMTK-COORDS   -38.427517044    69.225832126   -79.805900467
ATOM    706  O3'  DT A  23     -36.057  69.432 -76.313  1.00  0.00           O  
REMARK-SIMTK-COORDS   -36.056598944    69.432082161   -76.313080075
ATOM    707  C1'  DT A  23     -37.340  67.025 -77.547  1.00  0.00           C  
REMARK-SIMTK-COORDS   -37.339793389    67.024785930   -77.546557223
ATOM    708  C2'  DT A  23     -36.360  67.986 -78.207  1.00  0.00           C  
REMARK-SIMTK-COORDS   -36.360330936    67.985503168   -78.206705459
ATOM    709  C3'  DT A  23     -36.734  69.311 -77.562  1.00  0.00           C  
REMARK-SIMTK-COORDS   -36.733545831    69.311100105   -77.562126213
ATOM    710  C4'  DT A  23     -38.246  69.191 -77.390  1.00  0.00           C  
REMARK-SIMTK-COORDS   -38.246137419    69.191217255   -77.390298421
ATOM    711  C5'  DT A  23     -39.091  69.605 -78.573  1.00  0.00           C  
REMARK-SIMTK-COORDS   -39.091152151    69.604513193   -78.572889885
ATOM    712  O4'  DT A  23     -38.469  67.768 -77.131  1.00  0.00           O  
REMARK-SIMTK-COORDS   -38.468609657    67.768254607   -77.130674836
ATOM    713  O4   DT A  23     -39.105  62.925 -80.790  1.00  0.00           O  
REMARK-SIMTK-COORDS   -39.104912999    62.925041539   -80.790130975
ATOM    714  C4   DT A  23     -38.712  63.876 -80.106  1.00  0.00           C  
REMARK-SIMTK-COORDS   -38.711723054    63.876433858   -80.105745614
ATOM    715  N3   DT A  23     -38.437  63.717 -78.767  1.00  0.00           N  
REMARK-SIMTK-COORDS   -38.437132926    63.717306674   -78.766939504
ATOM    716  C2   DT A  23     -37.993  64.690 -77.894  1.00  0.00           C  
REMARK-SIMTK-COORDS   -37.992609211    64.690350140   -77.893826636
ATOM    717  O2   DT A  23     -37.775  64.454 -76.720  1.00  0.00           O  
REMARK-SIMTK-COORDS   -37.774712854    64.453752803   -76.719550741
ATOM    718  N1   DT A  23     -37.817  65.941 -78.448  1.00  0.00           N  
REMARK-SIMTK-COORDS   -37.817111856    65.940882088   -78.447892089
ATOM    719  C6   DT A  23     -38.066  66.194 -79.774  1.00  0.00           C  
REMARK-SIMTK-COORDS   -38.066057038    66.193627735   -79.774211408
ATOM    720  C5   DT A  23     -38.494  65.216 -80.598  1.00  0.00           C  
REMARK-SIMTK-COORDS   -38.493679808    65.216059880   -80.598060821
ATOM    721  C7   DT A  23     -38.786  65.438 -82.050  1.00  0.00           C  
REMARK-SIMTK-COORDS   -38.785917363    65.438241635   -82.050307177
ATOM    722  H1'  DT A  23     -36.898  66.564 -76.662  1.00  0.00           H  
REMARK-SIMTK-COORDS   -36.897888562    66.563787715   -76.662237275
ATOM    723 1H2'  DT A  23     -35.321  67.724 -78.001  1.00  0.00           H  
REMARK-SIMTK-COORDS   -35.320604382    67.723699831   -78.001296832
ATOM    724 2H2'  DT A  23     -36.482  68.022 -79.288  1.00  0.00           H  
REMARK-SIMTK-COORDS   -36.482021687    68.021808570   -79.288096359
ATOM    725  H3'  DT A  23     -36.476  70.161 -78.196  1.00  0.00           H  
REMARK-SIMTK-COORDS   -36.476111316    70.160668190   -78.196168434
ATOM    726  H4'  DT A  23     -38.521  69.827 -76.548  1.00  0.00           H  
REMARK-SIMTK-COORDS   -38.521450513    69.826802988   -76.548382466
ATOM    727 1H5'  DT A  23     -40.061  69.111 -78.511  1.00  0.00           H  
REMARK-SIMTK-COORDS   -40.060842305    69.111089577   -78.510567019
ATOM    728 2H5'  DT A  23     -39.237  70.683 -78.549  1.00  0.00           H  
REMARK-SIMTK-COORDS   -39.236946515    70.683371205   -78.549196140
ATOM    729  H3   DT A  23     -38.581  62.776 -78.375  1.00  0.00           H  
REMARK-SIMTK-COORDS   -38.580504785    62.775533961   -78.374758849
ATOM    730  H6   DT A  23     -37.917  67.199 -80.167  1.00  0.00           H  
REMARK-SIMTK-COORDS   -37.917140126    67.199140504   -80.167068667
ATOM    731  H71  DT A  23     -39.217  64.532 -82.479  1.00  0.00           H  
REMARK-SIMTK-COORDS   -39.216918426    64.531576544   -82.478632400
ATOM    732  H72  DT A  23     -39.494  66.260 -82.158  1.00  0.00           H  
REMARK-SIMTK-COORDS   -39.493979394    66.260262089   -82.157626942
ATOM    733  H73  DT A  23     -37.862  65.684 -82.574  1.00  0.00           H  
REMARK-SIMTK-COORDS   -37.862428887    65.683857416   -82.574459753
ATOM    734  P    DT A  24     -34.003  69.176 -76.278  1.00  0.00           P  
REMARK-SIMTK-COORDS   -34.003155000    69.175527726   -76.277698366
ATOM    735  OP1  DT A  24     -33.497  69.146 -77.671  1.00  0.00           O  
REMARK-SIMTK-COORDS   -33.496698751    69.145569747   -77.670682783
ATOM    736  OP2  DT A  24     -33.213  69.974 -75.320  1.00  0.00           O  
REMARK-SIMTK-COORDS   -33.212728653    69.974153040   -75.319851928
ATOM    737  O5'  DT A  24     -34.165  67.682 -75.742  1.00  0.00           O  
REMARK-SIMTK-COORDS   -34.164971989    67.681898213   -75.741987494
ATOM    738  O3'  DT A  24     -32.448  65.519 -72.543  1.00  0.00           O  
REMARK-SIMTK-COORDS   -32.448123939    65.518593086   -72.542592284
ATOM    739  C1'  DT A  24     -33.727  64.452 -75.030  1.00  0.00           C  
REMARK-SIMTK-COORDS   -33.727222918    64.451685960   -75.030310915
ATOM    740  C2'  DT A  24     -32.553  65.417 -74.940  1.00  0.00           C  
REMARK-SIMTK-COORDS   -32.553359220    65.417125176   -74.940360163
ATOM    741  C3'  DT A  24     -32.900  66.222 -73.698  1.00  0.00           C  
REMARK-SIMTK-COORDS   -32.899600993    66.222064217   -73.697714286
ATOM    742  C4'  DT A  24     -34.423  66.309 -73.763  1.00  0.00           C  
REMARK-SIMTK-COORDS   -34.422781178    66.308786533   -73.762763217
ATOM    743  C5'  DT A  24     -34.997  67.445 -74.577  1.00  0.00           C  
REMARK-SIMTK-COORDS   -34.996516477    67.444892830   -74.577303755
ATOM    744  O4'  DT A  24     -34.831  65.043 -74.373  1.00  0.00           O  
REMARK-SIMTK-COORDS   -34.831014546    65.042765805   -74.372892739
ATOM    745  O4   DT A  24     -35.290  63.178 -80.166  1.00  0.00           O  
REMARK-SIMTK-COORDS   -35.290026574    63.177849843   -80.166389991
ATOM    746  C4   DT A  24     -34.931  63.514 -79.032  1.00  0.00           C  
REMARK-SIMTK-COORDS   -34.931222514    63.513570688   -79.032070741
ATOM    747  N3   DT A  24     -34.918  62.606 -77.998  1.00  0.00           N  
REMARK-SIMTK-COORDS   -34.917929789    62.605857151   -77.998145000
ATOM    748  C2   DT A  24     -34.540  62.847 -76.692  1.00  0.00           C  
REMARK-SIMTK-COORDS   -34.540431555    62.847420078   -76.692050273
ATOM    749  O2   DT A  24     -34.561  61.976 -75.842  1.00  0.00           O  
REMARK-SIMTK-COORDS   -34.561056705    61.975975152   -75.842027130
ATOM    750  N1   DT A  24     -34.143  64.141 -76.425  1.00  0.00           N  
REMARK-SIMTK-COORDS   -34.142997627    64.140635883   -76.425109912
ATOM    751  C6   DT A  24     -34.124  65.114 -77.394  1.00  0.00           C  
REMARK-SIMTK-COORDS   -34.123944331    65.113565786   -77.393624947
ATOM    752  C5   DT A  24     -34.494  64.838 -78.660  1.00  0.00           C  
REMARK-SIMTK-COORDS   -34.494166683    64.838442434   -78.660301919
ATOM    753  C7   DT A  24     -34.498  65.863 -79.753  1.00  0.00           C  
REMARK-SIMTK-COORDS   -34.498066501    65.862654651   -79.753353210
ATOM    754  H1'  DT A  24     -33.500  63.513 -74.524  1.00  0.00           H  
REMARK-SIMTK-COORDS   -33.499509587    63.512568692   -74.524320406
ATOM    755 1H2'  DT A  24     -31.599  64.900 -74.824  1.00  0.00           H  
REMARK-SIMTK-COORDS   -31.599043163    64.899831103   -74.824374360
ATOM    756 2H2'  DT A  24     -32.475  66.056 -75.818  1.00  0.00           H  
REMARK-SIMTK-COORDS   -32.475467540    66.056325241   -75.818363103
ATOM    757  H3'  DT A  24     -32.448  67.215 -73.715  1.00  0.00           H  
REMARK-SIMTK-COORDS   -32.448284824    67.215069146   -73.715119022
ATOM    758  H4'  DT A  24     -34.778  66.423 -72.739  1.00  0.00           H  
REMARK-SIMTK-COORDS   -34.778359767    66.423179711   -72.738523466
ATOM    759 1H5'  DT A  24     -36.007  67.185 -74.893  1.00  0.00           H  
REMARK-SIMTK-COORDS   -36.006628202    67.185111993   -74.893275621
ATOM    760 2H5'  DT A  24     -35.034  68.343 -73.963  1.00  0.00           H  
REMARK-SIMTK-COORDS   -35.034185429    68.342882918   -73.962529932
ATOM    761  H3   DT A  24     -35.224  61.648 -78.221  1.00  0.00           H  
REMARK-SIMTK-COORDS   -35.223718368    61.647618524   -78.220786143
ATOM    762  H6   DT A  24     -33.806  66.123 -77.135  1.00  0.00           H  
REMARK-SIMTK-COORDS   -33.806153390    66.123381397   -77.135070603
ATOM    763  H71  DT A  24     -34.935  65.432 -80.656  1.00  0.00           H  
REMARK-SIMTK-COORDS   -34.935119202    65.431529275   -80.655784286
ATOM    764  H72  DT A  24     -35.089  66.725 -79.442  1.00  0.00           H  
REMARK-SIMTK-COORDS   -35.088597197    66.724740459   -79.442437535
ATOM    765  H73  DT A  24     -33.476  66.179 -79.960  1.00  0.00           H  
REMARK-SIMTK-COORDS   -33.475708250    66.178594641   -79.960378641
ATOM    766  P    DG A  25     -30.544  64.794 -72.332  1.00  0.00           P  
REMARK-SIMTK-COORDS   -30.544096902    64.794033700   -72.332275378
ATOM    767  OP1  DG A  25     -29.774  65.433 -73.426  1.00  0.00           O  
REMARK-SIMTK-COORDS   -29.773767025    65.432914040   -73.425792086
ATOM    768  OP2  DG A  25     -29.887  64.764 -71.011  1.00  0.00           O  
REMARK-SIMTK-COORDS   -29.887155765    64.764006499   -71.010635219
ATOM    769  O5'  DG A  25     -30.959  63.318 -72.770  1.00  0.00           O  
REMARK-SIMTK-COORDS   -30.959051103    63.317598302   -72.769694545
ATOM    770  O3'  DG A  25     -30.148  59.469 -71.223  1.00  0.00           O  
REMARK-SIMTK-COORDS   -30.147825701    59.468866699   -71.223387850
ATOM    771  C1'  DG A  25     -30.999  60.214 -73.994  1.00  0.00           C  
REMARK-SIMTK-COORDS   -30.999402471    60.213689359   -73.994425960
ATOM    772  C2'  DG A  25     -29.777  60.720 -73.240  1.00  0.00           C  
REMARK-SIMTK-COORDS   -29.776837250    60.719703277   -73.239725229
ATOM    773  C3'  DG A  25     -30.284  60.762 -71.808  1.00  0.00           C  
REMARK-SIMTK-COORDS   -30.284288454    60.762497500   -71.807588388
ATOM    774  C4'  DG A  25     -31.746  61.168 -71.976  1.00  0.00           C  
REMARK-SIMTK-COORDS   -31.746486237    61.168124364   -71.976201823
ATOM    775  C5'  DG A  25     -32.028  62.650 -72.050  1.00  0.00           C  
REMARK-SIMTK-COORDS   -32.027845474    62.650289931   -72.049606266
ATOM    776  O4'  DG A  25     -32.148  60.553 -73.241  1.00  0.00           O  
REMARK-SIMTK-COORDS   -32.147740237    60.552878714   -73.241335025
ATOM    777  N2   DG A  25     -32.760  57.198 -77.948  1.00  0.00           N  
REMARK-SIMTK-COORDS   -32.760296025    57.197952582   -77.947872505
ATOM    778  O6   DG A  25     -32.072  61.319 -79.828  1.00  0.00           O  
REMARK-SIMTK-COORDS   -32.071624552    61.319450533   -79.828449875
ATOM    779  C6   DG A  25     -32.011  60.656 -78.792  1.00  0.00           C  
REMARK-SIMTK-COORDS   -32.011402641    60.656478462   -78.792468527
ATOM    780  C5   DG A  25     -31.593  61.055 -77.503  1.00  0.00           C  
REMARK-SIMTK-COORDS   -31.593342820    61.055256295   -77.502999168
ATOM    781  N7   DG A  25     -31.138  62.294 -77.046  1.00  0.00           N  
REMARK-SIMTK-COORDS   -31.138164219    62.293937582   -77.045655632
ATOM    782  C8   DG A  25     -30.897  62.092 -75.776  1.00  0.00           C  
REMARK-SIMTK-COORDS   -30.897055552    62.092063501   -75.775745609
ATOM    783  N9   DG A  25     -31.155  60.806 -75.350  1.00  0.00           N  
REMARK-SIMTK-COORDS   -31.155283592    60.806281851   -75.350477661
ATOM    784  C4   DG A  25     -31.606  60.138 -76.467  1.00  0.00           C  
REMARK-SIMTK-COORDS   -31.606114021    60.138432231   -76.467431917
ATOM    785  N3   DG A  25     -31.977  58.832 -76.511  1.00  0.00           N  
REMARK-SIMTK-COORDS   -31.976645491    58.831907534   -76.510555542
ATOM    786  C2   DG A  25     -32.362  58.454 -77.726  1.00  0.00           C  
REMARK-SIMTK-COORDS   -32.362468954    58.454289331   -77.726240841
ATOM    787  N1   DG A  25     -32.392  59.304 -78.815  1.00  0.00           N  
REMARK-SIMTK-COORDS   -32.391925461    59.303685736   -78.814990152
ATOM    788  H1'  DG A  25     -30.973  59.128 -74.096  1.00  0.00           H  
REMARK-SIMTK-COORDS   -30.973400784    59.128120698   -74.096276804
ATOM    789 1H2'  DG A  25     -28.923  60.048 -73.339  1.00  0.00           H  
REMARK-SIMTK-COORDS   -28.923222033    60.048469748   -73.338884757
ATOM    790 2H2'  DG A  25     -29.461  61.705 -73.579  1.00  0.00           H  
REMARK-SIMTK-COORDS   -29.461019940    61.705261125   -73.578563176
ATOM    791  H3'  DG A  25     -29.741  61.491 -71.203  1.00  0.00           H  
REMARK-SIMTK-COORDS   -29.740707369    61.490654764   -71.203496008
ATOM    792  H4'  DG A  25     -32.287  60.770 -71.118  1.00  0.00           H  
REMARK-SIMTK-COORDS   -32.287249491    60.769654120   -71.117808809
ATOM    793 1H5'  DG A  25     -32.974  62.810 -72.565  1.00  0.00           H  
REMARK-SIMTK-COORDS   -32.974446102    62.810323787   -72.565399263
ATOM    794 2H5'  DG A  25     -32.098  63.052 -71.040  1.00  0.00           H  
REMARK-SIMTK-COORDS   -32.098453658    63.052346402   -71.040000859
ATOM    795  H21  DG A  25     -32.762  56.516 -77.178  1.00  0.00           H  
REMARK-SIMTK-COORDS   -32.761730218    56.515712706   -77.178394959
ATOM    796  H22  DG A  25     -33.064  56.913 -78.890  1.00  0.00           H  
REMARK-SIMTK-COORDS   -33.064248062    56.912819389   -78.889598698
ATOM    797  H8   DG A  25     -30.525  62.873 -75.112  1.00  0.00           H  
REMARK-SIMTK-COORDS   -30.525238397    62.872727016   -75.111843147
ATOM    798  H1   DG A  25     -32.718  58.915 -79.711  1.00  0.00           H  
REMARK-SIMTK-COORDS   -32.718249287    58.915074753   -79.710761476
ATOM    799  P    DA A  26     -28.441  58.764 -71.294  1.00  0.00           P  
REMARK-SIMTK-COORDS   -28.441206021    58.764436493   -71.293609035
ATOM    800  OP1  DA A  26     -27.401  59.711 -71.766  1.00  0.00           O  
REMARK-SIMTK-COORDS   -27.400925557    59.710832982   -71.765743807
ATOM    801  OP2  DA A  26     -28.078  57.930 -70.132  1.00  0.00           O  
REMARK-SIMTK-COORDS   -28.078054667    57.929998012   -70.131676801
ATOM    802  O5'  DA A  26     -28.905  57.840 -72.507  1.00  0.00           O  
REMARK-SIMTK-COORDS   -28.904574645    57.839545913   -72.507346211
ATOM    803  O3'  DA A  26     -28.822  53.672 -73.209  1.00  0.00           O  
REMARK-SIMTK-COORDS   -28.822076573    53.672309018   -73.208741773
ATOM    804  C1'  DA A  26     -29.004  55.888 -75.213  1.00  0.00           C  
REMARK-SIMTK-COORDS   -29.004438905    55.888085099   -75.213345809
ATOM    805  C2'  DA A  26     -27.919  55.683 -74.165  1.00  0.00           C  
REMARK-SIMTK-COORDS   -27.918832774    55.682932411   -74.164901389
ATOM    806  C3'  DA A  26     -28.704  55.079 -73.010  1.00  0.00           C  
REMARK-SIMTK-COORDS   -28.704466240    55.079248272   -73.010376588
ATOM    807  C4'  DA A  26     -30.052  55.792 -73.107  1.00  0.00           C  
REMARK-SIMTK-COORDS   -30.051806723    55.791961014   -73.107325910
ATOM    808  C5'  DA A  26     -30.160  57.122 -72.399  1.00  0.00           C  
REMARK-SIMTK-COORDS   -30.160192743    57.121508052   -72.398852802
ATOM    809  O4'  DA A  26     -30.243  56.009 -74.542  1.00  0.00           O  
REMARK-SIMTK-COORDS   -30.242792774    56.009006403   -74.541825344
ATOM    810  N6   DA A  26     -28.687  60.115 -79.524  1.00  0.00           N  
REMARK-SIMTK-COORDS   -28.686753970    60.114634307   -79.524157806
ATOM    811  C6   DA A  26     -28.957  58.884 -79.056  1.00  0.00           C  
REMARK-SIMTK-COORDS   -28.957372170    58.884004825   -79.055711580
ATOM    812  C5   DA A  26     -28.760  58.513 -77.709  1.00  0.00           C  
REMARK-SIMTK-COORDS   -28.760458039    58.512508496   -77.708869235
ATOM    813  N7   DA A  26     -28.302  59.210 -76.606  1.00  0.00           N  
REMARK-SIMTK-COORDS   -28.302449526    59.210447965   -76.606417558
ATOM    814  C8   DA A  26     -28.346  58.336 -75.645  1.00  0.00           C  
REMARK-SIMTK-COORDS   -28.346028469    58.335938418   -75.645497204
ATOM    815  N9   DA A  26     -28.816  57.113 -76.039  1.00  0.00           N  
REMARK-SIMTK-COORDS   -28.815804838    57.112615959   -76.038751988
ATOM    816  C4   DA A  26     -29.086  57.228 -77.379  1.00  0.00           C  
REMARK-SIMTK-COORDS   -29.086428315    57.228448628   -77.379427835
ATOM    817  N3   DA A  26     -29.567  56.270 -78.193  1.00  0.00           N  
REMARK-SIMTK-COORDS   -29.567040970    56.269961929   -78.192995117
ATOM    818  C2   DA A  26     -29.699  56.737 -79.416  1.00  0.00           C  
REMARK-SIMTK-COORDS   -29.698698502    56.736721878   -79.416352974
ATOM    819  N1   DA A  26     -29.437  57.950 -79.891  1.00  0.00           N  
REMARK-SIMTK-COORDS   -29.436556370    57.950488933   -79.891265637
ATOM    820  H1'  DA A  26     -29.068  55.031 -75.883  1.00  0.00           H  
REMARK-SIMTK-COORDS   -29.067975708    55.031366153   -75.883281419
ATOM    821 1H2'  DA A  26     -27.136  55.005 -74.508  1.00  0.00           H  
REMARK-SIMTK-COORDS   -27.135561436    55.005266469   -74.507743747
ATOM    822 2H2'  DA A  26     -27.442  56.617 -73.875  1.00  0.00           H  
REMARK-SIMTK-COORDS   -27.441826633    56.616968283   -73.875135739
ATOM    823  H3'  DA A  26     -28.226  55.270 -72.048  1.00  0.00           H  
REMARK-SIMTK-COORDS   -28.226257665    55.270058146   -72.048308425
ATOM    824  H4'  DA A  26     -30.796  55.124 -72.673  1.00  0.00           H  
REMARK-SIMTK-COORDS   -30.795705689    55.123645181   -72.673429290
ATOM    825 1H5'  DA A  26     -30.958  57.706 -72.855  1.00  0.00           H  
REMARK-SIMTK-COORDS   -30.958055887    57.706320229   -72.855148891
ATOM    826 2H5'  DA A  26     -30.396  56.950 -71.349  1.00  0.00           H  
REMARK-SIMTK-COORDS   -30.396313669    56.950448810   -71.349302591
ATOM    827  H61  DA A  26     -28.848  60.333 -80.516  1.00  0.00           H  
REMARK-SIMTK-COORDS   -28.847884382    60.333435963   -80.516323027
ATOM    828  H62  DA A  26     -28.316  60.836 -78.889  1.00  0.00           H  
REMARK-SIMTK-COORDS   -28.316361733    60.835947425   -78.888964153
ATOM    829  H8   DA A  26     -28.039  58.557 -74.624  1.00  0.00           H  
REMARK-SIMTK-COORDS   -28.038614754    58.556711943   -74.623518310
ATOM    830  H2   DA A  26     -30.080  56.024 -80.148  1.00  0.00           H  
REMARK-SIMTK-COORDS   -30.079931456    56.023770717   -80.147908220
ATOM    831  P    DT A  27     -27.444  52.650 -73.445  1.00  0.00           P  
REMARK-SIMTK-COORDS   -27.444006353    52.650108667   -73.445372966
ATOM    832  OP1  DT A  27     -26.232  53.457 -73.168  1.00  0.00           O  
REMARK-SIMTK-COORDS   -26.231601021    53.456860858   -73.167838799
ATOM    833  OP2  DT A  27     -27.444  51.277 -72.903  1.00  0.00           O  
REMARK-SIMTK-COORDS   -27.444475560    51.276874886   -72.902901988
ATOM    834  O5'  DT A  27     -27.708  52.617 -75.018  1.00  0.00           O  
REMARK-SIMTK-COORDS   -27.708218925    52.617075493   -75.018014224
ATOM    835  O3'  DT A  27     -27.896  49.521 -77.889  1.00  0.00           O  
REMARK-SIMTK-COORDS   -27.896218251    49.521202357   -77.889218114
ATOM    836  C1'  DT A  27     -27.385  52.437 -78.334  1.00  0.00           C  
REMARK-SIMTK-COORDS   -27.384529637    52.437284916   -78.333927310
ATOM    837  C2'  DT A  27     -26.596  51.490 -77.439  1.00  0.00           C  
REMARK-SIMTK-COORDS   -26.596135345    51.490497780   -77.439417075
ATOM    838  C3'  DT A  27     -27.683  50.556 -76.932  1.00  0.00           C  
REMARK-SIMTK-COORDS   -27.682696322    50.555857477   -76.931665417
ATOM    839  C4'  DT A  27     -28.891  51.480 -76.800  1.00  0.00           C  
REMARK-SIMTK-COORDS   -28.891315344    51.479866684   -76.800223244
ATOM    840  C5'  DT A  27     -29.022  52.233 -75.497  1.00  0.00           C  
REMARK-SIMTK-COORDS   -29.022489340    52.232580015   -75.496535389
ATOM    841  O4'  DT A  27     -28.726  52.448 -77.885  1.00  0.00           O  
REMARK-SIMTK-COORDS   -28.725527071    52.448113367   -77.884996773
ATOM    842  O4   DT A  27     -25.562  57.645 -78.371  1.00  0.00           O  
REMARK-SIMTK-COORDS   -25.561709257    57.645000451   -78.370625723
ATOM    843  C4   DT A  27     -25.960  56.476 -78.310  1.00  0.00           C  
REMARK-SIMTK-COORDS   -25.959542363    56.476169559   -78.309862530
ATOM    844  N3   DT A  27     -26.435  55.833 -79.429  1.00  0.00           N  
REMARK-SIMTK-COORDS   -26.435350219    55.833163719   -79.429359459
ATOM    845  C2   DT A  27     -26.905  54.537 -79.500  1.00  0.00           C  
REMARK-SIMTK-COORDS   -26.905456690    54.536714625   -79.499791371
ATOM    846  O2   DT A  27     -27.308  54.051 -80.541  1.00  0.00           O  
REMARK-SIMTK-COORDS   -27.307652260    54.051171844   -80.541361307
ATOM    847  N1   DT A  27     -26.887  53.840 -78.310  1.00  0.00           N  
REMARK-SIMTK-COORDS   -26.886566652    53.839622593   -78.310117523
ATOM    848  C6   DT A  27     -26.430  54.399 -77.143  1.00  0.00           C  
REMARK-SIMTK-COORDS   -26.429584831    54.399385455   -77.142722922
ATOM    849  C5   DT A  27     -25.972  55.667 -77.114  1.00  0.00           C  
REMARK-SIMTK-COORDS   -25.972248117    55.667159745   -77.114096380
ATOM    850  C7   DT A  27     -25.469  56.328 -75.868  1.00  0.00           C  
REMARK-SIMTK-COORDS   -25.468516892    56.328281727   -75.867918392
ATOM    851  H1'  DT A  27     -27.380  52.091 -79.368  1.00  0.00           H  
REMARK-SIMTK-COORDS   -27.380270610    52.090853203   -79.368232840
ATOM    852 1H2'  DT A  27     -25.828  50.944 -77.990  1.00  0.00           H  
REMARK-SIMTK-COORDS   -25.828075424    50.943540365   -77.989586635
ATOM    853 2H2'  DT A  27     -26.104  52.010 -76.619  1.00  0.00           H  
REMARK-SIMTK-COORDS   -26.104398149    52.010360097   -76.618764469
ATOM    854  H3'  DT A  27     -27.422  50.110 -75.971  1.00  0.00           H  
REMARK-SIMTK-COORDS   -27.422226292    50.110293211   -75.970584854
ATOM    855  H4'  DT A  27     -29.780  50.859 -76.915  1.00  0.00           H  
REMARK-SIMTK-COORDS   -29.779897616    50.858659297   -76.914730566
ATOM    856 1H5'  DT A  27     -29.631  53.123 -75.656  1.00  0.00           H  
REMARK-SIMTK-COORDS   -29.630737418    53.122654212   -75.656072845
ATOM    857 2H5'  DT A  27     -29.510  51.594 -74.762  1.00  0.00           H  
REMARK-SIMTK-COORDS   -29.509839878    51.593676319   -74.761658855
ATOM    858  H3   DT A  27     -26.444  56.376 -80.305  1.00  0.00           H  
REMARK-SIMTK-COORDS   -26.444282049    56.375853956   -80.304976115
ATOM    859  H6   DT A  27     -26.437  53.811 -76.225  1.00  0.00           H  
REMARK-SIMTK-COORDS   -26.437496887    53.811248289   -76.225334742
ATOM    860  H71  DT A  27     -25.256  57.379 -76.073  1.00  0.00           H  
REMARK-SIMTK-COORDS   -25.255901015    57.379047816   -76.072738102
ATOM    861  H72  DT A  27     -26.226  56.259 -75.087  1.00  0.00           H  
REMARK-SIMTK-COORDS   -26.226156519    56.258680549   -75.087069577
ATOM    862  H73  DT A  27     -24.557  55.832 -75.535  1.00  0.00           H  
REMARK-SIMTK-COORDS   -24.557257277    55.831760801   -75.534801470
ATOM    863  P    DG A  28     -26.797  48.517 -78.568  1.00  0.00           P  
REMARK-SIMTK-COORDS   -26.796940994    48.516697379   -78.568238683
ATOM    864  OP1  DG A  28     -25.614  48.760 -77.709  1.00  0.00           O  
REMARK-SIMTK-COORDS   -25.613892526    48.760226171   -77.708910428
ATOM    865  OP2  DG A  28     -27.080  47.105 -78.893  1.00  0.00           O  
REMARK-SIMTK-COORDS   -27.080485738    47.104842869   -78.893008176
ATOM    866  O5'  DG A  28     -26.662  49.369 -79.909  1.00  0.00           O  
REMARK-SIMTK-COORDS   -26.661515484    49.369129121   -79.909284564
ATOM    867  O3'  DG A  28     -26.456  48.364 -84.009  1.00  0.00           O  
REMARK-SIMTK-COORDS   -26.456051286    48.364160172   -84.009248939
ATOM    868  C1'  DG A  28     -25.540  50.877 -82.667  1.00  0.00           C  
REMARK-SIMTK-COORDS   -25.539606049    50.877307314   -82.666559262
ATOM    869  C2'  DG A  28     -25.107  49.452 -82.347  1.00  0.00           C  
REMARK-SIMTK-COORDS   -25.106581836    49.452275005   -82.347087902
ATOM    870  C3'  DG A  28     -26.379  48.667 -82.618  1.00  0.00           C  
REMARK-SIMTK-COORDS   -26.379251153    48.666547668   -82.617826450
ATOM    871  C4'  DG A  28     -27.476  49.632 -82.176  1.00  0.00           C  
REMARK-SIMTK-COORDS   -27.476273206    49.632011524   -82.175776500
ATOM    872  C5'  DG A  28     -27.848  49.601 -80.712  1.00  0.00           C  
REMARK-SIMTK-COORDS   -27.847999361    49.601138959   -80.712139746
ATOM    873  O4'  DG A  28     -26.941  50.956 -82.494  1.00  0.00           O  
REMARK-SIMTK-COORDS   -26.941424482    50.955819489   -82.494466498
ATOM    874  N2   DG A  28     -24.121  55.522 -84.725  1.00  0.00           N  
REMARK-SIMTK-COORDS   -24.121121030    55.522084353   -84.725466862
ATOM    875  O6   DG A  28     -22.984  55.802 -80.295  1.00  0.00           O  
REMARK-SIMTK-COORDS   -22.984371436    55.802330935   -80.295247092
ATOM    876  C6   DG A  28     -23.478  55.091 -81.171  1.00  0.00           C  
REMARK-SIMTK-COORDS   -23.478483245    55.091025286   -81.170640599
ATOM    877  C5   DG A  28     -23.986  53.776 -81.069  1.00  0.00           C  
REMARK-SIMTK-COORDS   -23.986338140    53.776418128   -81.068560109
ATOM    878  N7   DG A  28     -24.071  52.926 -79.964  1.00  0.00           N  
REMARK-SIMTK-COORDS   -24.070928515    52.925765825   -79.964061522
ATOM    879  C8   DG A  28     -24.626  51.842 -80.442  1.00  0.00           C  
REMARK-SIMTK-COORDS   -24.626217578    51.842073692   -80.442416429
ATOM    880  N9   DG A  28     -24.917  51.905 -81.789  1.00  0.00           N  
REMARK-SIMTK-COORDS   -24.916858280    51.904833592   -81.788654959
ATOM    881  C4   DG A  28     -24.504  53.156 -82.191  1.00  0.00           C  
REMARK-SIMTK-COORDS   -24.503859904    53.155595678   -82.191003742
ATOM    882  N3   DG A  28     -24.595  53.649 -83.454  1.00  0.00           N  
REMARK-SIMTK-COORDS   -24.595426948    53.649392457   -83.453517195
ATOM    883  C2   DG A  28     -24.110  54.884 -83.551  1.00  0.00           C  
REMARK-SIMTK-COORDS   -24.109897107    54.883904690   -83.551426939
ATOM    884  N1   DG A  28     -23.584  55.583 -82.483  1.00  0.00           N  
REMARK-SIMTK-COORDS   -23.584273430    55.583469087   -82.482761226
ATOM    885  H1'  DG A  28     -25.314  51.131 -83.703  1.00  0.00           H  
REMARK-SIMTK-COORDS   -25.313987061    51.130592085   -83.703116977
ATOM    886 1H2'  DG A  28     -24.289  49.116 -82.985  1.00  0.00           H  
REMARK-SIMTK-COORDS   -24.288810060    49.116214226   -82.985334309
ATOM    887 2H2'  DG A  28     -24.784  49.341 -81.313  1.00  0.00           H  
REMARK-SIMTK-COORDS   -24.783617770    49.340761315   -81.313098101
ATOM    888  H3'  DG A  28     -26.416  47.739 -82.044  1.00  0.00           H  
REMARK-SIMTK-COORDS   -26.416205976    47.739079512   -82.044190538
ATOM    889  H4'  DG A  28     -28.368  49.383 -82.750  1.00  0.00           H  
REMARK-SIMTK-COORDS   -28.368461350    49.382934879   -82.750235499
ATOM    890 1H5'  DG A  28     -28.298  50.555 -80.436  1.00  0.00           H  
REMARK-SIMTK-COORDS   -28.297795715    50.554731320   -80.436366559
ATOM    891 2H5'  DG A  28     -28.569  48.803 -80.542  1.00  0.00           H  
REMARK-SIMTK-COORDS   -28.569321449    48.803196012   -80.542082409
ATOM    892  H21  DG A  28     -24.499  55.056 -85.561  1.00  0.00           H  
REMARK-SIMTK-COORDS   -24.499221550    55.055954002   -85.560518652
ATOM    893  H22  DG A  28     -23.750  56.480 -84.794  1.00  0.00           H  
REMARK-SIMTK-COORDS   -23.749960103    56.480243281   -84.794074699
ATOM    894  H8   DG A  28     -24.841  50.966 -79.830  1.00  0.00           H  
REMARK-SIMTK-COORDS   -24.841012166    50.966374386   -79.829665248
ATOM    895  H1   DG A  28     -23.245  56.539 -82.662  1.00  0.00           H  
REMARK-SIMTK-COORDS   -23.244869367    56.538710966   -82.662287919
ATOM    896  P    DC A  29     -25.322  47.591 -84.475  1.00  0.00           P  
REMARK-SIMTK-COORDS   -25.321911059    47.591159134   -84.475034250
ATOM    897  OP1  DC A  29     -24.361  47.127 -83.446  1.00  0.00           O  
REMARK-SIMTK-COORDS   -24.360667189    47.126979523   -83.446073360
ATOM    898  OP2  DC A  29     -25.677  46.610 -85.519  1.00  0.00           O  
REMARK-SIMTK-COORDS   -25.676834484    46.610424861   -85.518974692
ATOM    899  O5'  DC A  29     -24.772  48.930 -85.146  1.00  0.00           O  
REMARK-SIMTK-COORDS   -24.772114001    48.930027669   -85.146051567
ATOM    900  O3'  DC A  29     -23.699  49.998 -89.092  1.00  0.00           O  
REMARK-SIMTK-COORDS   -23.699043544    49.997598507   -89.091988503
ATOM    901  C1'  DC A  29     -22.855  51.287 -86.526  1.00  0.00           C  
REMARK-SIMTK-COORDS   -22.855499207    51.287496001   -86.525598158
ATOM    902  C2'  DC A  29     -22.677  49.828 -86.925  1.00  0.00           C  
REMARK-SIMTK-COORDS   -22.676627944    49.828439449   -86.925318119
ATOM    903  C3'  DC A  29     -23.926  49.571 -87.751  1.00  0.00           C  
REMARK-SIMTK-COORDS   -23.926343839    49.570509933   -87.750867358
ATOM    904  C4'  DC A  29     -24.981  50.419 -87.045  1.00  0.00           C  
REMARK-SIMTK-COORDS   -24.981167114    50.419278198   -87.044569056
ATOM    905  C5'  DC A  29     -25.696  49.772 -85.882  1.00  0.00           C  
REMARK-SIMTK-COORDS   -25.696120586    49.772227220   -85.881781644
ATOM    906  O4'  DC A  29     -24.239  51.580 -86.551  1.00  0.00           O  
REMARK-SIMTK-COORDS   -24.238950438    51.579642446   -86.550780420
ATOM    907  N4   DC A  29     -20.923  52.626 -81.528  1.00  0.00           N  
REMARK-SIMTK-COORDS   -20.922627998    52.626470921   -81.527726705
ATOM    908  C4   DC A  29     -21.396  52.277 -82.714  1.00  0.00           C  
REMARK-SIMTK-COORDS   -21.396141274    52.277159698   -82.713819807
ATOM    909  N3   DC A  29     -21.257  53.135 -83.731  1.00  0.00           N  
REMARK-SIMTK-COORDS   -21.256566307    53.135286792   -83.730979440
ATOM    910  C2   DC A  29     -21.725  52.831 -84.967  1.00  0.00           C  
REMARK-SIMTK-COORDS   -21.724763506    52.831068038   -84.966906352
ATOM    911  O2   DC A  29     -21.612  53.604 -85.927  1.00  0.00           O  
REMARK-SIMTK-COORDS   -21.612110010    53.603809890   -85.926702278
ATOM    912  N1   DC A  29     -22.350  51.602 -85.162  1.00  0.00           N  
REMARK-SIMTK-COORDS   -22.349930793    51.601646158   -85.161836354
ATOM    913  C6   DC A  29     -22.493  50.724 -84.136  1.00  0.00           C  
REMARK-SIMTK-COORDS   -22.493358283    50.724322913   -84.136270423
ATOM    914  C5   DC A  29     -22.028  51.007 -82.890  1.00  0.00           C  
REMARK-SIMTK-COORDS   -22.028321109    51.006919507   -82.889784325
ATOM    915  H1'  DC A  29     -22.359  51.951 -87.235  1.00  0.00           H  
REMARK-SIMTK-COORDS   -22.359394562    51.950800338   -87.235049029
ATOM    916 1H2'  DC A  29     -21.771  49.669 -87.515  1.00  0.00           H  
REMARK-SIMTK-COORDS   -21.771460266    49.668988306   -87.514598874
ATOM    917 2H2'  DC A  29     -22.626  49.166 -86.062  1.00  0.00           H  
REMARK-SIMTK-COORDS   -22.626314431    49.166164730   -86.062071487
ATOM    918  H3'  DC A  29     -24.205  48.516 -87.750  1.00  0.00           H  
REMARK-SIMTK-COORDS   -24.205284756    48.515747010   -87.749798510
ATOM    919  H4'  DC A  29     -25.731  50.679 -87.792  1.00  0.00           H  
REMARK-SIMTK-COORDS   -25.731192662    50.679338195   -87.792263162
ATOM    920 1H5'  DC A  29     -26.087  50.549 -85.225  1.00  0.00           H  
REMARK-SIMTK-COORDS   -26.087426061    50.548625277   -85.225209423
ATOM    921 2H5'  DC A  29     -26.522  49.171 -86.259  1.00  0.00           H  
REMARK-SIMTK-COORDS   -26.521906009    49.170699610   -86.259162048
ATOM    922  H41  DC A  29     -21.016  51.985 -80.726  1.00  0.00           H  
REMARK-SIMTK-COORDS   -21.015616155    51.985334531   -80.726017074
ATOM    923  H42  DC A  29     -20.464  53.541 -81.405  1.00  0.00           H  
REMARK-SIMTK-COORDS   -20.463892089    53.540582346   -81.405114849
ATOM    924  H6   DC A  29     -22.992  49.771 -84.317  1.00  0.00           H  
REMARK-SIMTK-COORDS   -22.991739509    49.771281077   -84.316939768
ATOM    925  H5   DC A  29     -22.134  50.300 -82.066  1.00  0.00           H  
REMARK-SIMTK-COORDS   -22.133973284    50.300399628   -82.066174418
ATOM    926  P    DC A  30     -22.580  49.495 -89.914  1.00  0.00           P  
REMARK-SIMTK-COORDS   -22.579531405    49.495326688   -89.914075617
ATOM    927  OP1  DC A  30     -21.995  48.366 -89.151  1.00  0.00           O  
REMARK-SIMTK-COORDS   -21.995022962    48.366197961   -89.151428124
ATOM    928  OP2  DC A  30     -22.756  49.276 -91.363  1.00  0.00           O  
REMARK-SIMTK-COORDS   -22.755720239    49.275991377   -91.362685819
ATOM    929  O5'  DC A  30     -21.711  50.810 -89.661  1.00  0.00           O  
REMARK-SIMTK-COORDS   -21.711216020    50.809533602   -89.661096215
ATOM    930  O3'  DC A  30     -19.492  53.379 -92.178  1.00  0.00           O  
REMARK-SIMTK-COORDS   -19.492463916    53.379335343   -92.178011811
ATOM    931  C1'  DC A  30     -19.223  52.989 -89.222  1.00  0.00           C  
REMARK-SIMTK-COORDS   -19.222749334    52.988792833   -89.222255970
ATOM    932  C2'  DC A  30     -19.121  51.922 -90.305  1.00  0.00           C  
REMARK-SIMTK-COORDS   -19.120696600    51.922319756   -90.305232154
ATOM    933  C3'  DC A  30     -20.123  52.419 -91.334  1.00  0.00           C  
REMARK-SIMTK-COORDS   -20.123073629    52.418606019   -91.334207002
ATOM    934  C4'  DC A  30     -21.218  53.039 -90.470  1.00  0.00           C  
REMARK-SIMTK-COORDS   -21.218499639    53.038737749   -90.469686619
ATOM    935  C5'  DC A  30     -22.293  52.101 -89.972  1.00  0.00           C  
REMARK-SIMTK-COORDS   -22.293484533    52.101246862   -89.972266962
ATOM    936  O4'  DC A  30     -20.502  53.584 -89.316  1.00  0.00           O  
REMARK-SIMTK-COORDS   -20.502183538    53.583913146   -89.316069252
ATOM    937  N4   DC A  30     -18.562  51.177 -84.046  1.00  0.00           N  
REMARK-SIMTK-COORDS   -18.562358632    51.177009776   -84.046457454
ATOM    938  C4   DC A  30     -18.737  51.584 -85.294  1.00  0.00           C  
REMARK-SIMTK-COORDS   -18.737044574    51.584243826   -85.294133393
ATOM    939  N3   DC A  30     -18.225  52.767 -85.653  1.00  0.00           N  
REMARK-SIMTK-COORDS   -18.225441131    52.767336314   -85.653342359
ATOM    940  C2   DC A  30     -18.376  53.235 -86.917  1.00  0.00           C  
REMARK-SIMTK-COORDS   -18.376146835    53.235455128   -86.917235380
ATOM    941  O2   DC A  30     -17.916  54.326 -87.279  1.00  0.00           O  
REMARK-SIMTK-COORDS   -17.916072381    54.325577926   -87.279164630
ATOM    942  N1   DC A  30     -19.070  52.457 -87.841  1.00  0.00           N  
REMARK-SIMTK-COORDS   -19.069624186    52.456966016   -87.841006924
ATOM    943  C6   DC A  30     -19.589  51.255 -87.486  1.00  0.00           C  
REMARK-SIMTK-COORDS   -19.589499529    51.254641733   -87.485762014
ATOM    944  C5   DC A  30     -19.447  50.764 -86.225  1.00  0.00           C  
REMARK-SIMTK-COORDS   -19.447278640    50.764035718   -86.225235554
ATOM    945  H1'  DC A  30     -18.477  53.771 -89.372  1.00  0.00           H  
REMARK-SIMTK-COORDS   -18.477147532    53.770511010   -89.371947799
ATOM    946 1H2'  DC A  30     -18.116  51.857 -90.728  1.00  0.00           H  
REMARK-SIMTK-COORDS   -18.116346129    51.857297783   -90.728383754
ATOM    947 2H2'  DC A  30     -19.386  50.932 -89.937  1.00  0.00           H  
REMARK-SIMTK-COORDS   -19.385672303    50.932096891   -89.937019505
ATOM    948  H3'  DC A  30     -20.518  51.605 -91.945  1.00  0.00           H  
REMARK-SIMTK-COORDS   -20.517529297    51.604949624   -91.944700243
ATOM    949  H4'  DC A  30     -21.702  53.807 -91.074  1.00  0.00           H  
REMARK-SIMTK-COORDS   -21.701817027    53.807291459   -91.073793809
ATOM    950 1H5'  DC A  30     -22.750  52.523 -89.078  1.00  0.00           H  
REMARK-SIMTK-COORDS   -22.750407033    52.522954982   -89.077624524
ATOM    951 2H5'  DC A  30     -23.053  51.986 -90.744  1.00  0.00           H  
REMARK-SIMTK-COORDS   -23.053376733    51.986270838   -90.743964673
ATOM    952  H41  DC A  30     -18.945  50.270 -83.742  1.00  0.00           H  
REMARK-SIMTK-COORDS   -18.945070254    50.269784494   -83.741637667
ATOM    953  H42  DC A  30     -18.047  51.768 -83.379  1.00  0.00           H  
REMARK-SIMTK-COORDS   -18.046537733    51.768308585   -83.379099590
ATOM    954  H6   DC A  30     -20.132  50.669 -88.229  1.00  0.00           H  
REMARK-SIMTK-COORDS   -20.132245496    50.669063113   -88.228620342
ATOM    955  H5   DC A  30     -19.856  49.795 -85.939  1.00  0.00           H  
REMARK-SIMTK-COORDS   -19.855911478    49.794503875   -85.939415317
ATOM    956  P    DA A  31     -18.174  53.162 -92.985  1.00  0.00           P  
REMARK-SIMTK-COORDS   -18.174434588    53.162104961   -92.984630745
ATOM    957  OP1  DA A  31     -17.988  51.695 -92.867  1.00  0.00           O  
REMARK-SIMTK-COORDS   -17.988425414    51.695005207   -92.867242927
ATOM    958  OP2  DA A  31     -17.952  53.738 -94.325  1.00  0.00           O  
REMARK-SIMTK-COORDS   -17.951958932    53.737746287   -94.325300221
ATOM    959  O5'  DA A  31     -17.252  53.899 -91.913  1.00  0.00           O  
REMARK-SIMTK-COORDS   -17.251643953    53.899428404   -91.913135256
ATOM    960  O3'  DA A  31     -14.083  56.682 -92.201  1.00  0.00           O  
REMARK-SIMTK-COORDS   -14.083269004    56.682109087   -92.200734632
ATOM    961  C1'  DA A  31     -14.732  54.836 -89.935  1.00  0.00           C  
REMARK-SIMTK-COORDS   -14.731571977    54.836037681   -89.935104340
ATOM    962  C2'  DA A  31     -14.462  54.454 -91.385  1.00  0.00           C  
REMARK-SIMTK-COORDS   -14.461820863    54.454223006   -91.384695969
ATOM    963  C3'  DA A  31     -15.051  55.637 -92.138  1.00  0.00           C  
REMARK-SIMTK-COORDS   -15.051256353    55.637247890   -92.138088249
ATOM    964  C4'  DA A  31     -16.258  56.017 -91.283  1.00  0.00           C  
REMARK-SIMTK-COORDS   -16.258218890    56.017068188   -91.282715244
ATOM    965  C5'  DA A  31     -17.544  55.278 -91.570  1.00  0.00           C  
REMARK-SIMTK-COORDS   -17.543804730    55.278238786   -91.570425449
ATOM    966  O4'  DA A  31     -15.840  55.713 -89.914  1.00  0.00           O  
REMARK-SIMTK-COORDS   -15.840118385    55.713389663   -89.913648291
ATOM    967  N6   DA A  31     -15.357  50.772 -85.503  1.00  0.00           N  
REMARK-SIMTK-COORDS   -15.356734577    50.772397609   -85.502978092
ATOM    968  C6   DA A  31     -14.908  51.923 -86.033  1.00  0.00           C  
REMARK-SIMTK-COORDS   -14.907876694    51.923399089   -86.032928271
ATOM    969  C5   DA A  31     -15.178  52.316 -87.361  1.00  0.00           C  
REMARK-SIMTK-COORDS   -15.177952067    52.316356729   -87.360863731
ATOM    970  N7   DA A  31     -15.900  51.723 -88.380  1.00  0.00           N  
REMARK-SIMTK-COORDS   -15.899550733    51.723082030   -88.380477136
ATOM    971  C8   DA A  31     -15.790  52.562 -89.367  1.00  0.00           C  
REMARK-SIMTK-COORDS   -15.789834169    52.562306118   -89.367239117
ATOM    972  N9   DA A  31     -15.056  53.676 -89.061  1.00  0.00           N  
REMARK-SIMTK-COORDS   -15.055944515    53.675565543   -89.060781245
ATOM    973  C4   DA A  31     -14.660  53.516 -87.756  1.00  0.00           C  
REMARK-SIMTK-COORDS   -14.659890596    53.515878027   -87.756286251
ATOM    974  N3   DA A  31     -13.912  54.366 -87.028  1.00  0.00           N  
REMARK-SIMTK-COORDS   -13.912354214    54.366165979   -87.028428603
ATOM    975  C2   DA A  31     -13.727  53.885 -85.818  1.00  0.00           C  
REMARK-SIMTK-COORDS   -13.726524427    53.885165292   -85.817681467
ATOM    976  N1   DA A  31     -14.166  52.751 -85.282  1.00  0.00           N  
REMARK-SIMTK-COORDS   -14.165926188    52.750653934   -85.281676736
ATOM    977  H1'  DA A  31     -13.880  55.361 -89.504  1.00  0.00           H  
REMARK-SIMTK-COORDS   -13.879722359    55.360653363   -89.503886744
ATOM    978 1H2'  DA A  31     -13.396  54.344 -91.592  1.00  0.00           H  
REMARK-SIMTK-COORDS   -13.396359769    54.344145523   -91.591967782
ATOM    979 2H2'  DA A  31     -14.949  53.523 -91.665  1.00  0.00           H  
REMARK-SIMTK-COORDS   -14.949176968    53.522527251   -91.664604967
ATOM    980  H3'  DA A  31     -15.356  55.365 -93.150  1.00  0.00           H  
REMARK-SIMTK-COORDS   -15.355606664    55.365128408   -93.150011604
ATOM    981  H4'  DA A  31     -16.442  57.079 -91.448  1.00  0.00           H  
REMARK-SIMTK-COORDS   -16.442084141    57.078771500   -91.447874698
ATOM    982 1H5'  DA A  31     -18.180  55.310 -90.687  1.00  0.00           H  
REMARK-SIMTK-COORDS   -18.180336172    55.309878668   -90.686896366
ATOM    983 2H5'  DA A  31     -18.058  55.762 -92.400  1.00  0.00           H  
REMARK-SIMTK-COORDS   -18.057695108    55.762240107   -92.400021375
ATOM    984  H61  DA A  31     -15.130  50.533 -84.529  1.00  0.00           H  
REMARK-SIMTK-COORDS   -15.130270805    50.532895594   -84.528513139
ATOM    985  H62  DA A  31     -15.925  50.131 -86.075  1.00  0.00           H  
REMARK-SIMTK-COORDS   -15.925057019    50.131084442   -86.074538259
ATOM    986  H8   DA A  31     -16.241  52.395 -90.345  1.00  0.00           H  
REMARK-SIMTK-COORDS   -16.240624351    52.395386305   -90.345304037
ATOM    987  H2   DA A  31     -13.125  54.509 -85.156  1.00  0.00           H  
REMARK-SIMTK-COORDS   -13.124806971    54.509177350   -85.156352460
ATOM    988  P    DC A  32     -12.695  56.131 -93.004  1.00  0.00           P  
REMARK-SIMTK-COORDS   -12.694853646    56.131039552   -93.003714339
ATOM    989  OP1  DC A  32     -12.704  54.768 -93.587  1.00  0.00           O  
REMARK-SIMTK-COORDS   -12.704185852    54.768012804   -93.587053001
ATOM    990  OP2  DC A  32     -12.048  57.179 -93.817  1.00  0.00           O  
REMARK-SIMTK-COORDS   -12.047647578    57.178887527   -93.816586361
ATOM    991  O5'  DC A  32     -12.036  56.080 -91.552  1.00  0.00           O  
REMARK-SIMTK-COORDS   -12.036158358    56.079845241   -91.551609088
ATOM    992  O3'  DC A  32      -8.640  57.899 -89.814  1.00  0.00           O  
REMARK-SIMTK-COORDS    -8.639882342    57.898595246   -89.814063794
ATOM    993  C1'  DC A  32     -10.086  55.434 -88.922  1.00  0.00           C  
REMARK-SIMTK-COORDS   -10.085981849    55.433807112   -88.922224308
ATOM    994  C2'  DC A  32      -9.464  55.693 -90.288  1.00  0.00           C  
REMARK-SIMTK-COORDS    -9.463563338    55.692901134   -90.288270605
ATOM    995  C3'  DC A  32      -9.691  57.186 -90.462  1.00  0.00           C  
REMARK-SIMTK-COORDS    -9.690745330    57.185557662   -90.462091869
ATOM    996  C4'  DC A  32     -11.042  57.405 -89.785  1.00  0.00           C  
REMARK-SIMTK-COORDS   -11.041704891    57.404663047   -89.784730743
ATOM    997  C5'  DC A  32     -12.266  57.186 -90.642  1.00  0.00           C  
REMARK-SIMTK-COORDS   -12.266417823    57.185780942   -90.641513597
ATOM    998  O4'  DC A  32     -11.057  56.435 -88.689  1.00  0.00           O  
REMARK-SIMTK-COORDS   -11.057325680    56.434843686   -88.689119316
ATOM    999  N4   DC A  32     -12.531  50.517 -88.329  1.00  0.00           N  
REMARK-SIMTK-COORDS   -12.531262173    50.516812677   -88.329490079
ATOM   1000  C4   DC A  32     -11.956  51.697 -88.502  1.00  0.00           C  
REMARK-SIMTK-COORDS   -11.956439611    51.697027733   -88.501889164
ATOM   1001  N3   DC A  32     -11.260  52.219 -87.485  1.00  0.00           N  
REMARK-SIMTK-COORDS   -11.260401564    52.218788425   -87.485142481
ATOM   1002  C2   DC A  32     -10.653  53.425 -87.605  1.00  0.00           C  
REMARK-SIMTK-COORDS   -10.652967567    53.425429384   -87.604785847
ATOM   1003  O2   DC A  32     -10.004  53.935 -86.683  1.00  0.00           O  
REMARK-SIMTK-COORDS   -10.003777432    53.934609141   -86.682659422
ATOM   1004  N1   DC A  32     -10.761  54.112 -88.812  1.00  0.00           N  
REMARK-SIMTK-COORDS   -10.760641499    54.112141270   -88.811907676
ATOM   1005  C6   DC A  32     -11.462  53.589 -89.849  1.00  0.00           C  
REMARK-SIMTK-COORDS   -11.462498974    53.589006584   -89.849105432
ATOM   1006  C5   DC A  32     -12.076  52.379 -89.753  1.00  0.00           C  
REMARK-SIMTK-COORDS   -12.076460170    52.379216929   -89.752624134
ATOM   1007  H1'  DC A  32      -9.337  55.502 -88.132  1.00  0.00           H  
REMARK-SIMTK-COORDS    -9.337250660    55.502163536   -88.132197722
ATOM   1008 1H2'  DC A  32      -8.400  55.448 -90.311  1.00  0.00           H  
REMARK-SIMTK-COORDS    -8.399911138    55.447719268   -90.311397447
ATOM   1009 2H2'  DC A  32      -9.949  55.122 -91.079  1.00  0.00           H  
REMARK-SIMTK-COORDS    -9.948530854    55.121896361   -91.078899505
ATOM   1010  H3'  DC A  32      -9.727  57.473 -91.514  1.00  0.00           H  
REMARK-SIMTK-COORDS    -9.727277562    57.472712117   -91.514014734
ATOM   1011  H4'  DC A  32     -11.059  58.439 -89.439  1.00  0.00           H  
REMARK-SIMTK-COORDS   -11.058826100    58.438841164   -89.439189884
ATOM   1012 1H5'  DC A  32     -13.117  56.961 -89.999  1.00  0.00           H  
REMARK-SIMTK-COORDS   -13.117314076    56.961402555   -89.999150066
ATOM   1013 2H5'  DC A  32     -12.473  58.092 -91.209  1.00  0.00           H  
REMARK-SIMTK-COORDS   -12.473279961    58.092303076   -91.208610305
ATOM   1014  H41  DC A  32     -13.073  50.090 -89.095  1.00  0.00           H  
REMARK-SIMTK-COORDS   -13.073402044    50.090342615   -89.095420002
ATOM   1015  H42  DC A  32     -12.439  50.026 -87.429  1.00  0.00           H  
REMARK-SIMTK-COORDS   -12.439423033    50.025855551   -87.428602366
ATOM   1016  H6   DC A  32     -11.534  54.151 -90.781  1.00  0.00           H  
REMARK-SIMTK-COORDS   -11.534257208    54.151479082   -90.780657602
ATOM   1017  H5   DC A  32     -12.633  51.952 -90.587  1.00  0.00           H  
REMARK-SIMTK-COORDS   -12.633298403    51.952315935   -90.587101649
ATOM   1018  P    DC A  33      -7.145  57.659 -90.127  1.00  0.00           P  
REMARK-SIMTK-COORDS    -7.145124216    57.659164798   -90.127393809
ATOM   1019  OP1  DC A  33      -7.085  56.793 -91.329  1.00  0.00           O  
REMARK-SIMTK-COORDS    -7.084866248    56.792836344   -91.329083031
ATOM   1020  OP2  DC A  33      -6.205  58.796 -90.101  1.00  0.00           O  
REMARK-SIMTK-COORDS    -6.205062451    58.796361303   -90.101126184
ATOM   1021  O5'  DC A  33      -6.958  56.764 -88.820  1.00  0.00           O  
REMARK-SIMTK-COORDS    -6.957584023    56.763684393   -88.820468593
ATOM   1022  O3'  DC A  33      -4.107  56.702 -85.700  1.00  0.00           O  
REMARK-SIMTK-COORDS    -4.107389899    56.702260725   -85.700496384
ATOM   1023  C1'  DC A  33      -5.941  54.506 -86.583  1.00  0.00           C  
REMARK-SIMTK-COORDS    -5.940554755    54.506404946   -86.583381432
ATOM   1024  C2'  DC A  33      -4.919  55.251 -87.434  1.00  0.00           C  
REMARK-SIMTK-COORDS    -4.919487875    55.251407618   -87.433681642
ATOM   1025  C3'  DC A  33      -4.968  56.648 -86.836  1.00  0.00           C  
REMARK-SIMTK-COORDS    -4.967862136    56.647923035   -86.835974672
ATOM   1026  C4'  DC A  33      -6.438  56.804 -86.455  1.00  0.00           C  
REMARK-SIMTK-COORDS    -6.438449348    56.803631250   -86.455126665
ATOM   1027  C5'  DC A  33      -7.363  57.307 -87.538  1.00  0.00           C  
REMARK-SIMTK-COORDS    -7.363452834    57.307032326   -87.538115080
ATOM   1028  O4'  DC A  33      -6.857  55.455 -86.072  1.00  0.00           O  
REMARK-SIMTK-COORDS    -6.856536138    55.454732411   -86.071938253
ATOM   1029  N4   DC A  33      -8.824  50.605 -89.224  1.00  0.00           N  
REMARK-SIMTK-COORDS    -8.824242423    50.605165541   -89.223881486
ATOM   1030  C4   DC A  33      -8.135  51.559 -88.617  1.00  0.00           C  
REMARK-SIMTK-COORDS    -8.134573457    51.558907062   -88.617429652
ATOM   1031  N3   DC A  33      -7.737  51.351 -87.357  1.00  0.00           N  
REMARK-SIMTK-COORDS    -7.736762912    51.351064756   -87.356864166
ATOM   1032  C2   DC A  33      -7.030  52.294 -86.686  1.00  0.00           C  
REMARK-SIMTK-COORDS    -7.029834806    52.294253199   -86.686102499
ATOM   1033  O2   DC A  33      -6.649  52.132 -85.520  1.00  0.00           O  
REMARK-SIMTK-COORDS    -6.649211533    52.132179919   -85.519960494
ATOM   1034  N1   DC A  33      -6.718  53.485 -87.337  1.00  0.00           N  
REMARK-SIMTK-COORDS    -6.717526882    53.485454311   -87.337112230
ATOM   1035  C6   DC A  33      -7.115  53.703 -88.616  1.00  0.00           C  
REMARK-SIMTK-COORDS    -7.114853069    53.703370251   -88.616447035
ATOM   1036  C5   DC A  33      -7.821  52.770 -89.309  1.00  0.00           C  
REMARK-SIMTK-COORDS    -7.821295427    52.770230651   -89.309294553
ATOM   1037  H1'  DC A  33      -5.460  54.014 -85.737  1.00  0.00           H  
REMARK-SIMTK-COORDS    -5.459853225    54.013884731   -85.737353728
ATOM   1038 1H2'  DC A  33      -3.920  54.819 -87.353  1.00  0.00           H  
REMARK-SIMTK-COORDS    -3.920068796    54.819342310   -87.353145483
ATOM   1039 2H2'  DC A  33      -5.188  55.261 -88.489  1.00  0.00           H  
REMARK-SIMTK-COORDS    -5.188113118    55.260842982   -88.489184106
ATOM   1040  H3'  DC A  33      -4.665  57.410 -87.556  1.00  0.00           H  
REMARK-SIMTK-COORDS    -4.665327747    57.410174206   -87.555544054
ATOM   1041  H4'  DC A  33      -6.478  57.514 -85.628  1.00  0.00           H  
REMARK-SIMTK-COORDS    -6.478116338    57.513508084   -85.628254601
ATOM   1042 1H5'  DC A  33      -8.382  56.994 -87.313  1.00  0.00           H  
REMARK-SIMTK-COORDS    -8.382370830    56.993935803   -87.312776038
ATOM   1043 2H5'  DC A  33      -7.320  58.395 -87.569  1.00  0.00           H  
REMARK-SIMTK-COORDS    -7.320120996    58.394851807   -87.568841728
ATOM   1044  H41  DC A  33      -9.143  50.737 -90.195  1.00  0.00           H  
REMARK-SIMTK-COORDS    -9.143438399    50.737441477   -90.194993223
ATOM   1045  H42  DC A  33      -9.045  49.732 -88.724  1.00  0.00           H  
REMARK-SIMTK-COORDS    -9.044734723    49.731819450   -88.724159811
ATOM   1046  H6   DC A  33      -6.861  54.648 -89.099  1.00  0.00           H  
REMARK-SIMTK-COORDS    -6.860542299    54.647612377   -89.099196286
ATOM   1047  H5   DC A  33      -8.134  52.939 -90.340  1.00  0.00           H  
REMARK-SIMTK-COORDS    -8.133973300    52.938732430   -90.340073723
ATOM   1048  P    DT A  34      -2.665  56.364 -85.600  1.00  0.00           P  
REMARK-SIMTK-COORDS    -2.665228918    56.363583568   -85.599681669
ATOM   1049  OP1  DT A  34      -2.320  56.243 -87.036  1.00  0.00           O  
REMARK-SIMTK-COORDS    -2.320088657    56.243053616   -87.036397275
ATOM   1050  OP2  DT A  34      -1.693  57.091 -84.760  1.00  0.00           O  
REMARK-SIMTK-COORDS    -1.692591714    57.091300029   -84.760365507
ATOM   1051  O5'  DT A  34      -2.930  54.911 -84.996  1.00  0.00           O  
REMARK-SIMTK-COORDS    -2.929704722    54.911071154   -84.996059074
ATOM   1052  O3'  DT A  34      -1.121  52.647 -81.920  1.00  0.00           O  
REMARK-SIMTK-COORDS    -1.120512514    52.646793297   -81.919786112
ATOM   1053  C1'  DT A  34      -2.772  51.670 -84.218  1.00  0.00           C  
REMARK-SIMTK-COORDS    -2.772165535    51.670365192   -84.217993990
ATOM   1054  C2'  DT A  34      -1.497  52.500 -84.288  1.00  0.00           C  
REMARK-SIMTK-COORDS    -1.497165021    52.499600661   -84.287723657
ATOM   1055  C3'  DT A  34      -1.616  53.368 -83.045  1.00  0.00           C  
REMARK-SIMTK-COORDS    -1.615815601    53.368303529   -83.045444958
ATOM   1056  C4'  DT A  34      -3.118  53.624 -82.952  1.00  0.00           C  
REMARK-SIMTK-COORDS    -3.118376318    53.624125151   -82.952189457
ATOM   1057  C5'  DT A  34      -3.650  54.797 -83.742  1.00  0.00           C  
REMARK-SIMTK-COORDS    -3.650088095    54.797415801   -83.742162644
ATOM   1058  O4'  DT A  34      -3.726  52.398 -83.469  1.00  0.00           O  
REMARK-SIMTK-COORDS    -3.726484022    52.397589086   -83.469427605
ATOM   1059  O4   DT A  34      -5.016  50.456 -89.110  1.00  0.00           O  
REMARK-SIMTK-COORDS    -5.015654509    50.455963416   -89.110468574
ATOM   1060  C4   DT A  34      -4.501  50.777 -88.033  1.00  0.00           C  
REMARK-SIMTK-COORDS    -4.500745310    50.776661845   -88.033365963
ATOM   1061  N3   DT A  34      -4.474  49.899 -86.974  1.00  0.00           N  
REMARK-SIMTK-COORDS    -4.473894411    49.898587654   -86.974409995
ATOM   1062  C2   DT A  34      -3.932  50.128 -85.725  1.00  0.00           C  
REMARK-SIMTK-COORDS    -3.932052226    50.127822888   -85.725170524
ATOM   1063  O2   DT A  34      -3.955  49.285 -84.847  1.00  0.00           O  
REMARK-SIMTK-COORDS    -3.954817915    49.285123947   -84.846693878
ATOM   1064  N1   DT A  34      -3.369  51.374 -85.549  1.00  0.00           N  
REMARK-SIMTK-COORDS    -3.369088654    51.374253343   -85.548815377
ATOM   1065  C6   DT A  34      -3.350  52.315 -86.549  1.00  0.00           C  
REMARK-SIMTK-COORDS    -3.349725598    52.315062802   -86.548555160
ATOM   1066  C5   DT A  34      -3.884  52.053 -87.758  1.00  0.00           C  
REMARK-SIMTK-COORDS    -3.883741973    52.052629117   -87.758176205
ATOM   1067  C7   DT A  34      -3.895  53.044 -88.881  1.00  0.00           C  
REMARK-SIMTK-COORDS    -3.895046218    53.043936803   -88.881104648
ATOM   1068  H1'  DT A  34      -2.594  50.724 -83.705  1.00  0.00           H  
REMARK-SIMTK-COORDS    -2.594490041    50.724166944   -83.705196473
ATOM   1069 1H2'  DT A  34      -0.598  51.881 -84.255  1.00  0.00           H  
REMARK-SIMTK-COORDS    -0.598096608    51.881260873   -84.254604248
ATOM   1070 2H2'  DT A  34      -1.446  53.104 -85.192  1.00  0.00           H  
REMARK-SIMTK-COORDS    -1.446223484    53.104478148   -85.191638025
ATOM   1071  H3'  DT A  34      -1.063  54.304 -83.146  1.00  0.00           H  
REMARK-SIMTK-COORDS    -1.063409131    54.303552279   -83.146464096
ATOM   1072  H4'  DT A  34      -3.345  53.803 -81.901  1.00  0.00           H  
REMARK-SIMTK-COORDS    -3.345460551    53.802611343   -81.900921446
ATOM   1073 1H5'  DT A  34      -4.711  54.645 -83.940  1.00  0.00           H  
REMARK-SIMTK-COORDS    -4.710928228    54.645255003   -83.939938534
ATOM   1074 2H5'  DT A  34      -3.522  55.709 -83.160  1.00  0.00           H  
REMARK-SIMTK-COORDS    -3.522207763    55.708610606   -83.159820264
ATOM   1075  H3   DT A  34      -4.905  48.976 -87.129  1.00  0.00           H  
REMARK-SIMTK-COORDS    -4.904911361    48.975682906   -87.128579433
ATOM   1076  H6   DT A  34      -2.897  53.289 -86.362  1.00  0.00           H  
REMARK-SIMTK-COORDS    -2.897301727    53.288724898   -86.361836754
ATOM   1077  H71  DT A  34      -4.472  52.643 -89.716  1.00  0.00           H  
REMARK-SIMTK-COORDS    -4.472381388    52.642896186   -89.716039691
ATOM   1078  H72  DT A  34      -4.350  53.974 -88.541  1.00  0.00           H  
REMARK-SIMTK-COORDS    -4.350474495    53.974245925   -88.540961999
ATOM   1079  H73  DT A  34      -2.873  53.238 -89.206  1.00  0.00           H  
REMARK-SIMTK-COORDS    -2.873036120    53.237806049   -89.206380031
ATOM   1080  P    DT A  35       0.206  52.084 -81.819  1.00  0.00           P  
REMARK-SIMTK-COORDS     0.205939999    52.084233900   -81.818871299
ATOM   1081  OP1  DT A  35       0.912  52.648 -82.994  1.00  0.00           O  
REMARK-SIMTK-COORDS     0.912428018    52.648015864   -82.993956647
ATOM   1082  OP2  DT A  35       0.965  52.073 -80.553  1.00  0.00           O  
REMARK-SIMTK-COORDS     0.965084261    52.073346912   -80.552527165
ATOM   1083  O5'  DT A  35      -0.303  50.613 -82.164  1.00  0.00           O  
REMARK-SIMTK-COORDS    -0.302964917    50.612548514   -82.164208686
ATOM   1084  O3'  DT A  35       0.472  46.791 -80.534  1.00  0.00           O  
REMARK-SIMTK-COORDS     0.472026538    46.790698933   -80.534349787
ATOM   1085  C1'  DT A  35      -0.568  47.472 -83.258  1.00  0.00           C  
REMARK-SIMTK-COORDS    -0.568018088    47.471545266   -83.257929132
ATOM   1086  C2'  DT A  35       0.730  47.950 -82.623  1.00  0.00           C  
REMARK-SIMTK-COORDS     0.730406170    47.949632123   -82.622596618
ATOM   1087  C3'  DT A  35       0.342  48.067 -81.157  1.00  0.00           C  
REMARK-SIMTK-COORDS     0.341861919    48.066666870   -81.157224571
ATOM   1088  C4'  DT A  35      -1.112  48.530 -81.227  1.00  0.00           C  
REMARK-SIMTK-COORDS    -1.111534138    48.529885496   -81.227213184
ATOM   1089  C5'  DT A  35      -1.337  50.020 -81.337  1.00  0.00           C  
REMARK-SIMTK-COORDS    -1.336839453    50.020038290   -81.337068384
ATOM   1090  O4'  DT A  35      -1.638  47.887 -82.432  1.00  0.00           O  
REMARK-SIMTK-COORDS    -1.638044199    47.886930853   -82.431836561
ATOM   1091  O4   DT A  35      -1.502  49.393 -88.345  1.00  0.00           O  
REMARK-SIMTK-COORDS    -1.502279070    49.393246952   -88.345024673
ATOM   1092  C4   DT A  35      -1.273  49.011 -87.192  1.00  0.00           C  
REMARK-SIMTK-COORDS    -1.272956942    49.010686866   -87.192120452
ATOM   1093  N3   DT A  35      -1.586  47.730 -86.798  1.00  0.00           N  
REMARK-SIMTK-COORDS    -1.585706842    47.730146561   -86.797751298
ATOM   1094  C2   DT A  35      -1.382  47.178 -85.549  1.00  0.00           C  
REMARK-SIMTK-COORDS    -1.382203086    47.177897758   -85.548612202
ATOM   1095  O2   DT A  35      -1.692  46.029 -85.292  1.00  0.00           O  
REMARK-SIMTK-COORDS    -1.692357066    46.028823862   -85.292068462
ATOM   1096  N1   DT A  35      -0.807  48.020 -84.621  1.00  0.00           N  
REMARK-SIMTK-COORDS    -0.807110300    48.020292218   -84.620572407
ATOM   1097  C6   DT A  35      -0.462  49.314 -84.924  1.00  0.00           C  
REMARK-SIMTK-COORDS    -0.461615775    49.314025756   -84.923663261
ATOM   1098  C5   DT A  35      -0.670  49.817 -86.157  1.00  0.00           C  
REMARK-SIMTK-COORDS    -0.670282339    49.816728738   -86.156941809
ATOM   1099  C7   DT A  35      -0.318  51.222 -86.539  1.00  0.00           C  
REMARK-SIMTK-COORDS    -0.318235357    51.221626492   -86.539188095
ATOM   1100  H1'  DT A  35      -0.595  46.383 -83.319  1.00  0.00           H  
REMARK-SIMTK-COORDS    -0.594771486    46.382776183   -83.318650957
ATOM   1101 1H2'  DT A  35       1.546  47.238 -82.761  1.00  0.00           H  
REMARK-SIMTK-COORDS     1.546313792    47.237596896   -82.760674809
ATOM   1102 2H2'  DT A  35       1.059  48.907 -83.024  1.00  0.00           H  
REMARK-SIMTK-COORDS     1.059052987    48.907020554   -83.023759505
ATOM   1103  H3'  DT A  35       0.960  48.792 -80.627  1.00  0.00           H  
REMARK-SIMTK-COORDS     0.960497218    48.792111006   -80.627064999
ATOM   1104  H4'  DT A  35      -1.598  48.188 -80.314  1.00  0.00           H  
REMARK-SIMTK-COORDS    -1.598158256    48.187921662   -80.313513724
ATOM   1105 1H5'  DT A  35      -2.314  50.203 -81.783  1.00  0.00           H  
REMARK-SIMTK-COORDS    -2.314329609    50.202950201   -81.782833151
ATOM   1106 2H5'  DT A  35      -1.310  50.461 -80.342  1.00  0.00           H  
REMARK-SIMTK-COORDS    -1.309910094    50.460590289   -80.341608316
ATOM   1107  H3   DT A  35      -2.019  47.121 -87.507  1.00  0.00           H  
REMARK-SIMTK-COORDS    -2.018885203    47.121236331   -87.506892919
ATOM   1108  H6   DT A  35      -0.013  49.945 -84.156  1.00  0.00           H  
REMARK-SIMTK-COORDS    -0.013229228    49.944600759   -84.156269184
ATOM   1109  H71  DT A  35      -0.677  51.426 -87.549  1.00  0.00           H  
REMARK-SIMTK-COORDS    -0.677236036    51.425727970   -87.549498492
ATOM   1110  H72  DT A  35      -0.787  51.917 -85.842  1.00  0.00           H  
REMARK-SIMTK-COORDS    -0.786625589    51.916868240   -85.842168366
ATOM   1111  H73  DT A  35       0.764  51.348 -86.506  1.00  0.00           H  
REMARK-SIMTK-COORDS     0.763798630    51.348088021   -86.505962614
ATOM   1112  P    DT A  36       1.782  45.978 -80.537  1.00  0.00           P  
REMARK-SIMTK-COORDS     1.781940826    45.978078210   -80.536983733
ATOM   1113  OP1  DT A  36       2.789  46.932 -81.061  1.00  0.00           O  
REMARK-SIMTK-COORDS     2.788570851    46.932118887   -81.060723532
ATOM   1114  OP2  DT A  36       2.201  45.170 -79.374  1.00  0.00           O  
REMARK-SIMTK-COORDS     2.201042854    45.170055856   -79.374443684
ATOM   1115  O5'  DT A  36       1.293  45.024 -81.718  1.00  0.00           O  
REMARK-SIMTK-COORDS     1.292921256    45.024381417   -81.718263669
ATOM   1116  O3'  DT A  36       1.423  40.848 -82.351  1.00  0.00           O  
REMARK-SIMTK-COORDS     1.423134472    40.847519080   -82.351076071
ATOM   1117  C1'  DT A  36       1.132  43.025 -84.385  1.00  0.00           C  
REMARK-SIMTK-COORDS     1.131818047    43.025265338   -84.384714430
ATOM   1118  C2'  DT A  36       2.257  42.856 -83.373  1.00  0.00           C  
REMARK-SIMTK-COORDS     2.256561587    42.855618866   -83.372641289
ATOM   1119  C3'  DT A  36       1.524  42.260 -82.181  1.00  0.00           C  
REMARK-SIMTK-COORDS     1.523548220    42.259637070   -82.181223602
ATOM   1120  C4'  DT A  36       0.161  42.947 -82.242  1.00  0.00           C  
REMARK-SIMTK-COORDS     0.161415068    42.947196513   -82.241930185
ATOM   1121  C5'  DT A  36       0.054  44.288 -81.552  1.00  0.00           C  
REMARK-SIMTK-COORDS     0.054468738    44.287577239   -81.552489839
ATOM   1122  O4'  DT A  36      -0.085  43.136 -83.672  1.00  0.00           O  
REMARK-SIMTK-COORDS    -0.084749350    43.135652710   -83.672177836
ATOM   1123  O4   DT A  36       1.599  47.451 -87.647  1.00  0.00           O  
REMARK-SIMTK-COORDS     1.599306072    47.450796701   -87.646684556
ATOM   1124  C4   DT A  36       1.513  46.489 -86.875  1.00  0.00           C  
REMARK-SIMTK-COORDS     1.513339451    46.488760047   -86.875176800
ATOM   1125  N3   DT A  36       1.041  45.273 -87.313  1.00  0.00           N  
REMARK-SIMTK-COORDS     1.041081411    45.272772338   -87.312748778
ATOM   1126  C2   DT A  36       0.897  44.124 -86.561  1.00  0.00           C  
REMARK-SIMTK-COORDS     0.896725925    44.123813909   -86.560553976
ATOM   1127  O2   DT A  36       0.469  43.089 -87.038  1.00  0.00           O  
REMARK-SIMTK-COORDS     0.468580004    43.088818789   -87.037897849
ATOM   1128  N1   DT A  36       1.270  44.237 -85.238  1.00  0.00           N  
REMARK-SIMTK-COORDS     1.269742993    44.236999029   -85.237804796
ATOM   1129  C6   DT A  36       1.752  45.410 -84.713  1.00  0.00           C  
REMARK-SIMTK-COORDS     1.751744021    45.410400854   -84.712657040
ATOM   1130  C5   DT A  36       1.884  46.511 -85.480  1.00  0.00           C  
REMARK-SIMTK-COORDS     1.884387120    46.510732275   -85.480058222
ATOM   1131  C7   DT A  36       2.399  47.817 -84.957  1.00  0.00           C  
REMARK-SIMTK-COORDS     2.398619390    47.816880751   -84.957250101
ATOM   1132  H1'  DT A  36       1.060  42.154 -85.038  1.00  0.00           H  
REMARK-SIMTK-COORDS     1.059896673    42.154356501   -85.037528426
ATOM   1133 1H2'  DT A  36       3.040  42.185 -83.732  1.00  0.00           H  
REMARK-SIMTK-COORDS     3.039899142    42.185430633   -83.731800039
ATOM   1134 2H2'  DT A  36       2.728  43.803 -83.115  1.00  0.00           H  
REMARK-SIMTK-COORDS     2.727737182    43.802913671   -83.115427155
ATOM   1135  H3'  DT A  36       2.031  42.475 -81.240  1.00  0.00           H  
REMARK-SIMTK-COORDS     2.030897821    42.474950124   -81.239796669
ATOM   1136  H4'  DT A  36      -0.555  42.274 -81.771  1.00  0.00           H  
REMARK-SIMTK-COORDS    -0.555240727    42.274294845   -81.770552611
ATOM   1137 1H5'  DT A  36      -0.770  44.851 -81.989  1.00  0.00           H  
REMARK-SIMTK-COORDS    -0.769871280    44.850756447   -81.989459763
ATOM   1138 2H5'  DT A  36      -0.142  44.131 -80.493  1.00  0.00           H  
REMARK-SIMTK-COORDS    -0.141919757    44.130606736   -80.492988154
ATOM   1139  H3   DT A  36       0.764  45.214 -88.303  1.00  0.00           H  
REMARK-SIMTK-COORDS     0.764061466    45.214136251   -88.303263169
ATOM   1140  H6   DT A  36       2.030  45.454 -83.660  1.00  0.00           H  
REMARK-SIMTK-COORDS     2.030223868    45.453935819   -83.659982978
ATOM   1141  H71  DT A  36       2.314  48.579 -85.734  1.00  0.00           H  
REMARK-SIMTK-COORDS     2.313755530    48.579439506   -85.733502811
ATOM   1142  H72  DT A  36       1.812  48.118 -84.089  1.00  0.00           H  
REMARK-SIMTK-COORDS     1.811627686    48.118161800   -84.089346034
ATOM   1143  H73  DT A  36       3.444  47.708 -84.668  1.00  0.00           H  
REMARK-SIMTK-COORDS     3.443858225    47.707684049   -84.668380131
ATOM   1144  P    DT A  37       2.821  39.885 -82.615  1.00  0.00           P  
REMARK-SIMTK-COORDS     2.820909917    39.884660388   -82.615498659
ATOM   1145  OP1  DT A  37       3.964  40.789 -82.345  1.00  0.00           O  
REMARK-SIMTK-COORDS     3.963949533    40.789026091   -82.344603642
ATOM   1146  OP2  DT A  37       2.924  38.525 -82.048  1.00  0.00           O  
REMARK-SIMTK-COORDS     2.923830947    38.525441538   -82.048068153
ATOM   1147  O5'  DT A  37       2.573  39.803 -84.189  1.00  0.00           O  
REMARK-SIMTK-COORDS     2.572894267    39.803172287   -84.189013174
ATOM   1148  O3'  DT A  37       2.652  36.652 -87.004  1.00  0.00           O  
REMARK-SIMTK-COORDS     2.651835687    36.651856023   -87.004427895
ATOM   1149  C1'  DT A  37       2.937  39.591 -87.499  1.00  0.00           C  
REMARK-SIMTK-COORDS     2.936633541    39.590830564   -87.498844549
ATOM   1150  C2'  DT A  37       3.790  38.725 -86.582  1.00  0.00           C  
REMARK-SIMTK-COORDS     3.789621381    38.724921365   -86.581929611
ATOM   1151  C3'  DT A  37       2.776  37.717 -86.065  1.00  0.00           C  
REMARK-SIMTK-COORDS     2.775691181    37.716854072   -86.064508234
ATOM   1152  C4'  DT A  37       1.497  38.545 -85.958  1.00  0.00           C  
REMARK-SIMTK-COORDS     1.497240058    38.545143651   -85.958069977
ATOM   1153  C5'  DT A  37       1.297  39.308 -84.669  1.00  0.00           C  
REMARK-SIMTK-COORDS     1.296793958    39.308128656   -84.669248328
ATOM   1154  O4'  DT A  37       1.595  39.504 -87.059  1.00  0.00           O  
REMARK-SIMTK-COORDS     1.595320373    39.504110318   -87.059198572
ATOM   1155  O4   DT A  37       4.345  44.924 -87.618  1.00  0.00           O  
REMARK-SIMTK-COORDS     4.345268012    44.924289879   -87.618354643
ATOM   1156  C4   DT A  37       4.040  43.729 -87.539  1.00  0.00           C  
REMARK-SIMTK-COORDS     4.039933639    43.729052200   -87.538939200
ATOM   1157  N3   DT A  37       3.625  43.031 -88.650  1.00  0.00           N  
REMARK-SIMTK-COORDS     3.625182314    43.030943951   -88.649681840
ATOM   1158  C2   DT A  37       3.259  41.701 -88.700  1.00  0.00           C  
REMARK-SIMTK-COORDS     3.258883990    41.700502120   -88.699592472
ATOM   1159  O2   DT A  37       2.905  41.167 -89.735  1.00  0.00           O  
REMARK-SIMTK-COORDS     2.904521455    41.166509895   -89.734802836
ATOM   1160  N1   DT A  37       3.323  41.028 -87.497  1.00  0.00           N  
REMARK-SIMTK-COORDS     3.322768248    41.028183193   -87.497292982
ATOM   1161  C6   DT A  37       3.725  41.643 -86.337  1.00  0.00           C  
REMARK-SIMTK-COORDS     3.724897488    41.642685209   -86.337268695
ATOM   1162  C5   DT A  37       4.081  42.943 -86.329  1.00  0.00           C  
REMARK-SIMTK-COORDS     4.081056542    42.942802747   -86.328717855
ATOM   1163  C7   DT A  37       4.521  43.663 -85.091  1.00  0.00           C  
REMARK-SIMTK-COORDS     4.521192600    43.663402192   -85.091461337
ATOM   1164  H1'  DT A  37       2.976  39.228 -88.527  1.00  0.00           H  
REMARK-SIMTK-COORDS     2.976478837    39.227585661   -88.526602542
ATOM   1165 1H2'  DT A  37       4.603  38.230 -87.117  1.00  0.00           H  
REMARK-SIMTK-COORDS     4.602692106    38.230416511   -87.116855724
ATOM   1166 2H2'  DT A  37       4.232  39.296 -85.768  1.00  0.00           H  
REMARK-SIMTK-COORDS     4.232347480    39.296258986   -85.767620135
ATOM   1167  H3'  DT A  37       3.063  37.310 -85.094  1.00  0.00           H  
REMARK-SIMTK-COORDS     3.062514987    37.310201700   -85.093728159
ATOM   1168  H4'  DT A  37       0.661  37.854 -86.067  1.00  0.00           H  
REMARK-SIMTK-COORDS     0.661123691    37.854062605   -86.067181886
ATOM   1169 1H5'  DT A  37       0.622  40.145 -84.849  1.00  0.00           H  
REMARK-SIMTK-COORDS     0.621869730    40.144660814   -84.849085021
ATOM   1170 2H5'  DT A  37       0.855  38.646 -83.926  1.00  0.00           H  
REMARK-SIMTK-COORDS     0.855144682    38.645966234   -83.926120584
ATOM   1171  H3   DT A  37       3.581  43.556 -89.535  1.00  0.00           H  
REMARK-SIMTK-COORDS     3.580793413    43.555695402   -89.535098431
ATOM   1172  H6   DT A  37       3.756  41.072 -85.409  1.00  0.00           H  
REMARK-SIMTK-COORDS     3.755723113    41.072048248   -85.409372021
ATOM   1173  H71  DT A  37       4.652  44.724 -85.314  1.00  0.00           H  
REMARK-SIMTK-COORDS     4.652326004    44.723849771   -85.313994395
ATOM   1174  H72  DT A  37       3.765  43.548 -84.315  1.00  0.00           H  
REMARK-SIMTK-COORDS     3.765034145    43.548249262   -84.314575765
ATOM   1175  H73  DT A  37       5.466  43.246 -84.743  1.00  0.00           H  
REMARK-SIMTK-COORDS     5.465879313    43.246036527   -84.743227342
ATOM   1176  P    DC A  38       4.279  35.795 -87.464  1.00  0.00           P  
REMARK-SIMTK-COORDS     4.279313502    35.794778089   -87.463833835
ATOM   1177  OP1  DC A  38       5.373  36.248 -86.571  1.00  0.00           O  
REMARK-SIMTK-COORDS     5.373176628    36.247824602   -86.571407189
ATOM   1178  OP2  DC A  38       4.216  34.344 -87.725  1.00  0.00           O  
REMARK-SIMTK-COORDS     4.215638715    34.343796253   -87.725021954
ATOM   1179  O5'  DC A  38       4.355  36.596 -88.841  1.00  0.00           O  
REMARK-SIMTK-COORDS     4.355006125    36.596067809   -88.841264563
ATOM   1180  O3'  DC A  38       4.898  35.443 -92.871  1.00  0.00           O  
REMARK-SIMTK-COORDS     4.898245846    35.442627444   -92.870665502
ATOM   1181  C1'  DC A  38       5.381  38.122 -91.626  1.00  0.00           C  
REMARK-SIMTK-COORDS     5.380890399    38.121991454   -91.625745930
ATOM   1182  C2'  DC A  38       5.997  36.791 -91.214  1.00  0.00           C  
REMARK-SIMTK-COORDS     5.996759842    36.790852744   -91.214173866
ATOM   1183  C3'  DC A  38       4.864  35.817 -91.495  1.00  0.00           C  
REMARK-SIMTK-COORDS     4.864183750    35.817198252   -91.495451888
ATOM   1184  C4'  DC A  38       3.621  36.633 -91.149  1.00  0.00           C  
REMARK-SIMTK-COORDS     3.620814739    36.633227251   -91.148973640
ATOM   1185  C5'  DC A  38       3.187  36.616 -89.702  1.00  0.00           C  
REMARK-SIMTK-COORDS     3.187457703    36.616132581   -89.701970719
ATOM   1186  O4'  DC A  38       3.976  38.005 -91.515  1.00  0.00           O  
REMARK-SIMTK-COORDS     3.975918214    38.004694189   -91.515222131
ATOM   1187  N4   DC A  38       6.966  42.488 -88.637  1.00  0.00           N  
REMARK-SIMTK-COORDS     6.965908351    42.488095310   -88.637030619
ATOM   1188  C4   DC A  38       6.586  41.424 -89.326  1.00  0.00           C  
REMARK-SIMTK-COORDS     6.585662334    41.423593485   -89.326449818
ATOM   1189  N3   DC A  38       6.412  41.551 -90.647  1.00  0.00           N  
REMARK-SIMTK-COORDS     6.411884931    41.551278298   -90.647046275
ATOM   1190  C2   DC A  38       6.021  40.495 -91.402  1.00  0.00           C  
REMARK-SIMTK-COORDS     6.020719531    40.495062517   -91.402473871
ATOM   1191  O2   DC A  38       5.850  40.582 -92.625  1.00  0.00           O  
REMARK-SIMTK-COORDS     5.850343804    40.581909936   -92.624954398
ATOM   1192  N1   DC A  38       5.809  39.268 -90.778  1.00  0.00           N  
REMARK-SIMTK-COORDS     5.808822864    39.267880370   -90.778427574
ATOM   1193  C6   DC A  38       5.985  39.129 -89.440  1.00  0.00           C  
REMARK-SIMTK-COORDS     5.985294597    39.128982967   -89.439914130
ATOM   1194  C5   DC A  38       6.381  40.173 -88.664  1.00  0.00           C  
REMARK-SIMTK-COORDS     6.380651305    40.173474314   -88.663654573
ATOM   1195  H1'  DC A  38       5.617  38.358 -92.664  1.00  0.00           H  
REMARK-SIMTK-COORDS     5.617398217    38.357755989   -92.663961773
ATOM   1196 1H2'  DC A  38       6.885  36.547 -91.801  1.00  0.00           H  
REMARK-SIMTK-COORDS     6.884879076    36.547096857   -91.800546012
ATOM   1197 2H2'  DC A  38       6.283  36.775 -90.164  1.00  0.00           H  
REMARK-SIMTK-COORDS     6.283470322    36.774894656   -90.163518622
ATOM   1198  H3'  DC A  38       4.932  34.922 -90.875  1.00  0.00           H  
REMARK-SIMTK-COORDS     4.932369570    34.922180035   -90.875268783
ATOM   1199  H4'  DC A  38       2.801  36.231 -91.746  1.00  0.00           H  
REMARK-SIMTK-COORDS     2.801445362    36.230961738   -91.745658047
ATOM   1200 1H5'  DC A  38       2.594  37.506 -89.495  1.00  0.00           H  
REMARK-SIMTK-COORDS     2.594404836    37.506398313   -89.495291685
ATOM   1201 2H5'  DC A  38       2.581  35.730 -89.520  1.00  0.00           H  
REMARK-SIMTK-COORDS     2.580908123    35.729969362   -89.520352009
ATOM   1202  H41  DC A  38       7.108  42.419 -87.618  1.00  0.00           H  
REMARK-SIMTK-COORDS     7.107909569    42.419219584   -87.618437085
ATOM   1203  H42  DC A  38       7.117  43.386 -89.118  1.00  0.00           H  
REMARK-SIMTK-COORDS     7.116901532    43.386347687   -89.118087502
ATOM   1204  H6   DC A  38       5.807  38.158 -88.978  1.00  0.00           H  
REMARK-SIMTK-COORDS     5.806958358    38.157516822   -88.977568247
ATOM   1205  H5   DC A  38       6.532  40.063 -87.590  1.00  0.00           H  
REMARK-SIMTK-COORDS     6.532029034    40.062679069   -87.589654947
ATOM   1206  P    DA A  39       6.683  34.737 -93.730  1.00  0.00           P  
REMARK-SIMTK-COORDS     6.682869112    34.737216052   -93.730181438
ATOM   1207  OP1  DA A  39       7.591  34.460 -92.591  1.00  0.00           O  
REMARK-SIMTK-COORDS     7.591108008    34.459574797   -92.590541828
ATOM   1208  OP2  DA A  39       6.639  33.710 -94.789  1.00  0.00           O  
REMARK-SIMTK-COORDS     6.639175879    33.709509362   -94.788558904
ATOM   1209  O5'  DA A  39       7.045  36.157 -94.361  1.00  0.00           O  
REMARK-SIMTK-COORDS     7.044738191    36.156514727   -94.361000778
ATOM   1210  O3'  DA A  39       8.341  37.416 -98.182  1.00  0.00           O  
REMARK-SIMTK-COORDS     8.340774526    37.416410327   -98.181678453
ATOM   1211  C1'  DA A  39       8.630  38.837 -95.562  1.00  0.00           C  
REMARK-SIMTK-COORDS     8.630384392    38.836612078   -95.562420904
ATOM   1212  C2'  DA A  39       9.124  37.439 -95.911  1.00  0.00           C  
REMARK-SIMTK-COORDS     9.124490941    37.438569063   -95.910556578
ATOM   1213  C3'  DA A  39       8.046  36.951 -96.867  1.00  0.00           C  
REMARK-SIMTK-COORDS     8.046090492    36.951161348   -96.866625713
ATOM   1214  C4'  DA A  39       6.778  37.585 -96.299  1.00  0.00           C  
REMARK-SIMTK-COORDS     6.777699850    37.585101087   -96.299183571
ATOM   1215  C5'  DA A  39       6.070  36.812 -95.212  1.00  0.00           C  
REMARK-SIMTK-COORDS     6.069791603    36.812057559   -95.211687999
ATOM   1216  O4'  DA A  39       7.229  38.863 -95.747  1.00  0.00           O  
REMARK-SIMTK-COORDS     7.228872778    38.863046829   -95.747213762
ATOM   1217  N6   DA A  39       9.980  41.628 -90.372  1.00  0.00           N  
REMARK-SIMTK-COORDS     9.980240773    41.627669680   -90.372466452
ATOM   1218  C6   DA A  39       9.797  41.573 -91.703  1.00  0.00           C  
REMARK-SIMTK-COORDS     9.797263097    41.572601232   -91.703109768
ATOM   1219  C5   DA A  39       9.425  40.392 -92.381  1.00  0.00           C  
REMARK-SIMTK-COORDS     9.425067652    40.392334137   -92.380759484
ATOM   1220  N7   DA A  39       9.159  39.109 -91.941  1.00  0.00           N  
REMARK-SIMTK-COORDS     9.159054908    39.108692419   -91.940541174
ATOM   1221  C8   DA A  39       8.867  38.462 -93.030  1.00  0.00           C  
REMARK-SIMTK-COORDS     8.866963776    38.461515529   -93.029521819
ATOM   1222  N9   DA A  39       8.909  39.237 -94.156  1.00  0.00           N  
REMARK-SIMTK-COORDS     8.908987253    39.237038990   -94.155867409
ATOM   1223  C4   DA A  39       9.270  40.492 -93.733  1.00  0.00           C  
REMARK-SIMTK-COORDS     9.270216470    40.492073497   -93.733412866
ATOM   1224  N3   DA A  39       9.440  41.585 -94.500  1.00  0.00           N  
REMARK-SIMTK-COORDS     9.439732065    41.585493615   -94.499750852
ATOM   1225  C2   DA A  39       9.790  42.612 -93.755  1.00  0.00           C  
REMARK-SIMTK-COORDS     9.790441341    42.612129863   -93.754885752
ATOM   1226  N1   DA A  39       9.973  42.680 -92.440  1.00  0.00           N  
REMARK-SIMTK-COORDS     9.972760175    42.679775106   -92.439714674
ATOM   1227  H1'  DA A  39       9.070  39.583 -96.223  1.00  0.00           H  
REMARK-SIMTK-COORDS     9.070351493    39.582682519   -96.223197603
ATOM   1228 1H2'  DA A  39      10.103  37.454 -96.393  1.00  0.00           H  
REMARK-SIMTK-COORDS    10.103150943    37.453910580   -96.392505992
ATOM   1229 2H2'  DA A  39       9.199  36.796 -95.035  1.00  0.00           H  
REMARK-SIMTK-COORDS     9.199034360    36.796338437   -95.035396535
ATOM   1230  H3'  DA A  39       7.972  35.863 -96.876  1.00  0.00           H  
REMARK-SIMTK-COORDS     7.971948472    35.862549630   -96.876346205
ATOM   1231  H4'  DA A  39       6.082  37.700 -97.130  1.00  0.00           H  
REMARK-SIMTK-COORDS     6.081939542    37.700373546   -97.130404272
ATOM   1232 1H5'  DA A  39       5.468  37.499 -94.618  1.00  0.00           H  
REMARK-SIMTK-COORDS     5.467674395    37.499003252   -94.618090929
ATOM   1233 2H5'  DA A  39       5.419  36.067 -95.667  1.00  0.00           H  
REMARK-SIMTK-COORDS     5.419017713    36.066605488   -95.667060983
ATOM   1234  H61  DA A  39      10.252  42.514 -89.928  1.00  0.00           H  
REMARK-SIMTK-COORDS    10.252461841    42.514421913   -89.927724766
ATOM   1235  H62  DA A  39       9.850  40.781 -89.801  1.00  0.00           H  
REMARK-SIMTK-COORDS     9.849566614    40.780969338   -89.800647604
ATOM   1236  H8   DA A  39       8.612  37.402 -93.044  1.00  0.00           H  
REMARK-SIMTK-COORDS     8.611753355    37.402104109   -93.043666892
ATOM   1237  H2   DA A  39       9.954  43.545 -94.295  1.00  0.00           H  
REMARK-SIMTK-COORDS     9.954478128    43.544735108   -94.295395132
ATOM   1238  P    DG A  40      10.309  37.146 -99.118  1.00  0.00           P  
REMARK-SIMTK-COORDS    10.308538920    37.146420426   -99.118203766
ATOM   1239  OP1  DG A  40      10.999  36.168 -98.245  1.00  0.00           O  
REMARK-SIMTK-COORDS    10.999357920    36.167548362   -98.245315690
ATOM   1240  OP2  DG A  40      10.444  36.925-100.571  1.00  0.00           O  
REMARK-SIMTK-COORDS    10.444040156    36.925195793  -100.571443277
ATOM   1241  O5'  DG A  40      10.788  38.621 -98.743  1.00  0.00           O  
REMARK-SIMTK-COORDS    10.787619464    38.620575276   -98.743059382
ATOM   1242  O3'  DG A  40      12.745  41.696-100.881  1.00  0.00           O  
REMARK-SIMTK-COORDS    12.744884627    41.696132817  -100.881270059
ATOM   1243  C1'  DG A  40      12.580  41.311 -97.918  1.00  0.00           C  
REMARK-SIMTK-COORDS    12.580438962    41.311340905   -97.917574931
ATOM   1244  C2'  DG A  40      13.117  40.324 -98.946  1.00  0.00           C  
REMARK-SIMTK-COORDS    13.116910764    40.323784245   -98.945786411
ATOM   1245  C3'  DG A  40      12.220  40.595-100.143  1.00  0.00           C  
REMARK-SIMTK-COORDS    12.220256364    40.594836547  -100.142822558
ATOM   1246  C4'  DG A  40      10.877  40.922 -99.495  1.00  0.00           C  
REMARK-SIMTK-COORDS    10.876935309    40.921944405   -99.495153668
ATOM   1247  C5'  DG A  40       9.982  39.748 -99.175  1.00  0.00           C  
REMARK-SIMTK-COORDS     9.982234301    39.747827287   -99.175270722
ATOM   1248  O4'  DG A  40      11.233  41.592 -98.245  1.00  0.00           O  
REMARK-SIMTK-COORDS    11.233296373    41.592471447   -98.244756020
ATOM   1249  N2   DG A  40      13.780  44.608 -93.978  1.00  0.00           N  
REMARK-SIMTK-COORDS    13.780122273    44.608183653   -93.978445351
ATOM   1250  O6   DG A  40      13.044  40.567 -91.948  1.00  0.00           O  
REMARK-SIMTK-COORDS    13.044165204    40.566873478   -91.947739990
ATOM   1251  C6   DG A  40      13.070  41.171 -93.020  1.00  0.00           C  
REMARK-SIMTK-COORDS    13.069903490    41.171128159   -93.020414135
ATOM   1252  C5   DG A  40      12.820  40.684 -94.323  1.00  0.00           C  
REMARK-SIMTK-COORDS    12.819776217    40.684224009   -94.323061323
ATOM   1253  N7   DG A  40      12.478  39.401 -94.756  1.00  0.00           N  
REMARK-SIMTK-COORDS    12.477553187    39.401122184   -94.755744930
ATOM   1254  C8   DG A  40      12.365  39.525 -96.053  1.00  0.00           C  
REMARK-SIMTK-COORDS    12.365043035    39.525374197   -96.053227455
ATOM   1255  N9   DG A  40      12.610  40.799 -96.521  1.00  0.00           N  
REMARK-SIMTK-COORDS    12.610269310    40.798945036   -96.520828131
ATOM   1256  C4   DG A  40      12.903  41.546 -95.402  1.00  0.00           C  
REMARK-SIMTK-COORDS    12.902650932    41.546298167   -95.401527330
ATOM   1257  N3   DG A  40      13.214  42.869 -95.394  1.00  0.00           N  
REMARK-SIMTK-COORDS    13.214063494    42.868843825   -95.394097646
ATOM   1258  C2   DG A  40      13.458  43.325 -94.169  1.00  0.00           C  
REMARK-SIMTK-COORDS    13.457523537    43.325411130   -94.168691794
ATOM   1259  N1   DG A  40      13.388  42.540 -93.035  1.00  0.00           N  
REMARK-SIMTK-COORDS    13.387870723    42.540086956   -93.034614447
ATOM   1260  H1'  DG A  40      13.136  42.249 -97.950  1.00  0.00           H  
REMARK-SIMTK-COORDS    13.136443224    42.249058604   -97.950036881
ATOM   1261 1H2'  DG A  40      14.165  40.506 -99.185  1.00  0.00           H  
REMARK-SIMTK-COORDS    14.165082454    40.505504679   -99.185285457
ATOM   1262 2H2'  DG A  40      13.031  39.291 -98.611  1.00  0.00           H  
REMARK-SIMTK-COORDS    13.030567523    39.291181877   -98.610893601
ATOM   1263  H3'  DG A  40      12.140  39.726-100.798  1.00  0.00           H  
REMARK-SIMTK-COORDS    12.140400975    39.725994177  -100.798075985
ATOM   1264  H4'  DG A  40      10.340  41.569-100.188  1.00  0.00           H  
REMARK-SIMTK-COORDS    10.339892845    41.569449581  -100.188236951
ATOM   1265 1H5'  DG A  40       9.290  40.030 -98.383  1.00  0.00           H  
REMARK-SIMTK-COORDS     9.289803011    40.030344589   -98.382535657
ATOM   1266 2H5'  DG A  40       9.416  39.476-100.065  1.00  0.00           H  
REMARK-SIMTK-COORDS     9.415675350    39.475904295  -100.064656377
ATOM   1267  H21  DG A  40      13.849  45.246 -94.782  1.00  0.00           H  
REMARK-SIMTK-COORDS    13.848825756    45.245809750   -94.782349445
ATOM   1268  H22  DG A  40      13.961  44.958 -93.027  1.00  0.00           H  
REMARK-SIMTK-COORDS    13.961103234    44.957765568   -93.026828634
ATOM   1269  H8   DG A  40      12.100  38.694 -96.707  1.00  0.00           H  
REMARK-SIMTK-COORDS    12.099730944    38.694495084   -96.707214759
ATOM   1270  H1   DG A  40      13.584  42.993 -92.131  1.00  0.00           H  
REMARK-SIMTK-COORDS    13.583528061    42.993477834   -92.131250224
ATOM   1271  P    DC A  41      14.707  41.365-101.393  1.00  0.00           P  
REMARK-SIMTK-COORDS    14.707036971    41.364729766  -101.392929933
ATOM   1272  OP1  DC A  41      15.271  40.022-101.118  1.00  0.00           O  
REMARK-SIMTK-COORDS    15.271472995    40.021629895  -101.117779587
ATOM   1273  OP2  DC A  41      15.053  41.957-102.700  1.00  0.00           O  
REMARK-SIMTK-COORDS    15.052569212    41.957099198  -102.699577524
ATOM   1274  O5'  DC A  41      15.115  42.361-100.215  1.00  0.00           O  
REMARK-SIMTK-COORDS    15.115004299    42.360722207  -100.215359674
ATOM   1275  O3'  DC A  41      17.339  45.951-100.059  1.00  0.00           O  
REMARK-SIMTK-COORDS    17.338844632    45.951237376  -100.059343648
ATOM   1276  C1'  DC A  41      16.749  44.035 -97.836  1.00  0.00           C  
REMARK-SIMTK-COORDS    16.749429574    44.034898700   -97.836283152
ATOM   1277  C2'  DC A  41      17.436  43.726 -99.161  1.00  0.00           C  
REMARK-SIMTK-COORDS    17.436043160    43.726102109   -99.160603147
ATOM   1278  C3'  DC A  41      16.721  44.668-100.116  1.00  0.00           C  
REMARK-SIMTK-COORDS    16.720847118    44.667648209  -100.115503436
ATOM   1279  C4'  DC A  41      15.295  44.688 -99.569  1.00  0.00           C  
REMARK-SIMTK-COORDS    15.295243561    44.687754481   -99.568541611
ATOM   1280  C5'  DC A  41      14.372  43.597-100.058  1.00  0.00           C  
REMARK-SIMTK-COORDS    14.372178344    43.596789127  -100.058085483
ATOM   1281  O4'  DC A  41      15.462  44.546 -98.122  1.00  0.00           O  
REMARK-SIMTK-COORDS    15.462012075    44.545762304   -98.121757424
ATOM   1282  N4   DC A  41      16.157  39.737 -94.419  1.00  0.00           N  
REMARK-SIMTK-COORDS    16.156909139    39.736553400   -94.418577603
ATOM   1283  C4   DC A  41      16.292  40.747 -95.263  1.00  0.00           C  
REMARK-SIMTK-COORDS    16.292477369    40.747401281   -95.262886680
ATOM   1284  N3   DC A  41      16.596  41.953 -94.767  1.00  0.00           N  
REMARK-SIMTK-COORDS    16.596068938    41.952524877   -94.766916642
ATOM   1285  C2   DC A  41      16.744  43.024 -95.585  1.00  0.00           C  
REMARK-SIMTK-COORDS    16.744388455    43.024092023   -95.584851952
ATOM   1286  O2   DC A  41      17.023  44.151 -95.156  1.00  0.00           O  
REMARK-SIMTK-COORDS    17.023445054    44.150872443   -95.156456925
ATOM   1287  N1   DC A  41      16.581  42.846 -96.957  1.00  0.00           N  
REMARK-SIMTK-COORDS    16.581483779    42.846445173   -96.956789875
ATOM   1288  C6   DC A  41      16.276  41.627 -97.468  1.00  0.00           C  
REMARK-SIMTK-COORDS    16.276081579    41.627027693   -97.468457253
ATOM   1289  C5   DC A  41      16.126  40.538 -96.667  1.00  0.00           C  
REMARK-SIMTK-COORDS    16.126337448    40.538099406   -96.667420500
ATOM   1290  H1'  DC A  41      17.297  44.797 -97.280  1.00  0.00           H  
REMARK-SIMTK-COORDS    17.297139400    44.796673885   -97.280292583
ATOM   1291 1H2'  DC A  41      18.508  43.932 -99.129  1.00  0.00           H  
REMARK-SIMTK-COORDS    18.507841758    43.931601834   -99.128624574
ATOM   1292 2H2'  DC A  41      17.311  42.686 -99.459  1.00  0.00           H  
REMARK-SIMTK-COORDS    17.310749733    42.686092165   -99.458956752
ATOM   1293  H3'  DC A  41      16.743  44.301-101.143  1.00  0.00           H  
REMARK-SIMTK-COORDS    16.742616696    44.300646521  -101.142718042
ATOM   1294  H4'  DC A  41      14.859  45.645 -99.856  1.00  0.00           H  
REMARK-SIMTK-COORDS    14.859220437    45.645166821   -99.855702622
ATOM   1295 1H5'  DC A  41      13.571  43.454 -99.334  1.00  0.00           H  
REMARK-SIMTK-COORDS    13.571007881    43.453865948   -99.333723796
ATOM   1296 2H5'  DC A  41      13.944  43.893-101.014  1.00  0.00           H  
REMARK-SIMTK-COORDS    13.943504901    43.892940354  -101.014488395
ATOM   1297  H41  DC A  41      15.924  38.797 -94.772  1.00  0.00           H  
REMARK-SIMTK-COORDS    15.923694058    38.796874387   -94.772208878
ATOM   1298  H42  DC A  41      16.281  39.890 -93.408  1.00  0.00           H  
REMARK-SIMTK-COORDS    16.281400835    39.889660480   -93.407572143
ATOM   1299  H6   DC A  41      16.149  41.519 -98.546  1.00  0.00           H  
REMARK-SIMTK-COORDS    16.149232553    41.518660383   -98.546176999
ATOM   1300  H5   DC A  41      15.890  39.555 -97.076  1.00  0.00           H  
REMARK-SIMTK-COORDS    15.889999957    39.555464490   -97.076369411
ATOM   1301  P    DT A  42      19.254  46.239-100.273  1.00  0.00           P  
REMARK-SIMTK-COORDS    19.253699304    46.239004020  -100.272998946
ATOM   1302  OP1  DT A  42      19.809  44.961-100.779  1.00  0.00           O  
REMARK-SIMTK-COORDS    19.809345373    44.960937947  -100.778573431
ATOM   1303  OP2  DT A  42      19.757  47.465-100.924  1.00  0.00           O  
REMARK-SIMTK-COORDS    19.757238285    47.464885152  -100.923929007
ATOM   1304  O5'  DT A  42      19.478  46.326 -98.696  1.00  0.00           O  
REMARK-SIMTK-COORDS    19.477548175    46.325542670   -98.696134099
ATOM   1305  O3'  DT A  42      21.574  48.998 -96.180  1.00  0.00           O  
REMARK-SIMTK-COORDS    21.573787915    48.997796559   -96.180498174
ATOM   1306  C1'  DT A  42      20.739  46.180 -95.611  1.00  0.00           C  
REMARK-SIMTK-COORDS    20.738784349    46.179795011   -95.610616325
ATOM   1307  C2'  DT A  42      21.604  46.668 -96.765  1.00  0.00           C  
REMARK-SIMTK-COORDS    21.603816619    46.667859312   -96.764580107
ATOM   1308  C3'  DT A  42      21.000  48.032 -97.058  1.00  0.00           C  
REMARK-SIMTK-COORDS    20.999850528    48.031985208   -97.058458487
ATOM   1309  C4'  DT A  42      19.514  47.812 -96.783  1.00  0.00           C  
REMARK-SIMTK-COORDS    19.514005102    47.811916587   -96.783389090
ATOM   1310  C5'  DT A  42      18.691  47.274 -97.931  1.00  0.00           C  
REMARK-SIMTK-COORDS    18.691045969    47.274320496   -97.931045270
ATOM   1311  O4'  DT A  42      19.489  46.837 -95.693  1.00  0.00           O  
REMARK-SIMTK-COORDS    19.489087722    46.836665965   -95.692524135
ATOM   1312  O4   DT A  42      19.801  40.743 -95.557  1.00  0.00           O  
REMARK-SIMTK-COORDS    19.801418844    40.742626517   -95.557075002
ATOM   1313  C4   DT A  42      20.007  41.960 -95.623  1.00  0.00           C  
REMARK-SIMTK-COORDS    20.006908620    41.959845530   -95.622503021
ATOM   1314  N3   DT A  42      20.220  42.702 -94.484  1.00  0.00           N  
REMARK-SIMTK-COORDS    20.219639980    42.702214150   -94.483750546
ATOM   1315  C2   DT A  42      20.461  44.060 -94.416  1.00  0.00           C  
REMARK-SIMTK-COORDS    20.461057541    44.060123878   -94.416373005
ATOM   1316  O2   DT A  42      20.639  44.633 -93.357  1.00  0.00           O  
REMARK-SIMTK-COORDS    20.639350388    44.632679674   -93.356763397
ATOM   1317  N1   DT A  42      20.483  44.714 -95.630  1.00  0.00           N  
REMARK-SIMTK-COORDS    20.483125101    44.713735342   -95.630425341
ATOM   1318  C6   DT A  42      20.281  44.055 -96.818  1.00  0.00           C  
REMARK-SIMTK-COORDS    20.281091342    44.055404731   -96.818179595
ATOM   1319  C5   DT A  42      20.054  42.727 -96.845  1.00  0.00           C  
REMARK-SIMTK-COORDS    20.054013908    42.726888012   -96.844772191
ATOM   1320  C7   DT A  42      19.821  41.961 -98.111  1.00  0.00           C  
REMARK-SIMTK-COORDS    19.821468859    41.960823889   -98.110811511
ATOM   1321  H1'  DT A  42      21.189  46.435 -94.650  1.00  0.00           H  
REMARK-SIMTK-COORDS    21.189130752    46.435013346   -94.650474294
ATOM   1322 1H2'  DT A  42      22.656  46.752 -96.487  1.00  0.00           H  
REMARK-SIMTK-COORDS    22.656309884    46.751810515   -96.487136198
ATOM   1323 2H2'  DT A  42      21.544  46.012 -97.632  1.00  0.00           H  
REMARK-SIMTK-COORDS    21.544446469    46.012313385   -97.631913793
ATOM   1324  H3'  DT A  42      21.167  48.339 -98.092  1.00  0.00           H  
REMARK-SIMTK-COORDS    21.167020241    48.338914036   -98.091849498
ATOM   1325  H4'  DT A  42      19.097  48.779 -96.501  1.00  0.00           H  
REMARK-SIMTK-COORDS    19.096714346    48.778754847   -96.501110499
ATOM   1326 1H5'  DT A  42      17.803  46.782 -97.536  1.00  0.00           H  
REMARK-SIMTK-COORDS    17.803067907    46.781628983   -97.535570829
ATOM   1327 2H5'  DT A  42      18.386  48.101 -98.571  1.00  0.00           H  
REMARK-SIMTK-COORDS    18.386041981    48.100888133   -98.570975351
ATOM   1328  H3   DT A  42      20.193  42.193 -93.589  1.00  0.00           H  
REMARK-SIMTK-COORDS    20.193494137    42.192831780   -93.588684629
ATOM   1329  H6   DT A  42      20.303  44.615 -97.753  1.00  0.00           H  
REMARK-SIMTK-COORDS    20.303320280    44.614525814   -97.753304447
ATOM   1330  H71  DT A  42      19.556  40.930 -97.870  1.00  0.00           H  
REMARK-SIMTK-COORDS    19.556380236    40.929811558   -97.869963853
ATOM   1331  H72  DT A  42      19.007  42.422 -98.671  1.00  0.00           H  
REMARK-SIMTK-COORDS    19.007466763    42.421576545   -98.670895949
ATOM   1332  H73  DT A  42      20.729  41.971 -98.715  1.00  0.00           H  
REMARK-SIMTK-COORDS    20.728749226    41.970777166   -98.714663534
ATOM   1333  P    DC A  43      23.237  49.146 -96.158  1.00  0.00           P  
REMARK-SIMTK-COORDS    23.236835484    49.145830748   -96.158285408
ATOM   1334  OP1  DC A  43      23.896  48.359 -97.228  1.00  0.00           O  
REMARK-SIMTK-COORDS    23.896092147    48.359294737   -97.228310995
ATOM   1335  OP2  DC A  43      23.757  50.510 -95.943  1.00  0.00           O  
REMARK-SIMTK-COORDS    23.757185399    50.509844438   -95.943053862
ATOM   1336  O5'  DC A  43      23.281  48.322 -94.793  1.00  0.00           O  
REMARK-SIMTK-COORDS    23.280762935    48.321505013   -94.793123344
ATOM   1337  O3'  DC A  43      24.975  49.048 -90.990  1.00  0.00           O  
REMARK-SIMTK-COORDS    24.974812508    49.048343846   -90.990031528
ATOM   1338  C1'  DC A  43      24.199  46.425 -92.206  1.00  0.00           C  
REMARK-SIMTK-COORDS    24.199055968    46.425010004   -92.205796038
ATOM   1339  C2'  DC A  43      25.165  47.455 -92.777  1.00  0.00           C  
REMARK-SIMTK-COORDS    25.164852232    47.455197328   -92.777257893
ATOM   1340  C3'  DC A  43      24.541  48.763 -92.318  1.00  0.00           C  
REMARK-SIMTK-COORDS    24.541487567    48.762997669   -92.317993521
ATOM   1341  C4'  DC A  43      23.045  48.469 -92.387  1.00  0.00           C  
REMARK-SIMTK-COORDS    23.044677988    48.468563123   -92.387177207
ATOM   1342  C5'  DC A  43      22.376  48.696 -93.723  1.00  0.00           C  
REMARK-SIMTK-COORDS    22.376119661    48.695663568   -93.722603413
ATOM   1343  O4'  DC A  43      22.940  47.049 -92.047  1.00  0.00           O  
REMARK-SIMTK-COORDS    22.940170312    47.049329772   -92.046570628
ATOM   1344  N4   DC A  43      23.477  41.895 -95.283  1.00  0.00           N  
REMARK-SIMTK-COORDS    23.476821235    41.895280509   -95.282724977
ATOM   1345  C4   DC A  43      23.651  42.999 -94.572  1.00  0.00           C  
REMARK-SIMTK-COORDS    23.650962300    42.998874647   -94.572228765
ATOM   1346  N3   DC A  43      23.702  42.894 -93.239  1.00  0.00           N  
REMARK-SIMTK-COORDS    23.701631144    42.894362441   -93.239192056
ATOM   1347  C2   DC A  43      23.876  43.992 -92.462  1.00  0.00           C  
REMARK-SIMTK-COORDS    23.875577272    43.991772975   -92.461563698
ATOM   1348  O2   DC A  43      23.925  43.928 -91.227  1.00  0.00           O  
REMARK-SIMTK-COORDS    23.925221777    43.927664871   -91.226875651
ATOM   1349  N1   DC A  43      24.008  45.234 -93.077  1.00  0.00           N  
REMARK-SIMTK-COORDS    24.008213820    45.234162325   -93.077344706
ATOM   1350  C6   DC A  43      23.961  45.349 -94.429  1.00  0.00           C  
REMARK-SIMTK-COORDS    23.960613027    45.348793894   -94.428879673
ATOM   1351  C5   DC A  43      23.791  44.262 -95.228  1.00  0.00           C  
REMARK-SIMTK-COORDS    23.790721278    44.261542498   -95.228172609
ATOM   1352  H1'  DC A  43      24.530  46.081 -91.225  1.00  0.00           H  
REMARK-SIMTK-COORDS    24.529624475    46.081113275   -91.225045050
ATOM   1353 1H2'  DC A  43      26.176  47.337 -92.383  1.00  0.00           H  
REMARK-SIMTK-COORDS    26.176188952    47.337323100   -92.383165638
ATOM   1354 2H2'  DC A  43      25.229  47.405 -93.863  1.00  0.00           H  
REMARK-SIMTK-COORDS    25.228659140    47.404648278   -93.863401287
ATOM   1355  H3'  DC A  43      24.809  49.594 -92.972  1.00  0.00           H  
REMARK-SIMTK-COORDS    24.809239885    49.594199396   -92.972016751
ATOM   1356  H4'  DC A  43      22.560  49.119 -91.658  1.00  0.00           H  
REMARK-SIMTK-COORDS    22.559850745    49.118934275   -91.658359048
ATOM   1357 1H5'  DC A  43      21.472  48.090 -93.778  1.00  0.00           H  
REMARK-SIMTK-COORDS    21.471899382    48.090407977   -93.777851555
ATOM   1358 2H5'  DC A  43      22.111  49.748 -93.816  1.00  0.00           H  
REMARK-SIMTK-COORDS    22.110685457    49.747823291   -93.815757053
ATOM   1359  H41  DC A  43      23.434  41.945 -96.311  1.00  0.00           H  
REMARK-SIMTK-COORDS    23.434225286    41.945435945   -96.311370211
ATOM   1360  H42  DC A  43      23.381  40.986 -94.807  1.00  0.00           H  
REMARK-SIMTK-COORDS    23.380689945    40.986492484   -94.807398667
ATOM   1361  H6   DC A  43      24.062  46.335 -94.883  1.00  0.00           H  
REMARK-SIMTK-COORDS    24.062083490    46.334979934   -94.883252691
ATOM   1362  H5   DC A  43      23.761  44.349 -96.314  1.00  0.00           H  
REMARK-SIMTK-COORDS    23.761200697    44.349355111   -96.314489082
ATOM   1363  P    DG A  44      26.380  49.113 -90.277  1.00  0.00           P  
REMARK-SIMTK-COORDS    26.379818530    49.112579115   -90.276982151
ATOM   1364  OP1  DG A  44      27.184  49.136 -91.522  1.00  0.00           O  
REMARK-SIMTK-COORDS    27.184348999    49.135792105   -91.521790120
ATOM   1365  OP2  DG A  44      26.791  50.062 -89.224  1.00  0.00           O  
REMARK-SIMTK-COORDS    26.790780131    50.061841385   -89.223788101
ATOM   1366  O5'  DG A  44      26.350  47.629 -89.694  1.00  0.00           O  
REMARK-SIMTK-COORDS    26.350141647    47.628630819   -89.693543432
ATOM   1367  O3'  DG A  44      27.634  45.883 -86.065  1.00  0.00           O  
REMARK-SIMTK-COORDS    27.633681043    45.883031711   -86.064866487
ATOM   1368  C1'  DG A  44      27.143  44.544 -88.697  1.00  0.00           C  
REMARK-SIMTK-COORDS    27.142978891    44.544285450   -88.696513470
ATOM   1369  C2'  DG A  44      28.090  45.703 -88.416  1.00  0.00           C  
REMARK-SIMTK-COORDS    28.090485254    45.703477298   -88.415809090
ATOM   1370  C3'  DG A  44      27.345  46.467 -87.333  1.00  0.00           C  
REMARK-SIMTK-COORDS    27.344775005    46.466787391   -87.333391460
ATOM   1371  C4'  DG A  44      25.883  46.284 -87.733  1.00  0.00           C  
REMARK-SIMTK-COORDS    25.882698785    46.283834699   -87.733200715
ATOM   1372  C5'  DG A  44      25.328  47.280 -88.724  1.00  0.00           C  
REMARK-SIMTK-COORDS    25.328030008    47.279653014   -88.724187311
ATOM   1373  O4'  DG A  44      25.837  44.951 -88.335  1.00  0.00           O  
REMARK-SIMTK-COORDS    25.837431677    44.951034768   -88.334606761
ATOM   1374  N2   DG A  44      26.731  39.424 -89.894  1.00  0.00           N  
REMARK-SIMTK-COORDS    26.730848297    39.423570189   -89.893834478
ATOM   1375  O6   DG A  44      26.897  41.568 -93.940  1.00  0.00           O  
REMARK-SIMTK-COORDS    26.897255223    41.568384040   -93.939779025
ATOM   1376  C6   DG A  44      26.909  41.712 -92.717  1.00  0.00           C  
REMARK-SIMTK-COORDS    26.908525940    41.711606261   -92.716759660
ATOM   1377  C5   DG A  44      27.009  42.901 -91.960  1.00  0.00           C  
REMARK-SIMTK-COORDS    27.009022967    42.900780722   -91.960258868
ATOM   1378  N7   DG A  44      27.122  44.229 -92.378  1.00  0.00           N  
REMARK-SIMTK-COORDS    27.121530455    44.228616772   -92.378440038
ATOM   1379  C8   DG A  44      27.175  44.908 -91.261  1.00  0.00           C  
REMARK-SIMTK-COORDS    27.174705603    44.907616875   -91.261439920
ATOM   1380  N9   DG A  44      27.109  44.130 -90.125  1.00  0.00           N  
REMARK-SIMTK-COORDS    27.108873065    44.129537629   -90.125205892
ATOM   1381  C4   DG A  44      27.001  42.834 -90.579  1.00  0.00           C  
REMARK-SIMTK-COORDS    27.000663451    42.833605604   -90.578757286
ATOM   1382  N3   DG A  44      26.912  41.727 -89.795  1.00  0.00           N  
REMARK-SIMTK-COORDS    26.911688173    41.727330205   -89.794921753
ATOM   1383  C2   DG A  44      26.825  40.607 -90.507  1.00  0.00           C  
REMARK-SIMTK-COORDS    26.825292176    40.607149246   -90.507014689
ATOM   1384  N1   DG A  44      26.816  40.580 -91.888  1.00  0.00           N  
REMARK-SIMTK-COORDS    26.815590712    40.580348582   -91.887921856
ATOM   1385  H1'  DG A  44      27.402  43.673 -88.093  1.00  0.00           H  
REMARK-SIMTK-COORDS    27.402476937    43.673376836   -88.093448009
ATOM   1386 1H2'  DG A  44      29.065  45.364 -88.063  1.00  0.00           H  
REMARK-SIMTK-COORDS    29.064972881    45.364266641   -88.063167635
ATOM   1387 2H2'  DG A  44      28.257  46.323 -89.296  1.00  0.00           H  
REMARK-SIMTK-COORDS    28.256867304    46.323232659   -89.295636520
ATOM   1388  H3'  DG A  44      27.619  47.523 -87.316  1.00  0.00           H  
REMARK-SIMTK-COORDS    27.619115144    47.522746585   -87.315822508
ATOM   1389  H4'  DG A  44      25.292  46.360 -86.820  1.00  0.00           H  
REMARK-SIMTK-COORDS    25.292238198    46.359971424   -86.820182920
ATOM   1390 1H5'  DG A  44      24.472  46.838 -89.235  1.00  0.00           H  
REMARK-SIMTK-COORDS    24.472334883    46.838455438   -89.234908909
ATOM   1391 2H5'  DG A  44      25.005  48.173 -88.192  1.00  0.00           H  
REMARK-SIMTK-COORDS    25.004983616    48.173200612   -88.192067287
ATOM   1392  H21  DG A  44      26.733  39.375 -88.867  1.00  0.00           H  
REMARK-SIMTK-COORDS    26.732604528    39.375035110   -88.866609935
ATOM   1393  H22  DG A  44      26.658  38.560 -90.450  1.00  0.00           H  
REMARK-SIMTK-COORDS    26.657551669    38.560040591   -90.450143958
ATOM   1394  H8   DG A  44      27.263  45.994 -91.232  1.00  0.00           H  
REMARK-SIMTK-COORDS    27.262553042    45.993832008   -91.231952445
ATOM   1395  H1   DG A  44      26.733  39.661 -92.344  1.00  0.00           H  
REMARK-SIMTK-COORDS    26.733433336    39.660866309   -92.343678936
ATOM   1396  P    DC A  45      28.892  45.905 -85.751  1.00  0.00           P  
REMARK-SIMTK-COORDS    28.891753307    45.904618683   -85.751237423
ATOM   1397  OP1  DC A  45      29.781  46.633 -86.688  1.00  0.00           O  
REMARK-SIMTK-COORDS    29.780915196    46.633234729   -86.687572187
ATOM   1398  OP2  DC A  45      29.150  46.119 -84.314  1.00  0.00           O  
REMARK-SIMTK-COORDS    29.149757283    46.118816474   -84.314165659
ATOM   1399  O5'  DC A  45      28.933  44.346 -86.088  1.00  0.00           O  
REMARK-SIMTK-COORDS    28.932977526    44.345848714   -86.088352757
ATOM   1400  O3'  DC A  45      30.079  40.911 -83.909  1.00  0.00           O  
REMARK-SIMTK-COORDS    30.078965648    40.910782538   -83.909215867
ATOM   1401  C1'  DC A  45      29.886  41.247 -86.878  1.00  0.00           C  
REMARK-SIMTK-COORDS    29.886010209    41.246980662   -86.877633125
ATOM   1402  C2'  DC A  45      30.718  42.078 -85.909  1.00  0.00           C  
REMARK-SIMTK-COORDS    30.718063932    42.077534204   -85.908879072
ATOM   1403  C3'  DC A  45      29.839  42.093 -84.669  1.00  0.00           C  
REMARK-SIMTK-COORDS    29.839211076    42.093100342   -84.669030552
ATOM   1404  C4'  DC A  45      28.429  42.129 -85.253  1.00  0.00           C  
REMARK-SIMTK-COORDS    28.428668311    42.129151048   -85.252971006
ATOM   1405  C5'  DC A  45      27.873  43.494 -85.583  1.00  0.00           C  
REMARK-SIMTK-COORDS    27.872718594    43.494358772   -85.583176673
ATOM   1406  O4'  DC A  45      28.530  41.353 -86.489  1.00  0.00           O  
REMARK-SIMTK-COORDS    28.530299336    41.353371661   -86.489496573
ATOM   1407  N4   DC A  45      30.259  42.725 -92.187  1.00  0.00           N  
REMARK-SIMTK-COORDS    30.258746381    42.724657975   -92.186597384
ATOM   1408  C4   DC A  45      30.170  42.402 -90.906  1.00  0.00           C  
REMARK-SIMTK-COORDS    30.170188354    42.401735286   -90.905610104
ATOM   1409  N3   DC A  45      30.100  41.106 -90.581  1.00  0.00           N  
REMARK-SIMTK-COORDS    30.100014813    41.105514833   -90.581010023
ATOM   1410  C2   DC A  45      30.005  40.717 -89.285  1.00  0.00           C  
REMARK-SIMTK-COORDS    30.005385451    40.717137466   -89.285061990
ATOM   1411  O2   DC A  45      29.938  39.527 -88.953  1.00  0.00           O  
REMARK-SIMTK-COORDS    29.937539350    39.526989085   -88.953440612
ATOM   1412  N1   DC A  45      29.990  41.695 -88.293  1.00  0.00           N  
REMARK-SIMTK-COORDS    29.989509479    41.694714596   -88.292892192
ATOM   1413  C6   DC A  45      30.063  43.012 -88.613  1.00  0.00           C  
REMARK-SIMTK-COORDS    30.062892526    43.011556599   -88.613196840
ATOM   1414  C5   DC A  45      30.162  43.424 -89.906  1.00  0.00           C  
REMARK-SIMTK-COORDS    30.162018073    43.423518455   -89.905601404
ATOM   1415  H1'  DC A  45      30.167  40.194 -86.831  1.00  0.00           H  
REMARK-SIMTK-COORDS    30.166891255    40.194202600   -86.830972749
ATOM   1416 1H2'  DC A  45      31.689  41.622 -85.702  1.00  0.00           H  
REMARK-SIMTK-COORDS    31.688692418    41.622477519   -85.701976303
ATOM   1417 2H2'  DC A  45      30.901  43.085 -86.279  1.00  0.00           H  
REMARK-SIMTK-COORDS    30.901132000    43.085236934   -86.279493819
ATOM   1418  H3'  DC A  45      30.029  42.968 -84.046  1.00  0.00           H  
REMARK-SIMTK-COORDS    30.029033041    42.968098108   -84.045588068
ATOM   1419  H4'  DC A  45      27.769  41.671 -84.515  1.00  0.00           H  
REMARK-SIMTK-COORDS    27.768630792    41.671472462   -84.515341840
ATOM   1420 1H5'  DC A  45      27.094  43.391 -86.338  1.00  0.00           H  
REMARK-SIMTK-COORDS    27.094032243    43.390825207   -86.338113338
ATOM   1421 2H5'  DC A  45      27.445  43.934 -84.683  1.00  0.00           H  
REMARK-SIMTK-COORDS    27.444789616    43.933893523   -84.683255015
ATOM   1422  H41  DC A  45      30.315  43.715 -92.466  1.00  0.00           H  
REMARK-SIMTK-COORDS    30.314607261    43.715199478   -92.466147189
ATOM   1423  H42  DC A  45      30.269  41.986 -92.904  1.00  0.00           H  
REMARK-SIMTK-COORDS    30.268665274    41.986003802   -92.904485695
ATOM   1424  H6   DC A  45      30.043  43.755 -87.816  1.00  0.00           H  
REMARK-SIMTK-COORDS    30.043002090    43.755164072   -87.815721890
ATOM   1425  H5   DC A  45      30.230  44.480 -90.165  1.00  0.00           H  
REMARK-SIMTK-COORDS    30.230296593    44.480169552   -90.165394596
ATOM   1426  P    DG A  46      31.261  40.223 -83.366  1.00  0.00           P  
REMARK-SIMTK-COORDS    31.261017114    40.222544127   -83.366272416
ATOM   1427  OP1  DG A  46      32.115  41.416 -83.572  1.00  0.00           O  
REMARK-SIMTK-COORDS    32.115362254    41.416245198   -83.572493500
ATOM   1428  OP2  DG A  46      31.418  39.531 -82.072  1.00  0.00           O  
REMARK-SIMTK-COORDS    31.418373065    39.530717792   -82.071737199
ATOM   1429  O5'  DG A  46      31.488  39.196 -84.565  1.00  0.00           O  
REMARK-SIMTK-COORDS    31.487698267    39.195868425   -84.565412382
ATOM   1430  O3'  DG A  46      32.877  35.211 -84.785  1.00  0.00           O  
REMARK-SIMTK-COORDS    32.877322546    35.210543452   -84.784536137
ATOM   1431  C1'  DG A  46      32.808  37.273 -86.952  1.00  0.00           C  
REMARK-SIMTK-COORDS    32.807892308    37.273316632   -86.952194378
ATOM   1432  C2'  DG A  46      33.494  37.385 -85.597  1.00  0.00           C  
REMARK-SIMTK-COORDS    33.493844274    37.384960522   -85.596725993
ATOM   1433  C3'  DG A  46      32.553  36.597 -84.700  1.00  0.00           C  
REMARK-SIMTK-COORDS    32.553161589    36.596609796   -84.700080455
ATOM   1434  C4'  DG A  46      31.180  36.905 -85.292  1.00  0.00           C  
REMARK-SIMTK-COORDS    31.179992683    36.905125325   -85.291867008
ATOM   1435  C5'  DG A  46      30.499  38.157 -84.792  1.00  0.00           C  
REMARK-SIMTK-COORDS    30.499487243    38.157475588   -84.791969853
ATOM   1436  O4'  DG A  46      31.430  37.049 -86.726  1.00  0.00           O  
REMARK-SIMTK-COORDS    31.429627439    37.049415662   -86.726076473
ATOM   1437  N2   DG A  46      33.470  36.771 -92.161  1.00  0.00           N  
REMARK-SIMTK-COORDS    33.470178368    36.770649754   -92.161211289
ATOM   1438  O6   DG A  46      33.446  41.291 -91.409  1.00  0.00           O  
REMARK-SIMTK-COORDS    33.446379759    41.290701310   -91.408780193
ATOM   1439  C6   DG A  46      33.360  40.177 -90.890  1.00  0.00           C  
REMARK-SIMTK-COORDS    33.359676221    40.177453044   -90.889572340
ATOM   1440  C5   DG A  46      33.183  39.841 -89.529  1.00  0.00           C  
REMARK-SIMTK-COORDS    33.183241536    39.840804970   -89.528665335
ATOM   1441  N7   DG A  46      33.059  40.662 -88.406  1.00  0.00           N  
REMARK-SIMTK-COORDS    33.058638469    40.661733896   -88.405619577
ATOM   1442  C8   DG A  46      32.915  39.820 -87.414  1.00  0.00           C  
REMARK-SIMTK-COORDS    32.914657240    39.820264466   -87.414278766
ATOM   1443  N9   DG A  46      32.937  38.495 -87.792  1.00  0.00           N  
REMARK-SIMTK-COORDS    32.936871641    38.494650255   -87.792461902
ATOM   1444  C4   DG A  46      33.109  38.510 -89.159  1.00  0.00           C  
REMARK-SIMTK-COORDS    33.109249441    38.510067976   -89.158809657
ATOM   1445  N3   DG A  46      33.193  37.414 -89.957  1.00  0.00           N  
REMARK-SIMTK-COORDS    33.192856113    37.413503598   -89.956754825
ATOM   1446  C2   DG A  46      33.367  37.730 -91.237  1.00  0.00           C  
REMARK-SIMTK-COORDS    33.367123095    37.730197762   -91.236864909
ATOM   1447  N1   DG A  46      33.442  39.030 -91.697  1.00  0.00           N  
REMARK-SIMTK-COORDS    33.441701788    39.030236410   -91.697358699
ATOM   1448  H1'  DG A  46      33.197  36.426 -87.518  1.00  0.00           H  
REMARK-SIMTK-COORDS    33.197193494    36.426029586   -87.517931285
ATOM   1449 1H2'  DG A  46      34.494  36.951 -85.603  1.00  0.00           H  
REMARK-SIMTK-COORDS    34.493981185    36.950525884   -85.602947390
ATOM   1450 2H2'  DG A  46      33.586  38.418 -85.264  1.00  0.00           H  
REMARK-SIMTK-COORDS    33.586283652    38.417886758   -85.264469536
ATOM   1451  H3'  DG A  46      32.615  36.919 -83.660  1.00  0.00           H  
REMARK-SIMTK-COORDS    32.615097015    36.919158251   -83.659528920
ATOM   1452  H4'  DG A  46      30.535  36.059 -85.054  1.00  0.00           H  
REMARK-SIMTK-COORDS    30.534855568    36.059316689   -85.054279439
ATOM   1453 1H5'  DG A  46      29.777  38.494 -85.535  1.00  0.00           H  
REMARK-SIMTK-COORDS    29.776712508    38.493675169   -85.535120258
ATOM   1454 2H5'  DG A  46      29.979  37.936 -83.862  1.00  0.00           H  
REMARK-SIMTK-COORDS    29.978725288    37.935662461   -83.861623722
ATOM   1455  H21  DG A  46      33.423  35.782 -91.883  1.00  0.00           H  
REMARK-SIMTK-COORDS    33.422691779    35.781687995   -91.883274850
ATOM   1456  H22  DG A  46      33.598  37.022 -93.152  1.00  0.00           H  
REMARK-SIMTK-COORDS    33.598382831    37.021712233   -93.151699677
ATOM   1457  H8   DG A  46      32.787  40.140 -86.380  1.00  0.00           H  
REMARK-SIMTK-COORDS    32.787408351    40.139641524   -86.379746980
ATOM   1458  H1   DG A  46      33.566  39.168 -92.710  1.00  0.00           H  
REMARK-SIMTK-COORDS    33.566386864    39.168079819   -92.709961695
ATOM   1459  P    DC A  47      34.235  34.940 -84.385  1.00  0.00           P  
REMARK-SIMTK-COORDS    34.235240274    34.940117372   -84.385115314
ATOM   1460  OP1  DC A  47      34.951  36.111 -83.823  1.00  0.00           O  
REMARK-SIMTK-COORDS    34.950925784    36.110617986   -83.823033858
ATOM   1461  OP2  DC A  47      34.421  33.663 -83.670  1.00  0.00           O  
REMARK-SIMTK-COORDS    34.421369445    33.662714355   -83.670119185
ATOM   1462  O5'  DC A  47      34.627  34.769 -85.922  1.00  0.00           O  
REMARK-SIMTK-COORDS    34.627153490    34.769237991   -85.922097509
ATOM   1463  O3'  DC A  47      36.484  31.690 -88.143  1.00  0.00           O  
REMARK-SIMTK-COORDS    36.483534168    31.689708983   -88.142898685
ATOM   1464  C1'  DC A  47      36.257  34.595 -88.829  1.00  0.00           C  
REMARK-SIMTK-COORDS    36.256819495    34.594896752   -88.828643886
ATOM   1465  C2'  DC A  47      36.871  33.990 -87.572  1.00  0.00           C  
REMARK-SIMTK-COORDS    36.870785668    33.990352059   -87.572384258
ATOM   1466  C3'  DC A  47      35.995  32.768 -87.348  1.00  0.00           C  
REMARK-SIMTK-COORDS    35.995481750    32.768253568   -87.348403615
ATOM   1467  C4'  DC A  47      34.620  33.247 -87.806  1.00  0.00           C  
REMARK-SIMTK-COORDS    34.619675811    33.247343475   -87.806167615
ATOM   1468  C5'  DC A  47      33.777  33.958 -86.773  1.00  0.00           C  
REMARK-SIMTK-COORDS    33.777371369    33.957812279   -86.772888705
ATOM   1469  O4'  DC A  47      34.907  34.179 -88.897  1.00  0.00           O  
REMARK-SIMTK-COORDS    34.906874754    34.179127716   -88.897246392
ATOM   1470  N4   DC A  47      36.356  40.111 -89.093  1.00  0.00           N  
REMARK-SIMTK-COORDS    36.355612514    40.111069024   -89.092551833
ATOM   1471  C4   DC A  47      36.326  38.791 -88.998  1.00  0.00           C  
REMARK-SIMTK-COORDS    36.325620980    38.790792816   -88.997571615
ATOM   1472  N3   DC A  47      36.542  38.070 -90.104  1.00  0.00           N  
REMARK-SIMTK-COORDS    36.542301400    38.069612772   -90.103657480
ATOM   1473  C2   DC A  47      36.521  36.714 -90.066  1.00  0.00           C  
REMARK-SIMTK-COORDS    36.520805029    36.714121157   -90.065534165
ATOM   1474  O2   DC A  47      36.716  36.020 -91.071  1.00  0.00           O  
REMARK-SIMTK-COORDS    36.716014238    36.019951844   -91.071044647
ATOM   1475  N1   DC A  47      36.275  36.083 -88.848  1.00  0.00           N  
REMARK-SIMTK-COORDS    36.275185894    36.082648495   -88.848478900
ATOM   1476  C6   DC A  47      36.057  36.806 -87.721  1.00  0.00           C  
REMARK-SIMTK-COORDS    36.056982755    36.806471617   -87.721305232
ATOM   1477  C5   DC A  47      36.078  38.166 -87.736  1.00  0.00           C  
REMARK-SIMTK-COORDS    36.077559062    38.166332283   -87.735573466
ATOM   1478  H1'  DC A  47      36.765  34.235 -89.724  1.00  0.00           H  
REMARK-SIMTK-COORDS    36.764802733    34.235010582   -89.724103530
ATOM   1479 1H2'  DC A  47      37.916  33.709 -87.717  1.00  0.00           H  
REMARK-SIMTK-COORDS    37.915842034    33.709280463   -87.716817459
ATOM   1480 2H2'  DC A  47      36.829  34.671 -86.723  1.00  0.00           H  
REMARK-SIMTK-COORDS    36.829050593    34.670749436   -86.722883468
ATOM   1481  H3'  DC A  47      35.978  32.466 -86.300  1.00  0.00           H  
REMARK-SIMTK-COORDS    35.977753944    32.465915221   -86.300257038
ATOM   1482  H4'  DC A  47      34.069  32.364 -88.133  1.00  0.00           H  
REMARK-SIMTK-COORDS    34.069341300    32.364438585   -88.133011432
ATOM   1483 1H5'  DC A  47      33.051  34.593 -87.278  1.00  0.00           H  
REMARK-SIMTK-COORDS    33.050682747    34.592864488   -87.278490661
ATOM   1484 2H5'  DC A  47      33.251  33.219 -86.170  1.00  0.00           H  
REMARK-SIMTK-COORDS    33.251218814    33.218776817   -86.170258574
ATOM   1485  H41  DC A  47      36.193  40.692 -88.257  1.00  0.00           H  
REMARK-SIMTK-COORDS    36.192595390    40.692136514   -88.256952054
ATOM   1486  H42  DC A  47      36.539  40.558 -90.002  1.00  0.00           H  
REMARK-SIMTK-COORDS    36.538787879    40.557980452   -90.002380916
ATOM   1487  H6   DC A  47      35.862  36.285 -86.783  1.00  0.00           H  
REMARK-SIMTK-COORDS    35.862008847    36.285167579   -86.783466612
ATOM   1488  H5   DC A  47      35.912  38.750 -86.830  1.00  0.00           H  
REMARK-SIMTK-COORDS    35.911661736    38.750333784   -86.829987289
ATOM   1489  P    DC A  48      38.117  31.199 -88.007  1.00  0.00           P  
REMARK-SIMTK-COORDS    38.117189709    31.199078805   -88.006881321
ATOM   1490  OP1  DC A  48      38.642  31.900 -86.811  1.00  0.00           O  
REMARK-SIMTK-COORDS    38.641980560    31.900266438   -86.810577235
ATOM   1491  OP2  DC A  48      38.473  29.772 -88.129  1.00  0.00           O  
REMARK-SIMTK-COORDS    38.473081989    29.772196027   -88.129226011
ATOM   1492  O5'  DC A  48      38.562  31.989 -89.320  1.00  0.00           O  
REMARK-SIMTK-COORDS    38.562129806    31.988689974   -89.319760794
ATOM   1493  O3'  DC A  48      40.895  30.974 -92.694  1.00  0.00           O  
REMARK-SIMTK-COORDS    40.895299543    30.973719775   -92.694336394
ATOM   1494  C1'  DC A  48      40.261  33.698 -91.628  1.00  0.00           C  
REMARK-SIMTK-COORDS    40.260552109    33.698003117   -91.627969680
ATOM   1495  C2'  DC A  48      40.930  32.550 -90.883  1.00  0.00           C  
REMARK-SIMTK-COORDS    40.929776391    32.550223256   -90.882746726
ATOM   1496  C3'  DC A  48      40.238  31.337 -91.482  1.00  0.00           C  
REMARK-SIMTK-COORDS    40.238129870    31.337000003   -91.482382806
ATOM   1497  C4'  DC A  48      38.817  31.841 -91.724  1.00  0.00           C  
REMARK-SIMTK-COORDS    38.816982216    31.840981631   -91.723751538
ATOM   1498  C5'  DC A  48      37.858  31.730 -90.562  1.00  0.00           C  
REMARK-SIMTK-COORDS    37.858265771    31.730364548   -90.561626485
ATOM   1499  O4'  DC A  48      38.988  33.256 -92.057  1.00  0.00           O  
REMARK-SIMTK-COORDS    38.987687670    33.255559373   -92.056899342
ATOM   1500  N4   DC A  48      39.557  38.329 -88.702  1.00  0.00           N  
REMARK-SIMTK-COORDS    39.556949115    38.329243630   -88.701518221
ATOM   1501  C4   DC A  48      39.718  37.202 -89.377  1.00  0.00           C  
REMARK-SIMTK-COORDS    39.718408567    37.201752788   -89.376607287
ATOM   1502  N3   DC A  48      40.061  37.278 -90.668  1.00  0.00           N  
REMARK-SIMTK-COORDS    40.061468413    37.278373999   -90.667698349
ATOM   1503  C2   DC A  48      40.238  36.156 -91.408  1.00  0.00           C  
REMARK-SIMTK-COORDS    40.237676948    36.156040951   -91.408368371
ATOM   1504  O2   DC A  48      40.553  36.194 -92.604  1.00  0.00           O  
REMARK-SIMTK-COORDS    40.553434502    36.194263957   -92.604138068
ATOM   1505  N1   DC A  48      40.062  34.917 -90.798  1.00  0.00           N  
REMARK-SIMTK-COORDS    40.061517221    34.916598926   -90.797580995
ATOM   1506  C6   DC A  48      39.716  34.830 -89.488  1.00  0.00           C  
REMARK-SIMTK-COORDS    39.716121123    34.829800431   -89.487916704
ATOM   1507  C5   DC A  48      39.538  35.942 -88.725  1.00  0.00           C  
REMARK-SIMTK-COORDS    39.537861693    35.941824170   -88.725371766
ATOM   1508  H1'  DC A  48      40.834  33.977 -92.512  1.00  0.00           H  
REMARK-SIMTK-COORDS    40.834438014    33.977226463   -92.512335153
ATOM   1509 1H2'  DC A  48      42.008  32.518 -91.054  1.00  0.00           H  
REMARK-SIMTK-COORDS    42.007510271    32.518175083   -91.054408012
ATOM   1510 2H2'  DC A  48      40.771  32.607 -89.807  1.00  0.00           H  
REMARK-SIMTK-COORDS    40.771104495    32.607270549   -89.806687789
ATOM   1511  H3'  DC A  48      40.243  30.486 -90.800  1.00  0.00           H  
REMARK-SIMTK-COORDS    40.242769613    30.486045520   -90.799602504
ATOM   1512  H4'  DC A  48      38.409  31.255 -92.548  1.00  0.00           H  
REMARK-SIMTK-COORDS    38.408710706    31.254964026   -92.547835114
ATOM   1513 1H5'  DC A  48      37.057  32.458 -90.688  1.00  0.00           H  
REMARK-SIMTK-COORDS    37.057301976    32.458070101   -90.687732101
ATOM   1514 2H5'  DC A  48      37.433  30.728 -90.542  1.00  0.00           H  
REMARK-SIMTK-COORDS    37.433312395    30.727761367   -90.542274720
ATOM   1515  H41  DC A  48      39.293  38.301 -87.706  1.00  0.00           H  
REMARK-SIMTK-COORDS    39.293148434    38.300795275   -87.705505725
ATOM   1516  H42  DC A  48      39.692  39.235 -89.172  1.00  0.00           H  
REMARK-SIMTK-COORDS    39.691883467    39.235382615   -89.172450127
ATOM   1517  H6   DC A  48      39.580  33.846 -89.038  1.00  0.00           H  
REMARK-SIMTK-COORDS    39.579810087    33.845984925   -89.037538696
ATOM   1518  H5   DC A  48      39.269  35.875 -87.671  1.00  0.00           H  
REMARK-SIMTK-COORDS    39.269310899    35.875104000   -87.670812669
ATOM   1519  P    DC A  49      42.825  30.684 -92.635  1.00  0.00           P  
REMARK-SIMTK-COORDS    42.825216831    30.683782580   -92.634862498
ATOM   1520  OP1  DC A  49      43.216  30.639 -91.205  1.00  0.00           O  
REMARK-SIMTK-COORDS    43.216340053    30.639329566   -91.205436195
ATOM   1521  OP2  DC A  49      43.418  29.647 -93.501  1.00  0.00           O  
REMARK-SIMTK-COORDS    43.418260926    29.646658059   -93.501057296
ATOM   1522  O5'  DC A  49      43.138  32.133 -93.223  1.00  0.00           O  
REMARK-SIMTK-COORDS    43.138172331    32.133153520   -93.223498830
ATOM   1523  O3'  DC A  49      45.630  33.555 -96.327  1.00  0.00           O  
REMARK-SIMTK-COORDS    45.630279304    33.554820748   -96.326702197
ATOM   1524  C1'  DC A  49      44.537  35.065 -93.985  1.00  0.00           C  
REMARK-SIMTK-COORDS    44.536958558    35.065397731   -93.984786544
ATOM   1525  C2'  DC A  49      45.386  33.801 -93.950  1.00  0.00           C  
REMARK-SIMTK-COORDS    45.386202597    33.801198408   -93.950121962
ATOM   1526  C3'  DC A  49      44.914  33.068 -95.195  1.00  0.00           C  
REMARK-SIMTK-COORDS    44.913625895    33.067727299   -95.194525592
ATOM   1527  C4'  DC A  49      43.429  33.421 -95.254  1.00  0.00           C  
REMARK-SIMTK-COORDS    43.429193127    33.421070506   -95.253896755
ATOM   1528  C5'  DC A  49      42.496  32.538 -94.460  1.00  0.00           C  
REMARK-SIMTK-COORDS    42.495878483    32.537911577   -94.459628487
ATOM   1529  O4'  DC A  49      43.360  34.780 -94.715  1.00  0.00           O  
REMARK-SIMTK-COORDS    43.360033121    34.779718016   -94.714960918
ATOM   1530  N4   DC A  49      43.041  37.048 -89.051  1.00  0.00           N  
REMARK-SIMTK-COORDS    43.041484056    37.048193973   -89.051264569
ATOM   1531  C4   DC A  49      43.396  36.543 -90.223  1.00  0.00           C  
REMARK-SIMTK-COORDS    43.395638599    36.542803060   -90.222675934
ATOM   1532  N3   DC A  49      43.729  37.389 -91.205  1.00  0.00           N  
REMARK-SIMTK-COORDS    43.728744707    37.388685877   -91.204510737
ATOM   1533  C2   DC A  49      44.097  36.927 -92.425  1.00  0.00           C  
REMARK-SIMTK-COORDS    44.096967139    36.926923761   -92.425355113
ATOM   1534  O2   DC A  49      44.409  37.684 -93.353  1.00  0.00           O  
REMARK-SIMTK-COORDS    44.409076727    37.683579972   -93.353303378
ATOM   1535  N1   DC A  49      44.129  35.551 -92.639  1.00  0.00           N  
REMARK-SIMTK-COORDS    44.129390394    35.550761928   -92.638515476
ATOM   1536  C6   DC A  49      43.796  34.686 -91.647  1.00  0.00           C  
REMARK-SIMTK-COORDS    43.795589868    34.685715391   -91.647392528
ATOM   1537  C5   DC A  49      43.427  35.126 -90.415  1.00  0.00           C  
REMARK-SIMTK-COORDS    43.426956209    35.126359886   -90.414595036
ATOM   1538  H1'  DC A  49      45.061  35.874 -94.495  1.00  0.00           H  
REMARK-SIMTK-COORDS    45.060747071    35.874290113   -94.495425074
ATOM   1539 1H2'  DC A  49      46.455  34.019 -93.999  1.00  0.00           H  
REMARK-SIMTK-COORDS    46.454847477    34.019301732   -93.999458174
ATOM   1540 2H2'  DC A  49      45.214  33.211 -93.051  1.00  0.00           H  
REMARK-SIMTK-COORDS    45.213520873    33.211325082   -93.050919826
ATOM   1541  H3'  DC A  49      45.058  31.989 -95.112  1.00  0.00           H  
REMARK-SIMTK-COORDS    45.058029054    31.989465312   -95.111864754
ATOM   1542  H4'  DC A  49      43.131  33.362 -96.301  1.00  0.00           H  
REMARK-SIMTK-COORDS    43.131110827    33.361967982   -96.301212292
ATOM   1543 1H5'  DC A  49      41.584  33.091 -94.236  1.00  0.00           H  
REMARK-SIMTK-COORDS    41.584084027    33.090575447   -94.235587164
ATOM   1544 2H5'  DC A  49      42.247  31.658 -95.050  1.00  0.00           H  
REMARK-SIMTK-COORDS    42.246664726    31.657572674   -95.050449034
ATOM   1545  H41  DC A  49      42.780  36.421 -88.277  1.00  0.00           H  
REMARK-SIMTK-COORDS    42.780159627    36.420576470   -88.276508599
ATOM   1546  H42  DC A  49      43.024  38.069 -88.915  1.00  0.00           H  
REMARK-SIMTK-COORDS    43.023988102    38.069051432   -88.914824331
ATOM   1547  H6   DC A  49      43.825  33.614 -91.845  1.00  0.00           H  
REMARK-SIMTK-COORDS    43.825004865    33.613522780   -91.844501033
ATOM   1548  H5   DC A  49      43.167  34.434 -89.614  1.00  0.00           H  
REMARK-SIMTK-COORDS    43.167067274    34.433676375   -89.613774647
ATOM   1549  P    DC A  50      47.757  33.565 -96.190  1.00  0.00           P  
REMARK-SIMTK-COORDS    47.756995743    33.564501068   -96.190228720
ATOM   1550  OP1  DC A  50      48.160  32.786 -94.995  1.00  0.00           O  
REMARK-SIMTK-COORDS    48.159617639    32.785560908   -94.994669923
ATOM   1551  OP2  DC A  50      48.532  33.311 -97.420  1.00  0.00           O  
REMARK-SIMTK-COORDS    48.532487806    33.310718554   -97.419793071
ATOM   1552  O5'  DC A  50      47.781  35.121 -95.840  1.00  0.00           O  
REMARK-SIMTK-COORDS    47.780637564    35.120654097   -95.839602405
ATOM   1553  O3'  DC A  50      49.930  38.429 -97.356  1.00  0.00           O  
REMARK-SIMTK-COORDS    49.929822660    38.428764750   -97.355852165
ATOM   1554  C1'  DC A  50      48.583  38.151 -94.697  1.00  0.00           C  
REMARK-SIMTK-COORDS    48.582834212    38.151292984   -94.696831002
ATOM   1555  C2'  DC A  50      49.660  37.247 -95.282  1.00  0.00           C  
REMARK-SIMTK-COORDS    49.659938657    37.247093042   -95.282395245
ATOM   1556  C3'  DC A  50      49.329  37.279 -96.765  1.00  0.00           C  
REMARK-SIMTK-COORDS    49.328583596    37.278785439   -96.765314128
ATOM   1557  C4'  DC A  50      47.803  37.356 -96.771  1.00  0.00           C  
REMARK-SIMTK-COORDS    47.803499101    37.356258150   -96.770994303
ATOM   1558  C5'  DC A  50      47.064  36.041 -96.701  1.00  0.00           C  
REMARK-SIMTK-COORDS    47.063534602    36.041142252   -96.701490969
ATOM   1559  O4'  DC A  50      47.478  38.140 -95.579  1.00  0.00           O  
REMARK-SIMTK-COORDS    47.477772957    38.140334203   -95.579237104
ATOM   1560  N4   DC A  50      46.769  36.728 -89.678  1.00  0.00           N  
REMARK-SIMTK-COORDS    46.768887849    36.727792782   -89.677786296
ATOM   1561  C4   DC A  50      47.205  37.038 -90.889  1.00  0.00           C  
REMARK-SIMTK-COORDS    47.205342532    37.037637378   -90.888799770
ATOM   1562  N3   DC A  50      47.362  38.331 -91.196  1.00  0.00           N  
REMARK-SIMTK-COORDS    47.362190259    38.330601217   -91.195590094
ATOM   1563  C2   DC A  50      47.804  38.706 -92.422  1.00  0.00           C  
REMARK-SIMTK-COORDS    47.803688879    38.705944916   -92.421750392
ATOM   1564  O2   DC A  50      47.958  39.893 -92.736  1.00  0.00           O  
REMARK-SIMTK-COORDS    47.957510178    39.892865937   -92.735735262
ATOM   1565  N1   DC A  50      48.099  37.718 -93.358  1.00  0.00           N  
REMARK-SIMTK-COORDS    48.099082379    37.717848779   -93.358082974
ATOM   1566  C6   DC A  50      47.945  36.404 -93.054  1.00  0.00           C  
REMARK-SIMTK-COORDS    47.945311789    36.404021224   -93.054331822
ATOM   1567  C5   DC A  50      47.508  36.005 -91.830  1.00  0.00           C  
REMARK-SIMTK-COORDS    47.507563745    36.004774716   -91.830065970
ATOM   1568  H1'  DC A  50      48.937  39.179 -94.616  1.00  0.00           H  
REMARK-SIMTK-COORDS    48.937299524    39.179476868   -94.615558359
ATOM   1569 1H2'  DC A  50      50.666  37.626 -95.092  1.00  0.00           H  
REMARK-SIMTK-COORDS    50.666167244    37.625645096   -95.092112897
ATOM   1570 2H2'  DC A  50      49.611  36.234 -94.885  1.00  0.00           H  
REMARK-SIMTK-COORDS    49.610593484    36.234096117   -94.885234970
ATOM   1571  H3'  DC A  50      49.679  36.383 -97.281  1.00  0.00           H  
REMARK-SIMTK-COORDS    49.678593433    36.383071795   -97.280604514
ATOM   1572  H4'  DC A  50      47.515  37.851 -97.699  1.00  0.00           H  
REMARK-SIMTK-COORDS    47.514868093    37.850909576   -97.699018068
ATOM   1573 1H5'  DC A  50      46.064  36.213 -96.304  1.00  0.00           H  
REMARK-SIMTK-COORDS    46.063985533    36.213317520   -96.303674005
ATOM   1574 2H5'  DC A  50      46.984  35.622 -97.703  1.00  0.00           H  
REMARK-SIMTK-COORDS    46.984342535    35.621528404   -97.703402061
ATOM   1575  H41  DC A  50      46.639  35.740 -89.413  1.00  0.00           H  
REMARK-SIMTK-COORDS    46.638939670    35.740034312   -89.413423520
ATOM   1576  H42  DC A  50      46.556  37.474 -89.000  1.00  0.00           H  
REMARK-SIMTK-COORDS    46.556037825    37.474084560   -89.000427123
ATOM   1577  H6   DC A  50      48.179  35.652 -93.809  1.00  0.00           H  
REMARK-SIMTK-COORDS    48.179310771    35.652367872   -93.809034224
ATOM   1578  H5   DC A  50      47.392  34.950 -91.580  1.00  0.00           H  
REMARK-SIMTK-COORDS    47.391746043    34.949884500   -91.580148199
ATOM   1579  P    DA A  51      52.074  38.837 -97.026  1.00  0.00           P  
REMARK-SIMTK-COORDS    52.074354334    38.836729221   -97.025513960
ATOM   1580  OP1  DA A  51      52.665  37.612 -96.434  1.00  0.00           O  
REMARK-SIMTK-COORDS    52.665283132    37.611504561   -96.433577574
ATOM   1581  OP2  DA A  51      52.859  39.482 -98.096  1.00  0.00           O  
REMARK-SIMTK-COORDS    52.859480429    39.482397772   -98.095533651
ATOM   1582  O5'  DA A  51      51.763  39.887 -95.866  1.00  0.00           O  
REMARK-SIMTK-COORDS    51.763088058    39.886780501   -95.866291542
ATOM   1583  O3'  DA A  51      53.098  43.810 -95.036  1.00  0.00           O  
REMARK-SIMTK-COORDS    53.097614610    43.810269905   -95.035692492
ATOM   1584  C1'  DA A  51      51.904  41.818 -93.147  1.00  0.00           C  
REMARK-SIMTK-COORDS    51.903847718    41.817652887   -93.147371803
ATOM   1585  C2'  DA A  51      53.141  41.635 -94.017  1.00  0.00           C  
REMARK-SIMTK-COORDS    53.140512438    41.634500420   -94.017417517
ATOM   1586  C3'  DA A  51      52.777  42.439 -95.257  1.00  0.00           C  
REMARK-SIMTK-COORDS    52.777059904    42.438743396   -95.256642069
ATOM   1587  C4'  DA A  51      51.272  42.209 -95.381  1.00  0.00           C  
REMARK-SIMTK-COORDS    51.272272881    42.208937293   -95.381101585
ATOM   1588  C5'  DA A  51      50.842  40.974 -96.137  1.00  0.00           C  
REMARK-SIMTK-COORDS    50.842271048    40.974223737   -96.137380540
ATOM   1589  O4'  DA A  51      50.809  42.096 -93.998  1.00  0.00           O  
REMARK-SIMTK-COORDS    50.808942607    42.095563007   -93.997683959
ATOM   1590  N6   DA A  51      50.175  37.809 -88.966  1.00  0.00           N  
REMARK-SIMTK-COORDS    50.175124147    37.808586310   -88.965668562
ATOM   1591  C6   DA A  51      50.395  39.050 -89.432  1.00  0.00           C  
REMARK-SIMTK-COORDS    50.394804088    39.050193318   -89.431799188
ATOM   1592  C5   DA A  51      50.901  39.309 -90.723  1.00  0.00           C  
REMARK-SIMTK-COORDS    50.901069604    39.309293491   -90.723051033
ATOM   1593  N7   DA A  51      51.265  38.478 -91.766  1.00  0.00           N  
REMARK-SIMTK-COORDS    51.264909567    38.477627915   -91.766240301
ATOM   1594  C8   DA A  51      51.654  39.298 -92.696  1.00  0.00           C  
REMARK-SIMTK-COORDS    51.653567537    39.298482507   -92.696389063
ATOM   1595  N9   DA A  51      51.556  40.616 -92.340  1.00  0.00           N  
REMARK-SIMTK-COORDS    51.556364750    40.615901364   -92.340276477
ATOM   1596  C4   DA A  51      51.066  40.622 -91.058  1.00  0.00           C  
REMARK-SIMTK-COORDS    51.065809786    40.622322460   -91.058332408
ATOM   1597  N3   DA A  51      50.809  41.702 -90.296  1.00  0.00           N  
REMARK-SIMTK-COORDS    50.809173991    41.701649102   -90.296250347
ATOM   1598  C2   DA A  51      50.351  41.329 -89.120  1.00  0.00           C  
REMARK-SIMTK-COORDS    50.351099029    41.328681304   -89.120297393
ATOM   1599  N1   DA A  51      50.128  40.106 -88.649  1.00  0.00           N  
REMARK-SIMTK-COORDS    50.128056151    40.105910437   -88.648519605
ATOM   1600  H1'  DA A  51      52.025  42.661 -92.469  1.00  0.00           H  
REMARK-SIMTK-COORDS    52.024600019    42.661288848   -92.468759066
ATOM   1601 1H2'  DA A  51      54.042  42.025 -93.543  1.00  0.00           H  
REMARK-SIMTK-COORDS    54.041801143    42.024926916   -93.542515610
ATOM   1602 2H2'  DA A  51      53.324  40.590 -94.261  1.00  0.00           H  
REMARK-SIMTK-COORDS    53.323578781    40.590065409   -94.261475341
ATOM   1603  H3'  DA A  51      53.305  42.082 -96.143  1.00  0.00           H  
REMARK-SIMTK-COORDS    53.304571179    42.082330738   -96.142852469
ATOM   1604  H4'  DA A  51      50.861  43.075 -95.900  1.00  0.00           H  
REMARK-SIMTK-COORDS    50.861314208    43.075158869   -95.899822272
ATOM   1605 1H5'  DA A  51      49.838  40.692 -95.822  1.00  0.00           H  
REMARK-SIMTK-COORDS    49.838417871    40.692479786   -95.821633578
ATOM   1606 2H5'  DA A  51      50.835  41.192 -97.205  1.00  0.00           H  
REMARK-SIMTK-COORDS    50.834526671    41.191899284   -97.204679645
ATOM   1607  H61  DA A  51      49.805  37.675 -88.015  1.00  0.00           H  
REMARK-SIMTK-COORDS    49.805115598    37.674807801   -88.015181327
ATOM   1608  H62  DA A  51      50.380  36.993 -89.561  1.00  0.00           H  
REMARK-SIMTK-COORDS    50.379804801    36.993017544   -89.560569745
ATOM   1609  H8   DA A  51      52.021  38.969 -93.668  1.00  0.00           H  
REMARK-SIMTK-COORDS    52.020842807    38.968512379   -93.667941219
ATOM   1610  H2   DA A  51      50.119  42.142 -88.432  1.00  0.00           H  
REMARK-SIMTK-COORDS    50.119182866    42.141856015   -88.431985848
ATOM   1611  P    DA A  52      55.037  44.297 -94.390  1.00  0.00           P  
REMARK-SIMTK-COORDS    55.036637417    44.297303990   -94.390141008
ATOM   1612  OP1  DA A  52      55.921  43.110 -94.489  1.00  0.00           O  
REMARK-SIMTK-COORDS    55.920922330    43.110270805   -94.488900354
ATOM   1613  OP2  DA A  52      55.613  45.574 -94.854  1.00  0.00           O  
REMARK-SIMTK-COORDS    55.612860163    45.574350485   -94.854223540
ATOM   1614  O5'  DA A  52      54.516  44.446 -92.890  1.00  0.00           O  
REMARK-SIMTK-COORDS    54.516218223    44.445526616   -92.889979378
ATOM   1615  O3'  DA A  52      54.894  47.453 -89.945  1.00  0.00           O  
REMARK-SIMTK-COORDS    54.894407026    47.453397740   -89.944761298
ATOM   1616  C1'  DA A  52      54.268  44.551 -89.563  1.00  0.00           C  
REMARK-SIMTK-COORDS    54.268199942    44.551058014   -89.563125600
ATOM   1617  C2'  DA A  52      55.487  45.146 -90.256  1.00  0.00           C  
REMARK-SIMTK-COORDS    55.487094999    45.145921034   -90.256160108
ATOM   1618  C3'  DA A  52      54.906  46.396 -90.901  1.00  0.00           C  
REMARK-SIMTK-COORDS    54.905837619    46.395535143   -90.900509732
ATOM   1619  C4'  DA A  52      53.497  45.952 -91.290  1.00  0.00           C  
REMARK-SIMTK-COORDS    53.497109178    45.952499567   -91.290238686
ATOM   1620  C5'  DA A  52      53.354  45.274 -92.632  1.00  0.00           C  
REMARK-SIMTK-COORDS    53.354096065    45.274374136   -92.632278234
ATOM   1621  O4'  DA A  52      53.115  45.004 -90.243  1.00  0.00           O  
REMARK-SIMTK-COORDS    53.114556794    45.004191500   -90.243463407
ATOM   1622  N6   DA A  52      53.672  38.648 -88.403  1.00  0.00           N  
REMARK-SIMTK-COORDS    53.672485326    38.647986138   -88.402690977
ATOM   1623  C6   DA A  52      53.575  39.955 -88.102  1.00  0.00           C  
REMARK-SIMTK-COORDS    53.574512617    39.954662402   -88.102485235
ATOM   1624  C5   DA A  52      53.966  40.980 -88.989  1.00  0.00           C  
REMARK-SIMTK-COORDS    53.966443801    40.979727168   -88.989277868
ATOM   1625  N7   DA A  52      54.489  40.956 -90.269  1.00  0.00           N  
REMARK-SIMTK-COORDS    54.488860504    40.956066553   -90.269438781
ATOM   1626  C8   DA A  52      54.642  42.213 -90.565  1.00  0.00           C  
REMARK-SIMTK-COORDS    54.642376600    42.212652649   -90.565172094
ATOM   1627  N9   DA A  52      54.242  43.063 -89.570  1.00  0.00           N  
REMARK-SIMTK-COORDS    54.242424668    43.062556544   -89.570406383
ATOM   1628  C4   DA A  52      53.802  42.261 -88.547  1.00  0.00           C  
REMARK-SIMTK-COORDS    53.801803809    42.260752233   -88.547161981
ATOM   1629  N3   DA A  52      53.316  42.662 -87.358  1.00  0.00           N  
REMARK-SIMTK-COORDS    53.315930488    42.661622743   -87.357705404
ATOM   1630  C2   DA A  52      52.995  41.618 -86.623  1.00  0.00           C  
REMARK-SIMTK-COORDS    52.994743065    41.617913888   -86.623325757
ATOM   1631  N1   DA A  52      53.085  40.323 -86.909  1.00  0.00           N  
REMARK-SIMTK-COORDS    53.085098624    40.322659140   -86.909056417
ATOM   1632  H1'  DA A  52      54.203  44.888 -88.529  1.00  0.00           H  
REMARK-SIMTK-COORDS    54.202651687    44.888483225   -88.529362739
ATOM   1633 1H2'  DA A  52      56.282  45.397 -89.552  1.00  0.00           H  
REMARK-SIMTK-COORDS    56.281777308    45.396829194   -89.552021541
ATOM   1634 2H2'  DA A  52      55.908  44.474 -91.001  1.00  0.00           H  
REMARK-SIMTK-COORDS    55.908142637    44.474112478   -91.001354144
ATOM   1635  H3'  DA A  52      55.478  46.706 -91.777  1.00  0.00           H  
REMARK-SIMTK-COORDS    55.477649345    46.705832129   -91.776531495
ATOM   1636  H4'  DA A  52      52.876  46.848 -91.304  1.00  0.00           H  
REMARK-SIMTK-COORDS    52.875659602    46.848000149   -91.303547742
ATOM   1637 1H5'  DA A  52      52.457  44.657 -92.628  1.00  0.00           H  
REMARK-SIMTK-COORDS    52.456616276    44.656875462   -92.627543700
ATOM   1638 2H5'  DA A  52      53.264  46.032 -93.409  1.00  0.00           H  
REMARK-SIMTK-COORDS    53.263620949    46.032386507   -93.409324886
ATOM   1639  H61  DA A  52      53.373  37.940 -87.719  1.00  0.00           H  
REMARK-SIMTK-COORDS    53.372905296    37.940073131   -87.719068288
ATOM   1640  H62  DA A  52      54.050  38.358 -89.316  1.00  0.00           H  
REMARK-SIMTK-COORDS    54.049516476    38.357820084   -89.316258256
ATOM   1641  H8   DA A  52      55.050  42.556 -91.516  1.00  0.00           H  
REMARK-SIMTK-COORDS    55.049895021    42.556375221   -91.515681709
ATOM   1642  H2   DA A  52      52.595  41.849 -85.636  1.00  0.00           H  
REMARK-SIMTK-COORDS    52.594549266    41.849179547   -85.635817723
ATOM   1643  P    DA A  53      56.487  47.930 -89.019  1.00  0.00           P  
REMARK-SIMTK-COORDS    56.487418899    47.930387792   -89.018966585
ATOM   1644  OP1  DA A  53      57.649  47.237 -89.628  1.00  0.00           O  
REMARK-SIMTK-COORDS    57.648682694    47.236674372   -89.628055322
ATOM   1645  OP2  DA A  53      56.690  49.351 -88.675  1.00  0.00           O  
REMARK-SIMTK-COORDS    56.689694008    49.351205373   -88.674561039
ATOM   1646  O5'  DA A  53      56.002  47.120 -87.734  1.00  0.00           O  
REMARK-SIMTK-COORDS    56.002020980    47.120173179   -87.733963806
ATOM   1647  O3'  DA A  53      55.684  48.065 -83.627  1.00  0.00           O  
REMARK-SIMTK-COORDS    55.683554261    48.064759672   -83.626536350
ATOM   1648  C1'  DA A  53      55.858  45.362 -84.901  1.00  0.00           C  
REMARK-SIMTK-COORDS    55.857821731    45.361549230   -84.900758133
ATOM   1649  C2'  DA A  53      56.851  46.508 -85.037  1.00  0.00           C  
REMARK-SIMTK-COORDS    56.850762183    46.508490223   -85.036624314
ATOM   1650  C3'  DA A  53      55.938  47.724 -84.988  1.00  0.00           C  
REMARK-SIMTK-COORDS    55.937755778    47.724462549   -84.987506025
ATOM   1651  C4'  DA A  53      54.682  47.235 -85.706  1.00  0.00           C  
REMARK-SIMTK-COORDS    54.681922498    47.235172595   -85.705950953
ATOM   1652  C5'  DA A  53      54.673  47.372 -87.210  1.00  0.00           C  
REMARK-SIMTK-COORDS    54.673045262    47.371897371   -87.210146595
ATOM   1653  O4'  DA A  53      54.601  45.814 -85.365  1.00  0.00           O  
REMARK-SIMTK-COORDS    54.601316825    45.814491748   -85.364568974
ATOM   1654  N6   DA A  53      56.880  39.821 -87.093  1.00  0.00           N  
REMARK-SIMTK-COORDS    56.879981244    39.821036900   -87.092938567
ATOM   1655  C6   DA A  53      56.453  40.693 -86.164  1.00  0.00           C  
REMARK-SIMTK-COORDS    56.452690675    40.693245076   -86.163529794
ATOM   1656  C5   DA A  53      56.528  42.092 -86.329  1.00  0.00           C  
REMARK-SIMTK-COORDS    56.528035094    42.092474993   -86.328599049
ATOM   1657  N7   DA A  53      56.991  42.886 -87.362  1.00  0.00           N  
REMARK-SIMTK-COORDS    56.990686902    42.885936048   -87.362361042
ATOM   1658  C8   DA A  53      56.797  44.098 -86.934  1.00  0.00           C  
REMARK-SIMTK-COORDS    56.797049722    44.097912259   -86.933814302
ATOM   1659  N9   DA A  53      56.224  44.155 -85.693  1.00  0.00           N  
REMARK-SIMTK-COORDS    56.224471500    44.155326458   -85.692558974
ATOM   1660  C4   DA A  53      56.048  42.852 -85.300  1.00  0.00           C  
REMARK-SIMTK-COORDS    56.048458854    42.851744175   -85.300438100
ATOM   1661  N3   DA A  53      55.518  42.421 -84.141  1.00  0.00           N  
REMARK-SIMTK-COORDS    55.518411724    42.420834088   -84.140721092
ATOM   1662  C2   DA A  53      55.511  41.105 -84.106  1.00  0.00           C  
REMARK-SIMTK-COORDS    55.510553882    41.105333152   -84.106101137
ATOM   1663  N1   DA A  53      55.928  40.233 -85.018  1.00  0.00           N  
REMARK-SIMTK-COORDS    55.928028899    40.232761833   -85.018145491
ATOM   1664  H1'  DA A  53      55.744  45.064 -83.859  1.00  0.00           H  
REMARK-SIMTK-COORDS    55.743941200    45.064255555   -83.858901284
ATOM   1665 1H2'  DA A  53      57.577  46.526 -84.222  1.00  0.00           H  
REMARK-SIMTK-COORDS    57.576792526    46.525589043   -84.222453833
ATOM   1666 2H2'  DA A  53      57.406  46.466 -85.971  1.00  0.00           H  
REMARK-SIMTK-COORDS    57.406006360    46.466371081   -85.971424765
ATOM   1667  H3'  DA A  53      56.375  48.583 -85.499  1.00  0.00           H  
REMARK-SIMTK-COORDS    56.375032486    48.583218767   -85.499359361
ATOM   1668  H4'  DA A  53      53.847  47.817 -85.315  1.00  0.00           H  
REMARK-SIMTK-COORDS    53.846639431    47.816622406   -85.315417579
ATOM   1669 1H5'  DA A  53      53.971  46.653 -87.631  1.00  0.00           H  
REMARK-SIMTK-COORDS    53.970538306    46.653336212   -87.630801845
ATOM   1670 2H5'  DA A  53      54.358  48.380 -87.477  1.00  0.00           H  
REMARK-SIMTK-COORDS    54.357665587    48.379861731   -87.476817757
ATOM   1671  H61  DA A  53      56.803  38.810 -86.922  1.00  0.00           H  
REMARK-SIMTK-COORDS    56.802702234    38.809563621   -86.922120650
ATOM   1672  H62  DA A  53      57.286  40.167 -87.974  1.00  0.00           H  
REMARK-SIMTK-COORDS    57.286136733    40.167264825   -87.973914130
ATOM   1673  H8   DA A  53      57.064  44.984 -87.509  1.00  0.00           H  
REMARK-SIMTK-COORDS    57.064397367    44.984001143   -87.509189593
ATOM   1674  H2   DA A  53      55.100  40.666 -83.196  1.00  0.00           H  
REMARK-SIMTK-COORDS    55.100297540    40.666223595   -83.196329996
ATOM   1675  P    DT A  54      56.886  48.365 -82.509  1.00  0.00           P  
REMARK-SIMTK-COORDS    56.885603930    48.365377514   -82.508548228
ATOM   1676  OP1  DT A  54      58.169  48.436 -83.248  1.00  0.00           O  
REMARK-SIMTK-COORDS    58.168866114    48.435975037   -83.247503677
ATOM   1677  OP2  DT A  54      56.687  49.386 -81.460  1.00  0.00           O  
REMARK-SIMTK-COORDS    56.686949957    49.385540943   -81.459811284
ATOM   1678  O5'  DT A  54      56.711  46.905 -81.891  1.00  0.00           O  
REMARK-SIMTK-COORDS    56.710917171    46.905074477   -81.891215599
ATOM   1679  O3'  DT A  54      56.315  45.421 -77.954  1.00  0.00           O  
REMARK-SIMTK-COORDS    56.315079274    45.420854766   -77.953704937
ATOM   1680  C1'  DT A  54      57.202  43.956 -80.410  1.00  0.00           C  
REMARK-SIMTK-COORDS    57.201988090    43.956184986   -80.409568163
ATOM   1681  C2'  DT A  54      57.816  45.217 -79.818  1.00  0.00           C  
REMARK-SIMTK-COORDS    57.816407435    45.217355143   -79.817910574
ATOM   1682  C3'  DT A  54      56.597  45.930 -79.255  1.00  0.00           C  
REMARK-SIMTK-COORDS    56.596808432    45.930148123   -79.255341967
ATOM   1683  C4'  DT A  54      55.504  45.579 -80.262  1.00  0.00           C  
REMARK-SIMTK-COORDS    55.503765663    45.579031335   -80.262220564
ATOM   1684  C5'  DT A  54      55.390  46.479 -81.471  1.00  0.00           C  
REMARK-SIMTK-COORDS    55.389638334    46.479117036   -81.470610684
ATOM   1685  O4'  DT A  54      55.848  44.230 -80.714  1.00  0.00           O  
REMARK-SIMTK-COORDS    55.848483952    44.230441406   -80.714100532
ATOM   1686  O4   DT A  54      59.643  42.128 -85.008  1.00  0.00           O  
REMARK-SIMTK-COORDS    59.642736904    42.128324296   -85.008045360
ATOM   1687  C4   DT A  54      59.103  42.588 -83.995  1.00  0.00           C  
REMARK-SIMTK-COORDS    59.103068085    42.588013268   -83.995339769
ATOM   1688  N3   DT A  54      58.618  41.755 -83.014  1.00  0.00           N  
REMARK-SIMTK-COORDS    58.618380950    41.754795274   -83.013530644
ATOM   1689  C2   DT A  54      57.999  42.135 -81.839  1.00  0.00           C  
REMARK-SIMTK-COORDS    57.999201936    42.135022428   -81.839313603
ATOM   1690  O2   DT A  54      57.602  41.321 -81.026  1.00  0.00           O  
REMARK-SIMTK-COORDS    57.602062715    41.321080770   -81.025581205
ATOM   1691  N1   DT A  54      57.864  43.496 -81.660  1.00  0.00           N  
REMARK-SIMTK-COORDS    57.864330199    43.495676798   -81.660296008
ATOM   1692  C6   DT A  54      58.317  44.403 -82.586  1.00  0.00           C  
REMARK-SIMTK-COORDS    58.317478557    44.402658033   -82.586049001
ATOM   1693  C5   DT A  54      58.923  43.994 -83.719  1.00  0.00           C  
REMARK-SIMTK-COORDS    58.922944549    43.993587561   -83.718877444
ATOM   1694  C7   DT A  54      59.430  44.939 -84.764  1.00  0.00           C  
REMARK-SIMTK-COORDS    59.430159832    44.939236384   -84.763993687
ATOM   1695  H1'  DT A  54      57.224  43.137 -79.690  1.00  0.00           H  
REMARK-SIMTK-COORDS    57.224078902    43.136884735   -79.689790354
ATOM   1696 1H2'  DT A  54      58.543  44.996 -79.034  1.00  0.00           H  
REMARK-SIMTK-COORDS    58.542948114    44.996046319   -79.033738369
ATOM   1697 2H2'  DT A  54      58.319  45.824 -80.569  1.00  0.00           H  
REMARK-SIMTK-COORDS    58.319243671    45.824074698   -80.569296029
ATOM   1698  H3'  DT A  54      56.745  47.009 -79.197  1.00  0.00           H  
REMARK-SIMTK-COORDS    56.745110150    47.009314782   -79.196571875
ATOM   1699  H4'  DT A  54      54.554  45.620 -79.728  1.00  0.00           H  
REMARK-SIMTK-COORDS    54.554465411    45.620412710   -79.727706192
ATOM   1700 1H5'  DT A  54      54.904  45.933 -82.280  1.00  0.00           H  
REMARK-SIMTK-COORDS    54.904248750    45.933492336   -82.279523929
ATOM   1701 2H5'  DT A  54      54.787  47.349 -81.214  1.00  0.00           H  
REMARK-SIMTK-COORDS    54.786550698    47.348631130   -81.213740011
ATOM   1702  H3   DT A  54      58.726  40.743 -83.172  1.00  0.00           H  
REMARK-SIMTK-COORDS    58.726171606    40.742588632   -83.172010576
ATOM   1703  H6   DT A  54      58.185  45.469 -82.404  1.00  0.00           H  
REMARK-SIMTK-COORDS    58.185057865    45.468844482   -82.403620336
ATOM   1704  H71  DT A  54      59.780  44.373 -85.629  1.00  0.00           H  
REMARK-SIMTK-COORDS    59.780307004    44.373301546   -85.629083692
ATOM   1705  H72  DT A  54      58.626  45.608 -85.071  1.00  0.00           H  
REMARK-SIMTK-COORDS    58.625707645    45.607801069   -85.071345179
ATOM   1706  H73  DT A  54      60.254  45.525 -84.356  1.00  0.00           H  
REMARK-SIMTK-COORDS    60.253536176    45.525493606   -84.356258642
ATOM   1707  P    DG A  55      57.196  45.279 -76.728  1.00  0.00           P  
REMARK-SIMTK-COORDS    57.196342721    45.278713054   -76.728453037
ATOM   1708  OP1  DG A  55      58.351  46.100 -77.163  1.00  0.00           O  
REMARK-SIMTK-COORDS    58.351283244    46.100240574   -77.162687906
ATOM   1709  OP2  DG A  55      56.740  45.487 -75.340  1.00  0.00           O  
REMARK-SIMTK-COORDS    56.740497343    45.486946830   -75.339910749
ATOM   1710  O5'  DG A  55      57.523  43.737 -76.971  1.00  0.00           O  
REMARK-SIMTK-COORDS    57.522833496    43.736609598   -76.970743579
ATOM   1711  O3'  DG A  55      57.819  40.372 -74.430  1.00  0.00           O  
REMARK-SIMTK-COORDS    57.819209263    40.372233954   -74.430069666
ATOM   1712  C1'  DG A  55      58.995  40.748 -77.157  1.00  0.00           C  
REMARK-SIMTK-COORDS    58.994703542    40.747501965   -77.156969576
ATOM   1713  C2'  DG A  55      59.209  41.628 -75.933  1.00  0.00           C  
REMARK-SIMTK-COORDS    59.209377313    41.628115482   -75.932745739
ATOM   1714  C3'  DG A  55      57.858  41.544 -75.242  1.00  0.00           C  
REMARK-SIMTK-COORDS    57.858227990    41.544113500   -75.241592229
ATOM   1715  C4'  DG A  55      56.881  41.468 -76.412  1.00  0.00           C  
REMARK-SIMTK-COORDS    56.880915839    41.468178761   -76.412096767
ATOM   1716  C5'  DG A  55      56.427  42.786 -76.994  1.00  0.00           C  
REMARK-SIMTK-COORDS    56.426568928    42.785916936   -76.993905145
ATOM   1717  O4'  DG A  55      57.609  40.728 -77.443  1.00  0.00           O  
REMARK-SIMTK-COORDS    57.609470560    40.728478819   -77.442701451
ATOM   1718  N2   DG A  55      61.151  37.239 -80.454  1.00  0.00           N  
REMARK-SIMTK-COORDS    61.150928299    37.239469840   -80.453871063
ATOM   1719  O6   DG A  55      62.064  41.324 -82.320  1.00  0.00           O  
REMARK-SIMTK-COORDS    62.063848625    41.323817346   -82.319954376
ATOM   1720  C6   DG A  55      61.527  40.738 -81.379  1.00  0.00           C  
REMARK-SIMTK-COORDS    61.526935699    40.737691506   -81.379424201
ATOM   1721  C5   DG A  55      60.839  41.278 -80.270  1.00  0.00           C  
REMARK-SIMTK-COORDS    60.838547840    41.277668926   -80.269885765
ATOM   1722  N7   DG A  55      60.576  42.607 -79.932  1.00  0.00           N  
REMARK-SIMTK-COORDS    60.575906804    42.607053078   -79.931596740
ATOM   1723  C8   DG A  55      59.905  42.521 -78.812  1.00  0.00           C  
REMARK-SIMTK-COORDS    59.905013354    42.520879644   -78.811760093
ATOM   1724  N9   DG A  55      59.702  41.229 -78.374  1.00  0.00           N  
REMARK-SIMTK-COORDS    59.702081327    41.229293334   -78.374275925
ATOM   1725  C4   DG A  55      60.305  40.428 -79.318  1.00  0.00           C  
REMARK-SIMTK-COORDS    60.304825588    40.427660948   -79.318173627
ATOM   1726  N3   DG A  55      60.353  39.070 -79.287  1.00  0.00           N  
REMARK-SIMTK-COORDS    60.353194904    39.070149702   -79.286810792
ATOM   1727  C2   DG A  55      61.008  38.562 -80.327  1.00  0.00           C  
REMARK-SIMTK-COORDS    61.008278524    38.562094384   -80.327046941
ATOM   1728  N1   DG A  55      61.564  39.334 -81.329  1.00  0.00           N  
REMARK-SIMTK-COORDS    61.563849688    39.333610579   -81.328955342
ATOM   1729  H1'  DG A  55      59.311  39.722 -76.961  1.00  0.00           H  
REMARK-SIMTK-COORDS    59.311008629    39.722375545   -76.960562049
ATOM   1730 1H2'  DG A  55      60.008  41.255 -75.291  1.00  0.00           H  
REMARK-SIMTK-COORDS    60.007958417    41.255224477   -75.290665900
ATOM   1731 2H2'  DG A  55      59.455  42.655 -76.200  1.00  0.00           H  
REMARK-SIMTK-COORDS    59.455184543    42.654669776   -76.200404268
ATOM   1732  H3'  DG A  55      57.662  42.420 -74.621  1.00  0.00           H  
REMARK-SIMTK-COORDS    57.662076170    42.419832942   -74.620898326
ATOM   1733  H4'  DG A  55      55.997  40.941 -76.053  1.00  0.00           H  
REMARK-SIMTK-COORDS    55.996799313    40.941125018   -76.053496268
ATOM   1734 1H5'  DG A  55      56.097  42.630 -78.021  1.00  0.00           H  
REMARK-SIMTK-COORDS    56.097063823    42.629713715   -78.020907063
ATOM   1735 2H5'  DG A  55      55.594  43.170 -76.406  1.00  0.00           H  
REMARK-SIMTK-COORDS    55.594144402    43.169597692   -76.405860516
ATOM   1736  H21  DG A  55      60.760  36.609 -79.741  1.00  0.00           H  
REMARK-SIMTK-COORDS    60.760113635    36.609446013   -79.741212046
ATOM   1737  H22  DG A  55      61.653  36.851 -81.265  1.00  0.00           H  
REMARK-SIMTK-COORDS    61.653333970    36.851334935   -81.264719900
ATOM   1738  H8   DG A  55      59.538  43.394 -78.272  1.00  0.00           H  
REMARK-SIMTK-COORDS    59.537888940    43.394181673   -78.272303672
ATOM   1739  H1   DG A  55      62.041  38.841 -82.097  1.00  0.00           H  
REMARK-SIMTK-COORDS    62.040701507    38.841312149   -82.097178356
ATOM   1740  P    DA A  56      58.717  40.236 -73.476  1.00  0.00           P  
REMARK-SIMTK-COORDS    58.716909014    40.236147537   -73.475714205
ATOM   1741  OP1  DA A  56      59.526  41.470 -73.325  1.00  0.00           O  
REMARK-SIMTK-COORDS    59.526415516    41.470202905   -73.325489132
ATOM   1742  OP2  DA A  56      58.279  39.592 -72.222  1.00  0.00           O  
REMARK-SIMTK-COORDS    58.279183046    39.592306593   -72.221872980
ATOM   1743  O5'  DA A  56      59.511  39.189 -74.379  1.00  0.00           O  
REMARK-SIMTK-COORDS    59.511405292    39.189428321   -74.379287969
ATOM   1744  O3'  DA A  56      60.987  35.284 -73.723  1.00  0.00           O  
REMARK-SIMTK-COORDS    60.987026209    35.283552549   -73.722551823
ATOM   1745  C1'  DA A  56      61.859  37.275 -75.781  1.00  0.00           C  
REMARK-SIMTK-COORDS    61.858797527    37.274743018   -75.780835644
ATOM   1746  C2'  DA A  56      61.832  37.465 -74.270  1.00  0.00           C  
REMARK-SIMTK-COORDS    61.831949982    37.465112130   -74.269907846
ATOM   1747  C3'  DA A  56      60.611  36.651 -73.870  1.00  0.00           C  
REMARK-SIMTK-COORDS    60.610598209    36.650705988   -73.870377519
ATOM   1748  C4'  DA A  56      59.660  36.865 -75.046  1.00  0.00           C  
REMARK-SIMTK-COORDS    59.660041089    36.865301840   -75.046419517
ATOM   1749  C5'  DA A  56      58.781  38.092 -74.983  1.00  0.00           C  
REMARK-SIMTK-COORDS    58.780636966    38.091698078   -74.983350854
ATOM   1750  O4'  DA A  56      60.543  36.982 -76.207  1.00  0.00           O  
REMARK-SIMTK-COORDS    60.543062933    36.981682380   -76.207497031
ATOM   1751  N6   DA A  56      64.307  41.290 -79.580  1.00  0.00           N  
REMARK-SIMTK-COORDS    64.307280038    41.289504806   -79.580093885
ATOM   1752  C6   DA A  56      64.057  40.048 -79.130  1.00  0.00           C  
REMARK-SIMTK-COORDS    64.057372567    40.047571995   -79.130344900
ATOM   1753  C5   DA A  56      63.276  39.786 -77.985  1.00  0.00           C  
REMARK-SIMTK-COORDS    63.276155781    39.786387512   -77.984809219
ATOM   1754  N7   DA A  56      62.609  40.616 -77.102  1.00  0.00           N  
REMARK-SIMTK-COORDS    62.609342320    40.615869569   -77.101853769
ATOM   1755  C8   DA A  56      62.066  39.794 -76.254  1.00  0.00           C  
REMARK-SIMTK-COORDS    62.066338966    39.793783720   -76.253705070
ATOM   1756  N9   DA A  56      62.319  38.477 -76.528  1.00  0.00           N  
REMARK-SIMTK-COORDS    62.319366023    38.477434098   -76.527672190
ATOM   1757  C4   DA A  56      63.104  38.473 -77.654  1.00  0.00           C  
REMARK-SIMTK-COORDS    63.104336617    38.473214830   -77.653669244
ATOM   1758  N3   DA A  56      63.601  37.396 -78.289  1.00  0.00           N  
REMARK-SIMTK-COORDS    63.601280014    37.395600602   -78.288784851
ATOM   1759  C2   DA A  56      64.313  37.770 -79.330  1.00  0.00           C  
REMARK-SIMTK-COORDS    64.313060891    37.770487020   -79.330241119
ATOM   1760  N1   DA A  56      64.566  38.994 -79.786  1.00  0.00           N  
REMARK-SIMTK-COORDS    64.565937224    38.993582940   -79.785851622
ATOM   1761  H1'  DA A  56      62.496  36.436 -76.058  1.00  0.00           H  
REMARK-SIMTK-COORDS    62.496358956    36.435995644   -76.058029199
ATOM   1762 1H2'  DA A  56      62.735  37.086 -73.789  1.00  0.00           H  
REMARK-SIMTK-COORDS    62.734978768    37.085977339   -73.789198139
ATOM   1763 2H2'  DA A  56      61.723  38.510 -73.987  1.00  0.00           H  
REMARK-SIMTK-COORDS    61.722555862    38.509929550   -73.986515037
ATOM   1764  H3'  DA A  56      60.170  37.007 -72.938  1.00  0.00           H  
REMARK-SIMTK-COORDS    60.170291911    37.007393136   -72.937869266
ATOM   1765  H4'  DA A  56      59.009  35.992 -75.091  1.00  0.00           H  
REMARK-SIMTK-COORDS    59.008647845    35.992360613   -75.090673958
ATOM   1766 1H5'  DA A  56      58.475  38.365 -75.993  1.00  0.00           H  
REMARK-SIMTK-COORDS    58.475126571    38.365444837   -75.992569914
ATOM   1767 2H5'  DA A  56      57.896  37.868 -74.389  1.00  0.00           H  
REMARK-SIMTK-COORDS    57.895525042    37.868186610   -74.389053365
ATOM   1768  H61  DA A  56      64.884  41.425 -80.421  1.00  0.00           H  
REMARK-SIMTK-COORDS    64.884385283    41.424846652   -80.420844217
ATOM   1769  H62  DA A  56      63.922  42.104 -79.081  1.00  0.00           H  
REMARK-SIMTK-COORDS    63.922060385    42.103780392   -79.080579031
ATOM   1770  H8   DA A  56      61.466  40.122 -75.406  1.00  0.00           H  
REMARK-SIMTK-COORDS    61.465682347    40.122021776   -75.405674173
ATOM   1771  H2   DA A  56      64.760  36.959 -79.905  1.00  0.00           H  
REMARK-SIMTK-COORDS    64.760230209    36.958847876   -79.904777890
ATOM   1772  P    DA A  57      61.976  34.817 -72.862  1.00  0.00           P  
REMARK-SIMTK-COORDS    61.976273236    34.816505488   -72.862220432
ATOM   1773  OP1  DA A  57      62.306  36.009 -72.044  1.00  0.00           O  
REMARK-SIMTK-COORDS    62.306288708    36.009076486   -72.043914130
ATOM   1774  OP2  DA A  57      61.855  33.541 -72.129  1.00  0.00           O  
REMARK-SIMTK-COORDS    61.855382870    33.541383860   -72.128937843
ATOM   1775  O5'  DA A  57      63.043  34.671 -74.039  1.00  0.00           O  
REMARK-SIMTK-COORDS    63.042624720    34.671321599   -74.039126184
ATOM   1776  O3'  DA A  57      65.828  31.679 -75.112  1.00  0.00           O  
REMARK-SIMTK-COORDS    65.828364940    31.679018202   -75.111691709
ATOM   1777  C1'  DA A  57      65.841  34.579 -75.855  1.00  0.00           C  
REMARK-SIMTK-COORDS    65.841382733    34.578679175   -75.855434794
ATOM   1778  C2'  DA A  57      65.824  33.989 -74.451  1.00  0.00           C  
REMARK-SIMTK-COORDS    65.823797212    33.989083241   -74.451180051
ATOM   1779  C3'  DA A  57      64.988  32.733 -74.646  1.00  0.00           C  
REMARK-SIMTK-COORDS    64.988272294    32.732737922   -74.646312190
ATOM   1780  C4'  DA A  57      63.966  33.164 -75.696  1.00  0.00           C  
REMARK-SIMTK-COORDS    63.966244758    33.164479084   -75.695952264
ATOM   1781  C5'  DA A  57      62.716  33.836 -75.179  1.00  0.00           C  
REMARK-SIMTK-COORDS    62.715886474    33.835732652   -75.178845110
ATOM   1782  O4'  DA A  57      64.694  34.115 -76.538  1.00  0.00           O  
REMARK-SIMTK-COORDS    64.693510173    34.114741185   -76.538246722
ATOM   1783  N6   DA A  57      66.531  40.483 -76.958  1.00  0.00           N  
REMARK-SIMTK-COORDS    66.530637376    40.482592422   -76.958375596
ATOM   1784  C6   DA A  57      66.756  39.177 -77.184  1.00  0.00           C  
REMARK-SIMTK-COORDS    66.756073246    39.176607927   -77.183560338
ATOM   1785  C5   DA A  57      66.174  38.150 -76.410  1.00  0.00           C  
REMARK-SIMTK-COORDS    66.174145714    38.150356059   -76.409650491
ATOM   1786  N7   DA A  57      65.303  38.172 -75.336  1.00  0.00           N  
REMARK-SIMTK-COORDS    65.302552031    38.171959139   -75.336268566
ATOM   1787  C8   DA A  57      65.126  36.915 -75.055  1.00  0.00           C  
REMARK-SIMTK-COORDS    65.125953565    36.915162077   -75.054651581
ATOM   1788  N9   DA A  57      65.812  36.067 -75.880  1.00  0.00           N  
REMARK-SIMTK-COORDS    65.812029957    36.066924955   -75.880272541
ATOM   1789  C4   DA A  57      66.492  36.870 -76.762  1.00  0.00           C  
REMARK-SIMTK-COORDS    66.491791139    36.870190426   -76.761609774
ATOM   1790  N3   DA A  57      67.304  36.471 -77.758  1.00  0.00           N  
REMARK-SIMTK-COORDS    67.304095046    36.471240842   -77.757892160
ATOM   1791  C2   DA A  57      67.786  37.516 -78.397  1.00  0.00           C  
REMARK-SIMTK-COORDS    67.786248016    37.515949391   -78.396574835
ATOM   1792  N1   DA A  57      67.570  38.811 -78.185  1.00  0.00           N  
REMARK-SIMTK-COORDS    67.569924756    38.810524378   -78.184983602
ATOM   1793  H1'  DA A  57      66.719  34.245 -76.409  1.00  0.00           H  
REMARK-SIMTK-COORDS    66.718750899    34.245347227   -76.408546820
ATOM   1794 1H2'  DA A  57      66.825  33.747 -74.092  1.00  0.00           H  
REMARK-SIMTK-COORDS    66.825001223    33.746667519   -74.091859656
ATOM   1795 2H2'  DA A  57      65.368  34.660 -73.726  1.00  0.00           H  
REMARK-SIMTK-COORDS    65.367968995    34.660467272   -73.726344815
ATOM   1796  H3'  DA A  57      64.497  32.423 -73.723  1.00  0.00           H  
REMARK-SIMTK-COORDS    64.497173040    32.422500025   -73.722601754
ATOM   1797  H4'  DA A  57      63.662  32.265 -76.231  1.00  0.00           H  
REMARK-SIMTK-COORDS    63.662225359    32.264726420   -76.231036696
ATOM   1798 1H5'  DA A  57      62.284  34.447 -75.970  1.00  0.00           H  
REMARK-SIMTK-COORDS    62.284255824    34.447133064   -75.970477297
ATOM   1799 2H5'  DA A  57      61.996  33.074 -74.882  1.00  0.00           H  
REMARK-SIMTK-COORDS    61.996414800    33.073726927   -74.881729333
ATOM   1800  H61  DA A  57      66.981  41.191 -77.552  1.00  0.00           H  
REMARK-SIMTK-COORDS    66.981055639    41.191440625   -77.552418198
ATOM   1801  H62  DA A  57      65.909  40.771 -76.190  1.00  0.00           H  
REMARK-SIMTK-COORDS    65.908722340    40.771309869   -76.189728783
ATOM   1802  H8   DA A  57      64.491  36.570 -74.239  1.00  0.00           H  
REMARK-SIMTK-COORDS    64.490804370    36.570056991   -74.239070206
ATOM   1803  H2   DA A  57      68.461  37.286 -79.221  1.00  0.00           H  
REMARK-SIMTK-COORDS    68.461447342    37.286296857   -79.221303023
ATOM   1804  P    DA A  58      67.078  31.216 -74.351  1.00  0.00           P  
REMARK-SIMTK-COORDS    67.078316383    31.216302020   -74.350665101
ATOM   1805  OP1  DA A  58      66.980  31.910 -73.043  1.00  0.00           O  
REMARK-SIMTK-COORDS    66.979762610    31.909820518   -73.042964736
ATOM   1806  OP2  DA A  58      67.475  29.796 -74.302  1.00  0.00           O  
REMARK-SIMTK-COORDS    67.475175835    29.795608503   -74.301823461
ATOM   1807  O5'  DA A  58      68.065  32.027 -75.306  1.00  0.00           O  
REMARK-SIMTK-COORDS    68.064977059    32.026959248   -75.305980006
ATOM   1808  O3'  DA A  58      71.709  31.084 -77.228  1.00  0.00           O  
REMARK-SIMTK-COORDS    71.709191851    31.083807554   -77.228163254
ATOM   1809  C1'  DA A  58      70.608  33.787 -76.562  1.00  0.00           C  
REMARK-SIMTK-COORDS    70.607824292    33.786573950   -76.562280149
ATOM   1810  C2'  DA A  58      70.877  32.640 -75.597  1.00  0.00           C  
REMARK-SIMTK-COORDS    70.877465029    32.639601336   -75.597079810
ATOM   1811  C3'  DA A  58      70.561  31.424 -76.455  1.00  0.00           C  
REMARK-SIMTK-COORDS    70.560688692    31.423631651   -76.454781668
ATOM   1812  C4'  DA A  58      69.403  31.913 -77.322  1.00  0.00           C  
REMARK-SIMTK-COORDS    69.402769176    31.912649570   -77.322404206
ATOM   1813  C5'  DA A  58      68.019  31.775 -76.734  1.00  0.00           C  
REMARK-SIMTK-COORDS    68.018569297    31.775397367   -76.733736617
ATOM   1814  O4'  DA A  58      69.684  33.333 -77.532  1.00  0.00           O  
REMARK-SIMTK-COORDS    69.683679703    33.333448707   -77.531669798
ATOM   1815  N6   DA A  58      68.999  39.326 -74.754  1.00  0.00           N  
REMARK-SIMTK-COORDS    68.999344188    39.326333878   -74.753525413
ATOM   1816  C6   DA A  58      69.683  38.454 -75.515  1.00  0.00           C  
REMARK-SIMTK-COORDS    69.683207945    38.454444701   -75.514619773
ATOM   1817  C5   DA A  58      69.562  37.055 -75.380  1.00  0.00           C  
REMARK-SIMTK-COORDS    69.562042766    37.055158215   -75.380138067
ATOM   1818  N7   DA A  58      68.797  36.261 -74.545  1.00  0.00           N  
REMARK-SIMTK-COORDS    68.796968884    36.261342250   -74.545387105
ATOM   1819  C8   DA A  58      69.114  35.050 -74.893  1.00  0.00           C  
REMARK-SIMTK-COORDS    69.113904537    35.049513233   -74.893318456
ATOM   1820  N9   DA A  58      70.026  34.993 -75.911  1.00  0.00           N  
REMARK-SIMTK-COORDS    70.026102206    34.992524968   -75.911407230
ATOM   1821  C4   DA A  58      70.316  36.296 -76.228  1.00  0.00           C  
REMARK-SIMTK-COORDS    70.315769628    36.296241803   -76.228394924
ATOM   1822  N3   DA A  58      71.170  36.728 -77.175  1.00  0.00           N  
REMARK-SIMTK-COORDS    71.169837322    36.727549893   -77.175030391
ATOM   1823  C2   DA A  58      71.198  38.043 -77.196  1.00  0.00           C  
REMARK-SIMTK-COORDS    71.198065972    38.043062758   -77.195816090
ATOM   1824  N1   DA A  58      70.526  38.915 -76.451  1.00  0.00           N  
REMARK-SIMTK-COORDS    70.526246538    38.915321008   -76.450621354
ATOM   1825  H1'  DA A  58      71.519  34.084 -77.080  1.00  0.00           H  
REMARK-SIMTK-COORDS    71.518876471    34.084231000   -77.080162577
ATOM   1826 1H2'  DA A  58      71.913  32.623 -75.254  1.00  0.00           H  
REMARK-SIMTK-COORDS    71.912882787    32.622799575   -75.253694069
ATOM   1827 2H2'  DA A  58      70.240  32.681 -74.716  1.00  0.00           H  
REMARK-SIMTK-COORDS    70.239693859    32.681401694   -74.716498941
ATOM   1828  H3'  DA A  58      70.265  30.565 -75.850  1.00  0.00           H  
REMARK-SIMTK-COORDS    70.264635264    30.564703074   -75.850413346
ATOM   1829  H4'  DA A  58      69.430  31.331 -78.244  1.00  0.00           H  
REMARK-SIMTK-COORDS    69.430013344    31.331323290   -78.244150110
ATOM   1830 1H5'  DA A  58      67.353  32.494 -77.212  1.00  0.00           H  
REMARK-SIMTK-COORDS    67.353468139    32.493799747   -77.211581225
ATOM   1831 2H5'  DA A  58      67.649  30.767 -76.918  1.00  0.00           H  
REMARK-SIMTK-COORDS    67.648982808    30.767334526   -76.917543949
ATOM   1832  H61  DA A  58      69.125  40.338 -74.892  1.00  0.00           H  
REMARK-SIMTK-COORDS    69.125145779    40.337865734   -74.892112078
ATOM   1833  H62  DA A  58      68.352  38.980 -74.031  1.00  0.00           H  
REMARK-SIMTK-COORDS    68.351951824    38.979803668   -74.031200042
ATOM   1834  H8   DA A  58      68.692  34.163 -74.420  1.00  0.00           H  
REMARK-SIMTK-COORDS    68.692128104    34.163226996   -74.419729661
ATOM   1835  H2   DA A  58      71.870  38.482 -77.933  1.00  0.00           H  
REMARK-SIMTK-COORDS    71.870232594    38.482484624   -77.933319620
ATOM   1836  P    DA A  59      73.240  30.791 -76.447  1.00  0.00           P  
REMARK-SIMTK-COORDS    73.239661324    30.790597876   -76.447252964
ATOM   1837  OP1  DA A  59      72.935  30.716 -74.997  1.00  0.00           O  
REMARK-SIMTK-COORDS    72.935475116    30.715904052   -74.997200350
ATOM   1838  OP2  DA A  59      74.162  29.763 -76.969  1.00  0.00           O  
REMARK-SIMTK-COORDS    74.161807056    29.763202931   -76.969134057
ATOM   1839  O5'  DA A  59      73.788  32.246 -76.798  1.00  0.00           O  
REMARK-SIMTK-COORDS    73.788169793    32.246397676   -76.798075431
ATOM   1840  O3'  DA A  59      77.423  33.699 -78.393  1.00  0.00           O  
REMARK-SIMTK-COORDS    77.423007336    33.698548119   -78.393017475
ATOM   1841  C1'  DA A  59      75.384  35.178 -76.777  1.00  0.00           C  
REMARK-SIMTK-COORDS    75.383529041    35.178116325   -76.776613067
ATOM   1842  C2'  DA A  59      76.122  33.905 -76.384  1.00  0.00           C  
REMARK-SIMTK-COORDS    76.121979596    33.905251191   -76.383714696
ATOM   1843  C3'  DA A  59      76.268  33.198 -77.723  1.00  0.00           C  
REMARK-SIMTK-COORDS    76.268178481    33.198458682   -77.722987720
ATOM   1844  C4'  DA A  59      74.974  33.569 -78.445  1.00  0.00           C  
REMARK-SIMTK-COORDS    74.974357940    33.568778577   -78.445190312
ATOM   1845  C5'  DA A  59      73.781  32.681 -78.182  1.00  0.00           C  
REMARK-SIMTK-COORDS    73.781114307    32.680950876   -78.181925038
ATOM   1846  O4'  DA A  59      74.668  34.918 -77.968  1.00  0.00           O  
REMARK-SIMTK-COORDS    74.668309733    34.917915929   -77.968183079
ATOM   1847  N6   DA A  59      71.819  38.245 -72.976  1.00  0.00           N  
REMARK-SIMTK-COORDS    71.819458452    38.244506834   -72.976298332
ATOM   1848  C6   DA A  59      72.756  38.138 -73.935  1.00  0.00           C  
REMARK-SIMTK-COORDS    72.755503214    38.138149154   -73.935273435
ATOM   1849  C5   DA A  59      73.197  36.899 -74.446  1.00  0.00           C  
REMARK-SIMTK-COORDS    73.196742039    36.899208110   -74.446255224
ATOM   1850  N7   DA A  59      72.840  35.593 -74.163  1.00  0.00           N  
REMARK-SIMTK-COORDS    72.840100348    35.593462869   -74.163187971
ATOM   1851  C8   DA A  59      73.590  34.888 -74.957  1.00  0.00           C  
REMARK-SIMTK-COORDS    73.589731925    34.888000249   -74.957170963
ATOM   1852  N9   DA A  59      74.406  35.643 -75.754  1.00  0.00           N  
REMARK-SIMTK-COORDS    74.406033055    35.642896957   -75.754441574
ATOM   1853  C4   DA A  59      74.149  36.950 -75.423  1.00  0.00           C  
REMARK-SIMTK-COORDS    74.149054916    36.949881524   -75.423051206
ATOM   1854  N3   DA A  59      74.724  38.046 -75.951  1.00  0.00           N  
REMARK-SIMTK-COORDS    74.724253288    38.046047220   -75.951392573
ATOM   1855  C2   DA A  59      74.235  39.131 -75.390  1.00  0.00           C  
REMARK-SIMTK-COORDS    74.235287159    39.130976920   -75.389571721
ATOM   1856  N1   DA A  59      73.309  39.249 -74.443  1.00  0.00           N  
REMARK-SIMTK-COORDS    73.309474457    39.249337585   -74.442812726
ATOM   1857  H1'  DA A  59      76.082  35.990 -76.975  1.00  0.00           H  
REMARK-SIMTK-COORDS    76.082165672    35.990173011   -76.974827083
ATOM   1858 1H2'  DA A  59      77.096  34.113 -75.937  1.00  0.00           H  
REMARK-SIMTK-COORDS    77.095642639    34.112989321   -75.937495974
ATOM   1859 2H2'  DA A  59      75.558  33.302 -75.676  1.00  0.00           H  
REMARK-SIMTK-COORDS    75.557900042    33.301590664   -75.675667928
ATOM   1860  H3'  DA A  59      76.358  32.117 -77.605  1.00  0.00           H  
REMARK-SIMTK-COORDS    76.358109281    32.117364318   -77.605452925
ATOM   1861  H4'  DA A  59      75.186  33.531 -79.514  1.00  0.00           H  
REMARK-SIMTK-COORDS    75.186084447    33.531091906   -79.513857520
ATOM   1862 1H5'  DA A  59      72.868  33.238 -78.387  1.00  0.00           H  
REMARK-SIMTK-COORDS    72.867903761    33.238465313   -78.386915647
ATOM   1863 2H5'  DA A  59      73.827  31.814 -78.840  1.00  0.00           H  
REMARK-SIMTK-COORDS    73.827104964    31.813902812   -78.839711109
ATOM   1864  H61  DA A  59      71.534  39.173 -72.638  1.00  0.00           H  
REMARK-SIMTK-COORDS    71.533809298    39.173096007   -72.638133124
ATOM   1865  H62  DA A  59      71.391  37.396 -72.580  1.00  0.00           H  
REMARK-SIMTK-COORDS    71.391317181    37.395550930   -72.580163349
ATOM   1866  H8   DA A  59      73.569  33.799 -74.986  1.00  0.00           H  
REMARK-SIMTK-COORDS    73.569013899    33.798762376   -74.985747498
ATOM   1867  H2   DA A  59      74.649  40.071 -75.755  1.00  0.00           H  
REMARK-SIMTK-COORDS    74.649245575    40.071171162   -75.754926640
ATOM   1868  P    DT A  60      79.150  33.673 -77.480  1.00  0.00           P  
REMARK-SIMTK-COORDS    79.149819944    33.673234782   -77.480347343
ATOM   1869  OP1  DT A  60      78.961  32.849 -76.263  1.00  0.00           O  
REMARK-SIMTK-COORDS    78.961072529    32.848731007   -76.262821599
ATOM   1870  OP2  DT A  60      80.392  33.428 -78.240  1.00  0.00           O  
REMARK-SIMTK-COORDS    80.391710972    33.428277412   -78.240445074
ATOM   1871  O5'  DT A  60      79.040  35.217 -77.095  1.00  0.00           O  
REMARK-SIMTK-COORDS    79.039674255    35.217172056   -77.095346533
ATOM   1872  O3'  DT A  60      81.695  38.495 -77.357  1.00  0.00           O  
REMARK-SIMTK-COORDS    81.695176415    38.494881779   -77.357096883
ATOM   1873  C1'  DT A  60      79.293  38.188 -75.597  1.00  0.00           C  
REMARK-SIMTK-COORDS    79.292803296    38.187655246   -75.597169540
ATOM   1874  C2'  DT A  60      80.503  37.267 -75.672  1.00  0.00           C  
REMARK-SIMTK-COORDS    80.502970339    37.266742975   -75.671575970
ATOM   1875  C3'  DT A  60      80.874  37.349 -77.144  1.00  0.00           C  
REMARK-SIMTK-COORDS    80.873775076    37.349084320   -77.143888012
ATOM   1876  C4'  DT A  60      79.515  37.476 -77.830  1.00  0.00           C  
REMARK-SIMTK-COORDS    79.515315691    37.476340582   -77.829616780
ATOM   1877  C5'  DT A  60      78.801  36.184 -78.150  1.00  0.00           C  
REMARK-SIMTK-COORDS    78.801279039    36.183787522   -78.150310164
ATOM   1878  O4'  DT A  60      78.702  38.238 -76.881  1.00  0.00           O  
REMARK-SIMTK-COORDS    78.701586768    38.237561478   -76.880876043
ATOM   1879  O4   DT A  60      75.413  36.627 -71.998  1.00  0.00           O  
REMARK-SIMTK-COORDS    75.412816150    36.627328340   -71.997808251
ATOM   1880  C4   DT A  60      76.289  36.925 -72.817  1.00  0.00           C  
REMARK-SIMTK-COORDS    76.289398216    36.925315008   -72.816915587
ATOM   1881  N3   DT A  60      76.641  38.239 -73.028  1.00  0.00           N  
REMARK-SIMTK-COORDS    76.641372569    38.238573266   -73.028078562
ATOM   1882  C2   DT A  60      77.599  38.706 -73.906  1.00  0.00           C  
REMARK-SIMTK-COORDS    77.598917262    38.705842880   -73.906433996
ATOM   1883  O2   DT A  60      77.843  39.893 -74.024  1.00  0.00           O  
REMARK-SIMTK-COORDS    77.842890876    39.892826614   -74.024448782
ATOM   1884  N1   DT A  60      78.252  37.734 -74.635  1.00  0.00           N  
REMARK-SIMTK-COORDS    78.251629991    37.734039712   -74.635256812
ATOM   1885  C6   DT A  60      77.967  36.399 -74.492  1.00  0.00           C  
REMARK-SIMTK-COORDS    77.966918393    36.398639914   -74.491647326
ATOM   1886  C5   DT A  60      77.029  35.980 -73.619  1.00  0.00           C  
REMARK-SIMTK-COORDS    77.028900046    35.979540657   -73.618889976
ATOM   1887  C7   DT A  60      76.675  34.537 -73.427  1.00  0.00           C  
REMARK-SIMTK-COORDS    76.674824935    34.536756222   -73.427080459
ATOM   1888  H1'  DT A  60      79.590  39.201 -75.326  1.00  0.00           H  
REMARK-SIMTK-COORDS    79.590213283    39.201383674   -75.325649792
ATOM   1889 1H2'  DT A  60      81.323  37.608 -75.037  1.00  0.00           H  
REMARK-SIMTK-COORDS    81.323003311    37.607578540   -75.036641294
ATOM   1890 2H2'  DT A  60      80.264  36.246 -75.379  1.00  0.00           H  
REMARK-SIMTK-COORDS    80.264084664    36.245548404   -75.378952862
ATOM   1891  H3'  DT A  60      81.403  36.457 -77.483  1.00  0.00           H  
REMARK-SIMTK-COORDS    81.402999004    36.457298592   -77.482544549
ATOM   1892  H4'  DT A  60      79.682  38.004 -78.769  1.00  0.00           H  
REMARK-SIMTK-COORDS    79.681895698    38.004401727   -78.768760820
ATOM   1893 1H5'  DT A  60      77.732  36.377 -78.238  1.00  0.00           H  
REMARK-SIMTK-COORDS    77.732276453    36.376834997   -78.237580681
ATOM   1894 2H5'  DT A  60      79.173  35.795 -79.097  1.00  0.00           H  
REMARK-SIMTK-COORDS    79.172699905    35.794933568   -79.097195132
ATOM   1895  H3   DT A  60      76.137  38.947 -72.476  1.00  0.00           H  
REMARK-SIMTK-COORDS    76.136533733    38.946637461   -72.475738227
ATOM   1896  H6   DT A  60      78.506  35.666 -75.092  1.00  0.00           H  
REMARK-SIMTK-COORDS    78.505836737    35.666396783   -75.092443478
ATOM   1897  H71  DT A  60      75.821  34.457 -72.752  1.00  0.00           H  
REMARK-SIMTK-COORDS    75.820876256    34.457258959   -72.752011694
ATOM   1898  H72  DT A  60      76.417  34.094 -74.389  1.00  0.00           H  
REMARK-SIMTK-COORDS    76.416847980    34.094100356   -74.389416510
ATOM   1899  H73  DT A  60      77.526  34.006 -73.000  1.00  0.00           H  
REMARK-SIMTK-COORDS    77.525794986    34.006336802   -72.999998252
ATOM   1900  P    DA A  61      83.380  38.700 -76.151  1.00  0.00           P  
REMARK-SIMTK-COORDS    83.379686145    38.699560577   -76.151413364
ATOM   1901  OP1  DA A  61      83.595  37.431 -75.413  1.00  0.00           O  
REMARK-SIMTK-COORDS    83.594732549    37.430731215   -75.413451243
ATOM   1902  OP2  DA A  61      84.583  39.318 -76.741  1.00  0.00           O  
REMARK-SIMTK-COORDS    84.583284632    39.317716627   -76.740893458
ATOM   1903  O5'  DA A  61      82.638  39.744 -75.202  1.00  0.00           O  
REMARK-SIMTK-COORDS    82.637897858    39.744243831   -75.201846075
ATOM   1904  O3'  DA A  61      83.646  43.566 -73.704  1.00  0.00           O  
REMARK-SIMTK-COORDS    83.645647652    43.565911429   -73.703873402
ATOM   1905  C1'  DA A  61      81.655  41.612 -72.616  1.00  0.00           C  
REMARK-SIMTK-COORDS    81.655439973    41.612168159   -72.616069362
ATOM   1906  C2'  DA A  61      83.139  41.373 -72.864  1.00  0.00           C  
REMARK-SIMTK-COORDS    83.139089745    41.372705767   -72.863668063
ATOM   1907  C3'  DA A  61      83.394  42.220 -74.101  1.00  0.00           C  
REMARK-SIMTK-COORDS    83.393795313    42.220067217   -74.101280945
ATOM   1908  C4'  DA A  61      82.088  42.082 -74.882  1.00  0.00           C  
REMARK-SIMTK-COORDS    82.088293228    42.081814518   -74.881816337
ATOM   1909  C5'  DA A  61      81.980  40.889 -75.802  1.00  0.00           C  
REMARK-SIMTK-COORDS    81.979705151    40.889007823   -75.802032516
ATOM   1910  O4'  DA A  61      81.059  41.970 -73.847  1.00  0.00           O  
REMARK-SIMTK-COORDS    81.059443324    41.970074613   -73.847236679
ATOM   1911  N6   DA A  61      78.087  37.634 -69.789  1.00  0.00           N  
REMARK-SIMTK-COORDS    78.086908187    37.634436620   -69.789238151
ATOM   1912  C6   DA A  61      78.544  38.869 -70.059  1.00  0.00           C  
REMARK-SIMTK-COORDS    78.544478456    38.869434802   -70.058559406
ATOM   1913  C5   DA A  61      79.578  39.122 -70.985  1.00  0.00           C  
REMARK-SIMTK-COORDS    79.577855634    39.122361214   -70.985343544
ATOM   1914  N7   DA A  61      80.326  38.290 -71.798  1.00  0.00           N  
REMARK-SIMTK-COORDS    80.325579519    38.290369112   -71.798355926
ATOM   1915  C8   DA A  61      81.120  39.104 -72.428  1.00  0.00           C  
REMARK-SIMTK-COORDS    81.119871772    39.104145886   -72.428356861
ATOM   1916  N9   DA A  61      80.935  40.418 -72.095  1.00  0.00           N  
REMARK-SIMTK-COORDS    80.935121898    40.418101122   -72.094821070
ATOM   1917  C4   DA A  61      79.932  40.429 -71.158  1.00  0.00           C  
REMARK-SIMTK-COORDS    79.931819250    40.429434244   -71.158166728
ATOM   1918  N3   DA A  61      79.415  41.508 -70.540  1.00  0.00           N  
REMARK-SIMTK-COORDS    79.414926092    41.507554208   -70.540060096
ATOM   1919  C2   DA A  61      78.470  41.140 -69.701  1.00  0.00           C  
REMARK-SIMTK-COORDS    78.470364687    41.140295536   -69.700579411
ATOM   1920  N1   DA A  61      78.008  39.924 -69.427  1.00  0.00           N  
REMARK-SIMTK-COORDS    78.008138611    39.924189978   -69.426854500
ATOM   1921  H1'  DA A  61      81.503  42.434 -71.918  1.00  0.00           H  
REMARK-SIMTK-COORDS    81.503234236    42.434347781   -71.917734139
ATOM   1922 1H2'  DA A  61      83.756  41.700 -72.026  1.00  0.00           H  
REMARK-SIMTK-COORDS    83.756346062    41.700310875   -72.025840197
ATOM   1923 2H2'  DA A  61      83.364  40.324 -73.047  1.00  0.00           H  
REMARK-SIMTK-COORDS    83.363832649    40.324045587   -73.047310254
ATOM   1924  H3'  DA A  61      84.241  41.850 -74.681  1.00  0.00           H  
REMARK-SIMTK-COORDS    84.240621590    41.849819080   -74.681340058
ATOM   1925  H4'  DA A  61      81.986  42.980 -75.491  1.00  0.00           H  
REMARK-SIMTK-COORDS    81.986435874    42.980339502   -75.490565820
ATOM   1926 1H5'  DA A  61      80.928  40.661 -75.970  1.00  0.00           H  
REMARK-SIMTK-COORDS    80.927750628    40.661114807   -75.970120157
ATOM   1927 2H5'  DA A  61      82.452  41.127 -76.755  1.00  0.00           H  
REMARK-SIMTK-COORDS    82.451670979    41.126719231   -76.754561541
ATOM   1928  H61  DA A  61      77.331  37.505 -69.103  1.00  0.00           H  
REMARK-SIMTK-COORDS    77.331170928    37.504936915   -69.103439331
ATOM   1929  H62  DA A  61      78.496  36.820 -70.269  1.00  0.00           H  
REMARK-SIMTK-COORDS    78.495513648    36.819501780   -70.268692825
ATOM   1930  H8   DA A  61      81.862  38.771 -73.154  1.00  0.00           H  
REMARK-SIMTK-COORDS    81.861651475    38.771342248   -73.154090703
ATOM   1931  H2   DA A  61      77.996  41.953 -69.149  1.00  0.00           H  
REMARK-SIMTK-COORDS    77.996157867    41.952697687   -69.149270390
ATOM   1932  P    DT A  62      85.141  43.941 -72.253  1.00  0.00           P  
REMARK-SIMTK-COORDS    85.141193703    43.940761333   -72.253322525
ATOM   1933  OP1  DT A  62      85.912  42.693 -72.039  1.00  0.00           O  
REMARK-SIMTK-COORDS    85.911960568    42.692669962   -72.038875866
ATOM   1934  OP2  DT A  62      85.935  45.182 -72.349  1.00  0.00           O  
REMARK-SIMTK-COORDS    85.934987736    45.182075158   -72.348595930
ATOM   1935  O5'  DT A  62      84.038  44.083 -71.110  1.00  0.00           O  
REMARK-SIMTK-COORDS    84.037810990    44.083451539   -71.110393791
ATOM   1936  O3'  DT A  62      83.292  46.961 -68.106  1.00  0.00           O  
REMARK-SIMTK-COORDS    83.291905866    46.961227233   -68.106127058
ATOM   1937  C1'  DT A  62      82.395  44.107 -68.207  1.00  0.00           C  
REMARK-SIMTK-COORDS    82.394653167    44.106762909   -68.206625902
ATOM   1938  C2'  DT A  62      83.825  44.625 -68.277  1.00  0.00           C  
REMARK-SIMTK-COORDS    83.824560277    44.625017530   -68.276610205
ATOM   1939  C3'  DT A  62      83.650  45.935 -69.029  1.00  0.00           C  
REMARK-SIMTK-COORDS    83.650381832    45.934945707   -69.028759819
ATOM   1940  C4'  DT A  62      82.522  45.617 -70.007  1.00  0.00           C  
REMARK-SIMTK-COORDS    82.521633482    45.617367667   -70.006973165
ATOM   1941  C5'  DT A  62      82.928  44.994 -71.322  1.00  0.00           C  
REMARK-SIMTK-COORDS    82.928218652    44.993517289   -71.321843959
ATOM   1942  O4'  DT A  62      81.672  44.671 -69.283  1.00  0.00           O  
REMARK-SIMTK-COORDS    81.671699751    44.671174301   -69.283058966
ATOM   1943  O4   DT A  62      81.902  38.620 -68.519  1.00  0.00           O  
REMARK-SIMTK-COORDS    81.901855465    38.620048762   -68.518780182
ATOM   1944  C4   DT A  62      82.051  39.847 -68.485  1.00  0.00           C  
REMARK-SIMTK-COORDS    82.051497657    39.846676769   -68.485314574
ATOM   1945  N3   DT A  62      81.270  40.631 -67.669  1.00  0.00           N  
REMARK-SIMTK-COORDS    81.270187331    40.631280646   -67.668568633
ATOM   1946  C2   DT A  62      81.334  42.004 -67.535  1.00  0.00           C  
REMARK-SIMTK-COORDS    81.334300902    42.004158490   -67.535013863
ATOM   1947  O2   DT A  62      80.598  42.615 -66.782  1.00  0.00           O  
REMARK-SIMTK-COORDS    80.597940808    42.614958500   -66.781967942
ATOM   1948  N1   DT A  62      82.287  42.626 -68.314  1.00  0.00           N  
REMARK-SIMTK-COORDS    82.286899905    42.626257194   -68.314222656
ATOM   1949  C6   DT A  62      83.111  41.925 -69.159  1.00  0.00           C  
REMARK-SIMTK-COORDS    83.111356375    41.924949970   -69.158862642
ATOM   1950  C5   DT A  62      83.023  40.583 -69.258  1.00  0.00           C  
REMARK-SIMTK-COORDS    83.023344788    40.583445736   -69.258101506
ATOM   1951  C7   DT A  62      83.893  39.771 -70.167  1.00  0.00           C  
REMARK-SIMTK-COORDS    83.893038575    39.770537695   -70.167277084
ATOM   1952  H1'  DT A  62      81.912  44.418 -67.279  1.00  0.00           H  
REMARK-SIMTK-COORDS    81.911998920    44.417832670   -67.279209339
ATOM   1953 1H2'  DT A  62      84.255  44.790 -67.287  1.00  0.00           H  
REMARK-SIMTK-COORDS    84.254528651    44.790387978   -67.286890642
ATOM   1954 2H2'  DT A  62      84.485  43.945 -68.812  1.00  0.00           H  
REMARK-SIMTK-COORDS    84.485176895    43.944827904   -68.811830493
ATOM   1955  H3'  DT A  62      84.559  46.226 -69.558  1.00  0.00           H  
REMARK-SIMTK-COORDS    84.558756232    46.226266579   -69.557944191
ATOM   1956  H4'  DT A  62      82.019  46.559 -70.229  1.00  0.00           H  
REMARK-SIMTK-COORDS    82.019195664    46.559170225   -70.228678330
ATOM   1957 1H5'  DT A  62      82.081  44.450 -71.738  1.00  0.00           H  
REMARK-SIMTK-COORDS    82.080508668    44.449520122   -71.737902687
ATOM   1958 2H5'  DT A  62      83.223  45.780 -72.015  1.00  0.00           H  
REMARK-SIMTK-COORDS    83.223403062    45.779684814   -72.015067436
ATOM   1959  H3   DT A  62      80.562  40.145 -67.100  1.00  0.00           H  
REMARK-SIMTK-COORDS    80.562427855    40.144510044   -67.099861411
ATOM   1960  H6   DT A  62      83.847  42.460 -69.759  1.00  0.00           H  
REMARK-SIMTK-COORDS    83.847014492    42.460010539   -69.758934573
ATOM   1961  H71  DT A  62      83.564  38.730 -70.152  1.00  0.00           H  
REMARK-SIMTK-COORDS    83.564294586    38.729878009   -70.152417444
ATOM   1962  H72  DT A  62      83.820  40.158 -71.184  1.00  0.00           H  
REMARK-SIMTK-COORDS    83.819710518    40.157942335   -71.183705951
ATOM   1963  H73  DT A  62      84.928  39.829 -69.830  1.00  0.00           H  
REMARK-SIMTK-COORDS    84.927864515    39.829176817   -69.830244849
ATOM   1964  P    DA A  63      84.455  47.237 -66.467  1.00  0.00           P  
REMARK-SIMTK-COORDS    84.454516498    47.236793351   -66.467371674
ATOM   1965  OP1  DA A  63      85.709  46.456 -66.596  1.00  0.00           O  
REMARK-SIMTK-COORDS    85.709044724    46.455597674   -66.596419129
ATOM   1966  OP2  DA A  63      84.600  48.616 -65.963  1.00  0.00           O  
REMARK-SIMTK-COORDS    84.599750424    48.616302347   -65.963273431
ATOM   1967  O5'  DA A  63      83.420  46.430 -65.561  1.00  0.00           O  
REMARK-SIMTK-COORDS    83.419975042    46.429658596   -65.560978568
ATOM   1968  O3'  DA A  63      81.492  47.242 -61.888  1.00  0.00           O  
REMARK-SIMTK-COORDS    81.492381579    47.242141705   -61.888257555
ATOM   1969  C1'  DA A  63      81.980  44.586 -63.180  1.00  0.00           C  
REMARK-SIMTK-COORDS    81.980318494    44.586066897   -63.179977797
ATOM   1970  C2'  DA A  63      83.022  45.634 -62.808  1.00  0.00           C  
REMARK-SIMTK-COORDS    83.021689437    45.633540486   -62.808212226
ATOM   1971  C3'  DA A  63      82.264  46.931 -63.046  1.00  0.00           C  
REMARK-SIMTK-COORDS    82.263806554    46.931063193   -63.046183575
ATOM   1972  C4'  DA A  63      81.388  46.596 -64.252  1.00  0.00           C  
REMARK-SIMTK-COORDS    81.388299187    46.596448114   -64.252087634
ATOM   1973  C5'  DA A  63      82.016  46.791 -65.612  1.00  0.00           C  
REMARK-SIMTK-COORDS    82.016198067    46.791238395   -65.611932016
ATOM   1974  O4'  DA A  63      81.068  45.179 -64.083  1.00  0.00           O  
REMARK-SIMTK-COORDS    81.068024842    45.178614662   -64.083133065
ATOM   1975  N6   DA A  63      83.409  39.060 -65.173  1.00  0.00           N  
REMARK-SIMTK-COORDS    83.408561637    39.060221210   -65.173189519
ATOM   1976  C6   DA A  63      82.699  39.934 -64.438  1.00  0.00           C  
REMARK-SIMTK-COORDS    82.699196139    39.933955923   -64.437993461
ATOM   1977  C5   DA A  63      82.940  41.324 -64.451  1.00  0.00           C  
REMARK-SIMTK-COORDS    82.939758860    41.324186383   -64.450557072
ATOM   1978  N7   DA A  63      83.848  42.107 -65.139  1.00  0.00           N  
REMARK-SIMTK-COORDS    83.847915713    42.107231429   -65.139311445
ATOM   1979  C8   DA A  63      83.584  43.315 -64.737  1.00  0.00           C  
REMARK-SIMTK-COORDS    83.583855882    43.315000579   -64.737316315
ATOM   1980  N9   DA A  63      82.553  43.381 -63.840  1.00  0.00           N  
REMARK-SIMTK-COORDS    82.552741529    43.380901301   -63.840478935
ATOM   1981  C4   DA A  63      82.134  42.087 -63.656  1.00  0.00           C  
REMARK-SIMTK-COORDS    82.133557777    42.086987252   -63.655715800
ATOM   1982  N3   DA A  63      81.139  41.666 -62.853  1.00  0.00           N  
REMARK-SIMTK-COORDS    81.138758737    41.666257841   -62.852635086
ATOM   1983  C2   DA A  63      81.020  40.358 -62.924  1.00  0.00           C  
REMARK-SIMTK-COORDS    81.019833410    40.357633965   -62.924491317
ATOM   1984  N1   DA A  63      81.713  39.484 -63.648  1.00  0.00           N  
REMARK-SIMTK-COORDS    81.713051492    39.483840023   -63.647971682
ATOM   1985  H1'  DA A  63      81.422  44.262 -62.303  1.00  0.00           H  
REMARK-SIMTK-COORDS    81.421629264    44.261573176   -62.302830050
ATOM   1986 1H2'  DA A  63      83.342  45.547 -61.769  1.00  0.00           H  
REMARK-SIMTK-COORDS    83.342236829    45.547352172   -61.768930290
ATOM   1987 2H2'  DA A  63      83.911  45.573 -63.433  1.00  0.00           H  
REMARK-SIMTK-COORDS    83.910725295    45.572754686   -63.432585776
ATOM   1988  H3'  DA A  63      82.937  47.761 -63.266  1.00  0.00           H  
REMARK-SIMTK-COORDS    82.936659485    47.761434228   -63.266228747
ATOM   1989  H4'  DA A  63      80.512  47.242 -64.196  1.00  0.00           H  
REMARK-SIMTK-COORDS    80.511832602    47.242190071   -64.196215895
ATOM   1990 1H5'  DA A  63      81.501  46.162 -66.337  1.00  0.00           H  
REMARK-SIMTK-COORDS    81.501311820    46.162438315   -66.337397116
ATOM   1991 2H5'  DA A  63      81.916  47.835 -65.907  1.00  0.00           H  
REMARK-SIMTK-COORDS    81.915941002    47.834979562   -65.907097896
ATOM   1992  H61  DA A  63      83.193  38.056 -65.127  1.00  0.00           H  
REMARK-SIMTK-COORDS    83.192563393    38.055526079   -65.126698097
ATOM   1993  H62  DA A  63      84.169  39.398 -65.780  1.00  0.00           H  
REMARK-SIMTK-COORDS    84.168834519    39.398261791   -65.780369649
ATOM   1994  H8   DA A  63      84.131  44.192 -65.083  1.00  0.00           H  
REMARK-SIMTK-COORDS    84.131150381    44.191806804   -65.082808103
ATOM   1995  H2   DA A  63      80.237  39.927 -62.300  1.00  0.00           H  
REMARK-SIMTK-COORDS    80.236986445    39.926532713   -62.299900779
ATOM   1996  P    DG A  64      82.144  47.319 -60.084  1.00  0.00           P  
REMARK-SIMTK-COORDS    82.144461491    47.318841440   -60.083643774
ATOM   1997  OP1  DG A  64      83.618  47.296 -60.246  1.00  0.00           O  
REMARK-SIMTK-COORDS    83.617722304    47.296190575   -60.245953706
ATOM   1998  OP2  DG A  64      81.617  48.286 -59.101  1.00  0.00           O  
REMARK-SIMTK-COORDS    81.617100787    48.285933972   -59.100877921
ATOM   1999  O5'  DG A  64      81.628  45.851 -59.737  1.00  0.00           O  
REMARK-SIMTK-COORDS    81.627557259    45.850572459   -59.736685254
ATOM   2000  O3'  DG A  64      79.571  44.171 -56.448  1.00  0.00           O  
REMARK-SIMTK-COORDS    79.571468441    44.171307851   -56.448151363
ATOM   2001  C1'  DG A  64      81.260  42.777 -58.489  1.00  0.00           C  
REMARK-SIMTK-COORDS    81.259688759    42.777438708   -58.489140578
ATOM   2002  C2'  DG A  64      81.676  43.925 -57.578  1.00  0.00           C  
REMARK-SIMTK-COORDS    81.676182391    43.925204695   -57.578396215
ATOM   2003  C3'  DG A  64      80.390  44.729 -57.474  1.00  0.00           C  
REMARK-SIMTK-COORDS    80.390289883    44.728884949   -57.473837586
ATOM   2004  C4'  DG A  64      79.772  44.564 -58.860  1.00  0.00           C  
REMARK-SIMTK-COORDS    79.771565333    44.563613423   -58.859785368
ATOM   2005  C5'  DG A  64      80.220  45.545 -59.917  1.00  0.00           C  
REMARK-SIMTK-COORDS    80.220322296    45.544900763   -59.916695177
ATOM   2006  O4'  DG A  64      80.168  43.217 -59.273  1.00  0.00           O  
REMARK-SIMTK-COORDS    80.167739930    43.217454505   -59.273301821
ATOM   2007  N2   DG A  64      81.769  37.637 -59.560  1.00  0.00           N  
REMARK-SIMTK-COORDS    81.768650136    37.637364474   -59.559537316
ATOM   2008  O6   DG A  64      85.076  39.678 -61.988  1.00  0.00           O  
REMARK-SIMTK-COORDS    85.075732477    39.678109617   -61.987736371
ATOM   2009  C6   DG A  64      84.139  39.851 -61.207  1.00  0.00           C  
REMARK-SIMTK-COORDS    84.139470932    39.851252235   -61.206806187
ATOM   2010  C5   DG A  64      83.654  41.057 -60.652  1.00  0.00           C  
REMARK-SIMTK-COORDS    83.653509344    41.056647197   -60.652375558
ATOM   2011  N7   DG A  64      84.090  42.371 -60.831  1.00  0.00           N  
REMARK-SIMTK-COORDS    84.089785569    42.371403922   -60.830588377
ATOM   2012  C8   DG A  64      83.279  43.077 -60.085  1.00  0.00           C  
REMARK-SIMTK-COORDS    83.278752518    43.076661244   -60.084669145
ATOM   2013  N9   DG A  64      82.333  42.328 -59.417  1.00  0.00           N  
REMARK-SIMTK-COORDS    82.332509015    42.328251326   -59.417379983
ATOM   2014  C4   DG A  64      82.576  41.024 -59.786  1.00  0.00           C  
REMARK-SIMTK-COORDS    82.575511542    41.023776077   -59.786367921
ATOM   2015  N3   DG A  64      81.878  39.939 -59.359  1.00  0.00           N  
REMARK-SIMTK-COORDS    81.877584684    39.939060686   -59.359225531
ATOM   2016  C2   DG A  64      82.340  38.803 -59.875  1.00  0.00           C  
REMARK-SIMTK-COORDS    82.340171398    38.803457714   -59.874749946
ATOM   2017  N1   DG A  64      83.403  38.743 -60.754  1.00  0.00           N  
REMARK-SIMTK-COORDS    83.403393839    38.742752261   -60.754289535
ATOM   2018  H1'  DG A  64      80.929  41.917 -57.906  1.00  0.00           H  
REMARK-SIMTK-COORDS    80.929118402    41.916966604   -57.906199760
ATOM   2019 1H2'  DG A  64      82.007  43.577 -56.600  1.00  0.00           H  
REMARK-SIMTK-COORDS    82.007491720    43.576559142   -56.599761245
ATOM   2020 2H2'  DG A  64      82.482  44.520 -58.006  1.00  0.00           H  
REMARK-SIMTK-COORDS    82.482275070    44.519809747   -58.005637863
ATOM   2021  H3'  DG A  64      80.583  45.780 -57.251  1.00  0.00           H  
REMARK-SIMTK-COORDS    80.582589423    45.779615955   -57.251113006
ATOM   2022  H4'  DG A  64      78.694  44.673 -58.741  1.00  0.00           H  
REMARK-SIMTK-COORDS    78.693642362    44.673351564   -58.741119415
ATOM   2023 1H5'  DG A  64      80.062  45.107 -60.902  1.00  0.00           H  
REMARK-SIMTK-COORDS    80.062306140    45.107378624   -60.902246430
ATOM   2024 2H5'  DG A  64      79.632  46.457 -59.832  1.00  0.00           H  
REMARK-SIMTK-COORDS    79.631733930    46.457226864   -59.832061725
ATOM   2025  H21  DG A  64      80.972  37.614 -58.909  1.00  0.00           H  
REMARK-SIMTK-COORDS    80.972173756    37.614185918   -58.909431839
ATOM   2026  H22  DG A  64      82.127  36.762 -59.967  1.00  0.00           H  
REMARK-SIMTK-COORDS    82.126734978    36.761890114   -59.966791404
ATOM   2027  H8   DG A  64      83.345  44.161 -59.999  1.00  0.00           H  
REMARK-SIMTK-COORDS    83.345035216    44.161431307   -59.999050722
ATOM   2028  H1   DG A  64      83.676  37.814 -61.105  1.00  0.00           H  
REMARK-SIMTK-COORDS    83.676224241    37.814001647   -61.104857458
ATOM   2029  P    DC A  65      80.337  44.118 -54.988  1.00  0.00           P  
REMARK-SIMTK-COORDS    80.336834580    44.118249526   -54.988156463
ATOM   2030  OP1  DC A  65      81.664  44.771 -54.885  1.00  0.00           O  
REMARK-SIMTK-COORDS    81.664207427    44.770609943   -54.884618014
ATOM   2031  OP2  DC A  65      79.414  44.345 -53.859  1.00  0.00           O  
REMARK-SIMTK-COORDS    79.414004368    44.345030295   -53.859184859
ATOM   2032  O5'  DC A  65      80.534  42.553 -55.228  1.00  0.00           O  
REMARK-SIMTK-COORDS    80.534369002    42.553429053   -55.227795861
ATOM   2033  O3'  DC A  65      79.409  39.098 -53.070  1.00  0.00           O  
REMARK-SIMTK-COORDS    79.409008456    39.098352026   -53.069645641
ATOM   2034  C1'  DC A  65      81.577  39.386 -55.114  1.00  0.00           C  
REMARK-SIMTK-COORDS    81.576559907    39.385591455   -55.114389198
ATOM   2035  C2'  DC A  65      81.415  40.182 -53.826  1.00  0.00           C  
REMARK-SIMTK-COORDS    81.414576928    40.181947211   -53.825903255
ATOM   2036  C3'  DC A  65      79.903  40.278 -53.700  1.00  0.00           C  
REMARK-SIMTK-COORDS    79.902976315    40.277676957   -53.700410622
ATOM   2037  C4'  DC A  65      79.448  40.390 -55.154  1.00  0.00           C  
REMARK-SIMTK-COORDS    79.447930409    40.390073208   -55.153757554
ATOM   2038  C5'  DC A  65      79.421  41.780 -55.744  1.00  0.00           C  
REMARK-SIMTK-COORDS    79.420548749    41.780410651   -55.743774536
ATOM   2039  O4'  DC A  65      80.416  39.584 -55.898  1.00  0.00           O  
REMARK-SIMTK-COORDS    80.416410239    39.584492556   -55.898233633
ATOM   2040  N4   DC A  65      85.962  40.729 -58.192  1.00  0.00           N  
REMARK-SIMTK-COORDS    85.962182913    40.728877470   -58.191637568
ATOM   2041  C4   DC A  65      84.907  40.438 -57.447  1.00  0.00           C  
REMARK-SIMTK-COORDS    84.906745914    40.438222569   -57.446907773
ATOM   2042  N3   DC A  65      84.541  39.156 -57.337  1.00  0.00           N  
REMARK-SIMTK-COORDS    84.540951908    39.155798621   -57.337087181
ATOM   2043  C2   DC A  65      83.467  38.801 -56.590  1.00  0.00           C  
REMARK-SIMTK-COORDS    83.466518427    38.800514877   -56.589665508
ATOM   2044  O2   DC A  65      83.103  37.624 -56.470  1.00  0.00           O  
REMARK-SIMTK-COORDS    83.102759020    37.623930055   -56.469847933
ATOM   2045  N1   DC A  65      82.751  39.797 -55.930  1.00  0.00           N  
REMARK-SIMTK-COORDS    82.751328685    39.797123975   -55.929677677
ATOM   2046  C6   DC A  65      83.117  41.100 -56.034  1.00  0.00           C  
REMARK-SIMTK-COORDS    83.117041986    41.100011157   -56.033561135
ATOM   2047  C5   DC A  65      84.193  41.479 -56.774  1.00  0.00           C  
REMARK-SIMTK-COORDS    84.192960437    41.478618840   -56.774441497
ATOM   2048  H1'  DC A  65      81.662  38.318 -54.906  1.00  0.00           H  
REMARK-SIMTK-COORDS    81.662134274    38.318462688   -54.906239681
ATOM   2049 1H2'  DC A  65      81.853  39.671 -52.966  1.00  0.00           H  
REMARK-SIMTK-COORDS    81.852921978    39.671327830   -52.966178610
ATOM   2050 2H2'  DC A  65      81.872  41.168 -53.889  1.00  0.00           H  
REMARK-SIMTK-COORDS    81.871860619    41.168477788   -53.889014637
ATOM   2051  H3'  DC A  65      79.596  41.152 -53.124  1.00  0.00           H  
REMARK-SIMTK-COORDS    79.596185245    41.151563039   -53.123750968
ATOM   2052  H4'  DC A  65      78.435  39.990 -55.200  1.00  0.00           H  
REMARK-SIMTK-COORDS    78.434650712    39.989684915   -55.200335122
ATOM   2053 1H5'  DC A  65      79.494  41.711 -56.829  1.00  0.00           H  
REMARK-SIMTK-COORDS    79.493611837    41.710502693   -56.828567449
ATOM   2054 2H5'  DC A  65      78.482  42.264 -55.477  1.00  0.00           H  
REMARK-SIMTK-COORDS    78.481854223    42.264060242   -55.477112466
ATOM   2055  H41  DC A  65      86.267  41.708 -58.294  1.00  0.00           H  
REMARK-SIMTK-COORDS    86.267260539    41.708096136   -58.294104374
ATOM   2056  H42  DC A  65      86.477  39.977 -58.671  1.00  0.00           H  
REMARK-SIMTK-COORDS    86.476908416    39.976618695   -58.671467114
ATOM   2057  H6   DC A  65      82.535  41.859 -55.510  1.00  0.00           H  
REMARK-SIMTK-COORDS    82.535274045    41.859453529   -55.510008515
ATOM   2058  H5   DC A  65      84.495  42.523 -56.852  1.00  0.00           H  
REMARK-SIMTK-COORDS    84.494560914    42.523427956   -56.852397030
ATOM   2059  P    DT A  66      79.860  38.475 -51.684  1.00  0.00           P  
REMARK-SIMTK-COORDS    79.859800723    38.475253276   -51.683948371
ATOM   2060  OP1  DT A  66      80.683  39.564 -51.105  1.00  0.00           O  
REMARK-SIMTK-COORDS    80.682812230    39.563808288   -51.104723849
ATOM   2061  OP2  DT A  66      78.926  37.808 -50.756  1.00  0.00           O  
REMARK-SIMTK-COORDS    78.925759512    37.807534333   -50.755635692
ATOM   2062  O5'  DT A  66      80.816  37.397 -52.368  1.00  0.00           O  
REMARK-SIMTK-COORDS    80.815533614    37.396910114   -52.367944471
ATOM   2063  O3'  DT A  66      81.521  33.281 -51.717  1.00  0.00           O  
REMARK-SIMTK-COORDS    81.521200603    33.280929637   -51.716542281
ATOM   2064  C1'  DT A  66      83.295  35.277 -53.070  1.00  0.00           C  
REMARK-SIMTK-COORDS    83.295042161    35.277432401   -53.069535938
ATOM   2065  C2'  DT A  66      82.735  35.353 -51.656  1.00  0.00           C  
REMARK-SIMTK-COORDS    82.735022578    35.353030465   -51.655752716
ATOM   2066  C3'  DT A  66      81.374  34.695 -51.819  1.00  0.00           C  
REMARK-SIMTK-COORDS    81.373751580    34.695447828   -51.818557338
ATOM   2067  C4'  DT A  66      80.951  35.133 -53.219  1.00  0.00           C  
REMARK-SIMTK-COORDS    80.950690010    35.132746508   -53.219135352
ATOM   2068  C5'  DT A  66      80.245  36.465 -53.322  1.00  0.00           C  
REMARK-SIMTK-COORDS    80.245244101    36.465079597   -53.322191693
ATOM   2069  O4'  DT A  66      82.205  35.208 -53.968  1.00  0.00           O  
REMARK-SIMTK-COORDS    82.205489982    35.208426540   -53.968448748
ATOM   2070  O4   DT A  66      86.447  39.559 -54.544  1.00  0.00           O  
REMARK-SIMTK-COORDS    86.447268730    39.559191695   -54.544095878
ATOM   2071  C4   DT A  66      85.709  38.634 -54.188  1.00  0.00           C  
REMARK-SIMTK-COORDS    85.708834448    38.634048526   -54.187789928
ATOM   2072  N3   DT A  66      85.976  37.335 -54.555  1.00  0.00           N  
REMARK-SIMTK-COORDS    85.976411722    37.335437214   -54.555395780
ATOM   2073  C2   DT A  66      85.239  36.215 -54.226  1.00  0.00           C  
REMARK-SIMTK-COORDS    85.238989993    36.215382061   -54.226113763
ATOM   2074  O2   DT A  66      85.556  35.101 -54.599  1.00  0.00           O  
REMARK-SIMTK-COORDS    85.556196598    35.100605430   -54.598986440
ATOM   2075  N1   DT A  66      84.124  36.453 -53.450  1.00  0.00           N  
REMARK-SIMTK-COORDS    84.123956703    36.453398544   -53.450441850
ATOM   2076  C6   DT A  66      83.778  37.716 -53.036  1.00  0.00           C  
REMARK-SIMTK-COORDS    83.778207706    37.715910118   -53.036317286
ATOM   2077  C5   DT A  66      84.527  38.785 -53.373  1.00  0.00           C  
REMARK-SIMTK-COORDS    84.526648311    38.785385572   -53.372898503
ATOM   2078  C7   DT A  66      84.192  40.184 -52.954  1.00  0.00           C  
REMARK-SIMTK-COORDS    84.192071245    40.183964325   -52.953586379
ATOM   2079  H1'  DT A  66      83.897  34.378 -53.203  1.00  0.00           H  
REMARK-SIMTK-COORDS    83.897005012    34.377629313   -53.203013010
ATOM   2080 1H2'  DT A  66      83.353  34.813 -50.936  1.00  0.00           H  
REMARK-SIMTK-COORDS    83.352627826    34.812767567   -50.935721635
ATOM   2081 2H2'  DT A  66      82.641  36.379 -51.303  1.00  0.00           H  
REMARK-SIMTK-COORDS    82.640672814    36.378681182   -51.302663877
ATOM   2082  H3'  DT A  66      80.661  35.039 -51.067  1.00  0.00           H  
REMARK-SIMTK-COORDS    80.661291426    35.039359595   -51.067442682
ATOM   2083  H4'  DT A  66      80.272  34.369 -53.599  1.00  0.00           H  
REMARK-SIMTK-COORDS    80.272187326    34.368592499   -53.598992899
ATOM   2084 1H5'  DT A  66      80.363  36.856 -54.333  1.00  0.00           H  
REMARK-SIMTK-COORDS    80.362561205    36.855658339   -54.332802866
ATOM   2085 2H5'  DT A  66      79.186  36.326 -53.113  1.00  0.00           H  
REMARK-SIMTK-COORDS    79.185568623    36.326249995   -53.113466462
ATOM   2086  H3   DT A  66      86.812  37.183 -55.139  1.00  0.00           H  
REMARK-SIMTK-COORDS    86.811758670    37.183298705   -55.138787888
ATOM   2087  H6   DT A  66      82.885  37.856 -52.428  1.00  0.00           H  
REMARK-SIMTK-COORDS    82.885255397    37.856359050   -52.427647202
ATOM   2088  H71  DT A  66      84.879  40.883 -53.433  1.00  0.00           H  
REMARK-SIMTK-COORDS    84.879324579    40.883025886   -53.433442388
ATOM   2089  H72  DT A  66      83.170  40.419 -53.253  1.00  0.00           H  
REMARK-SIMTK-COORDS    83.170416064    40.419212150   -53.252695310
ATOM   2090  H73  DT A  66      84.283  40.271 -51.871  1.00  0.00           H  
REMARK-SIMTK-COORDS    84.282581925    40.271352532   -51.870966816
ATOM   2091  P    DA A  67      82.135  32.610 -50.555  1.00  0.00           P  
REMARK-SIMTK-COORDS    82.134626831    32.609701085   -50.554630467
ATOM   2092  OP1  DA A  67      82.297  33.660 -49.519  1.00  0.00           O  
REMARK-SIMTK-COORDS    82.296544025    33.659936060   -49.519473320
ATOM   2093  OP2  DA A  67      81.617  31.310 -50.083  1.00  0.00           O  
REMARK-SIMTK-COORDS    81.617078651    31.310370318   -50.083316941
ATOM   2094  O5'  DA A  67      83.519  32.402 -51.318  1.00  0.00           O  
REMARK-SIMTK-COORDS    83.519207623    32.402124985   -51.318265977
ATOM   2095  O3'  DA A  67      86.132  29.115 -51.799  1.00  0.00           O  
REMARK-SIMTK-COORDS    86.132189801    29.114896901   -51.798974477
ATOM   2096  C1'  DA A  67      86.744  32.030 -52.096  1.00  0.00           C  
REMARK-SIMTK-COORDS    86.743800845    32.030248952   -52.095641542
ATOM   2097  C2'  DA A  67      86.169  31.331 -50.871  1.00  0.00           C  
REMARK-SIMTK-COORDS    86.169112888    31.330708804   -50.870798150
ATOM   2098  C3'  DA A  67      85.313  30.243 -51.501  1.00  0.00           C  
REMARK-SIMTK-COORDS    85.312530296    30.242745585   -51.501023742
ATOM   2099  C4'  DA A  67      84.778  30.919 -52.762  1.00  0.00           C  
REMARK-SIMTK-COORDS    84.778331054    30.919138225   -52.761900091
ATOM   2100  C5'  DA A  67      83.514  31.731 -52.604  1.00  0.00           C  
REMARK-SIMTK-COORDS    83.514201643    31.730553298   -52.603914611
ATOM   2101  O4'  DA A  67      85.860  31.813 -53.177  1.00  0.00           O  
REMARK-SIMTK-COORDS    85.859634370    31.813282771   -53.177425865
ATOM   2102  N6   DA A  67      88.462  37.826 -52.095  1.00  0.00           N  
REMARK-SIMTK-COORDS    88.462157755    37.826367608   -52.095410719
ATOM   2103  C6   DA A  67      88.597  36.526 -52.408  1.00  0.00           C  
REMARK-SIMTK-COORDS    88.596907113    36.525816869   -52.407717276
ATOM   2104  C5   DA A  67      87.666  35.540 -52.018  1.00  0.00           C  
REMARK-SIMTK-COORDS    87.665664429    35.540078309   -52.018005130
ATOM   2105  N7   DA A  67      86.484  35.605 -51.303  1.00  0.00           N  
REMARK-SIMTK-COORDS    86.483756117    35.604550985   -51.303003720
ATOM   2106  C8   DA A  67      86.074  34.371 -51.269  1.00  0.00           C  
REMARK-SIMTK-COORDS    86.073867941    34.371308012   -51.269277588
ATOM   2107  N9   DA A  67      86.900  33.501 -51.927  1.00  0.00           N  
REMARK-SIMTK-COORDS    86.899892181    33.501125914   -51.926791141
ATOM   2108  C4   DA A  67      87.933  34.262 -52.414  1.00  0.00           C  
REMARK-SIMTK-COORDS    87.933356145    34.261506073   -52.414479821
ATOM   2109  N3   DA A  67      88.989  33.828 -53.128  1.00  0.00           N  
REMARK-SIMTK-COORDS    88.988965818    33.828390649   -53.128395957
ATOM   2110  C2   DA A  67      89.782  34.836 -53.423  1.00  0.00           C  
REMARK-SIMTK-COORDS    89.782485099    34.836158589   -53.422562455
ATOM   2111  N1   DA A  67      89.660  36.125 -53.121  1.00  0.00           N  
REMARK-SIMTK-COORDS    89.659605520    36.125239424   -53.121460792
ATOM   2112  H1'  DA A  67      87.713  31.613 -52.365  1.00  0.00           H  
REMARK-SIMTK-COORDS    87.713266506    31.612899188   -52.365407193
ATOM   2113 1H2'  DA A  67      86.947  30.904 -50.235  1.00  0.00           H  
REMARK-SIMTK-COORDS    86.946616548    30.903940206   -50.235469400
ATOM   2114 2H2'  DA A  67      85.572  32.000 -50.255  1.00  0.00           H  
REMARK-SIMTK-COORDS    85.571558637    31.999575423   -50.254788115
ATOM   2115  H3'  DA A  67      84.498  29.934 -50.844  1.00  0.00           H  
REMARK-SIMTK-COORDS    84.497650511    29.934124350   -50.844220217
ATOM   2116  H4'  DA A  67      84.576  30.128 -53.484  1.00  0.00           H  
REMARK-SIMTK-COORDS    84.576323324    30.128237602   -53.484372984
ATOM   2117 1H5'  DA A  67      83.460  32.469 -53.403  1.00  0.00           H  
REMARK-SIMTK-COORDS    83.460300075    32.468647515   -53.403357259
ATOM   2118 2H5'  DA A  67      82.652  31.068 -52.669  1.00  0.00           H  
REMARK-SIMTK-COORDS    82.652138062    31.067856713   -52.669103701
ATOM   2119  H61  DA A  67      89.171  38.505 -52.404  1.00  0.00           H  
REMARK-SIMTK-COORDS    89.171181338    38.504811389   -52.404002026
ATOM   2120  H62  DA A  67      87.650  38.141 -51.546  1.00  0.00           H  
REMARK-SIMTK-COORDS    87.649953384    38.141002831   -51.545608267
ATOM   2121  H8   DA A  67      85.159  34.060 -50.766  1.00  0.00           H  
REMARK-SIMTK-COORDS    85.158589775    34.060387944   -50.766008685
ATOM   2122  H2   DA A  67      90.671  34.576 -53.999  1.00  0.00           H  
REMARK-SIMTK-COORDS    90.670712137    34.576157698   -53.998985274
ATOM   2123  P    DA A  68      86.960  28.399 -50.777  1.00  0.00           P  
REMARK-SIMTK-COORDS    86.960400580    28.398949177   -50.777334934
ATOM   2124  OP1  DA A  68      86.526  28.965 -49.476  1.00  0.00           O  
REMARK-SIMTK-COORDS    86.526470525    28.964751139   -49.476437610
ATOM   2125  OP2  DA A  68      87.139  26.934 -50.819  1.00  0.00           O  
REMARK-SIMTK-COORDS    87.138632438    26.934460570   -50.819281606
ATOM   2126  O5'  DA A  68      88.299  29.126 -51.250  1.00  0.00           O  
REMARK-SIMTK-COORDS    88.298581678    29.126254319   -51.250187531
ATOM   2127  O3'  DA A  68      92.223  27.789 -52.071  1.00  0.00           O  
REMARK-SIMTK-COORDS    92.223300175    27.789018759   -52.070559873
ATOM   2128  C1'  DA A  68      91.311  30.557 -51.385  1.00  0.00           C  
REMARK-SIMTK-COORDS    91.311331214    30.556578910   -51.384789920
ATOM   2129  C2'  DA A  68      91.105  29.290 -50.565  1.00  0.00           C  
REMARK-SIMTK-COORDS    91.104509387    29.289981653   -50.564533789
ATOM   2130  C3'  DA A  68      90.937  28.235 -51.648  1.00  0.00           C  
REMARK-SIMTK-COORDS    90.936829328    28.235456119   -51.648250217
ATOM   2131  C4'  DA A  68      90.198  28.994 -52.749  1.00  0.00           C  
REMARK-SIMTK-COORDS    90.197582443    28.994115553   -52.748538773
ATOM   2132  C5'  DA A  68      88.691  29.030 -52.643  1.00  0.00           C  
REMARK-SIMTK-COORDS    88.691267213    29.030098040   -52.643197955
ATOM   2133  O4'  DA A  68      90.707  30.362 -52.648  1.00  0.00           O  
REMARK-SIMTK-COORDS    90.706674766    30.362360452   -52.648020608
ATOM   2134  N6   DA A  68      89.905  36.077 -49.362  1.00  0.00           N  
REMARK-SIMTK-COORDS    89.904509155    36.077071146   -49.361733033
ATOM   2135  C6   DA A  68      90.685  35.184 -49.995  1.00  0.00           C  
REMARK-SIMTK-COORDS    90.685332486    35.184478904   -49.994756741
ATOM   2136  C5   DA A  68      90.353  33.818 -50.113  1.00  0.00           C  
REMARK-SIMTK-COORDS    90.353029597    33.818332415   -50.113025758
ATOM   2137  N7   DA A  68      89.264  33.083 -49.683  1.00  0.00           N  
REMARK-SIMTK-COORDS    89.263965212    33.082869728   -49.682532550
ATOM   2138  C8   DA A  68      89.523  31.876 -50.091  1.00  0.00           C  
REMARK-SIMTK-COORDS    89.523370356    31.876268066   -50.091011923
ATOM   2139  N9   DA A  68      90.704  31.771 -50.774  1.00  0.00           N  
REMARK-SIMTK-COORDS    90.703993298    31.770999214   -50.774316349
ATOM   2140  C4   DA A  68      91.242  33.034 -50.790  1.00  0.00           C  
REMARK-SIMTK-COORDS    91.241939983    33.033712376   -50.789640656
ATOM   2141  N3   DA A  68      92.406  33.410 -51.351  1.00  0.00           N  
REMARK-SIMTK-COORDS    92.405712992    33.409976580   -51.351454356
ATOM   2142  C2   DA A  68      92.603  34.698 -51.167  1.00  0.00           C  
REMARK-SIMTK-COORDS    92.603276964    34.697967126   -51.167465687
ATOM   2143  N1   DA A  68      91.839  35.591 -50.546  1.00  0.00           N  
REMARK-SIMTK-COORDS    91.838986918    35.590515719   -50.545606591
ATOM   2144  H1'  DA A  68      92.371  30.749 -51.546  1.00  0.00           H  
REMARK-SIMTK-COORDS    92.371368593    30.749347497   -51.545970024
ATOM   2145 1H2'  DA A  68      91.960  29.067 -49.925  1.00  0.00           H  
REMARK-SIMTK-COORDS    91.959690265    29.067394698   -49.924684813
ATOM   2146 2H2'  DA A  68      90.224  29.349 -49.928  1.00  0.00           H  
REMARK-SIMTK-COORDS    90.224039070    29.348603451   -49.927935402
ATOM   2147  H3'  DA A  68      90.354  27.381 -51.299  1.00  0.00           H  
REMARK-SIMTK-COORDS    90.354346284    27.381392318   -51.299028902
ATOM   2148  H4'  DA A  68      90.452  28.512 -53.692  1.00  0.00           H  
REMARK-SIMTK-COORDS    90.452345317    28.511566411   -53.692223150
ATOM   2149 1H5'  DA A  68      88.315  29.893 -53.191  1.00  0.00           H  
REMARK-SIMTK-COORDS    88.314580687    29.893038656   -53.191137508
ATOM   2150 2H5'  DA A  68      88.279  28.121 -53.079  1.00  0.00           H  
REMARK-SIMTK-COORDS    88.279404865    28.120830764   -53.079285595
ATOM   2151  H61  DA A  68      90.194  37.062 -49.303  1.00  0.00           H  
REMARK-SIMTK-COORDS    90.194064724    37.062450806   -49.303307885
ATOM   2152  H62  DA A  68      89.018  35.772 -48.934  1.00  0.00           H  
REMARK-SIMTK-COORDS    89.018348715    35.772158859   -48.934296285
ATOM   2153  H8   DA A  68      88.863  31.029 -49.908  1.00  0.00           H  
REMARK-SIMTK-COORDS    88.862551177    31.029309407   -49.907534286
ATOM   2154  H2   DA A  68      93.529  35.091 -51.588  1.00  0.00           H  
REMARK-SIMTK-COORDS    93.529213681    35.091422063   -51.587757738
ATOM   2155  P    DA A  69      93.291  27.198 -51.056  1.00  0.00           P  
REMARK-SIMTK-COORDS    93.291287381    27.198131152   -51.056147736
ATOM   2156  OP1  DA A  69      92.552  27.013 -49.783  1.00  0.00           O  
REMARK-SIMTK-COORDS    92.551913296    27.013480475   -49.783359031
ATOM   2157  OP2  DA A  69      94.186  26.093 -51.452  1.00  0.00           O  
REMARK-SIMTK-COORDS    94.185758544    26.092769812   -51.451559732
ATOM   2158  O5'  DA A  69      94.106  28.568 -51.000  1.00  0.00           O  
REMARK-SIMTK-COORDS    94.106499004    28.567649420   -51.000105580
ATOM   2159  O3'  DA A  69      98.212  29.542 -51.245  1.00  0.00           O  
REMARK-SIMTK-COORDS    98.212077686    29.541801371   -51.244802677
ATOM   2160  C1'  DA A  69      95.989  31.159 -50.060  1.00  0.00           C  
REMARK-SIMTK-COORDS    95.988843777    31.158573876   -50.059629840
ATOM   2161  C2'  DA A  69      96.399  29.741 -49.681  1.00  0.00           C  
REMARK-SIMTK-COORDS    96.398621387    29.741227597   -49.681376174
ATOM   2162  C3'  DA A  69      96.853  29.176 -51.019  1.00  0.00           C  
REMARK-SIMTK-COORDS    96.852762450    29.175935929   -51.018830182
ATOM   2163  C4'  DA A  69      95.901  29.843 -52.010  1.00  0.00           C  
REMARK-SIMTK-COORDS    95.901426980    29.843243575   -52.009964043
ATOM   2164  C5'  DA A  69      94.579  29.151 -52.241  1.00  0.00           C  
REMARK-SIMTK-COORDS    94.579251256    29.150631117   -52.241300025
ATOM   2165  O4'  DA A  69      95.644  31.162 -51.431  1.00  0.00           O  
REMARK-SIMTK-COORDS    95.643918837    31.162192601   -51.430795654
ATOM   2166  N6   DA A  69      91.869  34.344 -46.989  1.00  0.00           N  
REMARK-SIMTK-COORDS    91.868821580    34.344016206   -46.989431759
ATOM   2167  C6   DA A  69      93.031  34.187 -47.647  1.00  0.00           C  
REMARK-SIMTK-COORDS    93.030525293    34.186925423   -47.647377022
ATOM   2168  C5   DA A  69      93.440  32.956 -48.203  1.00  0.00           C  
REMARK-SIMTK-COORDS    93.440356788    32.956317922   -48.202725855
ATOM   2169  N7   DA A  69      92.846  31.708 -48.244  1.00  0.00           N  
REMARK-SIMTK-COORDS    92.846461045    31.708184004   -48.244445973
ATOM   2170  C8   DA A  69      93.703  30.978 -48.895  1.00  0.00           C  
REMARK-SIMTK-COORDS    93.703467956    30.978379323   -48.894798403
ATOM   2171  N9   DA A  69      94.816  31.666 -49.297  1.00  0.00           N  
REMARK-SIMTK-COORDS    94.815715154    31.666377718   -49.296571199
ATOM   2172  C4   DA A  69      94.643  32.952 -48.848  1.00  0.00           C  
REMARK-SIMTK-COORDS    94.643421151    32.952088294   -48.847874093
ATOM   2173  N3   DA A  69      95.491  33.985 -49.009  1.00  0.00           N  
REMARK-SIMTK-COORDS    95.490876852    33.985189374   -49.009422826
ATOM   2174  C2   DA A  69      95.000  35.068 -48.444  1.00  0.00           C  
REMARK-SIMTK-COORDS    95.000328067    35.067583289   -48.444101412
ATOM   2175  N1   DA A  69      93.854  35.236 -47.793  1.00  0.00           N  
REMARK-SIMTK-COORDS    93.853577419    35.236035294   -47.792888793
ATOM   2176  H1'  DA A  69      96.815  31.855 -49.919  1.00  0.00           H  
REMARK-SIMTK-COORDS    96.814717022    31.855031105   -49.919277736
ATOM   2177 1H2'  DA A  69      97.208  29.726 -48.950  1.00  0.00           H  
REMARK-SIMTK-COORDS    97.207980656    29.726006131   -48.949944782
ATOM   2178 2H2'  DA A  69      95.571  29.168 -49.268  1.00  0.00           H  
REMARK-SIMTK-COORDS    95.571325768    29.167784324   -49.268257824
ATOM   2179  H3'  DA A  69      96.760  28.089 -51.054  1.00  0.00           H  
REMARK-SIMTK-COORDS    96.760046157    28.089289821   -51.054480219
ATOM   2180  H4'  DA A  69      96.422  29.891 -52.966  1.00  0.00           H  
REMARK-SIMTK-COORDS    96.422436603    29.890737943   -52.966306689
ATOM   2181 1H5'  DA A  69      93.854  29.877 -52.606  1.00  0.00           H  
REMARK-SIMTK-COORDS    93.853540496    29.876915809   -52.605513477
ATOM   2182 2H5'  DA A  69      94.710  28.369 -52.988  1.00  0.00           H  
REMARK-SIMTK-COORDS    94.709830162    28.368723281   -52.988387226
ATOM   2183  H61  DA A  69      91.618  35.264 -46.603  1.00  0.00           H  
REMARK-SIMTK-COORDS    91.617834857    35.263654514   -46.602779399
ATOM   2184  H62  DA A  69      91.233  33.542 -46.872  1.00  0.00           H  
REMARK-SIMTK-COORDS    91.232823448    33.542387741   -46.871736479
ATOM   2185  H8   DA A  69      93.550  29.919 -49.101  1.00  0.00           H  
REMARK-SIMTK-COORDS    93.549925664    29.919387808   -49.101309265
ATOM   2186  H2   DA A  69      95.626  35.957 -48.522  1.00  0.00           H  
REMARK-SIMTK-COORDS    95.625507367    35.957451770   -48.522177851
ATOM   2187  P    DC A  70      99.342  29.094 -50.064  1.00  0.00           P  
REMARK-SIMTK-COORDS    99.341651368    29.094108953   -50.063560866
ATOM   2188  OP1  DC A  70      98.697  28.188 -49.083  1.00  0.00           O  
REMARK-SIMTK-COORDS    98.697262550    28.188104918   -49.082677213
ATOM   2189  OP2  DC A  70     100.694  28.708 -50.511  1.00  0.00           O  
REMARK-SIMTK-COORDS   100.693674932    28.707656847   -50.511119860
ATOM   2190  O5'  DC A  70      99.362  30.578 -49.478  1.00  0.00           O  
REMARK-SIMTK-COORDS    99.362181320    30.578017183   -49.478150849
ATOM   2191  O3'  DC A  70     102.448  33.305 -48.526  1.00  0.00           O  
REMARK-SIMTK-COORDS   102.447553871    33.304704648   -48.525650097
ATOM   2192  C1'  DC A  70      99.632  33.259 -47.509  1.00  0.00           C  
REMARK-SIMTK-COORDS    99.632070930    33.258602365   -47.509435361
ATOM   2193  C2'  DC A  70     100.662  32.140 -47.420  1.00  0.00           C  
REMARK-SIMTK-COORDS   100.661901554    32.139645343   -47.419986667
ATOM   2194  C3'  DC A  70     101.437  32.318 -48.715  1.00  0.00           C  
REMARK-SIMTK-COORDS   101.436521268    32.317550070   -48.715426055
ATOM   2195  C4'  DC A  70     100.359  32.775 -49.696  1.00  0.00           C  
REMARK-SIMTK-COORDS   100.358587016    32.774785952   -49.695686274
ATOM   2196  C5'  DC A  70      99.576  31.685 -50.391  1.00  0.00           C  
REMARK-SIMTK-COORDS    99.576343178    31.685246464   -50.390600858
ATOM   2197  O4'  DC A  70      99.437  33.563 -48.877  1.00  0.00           O  
REMARK-SIMTK-COORDS    99.437212723    33.563070102   -48.876640786
ATOM   2198  N4   DC A  70      94.700  32.119 -45.299  1.00  0.00           N  
REMARK-SIMTK-COORDS    94.700460936    32.118869023   -45.298599597
ATOM   2199  C4   DC A  70      95.884  32.362 -45.840  1.00  0.00           C  
REMARK-SIMTK-COORDS    95.884278719    32.361655961   -45.839598636
ATOM   2200  N3   DC A  70      96.406  33.586 -45.702  1.00  0.00           N  
REMARK-SIMTK-COORDS    96.406045207    33.586132852   -45.702146559
ATOM   2201  C2   DC A  70      97.614  33.892 -46.238  1.00  0.00           C  
REMARK-SIMTK-COORDS    97.613945492    33.891659303   -46.237780286
ATOM   2202  O2   DC A  70      98.122  35.015 -46.129  1.00  0.00           O  
REMARK-SIMTK-COORDS    98.121954416    35.014647604   -46.128907840
ATOM   2203  N1   DC A  70      98.308  32.903 -46.930  1.00  0.00           N  
REMARK-SIMTK-COORDS    98.308358161    32.902592197   -46.930490403
ATOM   2204  C6   DC A  70      97.788  31.657 -47.072  1.00  0.00           C  
REMARK-SIMTK-COORDS    97.787621923    31.657297913   -47.072366817
ATOM   2205  C5   DC A  70      96.580  31.328 -46.540  1.00  0.00           C  
REMARK-SIMTK-COORDS    96.579985142    31.327796536   -46.540492538
ATOM   2206  H1'  DC A  70      99.991  34.161 -47.012  1.00  0.00           H  
REMARK-SIMTK-COORDS    99.990826338    34.160680864   -47.012482708
ATOM   2207 1H2'  DC A  70     101.313  32.245 -46.550  1.00  0.00           H  
REMARK-SIMTK-COORDS   101.313143952    32.245436068   -46.550103536
ATOM   2208 2H2'  DC A  70     100.199  31.155 -47.365  1.00  0.00           H  
REMARK-SIMTK-COORDS   100.199344019    31.155089741   -47.364988556
ATOM   2209  H3'  DC A  70     101.898  31.386 -49.046  1.00  0.00           H  
REMARK-SIMTK-COORDS   101.898442645    31.385907144   -49.045583744
ATOM   2210  H4'  DC A  70     100.859  33.366 -50.464  1.00  0.00           H  
REMARK-SIMTK-COORDS   100.858829902    33.365695421   -50.463670034
ATOM   2211 1H5'  DC A  70      98.616  32.085 -50.714  1.00  0.00           H  
REMARK-SIMTK-COORDS    98.615951373    32.084936244   -50.714478400
ATOM   2212 2H5'  DC A  70     100.135  31.343 -51.261  1.00  0.00           H  
REMARK-SIMTK-COORDS   100.134957698    31.342664194   -51.260520513
ATOM   2213  H41  DC A  70      94.274  31.185 -45.388  1.00  0.00           H  
REMARK-SIMTK-COORDS    94.274223654    31.184668222   -45.388219027
ATOM   2214  H42  DC A  70      94.204  32.865 -44.791  1.00  0.00           H  
REMARK-SIMTK-COORDS    94.203606724    32.864617525   -44.790596582
ATOM   2215  H6   DC A  70      98.351  30.904 -47.624  1.00  0.00           H  
REMARK-SIMTK-COORDS    98.351351290    30.904416452   -47.624356587
ATOM   2216  H5   DC A  70      96.163  30.326 -46.645  1.00  0.00           H  
REMARK-SIMTK-COORDS    96.163265925    30.325755643   -46.645015941
ATOM   2217  P    DA A  71     103.681  33.216 -47.125  1.00  0.00           P  
REMARK-SIMTK-COORDS   103.681037369    33.215664147   -47.124899014
ATOM   2218  OP1  DA A  71     103.520  31.839 -46.595  1.00  0.00           O  
REMARK-SIMTK-COORDS   103.520441239    31.839213813   -46.595414017
ATOM   2219  OP2  DA A  71     105.070  33.684 -47.300  1.00  0.00           O  
REMARK-SIMTK-COORDS   105.069613768    33.684031410   -47.300229247
ATOM   2220  O5'  DA A  71     102.873  34.235 -46.202  1.00  0.00           O  
REMARK-SIMTK-COORDS   102.872802453    34.234735814   -46.202109624
ATOM   2221  O3'  DA A  71     103.983  37.570 -43.855  1.00  0.00           O  
REMARK-SIMTK-COORDS   103.982931290    37.570215904   -43.855449970
ATOM   2222  C1'  DA A  71     101.528  35.873 -43.623  1.00  0.00           C  
REMARK-SIMTK-COORDS   101.528196649    35.872637669   -43.623365987
ATOM   2223  C2'  DA A  71     102.977  35.408 -43.560  1.00  0.00           C  
REMARK-SIMTK-COORDS   102.977386779    35.408241293   -43.559742313
ATOM   2224  C3'  DA A  71     103.657  36.359 -44.534  1.00  0.00           C  
REMARK-SIMTK-COORDS   103.657064875    36.359174956   -44.533572306
ATOM   2225  C4'  DA A  71     102.590  36.566 -45.607  1.00  0.00           C  
REMARK-SIMTK-COORDS   102.590069469    36.565873518   -45.606643369
ATOM   2226  C5'  DA A  71     102.557  35.551 -46.724  1.00  0.00           C  
REMARK-SIMTK-COORDS   102.556928095    35.550546446   -46.724404339
ATOM   2227  O4'  DA A  71     101.325  36.498 -44.875  1.00  0.00           O  
REMARK-SIMTK-COORDS   101.324598095    36.498042413   -44.874964379
ATOM   2228  N6   DA A  71      96.835  32.245 -42.454  1.00  0.00           N  
REMARK-SIMTK-COORDS    96.835393456    32.245379127   -42.453607181
ATOM   2229  C6   DA A  71      97.514  33.404 -42.385  1.00  0.00           C  
REMARK-SIMTK-COORDS    97.514011353    33.403801884   -42.385346893
ATOM   2230  C5   DA A  71      98.776  33.593 -42.988  1.00  0.00           C  
REMARK-SIMTK-COORDS    98.775732976    33.593456809   -42.987724311
ATOM   2231  N7   DA A  71      99.584  32.762 -43.741  1.00  0.00           N  
REMARK-SIMTK-COORDS    99.584116051    32.761636156   -43.740640114
ATOM   2232  C8   DA A  71     100.619  33.499 -44.015  1.00  0.00           C  
REMARK-SIMTK-COORDS   100.618897645    33.499367089   -44.014527179
ATOM   2233  N9   DA A  71     100.539  34.766 -43.504  1.00  0.00           N  
REMARK-SIMTK-COORDS   100.539223950    34.766259478   -43.504142248
ATOM   2234  C4   DA A  71      99.340  34.827 -42.838  1.00  0.00           C  
REMARK-SIMTK-COORDS    99.340482987    34.827281797   -42.838287625
ATOM   2235  N3   DA A  71      98.837  35.885 -42.175  1.00  0.00           N  
REMARK-SIMTK-COORDS    98.837199198    35.884514845   -42.174555216
ATOM   2236  C2   DA A  71      97.667  35.580 -41.656  1.00  0.00           C  
REMARK-SIMTK-COORDS    97.666958577    35.579668461   -41.655509388
ATOM   2237  N1   DA A  71      96.985  34.440 -41.717  1.00  0.00           N  
REMARK-SIMTK-COORDS    96.985383867    34.439873424   -41.717268495
ATOM   2238  H1'  DA A  71     101.317  36.604 -42.844  1.00  0.00           H  
REMARK-SIMTK-COORDS   101.317437547    36.604240474   -42.844163872
ATOM   2239 1H2'  DA A  71     103.398  35.501 -42.557  1.00  0.00           H  
REMARK-SIMTK-COORDS   103.397810919    35.501169840   -42.557298385
ATOM   2240 2H2'  DA A  71     103.094  34.372 -43.870  1.00  0.00           H  
REMARK-SIMTK-COORDS   103.093665430    34.371907562   -43.870247824
ATOM   2241  H3'  DA A  71     104.565  35.927 -44.958  1.00  0.00           H  
REMARK-SIMTK-COORDS   104.564548029    35.927225731   -44.958497230
ATOM   2242  H4'  DA A  71     102.774  37.543 -46.052  1.00  0.00           H  
REMARK-SIMTK-COORDS   102.774175958    37.543499959   -46.052344325
ATOM   2243 1H5'  DA A  71     101.562  35.540 -47.169  1.00  0.00           H  
REMARK-SIMTK-COORDS   101.562452758    35.539927600   -47.169042443
ATOM   2244 2H5'  DA A  71     103.286  35.829 -47.484  1.00  0.00           H  
REMARK-SIMTK-COORDS   103.286268655    35.829347868   -47.483945065
ATOM   2245  H61  DA A  71      95.918  32.160 -41.996  1.00  0.00           H  
REMARK-SIMTK-COORDS    95.918316505    32.159608017   -41.995521835
ATOM   2246  H62  DA A  71      97.236  31.445 -42.963  1.00  0.00           H  
REMARK-SIMTK-COORDS    97.236076647    31.444723442   -42.962878674
ATOM   2247  H8   DA A  71     101.469  33.143 -44.596  1.00  0.00           H  
REMARK-SIMTK-COORDS   101.468590005    33.142815506   -44.596402477
ATOM   2248  H2   DA A  71      97.185  36.380 -41.093  1.00  0.00           H  
REMARK-SIMTK-COORDS    97.184711433    36.379658556   -41.093135366
ATOM   2249  P    DG A  72     104.988  37.659 -42.135  1.00  0.00           P  
REMARK-SIMTK-COORDS   104.988320959    37.659297264   -42.135457588
ATOM   2250  OP1  DG A  72     105.522  36.282 -42.012  1.00  0.00           O  
REMARK-SIMTK-COORDS   105.521849467    36.281829572   -42.011824714
ATOM   2251  OP2  DG A  72     105.934  38.749 -41.823  1.00  0.00           O  
REMARK-SIMTK-COORDS   105.933602760    38.749223689   -41.822873670
ATOM   2252  O5'  DG A  72     103.676  37.801 -41.240  1.00  0.00           O  
REMARK-SIMTK-COORDS   103.675993016    37.800923604   -41.240403763
ATOM   2253  O3'  DG A  72     102.620  40.245 -37.958  1.00  0.00           O  
REMARK-SIMTK-COORDS   102.620107302    40.245475361   -37.958459513
ATOM   2254  C1'  DG A  72     101.415  37.635 -38.791  1.00  0.00           C  
REMARK-SIMTK-COORDS   101.415488779    37.635113165   -38.791225637
ATOM   2255  C2'  DG A  72     102.877  37.911 -38.462  1.00  0.00           C  
REMARK-SIMTK-COORDS   102.876948678    37.911412204   -38.462466144
ATOM   2256  C3'  DG A  72     103.051  39.335 -38.967  1.00  0.00           C  
REMARK-SIMTK-COORDS   103.051320662    39.334501593   -38.967208655
ATOM   2257  C4'  DG A  72     102.152  39.371 -40.200  1.00  0.00           C  
REMARK-SIMTK-COORDS   102.151987245    39.371205989   -40.200431341
ATOM   2258  C5'  DG A  72     102.771  38.906 -41.497  1.00  0.00           C  
REMARK-SIMTK-COORDS   102.771478599    38.906396495   -41.497176727
ATOM   2259  O4'  DG A  72     101.044  38.477 -39.865  1.00  0.00           O  
REMARK-SIMTK-COORDS   101.043522388    38.477383717   -39.865048862
ATOM   2260  N2   DG A  72      96.952  35.290 -37.242  1.00  0.00           N  
REMARK-SIMTK-COORDS    96.951563299    35.290151342   -37.242136434
ATOM   2261  O6   DG A  72      99.141  32.125 -39.729  1.00  0.00           O  
REMARK-SIMTK-COORDS    99.141394660    32.125451698   -39.729484375
ATOM   2262  C6   DG A  72      99.182  33.276 -39.293  1.00  0.00           C  
REMARK-SIMTK-COORDS    99.181515839    33.276371614   -39.293377005
ATOM   2263  C5   DG A  72     100.187  34.256 -39.456  1.00  0.00           C  
REMARK-SIMTK-COORDS   100.186671265    34.255968672   -39.456414343
ATOM   2264  N7   DG A  72     101.399  34.198 -40.147  1.00  0.00           N  
REMARK-SIMTK-COORDS   101.398998447    34.197515461   -40.147448369
ATOM   2265  C8   DG A  72     101.922  35.383 -39.968  1.00  0.00           C  
REMARK-SIMTK-COORDS   101.921983612    35.383144080   -39.967644876
ATOM   2266  N9   DG A  72     101.148  36.230 -39.203  1.00  0.00           N  
REMARK-SIMTK-COORDS   101.148260845    36.230433611   -39.203300365
ATOM   2267  C4   DG A  72     100.027  35.501 -38.875  1.00  0.00           C  
REMARK-SIMTK-COORDS   100.027185757    35.500843103   -38.875052990
ATOM   2268  N3   DG A  72      98.989  35.945 -38.120  1.00  0.00           N  
REMARK-SIMTK-COORDS    98.988695457    35.945336094   -38.119987511
ATOM   2269  C2   DG A  72      98.046  35.020 -37.960  1.00  0.00           C  
REMARK-SIMTK-COORDS    98.046193025    35.020495386   -37.959660253
ATOM   2270  N1   DG A  72      98.117  33.756 -38.512  1.00  0.00           N  
REMARK-SIMTK-COORDS    98.116601056    33.756411818   -38.511794694
ATOM   2271  H1'  DG A  72     100.773  37.871 -37.942  1.00  0.00           H  
REMARK-SIMTK-COORDS   100.773174206    37.870662757   -37.941839165
ATOM   2272 1H2'  DG A  72     103.080  37.841 -37.393  1.00  0.00           H  
REMARK-SIMTK-COORDS   103.080187475    37.841313282   -37.393435680
ATOM   2273 2H2'  DG A  72     103.552  37.224 -38.971  1.00  0.00           H  
REMARK-SIMTK-COORDS   103.551686080    37.224395904   -38.971007236
ATOM   2274  H3'  DG A  72     104.088  39.550 -39.229  1.00  0.00           H  
REMARK-SIMTK-COORDS   104.088264740    39.550455621   -39.229376228
ATOM   2275  H4'  DG A  72     101.839  40.407 -40.334  1.00  0.00           H  
REMARK-SIMTK-COORDS   101.839268123    40.406738799   -40.334299003
ATOM   2276 1H5'  DG A  72     101.982  38.585 -42.177  1.00  0.00           H  
REMARK-SIMTK-COORDS   101.982208805    38.585385940   -42.176670226
ATOM   2277 2H5'  DG A  72     103.319  39.732 -41.950  1.00  0.00           H  
REMARK-SIMTK-COORDS   103.318611759    39.732210947   -41.949519292
ATOM   2278  H21  DG A  72      96.838  36.214 -36.804  1.00  0.00           H  
REMARK-SIMTK-COORDS    96.838387221    36.213708918   -36.804207698
ATOM   2279  H22  DG A  72      96.222  34.573 -37.127  1.00  0.00           H  
REMARK-SIMTK-COORDS    96.221987329    34.572548107   -37.126808636
ATOM   2280  H8   DG A  72     102.885  35.676 -40.386  1.00  0.00           H  
REMARK-SIMTK-COORDS   102.885069391    35.675619277   -40.386421715
ATOM   2281  H1   DG A  72      97.328  33.118 -38.337  1.00  0.00           H  
REMARK-SIMTK-COORDS    97.327863718    33.118202920   -38.337167050
ATOM   2282  P    DG A  73     103.360  40.089 -36.124  1.00  0.00           P  
REMARK-SIMTK-COORDS   103.359568009    40.089494400   -36.123621773
ATOM   2283  OP1  DG A  73     104.505  39.150 -36.178  1.00  0.00           O  
REMARK-SIMTK-COORDS   104.504780062    39.149877497   -36.178068357
ATOM   2284  OP2  DG A  73     103.570  41.320 -35.335  1.00  0.00           O  
REMARK-SIMTK-COORDS   103.569678655    41.319850761   -35.335406864
ATOM   2285  O5'  DG A  73     102.067  39.318 -35.598  1.00  0.00           O  
REMARK-SIMTK-COORDS   102.066541928    39.318092747   -35.597877498
ATOM   2286  O3'  DG A  73      99.536  39.791 -32.246  1.00  0.00           O  
REMARK-SIMTK-COORDS    99.536013503    39.791044817   -32.246067804
ATOM   2287  C1'  DG A  73      99.944  37.353 -33.934  1.00  0.00           C  
REMARK-SIMTK-COORDS    99.944089966    37.353014490   -33.933692680
ATOM   2288  C2'  DG A  73     101.008  38.138 -33.178  1.00  0.00           C  
REMARK-SIMTK-COORDS   101.008320547    38.138272589   -33.177999629
ATOM   2289  C3'  DG A  73     100.486  39.562 -33.284  1.00  0.00           C  
REMARK-SIMTK-COORDS   100.486332419    39.561859439   -33.284220500
ATOM   2290  C4'  DG A  73      99.845  39.587 -34.669  1.00  0.00           C  
REMARK-SIMTK-COORDS    99.844913547    39.587090761   -34.669475426
ATOM   2291  C5'  DG A  73     100.760  39.907 -35.827  1.00  0.00           C  
REMARK-SIMTK-COORDS   100.760310672    39.907342926   -35.827427349
ATOM   2292  O4'  DG A  73      99.320  38.233 -34.849  1.00  0.00           O  
REMARK-SIMTK-COORDS    99.320476480    38.233227869   -34.848682094
ATOM   2293  N2   DG A  73      97.167  32.876 -34.186  1.00  0.00           N  
REMARK-SIMTK-COORDS    97.166623078    32.875609859   -34.186040574
ATOM   2294  O6   DG A  73     100.939  32.061 -36.656  1.00  0.00           O  
REMARK-SIMTK-COORDS   100.939039207    32.061055780   -36.656458190
ATOM   2295  C6   DG A  73     100.333  32.890 -35.977  1.00  0.00           C  
REMARK-SIMTK-COORDS   100.333263439    32.890435741   -35.977060958
ATOM   2296  C5   DG A  73     100.706  34.212 -35.644  1.00  0.00           C  
REMARK-SIMTK-COORDS   100.705896639    34.212096150   -35.644063569
ATOM   2297  N7   DG A  73     101.848  34.940 -35.986  1.00  0.00           N  
REMARK-SIMTK-COORDS   101.847600224    34.940283722   -35.986025240
ATOM   2298  C8   DG A  73     101.665  36.102 -35.412  1.00  0.00           C  
REMARK-SIMTK-COORDS   101.664668467    36.101563088   -35.411983249
ATOM   2299  N9   DG A  73     100.484  36.202 -34.708  1.00  0.00           N  
REMARK-SIMTK-COORDS   100.483762125    36.202330409   -34.707657217
ATOM   2300  C4   DG A  73      99.865  34.981 -34.860  1.00  0.00           C  
REMARK-SIMTK-COORDS    99.865309076    34.981173175   -34.859804632
ATOM   2301  N3   DG A  73      98.666  34.631 -34.325  1.00  0.00           N  
REMARK-SIMTK-COORDS    98.666431851    34.630916638   -34.324852525
ATOM   2302  C2   DG A  73      98.319  33.384 -34.632  1.00  0.00           C  
REMARK-SIMTK-COORDS    98.319391057    33.383976620   -34.631527075
ATOM   2303  N1   DG A  73      99.091  32.549 -35.416  1.00  0.00           N  
REMARK-SIMTK-COORDS    99.090622285    32.548963662   -35.416175247
ATOM   2304  H1'  DG A  73      99.178  36.979 -33.253  1.00  0.00           H  
REMARK-SIMTK-COORDS    99.178472514    36.978704223   -33.253082114
ATOM   2305 1H2'  DG A  73     101.093  37.823 -32.138  1.00  0.00           H  
REMARK-SIMTK-COORDS   101.093429897    37.822893502   -32.137644675
ATOM   2306 2H2'  DG A  73     101.993  38.042 -33.632  1.00  0.00           H  
REMARK-SIMTK-COORDS   101.993287474    38.041711205   -33.632303551
ATOM   2307  H3'  DG A  73     101.289  40.298 -33.208  1.00  0.00           H  
REMARK-SIMTK-COORDS   101.288589232    40.297540540   -33.208205215
ATOM   2308  H4'  DG A  73      99.064  40.347 -34.644  1.00  0.00           H  
REMARK-SIMTK-COORDS    99.063928163    40.346983409   -34.643649234
ATOM   2309 1H5'  DG A  73     100.332  39.505 -36.745  1.00  0.00           H  
REMARK-SIMTK-COORDS   100.331659054    39.505041710   -36.745096963
ATOM   2310 2H5'  DG A  73     100.855  40.988 -35.921  1.00  0.00           H  
REMARK-SIMTK-COORDS   100.855388892    40.988137476   -35.921135796
ATOM   2311  H21  DG A  73      96.547  33.446 -33.597  1.00  0.00           H  
REMARK-SIMTK-COORDS    96.546612472    33.446349458   -33.596640744
ATOM   2312  H22  DG A  73      96.900  31.912 -34.432  1.00  0.00           H  
REMARK-SIMTK-COORDS    96.899870798    31.911836680   -34.432049680
ATOM   2313  H8   DG A  73     102.383  36.918 -35.485  1.00  0.00           H  
REMARK-SIMTK-COORDS   102.383007983    36.918326193   -35.485033709
ATOM   2314  H1   DG A  73      98.726  31.605 -35.604  1.00  0.00           H  
REMARK-SIMTK-COORDS    98.725993736    31.604721277   -35.604229335
ATOM   2315  P    DT A  74     100.169  39.427 -30.456  1.00  0.00           P  
REMARK-SIMTK-COORDS   100.169067574    39.426875742   -30.456358389
ATOM   2316  OP1  DT A  74     101.627  39.162 -30.405  1.00  0.00           O  
REMARK-SIMTK-COORDS   101.626719144    39.161530665   -30.404929887
ATOM   2317  OP2  DT A  74      99.634  40.303 -29.395  1.00  0.00           O  
REMARK-SIMTK-COORDS    99.633893668    40.302594063   -29.394872490
ATOM   2318  O5'  DT A  74      99.380  38.041 -30.472  1.00  0.00           O  
REMARK-SIMTK-COORDS    99.379837141    38.040881278   -30.471677282
ATOM   2319  O3'  DT A  74      96.548  36.258 -27.891  1.00  0.00           O  
REMARK-SIMTK-COORDS    96.547665210    36.257601443   -27.890533895
ATOM   2320  C1'  DT A  74      98.331  34.927 -29.894  1.00  0.00           C  
REMARK-SIMTK-COORDS    98.330930625    34.926737520   -29.893505357
ATOM   2321  C2'  DT A  74      98.754  35.816 -28.732  1.00  0.00           C  
REMARK-SIMTK-COORDS    98.753844284    35.815777260   -28.732095707
ATOM   2322  C3'  DT A  74      97.609  36.814 -28.664  1.00  0.00           C  
REMARK-SIMTK-COORDS    97.608745489    36.813799170   -28.663685063
ATOM   2323  C4'  DT A  74      97.224  36.990 -30.131  1.00  0.00           C  
REMARK-SIMTK-COORDS    97.223743605    36.990013753   -30.130842849
ATOM   2324  C5'  DT A  74      97.996  38.031 -30.907  1.00  0.00           C  
REMARK-SIMTK-COORDS    97.996326490    38.030848567   -30.907479558
ATOM   2325  O4'  DT A  74      97.473  35.678 -30.730  1.00  0.00           O  
REMARK-SIMTK-COORDS    97.473348019    35.678327309   -30.729923233
ATOM   2326  O4   DT A  74     102.485  33.025 -32.987  1.00  0.00           O  
REMARK-SIMTK-COORDS   102.485342542    33.025233529   -32.986960738
ATOM   2327  C4   DT A  74     101.581  33.498 -32.290  1.00  0.00           C  
REMARK-SIMTK-COORDS   101.580572217    33.497983331   -32.289804169
ATOM   2328  N3   DT A  74     100.469  32.751 -31.974  1.00  0.00           N  
REMARK-SIMTK-COORDS   100.468743807    32.751324946   -31.974428453
ATOM   2329  C2   DT A  74      99.393  33.155 -31.208  1.00  0.00           C  
REMARK-SIMTK-COORDS    99.393213024    33.154865968   -31.208184903
ATOM   2330  O2   DT A  74      98.450  32.420 -30.981  1.00  0.00           O  
REMARK-SIMTK-COORDS    98.449771956    32.419505509   -30.981149778
ATOM   2331  N1   DT A  74      99.467  34.444 -30.725  1.00  0.00           N  
REMARK-SIMTK-COORDS    99.467276242    34.444218500   -30.724756844
ATOM   2332  C6   DT A  74     100.538  35.263 -30.988  1.00  0.00           C  
REMARK-SIMTK-COORDS   100.537719474    35.262642134   -30.988026743
ATOM   2333  C5   DT A  74     101.573  34.831 -31.736  1.00  0.00           C  
REMARK-SIMTK-COORDS   101.573072079    34.831222753   -31.735790276
ATOM   2334  C7   DT A  74     102.762  35.684 -32.058  1.00  0.00           C  
REMARK-SIMTK-COORDS   102.761785554    35.683675679   -32.058391086
ATOM   2335  H1'  DT A  74      97.775  34.058 -29.538  1.00  0.00           H  
REMARK-SIMTK-COORDS    97.775153886    34.058244986   -29.537620634
ATOM   2336 1H2'  DT A  74      98.851  35.259 -27.798  1.00  0.00           H  
REMARK-SIMTK-COORDS    98.850948230    35.259278928   -27.797940779
ATOM   2337 2H2'  DT A  74      99.704  36.314 -28.917  1.00  0.00           H  
REMARK-SIMTK-COORDS    99.704062606    36.314037651   -28.917445980
ATOM   2338  H3'  DT A  74      97.919  37.762 -28.222  1.00  0.00           H  
REMARK-SIMTK-COORDS    97.918787943    37.761909946   -28.222088377
ATOM   2339  H4'  DT A  74      96.172  37.275 -30.151  1.00  0.00           H  
REMARK-SIMTK-COORDS    96.171672859    37.275196231   -30.151019595
ATOM   2340 1H5'  DT A  74      97.947  37.795 -31.970  1.00  0.00           H  
REMARK-SIMTK-COORDS    97.947190412    37.794816215   -31.970270400
ATOM   2341 2H5'  DT A  74      97.549  39.009 -30.738  1.00  0.00           H  
REMARK-SIMTK-COORDS    97.549382235    39.009184337   -30.737620929
ATOM   2342  H3   DT A  74     100.434  31.793 -32.351  1.00  0.00           H  
REMARK-SIMTK-COORDS   100.433809004    31.793079415   -32.351047708
ATOM   2343  H6   DT A  74     100.551  36.276 -30.588  1.00  0.00           H  
REMARK-SIMTK-COORDS   100.550693851    36.276236478   -30.587992779
ATOM   2344  H71  DT A  74     103.410  35.156 -32.760  1.00  0.00           H  
REMARK-SIMTK-COORDS   103.409818177    35.155593425   -32.760138086
ATOM   2345  H72  DT A  74     102.428  36.619 -32.509  1.00  0.00           H  
REMARK-SIMTK-COORDS   102.427866151    36.618712464   -32.508714350
ATOM   2346  H73  DT A  74     103.315  35.898 -31.144  1.00  0.00           H  
REMARK-SIMTK-COORDS   103.315168934    35.898314265   -31.144284357
ATOM   2347  P    DT A  75      96.879  35.599 -26.142  1.00  0.00           P  
REMARK-SIMTK-COORDS    96.878971292    35.598750372   -26.141582722
ATOM   2348  OP1  DT A  75      98.244  36.013 -25.738  1.00  0.00           O  
REMARK-SIMTK-COORDS    98.243989494    36.013419842   -25.738376148
ATOM   2349  OP2  DT A  75      95.829  35.745 -25.114  1.00  0.00           O  
REMARK-SIMTK-COORDS    95.829082998    35.745498259   -25.113844610
ATOM   2350  O5'  DT A  75      96.919  34.095 -26.672  1.00  0.00           O  
REMARK-SIMTK-COORDS    96.918561741    34.095119636   -26.672268323
ATOM   2351  O3'  DT A  75      95.063  30.505 -25.434  1.00  0.00           O  
REMARK-SIMTK-COORDS    95.062905334    30.505251077   -25.434137060
ATOM   2352  C1'  DT A  75      97.536  30.843 -27.087  1.00  0.00           C  
REMARK-SIMTK-COORDS    97.536196271    30.842604515   -27.087059805
ATOM   2353  C2'  DT A  75      97.278  31.397 -25.693  1.00  0.00           C  
REMARK-SIMTK-COORDS    97.278451004    31.396982320   -25.692659350
ATOM   2354  C3'  DT A  75      95.788  31.694 -25.740  1.00  0.00           C  
REMARK-SIMTK-COORDS    95.788015206    31.694151899   -25.740307780
ATOM   2355  C4'  DT A  75      95.577  32.144 -27.184  1.00  0.00           C  
REMARK-SIMTK-COORDS    95.577359450    32.143675426   -27.184393217
ATOM   2356  C5'  DT A  75      95.811  33.609 -27.473  1.00  0.00           C  
REMARK-SIMTK-COORDS    95.810901575    33.608533879   -27.472549058
ATOM   2357  O4'  DT A  75      96.542  31.356 -27.952  1.00  0.00           O  
REMARK-SIMTK-COORDS    96.542457700    31.355993117   -27.952418573
ATOM   2358  O4   DT A  75     102.466  32.119 -29.212  1.00  0.00           O  
REMARK-SIMTK-COORDS   102.465672682    32.118746135   -29.212159067
ATOM   2359  C4   DT A  75     101.359  31.882 -28.715  1.00  0.00           C  
REMARK-SIMTK-COORDS   101.358900918    31.882101550   -28.714982435
ATOM   2360  N3   DT A  75     100.752  30.660 -28.892  1.00  0.00           N  
REMARK-SIMTK-COORDS   100.752155753    30.659925716   -28.891814376
ATOM   2361  C2   DT A  75      99.526  30.267 -28.393  1.00  0.00           C  
REMARK-SIMTK-COORDS    99.526101483    30.266786858   -28.392841667
ATOM   2362  O2   DT A  75      99.069  29.158 -28.602  1.00  0.00           O  
REMARK-SIMTK-COORDS    99.068873370    29.158004366   -28.602424199
ATOM   2363  N1   DT A  75      98.863  31.218 -27.646  1.00  0.00           N  
REMARK-SIMTK-COORDS    98.863272367    31.218179671   -27.646432075
ATOM   2364  C6   DT A  75      99.391  32.465 -27.417  1.00  0.00           C  
REMARK-SIMTK-COORDS    99.390973193    32.464781374   -27.417318499
ATOM   2365  C5   DT A  75     100.595  32.811 -27.916  1.00  0.00           C  
REMARK-SIMTK-COORDS   100.594564580    32.810714125   -27.916243649
ATOM   2366  C7   DT A  75     101.214  34.158 -27.702  1.00  0.00           C  
REMARK-SIMTK-COORDS   101.213587407    34.157831093   -27.702062381
ATOM   2367  H1'  DT A  75      97.458  29.755 -27.095  1.00  0.00           H  
REMARK-SIMTK-COORDS    97.457750079    29.754668067   -27.094900676
ATOM   2368 1H2'  DT A  75      97.514  30.674 -24.909  1.00  0.00           H  
REMARK-SIMTK-COORDS    97.513648526    30.674153207   -24.909100036
ATOM   2369 2H2'  DT A  75      97.857  32.298 -25.492  1.00  0.00           H  
REMARK-SIMTK-COORDS    97.856545720    32.297667681   -25.492396074
ATOM   2370  H3'  DT A  75      95.505  32.480 -25.039  1.00  0.00           H  
REMARK-SIMTK-COORDS    95.505392089    32.480276772   -25.038752466
ATOM   2371  H4'  DT A  75      94.542  31.917 -27.440  1.00  0.00           H  
REMARK-SIMTK-COORDS    94.541980845    31.916976921   -27.439712494
ATOM   2372 1H5'  DT A  75      96.039  33.734 -28.531  1.00  0.00           H  
REMARK-SIMTK-COORDS    96.038805607    33.733862711   -28.530850734
ATOM   2373 2H5'  DT A  75      94.909  34.169 -27.232  1.00  0.00           H  
REMARK-SIMTK-COORDS    94.908674407    34.168970734   -27.232447684
ATOM   2374  H3   DT A  75     101.264  29.967 -29.457  1.00  0.00           H  
REMARK-SIMTK-COORDS   101.264266002    29.967465389   -29.457091997
ATOM   2375  H6   DT A  75      98.829  33.186 -26.825  1.00  0.00           H  
REMARK-SIMTK-COORDS    98.828703762    33.185967324   -26.824601945
ATOM   2376  H71  DT A  75     102.131  34.235 -28.288  1.00  0.00           H  
REMARK-SIMTK-COORDS   102.131384373    34.234913944   -28.287701317
ATOM   2377  H72  DT A  75     100.516  34.934 -28.020  1.00  0.00           H  
REMARK-SIMTK-COORDS   100.516405825    34.933548718   -28.019532076
ATOM   2378  H73  DT A  75     101.445  34.289 -26.645  1.00  0.00           H  
REMARK-SIMTK-COORDS   101.445336327    34.288524306   -26.645130159
ATOM   2379  P    DA A  76      95.414  29.593 -23.921  1.00  0.00           P  
REMARK-SIMTK-COORDS    95.414146151    29.592723102   -23.920756634
ATOM   2380  OP1  DA A  76      96.303  30.414 -23.063  1.00  0.00           O  
REMARK-SIMTK-COORDS    96.303240307    30.413516369   -23.062519491
ATOM   2381  OP2  DA A  76      94.293  28.921 -23.236  1.00  0.00           O  
REMARK-SIMTK-COORDS    94.292864758    28.920710232   -23.235643694
ATOM   2382  O5'  DA A  76      96.288  28.523 -24.717  1.00  0.00           O  
REMARK-SIMTK-COORDS    96.288431713    28.522723560   -24.717008313
ATOM   2383  O3'  DA A  76      96.343  24.298 -24.842  1.00  0.00           O  
REMARK-SIMTK-COORDS    96.342560561    24.298274045   -24.842393149
ATOM   2384  C1'  DA A  76      98.523  26.205 -25.599  1.00  0.00           C  
REMARK-SIMTK-COORDS    98.522510447    26.205171407   -25.599306581
ATOM   2385  C2'  DA A  76      97.812  26.107 -24.256  1.00  0.00           C  
REMARK-SIMTK-COORDS    97.811674808    26.106689485   -24.255849098
ATOM   2386  C3'  DA A  76      96.402  25.713 -24.672  1.00  0.00           C  
REMARK-SIMTK-COORDS    96.402427018    25.712508285   -24.672050789
ATOM   2387  C4'  DA A  76      96.215  26.462 -25.989  1.00  0.00           C  
REMARK-SIMTK-COORDS    96.215300722    26.462483637   -25.989322864
ATOM   2388  C5'  DA A  76      95.716  27.884 -25.887  1.00  0.00           C  
REMARK-SIMTK-COORDS    95.716065238    27.884335404   -25.886958388
ATOM   2389  O4'  DA A  76      97.550  26.477 -26.589  1.00  0.00           O  
REMARK-SIMTK-COORDS    97.550049139    26.477047021   -26.588995751
ATOM   2390  N6   DA A  76     103.333  29.742 -26.548  1.00  0.00           N  
REMARK-SIMTK-COORDS   103.332550938    29.742327397   -26.547873909
ATOM   2391  C6   DA A  76     102.625  28.606 -26.671  1.00  0.00           C  
REMARK-SIMTK-COORDS   102.624882228    28.606007144   -26.670781515
ATOM   2392  C5   DA A  76     101.351  28.426 -26.091  1.00  0.00           C  
REMARK-SIMTK-COORDS   101.351279453    28.425786740   -26.090931897
ATOM   2393  N7   DA A  76     100.546  29.256 -25.332  1.00  0.00           N  
REMARK-SIMTK-COORDS   100.546231807    29.255536678   -25.332180076
ATOM   2394  C8   DA A  76      99.492  28.533 -25.095  1.00  0.00           C  
REMARK-SIMTK-COORDS    99.492124013    28.532709710   -25.094668113
ATOM   2395  N9   DA A  76      99.543  27.287 -25.659  1.00  0.00           N  
REMARK-SIMTK-COORDS    99.543288864    27.287229541   -25.658599233
ATOM   2396  C4   DA A  76     100.751  27.219 -26.307  1.00  0.00           C  
REMARK-SIMTK-COORDS   100.751055793    27.218909427   -26.307211140
ATOM   2397  N3   DA A  76     101.237  26.175 -27.004  1.00  0.00           N  
REMARK-SIMTK-COORDS   101.236832188    26.174606158   -27.003651356
ATOM   2398  C2   DA A  76     102.427  26.464 -27.485  1.00  0.00           C  
REMARK-SIMTK-COORDS   102.426866752    26.464038417   -27.485159096
ATOM   2399  N1   DA A  76     103.136  27.583 -27.372  1.00  0.00           N  
REMARK-SIMTK-COORDS   103.135655010    27.583127403   -27.372242989
ATOM   2400  H1'  DA A  76      99.008  25.264 -25.855  1.00  0.00           H  
REMARK-SIMTK-COORDS    99.007721720    25.263868832   -25.854918557
ATOM   2401 1H2'  DA A  76      98.258  25.352 -23.606  1.00  0.00           H  
REMARK-SIMTK-COORDS    98.258005057    25.352416579   -23.606120162
ATOM   2402 2H2'  DA A  76      97.817  27.051 -23.715  1.00  0.00           H  
REMARK-SIMTK-COORDS    97.816524134    27.050883340   -23.715112150
ATOM   2403  H3'  DA A  76      95.659  26.020 -23.935  1.00  0.00           H  
REMARK-SIMTK-COORDS    95.658926675    26.019721782   -23.934830260
ATOM   2404  H4'  DA A  76      95.490  25.898 -26.575  1.00  0.00           H  
REMARK-SIMTK-COORDS    95.489746425    25.897875637   -26.575058955
ATOM   2405 1H5'  DA A  76      96.007  28.431 -26.783  1.00  0.00           H  
REMARK-SIMTK-COORDS    96.007210629    28.431372543   -26.782939264
ATOM   2406 2H5'  DA A  76      94.630  27.878 -25.808  1.00  0.00           H  
REMARK-SIMTK-COORDS    94.629661888    27.878194657   -25.807837887
ATOM   2407  H61  DA A  76     104.258  29.822 -26.990  1.00  0.00           H  
REMARK-SIMTK-COORDS   104.257813851    29.821571259   -26.990409729
ATOM   2408  H62  DA A  76     102.948  30.531 -26.009  1.00  0.00           H  
REMARK-SIMTK-COORDS   102.947783412    30.531169877   -26.008767712
ATOM   2409  H8   DA A  76      98.647  28.886 -24.503  1.00  0.00           H  
REMARK-SIMTK-COORDS    98.647449816    28.885800719   -24.503451368
ATOM   2410  H2   DA A  76     102.901  25.670 -28.063  1.00  0.00           H  
REMARK-SIMTK-COORDS   102.900922098    25.669940431   -28.062645822
ATOM   2411  P    DT A  77      96.800  23.195 -23.610  1.00  0.00           P  
REMARK-SIMTK-COORDS    96.799950051    23.194914212   -23.610270498
ATOM   2412  OP1  DT A  77      96.996  23.991 -22.375  1.00  0.00           O  
REMARK-SIMTK-COORDS    96.996395988    23.991324250   -22.375385466
ATOM   2413  OP2  DT A  77      96.080  21.916 -23.447  1.00  0.00           O  
REMARK-SIMTK-COORDS    96.080314905    21.916078545   -23.446714412
ATOM   2414  O5'  DT A  77      98.213  22.942 -24.307  1.00  0.00           O  
REMARK-SIMTK-COORDS    98.212566229    22.942471491   -24.306609645
ATOM   2415  O3'  DT A  77     100.421  19.470 -25.271  1.00  0.00           O  
REMARK-SIMTK-COORDS   100.420739499    19.470029473   -25.270820848
ATOM   2416  C1'  DT A  77     101.421  22.271 -24.929  1.00  0.00           C  
REMARK-SIMTK-COORDS   101.421043151    22.271028876   -24.928879405
ATOM   2417  C2'  DT A  77     100.652  21.438 -23.913  1.00  0.00           C  
REMARK-SIMTK-COORDS   100.651915618    21.437969411   -23.912722544
ATOM   2418  C3'  DT A  77      99.727  20.625 -24.805  1.00  0.00           C  
REMARK-SIMTK-COORDS    99.726830477    20.625064075   -24.804564120
ATOM   2419  C4'  DT A  77      99.402  21.599 -25.935  1.00  0.00           C  
REMARK-SIMTK-COORDS    99.401991109    21.599343934   -25.934647366
ATOM   2420  C5'  DT A  77      98.241  22.538 -25.699  1.00  0.00           C  
REMARK-SIMTK-COORDS    98.241279559    22.537822474   -25.699290771
ATOM   2421  O4'  DT A  77     100.622  22.393 -26.089  1.00  0.00           O  
REMARK-SIMTK-COORDS   100.621722595    22.393145873   -26.089096664
ATOM   2422  O4   DT A  77     102.743  27.352 -23.233  1.00  0.00           O  
REMARK-SIMTK-COORDS   102.743374471    27.352220688   -23.232633065
ATOM   2423  C4   DT A  77     102.400  26.219 -23.588  1.00  0.00           C  
REMARK-SIMTK-COORDS   102.399929410    26.219043252   -23.587715292
ATOM   2424  N3   DT A  77     103.233  25.437 -24.354  1.00  0.00           N  
REMARK-SIMTK-COORDS   103.232518391    25.436700446   -24.354434486
ATOM   2425  C2   DT A  77     102.974  24.161 -24.815  1.00  0.00           C  
REMARK-SIMTK-COORDS   102.974222155    24.160730739   -24.814788006
ATOM   2426  O2   DT A  77     103.777  23.543 -25.490  1.00  0.00           O  
REMARK-SIMTK-COORDS   103.777011591    23.542891643   -25.490202673
ATOM   2427  N1   DT A  77     101.747  23.644 -24.456  1.00  0.00           N  
REMARK-SIMTK-COORDS   101.747158524    23.643954795   -24.455795709
ATOM   2428  C6   DT A  77     100.851  24.352 -23.693  1.00  0.00           C  
REMARK-SIMTK-COORDS   100.851448344    24.351607721   -23.692967020
ATOM   2429  C5   DT A  77     101.142  25.594 -23.256  1.00  0.00           C  
REMARK-SIMTK-COORDS   101.141538137    25.593580035   -23.256411547
ATOM   2430  C7   DT A  77     100.199  26.411 -22.427  1.00  0.00           C  
REMARK-SIMTK-COORDS   100.199323949    26.411311165   -22.427354720
ATOM   2431  H1'  DT A  77     102.351  21.778 -25.213  1.00  0.00           H  
REMARK-SIMTK-COORDS   102.351429477    21.777827471   -25.213404728
ATOM   2432 1H2'  DT A  77     101.307  20.791 -23.326  1.00  0.00           H  
REMARK-SIMTK-COORDS   101.306908084    20.790705234   -23.326378827
ATOM   2433 2H2'  DT A  77     100.089  22.055 -23.214  1.00  0.00           H  
REMARK-SIMTK-COORDS   100.088816452    22.054516221   -23.213921886
ATOM   2434  H3'  DT A  77      98.822  20.315 -24.280  1.00  0.00           H  
REMARK-SIMTK-COORDS    98.821704138    20.315420735   -24.280240448
ATOM   2435  H4'  DT A  77      99.169  20.999 -26.814  1.00  0.00           H  
REMARK-SIMTK-COORDS    99.169233948    20.998990122   -26.814413474
ATOM   2436 1H5'  DT A  77      98.355  23.416 -26.335  1.00  0.00           H  
REMARK-SIMTK-COORDS    98.355303264    23.415573869   -26.335058875
ATOM   2437 2H5'  DT A  77      97.313  22.030 -25.955  1.00  0.00           H  
REMARK-SIMTK-COORDS    97.312592691    22.029791400   -25.954628056
ATOM   2438  H3   DT A  77     104.141  25.846 -24.614  1.00  0.00           H  
REMARK-SIMTK-COORDS   104.141467925    25.846171671   -24.614128651
ATOM   2439  H6   DT A  77      99.891  23.904 -23.437  1.00  0.00           H  
REMARK-SIMTK-COORDS    99.891385309    23.903858123   -23.437294834
ATOM   2440  H71  DT A  77     100.610  27.413 -22.290  1.00  0.00           H  
REMARK-SIMTK-COORDS   100.609942831    27.413151635   -22.289609280
ATOM   2441  H72  DT A  77      99.236  26.482 -22.934  1.00  0.00           H  
REMARK-SIMTK-COORDS    99.236417958    26.482160081   -22.933694016
ATOM   2442  H73  DT A  77     100.064  25.938 -21.455  1.00  0.00           H  
REMARK-SIMTK-COORDS   100.064215551    25.937536745   -21.455152314
ATOM   2443  P    DT A  78     101.130  18.396 -24.265  1.00  0.00           P  
REMARK-SIMTK-COORDS   101.130492555    18.395871005   -24.264942439
ATOM   2444  OP1  DT A  78     100.685  18.746 -22.895  1.00  0.00           O  
REMARK-SIMTK-COORDS   100.685382024    18.746456287   -22.894990770
ATOM   2445  OP2  DT A  78     101.134  16.957 -24.595  1.00  0.00           O  
REMARK-SIMTK-COORDS   101.134125551    16.956662252   -24.594655901
ATOM   2446  O5'  DT A  78     102.574  19.021 -24.528  1.00  0.00           O  
REMARK-SIMTK-COORDS   102.574257962    19.020864119   -24.527668643
ATOM   2447  O3'  DT A  78     106.354  17.369 -25.448  1.00  0.00           O  
REMARK-SIMTK-COORDS   106.354388400    17.369463377   -25.448035666
ATOM   2448  C1'  DT A  78     105.738  20.044 -24.253  1.00  0.00           C  
REMARK-SIMTK-COORDS   105.738028686    20.044281903   -24.252805330
ATOM   2449  C2'  DT A  78     105.330  18.680 -23.715  1.00  0.00           C  
REMARK-SIMTK-COORDS   105.329641250    18.679730911   -23.714901722
ATOM   2450  C3'  DT A  78     105.106  17.889 -24.994  1.00  0.00           C  
REMARK-SIMTK-COORDS   105.106439720    17.888697712   -24.994130613
ATOM   2451  C4'  DT A  78     104.536  18.937 -25.947  1.00  0.00           C  
REMARK-SIMTK-COORDS   104.536098641    18.937179942   -25.946614769
ATOM   2452  C5'  DT A  78     103.041  19.148 -25.895  1.00  0.00           C  
REMARK-SIMTK-COORDS   103.040729737    19.148411715   -25.895243757
ATOM   2453  O4'  DT A  78     105.198  20.181 -25.553  1.00  0.00           O  
REMARK-SIMTK-COORDS   105.198273323    20.181405242   -25.552725073
ATOM   2454  O4   DT A  78     104.018  24.332 -21.237  1.00  0.00           O  
REMARK-SIMTK-COORDS   104.017889497    24.332342904   -21.236520194
ATOM   2455  C4   DT A  78     104.356  23.348 -21.903  1.00  0.00           C  
REMARK-SIMTK-COORDS   104.356366209    23.347509346   -21.902602306
ATOM   2456  N3   DT A  78     105.586  23.300 -22.517  1.00  0.00           N  
REMARK-SIMTK-COORDS   105.586422035    23.299707231   -22.517257187
ATOM   2457  C2   DT A  78     106.087  22.266 -23.284  1.00  0.00           C  
REMARK-SIMTK-COORDS   106.086813951    22.265982052   -23.283913033
ATOM   2458  O2   DT A  78     107.193  22.314 -23.789  1.00  0.00           O  
REMARK-SIMTK-COORDS   107.193378673    22.313776169   -23.789493134
ATOM   2459  N1   DT A  78     105.244  21.185 -23.434  1.00  0.00           N  
REMARK-SIMTK-COORDS   105.244288215    21.184626581   -23.433708656
ATOM   2460  C6   DT A  78     103.999  21.144 -22.857  1.00  0.00           C  
REMARK-SIMTK-COORDS   103.998871974    21.143666825   -22.857308027
ATOM   2461  C5   DT A  78     103.547  22.170 -22.110  1.00  0.00           C  
REMARK-SIMTK-COORDS   103.546579638    22.170308619   -22.109868217
ATOM   2462  C7   DT A  78     102.195  22.180 -21.464  1.00  0.00           C  
REMARK-SIMTK-COORDS   102.195128781    22.180177220   -21.463903673
ATOM   2463  H1'  DT A  78     106.823  20.124 -24.330  1.00  0.00           H  
REMARK-SIMTK-COORDS   106.823117559    20.124114722   -24.330457506
ATOM   2464 1H2'  DT A  78     106.109  18.226 -23.099  1.00  0.00           H  
REMARK-SIMTK-COORDS   106.109092998    18.226445497   -23.099473167
ATOM   2465 2H2'  DT A  78     104.423  18.727 -23.114  1.00  0.00           H  
REMARK-SIMTK-COORDS   104.422908820    18.726631443   -23.113927812
ATOM   2466  H3'  DT A  78     104.405  17.066 -24.849  1.00  0.00           H  
REMARK-SIMTK-COORDS   104.404508547    17.066351041   -24.848918422
ATOM   2467  H4'  DT A  78     104.791  18.620 -26.958  1.00  0.00           H  
REMARK-SIMTK-COORDS   104.791078690    18.619648426   -26.957924766
ATOM   2468 1H5'  DT A  78     102.806  20.143 -26.273  1.00  0.00           H  
REMARK-SIMTK-COORDS   102.806027830    20.143478946   -26.272611243
ATOM   2469 2H5'  DT A  78     102.552  18.404 -26.522  1.00  0.00           H  
REMARK-SIMTK-COORDS   102.552216590    18.404031013   -26.522144287
ATOM   2470  H3   DT A  78     106.196  24.121 -22.395  1.00  0.00           H  
REMARK-SIMTK-COORDS   106.196071512    24.121108157   -22.395089135
ATOM   2471  H6   DT A  78     103.366  20.269 -23.007  1.00  0.00           H  
REMARK-SIMTK-COORDS   103.365791185    20.269342007   -23.006753089
ATOM   2472  H71  DT A  78     102.017  23.155 -21.006  1.00  0.00           H  
REMARK-SIMTK-COORDS   102.016816481    23.154636792   -21.005756026
ATOM   2473  H72  DT A  78     101.430  21.990 -22.217  1.00  0.00           H  
REMARK-SIMTK-COORDS   101.430182088    21.989805590   -22.217031947
ATOM   2474  H73  DT A  78     102.151  21.406 -20.698  1.00  0.00           H  
REMARK-SIMTK-COORDS   102.151471313    21.405656432   -20.698328350
ATOM   2475  P    DG A  79     107.455  16.481 -24.620  1.00  0.00           P  
REMARK-SIMTK-COORDS   107.454722206    16.480597175   -24.619691903
ATOM   2476  OP1  DG A  79     106.651  16.117 -23.428  1.00  0.00           O  
REMARK-SIMTK-COORDS   106.650920234    16.117431370   -23.428319591
ATOM   2477  OP2  DG A  79     108.251  15.392 -25.219  1.00  0.00           O  
REMARK-SIMTK-COORDS   108.251343220    15.391600489   -25.218596887
ATOM   2478  O5'  DG A  79     108.398  17.716 -24.265  1.00  0.00           O  
REMARK-SIMTK-COORDS   108.398428223    17.716278582   -24.264875876
ATOM   2479  O3'  DG A  79     112.586  18.285 -24.225  1.00  0.00           O  
REMARK-SIMTK-COORDS   112.586074765    18.285391851   -24.224719638
ATOM   2480  C1'  DG A  79     110.487  19.848 -22.772  1.00  0.00           C  
REMARK-SIMTK-COORDS   110.487007645    19.848363567   -22.772262189
ATOM   2481  C2'  DG A  79     110.740  18.349 -22.689  1.00  0.00           C  
REMARK-SIMTK-COORDS   110.740476933    18.348645442   -22.689269012
ATOM   2482  C3'  DG A  79     111.189  18.025 -24.105  1.00  0.00           C  
REMARK-SIMTK-COORDS   111.189266274    18.024697849   -24.104896111
ATOM   2483  C4'  DG A  79     110.350  18.976 -24.954  1.00  0.00           C  
REMARK-SIMTK-COORDS   110.349843511    18.975779318   -24.954483931
ATOM   2484  C5'  DG A  79     108.976  18.488 -25.350  1.00  0.00           C  
REMARK-SIMTK-COORDS   108.976112391    18.487939853   -25.349757844
ATOM   2485  O4'  DG A  79     110.200  20.168 -24.120  1.00  0.00           O  
REMARK-SIMTK-COORDS   110.200377249    20.168034242   -24.120048773
ATOM   2486  N2   DG A  79     110.804  24.483 -20.273  1.00  0.00           N  
REMARK-SIMTK-COORDS   110.803936884    24.482735186   -20.272800336
ATOM   2487  O6   DG A  79     106.668  22.838 -19.183  1.00  0.00           O  
REMARK-SIMTK-COORDS   106.668020243    22.838370838   -19.182917577
ATOM   2488  C6   DG A  79     107.706  22.632 -19.813  1.00  0.00           C  
REMARK-SIMTK-COORDS   107.705617498    22.632119467   -19.813209818
ATOM   2489  C5   DG A  79     108.055  21.522 -20.615  1.00  0.00           C  
REMARK-SIMTK-COORDS   108.054735358    21.522488177   -20.615309637
ATOM   2490  N7   DG A  79     107.334  20.365 -20.916  1.00  0.00           N  
REMARK-SIMTK-COORDS   107.333569766    20.364817520   -20.915976958
ATOM   2491  C8   DG A  79     108.134  19.689 -21.700  1.00  0.00           C  
REMARK-SIMTK-COORDS   108.134061698    19.689241711   -21.699793259
ATOM   2492  N9   DG A  79     109.341  20.310 -21.943  1.00  0.00           N  
REMARK-SIMTK-COORDS   109.340756132    20.310045430   -21.943227615
ATOM   2493  C4   DG A  79     109.287  21.495 -21.243  1.00  0.00           C  
REMARK-SIMTK-COORDS   109.287070098    21.494669683   -21.242769771
ATOM   2494  N3   DG A  79     110.273  22.429 -21.194  1.00  0.00           N  
REMARK-SIMTK-COORDS   110.272762828    22.428565278   -21.193689643
ATOM   2495  C2   DG A  79     109.947  23.469 -20.432  1.00  0.00           C  
REMARK-SIMTK-COORDS   109.947421499    23.469427785   -20.432043884
ATOM   2496  N1   DG A  79     108.737  23.586 -19.777  1.00  0.00           N  
REMARK-SIMTK-COORDS   108.736866187    23.586370316   -19.777370469
ATOM   2497  H1'  DG A  79     111.373  20.411 -22.475  1.00  0.00           H  
REMARK-SIMTK-COORDS   111.372850401    20.410867847   -22.474973532
ATOM   2498 1H2'  DG A  79     111.513  18.100 -21.961  1.00  0.00           H  
REMARK-SIMTK-COORDS   111.512936365    18.100021644   -21.960888182
ATOM   2499 2H2'  DG A  79     109.844  17.793 -22.420  1.00  0.00           H  
REMARK-SIMTK-COORDS   109.843743786    17.792510280   -22.420086280
ATOM   2500  H3'  DG A  79     110.992  16.984 -24.367  1.00  0.00           H  
REMARK-SIMTK-COORDS   110.992347123    16.984078113   -24.367487833
ATOM   2501  H4'  DG A  79     110.912  19.163 -25.870  1.00  0.00           H  
REMARK-SIMTK-COORDS   110.911552934    19.163382969   -25.869540976
ATOM   2502 1H5'  DG A  79     108.341  19.346 -25.570  1.00  0.00           H  
REMARK-SIMTK-COORDS   108.340747582    19.345609912   -25.569802449
ATOM   2503 2H5'  DG A  79     109.059  17.866 -26.240  1.00  0.00           H  
REMARK-SIMTK-COORDS   109.058716982    17.866465884   -26.240198515
ATOM   2504  H21  DG A  79     111.723  24.457 -20.734  1.00  0.00           H  
REMARK-SIMTK-COORDS   111.722782769    24.456652992   -20.733876207
ATOM   2505  H22  DG A  79     110.544  25.289 -19.687  1.00  0.00           H  
REMARK-SIMTK-COORDS   110.544171279    25.289122076   -19.687310787
ATOM   2506  H8   DG A  79     107.869  18.720 -22.124  1.00  0.00           H  
REMARK-SIMTK-COORDS   107.869483973    18.720454011   -22.123938304
ATOM   2507  H1   DG A  79     108.579  24.438 -19.221  1.00  0.00           H  
REMARK-SIMTK-COORDS   108.578924881    24.438357785   -19.221417326
ATOM   2508  P    DA A  80     113.511  17.539 -23.244  1.00  0.00           P  
REMARK-SIMTK-COORDS   113.510536493    17.539148020   -23.244466052
ATOM   2509  OP1  DA A  80     112.775  16.515 -22.463  1.00  0.00           O  
REMARK-SIMTK-COORDS   112.775160120    16.514506083   -22.463382516
ATOM   2510  OP2  DA A  80     114.827  17.130 -23.772  1.00  0.00           O  
REMARK-SIMTK-COORDS   114.826684374    17.129757722   -23.772109247
ATOM   2511  O5'  DA A  80     113.660  18.864 -22.369  1.00  0.00           O  
REMARK-SIMTK-COORDS   113.660419645    18.864006118   -22.369493447
ATOM   2512  O3'  DA A  80     116.971  21.046 -20.906  1.00  0.00           O  
REMARK-SIMTK-COORDS   116.971409985    21.045614740   -20.905747638
ATOM   2513  C1'  DA A  80     114.153  21.052 -19.897  1.00  0.00           C  
REMARK-SIMTK-COORDS   114.152770655    21.052015129   -19.897487571
ATOM   2514  C2'  DA A  80     115.074  19.848 -20.045  1.00  0.00           C  
REMARK-SIMTK-COORDS   115.074334356    19.848376951   -20.045269436
ATOM   2515  C3'  DA A  80     115.877  20.215 -21.285  1.00  0.00           C  
REMARK-SIMTK-COORDS   115.876559403    20.214836586   -21.284916285
ATOM   2516  C4'  DA A  80     114.855  20.959 -22.142  1.00  0.00           C  
REMARK-SIMTK-COORDS   114.855122555    20.959199173   -22.142398706
ATOM   2517  C5'  DA A  80     113.985  20.110 -23.038  1.00  0.00           C  
REMARK-SIMTK-COORDS   113.984521458    20.109824603   -23.037939643
ATOM   2518  O4'  DA A  80     114.001  21.645 -21.172  1.00  0.00           O  
REMARK-SIMTK-COORDS   114.000554647    21.644566170   -21.172162255
ATOM   2519  N6   DA A  80     108.748  20.772 -17.204  1.00  0.00           N  
REMARK-SIMTK-COORDS   108.747941549    20.771905995   -17.203586458
ATOM   2520  C6   DA A  80     109.936  21.341 -17.474  1.00  0.00           C  
REMARK-SIMTK-COORDS   109.935587267    21.340701135   -17.473946843
ATOM   2521  C5   DA A  80     110.887  20.761 -18.340  1.00  0.00           C  
REMARK-SIMTK-COORDS   110.887183198    20.761493897   -18.339829721
ATOM   2522  N7   DA A  80     110.884  19.596 -19.083  1.00  0.00           N  
REMARK-SIMTK-COORDS   110.883571925    19.595587455   -19.083429161
ATOM   2523  C8   DA A  80     112.038  19.606 -19.682  1.00  0.00           C  
REMARK-SIMTK-COORDS   112.037500813    19.605821464   -19.682075456
ATOM   2524  N9   DA A  80     112.795  20.708 -19.393  1.00  0.00           N  
REMARK-SIMTK-COORDS   112.794893780    20.708015255   -19.393316490
ATOM   2525  C4   DA A  80     112.046  21.459 -18.522  1.00  0.00           C  
REMARK-SIMTK-COORDS   112.046155999    21.459432435   -18.522208025
ATOM   2526  N3   DA A  80     112.392  22.635 -17.965  1.00  0.00           N  
REMARK-SIMTK-COORDS   112.392063511    22.634597338   -17.964612794
ATOM   2527  C2   DA A  80     111.429  23.065 -17.177  1.00  0.00           C  
REMARK-SIMTK-COORDS   111.429133255    23.064605874   -17.177427313
ATOM   2528  N1   DA A  80     110.251  22.513 -16.903  1.00  0.00           N  
REMARK-SIMTK-COORDS   110.250935353    22.513001604   -16.903431993
ATOM   2529  H1'  DA A  80     114.586  21.797 -19.231  1.00  0.00           H  
REMARK-SIMTK-COORDS   114.585931546    21.796622928   -19.230592625
ATOM   2530 1H2'  DA A  80     115.724  19.716 -19.179  1.00  0.00           H  
REMARK-SIMTK-COORDS   115.723624723    19.715767192   -19.178596099
ATOM   2531 2H2'  DA A  80     114.524  18.921 -20.189  1.00  0.00           H  
REMARK-SIMTK-COORDS   114.523674430    18.920917854   -20.188500959
ATOM   2532  H3'  DA A  80     116.255  19.331 -21.801  1.00  0.00           H  
REMARK-SIMTK-COORDS   116.255016676    19.331182394   -21.801242116
ATOM   2533  H4'  DA A  80     115.415  21.645 -22.778  1.00  0.00           H  
REMARK-SIMTK-COORDS   115.415034852    21.645061215   -22.778314959
ATOM   2534 1H5'  DA A  80     113.068  20.653 -23.266  1.00  0.00           H  
REMARK-SIMTK-COORDS   113.068232942    20.653059497   -23.266211862
ATOM   2535 2H5'  DA A  80     114.518  19.902 -23.964  1.00  0.00           H  
REMARK-SIMTK-COORDS   114.518254525    19.901819711   -23.964456226
ATOM   2536  H61  DA A  80     108.090  21.236 -16.564  1.00  0.00           H  
REMARK-SIMTK-COORDS   108.089834696    21.236325294   -16.563712186
ATOM   2537  H62  DA A  80     108.500  19.871 -17.636  1.00  0.00           H  
REMARK-SIMTK-COORDS   108.499838262    19.870634915   -17.636147668
ATOM   2538  H8   DA A  80     112.369  18.812 -20.351  1.00  0.00           H  
REMARK-SIMTK-COORDS   112.369481110    18.812319385   -20.351275376
ATOM   2539  H2   DA A  80     111.626  24.013 -16.677  1.00  0.00           H  
REMARK-SIMTK-COORDS   111.625727649    24.013276180   -16.677241053
ATOM   2540  P    DC A  81     117.998  20.494 -19.823  1.00  0.00           P  
REMARK-SIMTK-COORDS   117.998293418    20.493710253   -19.822795015
ATOM   2541  OP1  DC A  81     117.707  19.066 -19.549  1.00  0.00           O  
REMARK-SIMTK-COORDS   117.707447532    19.065964297   -19.548636019
ATOM   2542  OP2  DC A  81     119.423  20.847 -19.972  1.00  0.00           O  
REMARK-SIMTK-COORDS   119.423193903    20.847226744   -19.972149281
ATOM   2543  O5'  DC A  81     117.326  21.396 -18.692  1.00  0.00           O  
REMARK-SIMTK-COORDS   117.325963724    21.396479641   -18.692268494
ATOM   2544  O3'  DC A  81     118.843  24.106 -15.826  1.00  0.00           O  
REMARK-SIMTK-COORDS   118.842999041    24.106304574   -15.825727255
ATOM   2545  C1'  DC A  81     116.230  22.646 -15.799  1.00  0.00           C  
REMARK-SIMTK-COORDS   116.230047660    22.645648427   -15.798695733
ATOM   2546  C2'  DC A  81     117.624  22.038 -15.888  1.00  0.00           C  
REMARK-SIMTK-COORDS   117.624027842    22.037817574   -15.888014861
ATOM   2547  C3'  DC A  81     118.374  23.082 -16.699  1.00  0.00           C  
REMARK-SIMTK-COORDS   118.373629923    23.081851809   -16.699148781
ATOM   2548  C4'  DC A  81     117.307  23.590 -17.667  1.00  0.00           C  
REMARK-SIMTK-COORDS   117.307136713    23.590440941   -17.666540287
ATOM   2549  C5'  DC A  81     117.137  22.812 -18.950  1.00  0.00           C  
REMARK-SIMTK-COORDS   117.137402913    22.811598068   -18.949701312
ATOM   2550  O4'  DC A  81     116.061  23.513 -16.903  1.00  0.00           O  
REMARK-SIMTK-COORDS   116.061177167    23.512508587   -16.903212469
ATOM   2551  N4   DC A  81     112.062  19.022 -15.825  1.00  0.00           N  
REMARK-SIMTK-COORDS   112.061689157    19.021882767   -15.824653984
ATOM   2552  C4   DC A  81     113.076  19.872 -15.840  1.00  0.00           C  
REMARK-SIMTK-COORDS   113.076445087    19.872223690   -15.840169065
ATOM   2553  N3   DC A  81     113.010  20.954 -15.056  1.00  0.00           N  
REMARK-SIMTK-COORDS   113.009959995    20.954418450   -15.056006304
ATOM   2554  C2   DC A  81     114.019  21.860 -15.034  1.00  0.00           C  
REMARK-SIMTK-COORDS   114.019092215    21.860189639   -15.033562731
ATOM   2555  O2   DC A  81     113.986  22.871 -14.321  1.00  0.00           O  
REMARK-SIMTK-COORDS   113.986341776    22.870882964   -14.320502136
ATOM   2556  N1   DC A  81     115.134  21.640 -15.839  1.00  0.00           N  
REMARK-SIMTK-COORDS   115.133993748    21.640078413   -15.839078479
ATOM   2557  C6   DC A  81     115.211  20.544 -16.635  1.00  0.00           C  
REMARK-SIMTK-COORDS   115.210718932    20.543746087   -16.635458839
ATOM   2558  C5   DC A  81     114.212  19.621 -16.671  1.00  0.00           C  
REMARK-SIMTK-COORDS   114.212417109    19.620723095   -16.671096268
ATOM   2559  H1'  DC A  81     116.119  23.236 -14.889  1.00  0.00           H  
REMARK-SIMTK-COORDS   116.118629491    23.236054792   -14.888520301
ATOM   2560 1H2'  DC A  81     118.078  21.898 -14.905  1.00  0.00           H  
REMARK-SIMTK-COORDS   118.077877260    21.897563773   -14.904981507
ATOM   2561 2H2'  DC A  81     117.622  21.071 -16.389  1.00  0.00           H  
REMARK-SIMTK-COORDS   117.622324271    21.070654664   -16.388941008
ATOM   2562  H3'  DC A  81     119.219  22.650 -17.237  1.00  0.00           H  
REMARK-SIMTK-COORDS   119.218926136    22.650419230   -17.237362720
ATOM   2563  H4'  DC A  81     117.581  24.612 -17.932  1.00  0.00           H  
REMARK-SIMTK-COORDS   117.581492491    24.611932799   -17.932057315
ATOM   2564 1H5'  DC A  81     116.136  22.983 -19.343  1.00  0.00           H  
REMARK-SIMTK-COORDS   116.135778617    22.982865130   -19.342661061
ATOM   2565 2H5'  DC A  81     117.872  23.155 -19.677  1.00  0.00           H  
REMARK-SIMTK-COORDS   117.872286424    23.154688015   -19.676618442
ATOM   2566  H41  DC A  81     112.086  18.179 -16.418  1.00  0.00           H  
REMARK-SIMTK-COORDS   112.085574930    18.179443665   -16.418090440
ATOM   2567  H42  DC A  81     111.247  19.204 -15.222  1.00  0.00           H  
REMARK-SIMTK-COORDS   111.246516407    19.203691862   -15.221735383
ATOM   2568  H6   DC A  81     116.093  20.400 -17.260  1.00  0.00           H  
REMARK-SIMTK-COORDS   116.093439328    20.399992999   -17.259521137
ATOM   2569  H5   DC A  81     114.275  18.734 -17.303  1.00  0.00           H  
REMARK-SIMTK-COORDS   114.275260979    18.734455574   -17.302955847
ATOM   2570  P    DC A  82     119.830  23.581 -14.618  1.00  0.00           P  
REMARK-SIMTK-COORDS   119.830164089    23.581464459   -14.618258937
ATOM   2571  OP1  DC A  82     120.207  22.150 -14.702  1.00  0.00           O  
REMARK-SIMTK-COORDS   120.207079894    22.149955390   -14.701501121
ATOM   2572  OP2  DC A  82     120.909  24.514 -14.239  1.00  0.00           O  
REMARK-SIMTK-COORDS   120.908926425    24.514127592   -14.238741738
ATOM   2573  O5'  DC A  82     118.591  23.745 -13.627  1.00  0.00           O  
REMARK-SIMTK-COORDS   118.591255409    23.744872158   -13.626536594
ATOM   2574  O3'  DC A  82     118.000  25.841 -10.004  1.00  0.00           O  
REMARK-SIMTK-COORDS   118.000064654    25.840511920   -10.004328223
ATOM   2575  C1'  DC A  82     116.461  23.504 -11.070  1.00  0.00           C  
REMARK-SIMTK-COORDS   116.460877559    23.504312954   -11.069616672
ATOM   2576  C2'  DC A  82     117.960  23.578 -10.809  1.00  0.00           C  
REMARK-SIMTK-COORDS   117.959993695    23.577977878   -10.809153065
ATOM   2577  C3'  DC A  82     118.269  25.028 -11.144  1.00  0.00           C  
REMARK-SIMTK-COORDS   118.269047486    25.027782959   -11.144414129
ATOM   2578  C4'  DC A  82     117.315  25.320 -12.301  1.00  0.00           C  
REMARK-SIMTK-COORDS   117.315335221    25.319752038   -12.300746249
ATOM   2579  C5'  DC A  82     117.808  24.964 -13.684  1.00  0.00           C  
REMARK-SIMTK-COORDS   117.807540573    24.964249644   -13.683952647
ATOM   2580  O4'  DC A  82     116.131  24.514 -12.004  1.00  0.00           O  
REMARK-SIMTK-COORDS   116.130877817    24.513545275   -12.003678391
ATOM   2581  N4   DC A  82     114.638  18.684 -13.055  1.00  0.00           N  
REMARK-SIMTK-COORDS   114.637603548    18.683549250   -13.055434688
ATOM   2582  C4   DC A  82     115.101  19.836 -12.598  1.00  0.00           C  
REMARK-SIMTK-COORDS   115.101184454    19.836247879   -12.597800975
ATOM   2583  N3   DC A  82     114.365  20.506 -11.703  1.00  0.00           N  
REMARK-SIMTK-COORDS   114.365491383    20.506176320   -11.703134228
ATOM   2584  C2   DC A  82     114.790  21.693 -11.202  1.00  0.00           C  
REMARK-SIMTK-COORDS   114.789951564    21.692942902   -11.202443072
ATOM   2585  O2   DC A  82     114.132  22.336 -10.375  1.00  0.00           O  
REMARK-SIMTK-COORDS   114.131908345    22.336408074   -10.375423909
ATOM   2586  N1   DC A  82     116.014  22.201 -11.632  1.00  0.00           N  
REMARK-SIMTK-COORDS   116.013566634    22.201360732   -11.632079510
ATOM   2587  C6   DC A  82     116.767  21.527 -12.537  1.00  0.00           C  
REMARK-SIMTK-COORDS   116.767280969    21.527108666   -12.537260074
ATOM   2588  C5   DC A  82     116.363  20.334 -13.050  1.00  0.00           C  
REMARK-SIMTK-COORDS   116.363035289    20.333869716   -13.049719085
ATOM   2589  H1'  DC A  82     115.896  23.694 -10.156  1.00  0.00           H  
REMARK-SIMTK-COORDS   115.895666348    23.694295522   -10.156459560
ATOM   2590 1H2'  DC A  82     118.211  23.348  -9.772  1.00  0.00           H  
REMARK-SIMTK-COORDS   118.211400368    23.347914975    -9.771911172
ATOM   2591 2H2'  DC A  82     118.524  22.894 -11.442  1.00  0.00           H  
REMARK-SIMTK-COORDS   118.523989788    22.894260120   -11.442218967
ATOM   2592  H3'  DC A  82     119.308  25.164 -11.448  1.00  0.00           H  
REMARK-SIMTK-COORDS   119.308139202    25.163552699   -11.448040518
ATOM   2593  H4'  DC A  82     117.117  26.392 -12.284  1.00  0.00           H  
REMARK-SIMTK-COORDS   117.116589243    26.391876974   -12.284493299
ATOM   2594 1H5'  DC A  82     116.952  24.820 -14.342  1.00  0.00           H  
REMARK-SIMTK-COORDS   116.951634761    24.819749496   -14.342394708
ATOM   2595 2H5'  DC A  82     118.421  25.779 -14.066  1.00  0.00           H  
REMARK-SIMTK-COORDS   118.421411468    25.778803191   -14.065840121
ATOM   2596  H41  DC A  82     115.183  18.146 -13.745  1.00  0.00           H  
REMARK-SIMTK-COORDS   115.182995884    18.145532011   -13.745018367
ATOM   2597  H42  DC A  82     113.730  18.326 -12.725  1.00  0.00           H  
REMARK-SIMTK-COORDS   113.730090566    18.325609967   -12.724720828
ATOM   2598  H6   DC A  82     117.719  21.952 -12.859  1.00  0.00           H  
REMARK-SIMTK-COORDS   117.718666720    21.951831744   -12.859423790
ATOM   2599  H5   DC A  82     116.971  19.786 -13.770  1.00  0.00           H  
REMARK-SIMTK-COORDS   116.970567835    19.785564941   -13.770088489
ATOM   2600  P    DA A  83     118.243  25.888  -8.627  1.00  0.00           P  
REMARK-SIMTK-COORDS   118.243089606    25.887745769    -8.627442819
ATOM   2601  OP1  DA A  83     119.356  24.921  -8.799  1.00  0.00           O  
REMARK-SIMTK-COORDS   119.355502584    24.921426716    -8.799273704
ATOM   2602  OP2  DA A  83     118.526  27.055  -7.770  1.00  0.00           O  
REMARK-SIMTK-COORDS   118.526150273    27.055109517    -7.769893089
ATOM   2603  O5'  DA A  83     116.952  25.118  -8.095  1.00  0.00           O  
REMARK-SIMTK-COORDS   116.951909741    25.118231186    -8.094533010
ATOM   2604  O3'  DA A  83     114.592  25.431  -4.602  1.00  0.00           O  
REMARK-SIMTK-COORDS   114.592465391    25.430787464    -4.601689479
ATOM   2605  C1'  DA A  83     114.848  23.103  -6.466  1.00  0.00           C  
REMARK-SIMTK-COORDS   114.847605931    23.102877452    -6.466386580
ATOM   2606  C2'  DA A  83     115.969  23.804  -5.712  1.00  0.00           C  
REMARK-SIMTK-COORDS   115.969250609    23.804371007    -5.711612437
ATOM   2607  C3'  DA A  83     115.486  25.247  -5.697  1.00  0.00           C  
REMARK-SIMTK-COORDS   115.486393354    25.247013836    -5.697033740
ATOM   2608  C4'  DA A  83     114.784  25.383  -7.046  1.00  0.00           C  
REMARK-SIMTK-COORDS   114.784020104    25.383470132    -7.046380433
ATOM   2609  C5'  DA A  83     115.656  25.757  -8.222  1.00  0.00           C  
REMARK-SIMTK-COORDS   115.655785299    25.756779380    -8.221983534
ATOM   2610  O4'  DA A  83     114.211  24.059  -7.290  1.00  0.00           O  
REMARK-SIMTK-COORDS   114.210951169    24.059303174    -7.290402692
ATOM   2611  N6   DA A  83     115.663  18.016  -9.630  1.00  0.00           N  
REMARK-SIMTK-COORDS   115.662730769    18.016162218    -9.630030306
ATOM   2612  C6   DA A  83     114.993  18.821  -8.787  1.00  0.00           C  
REMARK-SIMTK-COORDS   114.993044299    18.820721939    -8.786627267
ATOM   2613  C5   DA A  83     115.458  20.099  -8.410  1.00  0.00           C  
REMARK-SIMTK-COORDS   115.457710908    20.098515044    -8.409667424
ATOM   2614  N7   DA A  83     116.585  20.820  -8.756  1.00  0.00           N  
REMARK-SIMTK-COORDS   116.585371680    20.820239688    -8.755768164
ATOM   2615  C8   DA A  83     116.460  21.930  -8.091  1.00  0.00           C  
REMARK-SIMTK-COORDS   116.459644123    21.930123523    -8.090648286
ATOM   2616  N9   DA A  83     115.317  21.993  -7.341  1.00  0.00           N  
REMARK-SIMTK-COORDS   115.317065250    21.993142906    -7.340715571
ATOM   2617  C4   DA A  83     114.666  20.803  -7.550  1.00  0.00           C  
REMARK-SIMTK-COORDS   114.665596761    20.803188673    -7.549674253
ATOM   2618  N3   DA A  83     113.494  20.417  -7.011  1.00  0.00           N  
REMARK-SIMTK-COORDS   113.494058779    20.417359049    -7.010961659
ATOM   2619  C2   DA A  83     113.175  19.212  -7.433  1.00  0.00           C  
REMARK-SIMTK-COORDS   113.175278322    19.212269558    -7.432792597
ATOM   2620  N1   DA A  83     113.827  18.408  -8.267  1.00  0.00           N  
REMARK-SIMTK-COORDS   113.827285322    18.408196287    -8.266965269
ATOM   2621  H1'  DA A  83     114.103  22.704  -5.778  1.00  0.00           H  
REMARK-SIMTK-COORDS   114.103224191    22.703739235    -5.778344060
ATOM   2622 1H2'  DA A  83     116.091  23.418  -4.699  1.00  0.00           H  
REMARK-SIMTK-COORDS   116.091179748    23.417595186    -4.698782861
ATOM   2623 2H2'  DA A  83     116.929  23.712  -6.217  1.00  0.00           H  
REMARK-SIMTK-COORDS   116.928611277    23.711848436    -6.216576477
ATOM   2624  H3'  DA A  83     116.314  25.953  -5.611  1.00  0.00           H  
REMARK-SIMTK-COORDS   116.314062071    25.952824299    -5.610644590
ATOM   2625  H4'  DA A  83     114.029  26.162  -6.933  1.00  0.00           H  
REMARK-SIMTK-COORDS   114.029077184    26.161660162    -6.933334141
ATOM   2626 1H5'  DA A  83     115.174  25.430  -9.143  1.00  0.00           H  
REMARK-SIMTK-COORDS   115.174378095    25.429570837    -9.142841109
ATOM   2627 2H5'  DA A  83     115.780  26.839  -8.247  1.00  0.00           H  
REMARK-SIMTK-COORDS   115.779916817    26.838687755    -8.247195326
ATOM   2628  H61  DA A  83     115.280  17.093  -9.872  1.00  0.00           H  
REMARK-SIMTK-COORDS   115.279650049    17.092561465    -9.871773579
ATOM   2629  H62  DA A  83     116.560  18.325 -10.031  1.00  0.00           H  
REMARK-SIMTK-COORDS   116.559681642    18.325217522   -10.031176105
ATOM   2630  H8   DA A  83     117.194  22.734  -8.128  1.00  0.00           H  
REMARK-SIMTK-COORDS   117.194105363    22.734404542    -8.127846820
ATOM   2631  H2   DA A  83     112.238  18.815  -7.042  1.00  0.00           H  
REMARK-SIMTK-COORDS   112.238137924    18.815153078    -7.041797232
ATOM   2632  P    DT A  84     114.529  25.230  -3.321  1.00  0.00           P  
REMARK-SIMTK-COORDS   114.529029024    25.230131564    -3.320626905
ATOM   2633  OP1  DT A  84     115.999  25.040  -3.303  1.00  0.00           O  
REMARK-SIMTK-COORDS   115.999150756    25.039750994    -3.303354657
ATOM   2634  OP2  DT A  84     113.974  26.070  -2.241  1.00  0.00           O  
REMARK-SIMTK-COORDS   113.973528753    26.069891410    -2.240687624
ATOM   2635  O5'  DT A  84     113.812  23.806  -3.330  1.00  0.00           O  
REMARK-SIMTK-COORDS   113.811737450    23.805522405    -3.329657131
ATOM   2636  O3'  DT A  84     111.133  21.861  -0.701  1.00  0.00           O  
REMARK-SIMTK-COORDS   111.133100492    21.861351500    -0.701218520
ATOM   2637  C1'  DT A  84     112.937  20.638  -2.753  1.00  0.00           C  
REMARK-SIMTK-COORDS   112.937026606    20.637679040    -2.753438119
ATOM   2638  C2'  DT A  84     113.340  21.539  -1.595  1.00  0.00           C  
REMARK-SIMTK-COORDS   113.339665241    21.539328193    -1.594546004
ATOM   2639  C3'  DT A  84     112.147  22.477  -1.493  1.00  0.00           C  
REMARK-SIMTK-COORDS   112.146728651    22.476652431    -1.493034609
ATOM   2640  C4'  DT A  84     111.721  22.643  -2.950  1.00  0.00           C  
REMARK-SIMTK-COORDS   111.720503513    22.642863471    -2.949927200
ATOM   2641  C5'  DT A  84     112.421  23.727  -3.735  1.00  0.00           C  
REMARK-SIMTK-COORDS   112.421165256    23.727336939    -3.735023639
ATOM   2642  O4'  DT A  84     112.024  21.350  -3.565  1.00  0.00           O  
REMARK-SIMTK-COORDS   112.023564317    21.349875430    -3.564790660
ATOM   2643  O4   DT A  84     117.113  18.974  -5.952  1.00  0.00           O  
REMARK-SIMTK-COORDS   117.113266134    18.973526290    -5.952491265
ATOM   2644  C4   DT A  84     116.201  19.394  -5.232  1.00  0.00           C  
REMARK-SIMTK-COORDS   116.201260768    19.394345179    -5.231875782
ATOM   2645  N3   DT A  84     115.136  18.589  -4.898  1.00  0.00           N  
REMARK-SIMTK-COORDS   115.136495038    18.589360564    -4.898114327
ATOM   2646  C2   DT A  84     114.059  18.932  -4.105  1.00  0.00           C  
REMARK-SIMTK-COORDS   114.059088259    18.931810200    -4.105231057
ATOM   2647  O2   DT A  84     113.160  18.147  -3.863  1.00  0.00           O  
REMARK-SIMTK-COORDS   113.159892713    18.147371580    -3.863395530
ATOM   2648  N1   DT A  84     114.078  20.220  -3.613  1.00  0.00           N  
REMARK-SIMTK-COORDS   114.077748463    20.219929634    -3.613277685
ATOM   2649  C6   DT A  84     115.099  21.094  -3.893  1.00  0.00           C  
REMARK-SIMTK-COORDS   115.098679714    21.094098364    -3.893465855
ATOM   2650  C5   DT A  84     116.138  20.722  -4.667  1.00  0.00           C  
REMARK-SIMTK-COORDS   116.137813287    20.721615404    -4.667213788
ATOM   2651  C7   DT A  84     117.274  21.636  -5.009  1.00  0.00           C  
REMARK-SIMTK-COORDS   117.273759239    21.636255279    -5.009043706
ATOM   2652  H1'  DT A  84     112.435  19.739  -2.392  1.00  0.00           H  
REMARK-SIMTK-COORDS   112.434593093    19.739341964    -2.392367401
ATOM   2653 1H2'  DT A  84     113.486  20.982  -0.667  1.00  0.00           H  
REMARK-SIMTK-COORDS   113.486023020    20.982185084    -0.667218685
ATOM   2654 2H2'  DT A  84     114.259  22.087  -1.797  1.00  0.00           H  
REMARK-SIMTK-COORDS   114.258712929    22.087049486    -1.796748214
ATOM   2655  H3'  DT A  84     112.418  23.436  -1.051  1.00  0.00           H  
REMARK-SIMTK-COORDS   112.417555937    23.436410729    -1.050807755
ATOM   2656  H4'  DT A  84     110.655  22.874  -2.945  1.00  0.00           H  
REMARK-SIMTK-COORDS   110.655009596    22.873697790    -2.944708899
ATOM   2657 1H5'  DT A  84     112.360  23.496  -4.798  1.00  0.00           H  
REMARK-SIMTK-COORDS   112.360450327    23.496362837    -4.798327294
ATOM   2658 2H5'  DT A  84     111.929  24.680  -3.548  1.00  0.00           H  
REMARK-SIMTK-COORDS   111.928567334    24.680210044    -3.547587964
ATOM   2659  H3   DT A  84     115.142  17.633  -5.282  1.00  0.00           H  
REMARK-SIMTK-COORDS   115.142316751    17.633184100    -5.281506657
ATOM   2660  H6   DT A  84     115.069  22.104  -3.486  1.00  0.00           H  
REMARK-SIMTK-COORDS   115.068618102    22.104259704    -3.485741233
ATOM   2661  H71  DT A  84     117.932  21.147  -5.729  1.00  0.00           H  
REMARK-SIMTK-COORDS   117.932162397    21.147007248    -5.729049015
ATOM   2662  H72  DT A  84     116.882  22.556  -5.444  1.00  0.00           H  
REMARK-SIMTK-COORDS   116.882366927    22.555940660    -5.444449101
ATOM   2663  H73  DT A  84     117.836  21.873  -4.106  1.00  0.00           H  
REMARK-SIMTK-COORDS   117.835705775    21.872811726    -4.105632870
ATOM   2664  P    DT A  85     111.050  21.257   0.523  1.00  0.00           P  
REMARK-SIMTK-COORDS   111.049968128    21.256643069     0.522738876
ATOM   2665  OP1  DT A  85     112.356  21.847   0.903  1.00  0.00           O  
REMARK-SIMTK-COORDS   112.355911434    21.846519770     0.902684344
ATOM   2666  OP2  DT A  85     109.981  21.347   1.537  1.00  0.00           O  
REMARK-SIMTK-COORDS   109.980687684    21.346857225     1.536911809
ATOM   2667  O5'  DT A  85     111.263  19.737   0.086  1.00  0.00           O  
REMARK-SIMTK-COORDS   111.263245583    19.737356684     0.086411466
ATOM   2668  O3'  DT A  85     109.811  16.044   1.540  1.00  0.00           O  
REMARK-SIMTK-COORDS   109.811307793    16.043923656     1.540376775
ATOM   2669  C1'  DT A  85     112.246  16.556  -0.124  1.00  0.00           C  
REMARK-SIMTK-COORDS   112.246343933    16.555935039    -0.124427220
ATOM   2670  C2'  DT A  85     111.915  17.162   1.232  1.00  0.00           C  
REMARK-SIMTK-COORDS   111.914918394    17.162213015     1.232298297
ATOM   2671  C3'  DT A  85     110.401  17.286   1.163  1.00  0.00           C  
REMARK-SIMTK-COORDS   110.401037993    17.285960000     1.162787037
ATOM   2672  C4'  DT A  85     110.155  17.619  -0.307  1.00  0.00           C  
REMARK-SIMTK-COORDS   110.154692088    17.619420460    -0.306889055
ATOM   2673  C5'  DT A  85     110.225  19.081  -0.685  1.00  0.00           C  
REMARK-SIMTK-COORDS   110.224808841    19.080814454    -0.684774267
ATOM   2674  O4'  DT A  85     111.209  16.900  -1.022  1.00  0.00           O  
REMARK-SIMTK-COORDS   111.209328795    16.899947154    -1.022305423
ATOM   2675  O4   DT A  85     117.021  18.247  -2.313  1.00  0.00           O  
REMARK-SIMTK-COORDS   117.020802154    18.246927145    -2.312900750
ATOM   2676  C4   DT A  85     115.943  17.918  -1.805  1.00  0.00           C  
REMARK-SIMTK-COORDS   115.943042769    17.917957140    -1.804626766
ATOM   2677  N3   DT A  85     115.479  16.627  -1.907  1.00  0.00           N  
REMARK-SIMTK-COORDS   115.479172215    16.626634239    -1.906765270
ATOM   2678  C2   DT A  85     114.300  16.129  -1.387  1.00  0.00           C  
REMARK-SIMTK-COORDS   114.300461890    16.129125996    -1.387276562
ATOM   2679  O2   DT A  85     113.973  14.965  -1.529  1.00  0.00           O  
REMARK-SIMTK-COORDS   113.972716865    14.965106721    -1.528780366
ATOM   2680  N1   DT A  85     113.528  17.044  -0.703  1.00  0.00           N  
REMARK-SIMTK-COORDS   113.527969569    17.043709225    -0.702870884
ATOM   2681  C6   DT A  85     113.910  18.354  -0.550  1.00  0.00           C  
REMARK-SIMTK-COORDS   113.910066715    18.353551438    -0.550253228
ATOM   2682  C5   DT A  85     115.072  18.802  -1.067  1.00  0.00           C  
REMARK-SIMTK-COORDS   115.071762210    18.801714370    -1.066820324
ATOM   2683  C7   DT A  85     115.533  20.221  -0.935  1.00  0.00           C  
REMARK-SIMTK-COORDS   115.533441958    20.220620521    -0.935123154
ATOM   2684  H1'  DT A  85     112.291  15.468  -0.065  1.00  0.00           H
[truncated: 6,242,424 more chars]
