# Supplementary material for: Lattice-free prediction of three-dimensional structure of programmed DNA assemblies
Source: Nat Commun. 2014 Dec 3;5:5578. doi: 10.1038/ncomms6578 (PMC4268701; doi:10.1038/ncomms6578)
Supplement: Supplementary Dataset 3 — Tiamat and PDB files for 9-layer ring origami. [file ncomms6578-s12.zip › Supplemetary Dataset 3/9_layer.pdb]

MODEL        1                                                                                                                                      
ATOM      1  P    DG A   1    -163.602 -18.323-259.225  1.00  0.00           P  
REMARK-SIMTK-COORDS  -163.601833683   -18.322565358  -259.224785874
ATOM      2  OP1  DG A   1    -162.209 -18.752-258.957  1.00  0.00           O  
REMARK-SIMTK-COORDS  -162.208551343   -18.751881139  -258.956817068
ATOM      3  OP2  DG A   1    -164.314 -19.062-260.286  1.00  0.00           O  
REMARK-SIMTK-COORDS  -164.313500444   -19.062146851  -260.285802197
ATOM      4  O5'  DG A   1    -163.623 -16.759-259.540  1.00  0.00           O  
REMARK-SIMTK-COORDS  -163.622606676   -16.759450036  -259.540416942
ATOM      5  O3'  DG A   1    -164.801 -14.464-262.887  1.00  0.00           O  
REMARK-SIMTK-COORDS  -164.801412968   -14.463701070  -262.887331702
ATOM      6  C1'  DG A   1    -162.945 -13.693-260.670  1.00  0.00           C  
REMARK-SIMTK-COORDS  -162.944995664   -13.693214321  -260.669526263
ATOM      7  C2'  DG A   1    -162.820 -14.893-261.600  1.00  0.00           C  
REMARK-SIMTK-COORDS  -162.820178264   -14.893061743  -261.599620765
ATOM      8  C3'  DG A   1    -164.275 -15.266-261.832  1.00  0.00           C  
REMARK-SIMTK-COORDS  -164.275250639   -15.265859267  -261.832301641
ATOM      9  C4'  DG A   1    -164.927 -14.951-260.488  1.00  0.00           C  
REMARK-SIMTK-COORDS  -164.926837302   -14.950852930  -260.487983290
ATOM     10  C5'  DG A   1    -164.882 -16.045-259.448  1.00  0.00           C  
REMARK-SIMTK-COORDS  -164.882364158   -16.044925407  -259.447601843
ATOM     11  O4'  DG A   1    -164.179 -13.798-259.986  1.00  0.00           O  
REMARK-SIMTK-COORDS  -164.179107865   -13.797922037  -259.986241279
ATOM     12  N2   DG A   1    -161.002  -8.975-259.332  1.00  0.00           N  
REMARK-SIMTK-COORDS  -161.001963374    -8.975048337  -259.332107383
ATOM     13  O6   DG A   1    -158.673 -11.976-256.770  1.00  0.00           O  
REMARK-SIMTK-COORDS  -158.672940277   -11.976171055  -256.769589316
ATOM     14  C6   DG A   1    -159.551 -11.840-257.622  1.00  0.00           C  
REMARK-SIMTK-COORDS  -159.550661758   -11.839738946  -257.622471068
ATOM     15  C5   DG A   1    -160.330 -12.828-258.265  1.00  0.00           C  
REMARK-SIMTK-COORDS  -160.329792293   -12.828244226  -258.264609619
ATOM     16  N7   DG A   1    -160.326 -14.217-258.116  1.00  0.00           N  
REMARK-SIMTK-COORDS  -160.325602524   -14.216963492  -258.115870769
ATOM     17  C8   DG A   1    -161.247 -14.626-258.949  1.00  0.00           C  
REMARK-SIMTK-COORDS  -161.247370944   -14.626179348  -258.949203454
ATOM     18  N9   DG A   1    -161.867 -13.611-259.648  1.00  0.00           N  
REMARK-SIMTK-COORDS  -161.866503731   -13.611388602  -259.647518092
ATOM     19  C4   DG A   1    -161.273 -12.451-259.203  1.00  0.00           C  
REMARK-SIMTK-COORDS  -161.273204477   -12.450680164  -259.202984721
ATOM     20  N3   DG A   1    -161.575 -11.196-259.629  1.00  0.00           N  
REMARK-SIMTK-COORDS  -161.574848379   -11.196194620  -259.628938915
ATOM     21  C2   DG A   1    -160.836 -10.266-259.030  1.00  0.00           C  
REMARK-SIMTK-COORDS  -160.835747547   -10.266220746  -259.030420282
ATOM     22  N1   DG A   1    -159.879 -10.550-258.075  1.00  0.00           N  
REMARK-SIMTK-COORDS  -159.879315960   -10.550459140  -258.075347429
ATOM     23  H1'  DG A   1    -162.952 -12.760-261.235  1.00  0.00           H  
REMARK-SIMTK-COORDS  -162.952350324   -12.760468212  -261.234716148
ATOM     24 1H2'  DG A   1    -162.320 -14.640-262.535  1.00  0.00           H  
REMARK-SIMTK-COORDS  -162.320332804   -14.640174770  -262.535168035
ATOM     25 2H2'  DG A   1    -162.268 -15.714-261.143  1.00  0.00           H  
REMARK-SIMTK-COORDS  -162.268255628   -15.713545691  -261.143480989
ATOM     26  H3'  DG A   1    -164.391 -16.320-262.088  1.00  0.00           H  
REMARK-SIMTK-COORDS  -164.390568120   -16.320240127  -262.088434186
ATOM     27  H4'  DG A   1    -165.974 -14.725-260.688  1.00  0.00           H  
REMARK-SIMTK-COORDS  -165.974292490   -14.725485982  -260.688206583
ATOM     28 1H5'  DG A   1    -164.982 -15.602-258.457  1.00  0.00           H  
REMARK-SIMTK-COORDS  -164.981501123   -15.601730064  -258.456917357
ATOM     29 2H5'  DG A   1    -165.709 -16.733-259.616  1.00  0.00           H  
REMARK-SIMTK-COORDS  -165.709256204   -16.733378358  -259.615590168
ATOM     30  H21  DG A   1    -161.698  -8.697-260.036  1.00  0.00           H  
REMARK-SIMTK-COORDS  -161.698495150    -8.696917344  -260.035695072
ATOM     31  H22  DG A   1    -160.432  -8.259-258.861  1.00  0.00           H  
REMARK-SIMTK-COORDS  -160.431581403    -8.258758640  -258.860801244
ATOM     32  H8   DG A   1    -161.504 -15.678-259.079  1.00  0.00           H  
REMARK-SIMTK-COORDS  -161.503889060   -15.677716205  -259.079275330
ATOM     33  H1   DG A   1    -159.369  -9.756-257.664  1.00  0.00           H  
REMARK-SIMTK-COORDS  -159.369257881    -9.756296141  -257.664180934
ATOM     34  P    DT A   2    -163.711 -14.578-264.601  1.00  0.00           P  
REMARK-SIMTK-COORDS  -163.710855241   -14.577556523  -264.601346951
ATOM     35  OP1  DT A   2    -162.659 -15.622-264.570  1.00  0.00           O  
REMARK-SIMTK-COORDS  -162.659496191   -15.622291195  -264.570128162
ATOM     36  OP2  DT A   2    -164.489 -14.482-265.852  1.00  0.00           O  
REMARK-SIMTK-COORDS  -164.489375585   -14.481533820  -265.852239318
ATOM     37  O5'  DT A   2    -163.061 -13.163-264.251  1.00  0.00           O  
REMARK-SIMTK-COORDS  -163.061230300   -13.163459717  -264.251464599
ATOM     38  O3'  DT A   2    -162.715  -9.505-266.340  1.00  0.00           O  
REMARK-SIMTK-COORDS  -162.714533359    -9.505409542  -266.340018200
ATOM     39  C1'  DT A   2    -161.061 -10.500-264.051  1.00  0.00           C  
REMARK-SIMTK-COORDS  -161.061006287   -10.500497231  -264.051180567
ATOM     40  C2'  DT A   2    -161.284 -11.186-265.392  1.00  0.00           C  
REMARK-SIMTK-COORDS  -161.283900785   -11.186310042  -265.392112642
ATOM     41  C3'  DT A   2    -162.715 -10.788-265.718  1.00  0.00           C  
REMARK-SIMTK-COORDS  -162.714827535   -10.788240917  -265.717640842
ATOM     42  C4'  DT A   2    -163.381 -10.764-264.344  1.00  0.00           C  
REMARK-SIMTK-COORDS  -163.381397101   -10.763842565  -264.343988873
ATOM     43  C5'  DT A   2    -163.932 -12.078-263.841  1.00  0.00           C  
REMARK-SIMTK-COORDS  -163.931956018   -12.078221551  -263.841317250
ATOM     44  O4'  DT A   2    -162.322 -10.322-263.436  1.00  0.00           O  
REMARK-SIMTK-COORDS  -162.321899030   -10.322408868  -263.436067549
ATOM     45  O4   DT A   2    -157.833 -13.274-260.540  1.00  0.00           O  
REMARK-SIMTK-COORDS  -157.832678601   -13.273823957  -260.539645117
ATOM     46  C4   DT A   2    -158.577 -12.699-261.342  1.00  0.00           C  
REMARK-SIMTK-COORDS  -158.577466797   -12.699179748  -261.341644852
ATOM     47  N3   DT A   2    -158.551 -11.330-261.474  1.00  0.00           N  
REMARK-SIMTK-COORDS  -158.550513151   -11.329907380  -261.473893423
ATOM     48  C2   DT A   2    -159.323 -10.567-262.327  1.00  0.00           C  
REMARK-SIMTK-COORDS  -159.322987092   -10.567393370  -262.327472591
ATOM     49  O2   DT A   2    -159.228  -9.355-262.375  1.00  0.00           O  
REMARK-SIMTK-COORDS  -159.227686148    -9.354535671  -262.375168822
ATOM     50  N1   DT A   2    -160.205 -11.278-263.114  1.00  0.00           N  
REMARK-SIMTK-COORDS  -160.204741945   -11.277913965  -263.114420407
ATOM     51  C6   DT A   2    -160.301 -12.646-263.051  1.00  0.00           C  
REMARK-SIMTK-COORDS  -160.301395612   -12.645976644  -263.050862763
ATOM     52  C5   DT A   2    -159.526 -13.358-262.209  1.00  0.00           C  
REMARK-SIMTK-COORDS  -159.525751155   -13.357573554  -262.208702735
ATOM     53  C7   DT A   2    -159.595 -14.850-262.095  1.00  0.00           C  
REMARK-SIMTK-COORDS  -159.594578129   -14.849581700  -262.094853974
ATOM     54  H1'  DT A   2    -160.612  -9.516-264.187  1.00  0.00           H  
REMARK-SIMTK-COORDS  -160.612224249    -9.515579412  -264.186652235
ATOM     55 1H2'  DT A   2    -160.590 -10.834-266.158  1.00  0.00           H  
REMARK-SIMTK-COORDS  -160.590471761   -10.834186437  -266.158226312
ATOM     56 2H2'  DT A   2    -161.178 -12.268-265.326  1.00  0.00           H  
REMARK-SIMTK-COORDS  -161.178092035   -12.267959704  -265.325995194
ATOM     57  H3'  DT A   2    -163.200 -11.509-266.377  1.00  0.00           H  
REMARK-SIMTK-COORDS  -163.199715692   -11.509424628  -266.377053863
ATOM     58  H4'  DT A   2    -164.211 -10.059-264.406  1.00  0.00           H  
REMARK-SIMTK-COORDS  -164.211150220   -10.059402127  -264.406137339
ATOM     59 1H5'  DT A   2    -163.995 -12.048-262.754  1.00  0.00           H  
REMARK-SIMTK-COORDS  -163.994883095   -12.048123652  -262.753758379
ATOM     60 2H5'  DT A   2    -164.929 -12.230-264.253  1.00  0.00           H  
REMARK-SIMTK-COORDS  -164.928631268   -12.229803721  -264.252915709
ATOM     61  H3   DT A   2    -157.887 -10.821-260.872  1.00  0.00           H  
REMARK-SIMTK-COORDS  -157.887380574   -10.820681508  -260.872028657
ATOM     62  H6   DT A   2    -161.016 -13.165-263.689  1.00  0.00           H  
REMARK-SIMTK-COORDS  -161.016130164   -13.164681088  -263.689352560
ATOM     63  H71  DT A   2    -158.953 -15.183-261.277  1.00  0.00           H  
REMARK-SIMTK-COORDS  -158.952875874   -15.183121428  -261.277397269
ATOM     64  H72  DT A   2    -160.622 -15.152-261.894  1.00  0.00           H  
REMARK-SIMTK-COORDS  -160.622414587   -15.152377306  -261.893722088
ATOM     65  H73  DT A   2    -159.259 -15.302-263.028  1.00  0.00           H  
REMARK-SIMTK-COORDS  -159.258799757   -15.302135871  -263.027774982
ATOM     66  P    DC A   3    -161.498  -9.379-267.974  1.00  0.00           P  
REMARK-SIMTK-COORDS  -161.497524768    -9.378906006  -267.974342414
ATOM     67  OP1  DC A   3    -160.943 -10.682-268.413  1.00  0.00           O  
REMARK-SIMTK-COORDS  -160.942721827   -10.681885977  -268.413261417
ATOM     68  OP2  DC A   3    -161.987  -8.490-269.045  1.00  0.00           O  
REMARK-SIMTK-COORDS  -161.987187859    -8.489742901  -269.045435795
ATOM     69  O5'  DC A   3    -160.416  -8.617-267.083  1.00  0.00           O  
REMARK-SIMTK-COORDS  -160.415806763    -8.617430038  -267.082630291
ATOM     70  O3'  DC A   3    -158.393  -4.926-267.456  1.00  0.00           O  
REMARK-SIMTK-COORDS  -158.392716439    -4.925597510  -267.455570128
ATOM     71  C1'  DC A   3    -157.602  -7.321-265.844  1.00  0.00           C  
REMARK-SIMTK-COORDS  -157.601662189    -7.321128575  -265.843916913
ATOM     72  C2'  DC A   3    -157.871  -7.267-267.342  1.00  0.00           C  
REMARK-SIMTK-COORDS  -157.871422450    -7.267352521  -267.342234148
ATOM     73  C3'  DC A   3    -158.976  -6.226-267.428  1.00  0.00           C  
REMARK-SIMTK-COORDS  -158.975512022    -6.226474999  -267.428310861
ATOM     74  C4'  DC A   3    -159.777  -6.475-266.152  1.00  0.00           C  
REMARK-SIMTK-COORDS  -159.776544211    -6.474667418  -266.152119279
ATOM     75  C5'  DC A   3    -160.855  -7.529-266.230  1.00  0.00           C  
REMARK-SIMTK-COORDS  -160.855456792    -7.529063618  -266.230249281
ATOM     76  O4'  DC A   3    -158.775  -6.901-265.175  1.00  0.00           O  
REMARK-SIMTK-COORDS  -158.774681480    -6.901444153  -265.174729548
ATOM     77  N4   DC A   3    -156.197 -12.284-263.868  1.00  0.00           N  
REMARK-SIMTK-COORDS  -156.196972675   -12.284198466  -263.868480600
ATOM     78  C4   DC A   3    -156.555 -11.109-264.362  1.00  0.00           C  
REMARK-SIMTK-COORDS  -156.554867570   -11.108832649  -264.361913918
ATOM     79  N3   DC A   3    -155.959 -10.011-263.882  1.00  0.00           N  
REMARK-SIMTK-COORDS  -155.959264229   -10.010866178  -263.882118868
ATOM     80  C2   DC A   3    -156.288  -8.781-264.349  1.00  0.00           C  
REMARK-SIMTK-COORDS  -156.288334574    -8.780744580  -264.348794947
ATOM     81  O2   DC A   3    -155.757  -7.747-263.924  1.00  0.00           O  
REMARK-SIMTK-COORDS  -155.756650453    -7.747178674  -263.924433647
ATOM     82  N1   DC A   3    -157.256  -8.680-265.346  1.00  0.00           N  
REMARK-SIMTK-COORDS  -157.256180152    -8.679936736  -265.345500879
ATOM     83  C6   DC A   3    -157.863  -9.789-265.840  1.00  0.00           C  
REMARK-SIMTK-COORDS  -157.863365674    -9.788655584  -265.839587166
ATOM     84  C5   DC A   3    -157.546 -11.032-265.389  1.00  0.00           C  
REMARK-SIMTK-COORDS  -157.546435549   -11.032213639  -265.389068955
ATOM     85  H1'  DC A   3    -156.796  -6.641-265.567  1.00  0.00           H  
REMARK-SIMTK-COORDS  -156.795629589    -6.640583781  -265.567180158
ATOM     86 1H2'  DC A   3    -156.991  -6.960-267.910  1.00  0.00           H  
REMARK-SIMTK-COORDS  -156.991026012    -6.960354563  -267.910265279
ATOM     87 2H2'  DC A   3    -158.198  -8.228-267.738  1.00  0.00           H  
REMARK-SIMTK-COORDS  -158.198295560    -8.227806785  -267.738486057
ATOM     88  H3'  DC A   3    -159.596  -6.363-268.315  1.00  0.00           H  
REMARK-SIMTK-COORDS  -159.596440423    -6.363005146  -268.314957036
ATOM     89  H4'  DC A   3    -160.254  -5.530-265.889  1.00  0.00           H  
REMARK-SIMTK-COORDS  -160.253883476    -5.530150604  -265.888963025
ATOM     90 1H5'  DC A   3    -161.060  -7.907-265.229  1.00  0.00           H  
REMARK-SIMTK-COORDS  -161.060168076    -7.906730516  -265.229019036
ATOM     91 2H5'  DC A   3    -161.762  -7.084-266.639  1.00  0.00           H  
REMARK-SIMTK-COORDS  -161.761729296    -7.084336176  -266.638979817
ATOM     92  H41  DC A   3    -156.639 -13.147-264.219  1.00  0.00           H  
REMARK-SIMTK-COORDS  -156.638568337   -13.146963012  -264.219296235
ATOM     93  H42  DC A   3    -155.479 -12.336-263.131  1.00  0.00           H  
REMARK-SIMTK-COORDS  -155.479221015   -12.336449595  -263.131476954
ATOM     94  H6   DC A   3    -158.621  -9.679-266.616  1.00  0.00           H  
REMARK-SIMTK-COORDS  -158.621361825    -9.679054446  -266.615952689
ATOM     95  H5   DC A   3    -158.026 -11.925-265.790  1.00  0.00           H  
REMARK-SIMTK-COORDS  -158.025924380   -11.925318374  -265.790467005
ATOM     96  P    DC A   4    -157.019  -4.563-268.806  1.00  0.00           P  
REMARK-SIMTK-COORDS  -157.018502490    -4.563356719  -268.806454045
ATOM     97  OP1  DC A   4    -156.939  -5.665-269.796  1.00  0.00           O  
REMARK-SIMTK-COORDS  -156.939355823    -5.664786859  -269.795797489
ATOM     98  OP2  DC A   4    -156.968  -3.195-269.356  1.00  0.00           O  
REMARK-SIMTK-COORDS  -156.968069409    -3.194650263  -269.355745534
ATOM     99  O5'  DC A   4    -155.876  -4.755-267.709  1.00  0.00           O  
REMARK-SIMTK-COORDS  -155.876186863    -4.755330087  -267.709471259
ATOM    100  O3'  DC A   4    -152.574  -2.419-266.484  1.00  0.00           O  
REMARK-SIMTK-COORDS  -152.574457685    -2.418863295  -266.484271941
ATOM    101  C1'  DC A   4    -153.001  -5.360-266.127  1.00  0.00           C  
REMARK-SIMTK-COORDS  -153.001316588    -5.360309906  -266.127277111
ATOM    102  C2'  DC A   4    -153.002  -4.582-267.437  1.00  0.00           C  
REMARK-SIMTK-COORDS  -153.002257497    -4.581803333  -267.436682942
ATOM    103  C3'  DC A   4    -153.603  -3.251-267.014  1.00  0.00           C  
REMARK-SIMTK-COORDS  -153.603443038    -3.251475420  -267.014009793
ATOM    104  C4'  DC A   4    -154.621  -3.661-265.951  1.00  0.00           C  
REMARK-SIMTK-COORDS  -154.620662462    -3.660809278  -265.951170465
ATOM    105  C5'  DC A   4    -155.994  -4.048-266.449  1.00  0.00           C  
REMARK-SIMTK-COORDS  -155.993549937    -4.047688330  -266.448576318
ATOM    106  O4'  DC A   4    -154.014  -4.822-265.300  1.00  0.00           O  
REMARK-SIMTK-COORDS  -154.014146495    -4.822303905  -265.299843657
ATOM    107  N4   DC A   4    -153.895 -10.790-266.601  1.00  0.00           N  
REMARK-SIMTK-COORDS  -153.894769389   -10.790277553  -266.601363018
ATOM    108  C4   DC A   4    -153.702  -9.483-266.511  1.00  0.00           C  
REMARK-SIMTK-COORDS  -153.702377710    -9.483413455  -266.511131811
ATOM    109  N3   DC A   4    -152.815  -9.033-265.617  1.00  0.00           N  
REMARK-SIMTK-COORDS  -152.814700981    -9.032600131  -265.617110350
ATOM    110  C2   DC A   4    -152.579  -7.704-265.480  1.00  0.00           C  
REMARK-SIMTK-COORDS  -152.579267845    -7.704078438  -265.479726397
ATOM    111  O2   DC A   4    -151.766  -7.257-264.662  1.00  0.00           O  
REMARK-SIMTK-COORDS  -151.766027927    -7.256554879  -264.661562293
ATOM    112  N1   DC A   4    -153.275  -6.813-266.294  1.00  0.00           N  
REMARK-SIMTK-COORDS  -153.275264124    -6.813373570  -266.293694466
ATOM    113  C6   DC A   4    -154.175  -7.262-267.205  1.00  0.00           C  
REMARK-SIMTK-COORDS  -154.175443683    -7.262265083  -267.204861942
ATOM    114  C5   DC A   4    -154.425  -8.590-267.362  1.00  0.00           C  
REMARK-SIMTK-COORDS  -154.424625394    -8.590041916  -267.362231438
ATOM    115  H1'  DC A   4    -152.049  -5.250-265.607  1.00  0.00           H  
REMARK-SIMTK-COORDS  -152.049048113    -5.249556080  -265.607343132
ATOM    116 1H2'  DC A   4    -151.997  -4.452-267.842  1.00  0.00           H  
REMARK-SIMTK-COORDS  -151.996656228    -4.452405354  -267.841685722
ATOM    117 2H2'  DC A   4    -153.605  -5.065-268.205  1.00  0.00           H  
REMARK-SIMTK-COORDS  -153.604988604    -5.064727637  -268.204689015
ATOM    118  H3'  DC A   4    -154.089  -2.740-267.847  1.00  0.00           H  
REMARK-SIMTK-COORDS  -154.089032171    -2.740469740  -267.846722461
ATOM    119  H4'  DC A   4    -154.738  -2.809-265.281  1.00  0.00           H  
REMARK-SIMTK-COORDS  -154.738419326    -2.808930387  -265.280609747
ATOM    120 1H5'  DC A   4    -156.474  -4.690-265.711  1.00  0.00           H  
REMARK-SIMTK-COORDS  -156.473915178    -4.689546490  -265.710830876
ATOM    121 2H5'  DC A   4    -156.591  -3.148-266.586  1.00  0.00           H  
REMARK-SIMTK-COORDS  -156.591384448    -3.147714298  -266.585739134
ATOM    122  H41  DC A   4    -154.572 -11.166-267.281  1.00  0.00           H  
REMARK-SIMTK-COORDS  -154.572098957   -11.166175425  -267.281338345
ATOM    123  H42  DC A   4    -153.370 -11.432-265.990  1.00  0.00           H  
REMARK-SIMTK-COORDS  -153.369773493   -11.431623197  -265.989703738
ATOM    124  H6   DC A   4    -154.710  -6.542-267.825  1.00  0.00           H  
REMARK-SIMTK-COORDS  -154.709561419    -6.541528617  -267.824999984
ATOM    125  H5   DC A   4    -155.140  -8.954-268.100  1.00  0.00           H  
REMARK-SIMTK-COORDS  -155.140453268    -8.954121568  -268.099593263
ATOM    126  P    DA A   5    -151.044  -2.060-267.384  1.00  0.00           P  
REMARK-SIMTK-COORDS  -151.044147935    -2.060322711  -267.384026562
ATOM    127  OP1  DA A   5    -151.229  -2.541-268.775  1.00  0.00           O  
REMARK-SIMTK-COORDS  -151.228861390    -2.541144483  -268.775231926
ATOM    128  OP2  DA A   5    -150.406  -0.738-267.235  1.00  0.00           O  
REMARK-SIMTK-COORDS  -150.406329768    -0.737691138  -267.235410585
ATOM    129  O5'  DA A   5    -150.237  -3.153-266.550  1.00  0.00           O  
REMARK-SIMTK-COORDS  -150.236597606    -3.153489561  -266.549676695
ATOM    130  O3'  DA A   5    -146.533  -3.133-264.513  1.00  0.00           O  
REMARK-SIMTK-COORDS  -146.532818466    -3.132822731  -264.513450291
ATOM    131  C1'  DA A   5    -148.068  -5.485-265.548  1.00  0.00           C  
REMARK-SIMTK-COORDS  -148.068492476    -5.485071524  -265.547852508
ATOM    132  C2'  DA A   5    -147.581  -4.282-266.345  1.00  0.00           C  
REMARK-SIMTK-COORDS  -147.580640565    -4.282228780  -266.344742617
ATOM    133  C3'  DA A   5    -147.703  -3.158-265.327  1.00  0.00           C  
REMARK-SIMTK-COORDS  -147.703318244    -3.158019587  -265.327056085
ATOM    134  C4'  DA A   5    -148.949  -3.551-264.536  1.00  0.00           C  
REMARK-SIMTK-COORDS  -148.949493059    -3.550692204  -264.536144240
ATOM    135  C5'  DA A   5    -150.274  -3.095-265.101  1.00  0.00           C  
REMARK-SIMTK-COORDS  -150.274066618    -3.094650342  -265.100863380
ATOM    136  O4'  DA A   5    -148.924  -5.014-264.526  1.00  0.00           O  
REMARK-SIMTK-COORDS  -148.923963948    -5.013774139  -264.525536835
ATOM    137  N6   DA A   5    -150.566 -10.359-268.107  1.00  0.00           N  
REMARK-SIMTK-COORDS  -150.566168729   -10.359337025  -268.107323385
ATOM    138  C6   DA A   5    -149.761  -9.732-267.232  1.00  0.00           C  
REMARK-SIMTK-COORDS  -149.760771581    -9.732410188  -267.232438721
ATOM    139  C5   DA A   5    -149.635  -8.328-267.172  1.00  0.00           C  
REMARK-SIMTK-COORDS  -149.634587692    -8.328423365  -267.171877781
ATOM    140  N7   DA A   5    -150.230  -7.307-267.889  1.00  0.00           N  
REMARK-SIMTK-COORDS  -150.229859654    -7.306846265  -267.889040607
ATOM    141  C8   DA A   5    -149.717  -6.228-267.376  1.00  0.00           C  
REMARK-SIMTK-COORDS  -149.716692966    -6.227984629  -267.376447670
ATOM    142  N9   DA A   5    -148.834  -6.471-266.360  1.00  0.00           N  
REMARK-SIMTK-COORDS  -148.833858745    -6.470627203  -266.359793688
ATOM    143  C4   DA A   5    -148.782  -7.836-266.226  1.00  0.00           C  
REMARK-SIMTK-COORDS  -148.782109721    -7.835750799  -266.226281116
ATOM    144  N3   DA A   5    -148.039  -8.535-265.348  1.00  0.00           N  
REMARK-SIMTK-COORDS  -148.039246642    -8.534643077  -265.348055047
ATOM    145  C2   DA A   5    -148.240  -9.825-265.510  1.00  0.00           C  
REMARK-SIMTK-COORDS  -148.239626394    -9.825198791  -265.509662300
ATOM    146  N1   DA A   5    -149.034 -10.457-266.369  1.00  0.00           N  
REMARK-SIMTK-COORDS  -149.033621781   -10.456757883  -266.368845306
ATOM    147  H1'  DA A   5    -147.236  -6.005-265.076  1.00  0.00           H  
REMARK-SIMTK-COORDS  -147.235789348    -6.005167871  -265.075704979
ATOM    148 1H2'  DA A   5    -146.550  -4.400-266.682  1.00  0.00           H  
REMARK-SIMTK-COORDS  -146.549766946    -4.400054383  -266.681940938
ATOM    149 2H2'  DA A   5    -148.194  -4.091-267.223  1.00  0.00           H  
REMARK-SIMTK-COORDS  -148.194046542    -4.091489882  -267.222964560
ATOM    150  H3'  DA A   5    -147.831  -2.186-265.807  1.00  0.00           H  
REMARK-SIMTK-COORDS  -147.831221614    -2.186338517  -265.806788954
ATOM    151  H4'  DA A   5    -148.845  -3.114-263.543  1.00  0.00           H  
REMARK-SIMTK-COORDS  -148.844861607    -3.114207096  -263.542750557
ATOM    152 1H5'  DA A   5    -151.065  -3.744-264.727  1.00  0.00           H  
REMARK-SIMTK-COORDS  -151.065068869    -3.744033642  -264.727481849
ATOM    153 2H5'  DA A   5    -150.468  -2.072-264.779  1.00  0.00           H  
REMARK-SIMTK-COORDS  -150.468054675    -2.072104367  -264.779400534
ATOM    154  H61  DA A   5    -150.621 -11.387-268.110  1.00  0.00           H  
REMARK-SIMTK-COORDS  -150.620785192   -11.386584939  -268.110109776
ATOM    155  H62  DA A   5    -151.126  -9.810-268.775  1.00  0.00           H  
REMARK-SIMTK-COORDS  -151.125758044    -9.809813114  -268.775033854
ATOM    156  H8   DA A   5    -149.967  -5.225-267.723  1.00  0.00           H  
REMARK-SIMTK-COORDS  -149.966883272    -5.225471063  -267.722939171
ATOM    157  H2   DA A   5    -147.672 -10.472-264.840  1.00  0.00           H  
REMARK-SIMTK-COORDS  -147.672095313   -10.471703013  -264.839772934
ATOM    158  P    DA A   6    -145.075  -2.994-265.148  1.00  0.00           P  
REMARK-SIMTK-COORDS  -145.074830268    -2.993542508  -265.148271686
ATOM    159  OP1  DA A   6    -145.206  -2.695-266.595  1.00  0.00           O  
REMARK-SIMTK-COORDS  -145.206494925    -2.695248517  -266.595491818
ATOM    160  OP2  DA A   6    -144.048  -2.223-264.419  1.00  0.00           O  
REMARK-SIMTK-COORDS  -144.048317511    -2.223457256  -264.419235840
ATOM    161  O5'  DA A   6    -144.828  -4.557-264.951  1.00  0.00           O  
REMARK-SIMTK-COORDS  -144.828213644    -4.556726118  -264.950969269
ATOM    162  O3'  DA A   6    -141.691  -6.835-263.269  1.00  0.00           O  
REMARK-SIMTK-COORDS  -141.690663391    -6.835217645  -263.269041872
ATOM    163  C1'  DA A   6    -143.774  -7.711-265.232  1.00  0.00           C  
REMARK-SIMTK-COORDS  -143.774200966    -7.711204219  -265.231916218
ATOM    164  C2'  DA A   6    -142.788  -6.561-265.389  1.00  0.00           C  
REMARK-SIMTK-COORDS  -142.788199695    -6.560948152  -265.388685075
ATOM    165  C3'  DA A   6    -142.664  -6.055-263.960  1.00  0.00           C  
REMARK-SIMTK-COORDS  -142.663511763    -6.054519213  -263.959501864
ATOM    166  C4'  DA A   6    -144.071  -6.259-263.403  1.00  0.00           C  
REMARK-SIMTK-COORDS  -144.070964485    -6.259282321  -263.402874606
ATOM    167  C5'  DA A   6    -145.057  -5.141-263.643  1.00  0.00           C  
REMARK-SIMTK-COORDS  -145.056907217    -5.140515339  -263.642987849
ATOM    168  O4'  DA A   6    -144.555  -7.463-264.080  1.00  0.00           O  
REMARK-SIMTK-COORDS  -144.555013156    -7.463076781  -264.079593737
ATOM    169  N6   DA A   6    -147.396  -9.597-269.690  1.00  0.00           N  
REMARK-SIMTK-COORDS  -147.395897962    -9.597495141  -269.689825977
ATOM    170  C6   DA A   6    -146.562  -9.779-268.651  1.00  0.00           C  
REMARK-SIMTK-COORDS  -146.562230528    -9.779481819  -268.651074583
ATOM    171  C5   DA A   6    -145.969  -8.712-267.944  1.00  0.00           C  
REMARK-SIMTK-COORDS  -145.968587941    -8.712297112  -267.944339640
ATOM    172  N7   DA A   6    -146.061  -7.339-268.079  1.00  0.00           N  
REMARK-SIMTK-COORDS  -146.060625690    -7.339084339  -268.078900899
ATOM    173  C8   DA A   6    -145.288  -6.883-267.138  1.00  0.00           C  
REMARK-SIMTK-COORDS  -145.287779537    -6.882685356  -267.138452712
ATOM    174  N9   DA A   6    -144.704  -7.864-266.384  1.00  0.00           N  
REMARK-SIMTK-COORDS  -144.704153176    -7.863837491  -266.384411758
ATOM    175  C4   DA A   6    -145.148  -9.053-266.908  1.00  0.00           C  
REMARK-SIMTK-COORDS  -145.148203358    -9.052588562  -266.907629041
ATOM    176  N3   DA A   6    -144.832 -10.291-266.485  1.00  0.00           N  
REMARK-SIMTK-COORDS  -144.831618012   -10.290537234  -266.484741579
ATOM    177  C2   DA A   6    -145.440 -11.193-267.225  1.00  0.00           C  
REMARK-SIMTK-COORDS  -145.439816362   -11.192667783  -267.225051136
ATOM    178  N1   DA A   6    -146.267 -11.026-268.252  1.00  0.00           N  
REMARK-SIMTK-COORDS  -146.266845125   -11.025717012  -268.252495473
ATOM    179  H1'  DA A   6    -143.252  -8.656-265.087  1.00  0.00           H  
REMARK-SIMTK-COORDS  -143.252451061    -8.656484319  -265.086862539
ATOM    180 1H2'  DA A   6    -141.824  -6.893-265.777  1.00  0.00           H  
REMARK-SIMTK-COORDS  -141.823948767    -6.892748082  -265.776518743
ATOM    181 2H2'  DA A   6    -143.161  -5.785-266.054  1.00  0.00           H  
REMARK-SIMTK-COORDS  -143.160629348    -5.784644412  -266.053944917
ATOM    182  H3'  DA A   6    -142.375  -5.003-263.924  1.00  0.00           H  
REMARK-SIMTK-COORDS  -142.374907595    -5.002811576  -263.923645467
ATOM    183  H4'  DA A   6    -143.970  -6.386-262.325  1.00  0.00           H  
REMARK-SIMTK-COORDS  -143.969984366    -6.386329433  -262.324932099
ATOM    184 1H5'  DA A   6    -146.070  -5.538-263.591  1.00  0.00           H  
REMARK-SIMTK-COORDS  -146.069670044    -5.538471934  -263.590652335
ATOM    185 2H5'  DA A   6    -144.930  -4.380-262.874  1.00  0.00           H  
REMARK-SIMTK-COORDS  -144.930462023    -4.379745613  -262.873695294
ATOM    186  H61  DA A   6    -147.801 -10.411-270.172  1.00  0.00           H  
REMARK-SIMTK-COORDS  -147.801451159   -10.410951513  -270.171535780
ATOM    187  H62  DA A   6    -147.625  -8.643-270.003  1.00  0.00           H  
REMARK-SIMTK-COORDS  -147.625490957    -8.643475848  -270.003016406
ATOM    188  H8   DA A   6    -145.122  -5.819-266.966  1.00  0.00           H  
REMARK-SIMTK-COORDS  -145.121522095    -5.819467584  -266.966372986
ATOM    189  H2   DA A   6    -145.237 -12.229-266.956  1.00  0.00           H  
REMARK-SIMTK-COORDS  -145.236736467   -12.229479998  -266.955625848
ATOM    190  P    DG A   7    -140.262  -7.128-263.612  1.00  0.00           P  
REMARK-SIMTK-COORDS  -140.262374669    -7.128083885  -263.611734384
ATOM    191  OP1  DG A   7    -140.063  -6.160-264.716  1.00  0.00           O  
REMARK-SIMTK-COORDS  -140.063202869    -6.159676526  -264.716212895
ATOM    192  OP2  DG A   7    -139.161  -7.230-262.634  1.00  0.00           O  
REMARK-SIMTK-COORDS  -139.160711213    -7.229591912  -262.634370711
ATOM    193  O5'  DG A   7    -140.587  -8.566-264.221  1.00  0.00           O  
REMARK-SIMTK-COORDS  -140.586674493    -8.565970503  -264.220582230
ATOM    194  O3'  DG A   7    -138.692 -12.337-263.994  1.00  0.00           O  
REMARK-SIMTK-COORDS  -138.691681598   -12.336834659  -263.993709055
ATOM    195  C1'  DG A   7    -140.622 -11.351-266.058  1.00  0.00           C  
REMARK-SIMTK-COORDS  -140.621863348   -11.351309632  -266.058106020
ATOM    196  C2'  DG A   7    -139.295 -10.717-265.661  1.00  0.00           C  
REMARK-SIMTK-COORDS  -139.295308025   -10.716784818  -265.660716747
ATOM    197  C3'  DG A   7    -139.228 -11.028-264.174  1.00  0.00           C  
REMARK-SIMTK-COORDS  -139.228218727   -11.028076091  -264.174462809
ATOM    198  C4'  DG A   7    -140.690 -10.939-263.741  1.00  0.00           C  
REMARK-SIMTK-COORDS  -140.689514901   -10.938661710  -263.741329389
ATOM    199  C5'  DG A   7    -141.195  -9.566-263.363  1.00  0.00           C  
REMARK-SIMTK-COORDS  -141.194867835    -9.566462294  -263.363105680
ATOM    200  O4'  DG A   7    -141.440 -11.409-264.906  1.00  0.00           O  
REMARK-SIMTK-COORDS  -141.440099730   -11.408749950  -264.905689067
ATOM    201  N2   DG A   7    -143.269 -13.984-269.785  1.00  0.00           N  
REMARK-SIMTK-COORDS  -143.268664481   -13.983665836  -269.785075108
ATOM    202  O6   DG A   7    -143.958  -9.559-270.756  1.00  0.00           O  
REMARK-SIMTK-COORDS  -143.957553791    -9.558641930  -270.755734654
ATOM    203  C6   DG A   7    -143.415 -10.354-269.988  1.00  0.00           C  
REMARK-SIMTK-COORDS  -143.414923642   -10.354215048  -269.988250494
ATOM    204  C5   DG A   7    -142.608 -10.092-268.859  1.00  0.00           C  
REMARK-SIMTK-COORDS  -142.607638943   -10.092251821  -268.858562182
ATOM    205  N7   DG A   7    -142.204  -8.877-268.301  1.00  0.00           N  
REMARK-SIMTK-COORDS  -142.203706178    -8.876938351  -268.301306863
ATOM    206  C8   DG A   7    -141.476  -9.228-267.272  1.00  0.00           C  
REMARK-SIMTK-COORDS  -141.476330872    -9.228148862  -267.272164336
ATOM    207  N9   DG A   7    -141.362 -10.591-267.102  1.00  0.00           N  
REMARK-SIMTK-COORDS  -141.361709770   -10.591475585  -267.101954904
ATOM    208  C4   DG A   7    -142.094 -11.148-268.127  1.00  0.00           C  
REMARK-SIMTK-COORDS  -142.094193867   -11.147874693  -268.127013478
ATOM    209  N3   DG A   7    -142.255 -12.478-268.351  1.00  0.00           N  
REMARK-SIMTK-COORDS  -142.255083144   -12.478315733  -268.351069898
ATOM    210  C2   DG A   7    -143.008 -12.725-269.419  1.00  0.00           C  
REMARK-SIMTK-COORDS  -143.008321312   -12.725015926  -269.419300809
ATOM    211  N1   DG A   7    -143.570 -11.735-270.201  1.00  0.00           N  
REMARK-SIMTK-COORDS  -143.570338504   -11.734753909  -270.201115885
ATOM    212  H1'  DG A   7    -140.475 -12.371-266.417  1.00  0.00           H  
REMARK-SIMTK-COORDS  -140.474893345   -12.370831352  -266.416553063
ATOM    213 1H2'  DG A   7    -138.452 -11.153-266.197  1.00  0.00           H  
REMARK-SIMTK-COORDS  -138.451805558   -11.153202063  -266.196524154
ATOM    214 2H2'  DG A   7    -139.280  -9.643-265.842  1.00  0.00           H  
REMARK-SIMTK-COORDS  -139.280151793    -9.643190855  -265.842492137
ATOM    215  H3'  DG A   7    -138.612 -10.308-263.634  1.00  0.00           H  
REMARK-SIMTK-COORDS  -138.612401840   -10.307547553  -263.633880542
ATOM    216  H4'  DG A   7    -140.803 -11.586-262.871  1.00  0.00           H  
REMARK-SIMTK-COORDS  -140.802694838   -11.585563292  -262.871415230
ATOM    217 1H5'  DG A   7    -142.278  -9.539-263.478  1.00  0.00           H  
REMARK-SIMTK-COORDS  -142.278303406    -9.539332844  -263.477723984
ATOM    218 2H5'  DG A   7    -140.940  -9.364-262.324  1.00  0.00           H  
REMARK-SIMTK-COORDS  -140.940196611    -9.364405594  -262.323753161
ATOM    219  H21  DG A   7    -142.880 -14.767-269.244  1.00  0.00           H  
REMARK-SIMTK-COORDS  -142.879632174   -14.767192732  -269.244438014
ATOM    220  H22  DG A   7    -143.858 -14.169-270.609  1.00  0.00           H  
REMARK-SIMTK-COORDS  -143.857899251   -14.168817137  -270.609124488
ATOM    221  H8   DG A   7    -141.003  -8.506-266.607  1.00  0.00           H  
REMARK-SIMTK-COORDS  -141.003002458    -8.505712135  -266.606961068
ATOM    222  H1   DG A   7    -144.147 -12.032-271.000  1.00  0.00           H  
REMARK-SIMTK-COORDS  -144.147399367   -12.031933984  -271.000238381
ATOM    223  P    DC A   8    -137.463 -12.437-264.486  1.00  0.00           P  
REMARK-SIMTK-COORDS  -137.462672798   -12.437479177  -264.486170900
ATOM    224  OP1  DC A   8    -136.836 -11.200-265.010  1.00  0.00           O  
REMARK-SIMTK-COORDS  -136.836076167   -11.200190325  -265.010294891
ATOM    225  OP2  DC A   8    -136.588 -13.319-263.689  1.00  0.00           O  
REMARK-SIMTK-COORDS  -136.587720821   -13.318988285  -263.689287764
ATOM    226  O5'  DC A   8    -138.109 -13.255-265.694  1.00  0.00           O  
REMARK-SIMTK-COORDS  -138.109258928   -13.254872788  -265.694021910
ATOM    227  O3'  DC A   8    -137.459 -17.111-267.296  1.00  0.00           O  
REMARK-SIMTK-COORDS  -137.459103923   -17.111248372  -267.296292743
ATOM    228  C1'  DC A   8    -138.707 -14.736-268.624  1.00  0.00           C  
REMARK-SIMTK-COORDS  -138.707010886   -14.735900983  -268.623777203
ATOM    229  C2'  DC A   8    -137.321 -14.818-267.996  1.00  0.00           C  
REMARK-SIMTK-COORDS  -137.321340373   -14.817885105  -267.996232119
ATOM    230  C3'  DC A   8    -137.556 -15.767-266.832  1.00  0.00           C  
REMARK-SIMTK-COORDS  -137.556159460   -15.766622300  -266.832356381
ATOM    231  C4'  DC A   8    -138.972 -15.410-266.384  1.00  0.00           C  
REMARK-SIMTK-COORDS  -138.971763418   -15.410324462  -266.383987912
ATOM    232  C5'  DC A   8    -139.098 -14.274-265.397  1.00  0.00           C  
REMARK-SIMTK-COORDS  -139.098001742   -14.273909532  -265.396803536
ATOM    233  O4'  DC A   8    -139.658 -15.035-267.621  1.00  0.00           O  
REMARK-SIMTK-COORDS  -139.657947623   -15.034710753  -267.620605711
ATOM    234  N4   DC A   8    -140.026  -9.841-270.817  1.00  0.00           N  
REMARK-SIMTK-COORDS  -140.026085218    -9.841442890  -270.817378554
ATOM    235  C4   DC A   8    -139.695 -10.999-270.267  1.00  0.00           C  
REMARK-SIMTK-COORDS  -139.694891685   -10.999347399  -270.267271299
ATOM    236  N3   DC A   8    -140.076 -12.126-270.881  1.00  0.00           N  
REMARK-SIMTK-COORDS  -140.075778188   -12.125786775  -270.880897248
ATOM    237  C2   DC A   8    -139.767 -13.340-270.361  1.00  0.00           C  
REMARK-SIMTK-COORDS  -139.766533111   -13.339699058  -270.361226725
ATOM    238  O2   DC A   8    -140.106 -14.399-270.904  1.00  0.00           O  
REMARK-SIMTK-COORDS  -140.105532328   -14.398603361  -270.904209420
ATOM    239  N1   DC A   8    -139.036 -13.394-269.176  1.00  0.00           N  
REMARK-SIMTK-COORDS  -139.036343620   -13.394091739  -269.176247930
ATOM    240  C6   DC A   8    -138.644 -12.256-268.549  1.00  0.00           C  
REMARK-SIMTK-COORDS  -138.643797543   -12.256471887  -268.548727693
ATOM    241  C5   DC A   8    -138.940 -11.029-269.054  1.00  0.00           C  
REMARK-SIMTK-COORDS  -138.939564934   -11.028722831  -269.053704827
ATOM    242  H1'  DC A   8    -138.819 -15.471-269.422  1.00  0.00           H  
REMARK-SIMTK-COORDS  -138.818805948   -15.470765952  -269.421830048
ATOM    243 1H2'  DC A   8    -136.577 -15.215-268.689  1.00  0.00           H  
REMARK-SIMTK-COORDS  -136.576576381   -15.215358296  -268.688580772
ATOM    244 2H2'  DC A   8    -136.965 -13.848-267.653  1.00  0.00           H  
REMARK-SIMTK-COORDS  -136.964565859   -13.847717705  -267.652981246
ATOM    245  H3'  DC A   8    -136.837 -15.609-266.027  1.00  0.00           H  
REMARK-SIMTK-COORDS  -136.837405360   -15.609466960  -266.026733180
ATOM    246  H4'  DC A   8    -139.391 -16.303-265.918  1.00  0.00           H  
REMARK-SIMTK-COORDS  -139.390573143   -16.302891734  -265.918007142
ATOM    247 1H5'  DC A   8    -140.098 -13.847-265.468  1.00  0.00           H  
REMARK-SIMTK-COORDS  -140.097849701   -13.847048193  -265.468178986
ATOM    248 2H5'  DC A   8    -138.941 -14.656-264.389  1.00  0.00           H  
REMARK-SIMTK-COORDS  -138.941363757   -14.656056491  -264.389033104
ATOM    249  H41  DC A   8    -139.746  -8.958-270.367  1.00  0.00           H  
REMARK-SIMTK-COORDS  -139.745890462    -8.957594962  -270.367106705
ATOM    250  H42  DC A   8    -140.567  -9.824-271.694  1.00  0.00           H  
REMARK-SIMTK-COORDS  -140.566690831    -9.823596463  -271.694019345
ATOM    251  H6   DC A   8    -138.078 -12.329-267.620  1.00  0.00           H  
REMARK-SIMTK-COORDS  -138.077646865   -12.329456922  -267.619501889
ATOM    252  H5   DC A   8    -138.618 -10.113-268.557  1.00  0.00           H  
REMARK-SIMTK-COORDS  -138.617768380   -10.113244205  -268.556701945
ATOM    253  P    DA A   9    -136.331 -17.700-267.990  1.00  0.00           P  
REMARK-SIMTK-COORDS  -136.331043832   -17.700287811  -267.990067484
ATOM    254  OP1  DA A   9    -135.296 -16.652-267.811  1.00  0.00           O  
REMARK-SIMTK-COORDS  -135.296499330   -16.652272266  -267.810785333
ATOM    255  OP2  DA A   9    -135.886 -19.092-267.781  1.00  0.00           O  
REMARK-SIMTK-COORDS  -135.885918152   -19.091898206  -267.781413131
ATOM    256  O5'  DA A   9    -136.993 -17.549-269.433  1.00  0.00           O  
REMARK-SIMTK-COORDS  -136.992777355   -17.548566696  -269.433113030
ATOM    257  O3'  DA A   9    -137.258 -20.074-272.812  1.00  0.00           O  
REMARK-SIMTK-COORDS  -137.257600914   -20.074492328  -272.811602809
ATOM    258  C1'  DA A   9    -137.536 -17.096-272.695  1.00  0.00           C  
REMARK-SIMTK-COORDS  -137.536388681   -17.096227944  -272.695088257
ATOM    259  C2'  DA A   9    -136.349 -17.928-272.228  1.00  0.00           C  
REMARK-SIMTK-COORDS  -136.349096237   -17.928146868  -272.228064105
ATOM    260  C3'  DA A   9    -137.029 -19.190-271.717  1.00  0.00           C  
REMARK-SIMTK-COORDS  -137.028615358   -19.189849548  -271.717239173
ATOM    261  C4'  DA A   9    -138.330 -18.657-271.122  1.00  0.00           C  
REMARK-SIMTK-COORDS  -138.330196564   -18.656985164  -271.121733579
ATOM    262  C5'  DA A   9    -138.269 -18.188-269.687  1.00  0.00           C  
REMARK-SIMTK-COORDS  -138.269461709   -18.188486978  -269.687091558
ATOM    263  O4'  DA A   9    -138.676 -17.517-271.972  1.00  0.00           O  
REMARK-SIMTK-COORDS  -138.676097146   -17.517395607  -271.972063767
ATOM    264  N6   DA A   9    -137.467 -11.055-272.907  1.00  0.00           N  
REMARK-SIMTK-COORDS  -137.466527344   -11.054867450  -272.906806894
ATOM    265  C6   DA A   9    -137.757 -12.278-273.384  1.00  0.00           C  
REMARK-SIMTK-COORDS  -137.756800122   -12.277671711  -273.383898556
ATOM    266  C5   DA A   9    -137.425 -13.468-272.703  1.00  0.00           C  
REMARK-SIMTK-COORDS  -137.425193328   -13.468235115  -272.703189577
ATOM    267  N7   DA A   9    -136.796 -13.707-271.495  1.00  0.00           N  
REMARK-SIMTK-COORDS  -136.796325662   -13.707458212  -271.495055160
ATOM    268  C8   DA A   9    -136.781 -15.004-271.405  1.00  0.00           C  
REMARK-SIMTK-COORDS  -136.780637433   -15.004243786  -271.404860627
ATOM    269  N9   DA A   9    -137.370 -15.635-272.466  1.00  0.00           N  
REMARK-SIMTK-COORDS  -137.370133113   -15.634566800  -272.466484262
ATOM    270  C4   DA A   9    -137.790 -14.636-273.309  1.00  0.00           C  
REMARK-SIMTK-COORDS  -137.790199013   -14.635794768  -273.309137848
ATOM    271  N3   DA A   9    -138.424 -14.785-274.487  1.00  0.00           N  
REMARK-SIMTK-COORDS  -138.423617733   -14.785070278  -274.487303604
ATOM    272  C2   DA A   9    -138.670 -13.608-275.023  1.00  0.00           C  
REMARK-SIMTK-COORDS  -138.669877434   -13.608436975  -275.022741024
ATOM    273  N1   DA A   9    -138.390 -12.394-274.561  1.00  0.00           N  
REMARK-SIMTK-COORDS  -138.389836962   -12.393672895  -274.560770717
ATOM    274  H1'  DA A   9    -137.733 -17.256-273.755  1.00  0.00           H  
REMARK-SIMTK-COORDS  -137.733035150   -17.255757691  -273.754662901
ATOM    275 1H2'  DA A   9    -135.656 -18.153-273.040  1.00  0.00           H  
REMARK-SIMTK-COORDS  -135.656473294   -18.152900956  -273.040495677
ATOM    276 2H2'  DA A   9    -135.783 -17.435-271.440  1.00  0.00           H  
REMARK-SIMTK-COORDS  -135.783003221   -17.435311267  -271.440299059
ATOM    277  H3'  DA A   9    -136.428 -19.698-270.961  1.00  0.00           H  
REMARK-SIMTK-COORDS  -136.428442225   -19.698128607  -270.960858575
ATOM    278  H4'  DA A   9    -139.058 -19.467-271.175  1.00  0.00           H  
REMARK-SIMTK-COORDS  -139.058026315   -19.466728575  -271.175375564
ATOM    279 1H5'  DA A   9    -139.077 -17.480-269.507  1.00  0.00           H  
REMARK-SIMTK-COORDS  -139.077316583   -17.480074572  -269.507315686
ATOM    280 2H5'  DA A   9    -138.390 -19.045-269.025  1.00  0.00           H  
REMARK-SIMTK-COORDS  -138.389597816   -19.044881560  -269.024727885
ATOM    281  H61  DA A   9    -137.730 -10.218-273.444  1.00  0.00           H  
REMARK-SIMTK-COORDS  -137.730200608   -10.218081097  -273.443923276
ATOM    282  H62  DA A   9    -136.978 -10.958-272.005  1.00  0.00           H  
REMARK-SIMTK-COORDS  -136.978494987   -10.958037448  -272.004918669
ATOM    283  H8   DA A   9    -136.341 -15.538-270.563  1.00  0.00           H  
REMARK-SIMTK-COORDS  -136.340698721   -15.538441301  -270.562974682
ATOM    284  H2   DA A   9    -139.180 -13.633-275.986  1.00  0.00           H  
REMARK-SIMTK-COORDS  -139.179567697   -13.633138454  -275.986284833
ATOM    285  P    DA A  10    -136.060 -20.560-273.718  1.00  0.00           P  
REMARK-SIMTK-COORDS  -136.060371716   -20.559675482  -273.718147058
ATOM    286  OP1  DA A  10    -134.825 -20.111-273.030  1.00  0.00           O  
REMARK-SIMTK-COORDS  -134.825209289   -20.110751370  -273.029959640
ATOM    287  OP2  DA A  10    -136.036 -21.931-274.262  1.00  0.00           O  
REMARK-SIMTK-COORDS  -136.036205031   -21.931300185  -274.262494966
ATOM    288  O5'  DA A  10    -136.431 -19.521-274.870  1.00  0.00           O  
REMARK-SIMTK-COORDS  -136.431136435   -19.520884638  -274.869988239
ATOM    289  O3'  DA A  10    -136.838 -19.826-279.066  1.00  0.00           O  
REMARK-SIMTK-COORDS  -136.837915892   -19.825665186  -279.065970161
ATOM    290  C1'  DA A  10    -136.333 -17.374-277.424  1.00  0.00           C  
REMARK-SIMTK-COORDS  -136.333470838   -17.374064365  -277.423853965
ATOM    291  C2'  DA A  10    -135.494 -18.644-277.463  1.00  0.00           C  
REMARK-SIMTK-COORDS  -135.493751406   -18.644188571  -277.462838276
ATOM    292  C3'  DA A  10    -136.552 -19.717-277.673  1.00  0.00           C  
REMARK-SIMTK-COORDS  -136.552200378   -19.716527514  -277.673449204
ATOM    293  C4'  DA A  10    -137.741 -19.180-276.879  1.00  0.00           C  
REMARK-SIMTK-COORDS  -137.741331352   -19.180332224  -276.879001511
ATOM    294  C5'  DA A  10    -137.778 -19.527-275.409  1.00  0.00           C  
REMARK-SIMTK-COORDS  -137.777619396   -19.526862483  -275.409315505
ATOM    295  O4'  DA A  10    -137.640 -17.727-277.015  1.00  0.00           O  
REMARK-SIMTK-COORDS  -137.640133581   -17.726828485  -277.014865024
ATOM    296  N6   DA A  10    -134.637 -12.373-274.481  1.00  0.00           N  
REMARK-SIMTK-COORDS  -134.637018411   -12.373242329  -274.480799408
ATOM    297  C6   DA A  10    -135.164 -13.044-275.520  1.00  0.00           C  
REMARK-SIMTK-COORDS  -135.164343762   -13.044148034  -275.519519057
ATOM    298  C5   DA A  10    -135.267 -14.451-275.555  1.00  0.00           C  
REMARK-SIMTK-COORDS  -135.266856726   -14.450915664  -275.555084849
ATOM    299  N7   DA A  10    -134.915 -15.435-274.649  1.00  0.00           N  
REMARK-SIMTK-COORDS  -134.914832214   -15.434757339  -274.649311532
ATOM    300  C8   DA A  10    -135.257 -16.540-275.243  1.00  0.00           C  
REMARK-SIMTK-COORDS  -135.256556810   -16.539672701  -275.242961550
ATOM    301  N9   DA A  10    -135.823 -16.348-276.473  1.00  0.00           N  
REMARK-SIMTK-COORDS  -135.823318533   -16.348056752  -276.473376715
ATOM    302  C4   DA A  10    -135.831 -14.990-276.675  1.00  0.00           C  
REMARK-SIMTK-COORDS  -135.831160033   -14.990352729  -276.674981019
ATOM    303  N3   DA A  10    -136.295 -14.336-277.756  1.00  0.00           N  
REMARK-SIMTK-COORDS  -136.294818533   -14.336164479  -277.756015491
ATOM    304  C2   DA A  10    -136.137 -13.039-277.604  1.00  0.00           C  
REMARK-SIMTK-COORDS  -136.136787580   -13.038590001  -277.603930995
ATOM    305  N1   DA A  10    -135.619 -12.364-276.582  1.00  0.00           N  
REMARK-SIMTK-COORDS  -135.619035195   -12.363631780  -276.582238836
ATOM    306  H1'  DA A  10    -136.402 -16.920-278.412  1.00  0.00           H  
REMARK-SIMTK-COORDS  -136.401906574   -16.920049756  -278.411783762
ATOM    307 1H2'  DA A  10    -134.770 -18.637-278.279  1.00  0.00           H  
REMARK-SIMTK-COORDS  -134.770105788   -18.636638568  -278.279273220
ATOM    308 2H2'  DA A  10    -134.944 -18.805-276.538  1.00  0.00           H  
REMARK-SIMTK-COORDS  -134.944018119   -18.805170037  -276.537743534
ATOM    309  H3'  DA A  10    -136.230 -20.687-277.293  1.00  0.00           H  
REMARK-SIMTK-COORDS  -136.230003803   -20.687253720  -277.293255832
ATOM    310  H4'  DA A  10    -138.640 -19.591-277.339  1.00  0.00           H  
REMARK-SIMTK-COORDS  -138.640474678   -19.590964045  -277.338589138
ATOM    311 1H5'  DA A  10    -138.387 -18.793-274.883  1.00  0.00           H  
REMARK-SIMTK-COORDS  -138.386945074   -18.792780852  -274.883346517
ATOM    312 2H5'  DA A  10    -138.219 -20.515-275.285  1.00  0.00           H  
REMARK-SIMTK-COORDS  -138.219182378   -20.514802766  -275.284551209
ATOM    313  H61  DA A  10    -134.585 -11.346-274.506  1.00  0.00           H  
REMARK-SIMTK-COORDS  -134.585194522   -11.346150342  -274.505806082
ATOM    314  H62  DA A  10    -134.284 -12.889-273.662  1.00  0.00           H  
REMARK-SIMTK-COORDS  -134.283700410   -12.889181097  -273.662308370
ATOM    315  H8   DA A  10    -135.107 -17.525-274.802  1.00  0.00           H  
REMARK-SIMTK-COORDS  -135.106807966   -17.524910854  -274.801865114
ATOM    316  H2   DA A  10    -136.482 -12.427-278.438  1.00  0.00           H  
REMARK-SIMTK-COORDS  -136.482285544   -12.426851664  -278.437728551
ATOM    317  P    DG A  11    -135.559 -20.094-280.372  1.00  0.00           P  
REMARK-SIMTK-COORDS  -135.558964697   -20.093720842  -280.372117136
ATOM    318  OP1  DG A  11    -134.379 -20.452-279.550  1.00  0.00           O  
REMARK-SIMTK-COORDS  -134.378876123   -20.451982200  -279.549684916
ATOM    319  OP2  DG A  11    -135.786 -20.923-281.572  1.00  0.00           O  
REMARK-SIMTK-COORDS  -135.786188603   -20.922527467  -281.572389970
ATOM    320  O5'  DG A  11    -135.472 -18.554-280.780  1.00  0.00           O  
REMARK-SIMTK-COORDS  -135.472448105   -18.554302464  -280.779658468
ATOM    321  O3'  DG A  11    -135.265 -16.511-284.473  1.00  0.00           O  
REMARK-SIMTK-COORDS  -135.264867719   -16.510550986  -284.473149537
ATOM    322  C1'  DG A  11    -134.442 -15.537-281.765  1.00  0.00           C  
REMARK-SIMTK-COORDS  -134.441627086   -15.537314950  -281.765072272
ATOM    323  C2'  DG A  11    -133.946 -16.785-282.485  1.00  0.00           C  
REMARK-SIMTK-COORDS  -133.946133173   -16.785007907  -282.484820190
ATOM    324  C3'  DG A  11    -135.187 -17.227-283.243  1.00  0.00           C  
REMARK-SIMTK-COORDS  -135.187299649   -17.227093199  -283.242725443
ATOM    325  C4'  DG A  11    -136.320 -16.858-282.287  1.00  0.00           C  
REMARK-SIMTK-COORDS  -136.319500973   -16.857548056  -282.287454514
ATOM    326  C5'  DG A  11    -136.675 -17.885-281.239  1.00  0.00           C  
REMARK-SIMTK-COORDS  -136.675364470   -17.884774872  -281.238868685
ATOM    327  O4'  DG A  11    -135.844 -15.649-281.615  1.00  0.00           O  
REMARK-SIMTK-COORDS  -135.843766317   -15.648560702  -281.615055738
ATOM    328  N2   DG A  11    -133.239 -10.676-280.108  1.00  0.00           N  
REMARK-SIMTK-COORDS  -133.239269624   -10.675854520  -280.108058988
ATOM    329  O6   DG A  11    -132.072 -13.426-276.633  1.00  0.00           O  
REMARK-SIMTK-COORDS  -132.072276068   -13.425682933  -276.633270543
ATOM    330  C6   DG A  11    -132.545 -13.375-277.769  1.00  0.00           C  
REMARK-SIMTK-COORDS  -132.544604027   -13.374660249  -277.769368684
ATOM    331  C5   DG A  11    -132.996 -14.429-278.594  1.00  0.00           C  
REMARK-SIMTK-COORDS  -132.995860719   -14.429268051  -278.594413400
ATOM    332  N7   DG A  11    -133.034 -15.805-278.359  1.00  0.00           N  
REMARK-SIMTK-COORDS  -133.033962635   -15.805376133  -278.358708522
ATOM    333  C8   DG A  11    -133.548 -16.299-279.456  1.00  0.00           C  
REMARK-SIMTK-COORDS  -133.547934725   -16.299144523  -279.455788039
ATOM    334  N9   DG A  11    -133.854 -15.353-280.410  1.00  0.00           N  
REMARK-SIMTK-COORDS  -133.854020502   -15.352734178  -280.410454450
ATOM    335  C4   DG A  11    -133.498 -14.145-279.852  1.00  0.00           C  
REMARK-SIMTK-COORDS  -133.497772606   -14.145391713  -279.851643563
ATOM    336  N3   DG A  11    -133.622 -12.931-280.449  1.00  0.00           N  
REMARK-SIMTK-COORDS  -133.622233608   -12.931294145  -280.448834112
ATOM    337  C2   DG A  11    -133.190 -11.939-279.675  1.00  0.00           C  
REMARK-SIMTK-COORDS  -133.189881515   -11.939231051  -279.675381795
ATOM    338  N1   DG A  11    -132.684 -12.129-278.404  1.00  0.00           N  
REMARK-SIMTK-COORDS  -132.683700306   -12.128515184  -278.404292065
ATOM    339  H1'  DG A  11    -134.237 -14.641-282.352  1.00  0.00           H  
REMARK-SIMTK-COORDS  -134.236913155   -14.641094540  -282.351919938
ATOM    340 1H2'  DG A  11    -133.121 -16.569-283.165  1.00  0.00           H  
REMARK-SIMTK-COORDS  -133.121227314   -16.569483591  -283.164618391
ATOM    341 2H2'  DG A  11    -133.609 -17.555-281.792  1.00  0.00           H  
REMARK-SIMTK-COORDS  -133.608743582   -17.554717489  -281.792294793
ATOM    342  H3'  DG A  11    -135.180 -18.299-283.449  1.00  0.00           H  
REMARK-SIMTK-COORDS  -135.179747250   -18.298597482  -283.448741301
ATOM    343  H4'  DG A  11    -137.206 -16.685-282.898  1.00  0.00           H  
REMARK-SIMTK-COORDS  -137.205997937   -16.685277184  -282.897772365
ATOM    344 1H5'  DG A  11    -137.162 -17.387-280.400  1.00  0.00           H  
REMARK-SIMTK-COORDS  -137.162058104   -17.387182906  -280.400276089
ATOM    345 2H5'  DG A  11    -137.361 -18.614-281.669  1.00  0.00           H  
REMARK-SIMTK-COORDS  -137.360899043   -18.613531737  -281.668861454
ATOM    346  H21  DG A  11    -133.606 -10.468-281.046  1.00  0.00           H  
REMARK-SIMTK-COORDS  -133.605584614   -10.467538239  -281.046124367
ATOM    347  H22  DG A  11    -132.909  -9.911-279.502  1.00  0.00           H  
REMARK-SIMTK-COORDS  -132.909305250    -9.911081394  -279.502434040
ATOM    348  H8   DG A  11    -133.720 -17.366-279.602  1.00  0.00           H  
REMARK-SIMTK-COORDS  -133.719848309   -17.365721515  -279.601764889
ATOM    349  H1   DG A  11    -132.386 -11.292-277.883  1.00  0.00           H  
REMARK-SIMTK-COORDS  -132.386418887   -11.292004460  -277.882961491
ATOM    350  P    DG A  12    -133.657 -16.558-285.677  1.00  0.00           P  
REMARK-SIMTK-COORDS  -133.657118024   -16.558235701  -285.677096540
ATOM    351  OP1  DG A  12    -132.728 -17.589-285.155  1.00  0.00           O  
REMARK-SIMTK-COORDS  -132.728411753   -17.588845176  -285.154886072
ATOM    352  OP2  DG A  12    -133.866 -16.557-287.138  1.00  0.00           O  
REMARK-SIMTK-COORDS  -133.865918869   -16.556974449  -287.138468024
ATOM    353  O5'  DG A  12    -133.175 -15.117-285.193  1.00  0.00           O  
REMARK-SIMTK-COORDS  -133.175033555   -15.117205228  -285.192937744
ATOM    354  O3'  DG A  12    -131.947 -11.611-287.208  1.00  0.00           O  
REMARK-SIMTK-COORDS  -131.946644337   -11.610933692  -287.207635201
ATOM    355  C1'  DG A  12    -131.371 -12.428-284.386  1.00  0.00           C  
REMARK-SIMTK-COORDS  -131.371086996   -12.428138437  -284.386375526
ATOM    356  C2'  DG A  12    -131.051 -13.209-285.655  1.00  0.00           C  
REMARK-SIMTK-COORDS  -131.050767450   -13.208795568  -285.654546979
ATOM    357  C3'  DG A  12    -132.222 -12.847-286.553  1.00  0.00           C  
REMARK-SIMTK-COORDS  -132.222288604   -12.847434068  -286.553051321
ATOM    358  C4'  DG A  12    -133.384 -12.733-285.569  1.00  0.00           C  
REMARK-SIMTK-COORDS  -133.383844793   -12.732879296  -285.568850923
ATOM    359  C5'  DG A  12    -134.116 -14.013-285.242  1.00  0.00           C  
REMARK-SIMTK-COORDS  -134.115648423   -14.013131725  -285.242073987
ATOM    360  O4'  DG A  12    -132.770 -12.220-284.344  1.00  0.00           O  
REMARK-SIMTK-COORDS  -132.769562238   -12.219885011  -284.344274340
ATOM    361  N2   DG A  12    -129.420  -9.638-280.358  1.00  0.00           N  
REMARK-SIMTK-COORDS  -129.419767272    -9.637543029  -280.357717859
ATOM    362  O6   DG A  12    -129.443 -13.976-278.882  1.00  0.00           O  
REMARK-SIMTK-COORDS  -129.442812983   -13.975769464  -278.882304257
ATOM    363  C6   DG A  12    -129.707 -13.224-279.822  1.00  0.00           C  
REMARK-SIMTK-COORDS  -129.706838159   -13.224421877  -279.821550503
ATOM    364  C5   DG A  12    -130.240 -13.540-281.092  1.00  0.00           C  
REMARK-SIMTK-COORDS  -130.239859517   -13.539770667  -281.091578996
ATOM    365  N7   DG A  12    -130.613 -14.772-281.632  1.00  0.00           N  
REMARK-SIMTK-COORDS  -130.612649362   -14.772442973  -281.632160829
ATOM    366  C8   DG A  12    -131.041 -14.474-282.832  1.00  0.00           C  
REMARK-SIMTK-COORDS  -131.041246968   -14.474112701  -282.831686211
ATOM    367  N9   DG A  12    -130.979 -13.130-283.134  1.00  0.00           N  
REMARK-SIMTK-COORDS  -130.979463068   -13.130468680  -283.134295685
ATOM    368  C4   DG A  12    -130.463 -12.528-282.009  1.00  0.00           C  
REMARK-SIMTK-COORDS  -130.462648115   -12.528478721  -282.008521110
ATOM    369  N3   DG A  12    -130.224 -11.199-281.863  1.00  0.00           N  
REMARK-SIMTK-COORDS  -130.224391386   -11.198769007  -281.862693102
ATOM    370  C2   DG A  12    -129.715 -10.903-280.670  1.00  0.00           C  
REMARK-SIMTK-COORDS  -129.714991306   -10.902862784  -280.670092135
ATOM    371  N1   DG A  12    -129.470 -11.845-279.691  1.00  0.00           N  
REMARK-SIMTK-COORDS  -129.469747010   -11.845293907  -279.690604609
ATOM    372  H1'  DG A  12    -130.886 -11.451-284.397  1.00  0.00           H  
REMARK-SIMTK-COORDS  -130.886414904   -11.451155273  -284.396664300
ATOM    373 1H2'  DG A  12    -130.102 -12.905-286.098  1.00  0.00           H  
REMARK-SIMTK-COORDS  -130.101787201   -12.905350178  -286.097721191
ATOM    374 2H2'  DG A  12    -131.003 -14.282-285.478  1.00  0.00           H  
REMARK-SIMTK-COORDS  -131.002535020   -14.282227397  -285.477646607
ATOM    375  H3'  DG A  12    -132.415 -13.617-287.302  1.00  0.00           H  
REMARK-SIMTK-COORDS  -132.415040551   -13.617295129  -287.301904867
ATOM    376  H4'  DG A  12    -134.104 -12.041-286.007  1.00  0.00           H  
REMARK-SIMTK-COORDS  -134.103717865   -12.041491400  -286.006809296
ATOM    377 1H5'  DG A  12    -134.609 -13.907-284.276  1.00  0.00           H  
REMARK-SIMTK-COORDS  -134.609164398   -13.907373148  -284.276173834
ATOM    378 2H5'  DG A  12    -134.866 -14.203-286.008  1.00  0.00           H  
REMARK-SIMTK-COORDS  -134.866124405   -14.202768028  -286.008077821
ATOM    379  H21  DG A  12    -129.579  -8.888-281.044  1.00  0.00           H  
REMARK-SIMTK-COORDS  -129.578877653    -8.888023116  -281.043613468
ATOM    380  H22  DG A  12    -129.032  -9.413-279.431  1.00  0.00           H  
REMARK-SIMTK-COORDS  -129.031769168    -9.413350760  -279.430500895
ATOM    381  H8   DG A  12    -131.415 -15.223-283.530  1.00  0.00           H  
REMARK-SIMTK-COORDS  -131.415299626   -15.222652907  -283.530415177
ATOM    382  H1   DG A  12    -129.084 -11.511-278.797  1.00  0.00           H  
REMARK-SIMTK-COORDS  -129.084309973   -11.510587950  -278.796556393
ATOM    383  P    DG A  13    -130.089 -11.463-288.258  1.00  0.00           P  
REMARK-SIMTK-COORDS  -130.088954822   -11.462887051  -288.257685735
ATOM    384  OP1  DG A  13    -129.473 -12.808-288.351  1.00  0.00           O  
REMARK-SIMTK-COORDS  -129.473191237   -12.808033364  -288.351342575
ATOM    385  OP2  DG A  13    -130.053 -10.648-289.488  1.00  0.00           O  
REMARK-SIMTK-COORDS  -130.053196278   -10.648376675  -289.488336040
ATOM    386  O5'  DG A  13    -129.424 -10.659-287.051  1.00  0.00           O  
REMARK-SIMTK-COORDS  -129.424090567   -10.659257755  -287.051236615
ATOM    387  O3'  DG A  13    -127.234  -7.054-286.789  1.00  0.00           O  
REMARK-SIMTK-COORDS  -127.233674109    -7.054354202  -286.789259308
ATOM    388  C1'  DG A  13    -127.292  -9.335-284.852  1.00  0.00           C  
REMARK-SIMTK-COORDS  -127.292439368    -9.334913919  -284.851686077
ATOM    389  C2'  DG A  13    -126.926  -9.391-286.329  1.00  0.00           C  
REMARK-SIMTK-COORDS  -126.926331958    -9.391389223  -286.329205926
ATOM    390  C3'  DG A  13    -127.845  -8.336-286.923  1.00  0.00           C  
REMARK-SIMTK-COORDS  -127.844566901    -8.335845000  -286.923364982
ATOM    391  C4'  DG A  13    -129.107  -8.465-286.074  1.00  0.00           C  
REMARK-SIMTK-COORDS  -129.106695507    -8.465101990  -286.074065262
ATOM    392  C5'  DG A  13    -130.114  -9.498-286.522  1.00  0.00           C  
REMARK-SIMTK-COORDS  -130.114169116    -9.497638551  -286.521537246
ATOM    393  O4'  DG A  13    -128.613  -8.838-284.748  1.00  0.00           O  
REMARK-SIMTK-COORDS  -128.612675301    -8.837722445  -284.748474061
ATOM    394  N2   DG A  13    -125.522  -9.643-279.892  1.00  0.00           N  
REMARK-SIMTK-COORDS  -125.522494952    -9.643153493  -279.892105538
ATOM    395  O6   DG A  13    -126.619 -13.947-281.020  1.00  0.00           O  
REMARK-SIMTK-COORDS  -126.618654086   -13.947096401  -281.019977692
ATOM    396  C6   DG A  13    -126.577 -12.779-281.406  1.00  0.00           C  
REMARK-SIMTK-COORDS  -126.577031554   -12.778568446  -281.406275484
ATOM    397  C5   DG A  13    -126.947 -12.241-282.660  1.00  0.00           C  
REMARK-SIMTK-COORDS  -126.947023214   -12.241229862  -282.659631944
ATOM    398  N7   DG A  13    -127.457 -12.873-283.796  1.00  0.00           N  
REMARK-SIMTK-COORDS  -127.456885443   -12.872679920  -283.796290790
ATOM    399  C8   DG A  13    -127.619 -11.897-284.653  1.00  0.00           C  
REMARK-SIMTK-COORDS  -127.619305763   -11.897233973  -284.652843675
ATOM    400  N9   DG A  13    -127.252 -10.658-284.172  1.00  0.00           N  
REMARK-SIMTK-COORDS  -127.252011109   -10.658269591  -284.172395034
ATOM    401  C4   DG A  13    -126.819 -10.882-282.884  1.00  0.00           C  
REMARK-SIMTK-COORDS  -126.819146901   -10.882440401  -282.884282451
ATOM    402  N3   DG A  13    -126.357  -9.933-282.030  1.00  0.00           N  
REMARK-SIMTK-COORDS  -126.356650190    -9.932536672  -282.029917366
ATOM    403  C2   DG A  13    -126.001 -10.440-280.853  1.00  0.00           C  
REMARK-SIMTK-COORDS  -126.000668314   -10.439509237  -280.852801517
ATOM    404  N1   DG A  13    -126.104 -11.780-280.537  1.00  0.00           N  
REMARK-SIMTK-COORDS  -126.103743148   -11.780283270  -280.537495999
ATOM    405  H1'  DG A  13    -126.634  -8.653-284.312  1.00  0.00           H  
REMARK-SIMTK-COORDS  -126.633891827    -8.653104499  -284.312278948
ATOM    406 1H2'  DG A  13    -125.878  -9.150-286.504  1.00  0.00           H  
REMARK-SIMTK-COORDS  -125.877535449    -9.149739230  -286.504354898
ATOM    407 2H2'  DG A  13    -127.115 -10.372-286.764  1.00  0.00           H  
REMARK-SIMTK-COORDS  -127.114770717   -10.371769921  -286.764200778
ATOM    408  H3'  DG A  13    -128.057  -8.526-287.977  1.00  0.00           H  
REMARK-SIMTK-COORDS  -128.057358900    -8.525972176  -287.976546933
ATOM    409  H4'  DG A  13    -129.599  -7.493-286.088  1.00  0.00           H  
REMARK-SIMTK-COORDS  -129.599262920    -7.492872483  -286.087817726
ATOM    410 1H5'  DG A  13    -130.728  -9.791-285.671  1.00  0.00           H  
REMARK-SIMTK-COORDS  -130.728492976    -9.791323008  -285.670619133
ATOM    411 2H5'  DG A  13    -130.752  -9.066-287.291  1.00  0.00           H  
REMARK-SIMTK-COORDS  -130.752388142    -9.065988275  -287.291142673
ATOM    412  H21  DG A  13    -125.421  -8.634-280.064  1.00  0.00           H  
REMARK-SIMTK-COORDS  -125.420878544    -8.634301987  -280.063691507
ATOM    413  H22  DG A  13    -125.255 -10.040-278.980  1.00  0.00           H  
REMARK-SIMTK-COORDS  -125.254644302   -10.040091777  -278.980386267
ATOM    414  H8   DG A  13    -128.012 -12.051-285.658  1.00  0.00           H  
REMARK-SIMTK-COORDS  -128.011608746   -12.050809139  -285.658310252
ATOM    415  H1   DG A  13    -125.812 -12.069-279.593  1.00  0.00           H  
REMARK-SIMTK-COORDS  -125.811733281   -12.069096198  -279.593446567
ATOM    416  P    DA A  14    -125.278  -7.007-287.609  1.00  0.00           P  
REMARK-SIMTK-COORDS  -125.278252519    -7.006677342  -287.609070529
ATOM    417  OP1  DA A  14    -124.883  -8.212-288.379  1.00  0.00           O  
REMARK-SIMTK-COORDS  -124.883214808    -8.211675838  -288.378930796
ATOM    418  OP2  DA A  14    -124.910  -5.708-288.206  1.00  0.00           O  
REMARK-SIMTK-COORDS  -124.910471835    -5.707819283  -288.205692781
ATOM    419  O5'  DA A  14    -124.697  -7.112-286.128  1.00  0.00           O  
REMARK-SIMTK-COORDS  -124.697291143    -7.111834924  -286.127612881
ATOM    420  O3'  DA A  14    -122.019  -4.756-283.860  1.00  0.00           O  
REMARK-SIMTK-COORDS  -122.019298033    -4.755733069  -283.860067523
ATOM    421  C1'  DA A  14    -122.764  -7.627-283.456  1.00  0.00           C  
REMARK-SIMTK-COORDS  -122.764479063    -7.626700234  -283.455580475
ATOM    422  C2'  DA A  14    -122.177  -6.997-284.712  1.00  0.00           C  
REMARK-SIMTK-COORDS  -122.176931577    -6.996830310  -284.711731673
ATOM    423  C3'  DA A  14    -122.802  -5.610-284.692  1.00  0.00           C  
REMARK-SIMTK-COORDS  -122.801539422    -5.609732014  -284.691598166
ATOM    424  C4'  DA A  14    -124.189  -5.871-284.110  1.00  0.00           C  
REMARK-SIMTK-COORDS  -124.189415157    -5.870893106  -284.109979022
ATOM    425  C5'  DA A  14    -125.265  -6.269-285.093  1.00  0.00           C  
REMARK-SIMTK-COORDS  -125.265030330    -6.268537053  -285.092988835
ATOM    426  O4'  DA A  14    -123.985  -6.973-283.169  1.00  0.00           O  
REMARK-SIMTK-COORDS  -123.984795340    -6.972679794  -283.168931827
ATOM    427  N6   DA A  14    -123.526 -13.587-282.786  1.00  0.00           N  
REMARK-SIMTK-COORDS  -123.525710819   -13.586601519  -282.786368339
ATOM    428  C6   DA A  14    -123.179 -12.358-282.366  1.00  0.00           C  
REMARK-SIMTK-COORDS  -123.178825297   -12.357737317  -282.366025375
ATOM    429  C5   DA A  14    -123.262 -11.212-283.185  1.00  0.00           C  
REMARK-SIMTK-COORDS  -123.261733845   -11.212009965  -283.185295787
ATOM    430  N7   DA A  14    -123.680 -11.027-284.490  1.00  0.00           N  
REMARK-SIMTK-COORDS  -123.680186961   -11.027054956  -284.490278406
ATOM    431  C8   DA A  14    -123.529  -9.751-284.687  1.00  0.00           C  
REMARK-SIMTK-COORDS  -123.528753376    -9.750928144  -284.686752907
ATOM    432  N9   DA A  14    -123.052  -9.081-283.593  1.00  0.00           N  
REMARK-SIMTK-COORDS  -123.051923749    -9.080920088  -283.593327231
ATOM    433  C4   DA A  14    -122.880 -10.031-282.617  1.00  0.00           C  
REMARK-SIMTK-COORDS  -122.880073286   -10.030721877  -282.617412286
ATOM    434  N3   DA A  14    -122.425  -9.832-281.367  1.00  0.00           N  
REMARK-SIMTK-COORDS  -122.424581338    -9.831567766  -281.366635837
ATOM    435  C2   DA A  14    -122.388 -10.971-280.710  1.00  0.00           C  
REMARK-SIMTK-COORDS  -122.387842860   -10.971366871  -280.709892901
ATOM    436  N1   DA A  14    -122.729 -12.191-281.113  1.00  0.00           N  
REMARK-SIMTK-COORDS  -122.729313898   -12.191282252  -281.113247576
ATOM    437  H1'  DA A  14    -122.101  -7.489-282.602  1.00  0.00           H  
REMARK-SIMTK-COORDS  -122.101291169    -7.489219205  -282.602293429
ATOM    438 1H2'  DA A  14    -121.088  -6.941-284.676  1.00  0.00           H  
REMARK-SIMTK-COORDS  -121.087947235    -6.941046371  -284.675853318
ATOM    439 2H2'  DA A  14    -122.449  -7.542-285.614  1.00  0.00           H  
REMARK-SIMTK-COORDS  -122.448686860    -7.541605365  -285.613558267
ATOM    440  H3'  DA A  14    -122.868  -5.178-285.692  1.00  0.00           H  
REMARK-SIMTK-COORDS  -122.868348264    -5.178434496  -285.691691176
ATOM    441  H4'  DA A  14    -124.508  -4.948-283.625  1.00  0.00           H  
REMARK-SIMTK-COORDS  -124.508435989    -4.948247728  -283.624954060
ATOM    442 1H5'  DA A  14    -126.049  -6.811-284.566  1.00  0.00           H  
REMARK-SIMTK-COORDS  -126.048728823    -6.811494358  -284.565911008
ATOM    443 2H5'  DA A  14    -125.690  -5.372-285.542  1.00  0.00           H  
REMARK-SIMTK-COORDS  -125.689997705    -5.371627084  -285.541904459
ATOM    444  H61  DA A  14    -123.445 -14.389-282.148  1.00  0.00           H  
REMARK-SIMTK-COORDS  -123.445303495   -14.389430036  -282.148222560
ATOM    445  H62  DA A  14    -123.870 -13.722-283.748  1.00  0.00           H  
REMARK-SIMTK-COORDS  -123.869508018   -13.722477268  -283.747771099
ATOM    446  H8   DA A  14    -123.761  -9.261-285.632  1.00  0.00           H  
REMARK-SIMTK-COORDS  -123.760705839    -9.261225280  -285.632307855
ATOM    447  H2   DA A  14    -122.025 -10.906-279.684  1.00  0.00           H  
REMARK-SIMTK-COORDS  -122.025248117   -10.905670613  -279.683725247
ATOM    448  P    DG A  15    -119.971  -4.538-284.065  1.00  0.00           P  
REMARK-SIMTK-COORDS  -119.971308657    -4.538003741  -284.064603875
ATOM    449  OP1  DG A  15    -119.623  -5.177-285.356  1.00  0.00           O  
REMARK-SIMTK-COORDS  -119.622748443    -5.177096946  -285.355890308
ATOM    450  OP2  DG A  15    -119.320  -3.242-283.788  1.00  0.00           O  
REMARK-SIMTK-COORDS  -119.320227961    -3.242333984  -283.787945591
ATOM    451  O5'  DG A  15    -119.684  -5.559-282.874  1.00  0.00           O  
REMARK-SIMTK-COORDS  -119.683571358    -5.559200086  -282.873911105
ATOM    452  O3'  DG A  15    -117.142  -5.479-279.498  1.00  0.00           O  
REMARK-SIMTK-COORDS  -117.142417646    -5.479215306  -279.497814802
ATOM    453  C1'  DG A  15    -118.352  -7.858-280.854  1.00  0.00           C  
REMARK-SIMTK-COORDS  -118.351602574    -7.857582039  -280.854221634
ATOM    454  C2'  DG A  15    -117.466  -6.790-281.484  1.00  0.00           C  
REMARK-SIMTK-COORDS  -117.465595436    -6.790394397  -281.483817448
ATOM    455  C3'  DG A  15    -117.878  -5.544-280.718  1.00  0.00           C  
REMARK-SIMTK-COORDS  -117.878109841    -5.544146789  -280.717623761
ATOM    456  C4'  DG A  15    -119.370  -5.768-280.481  1.00  0.00           C  
REMARK-SIMTK-COORDS  -119.369654933    -5.768010244  -280.480633479
ATOM    457  C5'  DG A  15    -120.300  -5.317-281.582  1.00  0.00           C  
REMARK-SIMTK-COORDS  -120.299526002    -5.317395326  -281.582292224
ATOM    458  O4'  DG A  15    -119.497  -7.217-280.325  1.00  0.00           O  
REMARK-SIMTK-COORDS  -119.496541460    -7.217099972  -280.325286224
ATOM    459  N2   DG A  15    -118.700 -12.877-279.269  1.00  0.00           N  
REMARK-SIMTK-COORDS  -118.699501885   -12.876786125  -279.269383975
ATOM    460  O6   DG A  15    -120.046 -12.930-283.649  1.00  0.00           O  
REMARK-SIMTK-COORDS  -120.045772552   -12.929699235  -283.649148866
ATOM    461  C6   DG A  15    -119.648 -12.225-282.721  1.00  0.00           C  
REMARK-SIMTK-COORDS  -119.647535449   -12.225389212  -282.720832863
ATOM    462  C5   DG A  15    -119.406 -10.833-282.699  1.00  0.00           C  
REMARK-SIMTK-COORDS  -119.405874896   -10.833389286  -282.699260143
ATOM    463  N7   DG A  15    -119.548  -9.878-283.708  1.00  0.00           N  
REMARK-SIMTK-COORDS  -119.548483721    -9.877785061  -283.707806269
ATOM    464  C8   DG A  15    -119.191  -8.758-283.134  1.00  0.00           C  
REMARK-SIMTK-COORDS  -119.190580045    -8.757859952  -283.134019977
ATOM    465  N9   DG A  15    -118.816  -8.895-281.814  1.00  0.00           N  
REMARK-SIMTK-COORDS  -118.815678515    -8.895354226  -281.814431720
ATOM    466  C4   DG A  15    -118.957 -10.237-281.535  1.00  0.00           C  
REMARK-SIMTK-COORDS  -118.956600237   -10.236622710  -281.535150640
ATOM    467  N3   DG A  15    -118.691 -10.827-280.340  1.00  0.00           N  
REMARK-SIMTK-COORDS  -118.691004454   -10.826767364  -280.340433867
ATOM    468  C2   DG A  15    -118.911 -12.138-280.363  1.00  0.00           C  
REMARK-SIMTK-COORDS  -118.910690155   -12.138473723  -280.363030770
ATOM    469  N1   DG A  15    -119.369 -12.816-281.476  1.00  0.00           N  
REMARK-SIMTK-COORDS  -119.368855811   -12.815750203  -281.476178469
ATOM    470  H1'  DG A  15    -117.837  -8.357-280.033  1.00  0.00           H  
REMARK-SIMTK-COORDS  -117.836881796    -8.357204789  -280.032669063
ATOM    471 1H2'  DG A  15    -116.404  -7.004-281.353  1.00  0.00           H  
REMARK-SIMTK-COORDS  -116.404462078    -7.004431608  -281.352554086
ATOM    472 2H2'  DG A  15    -117.649  -6.679-282.551  1.00  0.00           H  
REMARK-SIMTK-COORDS  -117.648714663    -6.678747246  -282.551468262
ATOM    473  H3'  DG A  15    -117.703  -4.634-281.294  1.00  0.00           H  
REMARK-SIMTK-COORDS  -117.703072745    -4.634154225  -281.293728394
ATOM    474  H4'  DG A  15    -119.634  -5.218-279.578  1.00  0.00           H  
REMARK-SIMTK-COORDS  -119.633505152    -5.217593303  -279.577601778
ATOM    475 1H5'  DG A  15    -121.235  -5.872-281.511  1.00  0.00           H  
REMARK-SIMTK-COORDS  -121.234760347    -5.872379894  -281.511335556
ATOM    476 2H5'  DG A  15    -120.505  -4.254-281.466  1.00  0.00           H  
REMARK-SIMTK-COORDS  -120.504986482    -4.254316983  -281.465722808
ATOM    477  H21  DG A  15    -118.358 -12.433-278.407  1.00  0.00           H  
REMARK-SIMTK-COORDS  -118.358055550   -12.432504830  -278.407074558
ATOM    478  H22  DG A  15    -118.878 -13.891-279.291  1.00  0.00           H  
REMARK-SIMTK-COORDS  -118.877564653   -13.890875714  -279.290643264
ATOM    479  H8   DG A  15    -119.190  -7.800-283.654  1.00  0.00           H  
REMARK-SIMTK-COORDS  -119.189747581    -7.799635311  -283.653880385
ATOM    480  H1   DG A  15    -119.518 -13.830-281.386  1.00  0.00           H  
REMARK-SIMTK-COORDS  -119.517684983   -13.830438308  -281.385790820
ATOM    481  P    DC A  16    -115.384  -5.508-279.814  1.00  0.00           P  
REMARK-SIMTK-COORDS  -115.383928529    -5.507540100  -279.813627000
ATOM    482  OP1  DC A  16    -114.893  -5.450-281.211  1.00  0.00           O  
REMARK-SIMTK-COORDS  -114.892591948    -5.449777222  -281.211291056
ATOM    483  OP2  DC A  16    -114.650  -4.683-278.834  1.00  0.00           O  
REMARK-SIMTK-COORDS  -114.649525439    -4.683228853  -278.834451291
ATOM    484  O5'  DC A  16    -115.423  -7.027-279.330  1.00  0.00           O  
REMARK-SIMTK-COORDS  -115.423229308    -7.027209299  -279.329714846
ATOM    485  O3'  DC A  16    -113.508  -9.159-276.223  1.00  0.00           O  
REMARK-SIMTK-COORDS  -113.508194207    -9.158597058  -276.223039326
ATOM    486  C1'  DC A  16    -114.726 -10.236-278.737  1.00  0.00           C  
REMARK-SIMTK-COORDS  -114.725749983   -10.235963033  -278.736722379
ATOM    487  C2'  DC A  16    -113.631  -9.183-278.622  1.00  0.00           C  
REMARK-SIMTK-COORDS  -113.630596417    -9.183352426  -278.621541749
ATOM    488  C3'  DC A  16    -114.026  -8.453-277.349  1.00  0.00           C  
REMARK-SIMTK-COORDS  -114.025661622    -8.452952197  -277.348636415
ATOM    489  C4'  DC A  16    -115.552  -8.484-277.399  1.00  0.00           C  
REMARK-SIMTK-COORDS  -115.551581281    -8.483814426  -277.398972430
ATOM    490  C5'  DC A  16    -116.221  -7.369-278.168  1.00  0.00           C  
REMARK-SIMTK-COORDS  -116.221304242    -7.369075026  -278.167565448
ATOM    491  O4'  DC A  16    -115.865  -9.756-278.050  1.00  0.00           O  
REMARK-SIMTK-COORDS  -115.865281624    -9.755952560  -278.050443583
ATOM    492  N4   DC A  16    -116.252 -11.510-283.890  1.00  0.00           N  
REMARK-SIMTK-COORDS  -116.251996116   -11.509582173  -283.889976790
ATOM    493  C4   DC A  16    -115.883 -11.173-282.664  1.00  0.00           C  
REMARK-SIMTK-COORDS  -115.883276292   -11.173263106  -282.663606056
ATOM    494  N3   DC A  16    -115.804 -12.136-281.738  1.00  0.00           N  
REMARK-SIMTK-COORDS  -115.804365656   -12.136166307  -281.737826634
ATOM    495  C2   DC A  16    -115.435 -11.849-280.465  1.00  0.00           C  
REMARK-SIMTK-COORDS  -115.434527087   -11.848762910  -280.465076965
ATOM    496  O2   DC A  16    -115.354 -12.717-279.587  1.00  0.00           O  
REMARK-SIMTK-COORDS  -115.353643062   -12.716530355  -279.586745344
ATOM    497  N1   DC A  16    -115.130 -10.529-280.138  1.00  0.00           N  
REMARK-SIMTK-COORDS  -115.130077245   -10.529340441  -280.138358980
ATOM    498  C6   DC A  16    -115.205  -9.547-281.072  1.00  0.00           C  
REMARK-SIMTK-COORDS  -115.205003732    -9.546977303  -281.071847966
ATOM    499  C5   DC A  16    -115.570  -9.813-282.355  1.00  0.00           C  
REMARK-SIMTK-COORDS  -115.569985811    -9.812894466  -282.354783718
ATOM    500  H1'  DC A  16    -114.420 -11.171-278.266  1.00  0.00           H  
REMARK-SIMTK-COORDS  -114.419973051   -11.171268297  -278.266491020
ATOM    501 1H2'  DC A  16    -112.637  -9.628-278.532  1.00  0.00           H  
REMARK-SIMTK-COORDS  -112.637379745    -9.627853786  -278.532411599
ATOM    502 2H2'  DC A  16    -113.612  -8.510-279.477  1.00  0.00           H  
REMARK-SIMTK-COORDS  -113.612393921    -8.509902051  -279.477384761
ATOM    503  H3'  DC A  16    -113.653  -7.427-277.335  1.00  0.00           H  
REMARK-SIMTK-COORDS  -113.653486827    -7.427464662  -277.334663670
ATOM    504  H4'  DC A  16    -115.904  -8.434-276.368  1.00  0.00           H  
REMARK-SIMTK-COORDS  -115.903631260    -8.434344180  -276.368036202
ATOM    505 1H5'  DC A  16    -117.210  -7.697-278.485  1.00  0.00           H  
REMARK-SIMTK-COORDS  -117.210450903    -7.697200534  -278.485250094
ATOM    506 2H5'  DC A  16    -116.322  -6.498-277.521  1.00  0.00           H  
REMARK-SIMTK-COORDS  -116.321817038    -6.498480257  -277.520931915
ATOM    507  H41  DC A  16    -116.321 -10.789-284.624  1.00  0.00           H  
REMARK-SIMTK-COORDS  -116.321111731   -10.788932737  -284.623685467
ATOM    508  H42  DC A  16    -116.473 -12.491-284.110  1.00  0.00           H  
REMARK-SIMTK-COORDS  -116.472972588   -12.491240262  -284.110405454
ATOM    509  H6   DC A  16    -114.966  -8.522-280.786  1.00  0.00           H  
REMARK-SIMTK-COORDS  -114.965933269    -8.522009631  -280.786189803
ATOM    510  H5   DC A  16    -115.622  -9.027-283.109  1.00  0.00           H  
REMARK-SIMTK-COORDS  -115.622259329    -9.027360190  -283.109018018
ATOM    511  P    DC A  17    -111.956  -9.486-276.098  1.00  0.00           P  
REMARK-SIMTK-COORDS  -111.955852435    -9.485898433  -276.097820194
ATOM    512  OP1  DC A  17    -111.208  -8.772-277.160  1.00  0.00           O  
REMARK-SIMTK-COORDS  -111.208267305    -8.771668824  -277.160461026
ATOM    513  OP2  DC A  17    -111.347  -9.467-274.754  1.00  0.00           O  
REMARK-SIMTK-COORDS  -111.347459753    -9.466900849  -274.753528768
ATOM    514  O5'  DC A  17    -112.220 -10.990-276.558  1.00  0.00           O  
REMARK-SIMTK-COORDS  -112.220177025   -10.990453189  -276.557773993
ATOM    515  O3'  DC A  17    -111.118 -14.762-275.001  1.00  0.00           O  
REMARK-SIMTK-COORDS  -111.118341582   -14.761926293  -275.000996782
ATOM    516  C1'  DC A  17    -111.934 -14.075-277.798  1.00  0.00           C  
REMARK-SIMTK-COORDS  -111.934484502   -14.074963398  -277.798094334
ATOM    517  C2'  DC A  17    -110.791 -13.466-276.997  1.00  0.00           C  
REMARK-SIMTK-COORDS  -110.791036206   -13.466140933  -276.996546955
ATOM    518  C3'  DC A  17    -111.351 -13.482-275.584  1.00  0.00           C  
REMARK-SIMTK-COORDS  -111.350934153   -13.481681167  -275.583705212
ATOM    519  C4'  DC A  17    -112.837 -13.208-275.804  1.00  0.00           C  
REMARK-SIMTK-COORDS  -112.837002402   -13.208028781  -275.804233053
ATOM    520  C5'  DC A  17    -113.249 -11.757-275.880  1.00  0.00           C  
REMARK-SIMTK-COORDS  -113.249002892   -11.756700143  -275.880448413
ATOM    521  O4'  DC A  17    -113.135 -13.847-277.086  1.00  0.00           O  
REMARK-SIMTK-COORDS  -113.135071137   -13.847311773  -277.086274506
ATOM    522  N4   DC A  17    -112.576 -12.070-282.905  1.00  0.00           N  
REMARK-SIMTK-COORDS  -112.575669516   -12.070042742  -282.904633176
ATOM    523  C4   DC A  17    -112.415 -12.521-281.670  1.00  0.00           C  
REMARK-SIMTK-COORDS  -112.414739419   -12.520817272  -281.670147928
ATOM    524  N3   DC A  17    -112.597 -13.827-281.442  1.00  0.00           N  
REMARK-SIMTK-COORDS  -112.596637839   -13.826768385  -281.442372479
ATOM    525  C2   DC A  17    -112.448 -14.343-280.197  1.00  0.00           C  
REMARK-SIMTK-COORDS  -112.447653422   -14.343019344  -280.197156999
ATOM    526  O2   DC A  17    -112.610 -15.545-279.955  1.00  0.00           O  
REMARK-SIMTK-COORDS  -112.610267796   -15.545437317  -279.954718176
ATOM    527  N1   DC A  17    -112.094 -13.488-279.156  1.00  0.00           N  
REMARK-SIMTK-COORDS  -112.093598473   -13.487929422  -279.156111218
ATOM    528  C6   DC A  17    -111.905 -12.163-279.379  1.00  0.00           C  
REMARK-SIMTK-COORDS  -111.904626685   -12.162515705  -279.378869249
ATOM    529  C5   DC A  17    -112.045 -11.624-280.620  1.00  0.00           C  
REMARK-SIMTK-COORDS  -112.045040167   -11.623953846  -280.619870127
ATOM    530  H1'  DC A  17    -111.807 -15.153-277.905  1.00  0.00           H  
REMARK-SIMTK-COORDS  -111.806666006   -15.152793269  -277.904669197
ATOM    531 1H2'  DC A  17    -109.876 -14.057-277.068  1.00  0.00           H  
REMARK-SIMTK-COORDS  -109.875661420   -14.056952421  -277.067510236
ATOM    532 2H2'  DC A  17    -110.553 -12.453-277.319  1.00  0.00           H  
REMARK-SIMTK-COORDS  -110.552994199   -12.453401865  -277.319083127
ATOM    533  H3'  DC A  17    -110.898 -12.712-274.957  1.00  0.00           H  
REMARK-SIMTK-COORDS  -110.898205912   -12.711741856  -274.957155456
ATOM    534  H4'  DC A  17    -113.370 -13.661-274.968  1.00  0.00           H  
REMARK-SIMTK-COORDS  -113.370096017   -13.660938638  -274.967632875
ATOM    535 1H5'  DC A  17    -114.186 -11.679-276.430  1.00  0.00           H  
REMARK-SIMTK-COORDS  -114.186344942   -11.679008418  -276.430316468
ATOM    536 2H5'  DC A  17    -113.391 -11.371-274.872  1.00  0.00           H  
REMARK-SIMTK-COORDS  -113.390971583   -11.371401769  -274.871705109
ATOM    537  H41  DC A  17    -112.442 -11.069-283.110  1.00  0.00           H  
REMARK-SIMTK-COORDS  -112.441723464   -11.068818754  -283.109694094
ATOM    538  H42  DC A  17    -112.838 -12.719-283.660  1.00  0.00           H  
REMARK-SIMTK-COORDS  -112.837915532   -12.719444855  -283.659997938
ATOM    539  H6   DC A  17    -111.633 -11.516-278.544  1.00  0.00           H  
REMARK-SIMTK-COORDS  -111.633043534   -11.515902415  -278.543735819
ATOM    540  H5   DC A  17    -111.885 -10.561-280.804  1.00  0.00           H  
REMARK-SIMTK-COORDS  -111.884999317   -10.561265531  -280.803572252
ATOM    541  P    DA A  18    -109.859 -15.435-274.858  1.00  0.00           P  
REMARK-SIMTK-COORDS  -109.859074398   -15.434943838  -274.858474241
ATOM    542  OP1  DA A  18    -108.871 -14.387-275.212  1.00  0.00           O  
REMARK-SIMTK-COORDS  -108.870842534   -14.386682765  -275.212462244
ATOM    543  OP2  DA A  18    -109.531 -16.263-273.682  1.00  0.00           O  
REMARK-SIMTK-COORDS  -109.531010352   -16.263145684  -273.681737786
ATOM    544  O5'  DA A  18    -110.119 -16.366-276.127  1.00  0.00           O  
REMARK-SIMTK-COORDS  -110.119417750   -16.366000833  -276.126798021
ATOM    545  O3'  DA A  18    -109.588 -20.489-276.889  1.00  0.00           O  
REMARK-SIMTK-COORDS  -109.587686163   -20.489205801  -276.889075739
ATOM    546  C1'  DA A  18    -109.785 -18.248-278.863  1.00  0.00           C  
REMARK-SIMTK-COORDS  -109.784934283   -18.247573995  -278.863293819
ATOM    547  C2'  DA A  18    -108.788 -18.381-277.719  1.00  0.00           C  
REMARK-SIMTK-COORDS  -108.788072795   -18.381192414  -277.719494321
ATOM    548  C3'  DA A  18    -109.619 -19.083-276.656  1.00  0.00           C  
REMARK-SIMTK-COORDS  -109.619406274   -19.083021495  -276.656055283
ATOM    549  C4'  DA A  18    -111.012 -18.492-276.869  1.00  0.00           C  
REMARK-SIMTK-COORDS  -111.011683964   -18.492388727  -276.869129841
ATOM    550  C5'  DA A  18    -111.308 -17.197-276.151  1.00  0.00           C  
REMARK-SIMTK-COORDS  -111.308100539   -17.196876813  -276.151381211
ATOM    551  O4'  DA A  18    -111.087 -18.256-278.311  1.00  0.00           O  
REMARK-SIMTK-COORDS  -111.086612202   -18.256258062  -278.311350722
ATOM    552  N6   DA A  18    -109.456 -13.899-283.050  1.00  0.00           N  
REMARK-SIMTK-COORDS  -109.455780953   -13.899060307  -283.050157657
ATOM    553  C6   DA A  18    -109.654 -15.161-282.631  1.00  0.00           C  
REMARK-SIMTK-COORDS  -109.654477231   -15.160824472  -282.631115914
ATOM    554  C5   DA A  18    -109.551 -15.548-281.278  1.00  0.00           C  
REMARK-SIMTK-COORDS  -109.551218166   -15.547913814  -281.278241786
ATOM    555  N7   DA A  18    -109.265 -14.840-280.125  1.00  0.00           N  
REMARK-SIMTK-COORDS  -109.264835556   -14.840399797  -280.125115636
ATOM    556  C8   DA A  18    -109.317 -15.740-279.188  1.00  0.00           C  
REMARK-SIMTK-COORDS  -109.317442710   -15.739939440  -279.188048447
ATOM    557  N9   DA A  18    -109.634 -16.990-279.646  1.00  0.00           N  
REMARK-SIMTK-COORDS  -109.633501241   -16.990000513  -279.645553987
ATOM    558  C4   DA A  18    -109.787 -16.864-281.004  1.00  0.00           C  
REMARK-SIMTK-COORDS  -109.786835022   -16.864251985  -281.003766805
ATOM    559  N3   DA A  18    -110.099 -17.841-281.876  1.00  0.00           N  
REMARK-SIMTK-COORDS  -110.098671011   -17.840705139  -281.876048040
ATOM    560  C2   DA A  18    -110.158 -17.356-283.098  1.00  0.00           C  
REMARK-SIMTK-COORDS  -110.157593793   -17.356097091  -283.098130748
ATOM    561  N1   DA A  18    -109.965 -16.112-283.525  1.00  0.00           N  
REMARK-SIMTK-COORDS  -109.965139367   -16.111717103  -283.524711035
ATOM    562  H1'  DA A  18    -109.706 -19.089-279.551  1.00  0.00           H  
REMARK-SIMTK-COORDS  -109.706155350   -19.088841800  -279.550956788
ATOM    563 1H2'  DA A  18    -107.917 -18.976-277.997  1.00  0.00           H  
REMARK-SIMTK-COORDS  -107.916992135   -18.976357668  -277.997492173
ATOM    564 2H2'  DA A  18    -108.428 -17.416-277.369  1.00  0.00           H  
REMARK-SIMTK-COORDS  -108.428477426   -17.415802486  -277.369300863
ATOM    565  H3'  DA A  18    -109.253 -18.875-275.649  1.00  0.00           H  
REMARK-SIMTK-COORDS  -109.253086472   -18.874933471  -275.649488754
ATOM    566  H4'  DA A  18    -111.728 -19.236-276.520  1.00  0.00           H  
REMARK-SIMTK-COORDS  -111.728163123   -19.236085227  -276.520029382
ATOM    567 1H5'  DA A  18    -112.110 -16.675-276.672  1.00  0.00           H  
REMARK-SIMTK-COORDS  -112.110205833   -16.674714909  -276.671737861
ATOM    568 2H5'  DA A  18    -111.625 -17.416-275.132  1.00  0.00           H  
REMARK-SIMTK-COORDS  -111.624743104   -17.415726948  -275.132356136
ATOM    569  H61  DA A  18    -109.543 -13.670-284.049  1.00  0.00           H  
REMARK-SIMTK-COORDS  -109.542721258   -13.669978705  -284.049253249
ATOM    570  H62  DA A  18    -109.215 -13.164-282.370  1.00  0.00           H  
REMARK-SIMTK-COORDS  -109.214627336   -13.164037571  -282.370054349
ATOM    571  H8   DA A  18    -109.129 -15.519-278.138  1.00  0.00           H  
REMARK-SIMTK-COORDS  -109.128811938   -15.518972161  -278.137678563
ATOM    572  H2   DA A  18    -110.401 -18.081-283.875  1.00  0.00           H  
REMARK-SIMTK-COORDS  -110.401235967   -18.081269142  -283.875031634
ATOM    573  P    DT A  19    -108.483 -21.252-276.919  1.00  0.00           P  
REMARK-SIMTK-COORDS  -108.482852732   -21.251513911  -276.919012323
ATOM    574  OP1  DT A  19    -107.404 -20.338-276.472  1.00  0.00           O  
REMARK-SIMTK-COORDS  -107.404360048   -20.337995696  -276.471643344
ATOM    575  OP2  DT A  19    -108.434 -22.624-276.376  1.00  0.00           O  
REMARK-SIMTK-COORDS  -108.433654746   -22.623841527  -276.376478939
ATOM    576  O5'  DT A  19    -108.512 -21.294-278.513  1.00  0.00           O  
REMARK-SIMTK-COORDS  -108.511764656   -21.294285406  -278.513200110
ATOM    577  O3'  DT A  19    -107.991 -24.367-281.368  1.00  0.00           O  
REMARK-SIMTK-COORDS  -107.990778589   -24.367199051  -281.367908719
ATOM    578  C1'  DT A  19    -107.695 -21.412-281.746  1.00  0.00           C  
REMARK-SIMTK-COORDS  -107.694871844   -21.412102932  -281.746029237
ATOM    579  C2'  DT A  19    -106.960 -22.290-280.742  1.00  0.00           C  
REMARK-SIMTK-COORDS  -106.959619631   -22.289688299  -280.742351944
ATOM    580  C3'  DT A  19    -108.016 -23.326-280.394  1.00  0.00           C  
REMARK-SIMTK-COORDS  -108.016172844   -23.326165045  -280.393940891
ATOM    581  C4'  DT A  19    -109.312 -22.520-280.444  1.00  0.00           C  
REMARK-SIMTK-COORDS  -109.312111608   -22.519995017  -280.443565543
ATOM    582  C5'  DT A  19    -109.701 -21.795-279.176  1.00  0.00           C  
REMARK-SIMTK-COORDS  -109.700901882   -21.795005194  -279.176041232
ATOM    583  O4'  DT A  19    -109.082 -21.530-281.497  1.00  0.00           O  
REMARK-SIMTK-COORDS  -109.081901355   -21.530404930  -281.496863079
ATOM    584  O4   DT A  19    -106.381 -16.057-281.540  1.00  0.00           O  
REMARK-SIMTK-COORDS  -106.380995163   -16.057153313  -281.539717219
ATOM    585  C4   DT A  19    -106.672 -17.258-281.532  1.00  0.00           C  
REMARK-SIMTK-COORDS  -106.672392717   -17.258470559  -281.532413815
ATOM    586  N3   DT A  19    -106.918 -17.932-282.706  1.00  0.00           N  
REMARK-SIMTK-COORDS  -106.918459844   -17.932483900  -282.706415512
ATOM    587  C2   DT A  19    -107.250 -19.266-282.839  1.00  0.00           C  
REMARK-SIMTK-COORDS  -107.250072812   -19.266361501  -282.838870731
ATOM    588  O2   DT A  19    -107.450 -19.777-283.926  1.00  0.00           O  
REMARK-SIMTK-COORDS  -107.449665022   -19.777477305  -283.925749098
ATOM    589  N1   DT A  19    -107.339 -19.970-281.656  1.00  0.00           N  
REMARK-SIMTK-COORDS  -107.338954286   -19.969770985  -281.656105674
ATOM    590  C6   DT A  19    -107.111 -19.381-280.437  1.00  0.00           C  
REMARK-SIMTK-COORDS  -107.110599263   -19.380836766  -280.437094817
ATOM    591  C5   DT A  19    -106.783 -18.076-280.348  1.00  0.00           C  
REMARK-SIMTK-COORDS  -106.782815923   -18.076305942  -280.347733689
ATOM    592  C7   DT A  19    -106.529 -17.383-279.044  1.00  0.00           C  
REMARK-SIMTK-COORDS  -106.529324317   -17.382841479  -279.044416366
ATOM    593  H1'  DT A  19    -107.508 -21.747-282.767  1.00  0.00           H  
REMARK-SIMTK-COORDS  -107.508173194   -21.746935198  -282.767230474
ATOM    594 1H2'  DT A  19    -106.072 -22.758-281.173  1.00  0.00           H  
REMARK-SIMTK-COORDS  -106.072105598   -22.757569027  -281.172667486
ATOM    595 2H2'  DT A  19    -106.643 -21.734-279.861  1.00  0.00           H  
REMARK-SIMTK-COORDS  -106.642976257   -21.733997030  -279.861172515
ATOM    596  H3'  DT A  19    -107.857 -23.755-279.403  1.00  0.00           H  
REMARK-SIMTK-COORDS  -107.857441723   -23.754513851  -279.403299820
ATOM    597  H4'  DT A  19    -110.113 -23.220-280.683  1.00  0.00           H  
REMARK-SIMTK-COORDS  -110.112652114   -23.220152943  -280.683362909
ATOM    598 1H5'  DT A  19    -110.360 -20.964-279.426  1.00  0.00           H  
REMARK-SIMTK-COORDS  -110.360080541   -20.963987770  -279.426128290
ATOM    599 2H5'  DT A  19    -110.228 -22.483-278.517  1.00  0.00           H  
REMARK-SIMTK-COORDS  -110.227855938   -22.483368097  -278.517081494
ATOM    600  H3   DT A  19    -106.851 -17.385-283.576  1.00  0.00           H  
REMARK-SIMTK-COORDS  -106.850914389   -17.384810980  -283.576351708
ATOM    601  H6   DT A  19    -107.197 -19.976-279.528  1.00  0.00           H  
REMARK-SIMTK-COORDS  -107.196549088   -19.975716732  -279.528084667
ATOM    602  H71  DT A  19    -106.388 -16.315-279.221  1.00  0.00           H  
REMARK-SIMTK-COORDS  -106.388416695   -16.314970634  -279.220663069
ATOM    603  H72  DT A  19    -107.382 -17.530-278.382  1.00  0.00           H  
REMARK-SIMTK-COORDS  -107.382408483   -17.530001903  -278.381711141
ATOM    604  H73  DT A  19    -105.634 -17.795-278.580  1.00  0.00           H  
REMARK-SIMTK-COORDS  -105.633671969   -17.795440074  -278.580236153
ATOM    605  P    DA A  20    -106.849 -25.111-281.632  1.00  0.00           P  
REMARK-SIMTK-COORDS  -106.849361483   -25.110728027  -281.631980322
ATOM    606  OP1  DA A  20    -105.878 -24.729-280.577  1.00  0.00           O  
REMARK-SIMTK-COORDS  -105.878189130   -24.729388250  -280.577387872
ATOM    607  OP2  DA A  20    -106.937 -26.551-281.941  1.00  0.00           O  
REMARK-SIMTK-COORDS  -106.936929045   -26.551188715  -281.941266480
ATOM    608  O5'  DA A  20    -106.539 -24.284-282.960  1.00  0.00           O  
REMARK-SIMTK-COORDS  -106.539157738   -24.284313437  -282.960175926
ATOM    609  O3'  DA A  20    -105.465 -25.373-286.900  1.00  0.00           O  
REMARK-SIMTK-COORDS  -105.464674174   -25.372653391  -286.900433052
ATOM    610  C1'  DA A  20    -105.053 -22.747-285.523  1.00  0.00           C  
REMARK-SIMTK-COORDS  -105.052975960   -22.746893310  -285.523027673
ATOM    611  C2'  DA A  20    -104.561 -24.114-285.064  1.00  0.00           C  
REMARK-SIMTK-COORDS  -104.561059090   -24.113501635  -285.064482716
ATOM    612  C3'  DA A  20    -105.683 -25.027-285.535  1.00  0.00           C  
REMARK-SIMTK-COORDS  -105.682941095   -25.027306903  -285.534506862
ATOM    613  C4'  DA A  20    -106.927 -24.161-285.348  1.00  0.00           C  
REMARK-SIMTK-COORDS  -106.926883818   -24.160923229  -285.348305811
ATOM    614  C5'  DA A  20    -107.566 -24.190-283.980  1.00  0.00           C  
REMARK-SIMTK-COORDS  -107.566135399   -24.189797080  -283.980131583
ATOM    615  O4'  DA A  20    -106.463 -22.800-285.619  1.00  0.00           O  
REMARK-SIMTK-COORDS  -106.462577989   -22.799933864  -285.619416575
ATOM    616  N6   DA A  20    -103.462 -17.578-282.821  1.00  0.00           N  
REMARK-SIMTK-COORDS  -103.462090983   -17.578244573  -282.820825381
ATOM    617  C6   DA A  20    -103.715 -18.356-283.887  1.00  0.00           C  
REMARK-SIMTK-COORDS  -103.715215873   -18.356379671  -283.887389284
ATOM    618  C5   DA A  20    -104.109 -19.707-283.779  1.00  0.00           C  
REMARK-SIMTK-COORDS  -104.108576813   -19.707030762  -283.778863706
ATOM    619  N7   DA A  20    -104.335 -20.528-282.689  1.00  0.00           N  
REMARK-SIMTK-COORDS  -104.334917039   -20.527698144  -282.689108619
ATOM    620  C8   DA A  20    -104.677 -21.663-283.222  1.00  0.00           C  
REMARK-SIMTK-COORDS  -104.676813424   -21.663301638  -283.221598587
ATOM    621  N9   DA A  20    -104.705 -21.641-284.589  1.00  0.00           N  
REMARK-SIMTK-COORDS  -104.704551448   -21.640957441  -284.589293122
ATOM    622  C4   DA A  20    -104.337 -20.369-284.951  1.00  0.00           C  
REMARK-SIMTK-COORDS  -104.336693113   -20.368929872  -284.950806760
ATOM    623  N3   DA A  20    -104.222 -19.885-286.202  1.00  0.00           N  
REMARK-SIMTK-COORDS  -104.221795815   -19.885179363  -286.201550961
ATOM    624  C2   DA A  20    -103.844 -18.625-286.168  1.00  0.00           C  
REMARK-SIMTK-COORDS  -103.844412186   -18.624915213  -286.168101448
ATOM    625  N1   DA A  20    -103.593 -17.845-285.121  1.00  0.00           N  
REMARK-SIMTK-COORDS  -103.592926175   -17.844846873  -285.121325841
ATOM    626  H1'  DA A  20    -104.658 -22.499-286.508  1.00  0.00           H  
REMARK-SIMTK-COORDS  -104.658131422   -22.499338981  -286.507726939
ATOM    627 1H2'  DA A  20    -103.610 -24.386-285.524  1.00  0.00           H  
REMARK-SIMTK-COORDS  -103.609810337   -24.386166996  -285.523901273
ATOM    628 2H2'  DA A  20    -104.432 -24.166-283.985  1.00  0.00           H  
REMARK-SIMTK-COORDS  -104.431986239   -24.165970129  -283.985358415
ATOM    629  H3'  DA A  20    -105.744 -25.938-284.937  1.00  0.00           H  
REMARK-SIMTK-COORDS  -105.744133125   -25.938034978  -284.936596410
ATOM    630  H4'  DA A  20    -107.667 -24.511-286.068  1.00  0.00           H  
REMARK-SIMTK-COORDS  -107.667425519   -24.511078310  -286.067532763
ATOM    631 1H5'  DA A  20    -108.144 -23.278-283.836  1.00  0.00           H  
REMARK-SIMTK-COORDS  -108.144059596   -23.277692844  -283.835679217
ATOM    632 2H5'  DA A  20    -108.231 -25.050-283.913  1.00  0.00           H  
REMARK-SIMTK-COORDS  -108.231114707   -25.049953571  -283.913024709
ATOM    633  H61  DA A  20    -103.177 -16.599-282.956  1.00  0.00           H  
REMARK-SIMTK-COORDS  -103.177397080   -16.598940669  -282.955518532
ATOM    634  H62  DA A  20    -103.552 -17.965-281.870  1.00  0.00           H  
REMARK-SIMTK-COORDS  -103.551626072   -17.964798297  -281.870292012
ATOM    635  H8   DA A  20    -104.919 -22.549-282.634  1.00  0.00           H  
REMARK-SIMTK-COORDS  -104.919396267   -22.548648822  -282.634232494
ATOM    636  H2   DA A  20    -103.721 -18.150-287.142  1.00  0.00           H  
REMARK-SIMTK-COORDS  -103.720945836   -18.150137236  -287.141832897
ATOM    637  P    DG A  21    -104.135 -26.036-287.547  1.00  0.00           P  
REMARK-SIMTK-COORDS  -104.134687625   -26.036125756  -287.547261517
ATOM    638  OP1  DG A  21    -103.437 -26.419-286.296  1.00  0.00           O  
REMARK-SIMTK-COORDS  -103.437409703   -26.419111549  -286.296469615
ATOM    639  OP2  DG A  21    -104.130 -27.045-288.625  1.00  0.00           O  
REMARK-SIMTK-COORDS  -104.129600680   -27.044768250  -288.625139266
ATOM    640  O5'  DG A  21    -103.538 -24.659-288.085  1.00  0.00           O  
REMARK-SIMTK-COORDS  -103.537938018   -24.658564451  -288.085405325
ATOM    641  O3'  DG A  21    -101.574 -23.511-291.647  1.00  0.00           O  
REMARK-SIMTK-COORDS  -101.573601388   -23.511345370  -291.647308746
ATOM    642  C1'  DG A  21    -101.524 -22.153-288.981  1.00  0.00           C  
REMARK-SIMTK-COORDS  -101.523747659   -22.153076537  -288.980622341
ATOM    643  C2'  DG A  21    -101.133 -23.593-289.288  1.00  0.00           C  
REMARK-SIMTK-COORDS  -101.132580305   -23.592813950  -289.287922327
ATOM    644  C3'  DG A  21    -102.104 -23.954-290.400  1.00  0.00           C  
REMARK-SIMTK-COORDS  -102.103831922   -23.954212574  -290.399864471
ATOM    645  C4'  DG A  21    -103.369 -23.194-290.008  1.00  0.00           C  
REMARK-SIMTK-COORDS  -103.368548945   -23.194010487  -290.007984849
ATOM    646  C5'  DG A  21    -104.305 -23.896-289.053  1.00  0.00           C  
REMARK-SIMTK-COORDS  -104.304893439   -23.895787381  -289.052927688
ATOM    647  O4'  DG A  21    -102.873 -21.976-289.367  1.00  0.00           O  
REMARK-SIMTK-COORDS  -102.873028319   -21.976132576  -289.366637281
ATOM    648  N2   DG A  21     -99.814 -17.349-287.631  1.00  0.00           N  
REMARK-SIMTK-COORDS   -99.813662291   -17.348860889  -287.631447020
ATOM    649  O6   DG A  21    -100.631 -19.468-283.651  1.00  0.00           O  
REMARK-SIMTK-COORDS  -100.630518280   -19.467846478  -283.651468205
ATOM    650  C6   DG A  21    -100.654 -19.574-284.878  1.00  0.00           C  
REMARK-SIMTK-COORDS  -100.653750493   -19.573519383  -284.878134215
ATOM    651  C5   DG A  21    -101.037 -20.680-285.670  1.00  0.00           C  
REMARK-SIMTK-COORDS  -101.036531231   -20.679669476  -285.669613766
ATOM    652  N7   DG A  21    -101.490 -21.945-285.291  1.00  0.00           N  
REMARK-SIMTK-COORDS  -101.490041556   -21.945275453  -285.291127442
ATOM    653  C8   DG A  21    -101.698 -22.559-286.428  1.00  0.00           C  
REMARK-SIMTK-COORDS  -101.698135467   -22.558668461  -286.427790955
ATOM    654  N9   DG A  21    -101.414 -21.796-287.540  1.00  0.00           N  
REMARK-SIMTK-COORDS  -101.413700725   -21.795672832  -287.540312213
ATOM    655  C4   DG A  21    -100.988 -20.582-287.048  1.00  0.00           C  
REMARK-SIMTK-COORDS  -100.987621647   -20.581844888  -287.048441965
ATOM    656  N3   DG A  21    -100.596 -19.519-287.799  1.00  0.00           N  
REMARK-SIMTK-COORDS  -100.596358707   -19.518913593  -287.798942047
ATOM    657  C2   DG A  21    -100.228 -18.480-287.054  1.00  0.00           C  
REMARK-SIMTK-COORDS  -100.228242010   -18.480339809  -287.053824209
ATOM    658  N1   DG A  21    -100.255 -18.485-285.673  1.00  0.00           N  
REMARK-SIMTK-COORDS  -100.254858852   -18.485123606  -285.672887694
ATOM    659  H1'  DG A  21    -100.916 -21.453-289.554  1.00  0.00           H  
REMARK-SIMTK-COORDS  -100.915846585   -21.452587718  -289.554452193
ATOM    660 1H2'  DG A  21    -100.098 -23.677-289.621  1.00  0.00           H  
REMARK-SIMTK-COORDS  -100.097774743   -23.677497960  -289.621167085
ATOM    661 2H2'  DG A  21    -101.255 -24.247-288.426  1.00  0.00           H  
REMARK-SIMTK-COORDS  -101.254821777   -24.246959824  -288.425932653
ATOM    662  H3'  DG A  21    -102.289 -25.029-290.447  1.00  0.00           H  
REMARK-SIMTK-COORDS  -102.288783404   -25.028539771  -290.447140495
ATOM    663  H4'  DG A  21    -103.919 -22.998-290.928  1.00  0.00           H  
REMARK-SIMTK-COORDS  -103.918707632   -22.997787653  -290.928236999
ATOM    664 1H5'  DG A  21    -104.913 -23.153-288.537  1.00  0.00           H  
REMARK-SIMTK-COORDS  -104.913151502   -23.153268242  -288.536794511
ATOM    665 2H5'  DG A  21    -104.956 -24.563-289.615  1.00  0.00           H  
REMARK-SIMTK-COORDS  -104.956313476   -24.563387944  -289.614976995
ATOM    666  H21  DG A  21     -99.771 -17.281-288.657  1.00  0.00           H  
REMARK-SIMTK-COORDS   -99.770616254   -17.280698884  -288.656654306
ATOM    667  H22  DG A  21     -99.536 -16.546-287.050  1.00  0.00           H  
REMARK-SIMTK-COORDS   -99.536139464   -16.545655748  -287.049743847
ATOM    668  H8   DG A  21    -102.065 -23.583-286.490  1.00  0.00           H  
REMARK-SIMTK-COORDS  -102.065180265   -23.583318530  -286.489599946
ATOM    669  H1   DG A  21     -99.960 -17.625-285.190  1.00  0.00           H  
REMARK-SIMTK-COORDS   -99.960247466   -17.624894988  -285.190059717
ATOM    670  P    DG A  22     -99.931 -24.039-292.133  1.00  0.00           P  
REMARK-SIMTK-COORDS   -99.930520846   -24.039197450  -292.132559452
ATOM    671  OP1  DG A  22     -99.535 -25.100-291.176  1.00  0.00           O  
REMARK-SIMTK-COORDS   -99.535388887   -25.100009580  -291.175531052
ATOM    672  OP2  DG A  22     -99.639 -24.310-293.554  1.00  0.00           O  
REMARK-SIMTK-COORDS   -99.639072142   -24.309771969  -293.554196917
ATOM    673  O5'  DG A  22     -99.269 -22.656-291.693  1.00  0.00           O  
REMARK-SIMTK-COORDS   -99.268759535   -22.656404318  -291.692856008
ATOM    674  O3'  DG A  22     -96.559 -19.989-293.539  1.00  0.00           O  
REMARK-SIMTK-COORDS   -96.559057256   -19.989472914  -293.538628596
ATOM    675  C1'  DG A  22     -97.183 -20.280-290.626  1.00  0.00           C  
REMARK-SIMTK-COORDS   -97.182628554   -20.280460718  -290.625712371
ATOM    676  C2'  DG A  22     -96.684 -21.364-291.573  1.00  0.00           C  
REMARK-SIMTK-COORDS   -96.683676055   -21.363880379  -291.573096792
ATOM    677  C3'  DG A  22     -97.354 -20.974-292.881  1.00  0.00           C  
REMARK-SIMTK-COORDS   -97.353518828   -20.973984494  -292.880631058
ATOM    678  C4'  DG A  22     -98.699 -20.417-292.421  1.00  0.00           C  
REMARK-SIMTK-COORDS   -98.698890597   -20.417127442  -292.421424103
ATOM    679  C5'  DG A  22     -99.811 -21.421-292.229  1.00  0.00           C  
REMARK-SIMTK-COORDS   -99.810582060   -21.421291708  -292.228649058
ATOM    680  O4'  DG A  22     -98.408 -19.789-291.133  1.00  0.00           O  
REMARK-SIMTK-COORDS   -98.408055427   -19.788529821  -291.132869124
ATOM    681  N2   DG A  22     -95.995 -17.145-286.554  1.00  0.00           N  
REMARK-SIMTK-COORDS   -95.994889514   -17.144747972  -286.553644647
ATOM    682  O6   DG A  22     -97.657 -20.967-284.650  1.00  0.00           O  
REMARK-SIMTK-COORDS   -97.656988491   -20.967093627  -284.649783916
ATOM    683  C6   DG A  22     -97.387 -20.398-285.708  1.00  0.00           C  
REMARK-SIMTK-COORDS   -97.387252035   -20.397664686  -285.707805147
ATOM    684  C5   DG A  22     -97.537 -20.864-287.033  1.00  0.00           C  
REMARK-SIMTK-COORDS   -97.536841470   -20.863726073  -287.033300822
ATOM    685  N7   DG A  22     -98.025 -22.082-287.511  1.00  0.00           N  
REMARK-SIMTK-COORDS   -98.025496043   -22.081799781  -287.510998584
ATOM    686  C8   DG A  22     -97.940 -21.968-288.811  1.00  0.00           C  
REMARK-SIMTK-COORDS   -97.940074169   -21.967670975  -288.811473773
ATOM    687  N9   DG A  22     -97.427 -20.762-289.239  1.00  0.00           N  
REMARK-SIMTK-COORDS   -97.426504971   -20.761716847  -289.238896654
ATOM    688  C4   DG A  22     -97.168 -20.050-288.089  1.00  0.00           C  
REMARK-SIMTK-COORDS   -97.167787645   -20.049555145  -288.088788374
ATOM    689  N3   DG A  22     -96.645 -18.796-288.037  1.00  0.00           N  
REMARK-SIMTK-COORDS   -96.645422691   -18.796334922  -288.036501394
ATOM    690  C2   DG A  22     -96.497 -18.361-286.788  1.00  0.00           C  
REMARK-SIMTK-COORDS   -96.496970144   -18.360696436  -286.788492199
ATOM    691  N1   DG A  22     -96.848 -19.100-285.676  1.00  0.00           N  
REMARK-SIMTK-COORDS   -96.847880091   -19.100199019  -285.675965732
ATOM    692  H1'  DG A  22     -96.480 -19.448-290.580  1.00  0.00           H  
REMARK-SIMTK-COORDS   -96.479702953   -19.447786563  -290.580343317
ATOM    693 1H2'  DG A  22     -95.597 -21.362-291.667  1.00  0.00           H  
REMARK-SIMTK-COORDS   -95.597311813   -21.361957604  -291.667198000
ATOM    694 2H2'  DG A  22     -96.984 -22.361-291.255  1.00  0.00           H  
REMARK-SIMTK-COORDS   -96.984226392   -22.361069239  -291.255040395
ATOM    695  H3'  DG A  22     -97.487 -21.831-293.542  1.00  0.00           H  
REMARK-SIMTK-COORDS   -97.487240723   -21.831273672  -293.542291636
ATOM    696  H4'  DG A  22     -99.023 -19.705-293.180  1.00  0.00           H  
REMARK-SIMTK-COORDS   -99.022914086   -19.704654108  -293.179996793
ATOM    697 1H5'  DG A  22    -100.547 -21.012-291.537  1.00  0.00           H  
REMARK-SIMTK-COORDS  -100.547001664   -21.012407404  -291.537124805
ATOM    698 2H5'  DG A  22    -100.289 -21.615-293.187  1.00  0.00           H  
REMARK-SIMTK-COORDS  -100.289344354   -21.614753802  -293.187448872
ATOM    699  H21  DG A  22     -95.714 -16.544-287.339  1.00  0.00           H  
REMARK-SIMTK-COORDS   -95.713848316   -16.543899716  -287.339485737
ATOM    700  H22  DG A  22     -95.888 -16.810-285.586  1.00  0.00           H  
REMARK-SIMTK-COORDS   -95.888326801   -16.810021097  -285.585585606
ATOM    701  H8   DG A  22     -98.249 -22.757-289.497  1.00  0.00           H  
REMARK-SIMTK-COORDS   -98.248855960   -22.757006327  -289.497078257
ATOM    702  H1   DG A  22     -96.703 -18.667-284.754  1.00  0.00           H  
REMARK-SIMTK-COORDS   -96.703280354   -18.666511536  -284.753513520
ATOM    703  P    DT A  23     -94.700 -20.570-293.829  1.00  0.00           P  
REMARK-SIMTK-COORDS   -94.699954851   -20.570123407  -293.829433045
ATOM    704  OP1  DT A  23     -94.495 -22.003-293.507  1.00  0.00           O  
REMARK-SIMTK-COORDS   -94.495474220   -22.002686119  -293.507326313
ATOM    705  OP2  DT A  23     -94.059 -20.089-295.069  1.00  0.00           O  
REMARK-SIMTK-COORDS   -94.059110694   -20.088827621  -295.069481082
ATOM    706  O5'  DT A  23     -94.235 -19.678-292.592  1.00  0.00           O  
REMARK-SIMTK-COORDS   -94.234504763   -19.678465283  -292.591530785
ATOM    707  O3'  DT A  23     -91.294 -16.686-292.083  1.00  0.00           O  
REMARK-SIMTK-COORDS   -91.293948409   -16.685513855  -292.082653509
ATOM    708  C1'  DT A  23     -92.591 -18.389-289.990  1.00  0.00           C  
REMARK-SIMTK-COORDS   -92.590669605   -18.389178804  -289.990007126
ATOM    709  C2'  DT A  23     -91.823 -18.863-291.217  1.00  0.00           C  
REMARK-SIMTK-COORDS   -91.823311211   -18.862823641  -291.216767764
ATOM    710  C3'  DT A  23     -92.174 -17.796-292.242  1.00  0.00           C  
REMARK-SIMTK-COORDS   -92.174308915   -17.795793110  -292.241572847
ATOM    711  C4'  DT A  23     -93.617 -17.445-291.886  1.00  0.00           C  
REMARK-SIMTK-COORDS   -93.617174134   -17.444663181  -291.885654691
ATOM    712  C5'  DT A  23     -94.691 -18.304-292.511  1.00  0.00           C  
REMARK-SIMTK-COORDS   -94.691267470   -18.304048011  -292.511088314
ATOM    713  O4'  DT A  23     -93.679 -17.602-290.432  1.00  0.00           O  
REMARK-SIMTK-COORDS   -93.679282975   -17.602107035  -290.432012739
ATOM    714  O4   DT A  23     -94.594 -22.428-286.809  1.00  0.00           O  
REMARK-SIMTK-COORDS   -94.593690458   -22.428166412  -286.808999649
ATOM    715  C4   DT A  23     -94.157 -21.553-287.565  1.00  0.00           C  
REMARK-SIMTK-COORDS   -94.157328165   -21.552664219  -287.564785902
ATOM    716  N3   DT A  23     -93.634 -20.383-287.063  1.00  0.00           N  
REMARK-SIMTK-COORDS   -93.633782626   -20.383411945  -287.062917205
ATOM    717  C2   DT A  23     -93.115 -19.332-287.791  1.00  0.00           C  
REMARK-SIMTK-COORDS   -93.114617259   -19.331500321  -287.791402111
ATOM    718  O2   DT A  23     -92.670 -18.332-287.256  1.00  0.00           O  
REMARK-SIMTK-COORDS   -92.670475691   -18.332160032  -287.256202845
ATOM    719  N1   DT A  23     -93.139 -19.497-289.160  1.00  0.00           N  
REMARK-SIMTK-COORDS   -93.138596261   -19.496603052  -289.160264447
ATOM    720  C6   DT A  23     -93.642 -20.629-289.751  1.00  0.00           C  
REMARK-SIMTK-COORDS   -93.641914841   -20.629339103  -289.750651139
ATOM    721  C5   DT A  23     -94.135 -21.639-289.006  1.00  0.00           C  
REMARK-SIMTK-COORDS   -94.135252985   -21.638835938  -289.005827928
ATOM    722  C7   DT A  23     -94.701 -22.893-289.598  1.00  0.00           C  
REMARK-SIMTK-COORDS   -94.701449995   -22.892853373  -289.597983498
ATOM    723  H1'  DT A  23     -91.962 -17.765-289.354  1.00  0.00           H  
REMARK-SIMTK-COORDS   -91.962115882   -17.764570414  -289.353920987
ATOM    724 1H2'  DT A  23     -90.747 -18.905-291.042  1.00  0.00           H  
REMARK-SIMTK-COORDS   -90.746622785   -18.905150732  -291.041509524
ATOM    725 2H2'  DT A  23     -92.141 -19.850-291.547  1.00  0.00           H  
REMARK-SIMTK-COORDS   -92.140970282   -19.850413949  -291.547359806
ATOM    726  H3'  DT A  23     -92.102 -18.171-293.263  1.00  0.00           H  
REMARK-SIMTK-COORDS   -92.101672821   -18.170886146  -293.263373812
ATOM    727  H4'  DT A  23     -93.784 -16.418-292.211  1.00  0.00           H  
REMARK-SIMTK-COORDS   -93.783596944   -16.417570383  -292.211189379
ATOM    728 1H5'  DT A  23     -95.593 -18.251-291.901  1.00  0.00           H  
REMARK-SIMTK-COORDS   -95.592974367   -18.251225758  -291.901346990
ATOM    729 2H5'  DT A  23     -94.913 -17.930-293.510  1.00  0.00           H  
REMARK-SIMTK-COORDS   -94.912639411   -17.930274426  -293.509607103
ATOM    730  H3   DT A  23     -93.631 -20.281-286.038  1.00  0.00           H  
REMARK-SIMTK-COORDS   -93.631247292   -20.280986236  -286.037832064
ATOM    731  H6   DT A  23     -93.644 -20.714-290.837  1.00  0.00           H  
REMARK-SIMTK-COORDS   -93.644021620   -20.713751715  -290.837131269
ATOM    732  H71  DT A  23     -95.132 -23.508-288.806  1.00  0.00           H  
REMARK-SIMTK-COORDS   -95.132010361   -23.508247820  -288.806040669
ATOM    733  H72  DT A  23     -95.478 -22.637-290.319  1.00  0.00           H  
REMARK-SIMTK-COORDS   -95.478140909   -22.636686165  -290.318897213
ATOM    734  H73  DT A  23     -93.910 -23.449-290.100  1.00  0.00           H  
REMARK-SIMTK-COORDS   -93.909564542   -23.448775154  -290.099742806
ATOM    735  P    DC A  24     -89.264 -17.227-292.150  1.00  0.00           P  
REMARK-SIMTK-COORDS   -89.263894503   -17.226793852  -292.149581060
ATOM    736  OP1  DC A  24     -89.051 -18.634-292.565  1.00  0.00           O  
REMARK-SIMTK-COORDS   -89.051115303   -18.634023281  -292.565084786
ATOM    737  OP2  DC A  24     -88.364 -16.228-292.759  1.00  0.00           O  
REMARK-SIMTK-COORDS   -88.364440795   -16.228457039  -292.759440580
ATOM    738  O5'  DC A  24     -89.192 -17.129-290.559  1.00  0.00           O  
REMARK-SIMTK-COORDS   -89.192015877   -17.128881196  -290.558871603
ATOM    739  O3'  DC A  24     -86.691 -15.041-287.866  1.00  0.00           O  
REMARK-SIMTK-COORDS   -86.691158336   -15.041322080  -287.866397927
ATOM    740  C1'  DC A  24     -88.357 -17.474-287.347  1.00  0.00           C  
REMARK-SIMTK-COORDS   -88.356825609   -17.473870434  -287.346760515
ATOM    741  C2'  DC A  24     -87.272 -17.309-288.404  1.00  0.00           C  
REMARK-SIMTK-COORDS   -87.272091676   -17.309008205  -288.403543246
ATOM    742  C3'  DC A  24     -87.423 -15.846-288.788  1.00  0.00           C  
REMARK-SIMTK-COORDS   -87.423417272   -15.846303109  -288.787526797
ATOM    743  C4'  DC A  24     -88.930 -15.621-288.681  1.00  0.00           C  
REMARK-SIMTK-COORDS   -88.930094404   -15.621399006  -288.681417586
ATOM    744  C5'  DC A  24     -89.748 -15.959-289.906  1.00  0.00           C  
REMARK-SIMTK-COORDS   -89.747812948   -15.958779717  -289.905925094
ATOM    745  O4'  DC A  24     -89.349 -16.494-287.584  1.00  0.00           O  
REMARK-SIMTK-COORDS   -89.348589390   -16.494029317  -287.583903902
ATOM    746  N4   DC A  24     -90.831 -22.411-287.244  1.00  0.00           N  
REMARK-SIMTK-COORDS   -90.830606821   -22.411225272  -287.244302131
ATOM    747  C4   DC A  24     -90.237 -21.229-287.301  1.00  0.00           C  
REMARK-SIMTK-COORDS   -90.236876456   -21.229153272  -287.301223483
ATOM    748  N3   DC A  24     -89.970 -20.597-286.153  1.00  0.00           N  
REMARK-SIMTK-COORDS   -89.970431050   -20.596547616  -286.152618272
ATOM    749  C2   DC A  24     -89.366 -19.382-286.151  1.00  0.00           C  
REMARK-SIMTK-COORDS   -89.366126159   -19.382427967  -286.151177585
ATOM    750  O2   DC A  24     -89.108 -18.772-285.106  1.00  0.00           O  
REMARK-SIMTK-COORDS   -89.107956121   -18.772198090  -285.106191112
ATOM    751  N1   DC A  24     -89.020 -18.806-287.371  1.00  0.00           N  
REMARK-SIMTK-COORDS   -89.019683294   -18.805850367  -287.370950355
ATOM    752  C6   DC A  24     -89.284 -19.442-288.540  1.00  0.00           C  
REMARK-SIMTK-COORDS   -89.283924257   -19.441790128  -288.540484593
ATOM    753  C5   DC A  24     -89.886 -20.661-288.565  1.00  0.00           C  
REMARK-SIMTK-COORDS   -89.885668018   -20.661269053  -288.565456510
ATOM    754  H1'  DC A  24     -87.956 -17.310-286.346  1.00  0.00           H  
REMARK-SIMTK-COORDS   -87.955655164   -17.310053079  -286.345941277
ATOM    755 1H2'  DC A  24     -86.275 -17.515-288.009  1.00  0.00           H  
REMARK-SIMTK-COORDS   -86.275240189   -17.514879257  -288.008689829
ATOM    756 2H2'  DC A  24     -87.426 -17.963-289.260  1.00  0.00           H  
REMARK-SIMTK-COORDS   -87.426480222   -17.963356960  -289.260471414
ATOM    757  H3'  DC A  24     -87.067 -15.652-289.800  1.00  0.00           H  
REMARK-SIMTK-COORDS   -87.067273819   -15.651596787  -289.800238646
ATOM    758  H4'  DC A  24     -89.078 -14.563-288.465  1.00  0.00           H  
REMARK-SIMTK-COORDS   -89.077925737   -14.562884578  -288.464832494
ATOM    759 1H5'  DC A  24     -90.776 -16.160-289.606  1.00  0.00           H  
REMARK-SIMTK-COORDS   -90.775756704   -16.159503648  -289.605854206
ATOM    760 2H5'  DC A  24     -89.732 -15.112-290.591  1.00  0.00           H  
REMARK-SIMTK-COORDS   -89.732105885   -15.112457463  -290.591246136
ATOM    761  H41  DC A  24     -91.048 -22.922-288.113  1.00  0.00           H  
REMARK-SIMTK-COORDS   -91.047739638   -22.921723569  -288.113028687
ATOM    762  H42  DC A  24     -91.079 -22.820-286.332  1.00  0.00           H  
REMARK-SIMTK-COORDS   -91.078575301   -22.819648079  -286.331737370
ATOM    763  H6   DC A  24     -89.006 -18.964-289.481  1.00  0.00           H  
REMARK-SIMTK-COORDS   -89.006156555   -18.964023300  -289.480643070
ATOM    764  H5   DC A  24     -90.091 -21.179-289.503  1.00  0.00           H  
REMARK-SIMTK-COORDS   -90.090963498   -21.178604648  -289.502944456
ATOM    765  P    DC A  25     -84.652 -15.560-287.568  1.00  0.00           P  
REMARK-SIMTK-COORDS   -84.651835703   -15.559970685  -287.568359216
ATOM    766  OP1  DC A  25     -84.207 -16.560-288.569  1.00  0.00           O  
REMARK-SIMTK-COORDS   -84.206718707   -16.559588210  -288.568783457
ATOM    767  OP2  DC A  25     -83.715 -14.452-287.299  1.00  0.00           O  
REMARK-SIMTK-COORDS   -83.715015523   -14.452122892  -287.298798058
ATOM    768  O5'  DC A  25     -85.025 -16.304-286.208  1.00  0.00           O  
REMARK-SIMTK-COORDS   -85.025283983   -16.304342906  -286.207640149
ATOM    769  O3'  DC A  25     -83.553 -16.082-282.252  1.00  0.00           O  
REMARK-SIMTK-COORDS   -83.553416937   -16.081979027  -282.252167016
ATOM    770  C1'  DC A  25     -85.069 -18.316-283.546  1.00  0.00           C  
REMARK-SIMTK-COORDS   -85.069018839   -18.316069869  -283.545825000
ATOM    771  C2'  DC A  25     -83.757 -17.700-284.015  1.00  0.00           C  
REMARK-SIMTK-COORDS   -83.757091454   -17.700269455  -284.015136608
ATOM    772  C3'  DC A  25     -83.931 -16.244-283.618  1.00  0.00           C  
REMARK-SIMTK-COORDS   -83.930576770   -16.243670639  -283.617554244
ATOM    773  C4'  DC A  25     -85.423 -16.007-283.837  1.00  0.00           C  
REMARK-SIMTK-COORDS   -85.423137194   -16.007101218  -283.837134042
ATOM    774  C5'  DC A  25     -85.842 -15.607-285.232  1.00  0.00           C  
REMARK-SIMTK-COORDS   -85.842066730   -15.607223438  -285.232305646
ATOM    775  O4'  DC A  25     -86.044 -17.292-283.512  1.00  0.00           O  
REMARK-SIMTK-COORDS   -86.043572097   -17.291848244  -283.512105411
ATOM    776  N4   DC A  25     -87.017 -22.418-286.690  1.00  0.00           N  
REMARK-SIMTK-COORDS   -87.017000272   -22.417809262  -286.690449985
ATOM    777  C4   DC A  25     -86.540 -21.419-285.963  1.00  0.00           C  
REMARK-SIMTK-COORDS   -86.540390865   -21.419130905  -285.963445850
ATOM    778  N3   DC A  25     -86.656 -21.491-284.632  1.00  0.00           N  
REMARK-SIMTK-COORDS   -86.655696400   -21.491419129  -284.632297456
ATOM    779  C2   DC A  25     -86.188 -20.496-283.839  1.00  0.00           C  
REMARK-SIMTK-COORDS   -86.187776063   -20.496299637  -283.838533792
ATOM    780  O2   DC A  25     -86.281 -20.534-282.605  1.00  0.00           O  
REMARK-SIMTK-COORDS   -86.280740652   -20.533510279  -282.605244713
ATOM    781  N1   DC A  25     -85.576 -19.396-284.435  1.00  0.00           N  
REMARK-SIMTK-COORDS   -85.576097274   -19.396097774  -284.434952204
ATOM    782  C6   DC A  25     -85.453 -19.316-285.784  1.00  0.00           C  
REMARK-SIMTK-COORDS   -85.452674638   -19.315969477  -285.784173946
ATOM    783  C5   DC A  25     -85.911 -20.304-286.599  1.00  0.00           C  
REMARK-SIMTK-COORDS   -85.911242902   -20.303653653  -286.599062353
ATOM    784  H1'  DC A  25     -84.972 -18.721-282.538  1.00  0.00           H  
REMARK-SIMTK-COORDS   -84.972338847   -18.720731066  -282.537700358
ATOM    785 1H2'  DC A  25     -82.891 -18.146-283.522  1.00  0.00           H  
REMARK-SIMTK-COORDS   -82.891088441   -18.146133446  -283.521933725
ATOM    786 2H2'  DC A  25     -83.612 -17.805-285.090  1.00  0.00           H  
REMARK-SIMTK-COORDS   -83.611939016   -17.804874836  -285.089530616
ATOM    787  H3'  DC A  25     -83.331 -15.577-284.239  1.00  0.00           H  
REMARK-SIMTK-COORDS   -83.331256986   -15.577048888  -284.239458769
ATOM    788  H4'  DC A  25     -85.720 -15.206-283.159  1.00  0.00           H  
REMARK-SIMTK-COORDS   -85.720104591   -15.206344532  -283.159037371
ATOM    789 1H5'  DC A  25     -86.890 -15.866-285.379  1.00  0.00           H  
REMARK-SIMTK-COORDS   -86.890168768   -15.865793120  -285.379359506
ATOM    790 2H5'  DC A  25     -85.717 -14.532-285.349  1.00  0.00           H  
REMARK-SIMTK-COORDS   -85.717350032   -14.531593051  -285.349087565
ATOM    791  H41  DC A  25     -86.942 -22.389-287.718  1.00  0.00           H  
REMARK-SIMTK-COORDS   -86.941828256   -22.389436723  -287.718061375
ATOM    792  H42  DC A  25     -87.466 -23.222-286.229  1.00  0.00           H  
REMARK-SIMTK-COORDS   -87.465964358   -23.222088720  -286.229323318
ATOM    793  H6   DC A  25     -84.974 -18.440-286.224  1.00  0.00           H  
REMARK-SIMTK-COORDS   -84.973961903   -18.440220725  -286.223733091
ATOM    794  H5   DC A  25     -85.805 -20.246-287.683  1.00  0.00           H  
REMARK-SIMTK-COORDS   -85.805376173   -20.246314476  -287.682653814
ATOM    795  P    DC A  26     -81.733 -16.755-281.701  1.00  0.00           P  
REMARK-SIMTK-COORDS   -81.732966702   -16.754684997  -281.701151005
ATOM    796  OP1  DC A  26     -80.916 -17.128-282.881  1.00  0.00           O  
REMARK-SIMTK-COORDS   -80.916050720   -17.127906491  -282.880797984
ATOM    797  OP2  DC A  26     -81.037 -15.994-280.646  1.00  0.00           O  
REMARK-SIMTK-COORDS   -81.036643086   -15.993796241  -280.645782006
ATOM    798  O5'  DC A  26     -82.398 -18.066-281.082  1.00  0.00           O  
REMARK-SIMTK-COORDS   -82.397604681   -18.066325213  -281.082308294
ATOM    799  O3'  DC A  26     -82.150 -19.975-277.320  1.00  0.00           O  
REMARK-SIMTK-COORDS   -82.150042425   -19.974676428  -277.319528129
ATOM    800  C1'  DC A  26     -82.984 -21.148-279.944  1.00  0.00           C  
REMARK-SIMTK-COORDS   -82.984158792   -21.147769504  -279.944383272
ATOM    801  C2'  DC A  26     -81.667 -20.454-279.623  1.00  0.00           C  
REMARK-SIMTK-COORDS   -81.666743424   -20.453757229  -279.622854563
ATOM    802  C3'  DC A  26     -82.102 -19.396-278.622  1.00  0.00           C  
REMARK-SIMTK-COORDS   -82.101724985   -19.396218481  -278.621729277
ATOM    803  C4'  DC A  26     -83.486 -18.997-279.129  1.00  0.00           C  
REMARK-SIMTK-COORDS   -83.485696489   -18.997153665  -279.128964083
ATOM    804  C5'  DC A  26     -83.529 -17.919-280.186  1.00  0.00           C  
REMARK-SIMTK-COORDS   -83.528853276   -17.919071093  -280.186216871
ATOM    805  O4'  DC A  26     -84.032 -20.231-279.696  1.00  0.00           O  
REMARK-SIMTK-COORDS   -84.031662280   -20.230821507  -279.695658896
ATOM    806  N4   DC A  26     -83.501 -22.956-285.138  1.00  0.00           N  
REMARK-SIMTK-COORDS   -83.500890640   -22.956273443  -285.137635211
ATOM    807  C4   DC A  26     -83.362 -22.496-283.904  1.00  0.00           C  
REMARK-SIMTK-COORDS   -83.361827252   -22.496378515  -283.903857261
ATOM    808  N3   DC A  26     -83.844 -23.231-282.895  1.00  0.00           N  
REMARK-SIMTK-COORDS   -83.844245449   -23.230517221  -282.894505962
ATOM    809  C2   DC A  26     -83.732 -22.807-281.611  1.00  0.00           C  
REMARK-SIMTK-COORDS   -83.732150978   -22.807219938  -281.610945586
ATOM    810  O2   DC A  26     -84.169 -23.463-280.657  1.00  0.00           O  
REMARK-SIMTK-COORDS   -84.169092453   -23.462618272  -280.656710725
ATOM    811  N1   DC A  26     -83.097 -21.593-281.360  1.00  0.00           N  
REMARK-SIMTK-COORDS   -83.097190490   -21.593139974  -281.359658856
ATOM    812  C6   DC A  26     -82.603 -20.844-282.377  1.00  0.00           C  
REMARK-SIMTK-COORDS   -82.602718716   -20.843514692  -282.377309386
ATOM    813  C5   DC A  26     -82.701 -21.250-283.671  1.00  0.00           C  
REMARK-SIMTK-COORDS   -82.700668253   -21.250186912  -283.671477688
ATOM    814  H1'  DC A  26     -83.137 -22.015-279.300  1.00  0.00           H  
REMARK-SIMTK-COORDS   -83.136769001   -22.014509878  -279.300268183
ATOM    815 1H2'  DC A  26     -80.935 -21.137-279.186  1.00  0.00           H  
REMARK-SIMTK-COORDS   -80.935182728   -21.136698360  -279.186488479
ATOM    816 2H2'  DC A  26     -81.210 -20.004-280.504  1.00  0.00           H  
REMARK-SIMTK-COORDS   -81.210302222   -20.004041372  -280.503621886
ATOM    817  H3'  DC A  26     -81.425 -18.541-278.612  1.00  0.00           H  
REMARK-SIMTK-COORDS   -81.424765669   -18.540665491  -278.612286521
ATOM    818  H4'  DC A  26     -84.048 -18.639-278.266  1.00  0.00           H  
REMARK-SIMTK-COORDS   -84.048108091   -18.638678302  -278.266175231
ATOM    819 1H5'  DC A  26     -84.457 -18.007-280.750  1.00  0.00           H  
REMARK-SIMTK-COORDS   -84.457209240   -18.007065394  -280.749611234
ATOM    820 2H5'  DC A  26     -83.492 -16.943-279.704  1.00  0.00           H  
REMARK-SIMTK-COORDS   -83.492039710   -16.943167464  -279.704107062
ATOM    821  H41  DC A  26     -83.139 -22.412-285.935  1.00  0.00           H  
REMARK-SIMTK-COORDS   -83.138715916   -22.412307968  -285.934737483
ATOM    822  H42  DC A  26     -83.974 -23.857-285.301  1.00  0.00           H  
REMARK-SIMTK-COORDS   -83.973967979   -23.856508378  -285.301485426
ATOM    823  H6   DC A  26     -82.115 -19.895-282.151  1.00  0.00           H  
REMARK-SIMTK-COORDS   -82.115137246   -19.894595102  -282.151190122
ATOM    824  H5   DC A  26     -82.296 -20.655-284.490  1.00  0.00           H  
REMARK-SIMTK-COORDS   -82.296373048   -20.654546115  -284.490271575
ATOM    825  P    DT A  27     -80.729 -20.892-276.557  1.00  0.00           P  
REMARK-SIMTK-COORDS   -80.728974064   -20.892282036  -276.556628528
ATOM    826  OP1  DT A  27     -79.550 -20.646-277.420  1.00  0.00           O  
REMARK-SIMTK-COORDS   -79.549520975   -20.645692958  -277.420275006
ATOM    827  OP2  DT A  27     -80.491 -20.818-275.101  1.00  0.00           O  
REMARK-SIMTK-COORDS   -80.490949318   -20.818251429  -275.101324543
ATOM    828  O5'  DT A  27     -81.375 -22.301-276.934  1.00  0.00           O  
REMARK-SIMTK-COORDS   -81.375239785   -22.300776493  -276.934231470
ATOM    829  O3'  DT A  27     -82.044 -25.882-274.792  1.00  0.00           O  
REMARK-SIMTK-COORDS   -82.044024063   -25.882026964  -274.791579222
ATOM    830  C1'  DT A  27     -81.879 -25.495-277.756  1.00  0.00           C  
REMARK-SIMTK-COORDS   -81.879467637   -25.495028789  -277.755745647
ATOM    831  C2'  DT A  27     -80.824 -25.133-276.720  1.00  0.00           C  
REMARK-SIMTK-COORDS   -80.823733774   -25.132589687  -276.720282511
ATOM    832  C3'  DT A  27     -81.676 -24.720-275.530  1.00  0.00           C  
REMARK-SIMTK-COORDS   -81.675560662   -24.719548780  -275.530422367
ATOM    833  C4'  DT A  27     -82.878 -24.049-276.190  1.00  0.00           C  
REMARK-SIMTK-COORDS   -82.878379717   -24.049030623  -276.190317603
ATOM    834  C5'  DT A  27     -82.735 -22.580-276.513  1.00  0.00           C  
REMARK-SIMTK-COORDS   -82.734906709   -22.579741267  -276.512792848
ATOM    835  O4'  DT A  27     -83.062 -24.787-277.441  1.00  0.00           O  
REMARK-SIMTK-COORDS   -83.062309433   -24.786793751  -277.440756097
ATOM    836  O4   DT A  27     -80.519 -24.299-282.967  1.00  0.00           O  
REMARK-SIMTK-COORDS   -80.518518219   -24.299174922  -282.967470142
ATOM    837  C4   DT A  27     -80.800 -24.521-281.784  1.00  0.00           C  
REMARK-SIMTK-COORDS   -80.799930312   -24.521405809  -281.784444502
ATOM    838  N3   DT A  27     -81.491 -25.655-281.424  1.00  0.00           N  
REMARK-SIMTK-COORDS   -81.491393754   -25.655046364  -281.424083014
ATOM    839  C2   DT A  27     -81.866 -26.023-280.147  1.00  0.00           C  
REMARK-SIMTK-COORDS   -81.865870933   -26.022856346  -280.146889349
ATOM    840  O2   DT A  27     -82.479 -27.051-279.924  1.00  0.00           O  
REMARK-SIMTK-COORDS   -82.478543622   -27.051195164  -279.924330480
ATOM    841  N1   DT A  27     -81.498 -25.143-279.151  1.00  0.00           N  
REMARK-SIMTK-COORDS   -81.497690113   -25.143367027  -279.150616583
ATOM    842  C6   DT A  27     -80.806 -23.987-279.416  1.00  0.00           C  
REMARK-SIMTK-COORDS   -80.806184043   -23.987288425  -279.415717732
ATOM    843  C5   DT A  27     -80.452 -23.664-280.676  1.00  0.00           C  
REMARK-SIMTK-COORDS   -80.452354815   -23.664344321  -280.675773279
ATOM    844  C7   DT A  27     -79.704 -22.414-281.021  1.00  0.00           C  
REMARK-SIMTK-COORDS   -79.703578652   -22.413861061  -281.021334960
ATOM    845  H1'  DT A  27     -82.108 -26.561-277.723  1.00  0.00           H  
REMARK-SIMTK-COORDS   -82.108386052   -26.561015232  -277.722726518
ATOM    846 1H2'  DT A  27     -80.179 -25.978-276.472  1.00  0.00           H  
REMARK-SIMTK-COORDS   -80.179188269   -25.977952568  -276.471912445
ATOM    847 2H2'  DT A  27     -80.183 -24.317-277.051  1.00  0.00           H  
REMARK-SIMTK-COORDS   -80.182500784   -24.317303920  -277.051435607
ATOM    848  H3'  DT A  27     -81.150 -24.025-274.873  1.00  0.00           H  
REMARK-SIMTK-COORDS   -81.150223921   -24.025327656  -274.873059195
ATOM    849  H4'  DT A  27     -83.718 -24.157-275.504  1.00  0.00           H  
REMARK-SIMTK-COORDS   -83.718317593   -24.156825162  -275.503678176
ATOM    850 1H5'  DT A  27     -83.429 -22.319-277.312  1.00  0.00           H  
REMARK-SIMTK-COORDS   -83.428515792   -22.318642296  -277.311782064
ATOM    851 2H5'  DT A  27     -82.974 -21.994-275.627  1.00  0.00           H  
REMARK-SIMTK-COORDS   -82.973588660   -21.993687149  -275.626608050
ATOM    852  H3   DT A  27     -81.760 -26.294-282.186  1.00  0.00           H  
REMARK-SIMTK-COORDS   -81.759795860   -26.294203072  -282.186143387
ATOM    853  H6   DT A  27     -80.540 -23.320-278.596  1.00  0.00           H  
REMARK-SIMTK-COORDS   -80.540185574   -23.320009147  -278.596234858
ATOM    854  H71  DT A  27     -79.628 -22.322-282.106  1.00  0.00           H  
REMARK-SIMTK-COORDS   -79.628186546   -22.321754327  -282.106276608
ATOM    855  H72  DT A  27     -80.234 -21.549-280.622  1.00  0.00           H  
REMARK-SIMTK-COORDS   -80.234218062   -21.549473606  -280.621531078
ATOM    856  H73  DT A  27     -78.703 -22.457-280.590  1.00  0.00           H  
REMARK-SIMTK-COORDS   -78.703453566   -22.457071934  -280.590316826
ATOM    857  P    DA A  28     -80.913 -26.903-274.233  1.00  0.00           P  
REMARK-SIMTK-COORDS   -80.912868039   -26.902978402  -274.232821178
ATOM    858  OP1  DA A  28     -79.566 -26.311-274.422  1.00  0.00           O  
REMARK-SIMTK-COORDS   -79.565828807   -26.311066943  -274.422260174
ATOM    859  OP2  DA A  28     -81.154 -27.561-272.934  1.00  0.00           O  
REMARK-SIMTK-COORDS   -81.154229162   -27.560703949  -272.933823521
ATOM    860  O5'  DA A  28     -81.216 -27.918-275.424  1.00  0.00           O  
REMARK-SIMTK-COORDS   -81.216498807   -27.918401112  -275.424465452
ATOM    861  O3'  DA A  28     -82.040 -32.060-275.602  1.00  0.00           O  
REMARK-SIMTK-COORDS   -82.039691661   -32.060315318  -275.602018919
ATOM    862  C1'  DA A  28     -81.010 -30.278-277.776  1.00  0.00           C  
REMARK-SIMTK-COORDS   -81.009919737   -30.278300957  -277.775806306
ATOM    863  C2'  DA A  28     -80.388 -30.511-276.405  1.00  0.00           C  
REMARK-SIMTK-COORDS   -80.388063923   -30.511138724  -276.405059823
ATOM    864  C3'  DA A  28     -81.617 -30.701-275.529  1.00  0.00           C  
REMARK-SIMTK-COORDS   -81.617019796   -30.700681062  -275.528519371
ATOM    865  C4'  DA A  28     -82.631 -29.745-276.154  1.00  0.00           C  
REMARK-SIMTK-COORDS   -82.630793234   -29.744888844  -276.154146778
ATOM    866  C5'  DA A  28     -82.590 -28.314-275.673  1.00  0.00           C  
REMARK-SIMTK-COORDS   -82.589800369   -28.313870712  -275.672603748
ATOM    867  O4'  DA A  28     -82.314 -29.767-277.583  1.00  0.00           O  
REMARK-SIMTK-COORDS   -82.314025783   -29.767353552  -277.582616840
ATOM    868  N6   DA A  28     -78.289 -27.115-282.151  1.00  0.00           N  
REMARK-SIMTK-COORDS   -78.289307365   -27.115397278  -282.150969233
ATOM    869  C6   DA A  28     -79.007 -28.147-281.673  1.00  0.00           C  
REMARK-SIMTK-COORDS   -79.006615418   -28.146777514  -281.672587620
ATOM    870  C5   DA A  28     -79.333 -28.290-280.307  1.00  0.00           C  
REMARK-SIMTK-COORDS   -79.332623625   -28.290123873  -280.307325935
ATOM    871  N7   DA A  28     -79.061 -27.512-279.197  1.00  0.00           N  
REMARK-SIMTK-COORDS   -79.060745031   -27.511982542  -279.196979548
ATOM    872  C8   DA A  28     -79.624 -28.158-278.220  1.00  0.00           C  
REMARK-SIMTK-COORDS   -79.624243491   -28.158145263  -278.219750187
ATOM    873  N9   DA A  28     -80.261 -29.303-278.615  1.00  0.00           N  
REMARK-SIMTK-COORDS   -80.261345199   -29.302623775  -278.614879721
ATOM    874  C4   DA A  28     -80.073 -29.387-279.972  1.00  0.00           C  
REMARK-SIMTK-COORDS   -80.072803898   -29.387025659  -279.971859640
ATOM    875  N3   DA A  28     -80.522 -30.355-280.792  1.00  0.00           N  
REMARK-SIMTK-COORDS   -80.522156707   -30.355109004  -280.791904572
ATOM    876  C2   DA A  28     -80.148 -30.111-282.030  1.00  0.00           C  
REMARK-SIMTK-COORDS   -80.148369153   -30.111257168  -282.029895746
ATOM    877  N1   DA A  28     -79.441 -29.095-282.515  1.00  0.00           N  
REMARK-SIMTK-COORDS   -79.441357729   -29.095417716  -282.515381124
ATOM    878  H1'  DA A  28     -81.094 -31.212-278.331  1.00  0.00           H  
REMARK-SIMTK-COORDS   -81.093874224   -31.211961658  -278.330826432
ATOM    879 1H2'  DA A  28     -79.748 -31.395-276.386  1.00  0.00           H  
REMARK-SIMTK-COORDS   -79.748206583   -31.394598153  -276.385875916
ATOM    880 2H2'  DA A  28     -79.790 -29.665-276.073  1.00  0.00           H  
REMARK-SIMTK-COORDS   -79.790164674   -29.664892031  -276.072937821
ATOM    881  H3'  DA A  28     -81.419 -30.439-274.488  1.00  0.00           H  
REMARK-SIMTK-COORDS   -81.419383719   -30.439207522  -274.487731896
ATOM    882  H4'  DA A  28     -83.621 -30.142-275.930  1.00  0.00           H  
REMARK-SIMTK-COORDS   -83.620909800   -30.141838192  -275.929650894
ATOM    883 1H5'  DA A  28     -83.026 -27.668-276.433  1.00  0.00           H  
REMARK-SIMTK-COORDS   -83.026152800   -27.667528796  -276.433284814
ATOM    884 2H5'  DA A  28     -83.169 -28.228-274.754  1.00  0.00           H  
REMARK-SIMTK-COORDS   -83.168804470   -28.227846007  -274.753950385
ATOM    885  H61  DA A  28     -78.078 -27.059-283.156  1.00  0.00           H  
REMARK-SIMTK-COORDS   -78.078482314   -27.058869756  -283.156248516
ATOM    886  H62  DA A  28     -77.950 -26.384-281.509  1.00  0.00           H  
REMARK-SIMTK-COORDS   -77.950113930   -26.384401343  -281.509450132
ATOM    887  H8   DA A  28     -79.593 -27.820-277.184  1.00  0.00           H  
REMARK-SIMTK-COORDS   -79.593041351   -27.819670414  -277.184305257
ATOM    888  H2   DA A  28     -80.466 -30.850-282.766  1.00  0.00           H  
REMARK-SIMTK-COORDS   -80.466121318   -30.850147778  -282.766024286
ATOM    889  P    DG A  29     -81.256 -33.346-275.335  1.00  0.00           P  
REMARK-SIMTK-COORDS   -81.255654897   -33.345626742  -275.335451842
ATOM    890  OP1  DG A  29     -80.031 -32.787-274.716  1.00  0.00           O  
REMARK-SIMTK-COORDS   -80.030558659   -32.786560081  -274.715823989
ATOM    891  OP2  DG A  29     -81.814 -34.551-274.691  1.00  0.00           O  
REMARK-SIMTK-COORDS   -81.813872740   -34.550775375  -274.691079580
ATOM    892  O5'  DG A  29     -80.985 -33.628-276.881  1.00  0.00           O  
REMARK-SIMTK-COORDS   -80.985068440   -33.628477632  -276.881466830
ATOM    893  O3'  DG A  29     -81.062 -37.108-279.279  1.00  0.00           O  
REMARK-SIMTK-COORDS   -81.061855593   -37.108445642  -279.278509254
ATOM    894  C1'  DG A  29     -79.649 -34.523-279.805  1.00  0.00           C  
REMARK-SIMTK-COORDS   -79.648768188   -34.523085516  -279.805475101
ATOM    895  C2'  DG A  29     -79.494 -35.426-278.588  1.00  0.00           C  
REMARK-SIMTK-COORDS   -79.493548257   -35.425643101  -278.588271101
ATOM    896  C3'  DG A  29     -80.900 -35.979-278.423  1.00  0.00           C  
REMARK-SIMTK-COORDS   -80.899563870   -35.979032497  -278.423243012
ATOM    897  C4'  DG A  29     -81.780 -34.805-278.845  1.00  0.00           C  
REMARK-SIMTK-COORDS   -81.779546101   -34.804794044  -278.844884245
ATOM    898  C5'  DG A  29     -82.120 -33.801-277.769  1.00  0.00           C  
REMARK-SIMTK-COORDS   -82.120269956   -33.800919085  -277.769008638
ATOM    899  O4'  DG A  29     -81.005 -34.129-279.886  1.00  0.00           O  
REMARK-SIMTK-COORDS   -81.005020573   -34.129440649  -279.886086435
ATOM    900  N2   DG A  29     -77.400 -32.703-284.216  1.00  0.00           N  
REMARK-SIMTK-COORDS   -77.399762217   -32.702753864  -284.216089437
ATOM    901  O6   DG A  29     -76.140 -29.749-280.947  1.00  0.00           O  
REMARK-SIMTK-COORDS   -76.140107439   -29.748804658  -280.947291657
ATOM    902  C6   DG A  29     -76.780 -30.771-281.196  1.00  0.00           C  
REMARK-SIMTK-COORDS   -76.780397601   -30.770798684  -281.196234862
ATOM    903  C5   DG A  29     -77.531 -31.587-280.320  1.00  0.00           C  
REMARK-SIMTK-COORDS   -77.531083649   -31.586879379  -280.320442788
ATOM    904  N7   DG A  29     -77.756 -31.467-278.947  1.00  0.00           N  
REMARK-SIMTK-COORDS   -77.756290240   -31.467159478  -278.947259939
ATOM    905  C8   DG A  29     -78.521 -32.490-278.663  1.00  0.00           C  
REMARK-SIMTK-COORDS   -78.520616533   -32.490079929  -278.662660100
ATOM    906  N9   DG A  29     -78.821 -33.288-279.746  1.00  0.00           N  
REMARK-SIMTK-COORDS   -78.821002300   -33.287922765  -279.746165614
ATOM    907  C4   DG A  29     -78.182 -32.702-280.816  1.00  0.00           C  
REMARK-SIMTK-COORDS   -78.181849457   -32.702120674  -280.816295304
ATOM    908  N3   DG A  29     -78.202 -33.160-282.095  1.00  0.00           N  
REMARK-SIMTK-COORDS   -78.201773766   -33.160073142  -282.095374097
ATOM    909  C2   DG A  29     -77.488 -32.396-282.918  1.00  0.00           C  
REMARK-SIMTK-COORDS   -77.488414546   -32.396434520  -282.918369042
ATOM    910  N1   DG A  29     -76.816 -31.260-282.513  1.00  0.00           N  
REMARK-SIMTK-COORDS   -76.815546886   -31.260281744  -282.513248098
ATOM    911  H1'  DG A  29     -79.400 -35.058-280.722  1.00  0.00           H  
REMARK-SIMTK-COORDS   -79.399558084   -35.058349891  -280.722478576
ATOM    912 1H2'  DG A  29     -78.770 -36.224-278.756  1.00  0.00           H  
REMARK-SIMTK-COORDS   -78.769555607   -36.223709872  -278.755513657
ATOM    913 2H2'  DG A  29     -79.177 -34.875-277.704  1.00  0.00           H  
REMARK-SIMTK-COORDS   -79.177272750   -34.875099433  -277.703540932
ATOM    914  H3'  DG A  29     -81.104 -36.274-277.393  1.00  0.00           H  
REMARK-SIMTK-COORDS   -81.103757897   -36.274139288  -277.392787879
ATOM    915  H4'  DG A  29     -82.715 -35.226-279.214  1.00  0.00           H  
REMARK-SIMTK-COORDS   -82.714614733   -35.225735238  -279.214339471
ATOM    916 1H5'  DG A  29     -82.371 -32.848-278.234  1.00  0.00           H  
REMARK-SIMTK-COORDS   -82.371113957   -32.847944749  -278.234436616
ATOM    917 2H5'  DG A  29     -82.979 -34.159-277.203  1.00  0.00           H  
REMARK-SIMTK-COORDS   -82.978869882   -34.159302460  -277.203053230
ATOM    918  H21  DG A  29     -77.878 -33.537-284.581  1.00  0.00           H  
REMARK-SIMTK-COORDS   -77.877949180   -33.536671026  -284.581422703
ATOM    919  H22  DG A  29     -76.852 -32.104-284.850  1.00  0.00           H  
REMARK-SIMTK-COORDS   -76.851513503   -32.104278322  -284.849955648
ATOM    920  H8   DG A  29     -78.888 -32.693-277.657  1.00  0.00           H  
REMARK-SIMTK-COORDS   -78.888418687   -32.693160966  -277.656712951
ATOM    921  H1   DG A  29     -76.301 -30.732-283.232  1.00  0.00           H  
REMARK-SIMTK-COORDS   -76.301275004   -30.732234713  -283.231998934
ATOM    922  P    DC A  30     -80.175 -38.101-278.976  1.00  0.00           P  
REMARK-SIMTK-COORDS   -80.175254705   -38.101175520  -278.976258371
ATOM    923  OP1  DC A  30     -79.309 -37.908-277.789  1.00  0.00           O  
REMARK-SIMTK-COORDS   -79.308999776   -37.908309223  -277.788563971
ATOM    924  OP2  DC A  30     -80.741 -39.453-279.152  1.00  0.00           O  
REMARK-SIMTK-COORDS   -80.741119745   -39.452608513  -279.152461729
ATOM    925  O5'  DC A  30     -79.378 -37.666-280.288  1.00  0.00           O  
REMARK-SIMTK-COORDS   -79.378083136   -37.666275743  -280.287932748
ATOM    926  O3'  DC A  30     -78.185 -39.700-283.795  1.00  0.00           O  
REMARK-SIMTK-COORDS   -78.184893032   -39.700150881  -283.795247290
ATOM    927  C1'  DC A  30     -77.049 -37.188-282.629  1.00  0.00           C  
REMARK-SIMTK-COORDS   -77.049468714   -37.187500365  -282.629416682
ATOM    928  C2'  DC A  30     -77.178 -38.543-281.947  1.00  0.00           C  
REMARK-SIMTK-COORDS   -77.177641772   -38.543433576  -281.947043033
ATOM    929  C3'  DC A  30     -78.469 -39.078-282.544  1.00  0.00           C  
REMARK-SIMTK-COORDS   -78.468923397   -39.077985636  -282.544282399
ATOM    930  C4'  DC A  30     -79.316 -37.818-282.704  1.00  0.00           C  
REMARK-SIMTK-COORDS   -79.316348998   -37.817764172  -282.704372102
ATOM    931  C5'  DC A  30     -80.126 -37.395-281.501  1.00  0.00           C  
REMARK-SIMTK-COORDS   -80.125751311   -37.394858034  -281.501074012
ATOM    932  O4'  DC A  30     -78.345 -36.766-283.008  1.00  0.00           O  
REMARK-SIMTK-COORDS   -78.345180309   -36.766322431  -283.008443874
ATOM    933  N4   DC A  30     -74.792 -33.194-279.553  1.00  0.00           N  
REMARK-SIMTK-COORDS   -74.792081197   -33.193734603  -279.553445188
ATOM    934  C4   DC A  30     -75.349 -34.162-280.265  1.00  0.00           C  
REMARK-SIMTK-COORDS   -75.348694280   -34.162033549  -280.264521152
ATOM    935  N3   DC A  30     -75.057 -34.240-281.568  1.00  0.00           N  
REMARK-SIMTK-COORDS   -75.057097757   -34.240492495  -281.568090353
ATOM    936  C2   DC A  30     -75.600 -35.210-282.345  1.00  0.00           C  
REMARK-SIMTK-COORDS   -75.600296465   -35.210171282  -282.345220465
ATOM    937  O2   DC A  30     -75.351 -35.308-283.553  1.00  0.00           O  
REMARK-SIMTK-COORDS   -75.351295383   -35.307967333  -283.553302993
ATOM    938  N1   DC A  30     -76.465 -36.131-281.759  1.00  0.00           N  
REMARK-SIMTK-COORDS   -76.465275674   -36.131364508  -281.759111252
ATOM    939  C6   DC A  30     -76.764 -36.061-280.437  1.00  0.00           C  
REMARK-SIMTK-COORDS   -76.764378626   -36.060609450  -280.437149019
ATOM    940  C5   DC A  30     -76.228 -35.099-279.638  1.00  0.00           C  
REMARK-SIMTK-COORDS   -76.228459927   -35.099072625  -279.638346114
ATOM    941  H1'  DC A  30     -76.443 -37.260-283.533  1.00  0.00           H  
REMARK-SIMTK-COORDS   -76.442551548   -37.260242448  -283.532618289
ATOM    942 1H2'  DC A  30     -76.335 -39.200-282.171  1.00  0.00           H  
REMARK-SIMTK-COORDS   -76.334791157   -39.200376208  -282.170726336
ATOM    943 2H2'  DC A  30     -77.246 -38.456-280.864  1.00  0.00           H  
REMARK-SIMTK-COORDS   -77.246499781   -38.456441683  -280.863518698
ATOM    944  H3'  DC A  30     -78.956 -39.798-281.885  1.00  0.00           H  
REMARK-SIMTK-COORDS   -78.955849408   -39.797956596  -281.884828931
ATOM    945  H4'  DC A  30     -80.012 -38.006-283.523  1.00  0.00           H  
REMARK-SIMTK-COORDS   -80.011930505   -38.005605929  -283.522967143
ATOM    946 1H5'  DC A  30     -80.339 -36.329-281.570  1.00  0.00           H  
REMARK-SIMTK-COORDS   -80.339161369   -36.328684978  -281.569864717
ATOM    947 2H5'  DC A  30     -81.063 -37.949-281.488  1.00  0.00           H  
REMARK-SIMTK-COORDS   -81.063258181   -37.948996683  -281.487500977
ATOM    948  H41  DC A  30     -74.998 -33.109-278.547  1.00  0.00           H  
REMARK-SIMTK-COORDS   -74.998105043   -33.109083235  -278.547050971
ATOM    949  H42  DC A  30     -74.155 -32.523-280.007  1.00  0.00           H  
REMARK-SIMTK-COORDS   -74.155328185   -32.522709233  -280.006592576
ATOM    950  H6   DC A  30     -77.449 -36.792-280.006  1.00  0.00           H  
REMARK-SIMTK-COORDS   -77.448925980   -36.792203648  -280.006476462
ATOM    951  H5   DC A  30     -76.460 -35.045-278.574  1.00  0.00           H  
REMARK-SIMTK-COORDS   -76.459728846   -35.045230334  -278.574258855
ATOM    952  P    DA A  31     -77.215 -40.789-284.022  1.00  0.00           P  
REMARK-SIMTK-COORDS   -77.215164565   -40.789087302  -284.021700229
ATOM    953  OP1  DA A  31     -76.883 -41.200-282.636  1.00  0.00           O  
REMARK-SIMTK-COORDS   -76.883054302   -41.200235155  -282.635546841
ATOM    954  OP2  DA A  31     -77.447 -41.884-284.984  1.00  0.00           O  
REMARK-SIMTK-COORDS   -77.446522198   -41.883974411  -284.983962596
ATOM    955  O5'  DA A  31     -76.081 -39.811-284.569  1.00  0.00           O  
REMARK-SIMTK-COORDS   -76.080880972   -39.810803144  -284.569104865
ATOM    956  O3'  DA A  31     -73.378 -39.989-287.814  1.00  0.00           O  
REMARK-SIMTK-COORDS   -73.378250303   -39.989113288  -287.813888057
ATOM    957  C1'  DA A  31     -73.175 -38.350-285.318  1.00  0.00           C  
REMARK-SIMTK-COORDS   -73.174842849   -38.349511384  -285.317553143
ATOM    958  C2'  DA A  31     -73.315 -39.863-285.415  1.00  0.00           C  
REMARK-SIMTK-COORDS   -73.314796162   -39.863018607  -285.415394633
ATOM    959  C3'  DA A  31     -74.195 -40.020-286.646  1.00  0.00           C  
REMARK-SIMTK-COORDS   -74.195415131   -40.020112827  -286.646009779
ATOM    960  C4'  DA A  31     -75.123 -38.810-286.556  1.00  0.00           C  
REMARK-SIMTK-COORDS   -75.122876052   -38.809960879  -286.556379968
ATOM    961  C5'  DA A  31     -76.371 -38.981-285.723  1.00  0.00           C  
REMARK-SIMTK-COORDS   -76.370925858   -38.981241166  -285.723066255
ATOM    962  O4'  DA A  31     -74.296 -37.765-285.951  1.00  0.00           O  
REMARK-SIMTK-COORDS   -74.295700624   -37.765441802  -285.951290131
ATOM    963  N6   DA A  31     -72.128 -35.451-280.116  1.00  0.00           N  
REMARK-SIMTK-COORDS   -72.127685968   -35.451332609  -280.116422087
ATOM    964  C6   DA A  31     -71.951 -35.680-281.429  1.00  0.00           C  
REMARK-SIMTK-COORDS   -71.951369459   -35.679967030  -281.429343940
ATOM    965  C5   DA A  31     -72.633 -36.696-282.132  1.00  0.00           C  
REMARK-SIMTK-COORDS   -72.632823595   -36.696113963  -282.132077653
ATOM    966  N7   DA A  31     -73.572 -37.632-281.740  1.00  0.00           N  
REMARK-SIMTK-COORDS   -73.572097415   -37.632220148  -281.739954074
ATOM    967  C8   DA A  31     -73.828 -38.291-282.831  1.00  0.00           C  
REMARK-SIMTK-COORDS   -73.827910665   -38.290959114  -282.831126176
ATOM    968  N9   DA A  31     -73.130 -37.842-283.919  1.00  0.00           N  
REMARK-SIMTK-COORDS   -73.130196641   -37.841601152  -283.918843769
ATOM    969  C4   DA A  31     -72.355 -36.804-283.464  1.00  0.00           C  
REMARK-SIMTK-COORDS   -72.354890243   -36.804147865  -283.464248711
ATOM    970  N3   DA A  31     -71.498 -36.058-284.186  1.00  0.00           N  
REMARK-SIMTK-COORDS   -71.498170624   -36.058301809  -284.186275134
ATOM    971  C2   DA A  31     -70.924 -35.156-283.420  1.00  0.00           C  
REMARK-SIMTK-COORDS   -70.924288029   -35.155781920  -283.419515969
ATOM    972  N1   DA A  31     -71.091 -34.919-282.122  1.00  0.00           N  
REMARK-SIMTK-COORDS   -71.091168777   -34.918748337  -282.122034988
ATOM    973  H1'  DA A  31     -72.280 -38.005-285.834  1.00  0.00           H  
REMARK-SIMTK-COORDS   -72.279701341   -38.005347020  -285.834361202
ATOM    974 1H2'  DA A  31     -72.353 -40.359-285.551  1.00  0.00           H  
REMARK-SIMTK-COORDS   -72.352782156   -40.359381781  -285.551183630
ATOM    975 2H2'  DA A  31     -73.785 -40.293-284.533  1.00  0.00           H  
REMARK-SIMTK-COORDS   -73.784900000   -40.292842502  -284.533251901
ATOM    976  H3'  DA A  31     -74.762 -40.953-286.625  1.00  0.00           H  
REMARK-SIMTK-COORDS   -74.761603024   -40.952677711  -286.625491300
ATOM    977  H4'  DA A  31     -75.434 -38.573-287.574  1.00  0.00           H  
REMARK-SIMTK-COORDS   -75.433785768   -38.573005831  -287.573968025
ATOM    978 1H5'  DA A  31     -76.719 -38.003-285.394  1.00  0.00           H  
REMARK-SIMTK-COORDS   -76.718521351   -38.002747558  -285.393635485
ATOM    979 2H5'  DA A  31     -77.145 -39.451-286.329  1.00  0.00           H  
REMARK-SIMTK-COORDS   -77.144776458   -39.451410811  -286.328595571
ATOM    980  H61  DA A  31     -71.605 -34.697-279.652  1.00  0.00           H  
REMARK-SIMTK-COORDS   -71.604714474   -34.697206506  -279.651638656
ATOM    981  H62  DA A  31     -72.785 -36.033-279.578  1.00  0.00           H  
REMARK-SIMTK-COORDS   -72.784810804   -36.033323417  -279.577508691
ATOM    982  H8   DA A  31     -74.532 -39.122-282.875  1.00  0.00           H  
REMARK-SIMTK-COORDS   -74.532125609   -39.121504585  -282.875404087
ATOM    983  H2   DA A  31     -70.207 -34.506-283.922  1.00  0.00           H  
REMARK-SIMTK-COORDS   -70.207447448   -34.505991661  -283.922231793
ATOM    984  P    DA A  32     -72.186 -41.092-287.933  1.00  0.00           P  
REMARK-SIMTK-COORDS   -72.186436869   -41.092077463  -287.933168565
ATOM    985  OP1  DA A  32     -72.290 -42.084-286.835  1.00  0.00           O  
REMARK-SIMTK-COORDS   -72.289870324   -42.084121606  -286.835028803
ATOM    986  OP2  DA A  32     -71.872 -41.635-289.269  1.00  0.00           O  
REMARK-SIMTK-COORDS   -71.871607263   -41.635236709  -289.268875626
ATOM    987  O5'  DA A  32     -71.124 -39.971-287.535  1.00  0.00           O  
REMARK-SIMTK-COORDS   -71.124409455   -39.971101480  -287.534669359
ATOM    988  O3'  DA A  32     -67.476 -38.664-289.222  1.00  0.00           O  
REMARK-SIMTK-COORDS   -67.476219285   -38.664012428  -289.221930955
ATOM    989  C1'  DA A  32     -68.446 -38.327-286.410  1.00  0.00           C  
REMARK-SIMTK-COORDS   -68.446276325   -38.326889760  -286.410046419
ATOM    990  C2'  DA A  32     -68.274 -39.634-287.173  1.00  0.00           C  
REMARK-SIMTK-COORDS   -68.273844651   -39.633569440  -287.173407102
ATOM    991  C3'  DA A  32     -68.629 -39.219-288.593  1.00  0.00           C  
REMARK-SIMTK-COORDS   -68.629219709   -39.219276630  -288.593495844
ATOM    992  C4'  DA A  32     -69.728 -38.181-288.379  1.00  0.00           C  
REMARK-SIMTK-COORDS   -69.728150081   -38.180506684  -288.379033638
ATOM    993  C5'  DA A  32     -71.137 -38.710-288.252  1.00  0.00           C  
REMARK-SIMTK-COORDS   -71.136851585   -38.710374213  -288.251842945
ATOM    994  O4'  DA A  32     -69.361 -37.521-287.125  1.00  0.00           O  
REMARK-SIMTK-COORDS   -69.361262056   -37.520653496  -287.125494669
ATOM    995  N6   DA A  32     -69.802 -38.086-280.523  1.00  0.00           N  
REMARK-SIMTK-COORDS   -69.801907776   -38.086203246  -280.523445075
ATOM    996  C6   DA A  32     -69.143 -37.698-281.629  1.00  0.00           C  
REMARK-SIMTK-COORDS   -69.142757677   -37.697739580  -281.628769520
ATOM    997  C5   DA A  32     -69.347 -38.288-282.894  1.00  0.00           C  
REMARK-SIMTK-COORDS   -69.346525106   -38.288096488  -282.893967748
ATOM    998  N7   DA A  32     -70.182 -39.301-283.327  1.00  0.00           N  
REMARK-SIMTK-COORDS   -70.182446445   -39.301209823  -283.326550557
ATOM    999  C8   DA A  32     -69.922 -39.397-284.597  1.00  0.00           C  
REMARK-SIMTK-COORDS   -69.922350435   -39.396994725  -284.596672330
ATOM   1000  N9   DA A  32     -68.981 -38.505-285.032  1.00  0.00           N  
REMARK-SIMTK-COORDS   -68.981097215   -38.504638964  -285.032103809
ATOM   1001  C4   DA A  32     -68.608 -37.783-283.925  1.00  0.00           C  
REMARK-SIMTK-COORDS   -68.608408414   -37.783235232  -283.925421509
ATOM   1002  N3   DA A  32     -67.700 -36.791-283.875  1.00  0.00           N  
REMARK-SIMTK-COORDS   -67.700221836   -36.791141453  -283.875181366
ATOM   1003  C2   DA A  32     -67.598 -36.331-282.646  1.00  0.00           C  
REMARK-SIMTK-COORDS   -67.597701501   -36.331165667  -282.646476822
ATOM   1004  N1   DA A  32     -68.244 -36.705-281.547  1.00  0.00           N  
REMARK-SIMTK-COORDS   -68.244278322   -36.705159221  -281.546677641
ATOM   1005  H1'  DA A  32     -67.503 -37.786-286.343  1.00  0.00           H  
REMARK-SIMTK-COORDS   -67.503109469   -37.785828193  -286.342914740
ATOM   1006 1H2'  DA A  32     -67.253 -40.014-287.116  1.00  0.00           H  
REMARK-SIMTK-COORDS   -67.253109405   -40.014474671  -287.115989666
ATOM   1007 2H2'  DA A  32     -68.937 -40.416-286.810  1.00  0.00           H  
REMARK-SIMTK-COORDS   -68.937489038   -40.415552263  -286.810087693
ATOM   1008  H3'  DA A  32     -68.993 -40.061-289.185  1.00  0.00           H  
REMARK-SIMTK-COORDS   -68.993029468   -40.061259502  -289.184574775
ATOM   1009  H4'  DA A  32     -69.703 -37.510-289.238  1.00  0.00           H  
REMARK-SIMTK-COORDS   -69.702554877   -37.510188215  -289.238286823
ATOM   1010 1H5'  DA A  32     -71.744 -37.986-287.710  1.00  0.00           H  
REMARK-SIMTK-COORDS   -71.744262852   -37.986053168  -287.710356493
ATOM   1011 2H5'  DA A  32     -71.556 -38.857-289.246  1.00  0.00           H  
REMARK-SIMTK-COORDS   -71.555916450   -38.857415181  -289.246495443
ATOM   1012  H61  DA A  32     -69.615 -37.622-279.624  1.00  0.00           H  
REMARK-SIMTK-COORDS   -69.615085831   -37.622457676  -279.624408587
ATOM   1013  H62  DA A  32     -70.492 -38.849-280.578  1.00  0.00           H  
REMARK-SIMTK-COORDS   -70.491579931   -38.849284407  -280.578340065
ATOM   1014  H8   DA A  32     -70.409 -40.119-285.252  1.00  0.00           H  
REMARK-SIMTK-COORDS   -70.408754441   -40.118812434  -285.252473624
ATOM   1015  H2   DA A  32     -66.878 -35.524-282.510  1.00  0.00           H  
REMARK-SIMTK-COORDS   -66.877597307   -35.523859582  -282.510396568
ATOM   1016  P    DC A  33     -66.302 -39.478-289.334  1.00  0.00           P  
REMARK-SIMTK-COORDS   -66.301839362   -39.477986018  -289.333908287
ATOM   1017  OP1  DC A  33     -66.599 -40.862-288.893  1.00  0.00           O  
REMARK-SIMTK-COORDS   -66.598606614   -40.862193949  -288.893328440
ATOM   1018  OP2  DC A  33     -65.476 -39.348-290.550  1.00  0.00           O  
REMARK-SIMTK-COORDS   -65.475610191   -39.348493229  -290.549720351
ATOM   1019  O5'  DC A  33     -65.634 -38.672-288.130  1.00  0.00           O  
REMARK-SIMTK-COORDS   -65.634090222   -38.671955164  -288.129941781
ATOM   1020  O3'  DC A  33     -61.903 -36.759-287.604  1.00  0.00           O  
REMARK-SIMTK-COORDS   -61.902623631   -36.758522949  -287.604070849
ATOM   1021  C1'  DC A  33     -63.795 -37.746-285.505  1.00  0.00           C  
REMARK-SIMTK-COORDS   -63.794605735   -37.745628236  -285.504597375
ATOM   1022  C2'  DC A  33     -63.164 -38.555-286.630  1.00  0.00           C  
REMARK-SIMTK-COORDS   -63.163996699   -38.555472278  -286.630253571
ATOM   1023  C3'  DC A  33     -63.090 -37.534-287.753  1.00  0.00           C  
REMARK-SIMTK-COORDS   -63.089961620   -37.533619302  -287.752832880
ATOM   1024  C4'  DC A  33     -64.353 -36.703-287.540  1.00  0.00           C  
REMARK-SIMTK-COORDS   -64.353407783   -36.702823510  -287.539762129
ATOM   1025  C5'  DC A  33     -65.616 -37.222-288.186  1.00  0.00           C  
REMARK-SIMTK-COORDS   -65.616268358   -37.222480565  -288.185554444
ATOM   1026  O4'  DC A  33     -64.539 -36.694-286.088  1.00  0.00           O  
REMARK-SIMTK-COORDS   -64.539011133   -36.694423577  -286.088335645
ATOM   1027  N4   DC A  33     -67.165 -40.567-282.160  1.00  0.00           N  
REMARK-SIMTK-COORDS   -67.165461850   -40.566868456  -282.160124819
ATOM   1028  C4   DC A  33     -66.369 -39.907-282.987  1.00  0.00           C  
REMARK-SIMTK-COORDS   -66.368909259   -39.907455011  -282.987003213
ATOM   1029  N3   DC A  33     -65.559 -38.972-282.477  1.00  0.00           N  
REMARK-SIMTK-COORDS   -65.559158974   -38.971940448  -282.477499553
ATOM   1030  C2   DC A  33     -64.724 -38.264-283.278  1.00  0.00           C  
REMARK-SIMTK-COORDS   -64.724152295   -38.263878586  -283.277927717
ATOM   1031  O2   DC A  33     -63.965 -37.392-282.837  1.00  0.00           O  
REMARK-SIMTK-COORDS   -63.964962380   -37.391941938  -282.837035264
ATOM   1032  N1   DC A  33     -64.719 -38.533-284.645  1.00  0.00           N  
REMARK-SIMTK-COORDS   -64.718809893   -38.533246575  -284.644574103
ATOM   1033  C6   DC A  33     -65.535 -39.482-285.169  1.00  0.00           C  
REMARK-SIMTK-COORDS   -65.535000505   -39.482229928  -285.169280193
ATOM   1034  C5   DC A  33     -66.378 -40.207-284.385  1.00  0.00           C  
REMARK-SIMTK-COORDS   -66.377559478   -40.206728255  -284.385032433
ATOM   1035  H1'  DC A  33     -63.030 -37.301-284.867  1.00  0.00           H  
REMARK-SIMTK-COORDS   -63.029675921   -37.301304548  -284.866732311
ATOM   1036 1H2'  DC A  33     -62.172 -38.928-286.366  1.00  0.00           H  
REMARK-SIMTK-COORDS   -62.172275517   -38.928102025  -286.366357437
ATOM   1037 2H2'  DC A  33     -63.772 -39.414-286.913  1.00  0.00           H  
REMARK-SIMTK-COORDS   -63.771823847   -39.413900047  -286.913064326
ATOM   1038  H3'  DC A  33     -63.092 -38.007-288.736  1.00  0.00           H  
REMARK-SIMTK-COORDS   -63.091851347   -38.006893595  -288.735859773
ATOM   1039  H4'  DC A  33     -64.154 -35.712-287.950  1.00  0.00           H  
REMARK-SIMTK-COORDS   -64.154146526   -35.712267800  -287.950018557
ATOM   1040 1H5'  DC A  33     -66.480 -36.824-287.654  1.00  0.00           H  
REMARK-SIMTK-COORDS   -66.480083995   -36.824179293  -287.654348607
ATOM   1041 2H5'  DC A  33     -65.649 -36.893-289.223  1.00  0.00           H  
REMARK-SIMTK-COORDS   -65.649260123   -36.893427504  -289.223248342
ATOM   1042  H41  DC A  33     -67.800 -41.293-282.524  1.00  0.00           H  
REMARK-SIMTK-COORDS   -67.799620862   -41.293228544  -282.524383476
ATOM   1043  H42  DC A  33     -67.154 -40.352-281.153  1.00  0.00           H  
REMARK-SIMTK-COORDS   -67.153869560   -40.351898128  -281.152789038
ATOM   1044  H6   DC A  33     -65.513 -39.668-286.244  1.00  0.00           H  
REMARK-SIMTK-COORDS   -65.513229972   -39.668061055  -286.243666919
ATOM   1045  H5   DC A  33     -67.028 -40.976-284.802  1.00  0.00           H  
REMARK-SIMTK-COORDS   -67.027757368   -40.975961940  -284.802391081
ATOM   1046  P    DT A  34     -60.437 -37.326-287.505  1.00  0.00           P  
REMARK-SIMTK-COORDS   -60.437021523   -37.326451647  -287.505296963
ATOM   1047  OP1  DT A  34     -60.642 -38.744-287.889  1.00  0.00           O  
REMARK-SIMTK-COORDS   -60.642061932   -38.743585397  -287.889343010
ATOM   1048  OP2  DT A  34     -59.261 -36.660-288.100  1.00  0.00           O  
REMARK-SIMTK-COORDS   -59.261394648   -36.659565260  -288.099611692
ATOM   1049  O5'  DT A  34     -60.385 -37.212-285.915  1.00  0.00           O  
REMARK-SIMTK-COORDS   -60.385069592   -37.212042551  -285.915230438
ATOM   1050  O3'  DT A  34     -57.453 -35.894-283.171  1.00  0.00           O  
REMARK-SIMTK-COORDS   -57.453497059   -35.894448949  -283.170523608
ATOM   1051  C1'  DT A  34     -59.786 -37.703-282.670  1.00  0.00           C  
REMARK-SIMTK-COORDS   -59.785932024   -37.703393460  -282.669928070
ATOM   1052  C2'  DT A  34     -58.671 -37.899-283.688  1.00  0.00           C  
REMARK-SIMTK-COORDS   -58.671191574   -37.899392991  -283.688288474
ATOM   1053  C3'  DT A  34     -58.366 -36.469-284.103  1.00  0.00           C  
REMARK-SIMTK-COORDS   -58.366095524   -36.468810304  -284.103413245
ATOM   1054  C4'  DT A  34     -59.739 -35.801-284.055  1.00  0.00           C  
REMARK-SIMTK-COORDS   -59.738560623   -35.801109810  -284.054981811
ATOM   1055  C5'  DT A  34     -60.584 -35.912-285.303  1.00  0.00           C  
REMARK-SIMTK-COORDS   -60.583815144   -35.912305018  -285.302606121
ATOM   1056  O4'  DT A  34     -60.431 -36.479-282.958  1.00  0.00           O  
REMARK-SIMTK-COORDS   -60.431464451   -36.478640824  -282.958370207
ATOM   1057  O4   DT A  34     -63.615 -41.676-282.634  1.00  0.00           O  
REMARK-SIMTK-COORDS   -63.614764869   -41.676182503  -282.633758222
ATOM   1058  C4   DT A  34     -62.755 -40.790-282.695  1.00  0.00           C  
REMARK-SIMTK-COORDS   -62.755071923   -40.790029274  -282.695317092
ATOM   1059  N3   DT A  34     -62.294 -40.173-281.555  1.00  0.00           N  
REMARK-SIMTK-COORDS   -62.293740499   -40.173409503  -281.555108175
ATOM   1060  C2   DT A  34     -61.341 -39.177-281.483  1.00  0.00           C  
REMARK-SIMTK-COORDS   -61.340734130   -39.176736897  -281.483250134
ATOM   1061  O2   DT A  34     -60.994 -38.690-280.423  1.00  0.00           O  
REMARK-SIMTK-COORDS   -60.993985416   -38.689875413  -280.422537059
ATOM   1062  N1   DT A  34     -60.817 -38.777-282.694  1.00  0.00           N  
REMARK-SIMTK-COORDS   -60.816799975   -38.776610514  -282.694451966
ATOM   1063  C6   DT A  34     -61.217 -39.335-283.883  1.00  0.00           C  
REMARK-SIMTK-COORDS   -61.216556462   -39.334818600  -283.883390771
ATOM   1064  C5   DT A  34     -62.146 -40.311-283.913  1.00  0.00           C  
REMARK-SIMTK-COORDS   -62.145957448   -40.310799444  -283.913444066
ATOM   1065  C7   DT A  34     -62.622 -40.950-285.182  1.00  0.00           C  
REMARK-SIMTK-COORDS   -62.622299625   -40.949509079  -285.181882134
ATOM   1066  H1'  DT A  34     -59.383 -37.640-281.658  1.00  0.00           H  
REMARK-SIMTK-COORDS   -59.383205352   -37.639705802  -281.658208687
ATOM   1067 1H2'  DT A  34     -57.793 -38.382-283.254  1.00  0.00           H  
REMARK-SIMTK-COORDS   -57.793359029   -38.381977444  -283.254367664
ATOM   1068 2H2'  DT A  34     -58.989 -38.500-284.539  1.00  0.00           H  
REMARK-SIMTK-COORDS   -58.989084964   -38.500263188  -284.538836414
ATOM   1069  H3'  DT A  34     -57.939 -36.416-285.106  1.00  0.00           H  
REMARK-SIMTK-COORDS   -57.938676838   -36.416432987  -285.105719527
ATOM   1070  H4'  DT A  34     -59.570 -34.741-283.863  1.00  0.00           H  
REMARK-SIMTK-COORDS   -59.569513205   -34.741328784  -283.862950179
ATOM   1071 1H5'  DT A  34     -61.633 -35.788-285.037  1.00  0.00           H  
REMARK-SIMTK-COORDS   -61.633337342   -35.787537835  -285.036925285
ATOM   1072 2H5'  DT A  34     -60.296 -35.128-286.001  1.00  0.00           H  
REMARK-SIMTK-COORDS   -60.296258227   -35.127898549  -286.001011097
ATOM   1073  H3   DT A  34     -62.704 -40.486-280.663  1.00  0.00           H  
REMARK-SIMTK-COORDS   -62.703557965   -40.485693805  -280.663017844
ATOM   1074  H6   DT A  34     -60.777 -38.983-284.817  1.00  0.00           H  
REMARK-SIMTK-COORDS   -60.777429528   -38.983469873  -284.816820259
ATOM   1075  H71  DT A  34     -63.446 -41.630-284.961  1.00  0.00           H  
REMARK-SIMTK-COORDS   -63.446242836   -41.630245486  -284.960564426
ATOM   1076  H72  DT A  34     -62.966 -40.178-285.871  1.00  0.00           H  
REMARK-SIMTK-COORDS   -62.966425275   -40.178053391  -285.871099559
ATOM   1077  H73  DT A  34     -61.804 -41.506-285.639  1.00  0.00           H  
REMARK-SIMTK-COORDS   -61.804376644   -41.506127313  -285.639126203
ATOM   1078  P    DC A  35     -56.024 -36.718-282.969  1.00  0.00           P  
REMARK-SIMTK-COORDS   -56.023817373   -36.717791620  -282.968959890
ATOM   1079  OP1  DC A  35     -55.891 -37.804-283.970  1.00  0.00           O  
REMARK-SIMTK-COORDS   -55.891355522   -37.803506306  -283.969904683
ATOM   1080  OP2  DC A  35     -54.816 -35.903-282.734  1.00  0.00           O  
REMARK-SIMTK-COORDS   -54.816093868   -35.903171636  -282.733544898
ATOM   1081  O5'  DC A  35     -56.548 -37.330-281.592  1.00  0.00           O  
REMARK-SIMTK-COORDS   -56.548347425   -37.329552669  -281.592105997
ATOM   1082  O3'  DC A  35     -54.968 -37.501-277.676  1.00  0.00           O  
REMARK-SIMTK-COORDS   -54.967630337   -37.500736291  -277.676287353
ATOM   1083  C1'  DC A  35     -57.063 -39.247-278.910  1.00  0.00           C  
REMARK-SIMTK-COORDS   -57.063239698   -39.246648183  -278.909970889
ATOM   1084  C2'  DC A  35     -55.647 -39.009-279.417  1.00  0.00           C  
REMARK-SIMTK-COORDS   -55.646627210   -39.009323347  -279.417418405
ATOM   1085  C3'  DC A  35     -55.410 -37.559-279.030  1.00  0.00           C  
REMARK-SIMTK-COORDS   -55.410180588   -37.558767578  -279.030339658
ATOM   1086  C4'  DC A  35     -56.789 -36.929-279.216  1.00  0.00           C  
REMARK-SIMTK-COORDS   -56.788802808   -36.928711756  -279.215670269
ATOM   1087  C5'  DC A  35     -57.121 -36.435-280.604  1.00  0.00           C  
REMARK-SIMTK-COORDS   -57.120831844   -36.434842009  -280.604107301
ATOM   1088  O4'  DC A  35     -57.724 -37.997-278.863  1.00  0.00           O  
REMARK-SIMTK-COORDS   -57.724085683   -37.997261631  -278.862675784
ATOM   1089  N4   DC A  35     -60.128 -42.680-281.965  1.00  0.00           N  
REMARK-SIMTK-COORDS   -60.127576913   -42.679771049  -281.964650713
ATOM   1090  C4   DC A  35     -59.380 -41.845-281.260  1.00  0.00           C  
REMARK-SIMTK-COORDS   -59.380263279   -41.844629782  -281.259589441
ATOM   1091  N3   DC A  35     -59.476 -41.879-279.925  1.00  0.00           N  
REMARK-SIMTK-COORDS   -59.475766731   -41.879044797  -279.925358690
ATOM   1092  C2   DC A  35     -58.736 -41.045-279.153  1.00  0.00           C  
REMARK-SIMTK-COORDS   -58.736022292   -41.044780854  -279.153312811
ATOM   1093  O2   DC A  35     -58.803 -41.052-277.918  1.00  0.00           O  
REMARK-SIMTK-COORDS   -58.803129589   -41.051750684  -277.917806019
ATOM   1094  N1   DC A  35     -57.866 -40.152-279.776  1.00  0.00           N  
REMARK-SIMTK-COORDS   -57.866090687   -40.152386956  -279.775536350
ATOM   1095  C6   DC A  35     -57.761 -40.113-281.128  1.00  0.00           C  
REMARK-SIMTK-COORDS   -57.761133863   -40.112669479  -281.128111518
ATOM   1096  C5   DC A  35     -58.490 -40.942-281.922  1.00  0.00           C  
REMARK-SIMTK-COORDS   -58.490425602   -40.942363396  -281.921578320
ATOM   1097  H1'  DC A  35     -57.053 -39.659-277.901  1.00  0.00           H  
REMARK-SIMTK-COORDS   -57.052858386   -39.659307701  -277.900506997
ATOM   1098 1H2'  DC A  35     -54.920 -39.671-278.941  1.00  0.00           H  
REMARK-SIMTK-COORDS   -54.920378229   -39.670917533  -278.941119601
ATOM   1099 2H2'  DC A  35     -55.563 -39.153-280.494  1.00  0.00           H  
REMARK-SIMTK-COORDS   -55.563371217   -39.152507508  -280.493940925
ATOM   1100  H3'  DC A  35     -54.670 -37.081-279.673  1.00  0.00           H  
REMARK-SIMTK-COORDS   -54.669793823   -37.080593975  -279.673388213
ATOM   1101  H4'  DC A  35     -56.841 -36.075-278.539  1.00  0.00           H  
REMARK-SIMTK-COORDS   -56.840786203   -36.075451745  -278.538572727
ATOM   1102 1H5'  DC A  35     -58.203 -36.401-280.723  1.00  0.00           H  
REMARK-SIMTK-COORDS   -58.203317787   -36.401305874  -280.722852876
ATOM   1103 2H5'  DC A  35     -56.714 -35.433-280.735  1.00  0.00           H  
REMARK-SIMTK-COORDS   -56.713652185   -35.433180769  -280.734692472
ATOM   1104  H41  DC A  35     -60.075 -42.676-282.994  1.00  0.00           H  
REMARK-SIMTK-COORDS   -60.074574453   -42.675880381  -282.994027516
ATOM   1105  H42  DC A  35     -60.765 -43.332-281.485  1.00  0.00           H  
REMARK-SIMTK-COORDS   -60.764603103   -43.331571807  -281.484624251
ATOM   1106  H6   DC A  35     -57.076 -39.400-281.588  1.00  0.00           H  
REMARK-SIMTK-COORDS   -57.075623763   -39.400018799  -281.588023370
ATOM   1107  H5   DC A  35     -58.402 -40.919-283.008  1.00  0.00           H  
REMARK-SIMTK-COORDS   -58.401533956   -40.919039056  -283.007957743
ATOM   1108  P    DC A  36     -53.504 -38.497-277.208  1.00  0.00           P  
REMARK-SIMTK-COORDS   -53.503593651   -38.497122454  -277.207714329
ATOM   1109  OP1  DC A  36     -52.881 -39.014-278.450  1.00  0.00           O  
REMARK-SIMTK-COORDS   -52.880700369   -39.013972441  -278.449923269
ATOM   1110  OP2  DC A  36     -52.577 -37.955-276.196  1.00  0.00           O  
REMARK-SIMTK-COORDS   -52.576663997   -37.954576566  -276.195752188
ATOM   1111  O5'  DC A  36     -54.415 -39.635-276.561  1.00  0.00           O  
REMARK-SIMTK-COORDS   -54.415255348   -39.635226672  -276.560642666
ATOM   1112  O3'  DC A  36     -54.368 -41.667-272.855  1.00  0.00           O  
REMARK-SIMTK-COORDS   -54.368390841   -41.666591999  -272.854841184
ATOM   1113  C1'  DC A  36     -55.634 -42.528-275.428  1.00  0.00           C  
REMARK-SIMTK-COORDS   -55.633717723   -42.527612954  -275.427651475
ATOM   1114  C2'  DC A  36     -54.171 -42.172-275.194  1.00  0.00           C  
REMARK-SIMTK-COORDS   -54.170818316   -42.172466408  -275.194384981
ATOM   1115  C3'  DC A  36     -54.274 -41.075-274.148  1.00  0.00           C  
REMARK-SIMTK-COORDS   -54.274094470   -41.074658258  -274.148440288
ATOM   1116  C4'  DC A  36     -55.556 -40.346-274.546  1.00  0.00           C  
REMARK-SIMTK-COORDS   -55.556035392   -40.346287666  -274.545958533
ATOM   1117  C5'  DC A  36     -55.416 -39.255-275.581  1.00  0.00           C  
REMARK-SIMTK-COORDS   -55.415618351   -39.255225899  -275.581224332
ATOM   1118  O4'  DC A  36     -56.415 -41.399-275.089  1.00  0.00           O  
REMARK-SIMTK-COORDS   -56.415433703   -41.398921458  -275.088687418
ATOM   1119  N4   DC A  36     -56.917 -43.999-280.594  1.00  0.00           N  
REMARK-SIMTK-COORDS   -56.917367584   -43.999091763  -280.594329049
ATOM   1120  C4   DC A  36     -56.589 -43.624-279.368  1.00  0.00           C  
REMARK-SIMTK-COORDS   -56.589462229   -43.623947269  -279.367628317
ATOM   1121  N3   DC A  36     -57.161 -44.256-278.336  1.00  0.00           N  
REMARK-SIMTK-COORDS   -57.161352762   -44.256057035  -278.336194624
ATOM   1122  C2   DC A  36     -56.865 -43.912-277.058  1.00  0.00           C  
REMARK-SIMTK-COORDS   -56.864823573   -43.911722213  -277.058393008
ATOM   1123  O2   DC A  36     -57.378 -44.476-276.084  1.00  0.00           O  
REMARK-SIMTK-COORDS   -57.377809597   -44.476248349  -276.084131964
ATOM   1124  N1   DC A  36     -55.945 -42.889-276.837  1.00  0.00           N  
REMARK-SIMTK-COORDS   -55.945388476   -42.889002858  -276.837046622
ATOM   1125  C6   DC A  36     -55.359 -42.244-277.877  1.00  0.00           C  
REMARK-SIMTK-COORDS   -55.358724894   -42.244410488  -277.877421323
ATOM   1126  C5   DC A  36     -55.638 -42.576-279.167  1.00  0.00           C  
REMARK-SIMTK-COORDS   -55.638343084   -42.575573925  -279.166604183
ATOM   1127  H1'  DC A  36     -55.942 -43.354-274.787  1.00  0.00           H  
REMARK-SIMTK-COORDS   -55.942260138   -43.354339761  -274.786763524
ATOM   1128 1H2'  DC A  36     -53.593 -43.021-274.823  1.00  0.00           H  
REMARK-SIMTK-COORDS   -53.593156484   -43.021397420  -274.823402578
ATOM   1129 2H2'  DC A  36     -53.682 -41.815-276.100  1.00  0.00           H  
REMARK-SIMTK-COORDS   -53.682483264   -41.814679920  -276.099841610
ATOM   1130  H3'  DC A  36     -53.415 -40.402-274.177  1.00  0.00           H  
REMARK-SIMTK-COORDS   -53.415195830   -40.402472353  -274.176604700
ATOM   1131  H4'  DC A  36     -55.957 -39.893-273.639  1.00  0.00           H  
REMARK-SIMTK-COORDS   -55.957420974   -39.893418405  -273.638756766
ATOM   1132 1H5'  DC A  36     -56.375 -39.105-276.076  1.00  0.00           H  
REMARK-SIMTK-COORDS   -56.374826488   -39.105154331  -276.075591883
ATOM   1133 2H5'  DC A  36     -55.116 -38.331-275.089  1.00  0.00           H  
REMARK-SIMTK-COORDS   -55.116411787   -38.330945740  -275.088929074
ATOM   1134  H41  DC A  36     -56.492 -43.530-281.408  1.00  0.00           H  
REMARK-SIMTK-COORDS   -56.492412876   -43.530274528  -281.408002753
ATOM   1135  H42  DC A  36     -57.600 -44.758-280.736  1.00  0.00           H  
REMARK-SIMTK-COORDS   -57.599773077   -44.757616187  -280.735875654
ATOM   1136  H6   DC A  36     -54.646 -41.444-277.674  1.00  0.00           H  
REMARK-SIMTK-COORDS   -54.646497340   -41.443957960  -277.674144023
ATOM   1137  H5   DC A  36     -55.162 -42.066-280.004  1.00  0.00           H  
REMARK-SIMTK-COORDS   -55.161841039   -42.065740693  -280.004268721
ATOM   1138  P    DA A  37     -53.032 -42.998-272.268  1.00  0.00           P  
REMARK-SIMTK-COORDS   -53.032132713   -42.997680540  -272.268415598
ATOM   1139  OP1  DA A  37     -51.930 -42.932-273.259  1.00  0.00           O  
REMARK-SIMTK-COORDS   -51.929548799   -42.932404861  -273.258773511
ATOM   1140  OP2  DA A  37     -52.626 -43.060-270.851  1.00  0.00           O  
REMARK-SIMTK-COORDS   -52.626266767   -43.060122220  -270.850802509
ATOM   1141  O5'  DA A  37     -53.985 -44.227-272.619  1.00  0.00           O  
REMARK-SIMTK-COORDS   -53.985368648   -44.227264805  -272.618779393
ATOM   1142  O3'  DA A  37     -55.118 -47.735-270.550  1.00  0.00           O  
REMARK-SIMTK-COORDS   -55.118081359   -47.734527855  -270.549795870
ATOM   1143  C1'  DA A  37     -55.207 -47.207-273.495  1.00  0.00           C  
REMARK-SIMTK-COORDS   -55.206697552   -47.207331933  -273.495227694
ATOM   1144  C2'  DA A  37     -53.992 -47.120-272.581  1.00  0.00           C  
REMARK-SIMTK-COORDS   -53.991542779   -47.120135162  -272.581083503
ATOM   1145  C3'  DA A  37     -54.608 -46.623-271.282  1.00  0.00           C  
REMARK-SIMTK-COORDS   -54.608150524   -46.622714177  -271.282257397
ATOM   1146  C4'  DA A  37     -55.717 -45.692-271.768  1.00  0.00           C  
REMARK-SIMTK-COORDS   -55.717342751   -45.691797394  -271.767820521
ATOM   1147  C5'  DA A  37     -55.319 -44.262-272.049  1.00  0.00           C  
REMARK-SIMTK-COORDS   -55.318663861   -44.262267508  -272.048670029
ATOM   1148  O4'  DA A  37     -56.181 -46.302-273.015  1.00  0.00           O  
REMARK-SIMTK-COORDS   -56.180642006   -46.302108459  -273.014515032
ATOM   1149  N6   DA A  37     -54.866 -46.714-279.511  1.00  0.00           N  
REMARK-SIMTK-COORDS   -54.865768304   -46.713843178  -279.510872140
ATOM   1150  C6   DA A  37     -55.318 -47.255-278.366  1.00  0.00           C  
REMARK-SIMTK-COORDS   -55.317854987   -47.254765601  -278.366256238
ATOM   1151  C5   DA A  37     -54.908 -46.811-277.091  1.00  0.00           C  
REMARK-SIMTK-COORDS   -54.908388473   -46.811354103  -277.090916120
ATOM   1152  N7   DA A  37     -54.043 -45.812-276.684  1.00  0.00           N  
REMARK-SIMTK-COORDS   -54.043333022   -45.811978750  -276.684444756
ATOM   1153  C8   DA A  37     -54.077 -45.882-275.387  1.00  0.00           C  
REMARK-SIMTK-COORDS   -54.076803867   -45.881500562  -275.386723514
ATOM   1154  N9   DA A  37     -54.917 -46.851-274.911  1.00  0.00           N  
REMARK-SIMTK-COORDS   -54.917320085   -46.850741596  -274.911369641
ATOM   1155  C4   DA A  37     -55.459 -47.454-276.019  1.00  0.00           C  
REMARK-SIMTK-COORDS   -55.458630305   -47.453636321  -276.019325956
ATOM   1156  N3   DA A  37     -56.342 -48.469-276.037  1.00  0.00           N  
REMARK-SIMTK-COORDS   -56.342078845   -48.468913441  -276.036877241
ATOM   1157  C2   DA A  37     -56.637 -48.793-277.278  1.00  0.00           C  
REMARK-SIMTK-COORDS   -56.637264828   -48.792584156  -277.277806531
ATOM   1158  N1   DA A  37     -56.199 -48.265-278.417  1.00  0.00           N  
REMARK-SIMTK-COORDS   -56.198888963   -48.264944706  -278.416627945
ATOM   1159  H1'  DA A  37     -55.639 -48.207-273.477  1.00  0.00           H  
REMARK-SIMTK-COORDS   -55.639164881   -48.207052367  -273.476544501
ATOM   1160 1H2'  DA A  37     -53.507 -48.088-272.444  1.00  0.00           H  
REMARK-SIMTK-COORDS   -53.506906571   -48.087917594  -272.443930631
ATOM   1161 2H2'  DA A  37     -53.241 -46.427-272.955  1.00  0.00           H  
REMARK-SIMTK-COORDS   -53.241174703   -46.426807786  -272.955472204
ATOM   1162  H3'  DA A  37     -53.884 -46.086-270.667  1.00  0.00           H  
REMARK-SIMTK-COORDS   -53.884381373   -46.085699128  -270.667082582
ATOM   1163  H4'  DA A  37     -56.481 -45.676-270.990  1.00  0.00           H  
REMARK-SIMTK-COORDS   -56.480965519   -45.676160806  -270.990045640
ATOM   1164 1H5'  DA A  37     -56.029 -43.823-272.749  1.00  0.00           H  
REMARK-SIMTK-COORDS   -56.028794659   -43.823477362  -272.748651784
ATOM   1165 2H5'  DA A  37     -55.336 -43.696-271.118  1.00  0.00           H  
REMARK-SIMTK-COORDS   -55.335649291   -43.695804102  -271.118400871
ATOM   1166  H61  DA A  37     -55.196 -47.075-280.415  1.00  0.00           H  
REMARK-SIMTK-COORDS   -55.196249792   -47.075395520  -280.415466464
ATOM   1167  H62  DA A  37     -54.187 -45.939-279.480  1.00  0.00           H  
REMARK-SIMTK-COORDS   -54.187340694   -45.939413844  -279.480063308
ATOM   1168  H8   DA A  37     -53.492 -45.229-274.739  1.00  0.00           H  
REMARK-SIMTK-COORDS   -53.491746555   -45.228902286  -274.739028809
ATOM   1169  H2   DA A  37     -57.347 -49.613-277.389  1.00  0.00           H  
REMARK-SIMTK-COORDS   -57.346505971   -49.613274300  -277.388511944
ATOM   1170  P    DA A  38     -53.858 -49.260-270.176  1.00  0.00           P  
REMARK-SIMTK-COORDS   -53.858342113   -49.260352704  -270.176473227
ATOM   1171  OP1  DA A  38     -52.476 -48.861-270.537  1.00  0.00           O  
REMARK-SIMTK-COORDS   -52.475855346   -48.861246059  -270.537312838
ATOM   1172  OP2  DA A  38     -54.010 -49.990-268.902  1.00  0.00           O  
REMARK-SIMTK-COORDS   -54.010042535   -49.989531230  -268.902291662
ATOM   1173  O5'  DA A  38     -54.493 -50.107-271.370  1.00  0.00           O  
REMARK-SIMTK-COORDS   -54.492657540   -50.107118466  -271.369755542
ATOM   1174  O3'  DA A  38     -55.990 -54.047-271.690  1.00  0.00           O  
REMARK-SIMTK-COORDS   -55.989937686   -54.046723031  -271.689588359
ATOM   1175  C1'  DA A  38     -55.015 -52.249-273.876  1.00  0.00           C  
REMARK-SIMTK-COORDS   -55.015348100   -52.248911114  -273.875773266
ATOM   1176  C2'  DA A  38     -54.246 -52.695-272.640  1.00  0.00           C  
REMARK-SIMTK-COORDS   -54.245526750   -52.694929628  -272.639526294
ATOM   1177  C3'  DA A  38     -55.347 -52.778-271.594  1.00  0.00           C  
REMARK-SIMTK-COORDS   -55.347418875   -52.777609231  -271.593782621
ATOM   1178  C4'  DA A  38     -56.274 -51.629-271.986  1.00  0.00           C  
REMARK-SIMTK-COORDS   -56.274242841   -51.628690136  -271.985786766
ATOM   1179  C5'  DA A  38     -55.933 -50.269-271.423  1.00  0.00           C  
REMARK-SIMTK-COORDS   -55.933080630   -50.269288354  -271.422748453
ATOM   1180  O4'  DA A  38     -56.178 -51.569-273.445  1.00  0.00           O  
REMARK-SIMTK-COORDS   -56.177551926   -51.568805946  -273.444703402
ATOM   1181  N6   DA A  38     -52.490 -49.144-278.407  1.00  0.00           N  
REMARK-SIMTK-COORDS   -52.489663682   -49.144346317  -278.406814828
ATOM   1182  C6   DA A  38     -53.286 -50.096-277.890  1.00  0.00           C  
REMARK-SIMTK-COORDS   -53.286133385   -50.096233098  -277.890411335
ATOM   1183  C5   DA A  38     -53.428 -50.312-276.503  1.00  0.00           C  
REMARK-SIMTK-COORDS   -53.427821561   -50.312289896  -276.503323407
ATOM   1184  N7   DA A  38     -52.875 -49.687-275.401  1.00  0.00           N  
REMARK-SIMTK-COORDS   -52.874644219   -49.687077937  -275.400873483
ATOM   1185  C8   DA A  38     -53.386 -50.328-274.392  1.00  0.00           C  
REMARK-SIMTK-COORDS   -53.385940172   -50.327721600  -274.391821380
ATOM   1186  N9   DA A  38     -54.250 -51.324-274.756  1.00  0.00           N  
REMARK-SIMTK-COORDS   -54.250080842   -51.323902353  -274.756158873
ATOM   1187  C4   DA A  38     -54.278 -51.312-276.128  1.00  0.00           C  
REMARK-SIMTK-COORDS   -54.278076045   -51.312352862  -276.128437590
ATOM   1188  N3   DA A  38     -54.993 -52.124-276.929  1.00  0.00           N  
REMARK-SIMTK-COORDS   -54.992654143   -52.124395287  -276.929400911
ATOM   1189  C2   DA A  38     -54.770 -51.828-278.192  1.00  0.00           C  
REMARK-SIMTK-COORDS   -54.769517707   -51.828013335  -278.192005706
ATOM   1190  N1   DA A  38     -53.987 -50.889-278.715  1.00  0.00           N  
REMARK-SIMTK-COORDS   -53.986642289   -50.889250964  -278.714808049
ATOM   1191  H1'  DA A  38     -55.329 -53.106-274.471  1.00  0.00           H  
REMARK-SIMTK-COORDS   -55.328988557   -53.105525056  -274.471306824
ATOM   1192 1H2'  DA A  38     -53.761 -53.662-272.781  1.00  0.00           H  
REMARK-SIMTK-COORDS   -53.760659630   -53.661998128  -272.780835854
ATOM   1193 2H2'  DA A  38     -53.477 -51.981-272.351  1.00  0.00           H  
REMARK-SIMTK-COORDS   -53.476949526   -51.980862652  -272.350875286
ATOM   1194  H3'  DA A  38     -54.960 -52.644-270.582  1.00  0.00           H  
REMARK-SIMTK-COORDS   -54.960184558   -52.643780735  -270.582443649
ATOM   1195  H4'  DA A  38     -57.272 -51.892-271.634  1.00  0.00           H  
REMARK-SIMTK-COORDS   -57.271802213   -51.892219436  -271.634040257
ATOM   1196 1H5'  DA A  38     -56.366 -49.499-272.060  1.00  0.00           H  
REMARK-SIMTK-COORDS   -56.365971914   -49.498962312  -272.059929688
ATOM   1197 2H5'  DA A  38     -56.350 -50.181-270.420  1.00  0.00           H  
REMARK-SIMTK-COORDS   -56.350013200   -50.181356272  -270.420248986
ATOM   1198  H61  DA A  38     -52.422 -49.029-279.427  1.00  0.00           H  
REMARK-SIMTK-COORDS   -52.421762416   -49.029170826  -279.426791801
ATOM   1199  H62  DA A  38     -51.947 -48.533-277.780  1.00  0.00           H  
REMARK-SIMTK-COORDS   -51.946935550   -48.533177873  -277.780018763
ATOM   1200  H8   DA A  38     -53.150 -50.093-273.354  1.00  0.00           H  
REMARK-SIMTK-COORDS   -53.149514352   -50.092770069  -273.354234945
ATOM   1201  H2   DA A  38     -55.306 -52.442-278.916  1.00  0.00           H  
REMARK-SIMTK-COORDS   -55.306424655   -52.441592966  -278.915926948
ATOM   1202  P    DA A  39     -54.848 -55.683-271.602  1.00  0.00           P  
REMARK-SIMTK-COORDS   -54.848447014   -55.682520284  -271.602484544
ATOM   1203  OP1  DA A  39     -53.467 -55.317-271.204  1.00  0.00           O  
REMARK-SIMTK-COORDS   -53.467152515   -55.316969771  -271.203536766
ATOM   1204  OP2  DA A  39     -55.413 -56.882-270.955  1.00  0.00           O  
REMARK-SIMTK-COORDS   -55.413372809   -56.882342592  -270.954766801
ATOM   1205  O5'  DA A  39     -54.918 -55.833-273.189  1.00  0.00           O  
REMARK-SIMTK-COORDS   -54.918201685   -55.833487443  -273.188559637
ATOM   1206  O3'  DA A  39     -55.876 -59.028-275.785  1.00  0.00           O  
REMARK-SIMTK-COORDS   -55.876180883   -59.028037435  -275.785047883
ATOM   1207  C1'  DA A  39     -54.290 -56.561-276.385  1.00  0.00           C  
REMARK-SIMTK-COORDS   -54.289783289   -56.561262095  -276.384813753
ATOM   1208  C2'  DA A  39     -54.012 -57.593-275.299  1.00  0.00           C  
REMARK-SIMTK-COORDS   -54.011778605   -57.592597313  -275.299030596
ATOM   1209  C3'  DA A  39     -55.417 -58.013-274.895  1.00  0.00           C  
REMARK-SIMTK-COORDS   -55.417030800   -58.013092119  -274.895257903
ATOM   1210  C4'  DA A  39     -56.213 -56.717-275.036  1.00  0.00           C  
REMARK-SIMTK-COORDS   -56.212685107   -56.716999437  -275.035838779
ATOM   1211  C5'  DA A  39     -56.215 -55.798-273.837  1.00  0.00           C  
REMARK-SIMTK-COORDS   -56.214956982   -55.797625239  -273.837455317
ATOM   1212  O4'  DA A  39     -55.577 -56.023-276.157  1.00  0.00           O  
REMARK-SIMTK-COORDS   -55.577310233   -56.023342490  -276.156781156
ATOM   1213  N6   DA A  39     -50.487 -52.056-277.722  1.00  0.00           N  
REMARK-SIMTK-COORDS   -50.487319394   -52.055689011  -277.722282073
ATOM   1214  C6   DA A  39     -51.344 -53.045-278.029  1.00  0.00           C  
REMARK-SIMTK-COORDS   -51.344047446   -53.045286283  -278.028614055
ATOM   1215  C5   DA A  39     -51.982 -53.841-277.053  1.00  0.00           C  
REMARK-SIMTK-COORDS   -51.981819452   -53.840746355  -277.053288908
ATOM   1216  N7   DA A  39     -51.936 -53.837-275.671  1.00  0.00           N  
REMARK-SIMTK-COORDS   -51.935610619   -53.837262656  -275.671209457
ATOM   1217  C8   DA A  39     -52.739 -54.801-275.331  1.00  0.00           C  
REMARK-SIMTK-COORDS   -52.739094005   -54.801124179  -275.331475129
ATOM   1218  N9   DA A  39     -53.322 -55.430-276.398  1.00  0.00           N  
REMARK-SIMTK-COORDS   -53.322375660   -55.429752107  -276.397526928
ATOM   1219  C4   DA A  39     -52.831 -54.804-277.516  1.00  0.00           C  
REMARK-SIMTK-COORDS   -52.831051293   -54.804161614  -277.516143441
ATOM   1220  N3   DA A  39     -53.126 -55.091-278.798  1.00  0.00           N  
REMARK-SIMTK-COORDS   -53.125647098   -55.090622299  -278.797833960
ATOM   1221  C2   DA A  39     -52.466 -54.288-279.606  1.00  0.00           C  
REMARK-SIMTK-COORDS   -52.465885038   -54.288185829  -279.605678460
ATOM   1222  N1   DA A  39     -51.618 -53.306-279.316  1.00  0.00           N  
REMARK-SIMTK-COORDS   -51.618276913   -53.305917476  -279.315505496
ATOM   1223  H1'  DA A  39     -54.289 -57.022-277.372  1.00  0.00           H  
REMARK-SIMTK-COORDS   -54.288514650   -57.022477405  -277.371777192
ATOM   1224 1H2'  DA A  39     -53.437 -58.441-275.672  1.00  0.00           H  
REMARK-SIMTK-COORDS   -53.436620277   -58.441237018  -275.672245746
ATOM   1225 2H2'  DA A  39     -53.466 -57.170-274.457  1.00  0.00           H  
REMARK-SIMTK-COORDS   -53.466414853   -57.170443441  -274.457433016
ATOM   1226  H3'  DA A  39     -55.452 -58.387-273.871  1.00  0.00           H  
REMARK-SIMTK-COORDS   -55.451769540   -58.387466781  -273.870902578
ATOM   1227  H4'  DA A  39     -57.246 -57.000-275.238  1.00  0.00           H  
REMARK-SIMTK-COORDS   -57.245759989   -56.999816958  -275.238492515
ATOM   1228 1H5'  DA A  39     -56.433 -54.782-274.166  1.00  0.00           H  
REMARK-SIMTK-COORDS   -56.433134009   -54.782045939  -274.165775998
ATOM   1229 2H5'  DA A  39     -56.985 -56.122-273.138  1.00  0.00           H  
REMARK-SIMTK-COORDS   -56.984919827   -56.121579005  -273.138326449
ATOM   1230  H61  DA A  39     -50.048 -51.506-278.473  1.00  0.00           H  
REMARK-SIMTK-COORDS   -50.048467498   -51.505640404  -278.472671667
ATOM   1231  H62  DA A  39     -50.270 -51.851-276.736  1.00  0.00           H  
REMARK-SIMTK-COORDS   -50.270109788   -51.851316326  -276.736378532
ATOM   1232  H8   DA A  39     -52.931 -55.081-274.296  1.00  0.00           H  
REMARK-SIMTK-COORDS   -52.930685554   -55.081016593  -274.295792787
ATOM   1233  H2   DA A  39     -52.641 -54.452-280.669  1.00  0.00           H  
REMARK-SIMTK-COORDS   -52.640871806   -54.451996020  -280.669331059
ATOM   1234  P    DG A  40     -54.881 -60.664-276.201  1.00  0.00           P  
REMARK-SIMTK-COORDS   -54.881371224   -60.663586322  -276.200501341
ATOM   1235  OP1  DG A  40     -53.793 -60.701-275.195  1.00  0.00           O  
REMARK-SIMTK-COORDS   -53.792699000   -60.701166781  -275.195147922
ATOM   1236  OP2  DG A  40     -55.572 -61.943-276.454  1.00  0.00           O  
REMARK-SIMTK-COORDS   -55.572087652   -61.943445144  -276.453638085
ATOM   1237  O5'  DG A  40     -54.318 -60.067-277.568  1.00  0.00           O  
REMARK-SIMTK-COORDS   -54.318495274   -60.066811165  -277.568132167
ATOM   1238  O3'  DG A  40     -53.977 -61.577-281.501  1.00  0.00           O  
REMARK-SIMTK-COORDS   -53.976832228   -61.576882398  -281.500667893
ATOM   1239  C1'  DG A  40     -52.451 -59.335-280.235  1.00  0.00           C  
REMARK-SIMTK-COORDS   -52.450559392   -59.334878847  -280.234766117
ATOM   1240  C2'  DG A  40     -52.549 -60.774-279.745  1.00  0.00           C  
REMARK-SIMTK-COORDS   -52.548981007   -60.773722758  -279.744531087
ATOM   1241  C3'  DG A  40     -53.968 -61.147-280.141  1.00  0.00           C  
REMARK-SIMTK-COORDS   -53.968086711   -61.146833039  -280.141118679
ATOM   1242  C4'  DG A  40     -54.732 -59.839-279.945  1.00  0.00           C  
REMARK-SIMTK-COORDS   -54.731681979   -59.839438464  -279.944579390
ATOM   1243  C5'  DG A  40     -55.261 -59.574-278.555  1.00  0.00           C  
REMARK-SIMTK-COORDS   -55.261102906   -59.573523724  -278.555202252
ATOM   1244  O4'  DG A  40     -53.759 -58.800-280.281  1.00  0.00           O  
REMARK-SIMTK-COORDS   -53.759134735   -58.799763662  -280.281212964
ATOM   1245  N2   DG A  40     -49.358 -55.658-282.412  1.00  0.00           N  
REMARK-SIMTK-COORDS   -49.357938651   -55.657722935  -282.411776762
ATOM   1246  O6   DG A  40     -48.717 -55.211-277.896  1.00  0.00           O  
REMARK-SIMTK-COORDS   -48.717348731   -55.211320489  -277.896474511
ATOM   1247  C6   DG A  40     -49.312 -55.832-278.778  1.00  0.00           C  
REMARK-SIMTK-COORDS   -49.311588050   -55.832495569  -278.778198477
ATOM   1248  C5   DG A  40     -50.231 -56.898-278.652  1.00  0.00           C  
REMARK-SIMTK-COORDS   -50.230534566   -56.898363637  -278.651740722
ATOM   1249  N7   DG A  40     -50.718 -57.538-277.510  1.00  0.00           N  
REMARK-SIMTK-COORDS   -50.717564121   -57.538235053  -277.509791169
ATOM   1250  C8   DG A  40     -51.538 -58.442-277.980  1.00  0.00           C  
REMARK-SIMTK-COORDS   -51.537554903   -58.442471770  -277.980459924
ATOM   1251  N9   DG A  40     -51.632 -58.456-279.356  1.00  0.00           N  
REMARK-SIMTK-COORDS   -51.632361596   -58.456052991  -279.355813057
ATOM   1252  C4   DG A  40     -50.788 -57.457-279.787  1.00  0.00           C  
REMARK-SIMTK-COORDS   -50.788231865   -57.457077402  -279.787496704
ATOM   1253  N3   DG A  40     -50.565 -57.117-281.084  1.00  0.00           N  
REMARK-SIMTK-COORDS   -50.564885707   -57.117130949  -281.083919823
ATOM   1254  C2   DG A  40     -49.694 -56.119-281.203  1.00  0.00           C  
REMARK-SIMTK-COORDS   -49.693610119   -56.119158511  -281.203401458
ATOM   1255  N1   DG A  40     -49.096 -55.495-280.126  1.00  0.00           N  
REMARK-SIMTK-COORDS   -49.096230806   -55.495397605  -280.125543726
ATOM   1256  H1'  DG A  40     -52.035 -59.293-281.242  1.00  0.00           H  
REMARK-SIMTK-COORDS   -52.035051229   -59.293483244  -281.242311833
ATOM   1257 1H2'  DG A  40     -51.818 -61.425-280.225  1.00  0.00           H  
REMARK-SIMTK-COORDS   -51.817981564   -61.424689481  -280.225080918
ATOM   1258 2H2'  DG A  40     -52.403 -60.854-278.668  1.00  0.00           H  
REMARK-SIMTK-COORDS   -52.403413046   -60.854223702  -278.668331492
ATOM   1259  H3'  DG A  40     -54.374 -61.939-279.509  1.00  0.00           H  
REMARK-SIMTK-COORDS   -54.373686389   -61.938640865  -279.509335278
ATOM   1260  H4'  DG A  40     -55.583 -59.864-280.625  1.00  0.00           H  
REMARK-SIMTK-COORDS   -55.582729716   -59.863732695  -280.625144992
ATOM   1261 1H5'  DG A  40     -55.402 -58.501-278.425  1.00  0.00           H  
REMARK-SIMTK-COORDS   -55.402400727   -58.500813986  -278.424685029
ATOM   1262 2H5'  DG A  40     -56.219 -60.078-278.434  1.00  0.00           H  
REMARK-SIMTK-COORDS   -56.218755107   -60.077602160  -278.433772464
ATOM   1263  H21  DG A  40     -49.768 -56.080-283.255  1.00  0.00           H  
REMARK-SIMTK-COORDS   -49.767757844   -56.079569226  -283.255366078
ATOM   1264  H22  DG A  40     -48.688 -54.880-282.498  1.00  0.00           H  
REMARK-SIMTK-COORDS   -48.687890388   -54.880469846  -282.498084127
ATOM   1265  H8   DG A  40     -52.097 -59.125-277.341  1.00  0.00           H  
REMARK-SIMTK-COORDS   -52.097477754   -59.124922744  -277.340774791
ATOM   1266  H1   DG A  40     -48.444 -54.724-280.326  1.00  0.00           H  
REMARK-SIMTK-COORDS   -48.443967413   -54.724425983  -280.325711716
ATOM   1267  P    DC A  41     -52.869 -62.921-281.736  1.00  0.00           P  
REMARK-SIMTK-COORDS   -52.868786282   -62.920502383  -281.736379100
ATOM   1268  OP1  DC A  41     -52.210 -63.516-280.549  1.00  0.00           O  
REMARK-SIMTK-COORDS   -52.210445731   -63.515744266  -280.548739500
ATOM   1269  OP2  DC A  41     -53.370 -63.874-282.745  1.00  0.00           O  
REMARK-SIMTK-COORDS   -53.370196810   -63.874090004  -282.744783845
ATOM   1270  O5'  DC A  41     -51.879 -61.872-282.419  1.00  0.00           O  
REMARK-SIMTK-COORDS   -51.879105804   -61.871910898  -282.419093133
ATOM   1271  O3'  DC A  41     -50.092 -61.595-286.239  1.00  0.00           O  
REMARK-SIMTK-COORDS   -50.091531409   -61.595102800  -286.238721525
ATOM   1272  C1'  DC A  41     -49.213 -60.312-283.681  1.00  0.00           C  
REMARK-SIMTK-COORDS   -49.212745236   -60.312090611  -283.680719065
ATOM   1273  C2'  DC A  41     -49.421 -61.798-283.941  1.00  0.00           C  
REMARK-SIMTK-COORDS   -49.421217134   -61.798431294  -283.941387136
ATOM   1274  C3'  DC A  41     -50.587 -61.789-284.916  1.00  0.00           C  
REMARK-SIMTK-COORDS   -50.587295213   -61.788756102  -284.916075447
ATOM   1275  C4'  DC A  41     -51.424 -60.606-284.433  1.00  0.00           C  
REMARK-SIMTK-COORDS   -51.423873164   -60.606045540  -284.433115759
ATOM   1276  C5'  DC A  41     -52.426 -60.894-283.340  1.00  0.00           C  
REMARK-SIMTK-COORDS   -52.426068337   -60.893605015  -283.340036446
ATOM   1277  O4'  DC A  41     -50.439 -59.651-283.925  1.00  0.00           O  
REMARK-SIMTK-COORDS   -50.438560521   -59.650734557  -283.925476201
ATOM   1278  N4   DC A  41     -47.567 -59.013-278.571  1.00  0.00           N  
REMARK-SIMTK-COORDS   -47.567300549   -59.013203299  -278.570634180
ATOM   1279  C4   DC A  41     -47.981 -59.347-279.783  1.00  0.00           C  
REMARK-SIMTK-COORDS   -47.981038837   -59.347418458  -279.783140203
ATOM   1280  N3   DC A  41     -47.481 -58.682-280.831  1.00  0.00           N  
REMARK-SIMTK-COORDS   -47.480698488   -58.681862199  -280.830599702
ATOM   1281  C2   DC A  41     -47.870 -58.980-282.095  1.00  0.00           C  
REMARK-SIMTK-COORDS   -47.870481170   -58.980136218  -282.094868293
ATOM   1282  O2   DC A  41     -47.427 -58.382-283.083  1.00  0.00           O  
REMARK-SIMTK-COORDS   -47.427215898   -58.382088120  -283.083242397
ATOM   1283  N1   DC A  41     -48.799 -60.000-282.286  1.00  0.00           N  
REMARK-SIMTK-COORDS   -48.799413559   -60.000424756  -282.285671640
ATOM   1284  C6   DC A  41     -49.310 -60.682-281.229  1.00  0.00           C  
REMARK-SIMTK-COORDS   -49.309975377   -60.682274566  -281.229044711
ATOM   1285  C5   DC A  41     -48.931 -60.403-279.953  1.00  0.00           C  
REMARK-SIMTK-COORDS   -48.930712487   -60.402559661  -279.953204896
ATOM   1286  H1'  DC A  41     -48.466 -59.897-284.359  1.00  0.00           H  
REMARK-SIMTK-COORDS   -48.466240387   -59.897212519  -284.358966571
ATOM   1287 1H2'  DC A  41     -48.540 -62.269-284.381  1.00  0.00           H  
REMARK-SIMTK-COORDS   -48.539684078   -62.268832846  -284.381417649
ATOM   1288 2H2'  DC A  41     -49.666 -62.347-283.033  1.00  0.00           H  
REMARK-SIMTK-COORDS   -49.666366358   -62.347352868  -283.033135539
ATOM   1289  H3'  DC A  41     -51.159 -62.717-284.877  1.00  0.00           H  
REMARK-SIMTK-COORDS   -51.159336904   -62.716957901  -284.876785199
ATOM   1290  H4'  DC A  41     -51.974 -60.233-285.298  1.00  0.00           H  
REMARK-SIMTK-COORDS   -51.973680685   -60.232820386  -285.297772150
ATOM   1291 1H5'  DC A  41     -52.648 -59.970-282.806  1.00  0.00           H  
REMARK-SIMTK-COORDS   -52.647842193   -59.970399658  -282.805705814
ATOM   1292 2H5'  DC A  41     -53.342 -61.280-283.786  1.00  0.00           H  
REMARK-SIMTK-COORDS   -53.341577530   -61.279546510  -283.786203546
ATOM   1293  H41  DC A  41     -47.935 -59.509-277.745  1.00  0.00           H  
REMARK-SIMTK-COORDS   -47.935241958   -59.508928755  -277.745215261
ATOM   1294  H42  DC A  41     -46.880 -58.255-278.452  1.00  0.00           H  
REMARK-SIMTK-COORDS   -46.879809401   -58.255393438  -278.451671435
ATOM   1295  H6   DC A  41     -50.040 -61.473-281.408  1.00  0.00           H  
REMARK-SIMTK-COORDS   -50.039711586   -61.472678705  -281.408098786
ATOM   1296  H5   DC A  41     -49.332 -60.955-279.103  1.00  0.00           H  
REMARK-SIMTK-COORDS   -49.332253027   -60.954664588  -279.103139402
ATOM   1297  P    DG A  42     -48.827 -62.443-287.101  1.00  0.00           P  
REMARK-SIMTK-COORDS   -48.827213731   -62.442667622  -287.101295355
ATOM   1298  OP1  DG A  42     -48.670 -63.618-286.211  1.00  0.00           O  
REMARK-SIMTK-COORDS   -48.669557474   -63.617640556  -286.211386310
ATOM   1299  OP2  DG A  42     -48.850 -62.727-288.550  1.00  0.00           O  
REMARK-SIMTK-COORDS   -48.850021772   -62.727068598  -288.549674407
ATOM   1300  O5'  DG A  42     -47.691 -61.373-286.772  1.00  0.00           O  
REMARK-SIMTK-COORDS   -47.690666125   -61.373328922  -286.772421084
ATOM   1301  O3'  DG A  42     -44.551 -59.653-289.018  1.00  0.00           O  
REMARK-SIMTK-COORDS   -44.550847925   -59.653123312  -289.018377522
ATOM   1302  C1'  DG A  42     -44.807 -59.860-286.043  1.00  0.00           C  
REMARK-SIMTK-COORDS   -44.807220108   -59.859983442  -286.043469424
ATOM   1303  C2'  DG A  42     -44.836 -61.002-287.052  1.00  0.00           C  
REMARK-SIMTK-COORDS   -44.835580732   -61.001587352  -287.051549375
ATOM   1304  C3'  DG A  42     -45.521 -60.354-288.244  1.00  0.00           C  
REMARK-SIMTK-COORDS   -45.521252229   -60.354188470  -288.243641354
ATOM   1305  C4'  DG A  42     -46.527 -59.411-287.588  1.00  0.00           C  
REMARK-SIMTK-COORDS   -46.526697766   -59.411010080  -287.587531762
ATOM   1306  C5'  DG A  42     -47.867 -60.006-287.224  1.00  0.00           C  
REMARK-SIMTK-COORDS   -47.866851771   -60.005536463  -287.224362901
ATOM   1307  O4'  DG A  42     -45.862 -58.972-286.360  1.00  0.00           O  
REMARK-SIMTK-COORDS   -45.861905765   -58.972279263  -286.360478028
ATOM   1308  N2   DG A  42     -42.077 -57.476-282.211  1.00  0.00           N  
REMARK-SIMTK-COORDS   -42.077134555   -57.476045986  -282.210894692
ATOM   1309  O6   DG A  42     -44.612 -60.632-280.062  1.00  0.00           O  
REMARK-SIMTK-COORDS   -44.611689034   -60.631525263  -280.062274409
ATOM   1310  C6   DG A  42     -44.325 -60.133-281.151  1.00  0.00           C  
REMARK-SIMTK-COORDS   -44.325463686   -60.132641441  -281.151129763
ATOM   1311  C5   DG A  42     -44.810 -60.462-282.437  1.00  0.00           C  
REMARK-SIMTK-COORDS   -44.810269548   -60.462254544  -282.436760922
ATOM   1312  N7   DG A  42     -45.737 -61.431-282.830  1.00  0.00           N  
REMARK-SIMTK-COORDS   -45.736536483   -61.430755929  -282.830101274
ATOM   1313  C8   DG A  42     -45.807 -61.290-284.129  1.00  0.00           C  
REMARK-SIMTK-COORDS   -45.807329783   -61.290371570  -284.128884759
ATOM   1314  N9   DG A  42     -44.993 -60.299-284.634  1.00  0.00           N  
REMARK-SIMTK-COORDS   -44.992718076   -60.299341878  -284.633896557
ATOM   1315  C4   DG A  42     -44.350 -59.765-283.539  1.00  0.00           C  
REMARK-SIMTK-COORDS   -44.350390889   -59.764797848  -283.539119655
ATOM   1316  N3   DG A  42     -43.443 -58.754-283.572  1.00  0.00           N  
REMARK-SIMTK-COORDS   -43.442621231   -58.754320001  -283.571504364
ATOM   1317  C2   DG A  42     -42.980 -58.449-282.362  1.00  0.00           C  
REMARK-SIMTK-COORDS   -42.980104622   -58.449457002  -282.362172756
ATOM   1318  N1   DG A  42     -43.390 -59.085-281.206  1.00  0.00           N  
REMARK-SIMTK-COORDS   -43.390208435   -59.084983309  -281.206474623
ATOM   1319  H1'  DG A  42     -43.871 -59.305-286.109  1.00  0.00           H  
REMARK-SIMTK-COORDS   -43.870509683   -59.305141215  -286.108528499
ATOM   1320 1H2'  DG A  42     -43.835 -61.350-287.310  1.00  0.00           H  
REMARK-SIMTK-COORDS   -43.834930140   -61.349687910  -287.309561766
ATOM   1321 2H2'  DG A  42     -45.398 -61.860-286.688  1.00  0.00           H  
REMARK-SIMTK-COORDS   -45.398485724   -61.859889406  -286.687775333
ATOM   1322  H3'  DG A  42     -46.024 -61.089-288.874  1.00  0.00           H  
REMARK-SIMTK-COORDS   -46.024113514   -61.089240966  -288.874077199
ATOM   1323  H4'  DG A  42     -46.704 -58.597-288.291  1.00  0.00           H  
REMARK-SIMTK-COORDS   -46.704048069   -58.597352544  -288.290774455
ATOM   1324 1H5'  DG A  42     -48.319 -59.411-286.431  1.00  0.00           H  
REMARK-SIMTK-COORDS   -48.319259664   -59.411471803  -286.430561743
ATOM   1325 2H5'  DG A  42     -48.516 -59.987-288.099  1.00  0.00           H  
REMARK-SIMTK-COORDS   -48.515959344   -59.987469161  -288.098588805
ATOM   1326  H21  DG A  42     -41.731 -56.964-283.033  1.00  0.00           H  
REMARK-SIMTK-COORDS   -41.730645716   -56.963842382  -283.032564914
ATOM   1327  H22  DG A  42     -41.727 -57.240-281.272  1.00  0.00           H  
REMARK-SIMTK-COORDS   -41.727433621   -57.239780084  -281.271520602
ATOM   1328  H8   DG A  42     -46.455 -61.903-284.757  1.00  0.00           H  
REMARK-SIMTK-COORDS   -46.454608643   -61.903057982  -284.756654970
ATOM   1329  H1   DG A  42     -42.979 -58.766-280.318  1.00  0.00           H  
REMARK-SIMTK-COORDS   -42.979015317   -58.765564409  -280.318328359
ATOM   1330  P    DA A  43     -43.386 -60.497-289.536  1.00  0.00           P  
REMARK-SIMTK-COORDS   -43.386157367   -60.496899732  -289.535921287
ATOM   1331  OP1  DA A  43     -43.539 -61.952-289.291  1.00  0.00           O  
REMARK-SIMTK-COORDS   -43.538915534   -61.952075020  -289.291195271
ATOM   1332  OP2  DA A  43     -42.878 -60.114-290.868  1.00  0.00           O  
REMARK-SIMTK-COORDS   -42.878361326   -60.114124093  -290.867791773
ATOM   1333  O5'  DA A  43     -42.467 -59.863-288.397  1.00  0.00           O  
REMARK-SIMTK-COORDS   -42.466756681   -59.862977081  -288.397441839
ATOM   1334  O3'  DA A  43     -38.760 -57.833-288.422  1.00  0.00           O  
REMARK-SIMTK-COORDS   -38.759810540   -57.832565387  -288.422011266
ATOM   1335  C1'  DA A  43     -40.071 -59.274-286.149  1.00  0.00           C  
REMARK-SIMTK-COORDS   -40.071004962   -59.273811618  -286.149361823
ATOM   1336  C2'  DA A  43     -39.711 -59.844-287.515  1.00  0.00           C  
REMARK-SIMTK-COORDS   -39.711471337   -59.843758032  -287.515290320
ATOM   1337  C3'  DA A  43     -39.931 -58.645-288.426  1.00  0.00           C  
REMARK-SIMTK-COORDS   -39.931414856   -58.644961654  -288.425836362
ATOM   1338  C4'  DA A  43     -41.124 -57.943-287.780  1.00  0.00           C  
REMARK-SIMTK-COORDS   -41.124489595   -57.942974179  -287.780490524
ATOM   1339  C5'  DA A  43     -42.493 -58.427-288.197  1.00  0.00           C  
REMARK-SIMTK-COORDS   -42.493423090   -58.426653837  -288.196966303
ATOM   1340  O4'  DA A  43     -40.957 -58.190-286.348  1.00  0.00           O  
REMARK-SIMTK-COORDS   -40.956669464   -58.189715346  -286.347895606
ATOM   1341  N6   DA A  43     -42.112 -62.666-281.580  1.00  0.00           N  
REMARK-SIMTK-COORDS   -42.111502830   -62.665713169  -281.579994874
ATOM   1342  C6   DA A  43     -41.361 -61.689-282.119  1.00  0.00           C  
REMARK-SIMTK-COORDS   -41.361077711   -61.689359438  -282.119179938
ATOM   1343  C5   DA A  43     -41.371 -61.382-283.496  1.00  0.00           C  
REMARK-SIMTK-COORDS   -41.371363485   -61.382040032  -283.496212249
ATOM   1344  N7   DA A  43     -42.071 -61.912-284.565  1.00  0.00           N  
REMARK-SIMTK-COORDS   -42.071221087   -61.911916477  -284.564725838
ATOM   1345  C8   DA A  43     -41.660 -61.214-285.582  1.00  0.00           C  
REMARK-SIMTK-COORDS   -41.659663176   -61.214472383  -285.581694776
ATOM   1346  N9   DA A  43     -40.746 -60.251-285.252  1.00  0.00           N  
REMARK-SIMTK-COORDS   -40.746002492   -60.251041039  -285.251723259
ATOM   1347  C4   DA A  43     -40.560 -60.359-283.896  1.00  0.00           C  
REMARK-SIMTK-COORDS   -40.560228916   -60.359407673  -283.896064433
ATOM   1348  N3   DA A  43     -39.743 -59.613-283.130  1.00  0.00           N  
REMARK-SIMTK-COORDS   -39.743055392   -59.613335945  -283.129786802
ATOM   1349  C2   DA A  43     -39.819 -60.001-281.874  1.00  0.00           C  
REMARK-SIMTK-COORDS   -39.818780871   -60.000620842  -281.874366927
ATOM   1350  N1   DA A  43     -40.557 -60.962-281.329  1.00  0.00           N  
REMARK-SIMTK-COORDS   -40.557231353   -60.962263994  -281.329000688
ATOM   1351  H1'  DA A  43     -39.186 -58.895-285.638  1.00  0.00           H  
REMARK-SIMTK-COORDS   -39.186393326   -58.895490772  -285.638329935
ATOM   1352 1H2'  DA A  43     -38.678 -60.190-287.560  1.00  0.00           H  
REMARK-SIMTK-COORDS   -38.677895512   -60.190201682  -287.559830295
ATOM   1353 2H2'  DA A  43     -40.350 -60.678-287.796  1.00  0.00           H  
REMARK-SIMTK-COORDS   -40.350388556   -60.678422659  -287.796433962
ATOM   1354  H3'  DA A  43     -40.159 -58.947-289.449  1.00  0.00           H  
REMARK-SIMTK-COORDS   -40.158618056   -58.947072038  -289.449445185
ATOM   1355  H4'  DA A  43     -41.052 -56.888-288.044  1.00  0.00           H  
REMARK-SIMTK-COORDS   -41.051604638   -56.887682584  -288.043825734
ATOM   1356 1H5'  DA A  43     -43.213 -58.178-287.418  1.00  0.00           H  
REMARK-SIMTK-COORDS   -43.213255884   -58.178087419  -287.417958932
ATOM   1357 2H5'  DA A  43     -42.782 -57.932-289.123  1.00  0.00           H  
REMARK-SIMTK-COORDS   -42.782301560   -57.931525620  -289.123231534
ATOM   1358  H61  DA A  43     -42.066 -62.849-280.569  1.00  0.00           H  
REMARK-SIMTK-COORDS   -42.065981939   -62.849464823  -280.568860769
ATOM   1359  H62  DA A  43     -42.729 -63.230-282.181  1.00  0.00           H  
REMARK-SIMTK-COORDS   -42.729381148   -63.229721934  -282.180889621
ATOM   1360  H8   DA A  43     -42.010 -61.381-286.600  1.00  0.00           H  
REMARK-SIMTK-COORDS   -42.010061242   -61.380735334  -286.600155784
ATOM   1361  H2   DA A  43     -39.184 -59.451-281.179  1.00  0.00           H  
REMARK-SIMTK-COORDS   -39.183542411   -59.451476868  -281.178864235
ATOM   1362  P    DC A  44     -37.471 -58.455-288.846  1.00  0.00           P  
REMARK-SIMTK-COORDS   -37.471184399   -58.455146728  -288.845693017
ATOM   1363  OP1  DC A  44     -37.690 -59.823-289.373  1.00  0.00           O  
REMARK-SIMTK-COORDS   -37.689969291   -59.823313623  -289.373391337
ATOM   1364  OP2  DC A  44     -36.522 -57.614-289.600  1.00  0.00           O  
REMARK-SIMTK-COORDS   -36.522093217   -57.614104838  -289.600342914
ATOM   1365  O5'  DC A  44     -37.027 -58.544-287.316  1.00  0.00           O  
REMARK-SIMTK-COORDS   -37.027467423   -58.543539335  -287.315852505
ATOM   1366  O3'  DC A  44     -33.576 -57.337-285.197  1.00  0.00           O  
REMARK-SIMTK-COORDS   -33.575722884   -57.336997971  -285.196578201
ATOM   1367  C1'  DC A  44     -35.605 -59.397-284.421  1.00  0.00           C  
REMARK-SIMTK-COORDS   -35.604657460   -59.396923000  -284.420759047
ATOM   1368  C2'  DC A  44     -34.774 -59.358-285.697  1.00  0.00           C  
REMARK-SIMTK-COORDS   -34.773590580   -59.357703461  -285.696849431
ATOM   1369  C3'  DC A  44     -34.661 -57.864-285.956  1.00  0.00           C  
REMARK-SIMTK-COORDS   -34.661020986   -57.864374050  -285.955971709
ATOM   1370  C4'  DC A  44     -36.012 -57.334-285.480  1.00  0.00           C  
REMARK-SIMTK-COORDS   -36.011584756   -57.334235477  -285.479686503
ATOM   1371  C5'  DC A  44     -37.136 -57.357-286.488  1.00  0.00           C  
REMARK-SIMTK-COORDS   -37.136071960   -57.357188794  -286.488105897
ATOM   1372  O4'  DC A  44     -36.368 -58.208-284.361  1.00  0.00           O  
REMARK-SIMTK-COORDS   -36.367826655   -58.207829759  -284.361168404
ATOM   1373  N4   DC A  44     -39.075 -63.672-283.987  1.00  0.00           N  
REMARK-SIMTK-COORDS   -39.075229098   -63.671781064  -283.986840806
ATOM   1374  C4   DC A  44     -38.250 -62.645-284.122  1.00  0.00           C  
REMARK-SIMTK-COORDS   -38.250116156   -62.645213510  -284.122478891
ATOM   1375  N3   DC A  44     -37.596 -62.209-283.040  1.00  0.00           N  
REMARK-SIMTK-COORDS   -37.595585565   -62.209402734  -283.039826743
ATOM   1376  C2   DC A  44     -36.740 -61.160-283.120  1.00  0.00           C  
REMARK-SIMTK-COORDS   -36.740043697   -61.160148823  -283.119747598
ATOM   1377  O2   DC A  44     -36.122 -60.733-282.137  1.00  0.00           O  
REMARK-SIMTK-COORDS   -36.121548614   -60.733344168  -282.136726429
ATOM   1378  N1   DC A  44     -36.548 -60.546-284.355  1.00  0.00           N  
REMARK-SIMTK-COORDS   -36.548161673   -60.545667758  -284.355022592
ATOM   1379  C6   DC A  44     -37.206 -60.983-285.459  1.00  0.00           C  
REMARK-SIMTK-COORDS   -37.206024652   -60.982977382  -285.458666372
ATOM   1380  C5   DC A  44     -38.066 -62.035-285.402  1.00  0.00           C  
REMARK-SIMTK-COORDS   -38.065610536   -62.035498164  -285.402451497
ATOM   1381  H1'  DC A  44     -34.965 -59.430-283.538  1.00  0.00           H  
REMARK-SIMTK-COORDS   -34.964642347   -59.429582548  -283.538303944
ATOM   1382 1H2'  DC A  44     -33.790 -59.813-285.564  1.00  0.00           H  
REMARK-SIMTK-COORDS   -33.790178318   -59.813004983  -285.564162400
ATOM   1383 2H2'  DC A  44     -35.262 -59.869-286.525  1.00  0.00           H  
REMARK-SIMTK-COORDS   -35.262397343   -59.869463241  -286.524801046
ATOM   1384  H3'  DC A  44     -34.503 -57.645-287.013  1.00  0.00           H  
REMARK-SIMTK-COORDS   -34.503056306   -57.644655347  -287.012903520
ATOM   1385  H4'  DC A  44     -35.857 -56.298-285.179  1.00  0.00           H  
REMARK-SIMTK-COORDS   -35.856728590   -56.297585456  -285.178700953
ATOM   1386 1H5'  DC A  44     -38.090 -57.363-285.961  1.00  0.00           H  
REMARK-SIMTK-COORDS   -38.089576038   -57.363456387  -285.961046421
ATOM   1387 2H5'  DC A  44     -37.076 -56.466-287.112  1.00  0.00           H  
REMARK-SIMTK-COORDS   -37.075898278   -56.466350058  -287.111771251
ATOM   1388  H41  DC A  44     -39.593 -64.029-284.804  1.00  0.00           H  
REMARK-SIMTK-COORDS   -39.592522153   -64.029162421  -284.803619516
ATOM   1389  H42  DC A  44     -39.203 -64.112-283.064  1.00  0.00           H  
REMARK-SIMTK-COORDS   -39.202812540   -64.111630899  -283.064167198
ATOM   1390  H6   DC A  44     -37.040 -60.479-286.412  1.00  0.00           H  
REMARK-SIMTK-COORDS   -37.040180647   -60.479264993  -286.411600575
ATOM   1391  H5   DC A  44     -38.589 -62.395-286.289  1.00  0.00           H  
REMARK-SIMTK-COORDS   -38.588541878   -62.394791341  -286.289084016
ATOM   1392  P    DG A  45     -32.030 -57.784-285.080  1.00  0.00           P  
REMARK-SIMTK-COORDS   -32.030030860   -57.784446130  -285.079840974
ATOM   1393  OP1  DG A  45     -32.027 -58.672-286.267  1.00  0.00           O  
REMARK-SIMTK-COORDS   -32.027459663   -58.672417578  -286.266792994
ATOM   1394  OP2  DG A  45     -30.867 -56.886-284.942  1.00  0.00           O  
REMARK-SIMTK-COORDS   -30.866706154   -56.886195515  -284.941900910
ATOM   1395  O5'  DG A  45     -32.200 -58.665-283.761  1.00  0.00           O  
REMARK-SIMTK-COORDS   -32.200044284   -58.664543311  -283.760785104
ATOM   1396  O3'  DG A  45     -29.817 -59.281-280.325  1.00  0.00           O  
REMARK-SIMTK-COORDS   -29.817425749   -59.280795649  -280.324908510
ATOM   1397  C1'  DG A  45     -31.983 -61.033-281.420  1.00  0.00           C  
REMARK-SIMTK-COORDS   -31.982957824   -61.032922153  -281.419951678
ATOM   1398  C2'  DG A  45     -30.729 -60.558-282.143  1.00  0.00           C  
REMARK-SIMTK-COORDS   -30.729023889   -60.558233953  -282.142869238
ATOM   1399  C3'  DG A  45     -30.531 -59.171-281.555  1.00  0.00           C  
REMARK-SIMTK-COORDS   -30.530733168   -59.170742264  -281.554735237
ATOM   1400  C4'  DG A  45     -31.962 -58.680-281.350  1.00  0.00           C  
REMARK-SIMTK-COORDS   -31.961819108   -58.679852174  -281.349781702
ATOM   1401  C5'  DG A  45     -32.618 -58.011-282.534  1.00  0.00           C  
REMARK-SIMTK-COORDS   -32.618290337   -58.011074994  -282.534327441
ATOM   1402  O4'  DG A  45     -32.714 -59.890-281.020  1.00  0.00           O  
REMARK-SIMTK-COORDS   -32.714398642   -59.890186679  -281.019920472
ATOM   1403  N2   DG A  45     -34.486 -65.131-279.236  1.00  0.00           N  
REMARK-SIMTK-COORDS   -34.485964154   -65.130574972  -279.236066449
ATOM   1404  O6   DG A  45     -35.806 -65.148-283.624  1.00  0.00           O  
REMARK-SIMTK-COORDS   -35.806397981   -65.147747542  -283.623975360
ATOM   1405  C6   DG A  45     -35.118 -64.579-282.776  1.00  0.00           C  
REMARK-SIMTK-COORDS   -35.118252470   -64.578686722  -282.776012190
ATOM   1406  C5   DG A  45     -34.284 -63.447-282.919  1.00  0.00           C  
REMARK-SIMTK-COORDS   -34.284451079   -63.446922567  -282.918890238
ATOM   1407  N7   DG A  45     -34.010 -62.666-284.044  1.00  0.00           N  
REMARK-SIMTK-COORDS   -34.009670150   -62.665681785  -284.043541420
ATOM   1408  C8   DG A  45     -33.181 -61.756-283.600  1.00  0.00           C  
REMARK-SIMTK-COORDS   -33.180839701   -61.755573189  -283.600483378
ATOM   1409  N9   DG A  45     -32.879 -61.873-282.260  1.00  0.00           N  
REMARK-SIMTK-COORDS   -32.878520206   -61.873040463  -282.260493317
ATOM   1410  C4   DG A  45     -33.593 -62.965-281.822  1.00  0.00           C  
REMARK-SIMTK-COORDS   -33.593346991   -62.965464681  -281.821756498
ATOM   1411  N3   DG A  45     -33.592 -63.453-280.553  1.00  0.00           N  
REMARK-SIMTK-COORDS   -33.592130538   -63.452589221  -280.553344813
ATOM   1412  C2   DG A  45     -34.371 -64.523-280.421  1.00  0.00           C  
REMARK-SIMTK-COORDS   -34.370681655   -64.522913935  -280.420645281
ATOM   1413  N1   DG A  45     -35.104 -65.065-281.458  1.00  0.00           N  
REMARK-SIMTK-COORDS   -35.104374790   -65.065341781  -281.457555796
ATOM   1414  H1'  DG A  45     -31.726 -61.598-280.523  1.00  0.00           H  
REMARK-SIMTK-COORDS   -31.726058541   -61.597907072  -280.523121817
ATOM   1415 1H2'  DG A  45     -29.870 -61.200-281.945  1.00  0.00           H  
REMARK-SIMTK-COORDS   -29.870116325   -61.200182840  -281.944815147
ATOM   1416 2H2'  DG A  45     -30.866 -60.516-283.222  1.00  0.00           H  
REMARK-SIMTK-COORDS   -30.865711862   -60.515949349  -283.222408219
ATOM   1417  H3'  DG A  45     -29.983 -58.515-282.233  1.00  0.00           H  
REMARK-SIMTK-COORDS   -29.982547772   -58.514556284  -282.232624409
ATOM   1418  H4'  DG A  45     -31.936 -57.958-280.533  1.00  0.00           H  
REMARK-SIMTK-COORDS   -31.935774252   -57.958124716  -280.533403639
ATOM   1419 1H5'  DG A  45     -33.701 -58.081-282.431  1.00  0.00           H  
REMARK-SIMTK-COORDS   -33.700926989   -58.081372119  -282.431069545
ATOM   1420 2H5'  DG A  45     -32.329 -56.961-282.559  1.00  0.00           H  
REMARK-SIMTK-COORDS   -32.328996592   -56.961493803  -282.559356505
ATOM   1421  H21  DG A  45     -33.965 -64.776-278.423  1.00  0.00           H  
REMARK-SIMTK-COORDS   -33.965293355   -64.775779458  -278.423311220
ATOM   1422  H22  DG A  45     -35.095 -65.955-279.138  1.00  0.00           H  
REMARK-SIMTK-COORDS   -35.095314895   -65.954906545  -279.137551819
ATOM   1423  H8   DG A  45     -32.766 -60.972-284.235  1.00  0.00           H  
REMARK-SIMTK-COORDS   -32.766252437   -60.972338602  -284.235393594
ATOM   1424  H1   DG A  45     -35.685 -65.889-281.247  1.00  0.00           H  
REMARK-SIMTK-COORDS   -35.685485802   -65.888717569  -281.247141192
ATOM   1425  P    DT A  46     -28.425 -59.963-280.406  1.00  0.00           P  
REMARK-SIMTK-COORDS   -28.424761544   -59.963168771  -280.405745595
ATOM   1426  OP1  DT A  46     -28.021 -60.214-281.810  1.00  0.00           O  
REMARK-SIMTK-COORDS   -28.021399485   -60.213751081  -281.810134628
ATOM   1427  OP2  DT A  46     -27.370 -59.441-279.514  1.00  0.00           O  
REMARK-SIMTK-COORDS   -27.370101845   -59.441320700  -279.513886015
ATOM   1428  O5'  DT A  46     -29.052 -61.294-279.791  1.00  0.00           O  
REMARK-SIMTK-COORDS   -29.052086175   -61.294368513  -279.790545582
ATOM   1429  O3'  DT A  46     -28.014 -63.787-276.539  1.00  0.00           O  
REMARK-SIMTK-COORDS   -28.013622247   -63.787325483  -276.539339004
ATOM   1430  C1'  DT A  46     -29.688 -64.455-278.930  1.00  0.00           C  
REMARK-SIMTK-COORDS   -29.687598084   -64.454754762  -278.930044350
ATOM   1431  C2'  DT A  46     -28.256 -63.937-278.925  1.00  0.00           C  
REMARK-SIMTK-COORDS   -28.255703083   -63.937292407  -278.924620495
ATOM   1432  C3'  DT A  46     -28.256 -63.017-277.714  1.00  0.00           C  
REMARK-SIMTK-COORDS   -28.255983984   -63.016850838  -277.714345221
ATOM   1433  C4'  DT A  46     -29.664 -62.426-277.738  1.00  0.00           C  
REMARK-SIMTK-COORDS   -29.663803955   -62.425804720  -277.737527446
ATOM   1434  C5'  DT A  46     -29.861 -61.194-278.591  1.00  0.00           C  
REMARK-SIMTK-COORDS   -29.861113982   -61.194331931  -278.590715306
ATOM   1435  O4'  DT A  46     -30.499 -63.503-278.270  1.00  0.00           O  
REMARK-SIMTK-COORDS   -30.499129836   -63.502926168  -278.270219720
ATOM   1436  O4   DT A  46     -31.818 -65.321-283.945  1.00  0.00           O  
REMARK-SIMTK-COORDS   -31.818318553   -65.320814238  -283.945449944
ATOM   1437  C4   DT A  46     -31.317 -65.083-282.841  1.00  0.00           C  
REMARK-SIMTK-COORDS   -31.316704542   -65.082944313  -282.840945402
ATOM   1438  N3   DT A  46     -31.561 -65.903-281.763  1.00  0.00           N  
REMARK-SIMTK-COORDS   -31.560629482   -65.902918850  -281.763325162
ATOM   1439  C2   DT A  46     -31.065 -65.754-280.483  1.00  0.00           C  
REMARK-SIMTK-COORDS   -31.065082393   -65.753506799  -280.483149345
ATOM   1440  O2   DT A  46     -31.337 -66.535-279.590  1.00  0.00           O  
REMARK-SIMTK-COORDS   -31.337177439   -66.534841357  -279.589918360
ATOM   1441  N1   DT A  46     -30.246 -64.660-280.294  1.00  0.00           N  
REMARK-SIMTK-COORDS   -30.246444698   -64.660021674  -280.294097486
ATOM   1442  C6   DT A  46     -29.947 -63.787-281.311  1.00  0.00           C  
REMARK-SIMTK-COORDS   -29.947290571   -63.787091323  -281.310697904
ATOM   1443  C5   DT A  46     -30.445 -63.969-282.550  1.00  0.00           C  
REMARK-SIMTK-COORDS   -30.445415435   -63.969055170  -282.550048048
ATOM   1444  C7   DT A  46     -30.156 -63.045-283.693  1.00  0.00           C  
REMARK-SIMTK-COORDS   -30.156389053   -63.044815865  -283.692865818
ATOM   1445  H1'  DT A  46     -29.764 -65.396-278.384  1.00  0.00           H  
REMARK-SIMTK-COORDS   -29.764196078   -65.396120807  -278.384348724
ATOM   1446 1H2'  DT A  46     -27.525 -64.740-278.812  1.00  0.00           H  
REMARK-SIMTK-COORDS   -27.525023885   -64.740471529  -278.811588606
ATOM   1447 2H2'  DT A  46     -28.009 -63.395-279.836  1.00  0.00           H  
REMARK-SIMTK-COORDS   -28.008620179   -63.394815853  -279.835774832
ATOM   1448  H3'  DT A  46     -27.500 -62.235-277.796  1.00  0.00           H  
REMARK-SIMTK-COORDS   -27.499931610   -62.234654642  -277.795597413
ATOM   1449  H4'  DT A  46     -29.914 -62.160-276.710  1.00  0.00           H  
REMARK-SIMTK-COORDS   -29.913683922   -62.160279789  -276.710081334
ATOM   1450 1H5'  DT A  46     -30.913 -61.111-278.862  1.00  0.00           H  
REMARK-SIMTK-COORDS   -30.913218077   -61.111198916  -278.862406076
ATOM   1451 2H5'  DT A  46     -29.568 -60.314-278.021  1.00  0.00           H  
REMARK-SIMTK-COORDS   -29.568374646   -60.313542387  -278.021272193
ATOM   1452  H3   DT A  46     -32.179 -66.710-281.928  1.00  0.00           H  
REMARK-SIMTK-COORDS   -32.178986581   -66.710295663  -281.927867494
ATOM   1453  H6   DT A  46     -29.299 -62.934-281.113  1.00  0.00           H  
REMARK-SIMTK-COORDS   -29.298757081   -62.933863360  -281.113276133
ATOM   1454  H71  DT A  46     -30.753 -63.337-284.559  1.00  0.00           H  
REMARK-SIMTK-COORDS   -30.753009473   -63.337486605  -284.558691385
ATOM   1455  H72  DT A  46     -30.410 -62.023-283.408  1.00  0.00           H  
REMARK-SIMTK-COORDS   -30.409918213   -62.023409969  -283.408190633
ATOM   1456  H73  DT A  46     -29.098 -63.099-283.946  1.00  0.00           H  
REMARK-SIMTK-COORDS   -29.097775869   -63.098808960  -283.946473532
ATOM   1457  P    DA A  47     -26.631 -64.751-276.457  1.00  0.00           P  
REMARK-SIMTK-COORDS   -26.631165029   -64.750590308  -276.456748496
ATOM   1458  OP1  DA A  47     -25.773 -64.399-277.614  1.00  0.00           O  
REMARK-SIMTK-COORDS   -25.772500780   -64.399160177  -277.614312131
ATOM   1459  OP2  DA A  47     -25.941 -64.903-275.161  1.00  0.00           O  
REMARK-SIMTK-COORDS   -25.940813509   -64.903283748  -275.161236052
ATOM   1460  O5'  DA A  47     -27.459 -66.071-276.794  1.00  0.00           O  
REMARK-SIMTK-COORDS   -27.458826286   -66.071362781  -276.794132431
ATOM   1461  O3'  DA A  47     -27.658 -69.923-275.064  1.00  0.00           O  
REMARK-SIMTK-COORDS   -27.657597379   -69.922547001  -275.063960428
ATOM   1462  C1'  DA A  47     -28.415 -69.094-277.839  1.00  0.00           C  
REMARK-SIMTK-COORDS   -28.414527986   -69.093812606  -277.839138324
ATOM   1463  C2'  DA A  47     -27.062 -68.914-277.162  1.00  0.00           C  
REMARK-SIMTK-COORDS   -27.062358878   -68.913528835  -277.161642593
ATOM   1464  C3'  DA A  47     -27.464 -68.669-275.715  1.00  0.00           C  
REMARK-SIMTK-COORDS   -27.463900997   -68.668905552  -275.714747512
ATOM   1465  C4'  DA A  47     -28.765 -67.881-275.852  1.00  0.00           C  
REMARK-SIMTK-COORDS   -28.765107256   -67.881089052  -275.852197269
ATOM   1466  C5'  DA A  47     -28.631 -66.384-275.999  1.00  0.00           C  
REMARK-SIMTK-COORDS   -28.630779699   -66.383793781  -275.998621232
ATOM   1467  O4'  DA A  47     -29.385 -68.416-277.065  1.00  0.00           O  
REMARK-SIMTK-COORDS   -29.384570024   -68.416334323  -277.065107562
ATOM   1468  N6   DA A  47     -29.375 -67.889-283.685  1.00  0.00           N  
REMARK-SIMTK-COORDS   -29.374843625   -67.889045597  -283.684997742
ATOM   1469  C6   DA A  47     -29.507 -68.619-282.564  1.00  0.00           C  
REMARK-SIMTK-COORDS   -29.506539013   -68.619112771  -282.563934297
ATOM   1470  C5   DA A  47     -28.911 -68.259-281.337  1.00  0.00           C  
REMARK-SIMTK-COORDS   -28.910666501   -68.259395086  -281.336616841
ATOM   1471  N7   DA A  47     -28.126 -67.185-280.961  1.00  0.00           N  
REMARK-SIMTK-COORDS   -28.125671831   -67.184815188  -280.960648212
ATOM   1472  C8   DA A  47     -27.885 -67.402-279.702  1.00  0.00           C  
REMARK-SIMTK-COORDS   -27.884693674   -67.402027933  -279.701766903
ATOM   1473  N9   DA A  47     -28.471 -68.541-279.220  1.00  0.00           N  
REMARK-SIMTK-COORDS   -28.470655588   -68.540701867  -279.220178585
ATOM   1474  C4   DA A  47     -29.139 -69.097-280.283  1.00  0.00           C  
REMARK-SIMTK-COORDS   -29.138547472   -69.096609841  -280.282700470
ATOM   1475  N3   DA A  47     -29.860 -70.233-280.279  1.00  0.00           N  
REMARK-SIMTK-COORDS   -29.860102912   -70.232797407  -280.279156307
ATOM   1476  C2   DA A  47     -30.355 -70.460-281.477  1.00  0.00           C  
REMARK-SIMTK-COORDS   -30.354517898   -70.460467172  -281.477289563
ATOM   1477  N1   DA A  47     -30.233 -69.746-282.592  1.00  0.00           N  
REMARK-SIMTK-COORDS   -30.233124462   -69.746278742  -282.592049411
ATOM   1478  H1'  DA A  47     -28.694 -70.146-277.881  1.00  0.00           H  
REMARK-SIMTK-COORDS   -28.693592081   -70.146030803  -277.881305804
ATOM   1479 1H2'  DA A  47     -26.433 -69.800-277.253  1.00  0.00           H  
REMARK-SIMTK-COORDS   -26.432516858   -69.799649502  -277.253158665
ATOM   1480 2H2'  DA A  47     -26.506 -68.071-277.567  1.00  0.00           H  
REMARK-SIMTK-COORDS   -26.505610472   -68.071151782  -277.567048702
ATOM   1481  H3'  DA A  47     -26.710 -68.094-275.174  1.00  0.00           H  
REMARK-SIMTK-COORDS   -26.710343454   -68.093639404  -275.174481940
ATOM   1482  H4'  DA A  47     -29.349 -68.075-274.953  1.00  0.00           H  
REMARK-SIMTK-COORDS   -29.349413865   -68.074980489  -274.952591857
ATOM   1483 1H5'  DA A  47     -29.522 -65.991-276.487  1.00  0.00           H  
REMARK-SIMTK-COORDS   -29.521530052   -65.990515212  -276.487183180
ATOM   1484 2H5'  DA A  47     -28.535 -65.934-275.011  1.00  0.00           H  
REMARK-SIMTK-COORDS   -28.535346035   -65.933975333  -275.011136660
ATOM   1485  H61  DA A  47     -29.830 -68.197-284.555  1.00  0.00           H  
REMARK-SIMTK-COORDS   -29.829902620   -68.196783701  -284.554737686
ATOM   1486  H62  DA A  47     -28.816 -67.024-283.672  1.00  0.00           H  
REMARK-SIMTK-COORDS   -28.816499685   -67.023582508  -283.671593047
ATOM   1487  H8   DA A  47     -27.275 -66.739-279.088  1.00  0.00           H  
REMARK-SIMTK-COORDS   -27.274782235   -66.739378520  -279.088098595
ATOM   1488  H2   DA A  47     -30.953 -71.367-281.569  1.00  0.00           H  
REMARK-SIMTK-COORDS   -30.952673725   -71.367423257  -281.569220336
ATOM   1489  P    DG A  48     -26.403 -71.304-275.038  1.00  0.00           P  
REMARK-SIMTK-COORDS   -26.402875389   -71.303621086  -275.037539959
ATOM   1490  OP1  DG A  48     -25.188 -70.623-275.545  1.00  0.00           O  
REMARK-SIMTK-COORDS   -25.187923275   -70.622622767  -275.544972369
ATOM   1491  OP2  DG A  48     -26.209 -72.190-273.873  1.00  0.00           O  
REMARK-SIMTK-COORDS   -26.208620308   -72.189650651  -273.872884400
ATOM   1492  O5'  DG A  48     -27.094 -72.109-276.228  1.00  0.00           O  
REMARK-SIMTK-COORDS   -27.094055023   -72.109410703  -276.227648277
ATOM   1493  O3'  DG A  48     -27.977 -76.192-276.874  1.00  0.00           O  
REMARK-SIMTK-COORDS   -27.977306940   -76.191516081  -276.874307176
ATOM   1494  C1'  DG A  48     -27.703 -74.008-278.903  1.00  0.00           C  
REMARK-SIMTK-COORDS   -27.702635752   -74.008373766  -278.903356553
ATOM   1495  C2'  DG A  48     -26.666 -74.447-277.877  1.00  0.00           C  
REMARK-SIMTK-COORDS   -26.666116607   -74.446997993  -277.876942480
ATOM   1496  C3'  DG A  48     -27.538 -74.846-276.698  1.00  0.00           C  
REMARK-SIMTK-COORDS   -27.537879194   -74.846495536  -276.697626702
ATOM   1497  C4'  DG A  48     -28.691 -73.848-276.773  1.00  0.00           C  
REMARK-SIMTK-COORDS   -28.690698528   -73.848305682  -276.772530619
ATOM   1498  C5'  DG A  48     -28.477 -72.523-276.080  1.00  0.00           C  
REMARK-SIMTK-COORDS   -28.477278970   -72.523021815  -276.080114008
ATOM   1499  O4'  DG A  48     -28.864 -73.605-278.205  1.00  0.00           O  
REMARK-SIMTK-COORDS   -28.864446600   -73.604958401  -278.204552864
ATOM   1500  N2   DG A  48     -29.034 -73.908-284.006  1.00  0.00           N  
REMARK-SIMTK-COORDS   -29.034432092   -73.907636931  -284.006426668
ATOM   1501  O6   DG A  48     -26.611 -70.075-283.347  1.00  0.00           O  
REMARK-SIMTK-COORDS   -26.610613735   -70.075171286  -283.346959726
ATOM   1502  C6   DG A  48     -27.063 -71.091-282.817  1.00  0.00           C  
REMARK-SIMTK-COORDS   -27.063103970   -71.090633796  -282.817332992
ATOM   1503  C5   DG A  48     -26.947 -71.524-281.477  1.00  0.00           C  
REMARK-SIMTK-COORDS   -26.946572560   -71.523664374  -281.477394953
ATOM   1504  N7   DG A  48     -26.296 -70.932-280.392  1.00  0.00           N  
REMARK-SIMTK-COORDS   -26.296492935   -70.932100202  -280.391977839
ATOM   1505  C8   DG A  48     -26.516 -71.761-279.403  1.00  0.00           C  
REMARK-SIMTK-COORDS   -26.515507886   -71.760598184  -279.403452905
ATOM   1506  N9   DG A  48     -27.263 -72.866-279.750  1.00  0.00           N  
REMARK-SIMTK-COORDS   -27.263101148   -72.866044659  -279.749662965
ATOM   1507  C4   DG A  48     -27.542 -72.711-281.089  1.00  0.00           C  
REMARK-SIMTK-COORDS   -27.541579721   -72.710517420  -281.089483461
ATOM   1508  N3   DG A  48     -28.258 -73.576-281.853  1.00  0.00           N  
REMARK-SIMTK-COORDS   -28.258259968   -73.576371521  -281.852913942
ATOM   1509  C2   DG A  48     -28.361 -73.173-283.116  1.00  0.00           C  
REMARK-SIMTK-COORDS   -28.361088246   -73.172851132  -283.116220572
ATOM   1510  N1   DG A  48     -27.809 -71.998-283.589  1.00  0.00           N  
REMARK-SIMTK-COORDS   -27.808891274   -71.998354572  -283.588823296
ATOM   1511  H1'  DG A  48     -27.976 -74.835-279.560  1.00  0.00           H  
REMARK-SIMTK-COORDS   -27.975973473   -74.835332805  -279.559812370
ATOM   1512 1H2'  DG A  48     -26.065 -75.286-278.229  1.00  0.00           H  
REMARK-SIMTK-COORDS   -26.065409469   -75.286102225  -278.229222232
ATOM   1513 2H2'  DG A  48     -25.982 -73.642-277.611  1.00  0.00           H  
REMARK-SIMTK-COORDS   -25.982437820   -73.642317694  -277.610580073
ATOM   1514  H3'  DG A  48     -27.005 -74.762-275.749  1.00  0.00           H  
REMARK-SIMTK-COORDS   -27.005051752   -74.762364670  -275.749134259
ATOM   1515  H4'  DG A  48     -29.555 -74.327-276.313  1.00  0.00           H  
REMARK-SIMTK-COORDS   -29.555430366   -74.327323926  -276.313376647
ATOM   1516 1H5'  DG A  48     -29.134 -71.776-276.526  1.00  0.00           H  
REMARK-SIMTK-COORDS   -29.133882119   -71.775987032  -276.525666854
ATOM   1517 2H5'  DG A  48     -28.720 -72.627-275.024  1.00  0.00           H  
REMARK-SIMTK-COORDS   -28.719582889   -72.627306594  -275.023538646
ATOM   1518  H21  DG A  48     -29.470 -74.794-283.718  1.00  0.00           H  
REMARK-SIMTK-COORDS   -29.469551465   -74.793625331  -283.717905114
ATOM   1519  H22  DG A  48     -29.116 -73.587-284.982  1.00  0.00           H  
REMARK-SIMTK-COORDS   -29.116460914   -73.587101314  -284.981651868
ATOM   1520  H8   DG A  48     -26.140 -71.591-278.394  1.00  0.00           H  
REMARK-SIMTK-COORDS   -26.140254089   -71.591038566  -278.394055004
ATOM   1521  H1   DG A  48     -27.956 -71.771-284.582  1.00  0.00           H  
REMARK-SIMTK-COORDS   -27.956005473   -71.771388059  -284.582179030
ATOM   1522  P    DG A  49     -26.655 -77.558-277.193  1.00  0.00           P  
REMARK-SIMTK-COORDS   -26.654908685   -77.557674152  -277.192651113
ATOM   1523  OP1  DG A  49     -25.319 -76.967-276.937  1.00  0.00           O  
REMARK-SIMTK-COORDS   -25.319406076   -76.967211362  -276.937422833
ATOM   1524  OP2  DG A  49     -26.882 -78.907-276.639  1.00  0.00           O  
REMARK-SIMTK-COORDS   -26.881667902   -78.907193035  -276.638949892
ATOM   1525  O5'  DG A  49     -26.944 -77.555-278.761  1.00  0.00           O  
REMARK-SIMTK-COORDS   -26.943786943   -77.555117466  -278.761066496
ATOM   1526  O3'  DG A  49     -27.698 -80.590-281.604  1.00  0.00           O  
REMARK-SIMTK-COORDS   -27.698072898   -80.589811056  -281.604229087
ATOM   1527  C1'  DG A  49     -26.703 -77.807-282.080  1.00  0.00           C  
REMARK-SIMTK-COORDS   -26.703390401   -77.807193519  -282.079878508
ATOM   1528  C2'  DG A  49     -26.075 -78.869-281.187  1.00  0.00           C  
REMARK-SIMTK-COORDS   -26.075063095   -78.869446102  -281.187066520
ATOM   1529  C3'  DG A  49     -27.297 -79.601-280.658  1.00  0.00           C  
REMARK-SIMTK-COORDS   -27.297488927   -79.601405729  -280.657666679
ATOM   1530  C4'  DG A  49     -28.329 -78.485-280.518  1.00  0.00           C  
REMARK-SIMTK-COORDS   -28.329223795   -78.484731264  -280.517855020
ATOM   1531  C5'  DG A  49     -28.312 -77.713-279.220  1.00  0.00           C  
REMARK-SIMTK-COORDS   -28.311635827   -77.713147854  -279.219503871
ATOM   1532  O4'  DG A  49     -28.016 -77.566-281.612  1.00  0.00           O  
REMARK-SIMTK-COORDS   -28.016312729   -77.565656354  -281.612150215
ATOM   1533  N2   DG A  49     -26.286 -75.053-286.560  1.00  0.00           N  
REMARK-SIMTK-COORDS   -26.286041920   -75.053458585  -286.559601508
ATOM   1534  O6   DG A  49     -24.089 -72.537-283.423  1.00  0.00           O  
REMARK-SIMTK-COORDS   -24.089320124   -72.537281733  -283.422588215
ATOM   1535  C6   DG A  49     -24.723 -73.573-283.627  1.00  0.00           C  
REMARK-SIMTK-COORDS   -24.722946626   -73.573249506  -283.626804347
ATOM   1536  C5   DG A  49     -25.066 -74.601-282.720  1.00  0.00           C  
REMARK-SIMTK-COORDS   -25.065858558   -74.600917814  -282.719700023
ATOM   1537  N7   DG A  49     -24.788 -74.730-281.357  1.00  0.00           N  
REMARK-SIMTK-COORDS   -24.788427055   -74.730337148  -281.356995213
ATOM   1538  C8   DG A  49     -25.346 -75.867-281.028  1.00  0.00           C  
REMARK-SIMTK-COORDS   -25.345865957   -75.867328340  -281.028253826
ATOM   1539  N9   DG A  49     -25.974 -76.510-282.074  1.00  0.00           N  
REMARK-SIMTK-COORDS   -25.974154400   -76.510074658  -282.073672308
ATOM   1540  C4   DG A  49     -25.793 -75.690-283.165  1.00  0.00           C  
REMARK-SIMTK-COORDS   -25.793182284   -75.689823332  -283.165136854
ATOM   1541  N3   DG A  49     -26.248 -75.935-284.422  1.00  0.00           N  
REMARK-SIMTK-COORDS   -26.247854656   -75.935473692  -284.421754908
ATOM   1542  C2   DG A  49     -25.918 -74.972-285.278  1.00  0.00           C  
REMARK-SIMTK-COORDS   -25.918061090   -74.972019408  -285.277522427
ATOM   1543  N1   DG A  49     -25.204 -73.845-284.919  1.00  0.00           N  
REMARK-SIMTK-COORDS   -25.203818402   -73.845474975  -284.919092484
ATOM   1544  H1'  DG A  49     -26.773 -78.156-283.111  1.00  0.00           H  
REMARK-SIMTK-COORDS   -26.773212234   -78.155597942  -283.111017814
ATOM   1545 1H2'  DG A  49     -25.420 -79.541-281.743  1.00  0.00           H  
REMARK-SIMTK-COORDS   -25.419586232   -79.540868564  -281.742573460
ATOM   1546 2H2'  DG A  49     -25.491 -78.435-280.377  1.00  0.00           H  
REMARK-SIMTK-COORDS   -25.490702982   -78.435312250  -280.377173282
ATOM   1547  H3'  DG A  49     -27.102 -80.080-279.697  1.00  0.00           H  
REMARK-SIMTK-COORDS   -27.102341064   -80.079917888  -279.696644085
ATOM   1548  H4'  DG A  49     -29.312 -78.946-280.616  1.00  0.00           H  
REMARK-SIMTK-COORDS   -29.311673363   -78.946378741  -280.616427101
ATOM   1549 1H5'  DG A  49     -28.762 -76.733-279.379  1.00  0.00           H  
REMARK-SIMTK-COORDS   -28.761518899   -76.733366508  -279.378688467
ATOM   1550 2H5'  DG A  49     -28.890 -78.255-278.473  1.00  0.00           H  
REMARK-SIMTK-COORDS   -28.889923284   -78.254920087  -278.472506906
ATOM   1551  H21  DG A  49     -26.820 -75.868-286.891  1.00  0.00           H  
REMARK-SIMTK-COORDS   -26.820094858   -75.867580817  -286.890571975
ATOM   1552  H22  DG A  49     -26.034 -74.301-287.216  1.00  0.00           H  
REMARK-SIMTK-COORDS   -26.033663009   -74.301427280  -287.216328089
ATOM   1553  H8   DG A  49     -25.317 -76.271-280.016  1.00  0.00           H  
REMARK-SIMTK-COORDS   -25.316697092   -76.270671499  -280.015873723
ATOM   1554  H1   DG A  49     -25.010 -73.153-285.656  1.00  0.00           H  
REMARK-SIMTK-COORDS   -25.009986168   -73.152775354  -285.655644111
ATOM   1555  P    DC A  50     -26.194 -81.785-281.978  1.00  0.00           P  
REMARK-SIMTK-COORDS   -26.194386326   -81.784957740  -281.977840712
ATOM   1556  OP1  DC A  50     -24.974 -81.626-281.151  1.00  0.00           O  
REMARK-SIMTK-COORDS   -24.974200556   -81.625955836  -281.150750583
ATOM   1557  OP2  DC A  50     -26.628 -83.172-282.232  1.00  0.00           O  
REMARK-SIMTK-COORDS   -26.628362082   -83.172341857  -282.231715392
ATOM   1558  O5'  DC A  50     -26.001 -81.010-283.359  1.00  0.00           O  
REMARK-SIMTK-COORDS   -26.001084877   -81.010484419  -283.359121142
ATOM   1559  O3'  DC A  50     -25.986 -82.214-287.411  1.00  0.00           O  
REMARK-SIMTK-COORDS   -25.986420061   -82.213670816  -287.410507749
ATOM   1560  C1'  DC A  50     -24.789 -79.751-286.201  1.00  0.00           C  
REMARK-SIMTK-COORDS   -24.788959920   -79.750797644  -286.201331605
ATOM   1561  C2'  DC A  50     -24.498 -81.197-285.823  1.00  0.00           C  
REMARK-SIMTK-COORDS   -24.498097273   -81.197443572  -285.822872253
ATOM   1562  C3'  DC A  50     -25.850 -81.859-286.036  1.00  0.00           C  
REMARK-SIMTK-COORDS   -25.849706306   -81.858797476  -286.036444336
ATOM   1563  C4'  DC A  50     -26.832 -80.766-285.621  1.00  0.00           C  
REMARK-SIMTK-COORDS   -26.832031317   -80.765964630  -285.620907402
ATOM   1564  C5'  DC A  50     -27.174 -80.693-284.151  1.00  0.00           C  
REMARK-SIMTK-COORDS   -27.174151013   -80.693214205  -284.151360026
ATOM   1565  O4'  DC A  50     -26.171 -79.520-286.010  1.00  0.00           O  
REMARK-SIMTK-COORDS   -26.170980563   -79.519859992  -286.010000104
ATOM   1566  N4   DC A  50     -22.011 -75.946-283.318  1.00  0.00           N  
REMARK-SIMTK-COORDS   -22.011086143   -75.945629386  -283.318333892
ATOM   1567  C4   DC A  50     -22.680 -76.875-283.982  1.00  0.00           C  
REMARK-SIMTK-COORDS   -22.680156499   -76.875367099  -283.982399133
ATOM   1568  N3   DC A  50     -22.891 -76.693-285.291  1.00  0.00           N  
REMARK-SIMTK-COORDS   -22.891073835   -76.692966110  -285.291108710
ATOM   1569  C2   DC A  50     -23.572 -77.611-286.020  1.00  0.00           C  
REMARK-SIMTK-COORDS   -23.572378075   -77.611191708  -286.020464099
ATOM   1570  O2   DC A  50     -23.785 -77.470-287.231  1.00  0.00           O  
REMARK-SIMTK-COORDS   -23.784553687   -77.470384301  -287.231324860
ATOM   1571  N1   DC A  50     -24.045 -78.756-285.383  1.00  0.00           N  
REMARK-SIMTK-COORDS   -24.044810540   -78.755823650  -285.382549306
ATOM   1572  C6   DC A  50     -23.833 -78.950-284.056  1.00  0.00           C  
REMARK-SIMTK-COORDS   -23.833042903   -78.949969887  -284.056082304
ATOM   1573  C5   DC A  50     -23.149 -78.044-283.306  1.00  0.00           C  
REMARK-SIMTK-COORDS   -23.149402279   -78.044389208  -283.306144220
ATOM   1574  H1'  DC A  50     -24.560 -79.568-287.252  1.00  0.00           H  
REMARK-SIMTK-COORDS   -24.560401209   -79.568069100  -287.251942948
ATOM   1575 1H2'  DC A  50     -23.732 -81.645-286.459  1.00  0.00           H  
REMARK-SIMTK-COORDS   -23.731897768   -81.645310243  -286.458764353
ATOM   1576 2H2'  DC A  50     -24.166 -81.296-284.790  1.00  0.00           H  
REMARK-SIMTK-COORDS   -24.165554354   -81.296129664  -284.790394524
ATOM   1577  H3'  DC A  50     -25.969 -82.750-285.419  1.00  0.00           H  
REMARK-SIMTK-COORDS   -25.969492253   -82.750434487  -285.419217661
ATOM   1578  H4'  DC A  50     -27.757 -80.947-286.169  1.00  0.00           H  
REMARK-SIMTK-COORDS   -27.757493642   -80.946894271  -286.168629915
ATOM   1579 1H5'  DC A  50     -27.517 -79.687-283.913  1.00  0.00           H  
REMARK-SIMTK-COORDS   -27.516851726   -79.686881705  -283.912923196
ATOM   1580 2H5'  DC A  50     -27.969 -81.405-283.933  1.00  0.00           H  
REMARK-SIMTK-COORDS   -27.969227632   -81.404861341  -283.933221254
ATOM   1581  H41  DC A  50     -21.833 -76.060-282.309  1.00  0.00           H  
REMARK-SIMTK-COORDS   -21.833398193   -76.059583293  -282.309432261
ATOM   1582  H42  DC A  50     -21.671 -75.106-283.809  1.00  0.00           H  
REMARK-SIMTK-COORDS   -21.670622076   -75.106497656  -283.809265820
ATOM   1583  H6   DC A  50     -24.219 -79.853-283.582  1.00  0.00           H  
REMARK-SIMTK-COORDS   -24.219061734   -79.853098386  -283.582096675
ATOM   1584  H5   DC A  50     -22.970 -78.202-282.242  1.00  0.00           H  
REMARK-SIMTK-COORDS   -22.969860398   -78.201943400  -282.242373855
ATOM   1585  P    DA A  51     -24.559 -83.297-288.332  1.00  0.00           P  
REMARK-SIMTK-COORDS   -24.559065899   -83.296932825  -288.332382358
ATOM   1586  OP1  DA A  51     -23.653 -83.816-287.279  1.00  0.00           O  
REMARK-SIMTK-COORDS   -23.652747149   -83.815879325  -287.278797119
ATOM   1587  OP2  DA A  51     -24.947 -84.258-289.384  1.00  0.00           O  
REMARK-SIMTK-COORDS   -24.946841429   -84.257541478  -289.383626456
ATOM   1588  O5'  DA A  51     -23.913 -81.996-288.992  1.00  0.00           O  
REMARK-SIMTK-COORDS   -23.913325549   -81.996279125  -288.991632199
ATOM   1589  O3'  DA A  51     -22.681 -81.007-292.912  1.00  0.00           O  
REMARK-SIMTK-COORDS   -22.681065986   -81.006523167  -292.911650631
ATOM   1590  C1'  DA A  51     -21.824 -79.762-290.327  1.00  0.00           C  
REMARK-SIMTK-COORDS   -21.824034559   -79.762170792  -290.327382592
ATOM   1591  C2'  DA A  51     -21.723 -81.230-290.720  1.00  0.00           C  
REMARK-SIMTK-COORDS   -21.723017434   -81.230420683  -290.719685788
ATOM   1592  C3'  DA A  51     -22.967 -81.415-291.576  1.00  0.00           C  
REMARK-SIMTK-COORDS   -22.966901446   -81.415091266  -291.575975073
ATOM   1593  C4'  DA A  51     -23.985 -80.502-290.897  1.00  0.00           C  
REMARK-SIMTK-COORDS   -23.985186461   -80.501609033  -290.896761676
ATOM   1594  C5'  DA A  51     -24.766 -81.101-289.751  1.00  0.00           C  
REMARK-SIMTK-COORDS   -24.765597009   -81.101409863  -289.751084871
ATOM   1595  O4'  DA A  51     -23.186 -79.387-290.386  1.00  0.00           O  
REMARK-SIMTK-COORDS   -23.186027796   -79.387190374  -290.386086165
ATOM   1596  N6   DA A  51     -19.383 -77.510-285.276  1.00  0.00           N  
REMARK-SIMTK-COORDS   -19.382648387   -77.509918260  -285.276171441
ATOM   1597  C6   DA A  51     -19.688 -77.488-286.585  1.00  0.00           C  
REMARK-SIMTK-COORDS   -19.687821115   -77.487526267  -286.585176103
ATOM   1598  C5   DA A  51     -20.397 -78.524-287.228  1.00  0.00           C  
REMARK-SIMTK-COORDS   -20.397461911   -78.523848804  -287.227993760
ATOM   1599  N7   DA A  51     -20.934 -79.712-286.767  1.00  0.00           N  
REMARK-SIMTK-COORDS   -20.933611598   -79.712266536  -286.767018914
ATOM   1600  C8   DA A  51     -21.470 -80.242-287.826  1.00  0.00           C  
REMARK-SIMTK-COORDS   -21.469643951   -80.242295802  -287.826156438
ATOM   1601  N9   DA A  51     -21.335 -79.475-288.951  1.00  0.00           N  
REMARK-SIMTK-COORDS   -21.334605983   -79.475230345  -288.950981906
ATOM   1602  C4   DA A  51     -20.639 -78.358-288.561  1.00  0.00           C  
REMARK-SIMTK-COORDS   -20.639106060   -78.357876182  -288.561282623
ATOM   1603  N3   DA A  51     -20.271 -77.322-289.339  1.00  0.00           N  
REMARK-SIMTK-COORDS   -20.271304174   -77.322487069  -289.338629495
ATOM   1604  C2   DA A  51     -19.615 -76.431-288.627  1.00  0.00           C  
REMARK-SIMTK-COORDS   -19.614586767   -76.431282605  -288.627096046
ATOM   1605  N1   DA A  51     -19.308 -76.441-287.333  1.00  0.00           N  
REMARK-SIMTK-COORDS   -19.308276251   -76.440969372  -287.333430311
ATOM   1606  H1'  DA A  51     -21.272 -79.132-291.024  1.00  0.00           H  
REMARK-SIMTK-COORDS   -21.272010259   -79.132371151  -291.024117538
ATOM   1607 1H2'  DA A  51     -20.816 -81.445-291.287  1.00  0.00           H  
REMARK-SIMTK-COORDS   -20.816382099   -81.445421135  -291.287200701
ATOM   1608 2H2'  DA A  51     -21.734 -81.891-289.855  1.00  0.00           H  
REMARK-SIMTK-COORDS   -21.734296598   -81.891243064  -289.855331370
ATOM   1609  H3'  DA A  51     -23.309 -82.451-291.580  1.00  0.00           H  
REMARK-SIMTK-COORDS   -23.308522086   -82.451404595  -291.580100970
ATOM   1610  H4'  DA A  51     -24.700 -80.199-291.662  1.00  0.00           H  
REMARK-SIMTK-COORDS   -24.699956137   -80.199421756  -291.662323666
ATOM   1611 1H5'  DA A  51     -25.126 -80.301-289.105  1.00  0.00           H  
REMARK-SIMTK-COORDS   -25.125508801   -80.301232903  -289.105347048
ATOM   1612 2H5'  DA A  51     -25.617 -81.653-290.147  1.00  0.00           H  
REMARK-SIMTK-COORDS   -25.617347118   -81.652955744  -290.147176896
ATOM   1613  H61  DA A  51     -18.862 -76.728-284.857  1.00  0.00           H  
REMARK-SIMTK-COORDS   -18.862203586   -76.728002688  -284.856678597
ATOM   1614  H62  DA A  51     -19.669 -78.311-284.696  1.00  0.00           H  
REMARK-SIMTK-COORDS   -19.668754523   -78.311329178  -284.695794132
ATOM   1615  H8   DA A  51     -21.979 -81.206-287.818  1.00  0.00           H  
REMARK-SIMTK-COORDS   -21.979169986   -81.205628105  -287.818469285
ATOM   1616  H2   DA A  51     -19.272 -75.556-289.179  1.00  0.00           H  
REMARK-SIMTK-COORDS   -19.272332637   -75.555572746  -289.179187844
ATOM   1617  P    DT A  52     -21.169 -81.782-293.845  1.00  0.00           P  
REMARK-SIMTK-COORDS   -21.169278234   -81.782239137  -293.845194415
ATOM   1618  OP1  DT A  52     -20.634 -82.916-293.054  1.00  0.00           O  
REMARK-SIMTK-COORDS   -20.634254790   -82.916024746  -293.053941543
ATOM   1619  OP2  DT A  52     -21.271 -82.002-295.302  1.00  0.00           O  
REMARK-SIMTK-COORDS   -21.271048468   -82.001899481  -295.301710173
ATOM   1620  O5'  DT A  52     -20.304 -80.476-293.548  1.00  0.00           O  
REMARK-SIMTK-COORDS   -20.303981260   -80.475654846  -293.548211860
ATOM   1621  O3'  DT A  52     -17.936 -77.926-295.948  1.00  0.00           O  
REMARK-SIMTK-COORDS   -17.936254249   -77.926159748  -295.947697126
ATOM   1622  C1'  DT A  52     -17.824 -78.317-292.982  1.00  0.00           C  
REMARK-SIMTK-COORDS   -17.824204846   -78.316500380  -292.981519768
ATOM   1623  C2'  DT A  52     -17.674 -79.384-294.057  1.00  0.00           C  
REMARK-SIMTK-COORDS   -17.673579202   -79.384038252  -294.056598745
ATOM   1624  C3'  DT A  52     -18.618 -78.881-295.137  1.00  0.00           C  
REMARK-SIMTK-COORDS   -18.617674698   -78.880989414  -295.137156269
ATOM   1625  C4'  DT A  52     -19.751 -78.251-294.331  1.00  0.00           C  
REMARK-SIMTK-COORDS   -19.751215625   -78.250652780  -294.331184375
ATOM   1626  C5'  DT A  52     -20.858 -79.179-293.890  1.00  0.00           C  
REMARK-SIMTK-COORDS   -20.858377999   -79.179438944  -293.889671362
ATOM   1627  O4'  DT A  52     -19.092 -77.710-293.142  1.00  0.00           O  
REMARK-SIMTK-COORDS   -19.091689000   -77.710106596  -293.141833521
ATOM   1628  O4   DT A  52     -17.475 -80.182-287.800  1.00  0.00           O  
REMARK-SIMTK-COORDS   -17.474791371   -80.181638373  -287.800449175
ATOM   1629  C4   DT A  52     -17.580 -79.808-288.974  1.00  0.00           C  
REMARK-SIMTK-COORDS   -17.580134470   -79.808230496  -288.974160549
ATOM   1630  N3   DT A  52     -17.054 -78.604-289.382  1.00  0.00           N  
REMARK-SIMTK-COORDS   -17.053878294   -78.604124693  -289.381967677
ATOM   1631  C2   DT A  52     -17.100 -78.072-290.655  1.00  0.00           C  
REMARK-SIMTK-COORDS   -17.099527248   -78.071857251  -290.655289530
ATOM   1632  O2   DT A  52     -16.602 -76.993-290.923  1.00  0.00           O  
REMARK-SIMTK-COORDS   -16.602120140   -76.993219535  -290.922699043
ATOM   1633  N1   DT A  52     -17.747 -78.848-291.593  1.00  0.00           N  
REMARK-SIMTK-COORDS   -17.747472329   -78.847656682  -291.593330262
ATOM   1634  C6   DT A  52     -18.303 -80.063-291.278  1.00  0.00           C  
REMARK-SIMTK-COORDS   -18.303455057   -80.062769550  -291.278114584
ATOM   1635  C5   DT A  52     -18.234 -80.553-290.024  1.00  0.00           C  
REMARK-SIMTK-COORDS   -18.233669291   -80.552964026  -290.024293496
ATOM   1636  C7   DT A  52     -18.828 -81.869-289.625  1.00  0.00           C  
REMARK-SIMTK-COORDS   -18.827777144   -81.868783020  -289.624990059
ATOM   1637  H1'  DT A  52     -17.065 -77.541-293.093  1.00  0.00           H  
REMARK-SIMTK-COORDS   -17.065278728   -77.540971582  -293.092907516
ATOM   1638 1H2'  DT A  52     -16.650 -79.457-294.428  1.00  0.00           H  
REMARK-SIMTK-COORDS   -16.649501458   -79.457190700  -294.427649272
ATOM   1639 2H2'  DT A  52     -17.966 -80.371-293.703  1.00  0.00           H  
REMARK-SIMTK-COORDS   -17.965597281   -80.371442603  -293.702633933
ATOM   1640  H3'  DT A  52     -18.987 -79.692-295.767  1.00  0.00           H  
REMARK-SIMTK-COORDS   -18.986808404   -79.691538432  -295.767075785
ATOM   1641  H4'  DT A  52     -20.197 -77.479-294.960  1.00  0.00           H  
REMARK-SIMTK-COORDS   -20.196978150   -77.479371528  -294.959682586
ATOM   1642 1H5'  DT A  52     -21.359 -78.753-293.021  1.00  0.00           H  
REMARK-SIMTK-COORDS   -21.358895746   -78.752983130  -293.020610131
ATOM   1643 2H5'  DT A  52     -21.579 -79.288-294.699  1.00  0.00           H  
REMARK-SIMTK-COORDS   -21.578533044   -79.288330589  -294.699159670
ATOM   1644  H3   DT A  52     -16.579 -78.040-288.662  1.00  0.00           H  
REMARK-SIMTK-COORDS   -16.579020382   -78.040150714  -288.662425938
ATOM   1645  H6   DT A  52     -18.810 -80.639-292.052  1.00  0.00           H  
REMARK-SIMTK-COORDS   -18.809694815   -80.639336252  -292.051975777
ATOM   1646  H71  DT A  52     -18.737 -81.997-288.545  1.00  0.00           H  
REMARK-SIMTK-COORDS   -18.737321031   -81.997221950  -288.544903427
ATOM   1647  H72  DT A  52     -19.881 -81.892-289.904  1.00  0.00           H  
REMARK-SIMTK-COORDS   -19.881296048   -81.892433876  -289.904499551
ATOM   1648  H73  DT A  52     -18.299 -82.676-290.132  1.00  0.00           H  
REMARK-SIMTK-COORDS   -18.299492707   -82.676055779  -290.132060316
ATOM   1649  P    DA A  53     -16.358 -78.389-296.717  1.00  0.00           P  
REMARK-SIMTK-COORDS   -16.358422202   -78.388911306  -296.717412850
ATOM   1650  OP1  DA A  53     -16.112 -79.843-296.556  1.00  0.00           O  
REMARK-SIMTK-COORDS   -16.112300825   -79.842950997  -296.556310876
ATOM   1651  OP2  DA A  53     -16.062 -77.826-298.049  1.00  0.00           O  
REMARK-SIMTK-COORDS   -16.061919563   -77.825670236  -298.048990366
ATOM   1652  O5'  DA A  53     -15.556 -77.589-295.595  1.00  0.00           O  
REMARK-SIMTK-COORDS   -15.556246159   -77.589343215  -295.594694959
ATOM   1653  O3'  DA A  53     -12.511 -74.660-295.699  1.00  0.00           O  
REMARK-SIMTK-COORDS   -12.511203593   -74.659945569  -295.699433719
ATOM   1654  C1'  DA A  53     -13.242 -76.497-293.452  1.00  0.00           C  
REMARK-SIMTK-COORDS   -13.241939340   -76.497236178  -293.451824881
ATOM   1655  C2'  DA A  53     -12.844 -76.890-294.869  1.00  0.00           C  
REMARK-SIMTK-COORDS   -12.844469854   -76.889678517  -294.868818536
ATOM   1656  C3'  DA A  53     -13.430 -75.750-295.689  1.00  0.00           C  
REMARK-SIMTK-COORDS   -13.430319035   -75.749793361  -295.688589582
ATOM   1657  C4'  DA A  53     -14.716 -75.415-294.935  1.00  0.00           C  
REMARK-SIMTK-COORDS   -14.715752456   -75.415263520  -294.934642829
ATOM   1658  C5'  DA A  53     -15.939 -76.221-295.303  1.00  0.00           C  
REMARK-SIMTK-COORDS   -15.939003553   -76.220944693  -295.303304735
ATOM   1659  O4'  DA A  53     -14.389 -75.675-293.532  1.00  0.00           O  
REMARK-SIMTK-COORDS   -14.389386890   -75.675034008  -293.532010372
ATOM   1660  N6   DA A  53     -14.009 -80.512-288.997  1.00  0.00           N  
REMARK-SIMTK-COORDS   -14.009441624   -80.511572994  -288.997188850
ATOM   1661  C6   DA A  53     -13.577 -79.349-289.515  1.00  0.00           C  
REMARK-SIMTK-COORDS   -13.576736218   -79.349024402  -289.515234990
ATOM   1662  C5   DA A  53     -13.763 -78.992-290.868  1.00  0.00           C  
REMARK-SIMTK-COORDS   -13.763065216   -78.992148482  -290.867525669
ATOM   1663  N7   DA A  53     -14.376 -79.637-291.926  1.00  0.00           N  
REMARK-SIMTK-COORDS   -14.375680633   -79.637128601  -291.926295709
ATOM   1664  C8   DA A  53     -14.231 -78.810-292.919  1.00  0.00           C  
REMARK-SIMTK-COORDS   -14.231036948   -78.810237655  -292.918950518
ATOM   1665  N9   DA A  53     -13.576 -77.657-292.581  1.00  0.00           N  
REMARK-SIMTK-COORDS   -13.576497400   -77.657353988  -292.580876220
ATOM   1666  C4   DA A  53     -13.274 -77.775-291.247  1.00  0.00           C  
REMARK-SIMTK-COORDS   -13.274013791   -77.775492605  -291.247229740
ATOM   1667  N3   DA A  53     -12.626 -76.877-290.483  1.00  0.00           N  
REMARK-SIMTK-COORDS   -12.625530044   -76.877476381  -290.482630046
ATOM   1668  C2   DA A  53     -12.510 -77.328-289.252  1.00  0.00           C  
REMARK-SIMTK-COORDS   -12.509970420   -77.328375566  -289.251720261
ATOM   1669  N1   DA A  53     -12.935 -78.474-288.727  1.00  0.00           N  
REMARK-SIMTK-COORDS   -12.934504986   -78.473890970  -288.727262579
ATOM   1670  H1'  DA A  53     -12.451 -75.924-292.968  1.00  0.00           H  
REMARK-SIMTK-COORDS   -12.451424061   -75.924327464  -292.968421117
ATOM   1671 1H2'  DA A  53     -11.762 -76.951-294.993  1.00  0.00           H  
REMARK-SIMTK-COORDS   -11.762268643   -76.950871263  -294.992842674
ATOM   1672 2H2'  DA A  53     -13.264 -77.849-295.166  1.00  0.00           H  
REMARK-SIMTK-COORDS   -13.264142943   -77.848713144  -295.165549191
ATOM   1673  H3'  DA A  53     -13.643 -76.053-296.715  1.00  0.00           H  
REMARK-SIMTK-COORDS   -13.643249579   -76.053470277  -296.714800045
ATOM   1674  H4'  DA A  53     -14.937 -74.367-295.135  1.00  0.00           H  
REMARK-SIMTK-COORDS   -14.936797832   -74.366773503  -295.134906722
ATOM   1675 1H5'  DA A  53     -16.642 -76.206-294.471  1.00  0.00           H  
REMARK-SIMTK-COORDS   -16.641895707   -76.205696509  -294.471134612
ATOM   1676 2H5'  DA A  53     -16.411 -75.777-296.179  1.00  0.00           H  
REMARK-SIMTK-COORDS   -16.410528000   -75.776722225  -296.179033627
ATOM   1677  H61  DA A  53     -13.847 -80.723-288.004  1.00  0.00           H  
REMARK-SIMTK-COORDS   -13.846872567   -80.723277246  -288.003719368
ATOM   1678  H62  DA A  53     -14.501 -81.189-289.597  1.00  0.00           H  
REMARK-SIMTK-COORDS   -14.501313272   -81.189484814  -289.596731881
ATOM   1679  H8   DA A  53     -14.597 -79.015-293.925  1.00  0.00           H  
REMARK-SIMTK-COORDS   -14.597404913   -79.015464482  -293.924605262
ATOM   1680  H2   DA A  53     -11.991 -76.665-288.560  1.00  0.00           H  
REMARK-SIMTK-COORDS   -11.990867265   -76.664596228  -288.559809931
ATOM   1681  P    DC A  54     -10.978 -74.966-296.262  1.00  0.00           P  
REMARK-SIMTK-COORDS   -10.977716780   -74.966228184  -296.261956789
ATOM   1682  OP1  DC A  54     -10.841 -76.322-296.846  1.00  0.00           O  
REMARK-SIMTK-COORDS   -10.840676337   -76.322247651  -296.845604047
ATOM   1683  OP2  DC A  54     -10.325 -73.872-297.006  1.00  0.00           O  
REMARK-SIMTK-COORDS   -10.324838084   -73.871904823  -297.006152859
ATOM   1684  O5'  DC A  54     -10.461 -74.986-294.753  1.00  0.00           O  
REMARK-SIMTK-COORDS   -10.461376452   -74.985938070  -294.752614486
ATOM   1685  O3'  DC A  54      -7.377 -72.963-292.689  1.00  0.00           O  
REMARK-SIMTK-COORDS    -7.377041362   -72.963364088  -292.689200437
ATOM   1686  C1'  DC A  54      -8.738 -75.524-291.947  1.00  0.00           C  
REMARK-SIMTK-COORDS    -8.737828185   -75.524333127  -291.946597713
ATOM   1687  C2'  DC A  54      -8.004 -75.214-293.245  1.00  0.00           C  
REMARK-SIMTK-COORDS    -8.003939662   -75.214249256  -293.245009292
ATOM   1688  C3'  DC A  54      -8.311 -73.738-293.438  1.00  0.00           C  
REMARK-SIMTK-COORDS    -8.310772690   -73.738259681  -293.437771495
ATOM   1689  C4'  DC A  54      -9.733 -73.613-292.895  1.00  0.00           C  
REMARK-SIMTK-COORDS    -9.732650742   -73.613218376  -292.895051976
ATOM   1690  C5'  DC A  54     -10.851 -73.905-293.868  1.00  0.00           C  
REMARK-SIMTK-COORDS   -10.851219408   -73.904704339  -293.867547772
ATOM   1691  O4'  DC A  54      -9.791 -74.591-291.808  1.00  0.00           O  
REMARK-SIMTK-COORDS    -9.790924490   -74.590723049  -291.807740252
ATOM   1692  N4   DC A  54     -10.901 -80.595-291.603  1.00  0.00           N  
REMARK-SIMTK-COORDS   -10.900618834   -80.595020906  -291.603048505
ATOM   1693  C4   DC A  54     -10.391 -79.378-291.717  1.00  0.00           C  
REMARK-SIMTK-COORDS   -10.390589146   -79.378464712  -291.716673964
ATOM   1694  N3   DC A  54      -9.833 -78.821-290.636  1.00  0.00           N  
REMARK-SIMTK-COORDS    -9.832502993   -78.820539585  -290.636055438
ATOM   1695  C2   DC A  54      -9.297 -77.576-290.694  1.00  0.00           C  
REMARK-SIMTK-COORDS    -9.296953036   -77.575908306  -290.693953835
ATOM   1696  O2   DC A  54      -8.775 -77.033-289.712  1.00  0.00           O  
REMARK-SIMTK-COORDS    -8.775365422   -77.032837504  -289.712093629
ATOM   1697  N1   DC A  54      -9.332 -76.888-291.905  1.00  0.00           N  
REMARK-SIMTK-COORDS    -9.331671445   -76.888053269  -291.904722219
ATOM   1698  C6   DC A  54      -9.893 -77.448-293.006  1.00  0.00           C  
REMARK-SIMTK-COORDS    -9.893458313   -77.447565621  -293.006264067
ATOM   1699  C5   DC A  54     -10.433 -78.696-292.972  1.00  0.00           C  
REMARK-SIMTK-COORDS   -10.433031650   -78.695579492  -292.972058929
ATOM   1700  H1'  DC A  54      -8.076 -75.414-291.087  1.00  0.00           H  
REMARK-SIMTK-COORDS    -8.075567711   -75.413578281  -291.087204073
ATOM   1701 1H2'  DC A  54      -6.929 -75.389-293.165  1.00  0.00           H  
REMARK-SIMTK-COORDS    -6.929271975   -75.389295615  -293.164677885
ATOM   1702 2H2'  DC A  54      -8.371 -75.809-294.080  1.00  0.00           H  
REMARK-SIMTK-COORDS    -8.371159116   -75.809345140  -294.080081002
ATOM   1703  H3'  DC A  54      -8.264 -73.446-294.488  1.00  0.00           H  
REMARK-SIMTK-COORDS    -8.263664150   -73.445695827  -294.487781579
ATOM   1704  H4'  DC A  54      -9.851 -72.585-292.551  1.00  0.00           H  
REMARK-SIMTK-COORDS    -9.851227199   -72.585160036  -292.551174568
ATOM   1705 1H5'  DC A  54     -11.744 -74.189-293.312  1.00  0.00           H  
REMARK-SIMTK-COORDS   -11.743934985   -74.189270146  -293.311596155
ATOM   1706 2H5'  DC A  54     -11.061 -73.009-294.451  1.00  0.00           H  
REMARK-SIMTK-COORDS   -11.061110810   -73.009108383  -294.450665670
ATOM   1707  H41  DC A  54     -11.337 -81.050-292.419  1.00  0.00           H  
REMARK-SIMTK-COORDS   -11.336517665   -81.049823846  -292.418883963
ATOM   1708  H42  DC A  54     -10.865 -81.086-290.698  1.00  0.00           H  
REMARK-SIMTK-COORDS   -10.864722632   -81.086128490  -290.698285108
ATOM   1709  H6   DC A  54      -9.911 -76.884-293.939  1.00  0.00           H  
REMARK-SIMTK-COORDS    -9.911132306   -76.883541535  -293.939472758
ATOM   1710  H5   DC A  54     -10.877 -79.151-293.858  1.00  0.00           H  
REMARK-SIMTK-COORDS   -10.876834992   -79.151223364  -293.857549333
ATOM   1711  P    DT A  55      -5.802 -73.041-292.785  1.00  0.00           P  
REMARK-SIMTK-COORDS    -5.801742856   -73.040953588  -292.785199648
ATOM   1712  OP1  DT A  55      -5.571 -73.877-293.987  1.00  0.00           O  
REMARK-SIMTK-COORDS    -5.570536311   -73.877049066  -293.987401330
ATOM   1713  OP2  DT A  55      -4.938 -71.852-292.649  1.00  0.00           O  
REMARK-SIMTK-COORDS    -4.937547771   -71.851505417  -292.649457597
ATOM   1714  O5'  DT A  55      -5.690 -73.950-291.480  1.00  0.00           O  
REMARK-SIMTK-COORDS    -5.689777671   -73.950294826  -291.479572477
ATOM   1715  O3'  DT A  55      -3.162 -73.909-288.093  1.00  0.00           O  
REMARK-SIMTK-COORDS    -3.162002848   -73.908558254  -288.092509072
ATOM   1716  C1'  DT A  55      -4.765 -76.189-289.185  1.00  0.00           C  
REMARK-SIMTK-COORDS    -4.764835543   -76.189015555  -289.185015754
ATOM   1717  C2'  DT A  55      -3.711 -75.370-289.918  1.00  0.00           C  
REMARK-SIMTK-COORDS    -3.711176945   -75.370165744  -289.918097294
ATOM   1718  C3'  DT A  55      -3.902 -73.990-289.309  1.00  0.00           C  
REMARK-SIMTK-COORDS    -3.901743555   -73.990201184  -289.308703185
ATOM   1719  C4'  DT A  55      -5.409 -73.928-289.073  1.00  0.00           C  
REMARK-SIMTK-COORDS    -5.409249441   -73.928140470  -289.073321639
ATOM   1720  C5'  DT A  55      -6.252 -73.458-290.236  1.00  0.00           C  
REMARK-SIMTK-COORDS    -6.251671865   -73.457753293  -290.236268913
ATOM   1721  O4'  DT A  55      -5.782 -75.307-288.753  1.00  0.00           O  
REMARK-SIMTK-COORDS    -5.781933365   -75.306590633  -288.752848800
ATOM   1722  O4   DT A  55      -7.127 -80.158-292.203  1.00  0.00           O  
REMARK-SIMTK-COORDS    -7.126915305   -80.158218991  -292.203347293
ATOM   1723  C4   DT A  55      -6.598 -79.237-291.570  1.00  0.00           C  
REMARK-SIMTK-COORDS    -6.598025409   -79.237407690  -291.570487889
ATOM   1724  N3   DT A  55      -6.286 -79.384-290.239  1.00  0.00           N  
REMARK-SIMTK-COORDS    -6.285837196   -79.384255178  -290.238535437
ATOM   1725  C2   DT A  55      -5.695 -78.442-289.420  1.00  0.00           C  
REMARK-SIMTK-COORDS    -5.695355247   -78.441847844  -289.420036515
ATOM   1726  O2   DT A  55      -5.455 -78.664-288.247  1.00  0.00           O  
REMARK-SIMTK-COORDS    -5.455430748   -78.664305068  -288.247291864
ATOM   1727  N1   DT A  55      -5.402 -77.239-290.026  1.00  0.00           N  
REMARK-SIMTK-COORDS    -5.401794040   -77.238576559  -290.026318655
ATOM   1728  C6   DT A  55      -5.677 -77.001-291.350  1.00  0.00           C  
REMARK-SIMTK-COORDS    -5.677258724   -77.001367305  -291.350262754
ATOM   1729  C5   DT A  55      -6.249 -77.949-292.120  1.00  0.00           C  
REMARK-SIMTK-COORDS    -6.249354888   -77.948645729  -292.120066343
ATOM   1730  C7   DT A  55      -6.577 -77.741-293.567  1.00  0.00           C  
REMARK-SIMTK-COORDS    -6.576736163   -77.740797076  -293.566927580
ATOM   1731  H1'  DT A  55      -4.341 -76.670-288.302  1.00  0.00           H  
REMARK-SIMTK-COORDS    -4.340855448   -76.669550299  -288.302322013
ATOM   1732 1H2'  DT A  55      -2.700 -75.744-289.744  1.00  0.00           H  
REMARK-SIMTK-COORDS    -2.700410260   -75.744140052  -289.744146364
ATOM   1733 2H2'  DT A  55      -3.875 -75.355-290.994  1.00  0.00           H  
REMARK-SIMTK-COORDS    -3.874562981   -75.354725981  -290.994479948
ATOM   1734  H3'  DT A  55      -3.576 -73.197-289.983  1.00  0.00           H  
REMARK-SIMTK-COORDS    -3.576285175   -73.197053789  -289.983271234
ATOM   1735  H4'  DT A  55      -5.573 -73.238-288.245  1.00  0.00           H  
REMARK-SIMTK-COORDS    -5.573213903   -73.238191631  -288.245266535
ATOM   1736 1H5'  DT A  55      -7.268 -73.833-290.118  1.00  0.00           H  
REMARK-SIMTK-COORDS    -7.267922874   -73.833041293  -290.117766571
ATOM   1737 2H5'  DT A  55      -6.272 -72.369-290.247  1.00  0.00           H  
REMARK-SIMTK-COORDS    -6.271671031   -72.369064382  -290.246684648
ATOM   1738  H3   DT A  55      -6.519 -80.290-289.807  1.00  0.00           H  
REMARK-SIMTK-COORDS    -6.519123250   -80.289941012  -289.806554201
ATOM   1739  H6   DT A  55      -5.431 -76.033-291.785  1.00  0.00           H  
REMARK-SIMTK-COORDS    -5.431191993   -76.033070558  -291.785488641
ATOM   1740  H71  DT A  55      -7.127 -78.605-293.944  1.00  0.00           H  
REMARK-SIMTK-COORDS    -7.126949639   -78.604595761  -293.944264252
ATOM   1741  H72  DT A  55      -7.190 -76.846-293.677  1.00  0.00           H  
REMARK-SIMTK-COORDS    -7.189875478   -76.846026126  -293.676618633
ATOM   1742  H73  DT A  55      -5.655 -77.621-294.136  1.00  0.00           H  
REMARK-SIMTK-COORDS    -5.654721245   -77.620981364  -294.135633731
ATOM   1743  P    DT A  56      -1.713 -74.145-288.012  1.00  0.00           P  
REMARK-SIMTK-COORDS    -1.712965653   -74.145245177  -288.012357274
ATOM   1744  OP1  DT A  56      -1.234 -74.245-289.412  1.00  0.00           O  
REMARK-SIMTK-COORDS    -1.234219231   -74.244816572  -289.411888768
ATOM   1745  OP2  DT A  56      -0.865 -73.359-287.094  1.00  0.00           O  
REMARK-SIMTK-COORDS    -0.865165593   -73.359374698  -287.093832017
ATOM   1746  O5'  DT A  56      -1.942 -75.611-287.426  1.00  0.00           O  
REMARK-SIMTK-COORDS    -1.941590671   -75.611051242  -287.426487681
ATOM   1747  O3'  DT A  56      -0.280 -77.760-284.188  1.00  0.00           O  
REMARK-SIMTK-COORDS    -0.280196805   -77.760087416  -284.188432718
ATOM   1748  C1'  DT A  56      -1.658 -78.836-286.619  1.00  0.00           C  
REMARK-SIMTK-COORDS    -1.657651652   -78.835943266  -286.619128366
ATOM   1749  C2'  DT A  56      -0.434 -77.931-286.580  1.00  0.00           C  
REMARK-SIMTK-COORDS    -0.434240076   -77.930501336  -286.579643868
ATOM   1750  C3'  DT A  56      -0.716 -77.070-285.358  1.00  0.00           C  
REMARK-SIMTK-COORDS    -0.715893465   -77.070378649  -285.357825824
ATOM   1751  C4'  DT A  56      -2.234 -76.907-285.400  1.00  0.00           C  
REMARK-SIMTK-COORDS    -2.233530055   -76.906657984  -285.400307885
ATOM   1752  C5'  DT A  56      -2.763 -75.768-286.241  1.00  0.00           C  
REMARK-SIMTK-COORDS    -2.762837007   -75.768156555  -286.241161407
ATOM   1753  O4'  DT A  56      -2.717 -78.168-285.963  1.00  0.00           O  
REMARK-SIMTK-COORDS    -2.717402684   -78.168114682  -285.962727016
ATOM   1754  O4   DT A  56      -3.377 -80.186-291.685  1.00  0.00           O  
REMARK-SIMTK-COORDS    -3.377349380   -80.185999594  -291.685123790
ATOM   1755  C4   DT A  56      -2.981 -79.834-290.568  1.00  0.00           C  
REMARK-SIMTK-COORDS    -2.981117632   -79.834254977  -290.568250867
ATOM   1756  N3   DT A  56      -2.996 -80.709-289.506  1.00  0.00           N  
REMARK-SIMTK-COORDS    -2.995668401   -80.708823085  -289.506157698
ATOM   1757  C2   DT A  56      -2.582 -80.447-288.215  1.00  0.00           C  
REMARK-SIMTK-COORDS    -2.582479281   -80.446690692  -288.214917070
ATOM   1758  O2   DT A  56      -2.632 -81.289-287.337  1.00  0.00           O  
REMARK-SIMTK-COORDS    -2.632387149   -81.289015469  -287.337204603
ATOM   1759  N1   DT A  56      -2.114 -79.168-287.996  1.00  0.00           N  
REMARK-SIMTK-COORDS    -2.114252549   -79.168205292  -287.996155078
ATOM   1760  C6   DT A  56      -2.063 -78.228-288.996  1.00  0.00           C  
REMARK-SIMTK-COORDS    -2.062856260   -78.228186943  -288.995505330
ATOM   1761  C5   DT A  56      -2.470 -78.523-290.246  1.00  0.00           C  
REMARK-SIMTK-COORDS    -2.469787324   -78.522969921  -290.246400252
ATOM   1762  C7   DT A  56      -2.441 -77.534-291.371  1.00  0.00           C  
REMARK-SIMTK-COORDS    -2.440944398   -77.534445016  -291.371466293
ATOM   1763  H1'  DT A  56      -1.469 -79.769-286.087  1.00  0.00           H  
REMARK-SIMTK-COORDS    -1.469348453   -79.769429860  -286.087183176
ATOM   1764 1H2'  DT A  56       0.494 -78.493-286.463  1.00  0.00           H  
REMARK-SIMTK-COORDS     0.494163544   -78.492845978  -286.463023876
ATOM   1765 2H2'  DT A  56      -0.340 -77.324-287.479  1.00  0.00           H  
REMARK-SIMTK-COORDS    -0.339606712   -77.323842324  -287.478833709
ATOM   1766  H3'  DT A  56      -0.214 -76.103-285.415  1.00  0.00           H  
REMARK-SIMTK-COORDS    -0.214493471   -76.103200676  -285.414507513
ATOM   1767  H4'  DT A  56      -2.564 -76.742-284.374  1.00  0.00           H  
REMARK-SIMTK-COORDS    -2.564008388   -76.742122710  -284.374490545
ATOM   1768 1H5'  DT A  56      -3.791 -75.985-286.532  1.00  0.00           H  
REMARK-SIMTK-COORDS    -3.790569635   -75.984781183  -286.531832038
ATOM   1769 2H5'  DT A  56      -2.743 -74.851-285.655  1.00  0.00           H  
REMARK-SIMTK-COORDS    -2.743046642   -74.850730014  -285.654911559
ATOM   1770  H3   DT A  56      -3.354 -81.656-289.693  1.00  0.00           H  
REMARK-SIMTK-COORDS    -3.354349021   -81.656332448  -289.692896071
ATOM   1771  H6   DT A  56      -1.689 -77.229-288.775  1.00  0.00           H  
REMARK-SIMTK-COORDS    -1.688883152   -77.228701886  -288.774727758
ATOM   1772  H71  DT A  56      -2.916 -77.970-292.252  1.00  0.00           H  
REMARK-SIMTK-COORDS    -2.915984517   -77.970136355  -292.252247732
ATOM   1773  H72  DT A  56      -2.981 -76.634-291.079  1.00  0.00           H  
REMARK-SIMTK-COORDS    -2.980582287   -76.633570731  -291.078543995
ATOM   1774  H73  DT A  56      -1.408 -77.279-291.605  1.00  0.00           H  
REMARK-SIMTK-COORDS    -1.407636815   -77.278673307  -291.605454052
ATOM   1775  P    DA A  57       1.100 -78.216-284.031  1.00  0.00           P  
REMARK-SIMTK-COORDS     1.100417876   -78.215601661  -284.031157252
ATOM   1776  OP1  DA A  57       1.870 -77.620-285.150  1.00  0.00           O  
REMARK-SIMTK-COORDS     1.870413633   -77.619620429  -285.150386408
ATOM   1777  OP2  DA A  57       1.747 -78.173-282.705  1.00  0.00           O  
REMARK-SIMTK-COORDS     1.747430868   -78.173322729  -282.705321787
ATOM   1778  O5'  DA A  57       0.707 -79.717-284.400  1.00  0.00           O  
REMARK-SIMTK-COORDS     0.707408055   -79.716526649  -284.400018281
ATOM   1779  O3'  DA A  57       1.559 -83.475-282.665  1.00  0.00           O  
REMARK-SIMTK-COORDS     1.558554083   -83.475445227  -282.664879506
ATOM   1780  C1'  DA A  57       0.717 -82.877-285.475  1.00  0.00           C  
REMARK-SIMTK-COORDS     0.717083482   -82.876551260  -285.474614413
ATOM   1781  C2'  DA A  57       1.927 -82.318-284.738  1.00  0.00           C  
REMARK-SIMTK-COORDS     1.927434487   -82.317989662  -284.737781063
ATOM   1782  C3'  DA A  57       1.409 -82.214-283.311  1.00  0.00           C  
REMARK-SIMTK-COORDS     1.408667188   -82.213618386  -283.311397830
ATOM   1783  C4'  DA A  57      -0.058 -81.836-283.510  1.00  0.00           C  
REMARK-SIMTK-COORDS    -0.057765630   -81.835907998  -283.510381877
ATOM   1784  C5'  DA A  57      -0.357 -80.363-283.657  1.00  0.00           C  
REMARK-SIMTK-COORDS    -0.357396905   -80.362752751  -283.656709312
ATOM   1785  O4'  DA A  57      -0.441 -82.517-284.748  1.00  0.00           O  
REMARK-SIMTK-COORDS    -0.441024557   -82.516708171  -284.747716399
ATOM   1786  N6   DA A  57      -0.292 -81.949-291.363  1.00  0.00           N  
REMARK-SIMTK-COORDS    -0.292269384   -81.948702292  -291.362572045
ATOM   1787  C6   DA A  57      -0.256 -82.696-290.246  1.00  0.00           C  
REMARK-SIMTK-COORDS    -0.255829860   -82.695809447  -290.245599324
ATOM   1788  C5   DA A  57       0.155 -82.190-288.994  1.00  0.00           C  
REMARK-SIMTK-COORDS     0.155179075   -82.189956811  -288.994218581
ATOM   1789  N7   DA A  57       0.577 -80.937-288.588  1.00  0.00           N  
REMARK-SIMTK-COORDS     0.577141521   -80.937357783  -288.587728273
ATOM   1790  C8   DA A  57       0.815 -81.087-287.318  1.00  0.00           C  
REMARK-SIMTK-COORDS     0.814919311   -81.086840536  -287.318417188
ATOM   1791  N9   DA A  57       0.564 -82.351-286.859  1.00  0.00           N  
REMARK-SIMTK-COORDS     0.563933520   -82.350888382  -286.859019566
ATOM   1792  C4   DA A  57       0.134 -83.067-287.948  1.00  0.00           C  
REMARK-SIMTK-COORDS     0.133730857   -83.066886757  -287.948211007
ATOM   1793  N3   DA A  57      -0.226 -84.364-287.972  1.00  0.00           N  
REMARK-SIMTK-COORDS    -0.226476060   -84.363512876  -287.972473805
ATOM   1794  C2   DA A  57      -0.580 -84.714-289.191  1.00  0.00           C  
REMARK-SIMTK-COORDS    -0.580106313   -84.713837376  -289.190677970
ATOM   1795  N1   DA A  57      -0.622 -83.985-290.302  1.00  0.00           N  
REMARK-SIMTK-COORDS    -0.622064490   -83.984971612  -290.301751870
ATOM   1796  H1'  DA A  57       0.758 -83.964-285.525  1.00  0.00           H  
REMARK-SIMTK-COORDS     0.757526582   -83.964045462  -285.525000090
ATOM   1797 1H2'  DA A  57       2.791 -82.982-284.797  1.00  0.00           H  
REMARK-SIMTK-COORDS     2.790722538   -82.982427362  -284.797298153
ATOM   1798 2H2'  DA A  57       2.233 -81.347-285.121  1.00  0.00           H  
REMARK-SIMTK-COORDS     2.233112337   -81.346657154  -285.121181911
ATOM   1799  H3'  DA A  57       1.938 -81.449-282.740  1.00  0.00           H  
REMARK-SIMTK-COORDS     1.938217879   -81.449464912  -282.740160109
ATOM   1800  H4'  DA A  57      -0.600 -82.199-282.637  1.00  0.00           H  
REMARK-SIMTK-COORDS    -0.599810482   -82.199184260  -282.637160407
ATOM   1801 1H5'  DA A  57      -1.301 -80.240-284.186  1.00  0.00           H  
REMARK-SIMTK-COORDS    -1.301449578   -80.240319564  -284.186399473
ATOM   1802 2H5'  DA A  57      -0.440 -79.914-282.668  1.00  0.00           H  
REMARK-SIMTK-COORDS    -0.440331607   -79.913650084  -282.667771180
ATOM   1803  H61  DA A  57      -0.600 -82.367-292.251  1.00  0.00           H  
REMARK-SIMTK-COORDS    -0.599550647   -82.367238175  -292.250623249
ATOM   1804  H62  DA A  57      -0.010 -80.959-291.328  1.00  0.00           H  
REMARK-SIMTK-COORDS    -0.010269357   -80.958647902  -291.327610787
ATOM   1805  H8   DA A  57       1.179 -80.281-286.681  1.00  0.00           H  
REMARK-SIMTK-COORDS     1.178550631   -80.281405774  -286.680661666
ATOM   1806  H2   DA A  57      -0.885 -85.754-289.306  1.00  0.00           H  
REMARK-SIMTK-COORDS    -0.884653860   -85.754428765  -289.305705583
ATOM   1807  P    DC A  58       2.965 -84.059-282.585  1.00  0.00           P  
REMARK-SIMTK-COORDS     2.964576047   -84.059029063  -282.584785680
ATOM   1808  OP1  DC A  58       3.954 -83.063-283.061  1.00  0.00           O  
REMARK-SIMTK-COORDS     3.953921134   -83.062617202  -283.060782216
ATOM   1809  OP2  DC A  58       3.335 -84.810-281.370  1.00  0.00           O  
REMARK-SIMTK-COORDS     3.335356770   -84.810470783  -281.370092716
ATOM   1810  O5'  DC A  58       2.621 -85.070-283.770  1.00  0.00           O  
REMARK-SIMTK-COORDS     2.620525865   -85.069897266  -283.770064107
ATOM   1811  O3'  DC A  58       3.028 -89.247-284.263  1.00  0.00           O  
REMARK-SIMTK-COORDS     3.028448489   -89.247461425  -284.263179537
ATOM   1812  C1'  DC A  58       2.776 -87.145-286.379  1.00  0.00           C  
REMARK-SIMTK-COORDS     2.776198292   -87.144575831  -286.378836413
ATOM   1813  C2'  DC A  58       3.827 -87.223-285.278  1.00  0.00           C  
REMARK-SIMTK-COORDS     3.826754359   -87.222526032  -285.278439795
ATOM   1814  C3'  DC A  58       3.038 -87.828-284.129  1.00  0.00           C  
REMARK-SIMTK-COORDS     3.037701234   -87.828073301  -284.129285031
ATOM   1815  C4'  DC A  58       1.649 -87.221-284.314  1.00  0.00           C  
REMARK-SIMTK-COORDS     1.648796988   -87.220742458  -284.313706406
ATOM   1816  C5'  DC A  58       1.415 -85.872-283.676  1.00  0.00           C  
REMARK-SIMTK-COORDS     1.415180900   -85.871542448  -283.675748057
ATOM   1817  O4'  DC A  58       1.504 -87.084-285.763  1.00  0.00           O  
REMARK-SIMTK-COORDS     1.504349842   -87.084490830  -285.763440353
ATOM   1818  N4   DC A  58       3.228 -82.817-289.781  1.00  0.00           N  
REMARK-SIMTK-COORDS     3.228478611   -82.816753508  -289.780741828
ATOM   1819  C4   DC A  58       3.129 -83.835-288.940  1.00  0.00           C  
REMARK-SIMTK-COORDS     3.128617732   -83.835120357  -288.940499741
ATOM   1820  N3   DC A  58       2.771 -85.028-289.429  1.00  0.00           N  
REMARK-SIMTK-COORDS     2.770539220   -85.028352727  -289.428816535
ATOM   1821  C2   DC A  58       2.650 -86.106-288.614  1.00  0.00           C  
REMARK-SIMTK-COORDS     2.650073674   -86.105701171  -288.613904649
ATOM   1822  O2   DC A  58       2.320 -87.221-289.035  1.00  0.00           O  
REMARK-SIMTK-COORDS     2.319615192   -87.221242845  -289.035085091
ATOM   1823  N1   DC A  58       2.913 -85.950-287.255  1.00  0.00           N  
REMARK-SIMTK-COORDS     2.913474542   -85.949745488  -287.255005165
ATOM   1824  C6   DC A  58       3.280 -84.744-286.752  1.00  0.00           C  
REMARK-SIMTK-COORDS     3.279740991   -84.743633310  -286.751820007
ATOM   1825  C5   DC A  58       3.410 -83.651-287.551  1.00  0.00           C  
REMARK-SIMTK-COORDS     3.410305622   -83.650849510  -287.550959821
ATOM   1826  H1'  DC A  58       2.803 -88.035-287.008  1.00  0.00           H  
REMARK-SIMTK-COORDS     2.802755150   -88.034723637  -287.008395480
ATOM   1827 1H2'  DC A  58       4.672 -87.856-285.557  1.00  0.00           H  
REMARK-SIMTK-COORDS     4.671533653   -87.855500735  -285.557179762
ATOM   1828 2H2'  DC A  58       4.224 -86.243-285.016  1.00  0.00           H  
REMARK-SIMTK-COORDS     4.224113758   -86.243038475  -285.015678242
ATOM   1829  H3'  DC A  58       3.459 -87.559-283.159  1.00  0.00           H  
REMARK-SIMTK-COORDS     3.458628363   -87.559266061  -283.159286567
ATOM   1830  H4'  DC A  58       0.936 -87.922-283.878  1.00  0.00           H  
REMARK-SIMTK-COORDS     0.936082291   -87.921798122  -283.878075006
ATOM   1831 1H5'  DC A  58       0.598 -85.368-284.192  1.00  0.00           H  
REMARK-SIMTK-COORDS     0.598300104   -85.368123700  -284.191767757
ATOM   1832 2H5'  DC A  58       1.147 -86.012-282.629  1.00  0.00           H  
REMARK-SIMTK-COORDS     1.147261968   -86.011827435  -282.629462929
ATOM   1833  H41  DC A  58       3.503 -81.886-289.433  1.00  0.00           H  
REMARK-SIMTK-COORDS     3.502753053   -81.886045887  -289.432894370
ATOM   1834  H42  DC A  58       3.029 -82.954-290.782  1.00  0.00           H  
REMARK-SIMTK-COORDS     3.028983140   -82.953664914  -290.782005442
ATOM   1835  H6   DC A  58       3.475 -84.650-285.683  1.00  0.00           H  
REMARK-SIMTK-COORDS     3.474594951   -84.649865560  -285.682917045
ATOM   1836  H5   DC A  58       3.713 -82.683-287.151  1.00  0.00           H  
REMARK-SIMTK-COORDS     3.713186107   -82.682840516  -287.151099846
ATOM   1837  P    DT A  59       4.448 -90.203-284.412  1.00  0.00           P  
REMARK-SIMTK-COORDS     4.448095703   -90.202570376  -284.412176832
ATOM   1838  OP1  DT A  59       5.522 -89.240-284.069  1.00  0.00           O  
REMARK-SIMTK-COORDS     5.522053529   -89.239780298  -284.069465796
ATOM   1839  OP2  DT A  59       4.570 -91.547-283.814  1.00  0.00           O  
REMARK-SIMTK-COORDS     4.570174648   -91.546730492  -283.813531432
ATOM   1840  O5'  DT A  59       4.329 -90.319-285.998  1.00  0.00           O  
REMARK-SIMTK-COORDS     4.329211214   -90.319021834  -285.998495065
ATOM   1841  O3'  DT A  59       4.779 -93.504-288.741  1.00  0.00           O  
REMARK-SIMTK-COORDS     4.779359488   -93.503572019  -288.740682632
ATOM   1842  C1'  DT A  59       4.963 -90.562-289.265  1.00  0.00           C  
REMARK-SIMTK-COORDS     4.962751931   -90.561759360  -289.265310587
ATOM   1843  C2'  DT A  59       5.781 -91.372-288.269  1.00  0.00           C  
REMARK-SIMTK-COORDS     5.780753554   -91.371632384  -288.268767045
ATOM   1844  C3'  DT A  59       4.778 -92.420-287.814  1.00  0.00           C  
REMARK-SIMTK-COORDS     4.778037559   -92.420184644  -287.813709035
ATOM   1845  C4'  DT A  59       3.457 -91.654-287.823  1.00  0.00           C  
REMARK-SIMTK-COORDS     3.457375468   -91.653634110  -287.822759987
ATOM   1846  C5'  DT A  59       3.120 -90.883-286.568  1.00  0.00           C  
REMARK-SIMTK-COORDS     3.119893101   -90.882554579  -286.567798629
ATOM   1847  O4'  DT A  59       3.597 -90.707-288.930  1.00  0.00           O  
REMARK-SIMTK-COORDS     3.596536714   -90.707226053  -288.930309957
ATOM   1848  O4   DT A  59       6.122 -85.168-289.372  1.00  0.00           O  
REMARK-SIMTK-COORDS     6.122179196   -85.168377433  -289.372463807
ATOM   1849  C4   DT A  59       5.868 -86.376-289.295  1.00  0.00           C  
REMARK-SIMTK-COORDS     5.868493677   -86.375771214  -289.295179163
ATOM   1850  N3   DT A  59       5.576 -87.109-290.422  1.00  0.00           N  
REMARK-SIMTK-COORDS     5.576259990   -87.109397871  -290.421906459
ATOM   1851  C2   DT A  59       5.278 -88.457-290.476  1.00  0.00           C  
REMARK-SIMTK-COORDS     5.278483745   -88.456678459  -290.475807519
ATOM   1852  O2   DT A  59       5.033 -89.022-291.526  1.00  0.00           O  
REMARK-SIMTK-COORDS     5.032645069   -89.022357998  -291.525546060
ATOM   1853  N1   DT A  59       5.279 -89.107-289.260  1.00  0.00           N  
REMARK-SIMTK-COORDS     5.279033281   -89.107447422  -289.260028981
ATOM   1854  C6   DT A  59       5.559 -88.457-288.084  1.00  0.00           C  
REMARK-SIMTK-COORDS     5.558768695   -88.457213045  -288.083627538
ATOM   1855  C5   DT A  59       5.851 -87.141-288.071  1.00  0.00           C  
REMARK-SIMTK-COORDS     5.851150324   -87.141315548  -288.071187300
ATOM   1856  C7   DT A  59       6.158 -86.382-286.817  1.00  0.00           C  
REMARK-SIMTK-COORDS     6.157608119   -86.382142206  -286.816784471
ATOM   1857  H1'  DT A  59       5.101 -90.938-290.280  1.00  0.00           H  
REMARK-SIMTK-COORDS     5.100769827   -90.937616505  -290.279955089
ATOM   1858 1H2'  DT A  59       6.656 -91.834-288.729  1.00  0.00           H  
REMARK-SIMTK-COORDS     6.656025547   -91.833742803  -288.729329634
ATOM   1859 2H2'  DT A  59       6.130 -90.768-287.433  1.00  0.00           H  
REMARK-SIMTK-COORDS     6.130249883   -90.767583416  -287.432997843
ATOM   1860  H3'  DT A  59       5.006 -92.798-286.816  1.00  0.00           H  
REMARK-SIMTK-COORDS     5.006271299   -92.798163181  -286.816167264
ATOM   1861  H4'  DT A  59       2.666 -92.386-287.984  1.00  0.00           H  
REMARK-SIMTK-COORDS     2.666161947   -92.386112132  -287.984148065
ATOM   1862 1H5'  DT A  59       2.422 -90.083-286.815  1.00  0.00           H  
REMARK-SIMTK-COORDS     2.422403538   -90.082581395  -286.815187422
ATOM   1863 2H5'  DT A  59       2.653 -91.554-285.849  1.00  0.00           H  
REMARK-SIMTK-COORDS     2.652823273   -91.554496258  -285.849403087
ATOM   1864  H3   DT A  59       5.577 -86.600-291.318  1.00  0.00           H  
REMARK-SIMTK-COORDS     5.577098047   -86.600425518  -291.317586894
ATOM   1865  H6   DT A  59       5.543 -89.012-287.146  1.00  0.00           H  
REMARK-SIMTK-COORDS     5.543245184   -89.012050912  -287.145820009
ATOM   1866  H71  DT A  59       6.256 -85.320-287.048  1.00  0.00           H  
REMARK-SIMTK-COORDS     6.255515946   -85.319934723  -287.047858744
ATOM   1867  H72  DT A  59       5.349 -86.523-286.099  1.00  0.00           H  
REMARK-SIMTK-COORDS     5.348786733   -86.522595514  -286.099380935
ATOM   1868  H73  DT A  59       7.091 -86.748-286.388  1.00  0.00           H  
REMARK-SIMTK-COORDS     7.090563777   -86.747899529  -286.388171219
ATOM   1869  P    DG A  60       6.363 -94.419-289.277  1.00  0.00           P  
REMARK-SIMTK-COORDS     6.362545047   -94.419469977  -289.277400524
ATOM   1870  OP1  DG A  60       7.360 -93.939-288.292  1.00  0.00           O  
REMARK-SIMTK-COORDS     7.359913447   -93.938576986  -288.291827996
ATOM   1871  OP2  DG A  60       6.376 -95.869-289.556  1.00  0.00           O  
REMARK-SIMTK-COORDS     6.376023169   -95.869069856  -289.556119973
ATOM   1872  O5'  DG A  60       6.524 -93.600-290.636  1.00  0.00           O  
REMARK-SIMTK-COORDS     6.523772648   -93.600418915  -290.636276904
ATOM   1873  O3'  DG A  60       7.445 -94.684-294.616  1.00  0.00           O  
REMARK-SIMTK-COORDS     7.444815655   -94.683791111  -294.616210379
ATOM   1874  C1'  DG A  60       7.721 -92.004-293.311  1.00  0.00           C  
REMARK-SIMTK-COORDS     7.720892524   -92.004354365  -293.311221381
ATOM   1875  C2'  DG A  60       8.350 -93.317-292.861  1.00  0.00           C  
REMARK-SIMTK-COORDS     8.350133700   -93.316630505  -292.861470479
ATOM   1876  C3'  DG A  60       7.282 -94.328-293.245  1.00  0.00           C  
REMARK-SIMTK-COORDS     7.281952135   -94.327669105  -293.245062834
ATOM   1877  C4'  DG A  60       5.984 -93.562-292.998  1.00  0.00           C  
REMARK-SIMTK-COORDS     5.984116610   -93.562477262  -292.997898125
ATOM   1878  C5'  DG A  60       5.432 -93.613-291.593  1.00  0.00           C  
REMARK-SIMTK-COORDS     5.432374103   -93.612643795  -291.592754174
ATOM   1879  O4'  DG A  60       6.317 -92.175-293.320  1.00  0.00           O  
REMARK-SIMTK-COORDS     6.316710510   -92.174840561  -293.320294905
ATOM   1880  N2   DG A  60       8.566 -87.249-295.432  1.00  0.00           N  
REMARK-SIMTK-COORDS     8.565934510   -87.248801822  -295.431546369
ATOM   1881  O6   DG A  60       9.037 -86.625-290.916  1.00  0.00           O  
REMARK-SIMTK-COORDS     9.037195834   -86.624700904  -290.916461009
ATOM   1882  C6   DG A  60       8.796 -87.441-291.806  1.00  0.00           C  
REMARK-SIMTK-COORDS     8.795889432   -87.441493578  -291.805863589
ATOM   1883  C5   DG A  60       8.517 -88.822-291.695  1.00  0.00           C  
REMARK-SIMTK-COORDS     8.516804900   -88.822214286  -291.695178681
ATOM   1884  N7   DG A  60       8.436 -89.638-290.564  1.00  0.00           N  
REMARK-SIMTK-COORDS     8.436293152   -89.637982653  -290.564372849
ATOM   1885  C8   DG A  60       8.148 -90.819-291.047  1.00  0.00           C  
REMARK-SIMTK-COORDS     8.147675670   -90.819049146  -291.047425524
ATOM   1886  N9   DG A  60       8.032 -90.853-292.421  1.00  0.00           N  
REMARK-SIMTK-COORDS     8.032050849   -90.853392996  -292.420822917
ATOM   1887  C4   DG A  60       8.270 -89.562-292.837  1.00  0.00           C  
REMARK-SIMTK-COORDS     8.269663481   -89.562278563  -292.837262297
ATOM   1888  N3   DG A  60       8.262 -89.134-294.127  1.00  0.00           N  
REMARK-SIMTK-COORDS     8.261733849   -89.134236917  -294.126788361
ATOM   1889  C2   DG A  60       8.532 -87.836-294.232  1.00  0.00           C  
REMARK-SIMTK-COORDS     8.532493381   -87.836148874  -294.231682155
ATOM   1890  N1   DG A  60       8.781 -87.019-293.146  1.00  0.00           N  
REMARK-SIMTK-COORDS     8.780912713   -87.018955480  -293.146233036
ATOM   1891  H1'  DG A  60       8.034 -91.748-294.324  1.00  0.00           H  
REMARK-SIMTK-COORDS     8.034442945   -91.748135198  -294.323914263
ATOM   1892 1H2'  DG A  60       9.292 -93.520-293.373  1.00  0.00           H  
REMARK-SIMTK-COORDS     9.291524741   -93.519898193  -293.372852093
ATOM   1893 2H2'  DG A  60       8.547 -93.334-291.791  1.00  0.00           H  
REMARK-SIMTK-COORDS     8.547312815   -93.334471085  -291.790639909
ATOM   1894  H3'  DG A  60       7.332 -95.228-292.630  1.00  0.00           H  
REMARK-SIMTK-COORDS     7.331891546   -95.227510974  -292.629911092
ATOM   1895  H4'  DG A  60       5.234 -93.987-293.665  1.00  0.00           H  
REMARK-SIMTK-COORDS     5.233620333   -93.987069438  -293.664620573
ATOM   1896 1H5'  DG A  60       4.790 -92.748-291.429  1.00  0.00           H  
REMARK-SIMTK-COORDS     4.790128878   -92.747581483  -291.428759455
ATOM   1897 2H5'  DG A  60       4.846 -94.522-291.470  1.00  0.00           H  
REMARK-SIMTK-COORDS     4.845635564   -94.521838244  -291.470111028
ATOM   1898  H21  DG A  60       8.390 -87.802-296.280  1.00  0.00           H  
REMARK-SIMTK-COORDS     8.389562753   -87.802321726  -296.280108517
ATOM   1899  H22  DG A  60       8.770 -86.242-295.506  1.00  0.00           H  
REMARK-SIMTK-COORDS     8.769560285   -86.242086195  -295.506354057
ATOM   1900  H8   DG A  60       8.010 -91.699-290.419  1.00  0.00           H  
REMARK-SIMTK-COORDS     8.009866293   -91.698862140  -290.418626930
ATOM   1901  H1   DG A  60       8.969 -86.024-293.335  1.00  0.00           H  
REMARK-SIMTK-COORDS     8.968806861   -86.024431001  -293.334724020
ATOM   1902  P    DC A  61       9.276 -95.349-294.900  1.00  0.00           P  
REMARK-SIMTK-COORDS     9.276358730   -95.349376026  -294.899745141
ATOM   1903  OP1  DC A  61      10.112 -95.546-293.691  1.00  0.00           O  
REMARK-SIMTK-COORDS    10.112436866   -95.545927849  -293.691211429
ATOM   1904  OP2  DC A  61       9.343 -96.419-295.914  1.00  0.00           O  
REMARK-SIMTK-COORDS     9.342963410   -96.418971298  -295.914216318
ATOM   1905  O5'  DC A  61       9.630 -93.942-295.564  1.00  0.00           O  
REMARK-SIMTK-COORDS     9.629795829   -93.942479350  -295.563698424
ATOM   1906  O3'  DC A  61      11.141 -92.786-299.337  1.00  0.00           O  
REMARK-SIMTK-COORDS    11.141052366   -92.785662209  -299.337222477
ATOM   1907  C1'  DC A  61      11.197 -91.253-296.766  1.00  0.00           C  
REMARK-SIMTK-COORDS    11.197049953   -91.253242171  -296.766169172
ATOM   1908  C2'  DC A  61      11.763 -92.644-297.022  1.00  0.00           C  
REMARK-SIMTK-COORDS    11.763370945   -92.644119886  -297.021818764
ATOM   1909  C3'  DC A  61      10.773 -93.210-298.027  1.00  0.00           C  
REMARK-SIMTK-COORDS    10.773259970   -93.209677481  -298.026644054
ATOM   1910  C4'  DC A  61       9.447 -92.604-297.574  1.00  0.00           C  
REMARK-SIMTK-COORDS     9.446524461   -92.604083806  -297.573934224
ATOM   1911  C5'  DC A  61       8.693 -93.360-296.505  1.00  0.00           C  
REMARK-SIMTK-COORDS     8.692526677   -93.360142846  -296.505397809
ATOM   1912  O4'  DC A  61       9.812 -91.289-297.047  1.00  0.00           O  
REMARK-SIMTK-COORDS     9.811565349   -91.288523748  -297.047431722
ATOM   1913  N4   DC A  61      11.843 -89.343-291.624  1.00  0.00           N  
REMARK-SIMTK-COORDS    11.843060577   -89.342989251  -291.624071540
ATOM   1914  C4   DC A  61      11.683 -89.830-292.845  1.00  0.00           C  
REMARK-SIMTK-COORDS    11.682528563   -89.830420289  -292.844600301
ATOM   1915  N3   DC A  61      11.812 -88.997-293.883  1.00  0.00           N  
REMARK-SIMTK-COORDS    11.812092379   -88.996831938  -293.883263229
ATOM   1916  C2   DC A  61      11.656 -89.441-295.155  1.00  0.00           C  
REMARK-SIMTK-COORDS    11.655776249   -89.440806918  -295.155161214
ATOM   1917  O2   DC A  61      11.768 -88.695-296.136  1.00  0.00           O  
REMARK-SIMTK-COORDS    11.767946668   -88.694592537  -296.135778823
ATOM   1918  N1   DC A  61      11.364 -90.787-295.363  1.00  0.00           N  
REMARK-SIMTK-COORDS    11.363695509   -90.786835888  -295.363018989
ATOM   1919  C6   DC A  61      11.233 -91.640-294.315  1.00  0.00           C  
REMARK-SIMTK-COORDS    11.233147114   -91.639707202  -294.315345071
ATOM   1920  C5   DC A  61      11.389 -91.217-293.032  1.00  0.00           C  
REMARK-SIMTK-COORDS    11.389285631   -91.217145028  -293.032025168
ATOM   1921  H1'  DC A  61      11.655 -90.517-297.428  1.00  0.00           H  
REMARK-SIMTK-COORDS    11.655188933   -90.517000454  -297.427584178
ATOM   1922 1H2'  DC A  61      12.773 -92.610-297.435  1.00  0.00           H  
REMARK-SIMTK-COORDS    12.773213079   -92.609950952  -297.435408354
ATOM   1923 2H2'  DC A  61      11.801 -93.249-296.116  1.00  0.00           H  
REMARK-SIMTK-COORDS    11.800548275   -93.248513289  -296.116467748
ATOM   1924  H3'  DC A  61      10.739 -94.300-297.996  1.00  0.00           H  
REMARK-SIMTK-COORDS    10.738658584   -94.299717279  -297.995822280
ATOM   1925  H4'  DC A  61       8.807 -92.548-298.455  1.00  0.00           H  
REMARK-SIMTK-COORDS     8.806658406   -92.548246051  -298.455222812
ATOM   1926 1H5'  DC A  61       8.027 -92.674-295.983  1.00  0.00           H  
REMARK-SIMTK-COORDS     8.026585403   -92.673753445  -295.983485163
ATOM   1927 2H5'  DC A  61       8.103 -94.148-296.973  1.00  0.00           H  
REMARK-SIMTK-COORDS     8.102832178   -94.147643185  -296.972598636
ATOM   1928  H41  DC A  61      11.749 -89.962-290.805  1.00  0.00           H  
REMARK-SIMTK-COORDS    11.749473852   -89.961830457  -290.805097740
ATOM   1929  H42  DC A  61      12.058 -88.344-291.492  1.00  0.00           H  
REMARK-SIMTK-COORDS    12.058458266   -88.344308029  -291.492497787
ATOM   1930  H6   DC A  61      10.999 -92.687-294.508  1.00  0.00           H  
REMARK-SIMTK-COORDS    10.998932985   -92.687273190  -294.507863236
ATOM   1931  H5   DC A  61      11.294 -91.902-292.189  1.00  0.00           H  
REMARK-SIMTK-COORDS    11.294010450   -91.901779345  -292.188897365
ATOM   1932  P    DG A  62      13.116 -92.960-300.163  1.00  0.00           P  
REMARK-SIMTK-COORDS    13.115730453   -92.960349180  -300.163055917
ATOM   1933  OP1  DG A  62      13.770 -93.893-299.214  1.00  0.00           O  
REMARK-SIMTK-COORDS    13.769850621   -93.892885403  -299.214447463
ATOM   1934  OP2  DG A  62      13.357 -93.221-301.596  1.00  0.00           O  
REMARK-SIMTK-COORDS    13.357256357   -93.220783151  -301.595901123
ATOM   1935  O5'  DG A  62      13.529 -91.463-299.803  1.00  0.00           O  
REMARK-SIMTK-COORDS    13.528936868   -91.462723381  -299.802831786
ATOM   1936  O3'  DG A  62      15.548 -88.398-301.898  1.00  0.00           O  
REMARK-SIMTK-COORDS    15.548348269   -88.397988389  -301.898365852
ATOM   1937  C1'  DG A  62      15.189 -88.699-298.942  1.00  0.00           C  
REMARK-SIMTK-COORDS    15.189255097   -88.698947498  -298.942173756
ATOM   1938  C2'  DG A  62      15.821 -89.701-299.900  1.00  0.00           C  
REMARK-SIMTK-COORDS    15.821288503   -89.701079788  -299.899541840
ATOM   1939  C3'  DG A  62      15.003 -89.491-301.163  1.00  0.00           C  
REMARK-SIMTK-COORDS    15.002866575   -89.491232598  -301.163070116
ATOM   1940  C4'  DG A  62      13.610 -89.183-300.619  1.00  0.00           C  
REMARK-SIMTK-COORDS    13.609829979   -89.183139939  -300.619458161
ATOM   1941  C5'  DG A  62      12.726 -90.372-300.325  1.00  0.00           C  
REMARK-SIMTK-COORDS    12.726173273   -90.372064840  -300.324543926
ATOM   1942  O4'  DG A  62      13.861 -88.466-299.369  1.00  0.00           O  
REMARK-SIMTK-COORDS    13.861098164   -88.465900351  -299.369447892
ATOM   1943  N2   DG A  62      16.027 -85.254-295.036  1.00  0.00           N  
REMARK-SIMTK-COORDS    16.026646208   -85.253765097  -295.036453803
ATOM   1944  O6   DG A  62      15.258 -89.252-292.934  1.00  0.00           O  
REMARK-SIMTK-COORDS    15.257916588   -89.252082927  -292.934051770
ATOM   1945  C6   DG A  62      15.342 -88.680-294.021  1.00  0.00           C  
REMARK-SIMTK-COORDS    15.342025788   -88.679518260  -294.021025250
ATOM   1946  C5   DG A  62      15.196 -89.212-295.322  1.00  0.00           C  
REMARK-SIMTK-COORDS    15.195510399   -89.211838422  -295.321677965
ATOM   1947  N7   DG A  62      14.918 -90.516-295.736  1.00  0.00           N  
REMARK-SIMTK-COORDS    14.917768206   -90.516411863  -295.735959766
ATOM   1948  C8   DG A  62      14.892 -90.434-297.041  1.00  0.00           C  
REMARK-SIMTK-COORDS    14.892136460   -90.434043945  -297.041377914
ATOM   1949  N9   DG A  62      15.136 -89.169-297.531  1.00  0.00           N  
REMARK-SIMTK-COORDS    15.135722519   -89.168518448  -297.531153421
ATOM   1950  C4   DG A  62      15.330 -88.380-296.419  1.00  0.00           C  
REMARK-SIMTK-COORDS    15.330251230   -88.380227396  -296.418672501
ATOM   1951  N3   DG A  62      15.606 -87.050-296.432  1.00  0.00           N  
REMARK-SIMTK-COORDS    15.605674500   -87.049765090  -296.431790266
ATOM   1952  C2   DG A  62      15.752 -86.550-295.208  1.00  0.00           C  
REMARK-SIMTK-COORDS    15.751682367   -86.550242526  -295.207655915
ATOM   1953  N1   DG A  62      15.624 -87.303-294.057  1.00  0.00           N  
REMARK-SIMTK-COORDS    15.624268181   -87.303139922  -294.056731010
ATOM   1954  H1'  DG A  62      15.721 -87.747-298.966  1.00  0.00           H  
REMARK-SIMTK-COORDS    15.721434669   -87.747255328  -298.966172035
ATOM   1955 1H2'  DG A  62      16.878 -89.497-300.072  1.00  0.00           H  
REMARK-SIMTK-COORDS    16.878408532   -89.496981743  -300.072421082
ATOM   1956 2H2'  DG A  62      15.739 -90.725-299.539  1.00  0.00           H  
REMARK-SIMTK-COORDS    15.739028910   -90.725292449  -299.538851134
ATOM   1957  H3'  DG A  62      14.991 -90.381-301.794  1.00  0.00           H  
REMARK-SIMTK-COORDS    14.991336303   -90.381093611  -301.794445939
ATOM   1958  H4'  DG A  62      13.105 -88.572-301.368  1.00  0.00           H  
REMARK-SIMTK-COORDS    13.105291354   -88.571991915  -301.367776856
ATOM   1959 1H5'  DG A  62      11.973 -90.086-299.590  1.00  0.00           H  
REMARK-SIMTK-COORDS    11.973365861   -90.085794704  -299.590352935
ATOM   1960 2H5'  DG A  62      12.230 -90.686-301.242  1.00  0.00           H  
REMARK-SIMTK-COORDS    12.229857050   -90.686244375  -301.241549611
ATOM   1961  H21  DG A  62      16.134 -84.639-295.854  1.00  0.00           H  
REMARK-SIMTK-COORDS    16.134122710   -84.638646468  -295.853538177
ATOM   1962  H22  DG A  62      16.132 -84.871-294.086  1.00  0.00           H  
REMARK-SIMTK-COORDS    16.132100894   -84.871049805  -294.086219982
ATOM   1963  H8   DG A  62      14.695 -91.291-297.685  1.00  0.00           H  
REMARK-SIMTK-COORDS    14.694576700   -91.291183037  -297.685375366
ATOM   1964  H1   DG A  62      15.745 -86.818-293.157  1.00  0.00           H  
REMARK-SIMTK-COORDS    15.744981976   -86.817723318  -293.156891635
ATOM   1965  P    DG A  63      17.550 -88.428-302.339  1.00  0.00           P  
REMARK-SIMTK-COORDS    17.550432872   -88.428176429  -302.339260710
ATOM   1966  OP1  DG A  63      18.115 -89.762-302.022  1.00  0.00           O  
REMARK-SIMTK-COORDS    18.115088266   -89.761579932  -302.022157601
ATOM   1967  OP2  DG A  63      17.979 -87.833-303.620  1.00  0.00           O  
REMARK-SIMTK-COORDS    17.978772535   -87.832716158  -303.620337678
ATOM   1968  O5'  DG A  63      17.859 -87.424-301.140  1.00  0.00           O  
REMARK-SIMTK-COORDS    17.859255751   -87.423703176  -301.139658312
ATOM   1969  O3'  DG A  63      20.009 -83.798-300.837  1.00  0.00           O  
REMARK-SIMTK-COORDS    20.009244054   -83.797720050  -300.836866857
ATOM   1970  C1'  DG A  63      19.295 -85.719-298.656  1.00  0.00           C  
REMARK-SIMTK-COORDS    19.294770122   -85.719017991  -298.655872309
ATOM   1971  C2'  DG A  63      20.078 -86.019-299.927  1.00  0.00           C  
REMARK-SIMTK-COORDS    20.078459095   -86.019281124  -299.927077503
ATOM   1972  C3'  DG A  63      19.417 -85.091-300.933  1.00  0.00           C  
REMARK-SIMTK-COORDS    19.417216027   -85.091407514  -300.933140209
ATOM   1973  C4'  DG A  63      17.957 -85.092-300.489  1.00  0.00           C  
REMARK-SIMTK-COORDS    17.956631024   -85.092078251  -300.488531392
ATOM   1974  C5'  DG A  63      17.088 -86.199-301.039  1.00  0.00           C  
REMARK-SIMTK-COORDS    17.087953203   -86.198544282  -301.038529359
ATOM   1975  O4'  DG A  63      18.023 -85.229-299.034  1.00  0.00           O  
REMARK-SIMTK-COORDS    18.022713681   -85.229009254  -299.033547893
ATOM   1976  N2   DG A  63      19.508 -85.162-293.415  1.00  0.00           N  
REMARK-SIMTK-COORDS    19.508223421   -85.162163284  -293.414736504
ATOM   1977  O6   DG A  63      18.632 -89.609-294.091  1.00  0.00           O  
REMARK-SIMTK-COORDS    18.632153530   -89.608827547  -294.090949104
ATOM   1978  C6   DG A  63      18.830 -88.522-294.635  1.00  0.00           C  
REMARK-SIMTK-COORDS    18.830131953   -88.521840684  -294.634713853
ATOM   1979  C5   DG A  63      18.867 -88.209-296.012  1.00  0.00           C  
REMARK-SIMTK-COORDS    18.867348649   -88.208738477  -296.012070352
ATOM   1980  N7   DG A  63      18.692 -89.030-297.128  1.00  0.00           N  
REMARK-SIMTK-COORDS    18.692397997   -89.029691003  -297.128363871
ATOM   1981  C8   DG A  63      18.827 -88.215-298.143  1.00  0.00           C  
REMARK-SIMTK-COORDS    18.827155795   -88.215079853  -298.143157944
ATOM   1982  N9   DG A  63      19.083 -86.908-297.787  1.00  0.00           N  
REMARK-SIMTK-COORDS    19.082747735   -86.908050227  -297.786625595
ATOM   1983  C4   DG A  63      19.107 -86.906-296.410  1.00  0.00           C  
REMARK-SIMTK-COORDS    19.107126167   -86.905809851  -296.409578510
ATOM   1984  N3   DG A  63      19.332 -85.819-295.625  1.00  0.00           N  
REMARK-SIMTK-COORDS    19.332258405   -85.819284888  -295.625398059
ATOM   1985  C2   DG A  63      19.305 -86.116-294.329  1.00  0.00           C  
REMARK-SIMTK-COORDS    19.305329109   -86.115515529  -294.328915039
ATOM   1986  N1   DG A  63      19.063 -87.385-293.842  1.00  0.00           N  
REMARK-SIMTK-COORDS    19.063138637   -87.385057083  -293.841754882
ATOM   1987  H1'  DG A  63      19.790 -84.947-298.065  1.00  0.00           H  
REMARK-SIMTK-COORDS    19.789938190   -84.947299223  -298.065306708
ATOM   1988 1H2'  DG A  63      21.141 -85.797-299.820  1.00  0.00           H  
REMARK-SIMTK-COORDS    21.140554421   -85.796845844  -299.819736625
ATOM   1989 2H2'  DG A  63      19.990 -87.061-300.230  1.00  0.00           H  
REMARK-SIMTK-COORDS    19.989964183   -87.061427034  -300.230353867
ATOM   1990  H3'  DG A  63      19.518 -85.459-301.955  1.00  0.00           H  
REMARK-SIMTK-COORDS    19.517895174   -85.459396684  -301.955426216
ATOM   1991  H4'  DG A  63      17.527 -84.143-300.808  1.00  0.00           H  
REMARK-SIMTK-COORDS    17.527208379   -84.142712787  -300.808442955
ATOM   1992 1H5'  DG A  63      16.239 -86.352-300.373  1.00  0.00           H  
REMARK-SIMTK-COORDS    16.239105565   -86.352443793  -300.372587448
ATOM   1993 2H5'  DG A  63      16.722 -85.911-302.023  1.00  0.00           H  
REMARK-SIMTK-COORDS    16.722256868   -85.911477419  -302.023311978
ATOM   1994  H21  DG A  63      19.694 -84.196-293.712  1.00  0.00           H  
REMARK-SIMTK-COORDS    19.694034656   -84.195507175  -293.712392600
ATOM   1995  H22  DG A  63      19.480 -85.396-292.412  1.00  0.00           H  
REMARK-SIMTK-COORDS    19.479690865   -85.395916471  -292.412199053
ATOM   1996  H8   DG A  63      18.744 -88.541-299.180  1.00  0.00           H  
REMARK-SIMTK-COORDS    18.743754869   -88.541359044  -299.179997456
ATOM   1997  H1   DG A  63      19.052 -87.506-292.819  1.00  0.00           H  
REMARK-SIMTK-COORDS    19.052209515   -87.506469520  -292.819477241
ATOM   1998  P    DA A  64      21.901 -83.805-301.040  1.00  0.00           P  
REMARK-SIMTK-COORDS    21.900514804   -83.804854183  -301.039797637
ATOM   1999  OP1  DA A  64      22.496 -85.098-301.456  1.00  0.00           O  
REMARK-SIMTK-COORDS    22.495788255   -85.098498714  -301.455603296
ATOM   2000  OP2  DA A  64      22.433 -82.602-301.709  1.00  0.00           O  
REMARK-SIMTK-COORDS    22.433192884   -82.602125585  -301.709089041
ATOM   2001  O5'  DA A  64      22.025 -83.650-299.457  1.00  0.00           O  
REMARK-SIMTK-COORDS    22.024650596   -83.650073269  -299.457418361
ATOM   2002  O3'  DA A  64      23.940 -80.854-296.932  1.00  0.00           O  
REMARK-SIMTK-COORDS    23.939947609   -80.854287672  -296.931582806
ATOM   2003  C1'  DA A  64      23.093 -83.654-296.295  1.00  0.00           C  
REMARK-SIMTK-COORDS    23.093394043   -83.654282736  -296.295397532
ATOM   2004  C2'  DA A  64      24.025 -83.206-297.414  1.00  0.00           C  
REMARK-SIMTK-COORDS    24.024530755   -83.206392546  -297.414434082
ATOM   2005  C3'  DA A  64      23.429 -81.861-297.802  1.00  0.00           C  
REMARK-SIMTK-COORDS    23.428800077   -81.861203847  -297.801931597
ATOM   2006  C4'  DA A  64      21.930 -82.086-297.610  1.00  0.00           C  
REMARK-SIMTK-COORDS    21.930310798   -82.085725697  -297.610085777
ATOM   2007  C5'  DA A  64      21.185 -82.679-298.782  1.00  0.00           C  
REMARK-SIMTK-COORDS    21.185101048   -82.678759952  -298.782412438
ATOM   2008  O4'  DA A  64      21.846 -83.015-296.483  1.00  0.00           O  
REMARK-SIMTK-COORDS    21.846122310   -83.015426647  -296.483168991
ATOM   2009  N6   DA A  64      22.137 -89.461-294.909  1.00  0.00           N  
REMARK-SIMTK-COORDS    22.137312976   -89.460528503  -294.909337980
ATOM   2010  C6   DA A  64      22.354 -88.167-294.614  1.00  0.00           C  
REMARK-SIMTK-COORDS    22.353683582   -88.167142696  -294.613598373
ATOM   2011  C5   DA A  64      22.519 -87.170-295.598  1.00  0.00           C  
REMARK-SIMTK-COORDS    22.519122154   -87.169712403  -295.597738550
ATOM   2012  N7   DA A  64      22.500 -87.211-296.980  1.00  0.00           N  
REMARK-SIMTK-COORDS    22.499549523   -87.211025886  -296.979838803
ATOM   2013  C8   DA A  64      22.709 -85.977-297.330  1.00  0.00           C  
REMARK-SIMTK-COORDS    22.708680456   -85.976687181  -297.330133271
ATOM   2014  N9   DA A  64      22.850 -85.123-296.271  1.00  0.00           N  
REMARK-SIMTK-COORDS    22.850407499   -85.122851330  -296.270541470
ATOM   2015  C4   DA A  64      22.726 -85.898-295.145  1.00  0.00           C  
REMARK-SIMTK-COORDS    22.725565311   -85.898492530  -295.144992201
ATOM   2016  N3   DA A  64      22.798 -85.485-293.866  1.00  0.00           N  
REMARK-SIMTK-COORDS    22.798478103   -85.485230579  -293.866135178
ATOM   2017  C2   DA A  64      22.636 -86.504-293.050  1.00  0.00           C  
REMARK-SIMTK-COORDS    22.636195241   -86.504431247  -293.049619857
ATOM   2018  N1   DA A  64      22.420 -87.786-293.329  1.00  0.00           N  
REMARK-SIMTK-COORDS    22.420110922   -87.786076851  -293.329232292
ATOM   2019  H1'  DA A  64      23.480 -83.356-295.322  1.00  0.00           H  
REMARK-SIMTK-COORDS    23.480335470   -83.355845878  -295.321729327
ATOM   2020 1H2'  DA A  64      25.056 -83.100-297.076  1.00  0.00           H  
REMARK-SIMTK-COORDS    25.056241590   -83.099618937  -297.076117441
ATOM   2021 2H2'  DA A  64      24.024 -83.898-298.255  1.00  0.00           H  
REMARK-SIMTK-COORDS    24.023941370   -83.897747422  -298.254642442
ATOM   2022  H3'  DA A  64      23.658 -81.596-298.835  1.00  0.00           H  
REMARK-SIMTK-COORDS    23.658295301   -81.596464742  -298.835329947
ATOM   2023  H4'  DA A  64      21.489 -81.112-297.395  1.00  0.00           H  
REMARK-SIMTK-COORDS    21.489081524   -81.112398843  -297.395028660
ATOM   2024 1H5'  DA A  64      20.279 -83.164-298.422  1.00  0.00           H  
REMARK-SIMTK-COORDS    20.278941396   -83.164337086  -298.422014695
ATOM   2025 2H5'  DA A  64      20.914 -81.883-299.475  1.00  0.00           H  
REMARK-SIMTK-COORDS    20.914137953   -81.882787466  -299.474927278
ATOM   2026  H61  DA A  64      22.024 -90.148-294.153  1.00  0.00           H  
REMARK-SIMTK-COORDS    22.024089796   -90.148381344  -294.152854020
ATOM   2027  H62  DA A  64      22.087 -89.761-295.893  1.00  0.00           H  
REMARK-SIMTK-COORDS    22.087405340   -89.760941415  -295.893317305
ATOM   2028  H8   DA A  64      22.765 -85.653-298.369  1.00  0.00           H  
REMARK-SIMTK-COORDS    22.764635147   -85.652703331  -298.369165772
ATOM   2029  H2   DA A  64      22.685 -86.262-291.988  1.00  0.00           H  
REMARK-SIMTK-COORDS    22.684851226   -86.262231005  -291.987648747
ATOM   2030  P    DG A  65      25.672 -80.526-296.583  1.00  0.00           P  
REMARK-SIMTK-COORDS    25.672198291   -80.525580005  -296.582952660
ATOM   2031  OP1  DG A  65      26.395 -81.322-297.603  1.00  0.00           O  
REMARK-SIMTK-COORDS    26.395128897   -81.322450865  -297.602620828
ATOM   2032  OP2  DG A  65      26.181 -79.160-296.350  1.00  0.00           O  
REMARK-SIMTK-COORDS    26.181010880   -79.159566710  -296.349878792
ATOM   2033  O5'  DG A  65      25.632 -81.335-295.210  1.00  0.00           O  
REMARK-SIMTK-COORDS    25.631712929   -81.335155633  -295.209514552
ATOM   2034  O3'  DG A  65      27.089 -80.571-291.317  1.00  0.00           O  
REMARK-SIMTK-COORDS    27.088786692   -80.571309793  -291.316525780
ATOM   2035  C1'  DG A  65      26.386 -83.206-292.551  1.00  0.00           C  
REMARK-SIMTK-COORDS    26.385947831   -83.205818894  -292.551019737
ATOM   2036  C2'  DG A  65      27.387 -82.183-293.072  1.00  0.00           C  
REMARK-SIMTK-COORDS    27.386959766   -82.182742020  -293.072151023
ATOM   2037  C3'  DG A  65      26.738 -80.870-292.666  1.00  0.00           C  
REMARK-SIMTK-COORDS    26.737932576   -80.869645649  -292.666077596
ATOM   2038  C4'  DG A  65      25.248 -81.163-292.824  1.00  0.00           C  
REMARK-SIMTK-COORDS    25.247925144   -81.163036245  -292.823512697
ATOM   2039  C5'  DG A  65      24.663 -80.949-294.200  1.00  0.00           C  
REMARK-SIMTK-COORDS    24.663364415   -80.949393149  -294.199743557
ATOM   2040  O4'  DG A  65      25.120 -82.578-292.476  1.00  0.00           O  
REMARK-SIMTK-COORDS    25.120442258   -82.578332187  -292.475979229
ATOM   2041  N2   DG A  65      25.730 -87.946-290.331  1.00  0.00           N  
REMARK-SIMTK-COORDS    25.730338524   -87.945918991  -290.331384293
ATOM   2042  O6   DG A  65      25.706 -88.746-294.843  1.00  0.00           O  
REMARK-SIMTK-COORDS    25.705564486   -88.745746888  -294.843284844
ATOM   2043  C6   DG A  65      25.800 -87.884-293.968  1.00  0.00           C  
REMARK-SIMTK-COORDS    25.800336094   -87.884482167  -293.968266317
ATOM   2044  C5   DG A  65      25.988 -86.491-294.107  1.00  0.00           C  
REMARK-SIMTK-COORDS    25.988209329   -86.490926915  -294.106961694
ATOM   2045  N7   DG A  65      26.117 -85.709-295.257  1.00  0.00           N  
REMARK-SIMTK-COORDS    26.116860620   -85.708507789  -295.256723041
ATOM   2046  C8   DG A  65      26.264 -84.493-294.796  1.00  0.00           C  
REMARK-SIMTK-COORDS    26.264103110   -84.492893174  -294.796116096
ATOM   2047  N9   DG A  65      26.246 -84.405-293.420  1.00  0.00           N  
REMARK-SIMTK-COORDS    26.246266412   -84.405461282  -293.420323047
ATOM   2048  C4   DG A  65      26.067 -85.697-292.977  1.00  0.00           C  
REMARK-SIMTK-COORDS    26.066742990   -85.697027823  -292.977056523
ATOM   2049  N3   DG A  65      25.992 -86.082-291.676  1.00  0.00           N  
REMARK-SIMTK-COORDS    25.992377906   -86.082472775  -291.676263679
ATOM   2050  C2   DG A  65      25.824 -87.395-291.545  1.00  0.00           C  
REMARK-SIMTK-COORDS    25.823686804   -87.395400900  -291.545462104
ATOM   2051  N1   DG A  65      25.724 -88.262-292.617  1.00  0.00           N  
REMARK-SIMTK-COORDS    25.724106247   -88.261779733  -292.616530930
ATOM   2052  H1'  DG A  65      26.655 -83.539-291.548  1.00  0.00           H  
REMARK-SIMTK-COORDS    26.655182774   -83.539391922  -291.548148569
ATOM   2053 1H2'  DG A  65      28.371 -82.298-292.616  1.00  0.00           H  
REMARK-SIMTK-COORDS    28.370546817   -82.297662989  -292.615647261
ATOM   2054 2H2'  DG A  65      27.516 -82.244-294.152  1.00  0.00           H  
REMARK-SIMTK-COORDS    27.516439140   -82.244396338  -294.151646199
ATOM   2055  H3'  DG A  65      27.047 -80.045-293.310  1.00  0.00           H  
REMARK-SIMTK-COORDS    27.047200504   -80.045043233  -293.310286572
ATOM   2056  H4'  DG A  65      24.720 -80.505-292.133  1.00  0.00           H  
REMARK-SIMTK-COORDS    24.720360722   -80.505153978  -292.132926928
ATOM   2057 1H5'  DG A  65      23.763 -81.554-294.304  1.00  0.00           H  
REMARK-SIMTK-COORDS    23.762560862   -81.553809135  -294.304339322
ATOM   2058 2H5'  DG A  65      24.405 -79.898-294.320  1.00  0.00           H  
REMARK-SIMTK-COORDS    24.404673872   -79.898449991  -294.320307572
ATOM   2059  H21  DG A  65      25.797 -87.355-289.492  1.00  0.00           H  
REMARK-SIMTK-COORDS    25.796730089   -87.355018210  -289.492350666
ATOM   2060  H22  DG A  65      25.593 -88.962-290.236  1.00  0.00           H  
REMARK-SIMTK-COORDS    25.593144379   -88.962110032  -290.236150192
ATOM   2061  H8   DG A  65      26.389 -83.625-295.444  1.00  0.00           H  
REMARK-SIMTK-COORDS    26.389123442   -83.624958710  -295.443811768
ATOM   2062  H1   DG A  65      25.583 -89.260-292.407  1.00  0.00           H  
REMARK-SIMTK-COORDS    25.582728507   -89.259870025  -292.407389583
ATOM   2063  P    DC A  66      28.599 -80.472-291.137  1.00  0.00           P  
REMARK-SIMTK-COORDS    28.598547819   -80.471780337  -291.137380580
ATOM   2064  OP1  DC A  66      29.466 -80.561-292.336  1.00  0.00           O  
REMARK-SIMTK-COORDS    29.466222745   -80.560859689  -292.336304302
ATOM   2065  OP2  DC A  66      28.971 -79.447-290.143  1.00  0.00           O  
REMARK-SIMTK-COORDS    28.971085809   -79.446958165  -290.143108504
ATOM   2066  O5'  DC A  66      28.511 -81.904-290.441  1.00  0.00           O  
REMARK-SIMTK-COORDS    28.511373098   -81.904257188  -290.440587469
ATOM   2067  O3'  DC A  66      29.576 -83.370-286.622  1.00  0.00           O  
REMARK-SIMTK-COORDS    29.575601937   -83.369618917  -286.621983276
ATOM   2068  C1'  DC A  66      29.197 -84.909-289.161  1.00  0.00           C  
REMARK-SIMTK-COORDS    29.196609321   -84.908969075  -289.161378418
ATOM   2069  C2'  DC A  66      30.149 -83.744-288.924  1.00  0.00           C  
REMARK-SIMTK-COORDS    30.148712082   -83.743703249  -288.924159350
ATOM   2070  C3'  DC A  66      29.363 -82.886-287.946  1.00  0.00           C  
REMARK-SIMTK-COORDS    29.362564367   -82.886142644  -287.946196887
ATOM   2071  C4'  DC A  66      27.920 -83.080-288.408  1.00  0.00           C  
REMARK-SIMTK-COORDS    27.919921889   -83.080421407  -288.407667845
ATOM   2072  C5'  DC A  66      27.435 -82.160-289.502  1.00  0.00           C  
REMARK-SIMTK-COORDS    27.434756564   -82.159566653  -289.502450531
ATOM   2073  O4'  DC A  66      27.882 -84.457-288.903  1.00  0.00           O  
REMARK-SIMTK-COORDS    27.881847064   -84.456934318  -288.902562292
ATOM   2074  N4   DC A  66      29.292 -87.044-294.254  1.00  0.00           N  
REMARK-SIMTK-COORDS    29.291920374   -87.044309909  -294.254393176
ATOM   2075  C4   DC A  66      29.273 -86.503-293.046  1.00  0.00           C  
REMARK-SIMTK-COORDS    29.272547251   -86.502860314  -293.046292593
ATOM   2076  N3   DC A  66      29.139 -87.313-291.990  1.00  0.00           N  
REMARK-SIMTK-COORDS    29.138785564   -87.312819930  -291.989623188
ATOM   2077  C2   DC A  66      29.110 -86.813-290.729  1.00  0.00           C  
REMARK-SIMTK-COORDS    29.110041176   -86.812904909  -290.729253508
ATOM   2078  O2   DC A  66      28.986 -87.536-289.733  1.00  0.00           O  
REMARK-SIMTK-COORDS    28.986196588   -87.535648366  -289.732592375
ATOM   2079  N1   DC A  66      29.230 -85.436-290.552  1.00  0.00           N  
REMARK-SIMTK-COORDS    29.229738082   -85.436427190  -290.552358800
ATOM   2080  C6   DC A  66      29.368 -84.608-291.618  1.00  0.00           C  
REMARK-SIMTK-COORDS    29.368378496   -84.607979097  -291.618428964
ATOM   2081  C5   DC A  66      29.403 -85.088-292.891  1.00  0.00           C  
REMARK-SIMTK-COORDS    29.403427595   -85.087668746  -292.890638617
ATOM   2082  H1'  DC A  66      29.409 -85.732-288.479  1.00  0.00           H  
REMARK-SIMTK-COORDS    29.408930145   -85.732469004  -288.478604126
ATOM   2083 1H2'  DC A  66      31.099 -84.067-288.494  1.00  0.00           H  
REMARK-SIMTK-COORDS    31.098853933   -84.066817726  -288.494237847
ATOM   2084 2H2'  DC A  66      30.372 -83.199-289.840  1.00  0.00           H  
REMARK-SIMTK-COORDS    30.372259196   -83.198964912  -289.840467612
ATOM   2085  H3'  DC A  66      29.654 -81.836-287.999  1.00  0.00           H  
REMARK-SIMTK-COORDS    29.654091933   -81.836108861  -287.998872606
ATOM   2086  H4'  DC A  66      27.284 -82.923-287.536  1.00  0.00           H  
REMARK-SIMTK-COORDS    27.284410853   -82.922979482  -287.535570509
ATOM   2087 1H5'  DC A  66      26.600 -82.629-290.021  1.00  0.00           H  
REMARK-SIMTK-COORDS    26.599555826   -82.628983758  -290.021187758
ATOM   2088 2H5'  DC A  66      27.102 -81.222-289.060  1.00  0.00           H  
REMARK-SIMTK-COORDS    27.101805083   -81.221710431  -289.060023115
ATOM   2089  H41  DC A  66      29.394 -86.445-295.087  1.00  0.00           H  
REMARK-SIMTK-COORDS    29.394140503   -86.444899900  -295.086678996
ATOM   2090  H42  DC A  66      29.202 -88.065-294.363  1.00  0.00           H  
REMARK-SIMTK-COORDS    29.201654160   -88.064664689  -294.363021595
ATOM   2091  H6   DC A  66      29.455 -83.534-291.450  1.00  0.00           H  
REMARK-SIMTK-COORDS    29.454668480   -83.533948337  -291.450125770
ATOM   2092  H5   DC A  66      29.524 -84.426-293.748  1.00  0.00           H  
REMARK-SIMTK-COORDS    29.523828960   -84.425519275  -293.748384261
ATOM   2093  P    DG A  67      30.824 -83.677-285.799  1.00  0.00           P  
REMARK-SIMTK-COORDS    30.823931619   -83.677005445  -285.798619632
ATOM   2094  OP1  DG A  67      31.777 -82.983-286.697  1.00  0.00           O  
REMARK-SIMTK-COORDS    31.776836174   -82.982764598  -286.697150409
ATOM   2095  OP2  DG A  67      31.011 -83.443-284.353  1.00  0.00           O  
REMARK-SIMTK-COORDS    31.010851557   -83.443110648  -284.353088532
ATOM   2096  O5'  DG A  67      30.850 -85.242-286.107  1.00  0.00           O  
REMARK-SIMTK-COORDS    30.849942630   -85.241553534  -286.106672720
ATOM   2097  O3'  DG A  67      31.804 -88.662-283.814  1.00  0.00           O  
REMARK-SIMTK-COORDS    31.804090597   -88.661556202  -283.814278905
ATOM   2098  C1'  DG A  67      31.776 -88.373-286.793  1.00  0.00           C  
REMARK-SIMTK-COORDS    31.775839181   -88.373180628  -286.793311866
ATOM   2099  C2'  DG A  67      32.574 -87.544-285.796  1.00  0.00           C  
REMARK-SIMTK-COORDS    32.573738774   -87.543591382  -285.795601025
ATOM   2100  C3'  DG A  67      31.631 -87.488-284.605  1.00  0.00           C  
REMARK-SIMTK-COORDS    31.630708177   -87.487529071  -284.604843152
ATOM   2101  C4'  DG A  67      30.254 -87.433-285.263  1.00  0.00           C  
REMARK-SIMTK-COORDS    30.254053835   -87.433044462  -285.262749111
ATOM   2102  C5'  DG A  67      29.746 -86.063-285.645  1.00  0.00           C  
REMARK-SIMTK-COORDS    29.746210006   -86.062761799  -285.644568533
ATOM   2103  O4'  DG A  67      30.404 -88.232-286.479  1.00  0.00           O  
REMARK-SIMTK-COORDS    30.403909353   -88.231771473  -286.479167001
ATOM   2104  N2   DG A  67      31.973 -92.043-290.577  1.00  0.00           N  
REMARK-SIMTK-COORDS    31.972973344   -92.043104326  -290.577218865
ATOM   2105  O6   DG A  67      32.470 -88.055-292.779  1.00  0.00           O  
REMARK-SIMTK-COORDS    32.469674864   -88.055112975  -292.778763229
ATOM   2106  C6   DG A  67      32.311 -88.594-291.683  1.00  0.00           C  
REMARK-SIMTK-COORDS    32.310775239   -88.593574379  -291.682758564
ATOM   2107  C5   DG A  67      32.208 -87.999-290.405  1.00  0.00           C  
REMARK-SIMTK-COORDS    32.208132723   -87.999155046  -290.405003043
ATOM   2108  N7   DG A  67      32.256 -86.655-290.029  1.00  0.00           N  
REMARK-SIMTK-COORDS    32.256387260   -86.654779740  -290.029492011
ATOM   2109  C8   DG A  67      32.105 -86.685-288.730  1.00  0.00           C  
REMARK-SIMTK-COORDS    32.105435261   -86.684607128  -288.730306951
ATOM   2110  N9   DG A  67      31.963 -87.953-288.208  1.00  0.00           N  
REMARK-SIMTK-COORDS    31.962525959   -87.952689767  -288.208471392
ATOM   2111  C4   DG A  67      32.028 -88.800-289.292  1.00  0.00           C  
REMARK-SIMTK-COORDS    32.027933932   -88.800345942  -289.292011334
ATOM   2112  N3   DG A  67      31.936 -90.155-289.242  1.00  0.00           N  
REMARK-SIMTK-COORDS    31.936377554   -90.155056811  -289.241653693
ATOM   2113  C2   DG A  67      32.041 -90.715-290.444  1.00  0.00           C  
REMARK-SIMTK-COORDS    32.041167677   -90.715228912  -290.443557286
ATOM   2114  N1   DG A  67      32.212 -89.994-291.609  1.00  0.00           N  
REMARK-SIMTK-COORDS    32.211709853   -89.993601246  -291.608840890
ATOM   2115  H1'  DG A  67      32.031 -89.431-286.714  1.00  0.00           H  
REMARK-SIMTK-COORDS    32.031079840   -89.430567860  -286.713980605
ATOM   2116 1H2'  DG A  67      33.521 -88.015-285.531  1.00  0.00           H  
REMARK-SIMTK-COORDS    33.520732948   -88.014781445  -285.530595441
ATOM   2117 2H2'  DG A  67      32.797 -86.547-286.173  1.00  0.00           H  
REMARK-SIMTK-COORDS    32.796876372   -86.546586255  -286.172517978
ATOM   2118  H3'  DG A  67      31.807 -86.606-283.986  1.00  0.00           H  
REMARK-SIMTK-COORDS    31.806618345   -86.606248762  -283.985955739
ATOM   2119  H4'  DG A  67      29.547 -87.864-284.554  1.00  0.00           H  
REMARK-SIMTK-COORDS    29.546582559   -87.863771875  -284.554229323
ATOM   2120 1H5'  DG A  67      29.006 -86.163-286.438  1.00  0.00           H  
REMARK-SIMTK-COORDS    29.005501398   -86.163167745  -286.437648228
ATOM   2121 2H5'  DG A  67      29.280 -85.598-284.777  1.00  0.00           H  
REMARK-SIMTK-COORDS    29.280071222   -85.598419733  -284.776790289
ATOM   2122  H21  DG A  67      31.847 -92.638-289.748  1.00  0.00           H  
REMARK-SIMTK-COORDS    31.846735676   -92.637606939  -289.747652897
ATOM   2123  H22  DG A  67      32.048 -92.471-291.511  1.00  0.00           H  
REMARK-SIMTK-COORDS    32.048089446   -92.470992345  -291.510924072
ATOM   2124  H8   DG A  67      32.093 -85.785-288.114  1.00  0.00           H  
REMARK-SIMTK-COORDS    32.092938675   -85.785144030  -288.114466086
ATOM   2125  H1   DG A  67      32.270 -90.523-292.490  1.00  0.00           H  
REMARK-SIMTK-COORDS    32.270047057   -90.522854436  -292.489976425
ATOM   2126  P    DC A  68      33.057 -88.767-283.345  1.00  0.00           P  
REMARK-SIMTK-COORDS    33.057345961   -88.766842826  -283.345262592
ATOM   2127  OP1  DC A  68      33.974 -87.633-283.613  1.00  0.00           O  
REMARK-SIMTK-COORDS    33.973902236   -87.632650023  -283.613113816
ATOM   2128  OP2  DC A  68      33.128 -89.351-281.992  1.00  0.00           O  
REMARK-SIMTK-COORDS    33.128018102   -89.350856017  -281.991912659
ATOM   2129  O5'  DC A  68      33.285 -89.901-284.444  1.00  0.00           O  
REMARK-SIMTK-COORDS    33.285415245   -89.901259932  -284.443530425
ATOM   2130  O3'  DC A  68      34.498 -93.946-284.263  1.00  0.00           O  
REMARK-SIMTK-COORDS    34.497925536   -93.945887333  -284.263491589
ATOM   2131  C1'  DC A  68      34.614 -92.076-286.598  1.00  0.00           C  
REMARK-SIMTK-COORDS    34.613793692   -92.075566134  -286.598065465
ATOM   2132  C2'  DC A  68      35.247 -91.877-285.227  1.00  0.00           C  
REMARK-SIMTK-COORDS    35.246723287   -91.877088910  -285.226707044
ATOM   2133  C3'  DC A  68      34.235 -92.545-284.311  1.00  0.00           C  
REMARK-SIMTK-COORDS    34.234668334   -92.545483343  -284.310823506
ATOM   2134  C4'  DC A  68      32.903 -92.230-284.988  1.00  0.00           C  
REMARK-SIMTK-COORDS    32.903029570   -92.229960217  -284.988392956
ATOM   2135  C5'  DC A  68      32.261 -90.912-284.626  1.00  0.00           C  
REMARK-SIMTK-COORDS    32.260605266   -90.911551844  -284.626455980
ATOM   2136  O4'  DC A  68      33.219 -92.220-286.417  1.00  0.00           O  
REMARK-SIMTK-COORDS    33.218720494   -92.220372178  -286.417170514
ATOM   2137  N4   DC A  68      35.447 -87.977-290.205  1.00  0.00           N  
REMARK-SIMTK-COORDS    35.447187044   -87.976597642  -290.205207938
ATOM   2138  C4   DC A  68      35.244 -88.937-289.317  1.00  0.00           C  
REMARK-SIMTK-COORDS    35.244252547   -88.937218344  -289.316908745
ATOM   2139  N3   DC A  68      35.262 -90.207-289.739  1.00  0.00           N  
REMARK-SIMTK-COORDS    35.261576838   -90.206706925  -289.739490819
ATOM   2140  C2   DC A  68      35.057 -91.231-288.874  1.00  0.00           C  
REMARK-SIMTK-COORDS    35.057180739   -91.230715823  -288.874100148
ATOM   2141  O2   DC A  68      35.066 -92.414-289.235  1.00  0.00           O  
REMARK-SIMTK-COORDS    35.065877563   -92.414379465  -289.234507898
ATOM   2142  N1   DC A  68      34.835 -90.937-287.531  1.00  0.00           N  
REMARK-SIMTK-COORDS    34.834910201   -90.937356521  -287.530654530
ATOM   2143  C6   DC A  68      34.818 -89.653-287.093  1.00  0.00           C  
REMARK-SIMTK-COORDS    34.818300532   -89.652698361  -287.093126780
ATOM   2144  C5   DC A  68      35.024 -88.611-287.942  1.00  0.00           C  
REMARK-SIMTK-COORDS    35.024486530   -88.610590545  -287.942448058
ATOM   2145  H1'  DC A  68      34.987 -92.984-287.073  1.00  0.00           H  
REMARK-SIMTK-COORDS    34.986741065   -92.983740813  -287.072978099
ATOM   2146 1H2'  DC A  68      36.226 -92.353-285.151  1.00  0.00           H  
REMARK-SIMTK-COORDS    36.226381548   -92.352975204  -285.150503856
ATOM   2147 2H2'  DC A  68      35.374 -90.824-284.978  1.00  0.00           H  
REMARK-SIMTK-COORDS    35.373835667   -90.824279308  -284.978174582
ATOM   2148  H3'  DC A  68      34.268 -92.137-283.300  1.00  0.00           H  
REMARK-SIMTK-COORDS    34.267681594   -92.137125370  -283.299642073
ATOM   2149  H4'  DC A  68      32.210 -93.024-284.710  1.00  0.00           H  
REMARK-SIMTK-COORDS    32.209855626   -93.024477435  -284.710061726
ATOM   2150 1H5'  DC A  68      31.587 -90.610-285.428  1.00  0.00           H  
REMARK-SIMTK-COORDS    31.586631361   -90.609816591  -285.427527770
ATOM   2151 2H5'  DC A  68      31.693 -91.031-283.705  1.00  0.00           H  
REMARK-SIMTK-COORDS    31.692768766   -91.031066837  -283.704799387
ATOM   2152  H41  DC A  68      35.440 -86.990-289.908  1.00  0.00           H  
REMARK-SIMTK-COORDS    35.439753983   -86.989565125  -289.908302969
ATOM   2153  H42  DC A  68      35.609 -88.215-291.194  1.00  0.00           H  
REMARK-SIMTK-COORDS    35.609451818   -88.215332299  -291.194019298
ATOM   2154  H6   DC A  68      34.637 -89.453-286.037  1.00  0.00           H  
REMARK-SIMTK-COORDS    34.636619331   -89.452616739  -286.036588430
ATOM   2155  H5   DC A  68      35.021 -87.578-287.592  1.00  0.00           H  
REMARK-SIMTK-COORDS    35.020766020   -87.578091789  -287.592307405
ATOM   2156  P    DC A  69      35.790 -94.469-283.854  1.00  0.00           P  
REMARK-SIMTK-COORDS    35.790379681   -94.469358565  -283.853803064
ATOM   2157  OP1  DC A  69      36.545 -93.308-283.325  1.00  0.00           O  
REMARK-SIMTK-COORDS    36.544524338   -93.307745724  -283.324525780
ATOM   2158  OP2  DC A  69      35.880 -95.713-283.065  1.00  0.00           O  
REMARK-SIMTK-COORDS    35.879646019   -95.713279810  -283.064934598
ATOM   2159  O5'  DC A  69      36.233 -94.744-285.362  1.00  0.00           O  
REMARK-SIMTK-COORDS    36.233358673   -94.744410784  -285.361525151
ATOM   2160  O3'  DC A  69      38.010 -98.032-287.335  1.00  0.00           O  
REMARK-SIMTK-COORDS    38.009756263   -98.032325790  -287.335260826
ATOM   2161  C1'  DC A  69      37.966 -95.162-288.183  1.00  0.00           C  
REMARK-SIMTK-COORDS    37.965557980   -95.161533281  -288.182821374
ATOM   2162  C2'  DC A  69      38.496 -95.727-286.871  1.00  0.00           C  
REMARK-SIMTK-COORDS    38.496069905   -95.726529580  -286.871351482
ATOM   2163  C3'  DC A  69      37.549 -96.888-286.620  1.00  0.00           C  
REMARK-SIMTK-COORDS    37.548694747   -96.888154419  -286.620439062
ATOM   2164  C4'  DC A  69      36.220 -96.365-287.161  1.00  0.00           C  
REMARK-SIMTK-COORDS    36.219633293   -96.365388178  -287.161020331
ATOM   2165  C5'  DC A  69      35.376 -95.557-286.204  1.00  0.00           C  
REMARK-SIMTK-COORDS    35.376009807   -95.557016776  -286.203553311
ATOM   2166  O4'  DC A  69      36.599 -95.511-288.287  1.00  0.00           O  
REMARK-SIMTK-COORDS    36.599169825   -95.510986987  -288.286679527
ATOM   2167  N4   DC A  69      38.369 -89.681-288.734  1.00  0.00           N  
REMARK-SIMTK-COORDS    38.368504657   -89.680515378  -288.733857422
ATOM   2168  C4   DC A  69      38.264 -90.990-288.570  1.00  0.00           C  
REMARK-SIMTK-COORDS    38.264465634   -90.990301391  -288.570497444
ATOM   2169  N3   DC A  69      38.486 -91.781-289.627  1.00  0.00           N  
REMARK-SIMTK-COORDS    38.486168484   -91.781423185  -289.626646655
ATOM   2170  C2   DC A  69      38.391 -93.130-289.518  1.00  0.00           C  
REMARK-SIMTK-COORDS    38.390987518   -93.129890174  -289.517787290
ATOM   2171  O2   DC A  69      38.589 -93.887-290.476  1.00  0.00           O  
REMARK-SIMTK-COORDS    38.588711679   -93.887442301  -290.475935990
ATOM   2172  N1   DC A  69      38.064 -93.680-288.281  1.00  0.00           N  
REMARK-SIMTK-COORDS    38.063936217   -93.680012640  -288.280567536
ATOM   2173  C6   DC A  69      37.840 -92.885-287.204  1.00  0.00           C  
REMARK-SIMTK-COORDS    37.840017400   -92.885016115  -287.203583837
ATOM   2174  C5   DC A  69      37.934 -91.531-287.289  1.00  0.00           C  
REMARK-SIMTK-COORDS    37.933565786   -91.530831658  -287.288913533
ATOM   2175  H1'  DC A  69      38.489 -95.596-289.036  1.00  0.00           H  
REMARK-SIMTK-COORDS    38.488804571   -95.595653553  -289.035561425
ATOM   2176 1H2'  DC A  69      39.530 -96.068-286.956  1.00  0.00           H  
REMARK-SIMTK-COORDS    39.529577145   -96.068115759  -286.956125705
ATOM   2177 2H2'  DC A  69      38.457 -94.999-286.062  1.00  0.00           H  
REMARK-SIMTK-COORDS    38.456942327   -94.999137881  -286.061595748
ATOM   2178  H3'  DC A  69      37.473 -97.131-285.559  1.00  0.00           H  
REMARK-SIMTK-COORDS    37.473274417   -97.131008998  -285.559464309
ATOM   2179  H4'  DC A  69      35.636 -97.236-287.464  1.00  0.00           H  
REMARK-SIMTK-COORDS    35.636455074   -97.235703820  -287.463790619
ATOM   2180 1H5'  DC A  69      34.705 -94.915-286.773  1.00  0.00           H  
REMARK-SIMTK-COORDS    34.704840086   -94.914502973  -286.772506928
ATOM   2181 2H5'  DC A  69      34.788 -96.234-285.586  1.00  0.00           H  
REMARK-SIMTK-COORDS    34.787714232   -96.233914549  -285.585580237
ATOM   2182  H41  DC A  69      38.204 -89.047-287.938  1.00  0.00           H  
REMARK-SIMTK-COORDS    38.203623005   -89.046746779  -287.937872245
ATOM   2183  H42  DC A  69      38.611 -89.294-289.657  1.00  0.00           H  
REMARK-SIMTK-COORDS    38.611216643   -89.294325031  -289.657448191
ATOM   2184  H6   DC A  69      37.580 -93.343-286.249  1.00  0.00           H  
REMARK-SIMTK-COORDS    37.580457137   -93.343244067  -286.248612835
ATOM   2185  H5   DC A  69      37.763 -90.890-286.423  1.00  0.00           H  
REMARK-SIMTK-COORDS    37.763187340   -90.890135901  -286.423381251
ATOM   2186  P    DC A  70      39.505 -98.579-287.095  1.00  0.00           P  
REMARK-SIMTK-COORDS    39.505156270   -98.579209568  -287.094806289
ATOM   2187  OP1  DC A  70      40.035 -97.848-285.919  1.00  0.00           O  
REMARK-SIMTK-COORDS    40.035168412   -97.847675975  -285.919153818
ATOM   2188  OP2  DC A  70      39.768-100.031-287.127  1.00  0.00           O  
REMARK-SIMTK-COORDS    39.768047532  -100.030930979  -287.126667389
ATOM   2189  O5'  DC A  70      40.047 -97.895-288.431  1.00  0.00           O  
REMARK-SIMTK-COORDS    40.046501231   -97.895479630  -288.430683905
ATOM   2190  O3'  DC A  70      42.419 -99.249-291.656  1.00  0.00           O  
REMARK-SIMTK-COORDS    42.418961198   -99.249051791  -291.655723766
ATOM   2191  C1'  DC A  70      41.933 -96.433-290.762  1.00  0.00           C  
REMARK-SIMTK-COORDS    41.933438528   -96.433434670  -290.762230639
ATOM   2192  C2'  DC A  70      42.498 -97.579-289.932  1.00  0.00           C  
REMARK-SIMTK-COORDS    42.498184422   -97.578792767  -289.931668236
ATOM   2193  C3'  DC A  70      41.747 -98.776-290.491  1.00  0.00           C  
REMARK-SIMTK-COORDS    41.747082565   -98.775983364  -290.490622326
ATOM   2194  C4'  DC A  70      40.372 -98.195-290.812  1.00  0.00           C  
REMARK-SIMTK-COORDS    40.372112080   -98.194509130  -290.811964638
ATOM   2195  C5'  DC A  70      39.369 -98.177-289.682  1.00  0.00           C  
REMARK-SIMTK-COORDS    39.369305755   -98.176652350  -289.682376833
ATOM   2196  O4'  DC A  70      40.649 -96.815-291.214  1.00  0.00           O  
REMARK-SIMTK-COORDS    40.648920015   -96.815105002  -291.214183011
ATOM   2197  N4   DC A  70      41.445 -91.609-288.118  1.00  0.00           N  
REMARK-SIMTK-COORDS    41.444721485   -91.608850923  -288.117970569
ATOM   2198  C4   DC A  70      41.553 -92.781-288.725  1.00  0.00           C  
REMARK-SIMTK-COORDS    41.552628492   -92.780667112  -288.724809014
ATOM   2199  N3   DC A  70      41.944 -92.799-290.004  1.00  0.00           N  
REMARK-SIMTK-COORDS    41.943609554   -92.799381081  -290.004363857
ATOM   2200  C2   DC A  70      42.069 -93.971-290.676  1.00  0.00           C  
REMARK-SIMTK-COORDS    42.068792704   -93.970711686  -290.676365936
ATOM   2201  O2   DC A  70      42.427 -94.021-291.860  1.00  0.00           O  
REMARK-SIMTK-COORDS    42.426733221   -94.020534108  -291.859761606
ATOM   2202  N1   DC A  70      41.789 -95.160-290.007  1.00  0.00           N  
REMARK-SIMTK-COORDS    41.788940214   -95.159661302  -290.006745601
ATOM   2203  C6   DC A  70      41.394 -95.150-288.708  1.00  0.00           C  
REMARK-SIMTK-COORDS    41.394314715   -95.149889303  -288.708197094
ATOM   2204  C5   DC A  70      41.266 -93.987-288.014  1.00  0.00           C  
REMARK-SIMTK-COORDS    41.265650935   -93.987465175  -288.013888965
ATOM   2205  H1'  DC A  70      42.554 -96.243-291.638  1.00  0.00           H  
REMARK-SIMTK-COORDS    42.554460267   -96.242523323  -291.638186036
ATOM   2206 1H2'  DC A  70      43.577 -97.691-290.061  1.00  0.00           H  
REMARK-SIMTK-COORDS    43.576505548   -97.690861965  -290.060776888
ATOM   2207 2H2'  DC A  70      42.307 -97.451-288.867  1.00  0.00           H  
REMARK-SIMTK-COORDS    42.307356072   -97.451061563  -288.866960163
ATOM   2208  H3'  DC A  70      41.671 -99.586-289.763  1.00  0.00           H  
REMARK-SIMTK-COORDS    41.671249212   -99.585669084  -289.763303733
ATOM   2209  H4'  DC A  70      39.953 -98.798-291.618  1.00  0.00           H  
REMARK-SIMTK-COORDS    39.953437740   -98.797988354  -291.618029538
ATOM   2210 1H5'  DC A  70      38.624 -97.406-289.877  1.00  0.00           H  
REMARK-SIMTK-COORDS    38.623921471   -97.406366792  -289.877475340
ATOM   2211 2H5'  DC A  70      38.877 -99.147-289.625  1.00  0.00           H  
REMARK-SIMTK-COORDS    38.877359307   -99.146637428  -289.625012722
ATOM   2212  H41  DC A  70      41.146 -91.564-287.132  1.00  0.00           H  
REMARK-SIMTK-COORDS    41.146015244   -91.563922993  -287.132477260
ATOM   2213  H42  DC A  70      41.656 -90.741-288.632  1.00  0.00           H  
REMARK-SIMTK-COORDS    41.656273025   -90.741400164  -288.631631085
ATOM   2214  H6   DC A  70      41.177 -96.096-288.211  1.00  0.00           H  
REMARK-SIMTK-COORDS    41.176853445   -96.095793010  -288.210913701
ATOM   2215  H5   DC A  70      40.958 -93.977-286.968  1.00  0.00           H  
REMARK-SIMTK-COORDS    40.957646379   -93.977063002  -286.968092145
ATOM   2216  P    DA A  71      44.207 -99.667-291.622  1.00  0.00           P  
REMARK-SIMTK-COORDS    44.206805215   -99.666944399  -291.621849684
ATOM   2217  OP1  DA A  71      44.552 -99.682-290.179  1.00  0.00           O  
REMARK-SIMTK-COORDS    44.551567533   -99.681828060  -290.179047404
ATOM   2218  OP2  DA A  71      44.743-100.782-292.427  1.00  0.00           O  
REMARK-SIMTK-COORDS    44.742502436  -100.781786191  -292.427088323
ATOM   2219  O5'  DA A  71      44.649 -98.272-292.257  1.00  0.00           O  
REMARK-SIMTK-COORDS    44.648814692   -98.272343101  -292.256677097
ATOM   2220  O3'  DA A  71      47.334 -97.176-295.331  1.00  0.00           O  
REMARK-SIMTK-COORDS    47.333802074   -97.176261298  -295.331424637
ATOM   2221  C1'  DA A  71      46.294 -95.490-293.088  1.00  0.00           C  
REMARK-SIMTK-COORDS    46.293828295   -95.489521982  -293.087606013
ATOM   2222  C2'  DA A  71      47.041 -96.812-292.975  1.00  0.00           C  
REMARK-SIMTK-COORDS    47.040900767   -96.812017748  -292.974682721
ATOM   2223  C3'  DA A  71      46.548 -97.559-294.205  1.00  0.00           C  
REMARK-SIMTK-COORDS    46.548350428   -97.559323332  -294.204930878
ATOM   2224  C4'  DA A  71      45.098 -97.095-294.326  1.00  0.00           C  
REMARK-SIMTK-COORDS    45.098236990   -97.095392802  -294.325862586
ATOM   2225  C5'  DA A  71      44.077 -97.871-293.528  1.00  0.00           C  
REMARK-SIMTK-COORDS    44.076849215   -97.870659205  -293.527673375
ATOM   2226  O4'  DA A  71      45.120 -95.714-293.843  1.00  0.00           O  
REMARK-SIMTK-COORDS    45.119762349   -95.714291895  -293.842675309
ATOM   2227  N6   DA A  71      44.929 -92.041-288.314  1.00  0.00           N  
REMARK-SIMTK-COORDS    44.928776087   -92.040634697  -288.313765739
ATOM   2228  C6   DA A  71      45.352 -92.249-289.573  1.00  0.00           C  
REMARK-SIMTK-COORDS    45.351704363   -92.249343974  -289.572613272
ATOM   2229  C5   DA A  71      45.445 -93.533-290.151  1.00  0.00           C  
REMARK-SIMTK-COORDS    45.444769321   -93.533134917  -290.150530850
ATOM   2230  N7   DA A  71      45.157 -94.796-289.667  1.00  0.00           N  
REMARK-SIMTK-COORDS    45.156555142   -94.796393179  -289.667413732
ATOM   2231  C8   DA A  71      45.442 -95.582-290.663  1.00  0.00           C  
REMARK-SIMTK-COORDS    45.441842453   -95.581942254  -290.663183686
ATOM   2232  N9   DA A  71      45.885 -94.919-291.775  1.00  0.00           N  
REMARK-SIMTK-COORDS    45.885172859   -94.918794807  -291.774736931
ATOM   2233  C4   DA A  71      45.885 -93.587-291.441  1.00  0.00           C  
REMARK-SIMTK-COORDS    45.885370134   -93.587253103  -291.441476297
ATOM   2234  N3   DA A  71      46.251 -92.557-292.227  1.00  0.00           N  
REMARK-SIMTK-COORDS    46.250565086   -92.557224415  -292.227129241
ATOM   2235  C2   DA A  71      46.126 -91.422-291.574  1.00  0.00           C  
REMARK-SIMTK-COORDS    46.125914842   -91.421544616  -291.574062086
ATOM   2236  N1   DA A  71      45.708 -91.202-290.331  1.00  0.00           N  
REMARK-SIMTK-COORDS    45.707760609   -91.202043530  -290.331300117
ATOM   2237  H1'  DA A  71      46.893 -94.746-293.612  1.00  0.00           H  
REMARK-SIMTK-COORDS    46.892787451   -94.745547618  -293.611598451
ATOM   2238 1H2'  DA A  71      48.123 -96.679-293.000  1.00  0.00           H  
REMARK-SIMTK-COORDS    48.123465681   -96.678900586  -292.999562997
ATOM   2239 2H2'  DA A  71      46.797 -97.348-292.060  1.00  0.00           H  
REMARK-SIMTK-COORDS    46.796544046   -97.348346265  -292.060044260
ATOM   2240  H3'  DA A  71      46.606 -98.641-294.075  1.00  0.00           H  
REMARK-SIMTK-COORDS    46.606243914   -98.641163903  -294.074791246
ATOM   2241  H4'  DA A  71      44.827 -97.176-295.379  1.00  0.00           H  
REMARK-SIMTK-COORDS    44.826626308   -97.175713426  -295.378513637
ATOM   2242 1H5'  DA A  71      43.205 -97.241-293.355  1.00  0.00           H  
REMARK-SIMTK-COORDS    43.204566681   -97.241264642  -293.355096822
ATOM   2243 2H5'  DA A  71      43.776 -98.753-294.091  1.00  0.00           H  
REMARK-SIMTK-COORDS    43.776291235   -98.753300574  -294.090859947
ATOM   2244  H61  DA A  71      44.880 -91.083-287.940  1.00  0.00           H  
REMARK-SIMTK-COORDS    44.880311234   -91.083347083  -287.940294746
ATOM   2245  H62  DA A  71      44.656 -92.840-287.724  1.00  0.00           H  
REMARK-SIMTK-COORDS    44.655933182   -92.840164554  -287.724475694
ATOM   2246  H8   DA A  71      45.337 -96.666-290.617  1.00  0.00           H  
REMARK-SIMTK-COORDS    45.336731093   -96.665696350  -290.617209122
ATOM   2247  H2   DA A  71      46.405 -90.529-292.135  1.00  0.00           H  
REMARK-SIMTK-COORDS    46.405441723   -90.529210911  -292.134790436
ATOM   2248  P    DA A  72      49.316 -97.359-295.168  1.00  0.00           P  
REMARK-SIMTK-COORDS    49.316033708   -97.359459151  -295.167671031
ATOM   2249  OP1  DA A  72      49.619 -98.123-293.932  1.00  0.00           O  
REMARK-SIMTK-COORDS    49.618937613   -98.122526336  -293.932058351
ATOM   2250  OP2  DA A  72      50.092 -97.733-296.366  1.00  0.00           O  
REMARK-SIMTK-COORDS    50.091840344   -97.733486788  -296.366203629
ATOM   2251  O5'  DA A  72      49.476 -95.799-294.878  1.00  0.00           O  
REMARK-SIMTK-COORDS    49.475640890   -95.799346406  -294.878076882
ATOM   2252  O3'  DA A  72      51.954 -92.766-296.467  1.00  0.00           O  
REMARK-SIMTK-COORDS    51.953762123   -92.766301264  -296.466842855
ATOM   2253  C1'  DA A  72      50.529 -92.809-293.834  1.00  0.00           C  
REMARK-SIMTK-COORDS    50.529030332   -92.809070458  -293.834416765
ATOM   2254  C2'  DA A  72      51.531 -93.831-294.355  1.00  0.00           C  
REMARK-SIMTK-COORDS    51.530831738   -93.831389443  -294.355110376
ATOM   2255  C3'  DA A  72      51.236 -93.831-295.848  1.00  0.00           C  
REMARK-SIMTK-COORDS    51.235889687   -93.831141050  -295.847622060
ATOM   2256  C4'  DA A  72      49.725 -93.615-295.895  1.00  0.00           C  
REMARK-SIMTK-COORDS    49.724732049   -93.614688589  -295.894907653
ATOM   2257  C5'  DA A  72      48.866 -94.853-295.793  1.00  0.00           C  
REMARK-SIMTK-COORDS    48.865922529   -94.852986156  -295.792719871
ATOM   2258  O4'  DA A  72      49.447 -92.756-294.743  1.00  0.00           O  
REMARK-SIMTK-COORDS    49.446997571   -92.756036610  -294.742973047
ATOM   2259  N6   DA A  72      48.356 -92.880-288.194  1.00  0.00           N  
REMARK-SIMTK-COORDS    48.355652792   -92.880076215  -288.193571948
ATOM   2260  C6   DA A  72      48.845 -92.281-289.293  1.00  0.00           C  
REMARK-SIMTK-COORDS    48.845089848   -92.280616302  -289.292764461
ATOM   2261  C5   DA A  72      49.217 -92.989-290.455  1.00  0.00           C  
REMARK-SIMTK-COORDS    49.217167225   -92.989034693  -290.454862052
ATOM   2262  N7   DA A  72      49.185 -94.333-290.778  1.00  0.00           N  
REMARK-SIMTK-COORDS    49.184663025   -94.333196327  -290.778070928
ATOM   2263  C8   DA A  72      49.652 -94.372-291.990  1.00  0.00           C  
REMARK-SIMTK-COORDS    49.652257592   -94.372179907  -291.990452716
ATOM   2264  N9   DA A  72      49.977 -93.142-292.492  1.00  0.00           N  
REMARK-SIMTK-COORDS    49.977112543   -93.141551834  -292.492329999
ATOM   2265  C4   DA A  72      49.693 -92.243-291.494  1.00  0.00           C  
REMARK-SIMTK-COORDS    49.692673242   -92.242946032  -291.494498401
ATOM   2266  N3   DA A  72      49.857 -90.908-291.538  1.00  0.00           N  
REMARK-SIMTK-COORDS    49.856633937   -90.907730691  -291.538017154
ATOM   2267  C2   DA A  72      49.482 -90.367-290.398  1.00  0.00           C  
REMARK-SIMTK-COORDS    49.482424482   -90.366890904  -290.398165142
ATOM   2268  N1   DA A  72      48.996 -90.948-289.306  1.00  0.00           N  
REMARK-SIMTK-COORDS    48.995835442   -90.947827678  -289.305812373
ATOM   2269  H1'  DA A  72      50.974 -91.816-293.784  1.00  0.00           H  
REMARK-SIMTK-COORDS    50.974121256   -91.816012011  -293.783949062
ATOM   2270 1H2'  DA A  72      52.563 -93.538-294.156  1.00  0.00           H  
REMARK-SIMTK-COORDS    52.562564240   -93.538155522  -294.155541060
ATOM   2271 2H2'  DA A  72      51.379 -94.817-293.921  1.00  0.00           H  
REMARK-SIMTK-COORDS    51.379369047   -94.817385485  -293.920607377
ATOM   2272  H3'  DA A  72      51.513 -94.776-296.318  1.00  0.00           H  
REMARK-SIMTK-COORDS    51.513386901   -94.775853419  -296.317920728
ATOM   2273  H4'  DA A  72      49.503 -93.135-296.849  1.00  0.00           H  
REMARK-SIMTK-COORDS    49.503003782   -93.135403579  -296.848543042
ATOM   2274 1H5'  DA A  72      47.878 -94.574-295.428  1.00  0.00           H  
REMARK-SIMTK-COORDS    47.877954224   -94.574364432  -295.427910931
ATOM   2275 2H5'  DA A  72      48.770 -95.305-296.779  1.00  0.00           H  
REMARK-SIMTK-COORDS    48.769527634   -95.305018144  -296.779099670
ATOM   2276  H61  DA A  72      48.100 -92.316-287.372  1.00  0.00           H  
REMARK-SIMTK-COORDS    48.100161414   -92.316445709  -287.371821494
ATOM   2277  H62  DA A  72      48.239 -93.903-288.175  1.00  0.00           H  
REMARK-SIMTK-COORDS    48.239309450   -93.903349047  -288.175380217
ATOM   2278  H8   DA A  72      49.773 -95.297-292.554  1.00  0.00           H  
REMARK-SIMTK-COORDS    49.772920822   -95.297205089  -292.553883100
ATOM   2279  H2   DA A  72      49.585 -89.283-290.341  1.00  0.00           H  
REMARK-SIMTK-COORDS    49.585328409   -89.282913035  -290.341475096
ATOM   2280  P    DT A  73      54.030 -92.666-296.140  1.00  0.00           P  
REMARK-SIMTK-COORDS    54.030438464   -92.665793124  -296.139978498
ATOM   2281  OP1  DT A  73      54.474 -93.915-295.477  1.00  0.00           O  
REMARK-SIMTK-COORDS    54.474262665   -93.915240599  -295.476878138
ATOM   2282  OP2  DT A  73      54.898 -92.168-297.226  1.00  0.00           O  
REMARK-SIMTK-COORDS    54.897606366   -92.167593182  -297.226193324
ATOM   2283  O5'  DT A  73      53.823 -91.529-295.041  1.00  0.00           O  
REMARK-SIMTK-COORDS    53.823080286   -91.528948355  -295.040575680
ATOM   2284  O3'  DT A  73      55.575 -87.739-294.384  1.00  0.00           O  
REMARK-SIMTK-COORDS    55.574847871   -87.739009736  -294.383870577
ATOM   2285  C1'  DT A  73      54.141 -89.487-292.421  1.00  0.00           C  
REMARK-SIMTK-COORDS    54.141436976   -89.487100244  -292.421055817
ATOM   2286  C2'  DT A  73      55.361 -89.850-293.257  1.00  0.00           C  
REMARK-SIMTK-COORDS    55.361455470   -89.849595423  -293.256682599
ATOM   2287  C3'  DT A  73      55.107 -89.077-294.541  1.00  0.00           C  
REMARK-SIMTK-COORDS    55.106840471   -89.076642759  -294.541086889
ATOM   2288  C4'  DT A  73      53.588 -89.144-294.683  1.00  0.00           C  
REMARK-SIMTK-COORDS    53.587909224   -89.144431416  -294.682799857
ATOM   2289  C5'  DT A  73      53.033 -90.362-295.384  1.00  0.00           C  
REMARK-SIMTK-COORDS    53.032609966   -90.362242186  -295.384202496
ATOM   2290  O4'  DT A  73      53.096 -89.133-293.305  1.00  0.00           O  
REMARK-SIMTK-COORDS    53.095602102   -89.133018062  -293.304676338
ATOM   2291  O4   DT A  73      52.301 -93.522-289.138  1.00  0.00           O  
REMARK-SIMTK-COORDS    52.300812556   -93.521811418  -289.138141032
ATOM   2292  C4   DT A  73      52.723 -92.655-289.911  1.00  0.00           C  
REMARK-SIMTK-COORDS    52.723460526   -92.654728562  -289.911229005
ATOM   2293  N3   DT A  73      52.739 -91.329-289.544  1.00  0.00           N  
REMARK-SIMTK-COORDS    52.739482322   -91.328747992  -289.544293275
ATOM   2294  C2   DT A  73      53.184 -90.266-290.306  1.00  0.00           C  
REMARK-SIMTK-COORDS    53.183862901   -90.266402721  -290.306323082
ATOM   2295  O2   DT A  73      53.160 -89.121-289.894  1.00  0.00           O  
REMARK-SIMTK-COORDS    53.159759126   -89.121040632  -289.894078382
ATOM   2296  N1   DT A  73      53.652 -90.598-291.560  1.00  0.00           N  
REMARK-SIMTK-COORDS    53.651809700   -90.598189898  -291.560341049
ATOM   2297  C6   DT A  73      53.674 -91.894-292.012  1.00  0.00           C  
REMARK-SIMTK-COORDS    53.673911452   -91.894403856  -292.012356411
ATOM   2298  C5   DT A  73      53.237 -92.907-291.237  1.00  0.00           C  
REMARK-SIMTK-COORDS    53.236945551   -92.906780323  -291.236867733
ATOM   2299  C7   DT A  73      53.233 -94.337-291.682  1.00  0.00           C  
REMARK-SIMTK-COORDS    53.233125363   -94.336970103  -291.682209849
ATOM   2300  H1'  DT A  73      54.347 -88.626-291.783  1.00  0.00           H  
REMARK-SIMTK-COORDS    54.347170416   -88.626325542  -291.783433936
ATOM   2301 1H2'  DT A  73      56.295 -89.537-292.785  1.00  0.00           H  
REMARK-SIMTK-COORDS    56.294966245   -89.537383834  -292.784616335
ATOM   2302 2H2'  DT A  73      55.431 -90.920-293.445  1.00  0.00           H  
REMARK-SIMTK-COORDS    55.430767707   -90.919832414  -293.444623009
ATOM   2303  H3'  DT A  73      55.602 -89.534-295.398  1.00  0.00           H  
REMARK-SIMTK-COORDS    55.602391964   -89.534182734  -295.398486381
ATOM   2304  H4'  DT A  73      53.283 -88.266-295.252  1.00  0.00           H  
REMARK-SIMTK-COORDS    53.282618067   -88.266362325  -295.252344396
ATOM   2305 1H5'  DT A  73      51.999 -90.514-295.074  1.00  0.00           H  
REMARK-SIMTK-COORDS    51.998854775   -90.514129130  -295.074475908
ATOM   2306 2H5'  DT A  73      53.063 -90.200-296.461  1.00  0.00           H  
REMARK-SIMTK-COORDS    53.063100636   -90.200478033  -296.460610727
ATOM   2307  H3   DT A  73      52.380 -91.105-288.605  1.00  0.00           H  
REMARK-SIMTK-COORDS    52.380393923   -91.105039505  -288.604981274
ATOM   2308  H6   DT A  73      54.049 -92.109-293.013  1.00  0.00           H  
REMARK-SIMTK-COORDS    54.048914706   -92.108544573  -293.012898921
ATOM   2309  H71  DT A  73      52.738 -94.952-290.929  1.00  0.00           H  
REMARK-SIMTK-COORDS    52.738003175   -94.952354948  -290.928935987
ATOM   2310  H72  DT A  73      52.697 -94.422-292.628  1.00  0.00           H  
REMARK-SIMTK-COORDS    52.697064593   -94.422490119  -292.627679139
ATOM   2311  H73  DT A  73      54.259 -94.680-291.814  1.00  0.00           H  
REMARK-SIMTK-COORDS    54.259083757   -94.680272875  -291.814295354
ATOM   2312  P    DA A  74      57.550 -87.501-293.738  1.00  0.00           P  
REMARK-SIMTK-COORDS    57.549901561   -87.500538908  -293.738474299
ATOM   2313  OP1  DA A  74      58.277 -88.794-293.766  1.00  0.00           O  
REMARK-SIMTK-COORDS    58.276553274   -88.793579536  -293.766478310
ATOM   2314  OP2  DA A  74      58.286 -86.333-294.260  1.00  0.00           O  
REMARK-SIMTK-COORDS    58.286088871   -86.332682036  -294.260385757
ATOM   2315  O5'  DA A  74      57.045 -87.210-292.254  1.00  0.00           O  
REMARK-SIMTK-COORDS    57.045208084   -87.209760733  -292.253878884
ATOM   2316  O3'  DA A  74      57.788 -84.125-289.462  1.00  0.00           O  
REMARK-SIMTK-COORDS    57.788337234   -84.125027700  -289.461602719
ATOM   2317  C1'  DA A  74      56.796 -86.901-288.940  1.00  0.00           C  
REMARK-SIMTK-COORDS    56.796322521   -86.900810669  -288.939785971
ATOM   2318  C2'  DA A  74      58.084 -86.502-289.648  1.00  0.00           C  
REMARK-SIMTK-COORDS    58.084341604   -86.502054458  -289.648209803
ATOM   2319  C3'  DA A  74      57.670 -85.224-290.362  1.00  0.00           C  
REMARK-SIMTK-COORDS    57.669852557   -85.224062723  -290.362015068
ATOM   2320  C4'  DA A  74      56.218 -85.505-290.745  1.00  0.00           C  
REMARK-SIMTK-COORDS    56.218153223   -85.504665344  -290.744789432
ATOM   2321  C5'  DA A  74      55.997 -86.228-292.052  1.00  0.00           C  
REMARK-SIMTK-COORDS    55.996655977   -86.228056254  -292.052084947
ATOM   2322  O4'  DA A  74      55.713 -86.341-289.656  1.00  0.00           O  
REMARK-SIMTK-COORDS    55.713005429   -86.341127617  -289.655510050
ATOM   2323  N6   DA A  74      55.449 -92.612-287.487  1.00  0.00           N  
REMARK-SIMTK-COORDS    55.449198223   -92.612411037  -287.486988889
ATOM   2324  C6   DA A  74      55.517 -91.290-287.255  1.00  0.00           C  
REMARK-SIMTK-COORDS    55.516692605   -91.290026189  -287.254894463
ATOM   2325  C5   DA A  74      56.040 -90.370-288.188  1.00  0.00           C  
REMARK-SIMTK-COORDS    56.040118545   -90.370400779  -288.188212946
ATOM   2326  N7   DA A  74      56.562 -90.527-289.459  1.00  0.00           N  
REMARK-SIMTK-COORDS    56.561553156   -90.526605014  -289.459431725
ATOM   2327  C8   DA A  74      56.875 -89.317-289.817  1.00  0.00           C  
REMARK-SIMTK-COORDS    56.875043332   -89.316694624  -289.817027527
ATOM   2328  N9   DA A  74      56.582 -88.372-288.872  1.00  0.00           N  
REMARK-SIMTK-COORDS    56.581531937   -88.372393943  -288.871509529
ATOM   2329  C4   DA A  74      56.038 -89.058-287.814  1.00  0.00           C  
REMARK-SIMTK-COORDS    56.037530681   -89.057598159  -287.813859391
ATOM   2330  N3   DA A  74      55.601 -88.537-286.652  1.00  0.00           N  
REMARK-SIMTK-COORDS    55.600748474   -88.537086786  -286.652021961
ATOM   2331  C2   DA A  74      55.146 -89.492-285.869  1.00  0.00           C  
REMARK-SIMTK-COORDS    55.145867513   -89.492070435  -285.869147424
ATOM   2332  N1   DA A  74      55.072 -90.801-286.087  1.00  0.00           N  
REMARK-SIMTK-COORDS    55.072199195   -90.801423492  -286.087455808
ATOM   2333  H1'  DA A  74      56.769 -86.505-287.925  1.00  0.00           H  
REMARK-SIMTK-COORDS    56.769144740   -86.504507786  -287.925378068
ATOM   2334 1H2'  DA A  74      58.901 -86.318-288.949  1.00  0.00           H  
REMARK-SIMTK-COORDS    58.901016740   -86.317605141  -288.948705570
ATOM   2335 2H2'  DA A  74      58.420 -87.260-290.353  1.00  0.00           H  
REMARK-SIMTK-COORDS    58.420198870   -87.259635116  -290.353329257
ATOM   2336  H3'  DA A  74      58.281 -85.035-291.246  1.00  0.00           H  
REMARK-SIMTK-COORDS    58.280762584   -85.034703146  -291.246095884
ATOM   2337  H4'  DA A  74      55.716 -84.540-290.811  1.00  0.00           H  
REMARK-SIMTK-COORDS    55.715681662   -84.539544339  -290.810833179
ATOM   2338 1H5'  DA A  74      55.028 -86.726-292.026  1.00  0.00           H  
REMARK-SIMTK-COORDS    55.027934121   -86.725755034  -292.026183384
ATOM   2339 2H5'  DA A  74      56.007 -85.506-292.868  1.00  0.00           H  
REMARK-SIMTK-COORDS    56.007103784   -85.506126672  -292.867731023
ATOM   2340  H61  DA A  74      55.059 -93.240-286.772  1.00  0.00           H  
REMARK-SIMTK-COORDS    55.058693613   -93.240141360  -286.771663934
ATOM   2341  H62  DA A  74      55.791 -92.995-288.380  1.00  0.00           H  
REMARK-SIMTK-COORDS    55.790747016   -92.995123244  -288.380202071
ATOM   2342  H8   DA A  74      57.328 -89.077-290.779  1.00  0.00           H  
REMARK-SIMTK-COORDS    57.327610489   -89.077277504  -290.779081273
ATOM   2343  H2   DA A  74      54.773 -89.161-284.899  1.00  0.00           H  
REMARK-SIMTK-COORDS    54.773492951   -89.160923518  -284.899358835
ATOM   2344  P    DT A  75      59.512 -83.812-288.531  1.00  0.00           P  
REMARK-SIMTK-COORDS    59.512392809   -83.811611637  -288.531217394
ATOM   2345  OP1  DT A  75      60.562 -84.689-289.103  1.00  0.00           O  
REMARK-SIMTK-COORDS    60.561691356   -84.688692647  -289.103495700
ATOM   2346  OP2  DT A  75      59.916 -82.419-288.252  1.00  0.00           O  
REMARK-SIMTK-COORDS    59.915738223   -82.418924601  -288.252324410
ATOM   2347  O5'  DT A  75      58.923 -84.485-287.211  1.00  0.00           O  
REMARK-SIMTK-COORDS    58.922790150   -84.485128423  -287.211049282
ATOM   2348  O3'  DT A  75      58.757 -83.315-283.153  1.00  0.00           O  
REMARK-SIMTK-COORDS    58.756861025   -83.315400147  -283.152996882
ATOM   2349  C1'  DT A  75      58.542 -86.072-284.301  1.00  0.00           C  
REMARK-SIMTK-COORDS    58.542190316   -86.072099922  -284.300887048
ATOM   2350  C2'  DT A  75      59.686 -85.085-284.486  1.00  0.00           C  
REMARK-SIMTK-COORDS    59.686271277   -85.084684819  -284.485846960
ATOM   2351  C3'  DT A  75      58.956 -83.751-284.496  1.00  0.00           C  
REMARK-SIMTK-COORDS    58.955540556   -83.751302084  -284.495951068
ATOM   2352  C4'  DT A  75      57.640 -84.090-285.194  1.00  0.00           C  
REMARK-SIMTK-COORDS    57.640332936   -84.090104858  -285.193999487
ATOM   2353  C5'  DT A  75      57.645 -84.023-286.704  1.00  0.00           C  
REMARK-SIMTK-COORDS    57.644723240   -84.023419671  -286.703608646
ATOM   2354  O4'  DT A  75      57.360 -85.468-284.787  1.00  0.00           O  
REMARK-SIMTK-COORDS    57.359816233   -85.467630736  -284.787239318
ATOM   2355  O4   DT A  75      59.191 -90.886-286.918  1.00  0.00           O  
REMARK-SIMTK-COORDS    59.191424142   -90.885879470  -286.918203213
ATOM   2356  C4   DT A  75      59.068 -89.783-286.374  1.00  0.00           C  
REMARK-SIMTK-COORDS    59.067975686   -89.782783378  -286.374081453
ATOM   2357  N3   DT A  75      58.502 -89.671-285.125  1.00  0.00           N  
REMARK-SIMTK-COORDS    58.502490042   -89.671072908  -285.124733720
ATOM   2358  C2   DT A  75      58.308 -88.507-284.407  1.00  0.00           C  
REMARK-SIMTK-COORDS    58.307872974   -88.507276922  -284.407486134
ATOM   2359  O2   DT A  75      57.797 -88.507-283.302  1.00  0.00           O  
REMARK-SIMTK-COORDS    57.796968921   -88.507432710  -283.302335455
ATOM   2360  N1   DT A  75      58.731 -87.354-285.033  1.00  0.00           N  
REMARK-SIMTK-COORDS    58.731179254   -87.353773260  -285.033472632
ATOM   2361  C6   DT A  75      59.306 -87.368-286.280  1.00  0.00           C  
REMARK-SIMTK-COORDS    59.306483168   -87.368151473  -286.279986039
ATOM   2362  C5   DT A  75      59.486 -88.525-286.948  1.00  0.00           C  
REMARK-SIMTK-COORDS    59.485716201   -88.525416764  -286.947698975
ATOM   2363  C7   DT A  75      60.102 -88.597-288.311  1.00  0.00           C  
REMARK-SIMTK-COORDS    60.101819963   -88.597464765  -288.311154967
ATOM   2364  H1'  DT A  75      58.392 -86.301-283.245  1.00  0.00           H  
REMARK-SIMTK-COORDS    58.391520629   -86.301171718  -283.245119196
ATOM   2365 1H2'  DT A  75      60.411 -85.133-283.671  1.00  0.00           H  
REMARK-SIMTK-COORDS    60.411478405   -85.133075676  -283.671293127
ATOM   2366 2H2'  DT A  75      60.227 -85.248-285.417  1.00  0.00           H  
REMARK-SIMTK-COORDS    60.227019542   -85.248000927  -285.416681082
ATOM   2367  H3'  DT A  75      59.507 -82.987-285.046  1.00  0.00           H  
REMARK-SIMTK-COORDS    59.506890710   -82.987268683  -285.045781923
ATOM   2368  H4'  DT A  75      56.897 -83.379-284.833  1.00  0.00           H  
REMARK-SIMTK-COORDS    56.896981391   -83.378818073  -284.833321526
ATOM   2369 1H5'  DT A  75      56.845 -84.654-287.093  1.00  0.00           H  
REMARK-SIMTK-COORDS    56.845188750   -84.653532317  -287.092649329
ATOM   2370 2H5'  DT A  75      57.474 -82.995-287.017  1.00  0.00           H  
REMARK-SIMTK-COORDS    57.473669070   -82.994717193  -287.017079030
ATOM   2371  H3   DT A  75      58.190 -90.546-284.679  1.00  0.00           H  
REMARK-SIMTK-COORDS    58.189524283   -90.545769818  -284.679475651
ATOM   2372  H6   DT A  75      59.622 -86.431-286.737  1.00  0.00           H  
REMARK-SIMTK-COORDS    59.621972240   -86.430674657  -286.737340240
ATOM   2373  H71  DT A  75      60.042 -89.621-288.685  1.00  0.00           H  
REMARK-SIMTK-COORDS    60.041620675   -89.621082369  -288.685118930
ATOM   2374  H72  DT A  75      59.565 -87.933-288.989  1.00  0.00           H  
REMARK-SIMTK-COORDS    59.565021275   -87.933253147  -288.988840067
ATOM   2375  H73  DT A  75      61.147 -88.292-288.256  1.00  0.00           H  
REMARK-SIMTK-COORDS    61.146611403   -88.292156317  -288.255552825
ATOM   2376  P    DG A  76      60.069 -83.179-281.876  1.00  0.00           P  
REMARK-SIMTK-COORDS    60.069111333   -83.179037772  -281.876154871
ATOM   2377  OP1  DG A  76      61.339 -83.325-282.626  1.00  0.00           O  
REMARK-SIMTK-COORDS    61.339335453   -83.324835221  -282.626240725
ATOM   2378  OP2  DG A  76      60.038 -82.109-280.859  1.00  0.00           O  
REMARK-SIMTK-COORDS    60.037815122   -82.109223018  -280.859433208
ATOM   2379  O5'  DG A  76      59.684 -84.576-281.211  1.00  0.00           O  
REMARK-SIMTK-COORDS    59.683906247   -84.576322946  -281.210876596
ATOM   2380  O3'  DG A  76      59.114 -85.864-277.226  1.00  0.00           O  
REMARK-SIMTK-COORDS    59.114317797   -85.863727056  -277.225899099
ATOM   2381  C1'  DG A  76      59.743 -87.519-279.639  1.00  0.00           C  
REMARK-SIMTK-COORDS    59.743137884   -87.519288661  -279.638842751
ATOM   2382  C2'  DG A  76      60.547 -86.347-279.092  1.00  0.00           C  
REMARK-SIMTK-COORDS    60.546849882   -86.346523795  -279.092071688
ATOM   2383  C3'  DG A  76      59.455 -85.442-278.545  1.00  0.00           C  
REMARK-SIMTK-COORDS    59.454654216   -85.442055352  -278.544897619
ATOM   2384  C4'  DG A  76      58.310 -85.655-279.532  1.00  0.00           C  
REMARK-SIMTK-COORDS    58.309657641   -85.654868820  -279.532156081
ATOM   2385  C5'  DG A  76      58.318 -84.786-280.767  1.00  0.00           C  
REMARK-SIMTK-COORDS    58.318018881   -84.785721785  -280.767421041
ATOM   2386  O4'  DG A  76      58.443 -87.053-279.943  1.00  0.00           O  
REMARK-SIMTK-COORDS    58.442946756   -87.052548440  -279.943032817
ATOM   2387  N2   DG A  76      59.551 -92.745-280.334  1.00  0.00           N  
REMARK-SIMTK-COORDS    59.551440067   -92.744684124  -280.334290958
ATOM   2388  O6   DG A  76      61.630 -91.134-284.087  1.00  0.00           O  
REMARK-SIMTK-COORDS    61.630014351   -91.133608655  -284.086830069
ATOM   2389  C6   DG A  76      61.111 -90.836-283.010  1.00  0.00           C  
REMARK-SIMTK-COORDS    61.110976303   -90.836347841  -283.010423309
ATOM   2390  C5   DG A  76      60.949 -89.562-282.422  1.00  0.00           C  
REMARK-SIMTK-COORDS    60.948950175   -89.562149445  -282.421615206
ATOM   2391  N7   DG A  76      61.325 -88.300-282.886  1.00  0.00           N  
REMARK-SIMTK-COORDS    61.324789917   -88.299805784  -282.886281721
ATOM   2392  C8   DG A  76      60.927 -87.485-281.943  1.00  0.00           C  
REMARK-SIMTK-COORDS    60.926640699   -87.485179841  -281.943191178
ATOM   2393  N9   DG A  76      60.314 -88.112-280.879  1.00  0.00           N  
REMARK-SIMTK-COORDS    60.313786601   -88.111674617  -280.878915298
ATOM   2394  C4   DG A  76      60.328 -89.453-281.190  1.00  0.00           C  
REMARK-SIMTK-COORDS    60.328108395   -89.453169743  -281.190433697
ATOM   2395  N3   DG A  76      59.827 -90.450-280.414  1.00  0.00           N  
REMARK-SIMTK-COORDS    59.827366557   -90.449630660  -280.414235749
ATOM   2396  C2   DG A  76      59.987 -91.650-280.965  1.00  0.00           C  
REMARK-SIMTK-COORDS    59.987166893   -91.649946838  -280.964736362
ATOM   2397  N1   DG A  76      60.585 -91.852-282.193  1.00  0.00           N  
REMARK-SIMTK-COORDS    60.585150104   -91.851817121  -282.193305232
ATOM   2398  H1'  DG A  76      59.650 -88.310-278.893  1.00  0.00           H  
REMARK-SIMTK-COORDS    59.650065779   -88.309904646  -278.893340941
ATOM   2399 1H2'  DG A  76      61.240 -86.651-278.308  1.00  0.00           H  
REMARK-SIMTK-COORDS    61.240475074   -86.651109412  -278.307751796
ATOM   2400 2H2'  DG A  76      61.126 -85.846-279.867  1.00  0.00           H  
REMARK-SIMTK-COORDS    61.125881787   -85.845820761  -279.866600271
ATOM   2401  H3'  DG A  76      59.765 -84.396-278.521  1.00  0.00           H  
REMARK-SIMTK-COORDS    59.764725386   -84.396158551  -278.520881976
ATOM   2402  H4'  DG A  76      57.384 -85.456-278.992  1.00  0.00           H  
REMARK-SIMTK-COORDS    57.384042991   -85.455527693  -278.992209200
ATOM   2403 1H5'  DG A  76      57.747 -85.277-281.555  1.00  0.00           H  
REMARK-SIMTK-COORDS    57.746974926   -85.276812314  -281.555104286
ATOM   2404 2H5'  DG A  76      57.856 -83.828-280.535  1.00  0.00           H  
REMARK-SIMTK-COORDS    57.855537564   -83.827604000  -280.534914394
ATOM   2405  H21  DG A  76      59.097 -92.662-279.415  1.00  0.00           H  
REMARK-SIMTK-COORDS    59.097041286   -92.662355647  -279.415436905
ATOM   2406  H22  DG A  76      59.672 -93.671-280.768  1.00  0.00           H  
REMARK-SIMTK-COORDS    59.671881743   -93.670835727  -280.768195338
ATOM   2407  H8   DG A  76      61.067 -86.405-281.995  1.00  0.00           H  
REMARK-SIMTK-COORDS    61.066607209   -86.405282653  -281.994973808
ATOM   2408  H1   DG A  76      60.650 -92.821-282.536  1.00  0.00           H  
REMARK-SIMTK-COORDS    60.649523219   -92.820572110  -282.535769643
ATOM   2409  P    DG A  77      60.198 -86.004-276.064  1.00  0.00           P  
REMARK-SIMTK-COORDS    60.198133624   -86.003589804  -276.063584363
ATOM   2410  OP1  DG A  77      61.467 -85.412-276.550  1.00  0.00           O  
REMARK-SIMTK-COORDS    61.467124780   -85.412029187  -276.550485258
ATOM   2411  OP2  DG A  77      59.817 -85.666-274.678  1.00  0.00           O  
REMARK-SIMTK-COORDS    59.817277362   -85.666080220  -274.677856472
ATOM   2412  O5'  DG A  77      60.248 -87.587-276.246  1.00  0.00           O  
REMARK-SIMTK-COORDS    60.248012325   -87.587124624  -276.246104473
ATOM   2413  O3'  DG A  77      60.018 -90.851-273.571  1.00  0.00           O  
REMARK-SIMTK-COORDS    60.018232833   -90.851365327  -273.571441874
ATOM   2414  C1'  DG A  77      61.177 -90.791-276.330  1.00  0.00           C  
REMARK-SIMTK-COORDS    61.177463893   -90.791010050  -276.330270718
ATOM   2415  C2'  DG A  77      61.569 -89.914-275.148  1.00  0.00           C  
REMARK-SIMTK-COORDS    61.569083765   -89.914349116  -275.147735948
ATOM   2416  C3'  DG A  77      60.240 -89.736-274.432  1.00  0.00           C  
REMARK-SIMTK-COORDS    60.240049113   -89.736183615  -274.431999999
ATOM   2417  C4'  DG A  77      59.237 -89.687-275.582  1.00  0.00           C  
REMARK-SIMTK-COORDS    59.237487458   -89.686708402  -275.582394859
ATOM   2418  C5'  DG A  77      59.004 -88.334-276.212  1.00  0.00           C  
REMARK-SIMTK-COORDS    59.003942412   -88.333617975  -276.211655542
ATOM   2419  O4'  DG A  77      59.803 -90.581-276.593  1.00  0.00           O  
REMARK-SIMTK-COORDS    59.803485285   -90.580689262  -276.592612005
ATOM   2420  N2   DG A  77      62.619 -94.744-279.511  1.00  0.00           N  
REMARK-SIMTK-COORDS    62.619373077   -94.744218491  -279.511181740
ATOM   2421  O6   DG A  77      64.180 -90.955-281.562  1.00  0.00           O  
REMARK-SIMTK-COORDS    64.179791403   -90.954989798  -281.561651335
ATOM   2422  C6   DG A  77      63.572 -91.402-280.589  1.00  0.00           C  
REMARK-SIMTK-COORDS    63.571711192   -91.402458288  -280.588806842
ATOM   2423  C5   DG A  77      63.013 -90.709-279.492  1.00  0.00           C  
REMARK-SIMTK-COORDS    63.012638619   -90.708941798  -279.491992484
ATOM   2424  N7   DG A  77      62.991 -89.342-279.206  1.00  0.00           N  
REMARK-SIMTK-COORDS    62.991159125   -89.342107473  -279.205663026
ATOM   2425  C8   DG A  77      62.342 -89.267-278.073  1.00  0.00           C  
REMARK-SIMTK-COORDS    62.341535767   -89.267427917  -278.072538825
ATOM   2426  N9   DG A  77      61.929 -90.486-277.578  1.00  0.00           N  
REMARK-SIMTK-COORDS    61.929008212   -90.486441595  -277.577972683
ATOM   2427  C4   DG A  77      62.362 -91.416-278.497  1.00  0.00           C  
REMARK-SIMTK-COORDS    62.362437060   -91.416221274  -278.496943402
ATOM   2428  N3   DG A  77      62.177 -92.759-278.409  1.00  0.00           N  
REMARK-SIMTK-COORDS    62.176611189   -92.759336526  -278.409363925
ATOM   2429  C2   DG A  77      62.710 -93.413-279.438  1.00  0.00           C  
REMARK-SIMTK-COORDS    62.709997268   -93.412991922  -279.437750970
ATOM   2430  N1   DG A  77      63.367 -92.789-280.480  1.00  0.00           N  
REMARK-SIMTK-COORDS    63.367012993   -92.788680746  -280.479999929
ATOM   2431  H1'  DG A  77      61.317 -91.847-276.096  1.00  0.00           H  
REMARK-SIMTK-COORDS    61.316639927   -91.847087045  -276.096090420
ATOM   2432 1H2'  DG A  77      62.306 -90.395-274.503  1.00  0.00           H  
REMARK-SIMTK-COORDS    62.305996665   -90.394935958  -274.503498675
ATOM   2433 2H2'  DG A  77      61.982 -88.957-275.462  1.00  0.00           H  
REMARK-SIMTK-COORDS    61.982038962   -88.957033503  -275.462205062
ATOM   2434  H3'  DG A  77      60.212 -88.816-273.846  1.00  0.00           H  
REMARK-SIMTK-COORDS    60.212313442   -88.816431018  -273.845564246
ATOM   2435  H4'  DG A  77      58.284 -90.038-275.188  1.00  0.00           H  
REMARK-SIMTK-COORDS    58.284236804   -90.038327830  -275.187782432
ATOM   2436 1H5'  DG A  77      58.629 -88.470-277.226  1.00  0.00           H  
REMARK-SIMTK-COORDS    58.628771468   -88.469866491  -277.225750757
ATOM   2437 2H5'  DG A  77      58.264 -87.789-275.627  1.00  0.00           H  
REMARK-SIMTK-COORDS    58.264009920   -87.789077037  -275.626922207
ATOM   2438  H21  DG A  77      62.142 -95.269-278.766  1.00  0.00           H  
REMARK-SIMTK-COORDS    62.142319000   -95.269000654  -278.766485769
ATOM   2439  H22  DG A  77      63.028 -95.245-280.313  1.00  0.00           H  
REMARK-SIMTK-COORDS    63.028403335   -95.244546843  -280.312993306
ATOM   2440  H8   DG A  77      62.143 -88.324-277.564  1.00  0.00           H  
REMARK-SIMTK-COORDS    62.143141537   -88.323558840  -277.564404103
ATOM   2441  H1   DG A  77      63.734 -93.385-281.234  1.00  0.00           H  
REMARK-SIMTK-COORDS    63.733896050   -93.385444109  -281.234441651
ATOM   2442  P    DA A  78      61.000 -91.084-272.576  1.00  0.00           P  
REMARK-SIMTK-COORDS    61.000060707   -91.083696536  -272.576321672
ATOM   2443  OP1  DA A  78      62.031 -90.020-272.495  1.00  0.00           O  
REMARK-SIMTK-COORDS    62.030803137   -90.019879044  -272.494937474
ATOM   2444  OP2  DA A  78      60.492 -91.593-271.288  1.00  0.00           O  
REMARK-SIMTK-COORDS    60.492032144   -91.592951631  -271.287593917
ATOM   2445  O5'  DA A  78      61.554 -92.290-273.461  1.00  0.00           O  
REMARK-SIMTK-COORDS    61.553758397   -92.289773714  -273.460678901
ATOM   2446  O3'  DA A  78      62.294 -96.380-272.696  1.00  0.00           O  
REMARK-SIMTK-COORDS    62.293592792   -96.380386066  -272.696374866
ATOM   2447  C1'  DA A  78      63.453 -94.656-274.852  1.00  0.00           C  
REMARK-SIMTK-COORDS    63.452821850   -94.656157184  -274.851503576
ATOM   2448  C2'  DA A  78      63.513 -94.416-273.349  1.00  0.00           C  
REMARK-SIMTK-COORDS    63.512947898   -94.415614139  -273.348710209
ATOM   2449  C3'  DA A  78      62.175 -94.972-272.886  1.00  0.00           C  
REMARK-SIMTK-COORDS    62.174914377   -94.972294886  -272.885725500
ATOM   2450  C4'  DA A  78      61.242 -94.621-274.043  1.00  0.00           C  
REMARK-SIMTK-COORDS    61.242275848   -94.620580561  -274.042949510
ATOM   2451  C5'  DA A  78      60.611 -93.249-274.003  1.00  0.00           C  
REMARK-SIMTK-COORDS    60.610554396   -93.249199683  -274.002706597
ATOM   2452  O4'  DA A  78      62.092 -94.710-275.231  1.00  0.00           O  
REMARK-SIMTK-COORDS    62.091886173   -94.709908600  -275.231038646
ATOM   2453  N6   DA A  78      66.480 -91.298-278.865  1.00  0.00           N  
REMARK-SIMTK-COORDS    66.480098783   -91.298386604  -278.865069708
ATOM   2454  C6   DA A  78      66.017 -92.456-278.362  1.00  0.00           C  
REMARK-SIMTK-COORDS    66.017466174   -92.455956272  -278.361950903
ATOM   2455  C5   DA A  78      65.240 -92.528-277.187  1.00  0.00           C  
REMARK-SIMTK-COORDS    65.240180872   -92.528429600  -277.186644910
ATOM   2456  N7   DA A  78      64.770 -91.560-276.318  1.00  0.00           N  
REMARK-SIMTK-COORDS    64.770487364   -91.560288275  -276.318093597
ATOM   2457  C8   DA A  78      64.112 -92.238-275.425  1.00  0.00           C  
REMARK-SIMTK-COORDS    64.112088963   -92.237748903  -275.425013173
ATOM   2458  N9   DA A  78      64.105 -93.586-275.656  1.00  0.00           N  
REMARK-SIMTK-COORDS    64.104928298   -93.586318407  -275.655590743
ATOM   2459  C4   DA A  78      64.837 -93.774-276.801  1.00  0.00           C  
REMARK-SIMTK-COORDS    64.836887294   -93.774443045  -276.801414093
ATOM   2460  N3   DA A  78      65.102 -94.946-277.408  1.00  0.00           N  
REMARK-SIMTK-COORDS    65.101715141   -94.946202092  -277.408393457
ATOM   2461  C2   DA A  78      65.836 -94.746-278.482  1.00  0.00           C  
REMARK-SIMTK-COORDS    65.835613502   -94.745700376  -278.482169625
ATOM   2462  N1   DA A  78      66.297 -93.607-278.991  1.00  0.00           N  
REMARK-SIMTK-COORDS    66.297438260   -93.607368421  -278.990509327
ATOM   2463  H1'  DA A  78      63.912 -95.608-275.114  1.00  0.00           H  
REMARK-SIMTK-COORDS    63.912452636   -95.608393343  -275.113808432
ATOM   2464 1H2'  DA A  78      64.345 -94.942-272.879  1.00  0.00           H  
REMARK-SIMTK-COORDS    64.344727941   -94.942270713  -272.878539163
ATOM   2465 2H2'  DA A  78      63.611 -93.360-273.102  1.00  0.00           H  
REMARK-SIMTK-COORDS    63.610622015   -93.360311750  -273.102298694
ATOM   2466  H3'  DA A  78      61.841 -94.509-271.956  1.00  0.00           H  
REMARK-SIMTK-COORDS    61.840781645   -94.509287288  -271.955861918
ATOM   2467  H4'  DA A  78      60.438 -95.356-274.036  1.00  0.00           H  
REMARK-SIMTK-COORDS    60.437909960   -95.356278348  -274.036446734
ATOM   2468 1H5'  DA A  78      60.328 -92.955-275.013  1.00  0.00           H  
REMARK-SIMTK-COORDS    60.327878900   -92.955464835  -275.012959735
ATOM   2469 2H5'  DA A  78      59.720 -93.283-273.377  1.00  0.00           H  
REMARK-SIMTK-COORDS    59.719765509   -93.282877619  -273.376662705
ATOM   2470  H61  DA A  78      67.044 -91.301-279.726  1.00  0.00           H  
REMARK-SIMTK-COORDS    67.043704437   -91.301214143  -279.725633286
ATOM   2471  H62  DA A  78      66.271 -90.411-278.387  1.00  0.00           H  
REMARK-SIMTK-COORDS    66.271109262   -90.410513073  -278.386574176
ATOM   2472  H8   DA A  78      63.612 -91.775-274.574  1.00  0.00           H  
REMARK-SIMTK-COORDS    63.612363867   -91.775204407  -274.574123981
ATOM   2473  H2   DA A  78      66.103 -95.645-279.037  1.00  0.00           H  
REMARK-SIMTK-COORDS    66.103390640   -95.645060429  -279.037379406
ATOM   2474  P    DT A  79      63.206 -96.999-271.820  1.00  0.00           P  
REMARK-SIMTK-COORDS    63.205579135   -96.999272307  -271.819805661
ATOM   2475  OP1  DT A  79      63.803 -95.880-271.053  1.00  0.00           O  
REMARK-SIMTK-COORDS    63.803071545   -95.880233342  -271.052631878
ATOM   2476  OP2  DT A  79      62.865 -98.207-271.042  1.00  0.00           O  
REMARK-SIMTK-COORDS    62.865265344   -98.207032348  -271.041635880
ATOM   2477  O5'  DT A  79      64.169 -97.383-273.032  1.00  0.00           O  
REMARK-SIMTK-COORDS    64.168970991   -97.382897789  -273.031749398
ATOM   2478  O3'  DT A  79      66.250-100.898-274.116  1.00  0.00           O  
REMARK-SIMTK-COORDS    66.249816557  -100.898304234  -274.115993491
ATOM   2479  C1'  DT A  79      66.808 -98.078-274.951  1.00  0.00           C  
REMARK-SIMTK-COORDS    66.808468337   -98.077962812  -274.950685919
ATOM   2480  C2'  DT A  79      66.736 -98.620-273.530  1.00  0.00           C  
REMARK-SIMTK-COORDS    66.736175965   -98.620049705  -273.529758189
ATOM   2481  C3'  DT A  79      65.659 -99.686-273.652  1.00  0.00           C  
REMARK-SIMTK-COORDS    65.659162456   -99.686407135  -273.651834946
ATOM   2482  C4'  DT A  79      64.698 -99.083-274.674  1.00  0.00           C  
REMARK-SIMTK-COORDS    64.698460901   -99.083299426  -274.674157601
ATOM   2483  C5'  DT A  79      63.631 -98.162-274.131  1.00  0.00           C  
REMARK-SIMTK-COORDS    63.631037000   -98.162108917  -274.130650230
ATOM   2484  O4'  DT A  79      65.562 -98.319-275.575  1.00  0.00           O  
REMARK-SIMTK-COORDS    65.562361845   -98.318657295  -275.574556719
ATOM   2485  O4   DT A  79      67.879 -92.678-275.318  1.00  0.00           O  
REMARK-SIMTK-COORDS    67.878675162   -92.677565138  -275.317679538
ATOM   2486  C4   DT A  79      67.608 -93.877-275.193  1.00  0.00           C  
REMARK-SIMTK-COORDS    67.608028220   -93.877268059  -275.192811076
ATOM   2487  N3   DT A  79      68.121 -94.811-276.063  1.00  0.00           N  
REMARK-SIMTK-COORDS    68.121092552   -94.811156092  -276.063294352
ATOM   2488  C2   DT A  79      67.901 -96.174-276.036  1.00  0.00           C  
REMARK-SIMTK-COORDS    67.901320220   -96.174124959  -276.035780935
ATOM   2489  O2   DT A  79      68.402 -96.926-276.852  1.00  0.00           O  
REMARK-SIMTK-COORDS    68.401969377   -96.925728399  -276.852373668
ATOM   2490  N1   DT A  79      67.077 -96.616-275.022  1.00  0.00           N  
REMARK-SIMTK-COORDS    67.077038421   -96.615833750  -275.022335890
ATOM   2491  C6   DT A  79      66.520 -95.757-274.108  1.00  0.00           C  
REMARK-SIMTK-COORDS    66.519543700   -95.757086876  -274.107606180
ATOM   2492  C5   DT A  79      66.762 -94.432-274.163  1.00  0.00           C  
REMARK-SIMTK-COORDS    66.762086603   -94.432188143  -274.162781231
ATOM   2493  C7   DT A  79      66.175 -93.451-273.195  1.00  0.00           C  
REMARK-SIMTK-COORDS    66.175358668   -93.451045597  -273.194847020
ATOM   2494  H1'  DT A  79      67.577 -98.595-275.527  1.00  0.00           H  
REMARK-SIMTK-COORDS    67.576979014   -98.595013779  -275.526768063
ATOM   2495 1H2'  DT A  79      67.684 -99.050-273.201  1.00  0.00           H  
REMARK-SIMTK-COORDS    67.684315094   -99.050081815  -273.201323148
ATOM   2496 2H2'  DT A  79      66.456 -97.854-272.809  1.00  0.00           H  
REMARK-SIMTK-COORDS    66.456148330   -97.853834738  -272.808625644
ATOM   2497  H3'  DT A  79      65.157 -99.871-272.701  1.00  0.00           H  
REMARK-SIMTK-COORDS    65.156716244   -99.870514866  -272.701203499
ATOM   2498  H4'  DT A  79      64.197 -99.916-275.168  1.00  0.00           H  
REMARK-SIMTK-COORDS    64.197113326   -99.915727634  -275.168427657
ATOM   2499 1H5'  DT A  79      63.295 -97.495-274.924  1.00  0.00           H  
REMARK-SIMTK-COORDS    63.294792885   -97.495316399  -274.924361533
ATOM   2500 2H5'  DT A  79      62.788 -98.757-273.783  1.00  0.00           H  
REMARK-SIMTK-COORDS    62.788005560   -98.756988085  -273.782557187
ATOM   2501  H3   DT A  79      68.730 -94.457-276.815  1.00  0.00           H  
REMARK-SIMTK-COORDS    68.730011403   -94.456636834  -276.814846697
ATOM   2502  H6   DT A  79      65.871 -96.151-273.326  1.00  0.00           H  
REMARK-SIMTK-COORDS    65.870510727   -96.151412231  -273.326048303
ATOM   2503  H71  DT A  79      66.428 -92.436-273.506  1.00  0.00           H  
REMARK-SIMTK-COORDS    66.428421990   -92.435894579  -273.505802589
ATOM   2504  H72  DT A  79      65.091 -93.563-273.175  1.00  0.00           H  
REMARK-SIMTK-COORDS    65.091076295   -93.562986366  -273.175149304
ATOM   2505  H73  DT A  79      66.578 -93.637-272.199  1.00  0.00           H  
REMARK-SIMTK-COORDS    66.577576044   -93.636567293  -272.199007232
ATOM   2506  P    DG A  80      67.413-101.666-273.543  1.00  0.00           P  
REMARK-SIMTK-COORDS    67.413180175  -101.665708048  -273.542733566
ATOM   2507  OP1  DG A  80      67.528-100.963-272.242  1.00  0.00           O  
REMARK-SIMTK-COORDS    67.527610651  -100.963289065  -272.242399671
ATOM   2508  OP2  DG A  80      67.514-103.138-273.493  1.00  0.00           O  
REMARK-SIMTK-COORDS    67.513626848  -103.137675290  -273.493449630
ATOM   2509  O5'  DG A  80      68.493-101.078-274.559  1.00  0.00           O  
REMARK-SIMTK-COORDS    68.493179809  -101.078195921  -274.558516165
ATOM   2510  O3'  DG A  80      71.760-102.754-276.651  1.00  0.00           O  
REMARK-SIMTK-COORDS    71.760076659  -102.754285963  -276.651359480
ATOM   2511  C1'  DG A  80      71.271 -99.882-275.968  1.00  0.00           C  
REMARK-SIMTK-COORDS    71.270959207   -99.881500676  -275.968377189
ATOM   2512  C2'  DG A  80      71.352-101.057-275.002  1.00  0.00           C  
REMARK-SIMTK-COORDS    71.351507894  -101.056600430  -275.002488232
ATOM   2513  C3'  DG A  80      70.748-102.184-275.824  1.00  0.00           C  
REMARK-SIMTK-COORDS    70.748073529  -102.183826807  -275.824425979
ATOM   2514  C4'  DG A  80      69.670-101.472-276.639  1.00  0.00           C  
REMARK-SIMTK-COORDS    69.670457615  -101.472388418  -276.639033467
ATOM   2515  C5'  DG A  80      68.320-101.321-275.979  1.00  0.00           C  
REMARK-SIMTK-COORDS    68.320426705  -101.320697730  -275.978902816
ATOM   2516  O4'  DG A  80      70.224-100.140-276.883  1.00  0.00           O  
REMARK-SIMTK-COORDS    70.223716957  -100.140354852  -276.883337945
ATOM   2517  N2   DG A  80      73.626 -95.506-277.739  1.00  0.00           N  
REMARK-SIMTK-COORDS    73.625590109   -95.506051549  -277.739340840
ATOM   2518  O6   DG A  80      71.005 -94.103-274.252  1.00  0.00           O  
REMARK-SIMTK-COORDS    71.004736872   -94.102902682  -274.252237950
ATOM   2519  C6   DG A  80      71.365 -95.071-274.922  1.00  0.00           C  
REMARK-SIMTK-COORDS    71.365122359   -95.071319363  -274.922094227
ATOM   2520  C5   DG A  80      70.993 -96.429-274.797  1.00  0.00           C  
REMARK-SIMTK-COORDS    70.993246343   -96.428730698  -274.796907581
ATOM   2521  N7   DG A  80      70.125 -97.046-273.893  1.00  0.00           N  
REMARK-SIMTK-COORDS    70.125492817   -97.046208665  -273.893355271
ATOM   2522  C8   DG A  80      70.156 -98.308-274.239  1.00  0.00           C  
REMARK-SIMTK-COORDS    70.155730645   -98.307657739  -274.238883719
ATOM   2523  N9   DG A  80      70.984 -98.580-275.307  1.00  0.00           N  
REMARK-SIMTK-COORDS    70.983755720   -98.579737996  -275.307113942
ATOM   2524  C4   DG A  80      71.523 -97.365-275.667  1.00  0.00           C  
REMARK-SIMTK-COORDS    71.522900057   -97.364527025  -275.666896764
ATOM   2525  N3   DG A  80      72.405 -97.161-276.680  1.00  0.00           N  
REMARK-SIMTK-COORDS    72.405355261   -97.160785352  -276.679774912
ATOM   2526  C2   DG A  80      72.762 -95.884-276.792  1.00  0.00           C  
REMARK-SIMTK-COORDS    72.761748218   -95.884217053  -276.792484442
ATOM   2527  N1   DG A  80      72.276 -94.882-275.976  1.00  0.00           N  
REMARK-SIMTK-COORDS    72.275899287   -94.881989855  -275.975656150
ATOM   2528  H1'  DG A  80      72.196 -99.780-276.537  1.00  0.00           H  
REMARK-SIMTK-COORDS    72.196018586   -99.779716069  -276.537072221
ATOM   2529 1H2'  DG A  80      72.378-101.282-274.712  1.00  0.00           H  
REMARK-SIMTK-COORDS    72.377848266  -101.282450851  -274.711519115
ATOM   2530 2H2'  DG A  80      70.782-100.882-274.091  1.00  0.00           H  
REMARK-SIMTK-COORDS    70.782389211  -100.881520716  -274.090716869
ATOM   2531  H3'  DG A  80      70.316-102.962-275.194  1.00  0.00           H  
REMARK-SIMTK-COORDS    70.315548471  -102.962381102  -275.194032226
ATOM   2532  H4'  DG A  80      69.530-102.050-277.553  1.00  0.00           H  
REMARK-SIMTK-COORDS    69.530261092  -102.050057941  -277.552644357
ATOM   2533 1H5'  DG A  80      67.791-100.483-276.433  1.00  0.00           H  
REMARK-SIMTK-COORDS    67.791389150  -100.483157889  -276.433162961
ATOM   2534 2H5'  DG A  80      67.743-102.232-276.129  1.00  0.00           H  
REMARK-SIMTK-COORDS    67.743313393  -102.231896250  -276.129220755
ATOM   2535  H21  DG A  80      74.024 -96.204-278.380  1.00  0.00           H  
REMARK-SIMTK-COORDS    74.024261851   -96.204476807  -278.380287017
ATOM   2536  H22  DG A  80      73.893 -94.515-277.826  1.00  0.00           H  
REMARK-SIMTK-COORDS    73.892904239   -94.515331273  -277.826245913
ATOM   2537  H8   DG A  80      69.576 -99.076-273.727  1.00  0.00           H  
REMARK-SIMTK-COORDS    69.576090389   -99.076198290  -273.727207460
ATOM   2538  H1   DG A  80      72.607 -93.923-276.154  1.00  0.00           H  
REMARK-SIMTK-COORDS    72.606565720   -93.923380206  -276.153530412
ATOM   2539  P    DT A  81      73.001-103.322-275.905  1.00  0.00           P  
REMARK-SIMTK-COORDS    73.001261860  -103.322370382  -275.904854438
ATOM   2540  OP1  DT A  81      72.788-103.318-274.438  1.00  0.00           O  
REMARK-SIMTK-COORDS    72.788267670  -103.317897047  -274.437743513
ATOM   2541  OP2  DT A  81      73.629-104.537-276.463  1.00  0.00           O  
REMARK-SIMTK-COORDS    73.629238477  -104.536576939  -276.462881144
ATOM   2542  O5'  DT A  81      73.841-102.032-276.321  1.00  0.00           O  
REMARK-SIMTK-COORDS    73.841030301  -102.031706254  -276.320877360
ATOM   2543  O3'  DT A  81      77.593-101.456-278.179  1.00  0.00           O  
REMARK-SIMTK-COORDS    77.593385423  -101.455819874  -278.178771845
ATOM   2544  C1'  DT A  81      76.057 -99.541-276.465  1.00  0.00           C  
REMARK-SIMTK-COORDS    76.056576961   -99.541158817  -276.465464579
ATOM   2545  C2'  DT A  81      76.513-100.946-276.095  1.00  0.00           C  
REMARK-SIMTK-COORDS    76.512824945  -100.945649619  -276.094838938
ATOM   2546  C3'  DT A  81      76.404-101.675-277.424  1.00  0.00           C  
REMARK-SIMTK-COORDS    76.403626624  -101.675455647  -277.424289158
ATOM   2547  C4'  DT A  81      75.182-101.025-278.069  1.00  0.00           C  
REMARK-SIMTK-COORDS    75.181978128  -101.024939596  -278.069451014
ATOM   2548  C5'  DT A  81      73.838-101.616-277.711  1.00  0.00           C  
REMARK-SIMTK-COORDS    73.838370475  -101.615971468  -277.710583629
ATOM   2549  O4'  DT A  81      75.223 -99.638-277.604  1.00  0.00           O  
REMARK-SIMTK-COORDS    75.222726579   -99.638223366  -277.603534003
ATOM   2550  O4   DT A  81      73.246 -96.902-272.518  1.00  0.00           O  
REMARK-SIMTK-COORDS    73.245927815   -96.901888321  -272.518462600
ATOM   2551  C4   DT A  81      73.850 -97.538-273.389  1.00  0.00           C  
REMARK-SIMTK-COORDS    73.850499450   -97.538456923  -273.388751376
ATOM   2552  N3   DT A  81      74.756 -96.917-274.218  1.00  0.00           N  
REMARK-SIMTK-COORDS    74.755527732   -96.916608841  -274.217818183
ATOM   2553  C2   DT A  81      75.495 -97.507-275.223  1.00  0.00           C  
REMARK-SIMTK-COORDS    75.495330674   -97.506834878  -275.223335877
ATOM   2554  O2   DT A  81      76.277 -96.872-275.908  1.00  0.00           O  
REMARK-SIMTK-COORDS    76.276501744   -96.871989534  -275.908262258
ATOM   2555  N1   DT A  81      75.283 -98.859-275.393  1.00  0.00           N  
REMARK-SIMTK-COORDS    75.282828856   -98.858784326  -275.392727928
ATOM   2556  C6   DT A  81      74.399 -99.563-274.613  1.00  0.00           C  
REMARK-SIMTK-COORDS    74.399139538   -99.562663836  -274.612584464
ATOM   2557  C5   DT A  81      73.698 -98.953-273.636  1.00  0.00           C  
REMARK-SIMTK-COORDS    73.698445821   -98.952819670  -273.635677913
ATOM   2558  C7   DT A  81      72.718 -99.671-272.760  1.00  0.00           C  
REMARK-SIMTK-COORDS    72.717881396   -99.671124248  -272.760281465
ATOM   2559  H1'  DT A  81      76.908 -98.911-276.726  1.00  0.00           H  
REMARK-SIMTK-COORDS    76.907627678   -98.910755221  -276.726472212
ATOM   2560 1H2'  DT A  81      77.537-100.963-275.716  1.00  0.00           H  
REMARK-SIMTK-COORDS    77.536626226  -100.962625628  -275.716278834
ATOM   2561 2H2'  DT A  81      75.876-101.401-275.338  1.00  0.00           H  
REMARK-SIMTK-COORDS    75.875761766  -101.401253518  -275.338460333
ATOM   2562  H3'  DT A  81      76.253-102.748-277.291  1.00  0.00           H  
REMARK-SIMTK-COORDS    76.253459603  -102.747683188  -277.290775238
ATOM   2563  H4'  DT A  81      75.306-101.116-279.149  1.00  0.00           H  
REMARK-SIMTK-COORDS    75.306313008  -101.116387596  -279.148694777
ATOM   2564 1H5'  DT A  81      73.063-100.866-277.869  1.00  0.00           H  
REMARK-SIMTK-COORDS    73.063204276  -100.866480047  -277.868792268
ATOM   2565 2H5'  DT A  81      73.642-102.474-278.352  1.00  0.00           H  
REMARK-SIMTK-COORDS    73.641949219  -102.474080415  -278.351535831
ATOM   2566  H3   DT A  81      74.894 -95.906-274.075  1.00  0.00           H  
REMARK-SIMTK-COORDS    74.893562486   -95.905679510  -274.075461956
ATOM   2567  H6   DT A  81      74.261-100.630-274.786  1.00  0.00           H  
REMARK-SIMTK-COORDS    74.260791129  -100.629630005  -274.785823928
ATOM   2568  H71  DT A  81      72.202 -98.951-272.123  1.00  0.00           H  
REMARK-SIMTK-COORDS    72.202233018   -98.950914940  -272.122573615
ATOM   2569  H72  DT A  81      71.988-100.191-273.381  1.00  0.00           H  
REMARK-SIMTK-COORDS    71.988080628  -100.191025454  -273.381313328
ATOM   2570  H73  DT A  81      73.246-100.394-272.138  1.00  0.00           H  
REMARK-SIMTK-COORDS    73.245829906  -100.393908814  -272.138391731
ATOM   2571  P    DC A  82      79.067-101.916-277.373  1.00  0.00           P  
REMARK-SIMTK-COORDS    79.067154937  -101.916424642  -277.372732583
ATOM   2572  OP1  DC A  82      78.781-102.653-276.118  1.00  0.00           O  
REMARK-SIMTK-COORDS    78.781017854  -102.652597122  -276.117986135
ATOM   2573  OP2  DC A  82      80.137-102.475-278.222  1.00  0.00           O  
REMARK-SIMTK-COORDS    80.137055657  -102.475127457  -278.221723522
ATOM   2574  O5'  DC A  82      79.381-100.390-277.030  1.00  0.00           O  
REMARK-SIMTK-COORDS    79.381061418  -100.390258728  -277.030109871
ATOM   2575  O3'  DC A  82      82.742 -97.894-277.608  1.00  0.00           O  
REMARK-SIMTK-COORDS    82.741966019   -97.893807174  -277.607739424
ATOM   2576  C1'  DC A  82      80.499 -97.564-275.652  1.00  0.00           C  
REMARK-SIMTK-COORDS    80.499317484   -97.564427445  -275.652285886
ATOM   2577  C2'  DC A  82      81.428 -98.763-275.795  1.00  0.00           C  
REMARK-SIMTK-COORDS    81.428285250   -98.763308345  -275.794835800
ATOM   2578  C3'  DC A  82      81.681 -98.792-277.293  1.00  0.00           C  
REMARK-SIMTK-COORDS    81.680611793   -98.792316649  -277.293281272
ATOM   2579  C4'  DC A  82      80.344 -98.333-277.872  1.00  0.00           C  
REMARK-SIMTK-COORDS    80.343927503   -98.333451141  -277.871757334
ATOM   2580  C5'  DC A  82      79.304 -99.406-278.093  1.00  0.00           C  
REMARK-SIMTK-COORDS    79.303736708   -99.406243058  -278.093181389
ATOM   2581  O4'  DC A  82      79.832 -97.381-276.886  1.00  0.00           O  
REMARK-SIMTK-COORDS    79.831989564   -97.381311137  -276.885599660
ATOM   2582  N4   DC A  82      76.673 -97.993-271.692  1.00  0.00           N  
REMARK-SIMTK-COORDS    76.672721572   -97.992844047  -271.692338039
ATOM   2583  C4   DC A  82      77.586 -97.922-272.648  1.00  0.00           C  
REMARK-SIMTK-COORDS    77.585846663   -97.921538552  -272.648459420
ATOM   2584  N3   DC A  82      78.186 -96.746-272.866  1.00  0.00           N  
REMARK-SIMTK-COORDS    78.186458428   -96.745841307  -272.866355032
ATOM   2585  C2   DC A  82      79.127 -96.614-273.834  1.00  0.00           C  
REMARK-SIMTK-COORDS    79.127278943   -96.614206953  -273.834240436
ATOM   2586  O2   DC A  82      79.699 -95.541-274.061  1.00  0.00           O  
REMARK-SIMTK-COORDS    79.699166392   -95.540540177  -274.060544213
ATOM   2587  N1   DC A  82      79.464 -97.730-274.596  1.00  0.00           N  
REMARK-SIMTK-COORDS    79.464197214   -97.730473152  -274.596307264
ATOM   2588  C6   DC A  82      78.862 -98.927-274.380  1.00  0.00           C  
REMARK-SIMTK-COORDS    78.861798608   -98.927328104  -274.380188906
ATOM   2589  C5   DC A  82      77.919 -99.083-273.413  1.00  0.00           C  
REMARK-SIMTK-COORDS    77.918554577   -99.083105689  -273.412784109
ATOM   2590  H1'  DC A  82      81.063 -96.656-275.438  1.00  0.00           H  
REMARK-SIMTK-COORDS    81.063498575   -96.656072871  -275.437798910
ATOM   2591 1H2'  DC A  82      82.358 -98.634-275.238  1.00  0.00           H  
REMARK-SIMTK-COORDS    82.358439573   -98.634366097  -275.237887119
ATOM   2592 2H2'  DC A  82      80.966 -99.688-275.451  1.00  0.00           H  
REMARK-SIMTK-COORDS    80.966276985   -99.687852375  -275.451177978
ATOM   2593  H3'  DC A  82      81.938 -99.793-277.644  1.00  0.00           H  
REMARK-SIMTK-COORDS    81.938086005   -99.792777452  -277.644164745
ATOM   2594  H4'  DC A  82      80.558 -97.874-278.837  1.00  0.00           H  
REMARK-SIMTK-COORDS    80.557631457   -97.873936767  -278.837362409
ATOM   2595 1H5'  DC A  82      78.314 -98.950-278.100  1.00  0.00           H  
REMARK-SIMTK-COORDS    78.314457837   -98.949857985  -278.099582873
ATOM   2596 2H5'  DC A  82      79.484 -99.887-279.054  1.00  0.00           H  
REMARK-SIMTK-COORDS    79.484087161   -99.886976729  -279.053671812
ATOM   2597  H41  DC A  82      76.194 -98.886-271.502  1.00  0.00           H  
REMARK-SIMTK-COORDS    76.193953929   -98.885567400  -271.501897605
ATOM   2598  H42  DC A  82      76.438 -97.155-271.141  1.00  0.00           H  
REMARK-SIMTK-COORDS    76.438244727   -97.155215258  -271.140549474
ATOM   2599  H6   DC A  82      79.142 -99.783-274.996  1.00  0.00           H  
REMARK-SIMTK-COORDS    79.141804124   -99.782920806  -274.995714729
ATOM   2600  H5   DC A  82      77.440-100.045-273.231  1.00  0.00           H  
REMARK-SIMTK-COORDS    77.439504766  -100.045424308  -273.230794671
ATOM   2601  P    DC A  83      84.400 -98.120-276.655  1.00  0.00           P  
REMARK-SIMTK-COORDS    84.399829363   -98.120448590  -276.654560479
ATOM   2602  OP1  DC A  83      84.346 -99.402-275.910  1.00  0.00           O  
REMARK-SIMTK-COORDS    84.346126749   -99.401617948  -275.910292983
ATOM   2603  OP2  DC A  83      85.659 -97.840-277.370  1.00  0.00           O  
REMARK-SIMTK-COORDS    85.659389788   -97.839638054  -277.370294354
ATOM   2604  O5'  DC A  83      84.054 -96.919-275.664  1.00  0.00           O  
REMARK-SIMTK-COORDS    84.053662166   -96.918894052  -275.663830968
ATOM   2605  O3'  DC A  83      86.169 -93.500-274.361  1.00  0.00           O  
REMARK-SIMTK-COORDS    86.168650039   -93.499751039  -274.360798600
ATOM   2606  C1'  DC A  83      83.853 -94.864-273.043  1.00  0.00           C  
REMARK-SIMTK-COORDS    83.852590822   -94.863715218  -273.042757090
ATOM   2607  C2'  DC A  83      85.191 -95.484-273.425  1.00  0.00           C  
REMARK-SIMTK-COORDS    85.190505202   -95.483720234  -273.425112803
ATOM   2608  C3'  DC A  83      85.536 -94.731-274.700  1.00  0.00           C  
REMARK-SIMTK-COORDS    85.535676051   -94.731458425  -274.699792471
ATOM   2609  C4'  DC A  83      84.170 -94.520-275.350  1.00  0.00           C  
REMARK-SIMTK-COORDS    84.170140676   -94.520186657  -275.349865067
ATOM   2610  C5'  DC A  83      83.663 -95.640-276.227  1.00  0.00           C  
REMARK-SIMTK-COORDS    83.662932096   -95.640462241  -276.227150695
ATOM   2611  O4'  DC A  83      83.254 -94.359-274.220  1.00  0.00           O  
REMARK-SIMTK-COORDS    83.254088304   -94.358641052  -274.220303617
ATOM   2612  N4   DC A  83      80.254 -98.296-270.640  1.00  0.00           N  
REMARK-SIMTK-COORDS    80.253536034   -98.296249427  -270.640242256
ATOM   2613  C4   DC A  83      81.125 -97.497-271.236  1.00  0.00           C  
REMARK-SIMTK-COORDS    81.125484268   -97.497475534  -271.235823101
ATOM   2614  N3   DC A  83      81.220 -96.232-270.812  1.00  0.00           N  
REMARK-SIMTK-COORDS    81.219903919   -96.231914009  -270.811658092
ATOM   2615  C2   DC A  83      82.094 -95.369-271.387  1.00  0.00           C  
REMARK-SIMTK-COORDS    82.093881335   -95.368946442  -271.386743699
ATOM   2616  O2   DC A  83      82.203 -94.193-271.018  1.00  0.00           O  
REMARK-SIMTK-COORDS    82.203373710   -94.192946963  -271.017872929
ATOM   2617  N1   DC A  83      82.900 -95.827-272.426  1.00  0.00           N  
REMARK-SIMTK-COORDS    82.900100999   -95.826538731  -272.426421126
ATOM   2618  C6   DC A  83      82.813 -97.109-272.861  1.00  0.00           C  
REMARK-SIMTK-COORDS    82.812621046   -97.109300069  -272.861074559
ATOM   2619  C5   DC A  83      81.946 -97.993-272.297  1.00  0.00           C  
REMARK-SIMTK-COORDS    81.946104762   -97.992736366  -272.296682994
ATOM   2620  H1'  DC A  83      83.991 -94.031-272.353  1.00  0.00           H  
REMARK-SIMTK-COORDS    83.990796976   -94.030671780  -272.352575454
ATOM   2621 1H2'  DC A  83      85.951 -95.333-272.657  1.00  0.00           H  
REMARK-SIMTK-COORDS    85.951084017   -95.332735888  -272.656524100
ATOM   2622 2H2'  DC A  83      85.114 -96.555-273.604  1.00  0.00           H  
REMARK-SIMTK-COORDS    85.113838123   -96.555392520  -273.603927432
ATOM   2623  H3'  DC A  83      86.195 -95.310-275.349  1.00  0.00           H  
REMARK-SIMTK-COORDS    86.194772950   -95.309893072  -275.348898500
ATOM   2624  H4'  DC A  83      84.248 -93.625-275.967  1.00  0.00           H  
REMARK-SIMTK-COORDS    84.248275368   -93.624581167  -275.967118481
ATOM   2625 1H5'  DC A  83      82.577 -95.583-276.289  1.00  0.00           H  
REMARK-SIMTK-COORDS    82.576691238   -95.583173709  -276.288793401
ATOM   2626 2H5'  DC A  83      84.086 -95.533-277.225  1.00  0.00           H  
REMARK-SIMTK-COORDS    84.085792839   -95.533183200  -277.225075040
ATOM   2627  H41  DC A  83      80.159 -99.276-270.946  1.00  0.00           H  
REMARK-SIMTK-COORDS    80.159360180   -99.276174025  -270.945724974
ATOM   2628  H42  DC A  83      79.667 -97.938-269.873  1.00  0.00           H  
REMARK-SIMTK-COORDS    79.666706072   -97.937622037  -269.873372651
ATOM   2629  H6   DC A  83      83.453 -97.438-273.680  1.00  0.00           H  
REMARK-SIMTK-COORDS    83.452625436   -97.438398893  -273.680466006
ATOM   2630  H5   DC A  83      81.880 -99.026-272.638  1.00  0.00           H  
REMARK-SIMTK-COORDS    81.880050187   -99.026210000  -272.637615599
ATOM   2631  P    DC A  84      87.781 -93.609-273.126  1.00  0.00           P  
REMARK-SIMTK-COORDS    87.780565970   -93.609082779  -273.125811755
ATOM   2632  OP1  DC A  84      88.197 -95.024-272.973  1.00  0.00           O  
REMARK-SIMTK-COORDS    88.196624511   -95.023963693  -272.973429703
ATOM   2633  OP2  DC A  84      88.868 -92.633-273.334  1.00  0.00           O  
REMARK-SIMTK-COORDS    88.867794067   -92.633168557  -273.333533919
ATOM   2634  O5'  DC A  84      86.893 -93.181-271.871  1.00  0.00           O  
REMARK-SIMTK-COORDS    86.893279270   -93.181136388  -271.870943555
ATOM   2635  O3'  DC A  84      87.308 -90.244-268.860  1.00  0.00           O  
REMARK-SIMTK-COORDS    87.307725487   -90.244154891  -268.860299102
ATOM   2636  C1'  DC A  84      85.656 -92.740-268.804  1.00  0.00           C  
REMARK-SIMTK-COORDS    85.655825200   -92.740106803  -268.803629041
ATOM   2637  C2'  DC A  84      87.156 -92.634-269.043  1.00  0.00           C  
REMARK-SIMTK-COORDS    87.156472524   -92.634142173  -269.043308211
ATOM   2638  C3'  DC A  84      87.265 -91.319-269.797  1.00  0.00           C  
REMARK-SIMTK-COORDS    87.264993061   -91.318561688  -269.796514876
ATOM   2639  C4'  DC A  84      85.990 -91.302-270.637  1.00  0.00           C  
REMARK-SIMTK-COORDS    85.990438357   -91.302491454  -270.637448319
ATOM   2640  C5'  DC A  84      86.060 -91.998-271.976  1.00  0.00           C  
REMARK-SIMTK-COORDS    86.059903908   -91.998446099  -271.976376872
ATOM   2641  O4'  DC A  84      85.000 -91.987-269.805  1.00  0.00           O  
REMARK-SIMTK-COORDS    85.000446439   -91.986620314  -269.804957054
ATOM   2642  N4   DC A  84      83.598 -97.865-268.908  1.00  0.00           N  
REMARK-SIMTK-COORDS    83.598330192   -97.864892434  -268.907794913
ATOM   2643  C4   DC A  84      84.111 -96.644-268.907  1.00  0.00           C  
REMARK-SIMTK-COORDS    84.111355350   -96.644296327  -268.907219793
ATOM   2644  N3   DC A  84      83.644 -95.760-268.019  1.00  0.00           N  
REMARK-SIMTK-COORDS    83.644020003   -95.759609084  -268.018736166
ATOM   2645  C2   DC A  84      84.131 -94.495-267.975  1.00  0.00           C  
REMARK-SIMTK-COORDS    84.130915289   -94.494592644  -267.974697683
ATOM   2646  O2   DC A  84      83.718 -93.654-267.166  1.00  0.00           O  
REMARK-SIMTK-COORDS    83.718465224   -93.653799233  -267.166007146
ATOM   2647  N1   DC A  84      85.135 -94.132-268.869  1.00  0.00           N  
REMARK-SIMTK-COORDS    85.135188080   -94.132492195  -268.869476665
ATOM   2648  C6   DC A  84      85.617 -95.024-269.772  1.00  0.00           C  
REMARK-SIMTK-COORDS    85.616728276   -95.024323724  -269.772144135
ATOM   2649  C5   DC A  84      85.146 -96.299-269.832  1.00  0.00           C  
REMARK-SIMTK-COORDS    85.145868161   -96.298919527  -269.831678072
ATOM   2650  H1'  DC A  84      85.384 -92.319-267.835  1.00  0.00           H  
REMARK-SIMTK-COORDS    85.384006819   -92.319201354  -267.834935916
ATOM   2651 1H2'  DC A  84      87.723 -92.606-268.111  1.00  0.00           H  
REMARK-SIMTK-COORDS    87.723318179   -92.605722847  -268.110632841
ATOM   2652 2H2'  DC A  84      87.541 -93.464-269.635  1.00  0.00           H  
REMARK-SIMTK-COORDS    87.540583202   -93.464140925  -269.634827491
ATOM   2653  H3'  DC A  84      88.153 -91.283-270.429  1.00  0.00           H  
REMARK-SIMTK-COORDS    88.153489911   -91.282679771  -270.428669790
ATOM   2654  H4'  DC A  84      85.744 -90.256-270.820  1.00  0.00           H  
REMARK-SIMTK-COORDS    85.744328365   -90.255867236  -270.819721787
ATOM   2655 1H5'  DC A  84      85.055 -92.284-272.284  1.00  0.00           H  
REMARK-SIMTK-COORDS    85.054538103   -92.284140227  -272.283979642
ATOM   2656 2H5'  DC A  84      86.481 -91.316-272.713  1.00  0.00           H  
REMARK-SIMTK-COORDS    86.480962445   -91.315862273  -272.713236444
ATOM   2657  H41  DC A  84      83.939 -98.567-269.581  1.00  0.00           H  
REMARK-SIMTK-COORDS    83.939189149   -98.567333807  -269.580723059
ATOM   2658  H42  DC A  84      82.856 -98.112-268.238  1.00  0.00           H  
REMARK-SIMTK-COORDS    82.856047151   -98.111928717  -268.237674804
ATOM   2659  H6   DC A  84      86.399 -94.711-270.464  1.00  0.00           H  
REMARK-SIMTK-COORDS    86.399473270   -94.711346297  -270.464003518
ATOM   2660  H5   DC A  84      85.537 -97.020-270.550  1.00  0.00           H  
REMARK-SIMTK-COORDS    85.537097862   -97.020167764  -270.549596105
ATOM   2661  P    DC A  85      88.722 -90.358-267.377  1.00  0.00           P  
REMARK-SIMTK-COORDS    88.722368131   -90.357920107  -267.376741135
ATOM   2662  OP1  DC A  85      89.676 -91.458-267.655  1.00  0.00           O  
REMARK-SIMTK-COORDS    89.676367388   -91.458100844  -267.655489702
ATOM   2663  OP2  DC A  85      89.315 -89.089-266.912  1.00  0.00           O  
REMARK-SIMTK-COORDS    89.315144277   -89.089009231  -266.911871658
ATOM   2664  O5'  DC A  85      87.623 -90.862-266.336  1.00  0.00           O  
REMARK-SIMTK-COORDS    87.623484324   -90.862378119  -266.336026719
ATOM   2665  O3'  DC A  85      86.484 -89.630-262.457  1.00  0.00           O  
REMARK-SIMTK-COORDS    86.483906890   -89.629897350  -262.457372259
ATOM   2666  C1'  DC A  85      86.032 -92.282-263.770  1.00  0.00           C  
REMARK-SIMTK-COORDS    86.032019938   -92.282260301  -263.769824527
ATOM   2667  C2'  DC A  85      87.366 -91.581-263.546  1.00  0.00           C  
REMARK-SIMTK-COORDS    87.365553500   -91.580540049  -263.546455044
ATOM   2668  C3'  DC A  85      86.984 -90.118-263.700  1.00  0.00           C  
REMARK-SIMTK-COORDS    86.983557143   -90.117590651  -263.700425302
ATOM   2669  C4'  DC A  85      85.905 -90.160-264.781  1.00  0.00           C  
REMARK-SIMTK-COORDS    85.904969438   -90.160044167  -264.780593466
ATOM   2670  C5'  DC A  85      86.385 -90.117-266.212  1.00  0.00           C  
REMARK-SIMTK-COORDS    86.385405071   -90.116597885  -266.212096880
ATOM   2671  O4'  DC A  85      85.219 -91.433-264.555  1.00  0.00           O  
REMARK-SIMTK-COORDS    85.218912339   -91.432743111  -264.555380111
ATOM   2672  N4   DC A  85      86.330 -97.179-266.308  1.00  0.00           N  
REMARK-SIMTK-COORDS    86.330014953   -97.179073089  -266.307537570
ATOM   2673  C4   DC A  85      86.282 -95.994-265.719  1.00  0.00           C  
REMARK-SIMTK-COORDS    86.282080003   -95.994206218  -265.718604010
ATOM   2674  N3   DC A  85      85.406 -95.815-264.723  1.00  0.00           N  
REMARK-SIMTK-COORDS    85.405717524   -95.814839860  -264.723469087
ATOM   2675  C2   DC A  85      85.311 -94.621-264.086  1.00  0.00           C  
REMARK-SIMTK-COORDS    85.311481608   -94.621355799  -264.086296905
ATOM   2676  O2   DC A  85      84.511 -94.424-263.164  1.00  0.00           O  
REMARK-SIMTK-COORDS    84.510594775   -94.424259206  -263.163929184
ATOM   2677  N1   DC A  85      86.151 -93.583-264.483  1.00  0.00           N  
REMARK-SIMTK-COORDS    86.151183491   -93.583002218  -264.482570283
ATOM   2678  C6   DC A  85      87.045 -93.757-265.489  1.00  0.00           C  
REMARK-SIMTK-COORDS    87.044704443   -93.757168222  -265.489217942
ATOM   2679  C5   DC A  85      87.159 -94.946-266.139  1.00  0.00           C  
REMARK-SIMTK-COORDS    87.158895424   -94.946267304  -266.139488496
ATOM   2680  H1'  DC A  85      85.519 -92.457-262.823  1.00  0.00           H  
REMARK-SIMTK-COORDS    85.518925855   -92.457028664  -262.823461234
ATOM   2681 1H2'  DC A  85      87.778 -91.781-262.556  1.00  0.00           H  
REMARK-SIMTK-COORDS    87.777686443   -91.781225777  -262.555558139
ATOM   2682 2H2'  DC A  85      88.116 -91.875-264.279  1.00  0.00           H  
REMARK-SIMTK-COORDS    88.115853300   -91.875074869  -264.279007739
ATOM   2683  H3'  DC A  85      87.831 -89.506-264.015  1.00  0.00           H  
REMARK-SIMTK-COORDS    87.830570110   -89.505838926  -264.014531749
ATOM   2684  H4'  DC A  85      85.262 -89.294-264.620  1.00  0.00           H
[truncated: 33,696,419 more chars]
