# Supplementary material for: Lattice-free prediction of three-dimensional structure of programmed DNA assemblies
Source: Nat Commun. 2014 Dec 3;5:5578. doi: 10.1038/ncomms6578 (PMC4268701; doi:10.1038/ncomms6578)
Supplement: Supplementary Dataset 4 — Tiamat and PDB files for 12-layer hemispherical origami. [file ncomms6578-s13.zip › Supplemetary Dataset 4/12_layer.pdb]

MODEL        1                                                                                                                                      
ATOM      1  P    DC A   1     112.672 -42.628  51.793  1.00  0.00           P  
REMARK-SIMTK-COORDS   112.672406584   -42.627756459    51.793110177
ATOM      2  OP1  DC A   1     112.868 -42.160  53.186  1.00  0.00           O  
REMARK-SIMTK-COORDS   112.868008247   -42.159804707    53.186298659
ATOM      3  OP2  DC A   1     113.800 -43.369  51.195  1.00  0.00           O  
REMARK-SIMTK-COORDS   113.799608112   -43.368520468    51.194522342
ATOM      4  O5'  DC A   1     112.280 -41.388  50.869  1.00  0.00           O  
REMARK-SIMTK-COORDS   112.280234722   -41.387641133    50.869300019
ATOM      5  O3'  DC A   1     114.056 -39.584  47.485  1.00  0.00           O  
REMARK-SIMTK-COORDS   114.055787367   -39.584108295    47.484586131
ATOM      6  C1'  DC A   1     112.095 -38.394  49.408  1.00  0.00           C  
REMARK-SIMTK-COORDS   112.094661421   -38.393692738    49.407775624
ATOM      7  C2'  DC A   1     113.453 -39.000  49.735  1.00  0.00           C  
REMARK-SIMTK-COORDS   113.453345162   -38.999943414    49.734969161
ATOM      8  C3'  DC A   1     113.557 -40.117  48.709  1.00  0.00           C  
REMARK-SIMTK-COORDS   113.557273579   -40.116825647    48.709482954
ATOM      9  C4'  DC A   1     112.114 -40.599  48.585  1.00  0.00           C  
REMARK-SIMTK-COORDS   112.113769890   -40.599305962    48.585278102
ATOM     10  C5'  DC A   1     111.667 -41.644  49.580  1.00  0.00           C  
REMARK-SIMTK-COORDS   111.666529030   -41.644331546    49.580167614
ATOM     11  O4'  DC A   1     111.312 -39.392  48.782  1.00  0.00           O  
REMARK-SIMTK-COORDS   111.311581827   -39.391501158    48.782407168
ATOM     12  N4   DC A   1     109.258 -36.467  53.738  1.00  0.00           N  
REMARK-SIMTK-COORDS   109.257827981   -36.467077111    53.737682350
ATOM     13  C4   DC A   1     109.948 -36.954  52.718  1.00  0.00           C  
REMARK-SIMTK-COORDS   109.947967023   -36.953755195    52.717926229
ATOM     14  N3   DC A   1     109.920 -36.288  51.557  1.00  0.00           N  
REMARK-SIMTK-COORDS   109.920492959   -36.288244667    51.557401386
ATOM     15  C2   DC A   1     110.606 -36.742  50.479  1.00  0.00           C  
REMARK-SIMTK-COORDS   110.606408511   -36.741941528    50.478998857
ATOM     16  O2   DC A   1     110.600 -36.150  49.392  1.00  0.00           O  
REMARK-SIMTK-COORDS   110.599592307   -36.149915144    49.392496534
ATOM     17  N1   DC A   1     111.349 -37.914  50.603  1.00  0.00           N  
REMARK-SIMTK-COORDS   111.348938986   -37.913969999    50.602723381
ATOM     18  C6   DC A   1     111.384 -38.594  51.777  1.00  0.00           C  
REMARK-SIMTK-COORDS   111.384380572   -38.593786627    51.776881057
ATOM     19  C5   DC A   1     110.707 -38.155  52.872  1.00  0.00           C  
REMARK-SIMTK-COORDS   110.707353632   -38.155307390    52.871969401
ATOM     20  H1'  DC A   1     112.196 -37.561  48.711  1.00  0.00           H  
REMARK-SIMTK-COORDS   112.195828089   -37.560726170    48.711108557
ATOM     21 1H2'  DC A   1     114.266 -38.280  49.621  1.00  0.00           H  
REMARK-SIMTK-COORDS   114.265880145   -38.279604957    49.621371583
ATOM     22 2H2'  DC A   1     113.499 -39.388  50.752  1.00  0.00           H  
REMARK-SIMTK-COORDS   113.499292187   -39.387795093    50.751725742
ATOM     23  H3'  DC A   1     114.213 -40.921  49.047  1.00  0.00           H  
REMARK-SIMTK-COORDS   114.212796866   -40.920889384    49.047276867
ATOM     24  H4'  DC A   1     112.007 -41.024  47.587  1.00  0.00           H  
REMARK-SIMTK-COORDS   112.006584183   -41.024255079    47.586706386
ATOM     25 1H5'  DC A   1     110.582 -41.606  49.676  1.00  0.00           H  
REMARK-SIMTK-COORDS   110.581915611   -41.606472617    49.675987411
ATOM     26 2H5'  DC A   1     111.962 -42.629  49.222  1.00  0.00           H  
REMARK-SIMTK-COORDS   111.961575398   -42.629489422    49.221580667
ATOM     27  H41  DC A   1     109.261 -36.958  54.644  1.00  0.00           H  
REMARK-SIMTK-COORDS   109.260814587   -36.958321272    54.643834244
ATOM     28  H42  DC A   1     108.715 -35.599  53.625  1.00  0.00           H  
REMARK-SIMTK-COORDS   108.715088908   -35.598884812    53.624773405
ATOM     29  H6   DC A   1     111.970 -39.511  51.843  1.00  0.00           H  
REMARK-SIMTK-COORDS   111.969980218   -39.511392801    51.843107668
ATOM     30  H5   DC A   1     110.741 -38.694  53.819  1.00  0.00           H  
REMARK-SIMTK-COORDS   110.741265364   -38.694336336    53.819051124
ATOM     31  P    DT A   2     115.644 -38.634  47.435  1.00  0.00           P  
REMARK-SIMTK-COORDS   115.644431308   -38.633521663    47.435254324
ATOM     32  OP1  DT A   2     116.307 -38.794  48.752  1.00  0.00           O  
REMARK-SIMTK-COORDS   116.306830877   -38.794476957    48.751734937
ATOM     33  OP2  DT A   2     116.522 -38.741  46.253  1.00  0.00           O  
REMARK-SIMTK-COORDS   116.522241800   -38.740649438    46.252876051
ATOM     34  O5'  DT A   2     114.855 -37.248  47.407  1.00  0.00           O  
REMARK-SIMTK-COORDS   114.855086017   -37.247801363    47.406736622
ATOM     35  O3'  DT A   2     115.130 -33.772  45.018  1.00  0.00           O  
REMARK-SIMTK-COORDS   115.130150834   -33.772134393    45.017664740
ATOM     36  C1'  DT A   2     113.936 -34.059  47.748  1.00  0.00           C  
REMARK-SIMTK-COORDS   113.935910822   -34.058597812    47.748023416
ATOM     37  C2'  DT A   2     115.358 -34.400  47.325  1.00  0.00           C  
REMARK-SIMTK-COORDS   115.358109889   -34.400099674    47.325121191
ATOM     38  C3'  DT A   2     115.156 -34.891  45.900  1.00  0.00           C  
REMARK-SIMTK-COORDS   115.155724710   -34.891492330    45.900497558
ATOM     39  C4'  DT A   2     113.805 -35.600  45.974  1.00  0.00           C  
REMARK-SIMTK-COORDS   113.805073495   -35.600095982    45.974336300
ATOM     40  C5'  DT A   2     113.830 -37.050  46.400  1.00  0.00           C  
REMARK-SIMTK-COORDS   113.829705822   -37.049780673    46.400004651
ATOM     41  O4'  DT A   2     113.049 -34.834  46.966  1.00  0.00           O  
REMARK-SIMTK-COORDS   113.048891251   -34.834026492    46.965823542
ATOM     42  O4   DT A   2     112.805 -35.024  53.062  1.00  0.00           O  
REMARK-SIMTK-COORDS   112.804703338   -35.023662937    53.061528938
ATOM     43  C4   DT A   2     113.087 -34.852  51.870  1.00  0.00           C  
REMARK-SIMTK-COORDS   113.087428673   -34.852370896    51.870372181
ATOM     44  N3   DT A   2     112.603 -33.766  51.179  1.00  0.00           N  
REMARK-SIMTK-COORDS   112.602793691   -33.766108895    51.178789359
ATOM     45  C2   DT A   2     112.841 -33.457  49.854  1.00  0.00           C  
REMARK-SIMTK-COORDS   112.841334067   -33.457015479    49.854289170
ATOM     46  O2   DT A   2     112.367 -32.468  49.326  1.00  0.00           O  
REMARK-SIMTK-COORDS   112.367073183   -32.467704169    49.326349073
ATOM     47  N1   DT A   2     113.650 -34.348  49.180  1.00  0.00           N  
REMARK-SIMTK-COORDS   113.649695051   -34.347567601    49.179687481
ATOM     48  C6   DT A   2     114.178 -35.459  49.788  1.00  0.00           C  
REMARK-SIMTK-COORDS   114.178498704   -35.459174566    49.787695419
ATOM     49  C5   DT A   2     113.928 -35.725  51.085  1.00  0.00           C  
REMARK-SIMTK-COORDS   113.928064890   -35.725033032    51.085320241
ATOM     50  C7   DT A   2     114.474 -36.926  51.796  1.00  0.00           C  
REMARK-SIMTK-COORDS   114.473934116   -36.925553665    51.795646926
ATOM     51  H1'  DT A   2     113.715 -33.007  47.561  1.00  0.00           H  
REMARK-SIMTK-COORDS   113.715354877   -33.006807940    47.561170160
ATOM     52 1H2'  DT A   2     116.019 -33.532  47.355  1.00  0.00           H  
REMARK-SIMTK-COORDS   116.019260310   -33.531902990    47.354779887
ATOM     53 2H2'  DT A   2     115.802 -35.172  47.952  1.00  0.00           H  
REMARK-SIMTK-COORDS   115.801831634   -35.171945910    47.951936475
ATOM     54  H3'  DT A   2     115.944 -35.579  45.589  1.00  0.00           H  
REMARK-SIMTK-COORDS   115.943683886   -35.578813456    45.589438065
ATOM     55  H4'  DT A   2     113.368 -35.555  44.977  1.00  0.00           H  
REMARK-SIMTK-COORDS   113.368051656   -35.555384253    44.976537837
ATOM     56 1H5'  DT A   2     112.856 -37.320  46.808  1.00  0.00           H  
REMARK-SIMTK-COORDS   112.856180834   -37.320109145    46.808442670
ATOM     57 2H5'  DT A   2     114.039 -37.674  45.533  1.00  0.00           H  
REMARK-SIMTK-COORDS   114.039301430   -37.674088241    45.532789717
ATOM     58  H3   DT A   2     111.997 -33.118  51.702  1.00  0.00           H  
REMARK-SIMTK-COORDS   111.997238572   -33.117776944    51.702493166
ATOM     59  H6   DT A   2     114.809 -36.137  49.213  1.00  0.00           H  
REMARK-SIMTK-COORDS   114.808956431   -36.137476879    49.213240872
ATOM     60  H71  DT A   2     114.049 -36.980  52.799  1.00  0.00           H  
REMARK-SIMTK-COORDS   114.048815171   -36.980195590    52.799416890
ATOM     61  H72  DT A   2     114.210 -37.827  51.242  1.00  0.00           H  
REMARK-SIMTK-COORDS   114.210350090   -37.827148410    51.242259740
ATOM     62  H73  DT A   2     115.559 -36.846  51.865  1.00  0.00           H  
REMARK-SIMTK-COORDS   115.558748659   -36.846155054    51.864692334
ATOM     63  P    DG A   3     116.443 -32.535  44.958  1.00  0.00           P  
REMARK-SIMTK-COORDS   116.442767395   -32.534575986    44.958432862
ATOM     64  OP1  DG A   3     117.555 -33.092  45.764  1.00  0.00           O  
REMARK-SIMTK-COORDS   117.555100749   -33.092081390    45.764197862
ATOM     65  OP2  DG A   3     116.824 -31.905  43.679  1.00  0.00           O  
REMARK-SIMTK-COORDS   116.823787231   -31.904754332    43.678841299
ATOM     66  O5'  DG A   3     115.610 -31.505  45.847  1.00  0.00           O  
REMARK-SIMTK-COORDS   115.609525620   -31.505327911    45.847106337
ATOM     67  O3'  DG A   3     114.747 -27.381  45.516  1.00  0.00           O  
REMARK-SIMTK-COORDS   114.747253759   -27.381131506    45.516384022
ATOM     68  C1'  DG A   3     114.674 -29.102  47.964  1.00  0.00           C  
REMARK-SIMTK-COORDS   114.673779924   -29.101723768    47.964395432
ATOM     69  C2'  DG A   3     115.857 -28.878  47.032  1.00  0.00           C  
REMARK-SIMTK-COORDS   115.857034488   -28.877909426    47.031601363
ATOM     70  C3'  DG A   3     115.173 -28.732  45.682  1.00  0.00           C  
REMARK-SIMTK-COORDS   115.173005872   -28.731933435    45.682101507
ATOM     71  C4'  DG A   3     113.996 -29.699  45.790  1.00  0.00           C  
REMARK-SIMTK-COORDS   113.996257964   -29.698657789    45.790242087
ATOM     72  C5'  DG A   3     114.273 -31.137  45.420  1.00  0.00           C  
REMARK-SIMTK-COORDS   114.272514254   -31.136641110    45.419766132
ATOM     73  O4'  DG A   3     113.614 -29.645  47.201  1.00  0.00           O  
REMARK-SIMTK-COORDS   113.613728551   -29.644606102    47.201214682
ATOM     74  N2   DG A   3     112.625 -28.162  52.734  1.00  0.00           N  
REMARK-SIMTK-COORDS   112.625032728   -28.161971837    52.733531123
ATOM     75  O6   DG A   3     115.020 -32.038  53.224  1.00  0.00           O  
REMARK-SIMTK-COORDS   115.019774742   -32.037768291    53.224446111
ATOM     76  C6   DG A   3     114.674 -31.154  52.440  1.00  0.00           C  
REMARK-SIMTK-COORDS   114.673530673   -31.154120357    52.439782251
ATOM     77  C5   DG A   3     114.991 -31.004  51.071  1.00  0.00           C  
REMARK-SIMTK-COORDS   114.991133656   -31.003909968    51.071171940
ATOM     78  N7   DG A   3     115.774 -31.802  50.234  1.00  0.00           N  
REMARK-SIMTK-COORDS   115.774220670   -31.802224070    50.234421485
ATOM     79  C8   DG A   3     115.720 -31.194  49.077  1.00  0.00           C  
REMARK-SIMTK-COORDS   115.719730578   -31.194466782    49.077174792
ATOM     80  N9   DG A   3     114.959 -30.045  49.080  1.00  0.00           N  
REMARK-SIMTK-COORDS   114.958768603   -30.044814684    49.079609302
ATOM     81  C4   DG A   3     114.488 -29.924  50.368  1.00  0.00           C  
REMARK-SIMTK-COORDS   114.488013762   -29.924119757    50.368283277
ATOM     82  N3   DG A   3     113.692 -28.923  50.828  1.00  0.00           N  
REMARK-SIMTK-COORDS   113.691978568   -28.923489565    50.827877869
ATOM     83  C2   DG A   3     113.400 -29.060  52.118  1.00  0.00           C  
REMARK-SIMTK-COORDS   113.399624502   -29.060434307    52.118273637
ATOM     84  N1   DG A   3     113.849 -30.111  52.894  1.00  0.00           N  
REMARK-SIMTK-COORDS   113.848611695   -30.110986433    52.894461585
ATOM     85  H1'  DG A   3     114.331 -28.159  48.393  1.00  0.00           H  
REMARK-SIMTK-COORDS   114.330681723   -28.159135168    48.392553531
ATOM     86 1H2'  DG A   3     116.422 -27.982  47.289  1.00  0.00           H  
REMARK-SIMTK-COORDS   116.422473806   -27.981887783    47.289418340
ATOM     87 2H2'  DG A   3     116.551 -29.717  47.036  1.00  0.00           H  
REMARK-SIMTK-COORDS   116.551018620   -29.717100296    47.036152142
ATOM     88  H3'  DG A   3     115.833 -29.006  44.858  1.00  0.00           H  
REMARK-SIMTK-COORDS   115.833456343   -29.006045759    44.857911838
ATOM     89  H4'  DG A   3     113.218 -29.327  45.123  1.00  0.00           H  
REMARK-SIMTK-COORDS   113.218408094   -29.327464430    45.123003698
ATOM     90 1H5'  DG A   3     113.540 -31.780  45.908  1.00  0.00           H  
REMARK-SIMTK-COORDS   113.540224082   -31.779542554    45.907756743
ATOM     91 2H5'  DG A   3     114.186 -31.252  44.340  1.00  0.00           H  
REMARK-SIMTK-COORDS   114.186252600   -31.251793232    44.340304732
ATOM     92  H21  DG A   3     112.258 -27.356  52.211  1.00  0.00           H  
REMARK-SIMTK-COORDS   112.258261070   -27.355651002    52.211157442
ATOM     93  H22  DG A   3     112.396 -28.277  53.731  1.00  0.00           H  
REMARK-SIMTK-COORDS   112.396495089   -28.276541357    53.731118399
ATOM     94  H8   DG A   3     116.231 -31.565  48.189  1.00  0.00           H  
REMARK-SIMTK-COORDS   116.230791462   -31.565343022    48.188514234
ATOM     95  H1   DG A   3     113.555 -30.131  53.881  1.00  0.00           H  
REMARK-SIMTK-COORDS   113.555471271   -30.130539195    53.881172475
ATOM     96  P    DC A   4     116.102 -26.377  45.629  1.00  0.00           P  
REMARK-SIMTK-COORDS   116.101898489   -26.376701438    45.628792687
ATOM     97  OP1  DC A   4     117.459 -26.961  45.746  1.00  0.00           O  
REMARK-SIMTK-COORDS   117.459355796   -26.961399551    45.745629218
ATOM     98  OP2  DC A   4     115.972 -25.218  44.725  1.00  0.00           O  
REMARK-SIMTK-COORDS   115.971617771   -25.217794940    44.724588803
ATOM     99  O5'  DC A   4     115.562 -26.001  47.082  1.00  0.00           O  
REMARK-SIMTK-COORDS   115.561699944   -26.000561435    47.082000941
ATOM    100  O3'  DC A   4     114.366 -22.384  48.913  1.00  0.00           O  
REMARK-SIMTK-COORDS   114.365598605   -22.384103638    48.912897058
ATOM    101  C1'  DC A   4     115.261 -24.921  50.225  1.00  0.00           C  
REMARK-SIMTK-COORDS   115.261401261   -24.921298348    50.225125166
ATOM    102  C2'  DC A   4     116.029 -24.092  49.204  1.00  0.00           C  
REMARK-SIMTK-COORDS   116.029185958   -24.091807065    49.203818224
ATOM    103  C3'  DC A   4     114.911 -23.561  48.322  1.00  0.00           C  
REMARK-SIMTK-COORDS   114.911168192   -23.561141293    48.321616935
ATOM    104  C4'  DC A   4     113.913 -24.717  48.306  1.00  0.00           C  
REMARK-SIMTK-COORDS   113.912954458   -24.716673851    48.306423252
ATOM    105  C5'  DC A   4     114.139 -25.786  47.263  1.00  0.00           C  
REMARK-SIMTK-COORDS   114.138540647   -25.785934333    47.263494254
ATOM    106  O4'  DC A   4     114.041 -25.322  49.633  1.00  0.00           O  
REMARK-SIMTK-COORDS   114.041332835   -25.321618658    49.632590199
ATOM    107  N4   DC A   4     117.852 -29.457  52.019  1.00  0.00           N  
REMARK-SIMTK-COORDS   117.852486524   -29.457171998    52.019475018
ATOM    108  C4   DC A   4     117.243 -28.375  51.560  1.00  0.00           C  
REMARK-SIMTK-COORDS   117.243096277   -28.375389272    51.559649332
ATOM    109  N3   DC A   4     116.520 -27.643  52.414  1.00  0.00           N  
REMARK-SIMTK-COORDS   116.519514096   -27.642739185    52.414125592
ATOM    110  C2   DC A   4     115.872 -26.526  51.998  1.00  0.00           C  
REMARK-SIMTK-COORDS   115.871886476   -26.526304111    51.997683290
ATOM    111  O2   DC A   4     115.194 -25.829  52.763  1.00  0.00           O  
REMARK-SIMTK-COORDS   115.194301209   -25.829137787    52.763102340
ATOM    112  N1   DC A   4     115.979 -26.150  50.661  1.00  0.00           N  
REMARK-SIMTK-COORDS   115.979062447   -26.149803601    50.660869661
ATOM    113  C6   DC A   4     116.713 -26.886  49.788  1.00  0.00           C  
REMARK-SIMTK-COORDS   116.713018634   -26.885729333    49.788072645
ATOM    114  C5   DC A   4     117.374 -28.007  50.184  1.00  0.00           C  
REMARK-SIMTK-COORDS   117.373630247   -28.006574114    50.184490701
ATOM    115  H1'  DC A   4     115.026 -24.331  51.111  1.00  0.00           H  
REMARK-SIMTK-COORDS   115.026300286   -24.330563891    51.111225235
ATOM    116 1H2'  DC A   4     116.589 -23.278  49.669  1.00  0.00           H  
REMARK-SIMTK-COORDS   116.588669953   -23.277646571    49.668711062
ATOM    117 2H2'  DC A   4     116.737 -24.691  48.632  1.00  0.00           H  
REMARK-SIMTK-COORDS   116.736807175   -24.690831161    48.632174675
ATOM    118  H3'  DC A   4     115.261 -23.331  47.314  1.00  0.00           H  
REMARK-SIMTK-COORDS   115.261087197   -23.330708424    47.314248391
ATOM    119  H4'  DC A   4     112.928 -24.283  48.129  1.00  0.00           H  
REMARK-SIMTK-COORDS   112.928424769   -24.282515252    48.129156214
ATOM    120 1H5'  DC A   4     113.667 -26.711  47.592  1.00  0.00           H  
REMARK-SIMTK-COORDS   113.666732086   -26.711479776    47.591767484
ATOM    121 2H5'  DC A   4     113.691 -25.468  46.323  1.00  0.00           H  
REMARK-SIMTK-COORDS   113.691167048   -25.468407570    46.322640058
ATOM    122  H41  DC A   4     118.417 -30.040  51.384  1.00  0.00           H  
REMARK-SIMTK-COORDS   118.417007350   -30.040467445    51.384239898
ATOM    123  H42  DC A   4     117.760 -29.718  53.012  1.00  0.00           H  
REMARK-SIMTK-COORDS   117.759972614   -29.717927065    53.011704816
ATOM    124  H6   DC A   4     116.775 -26.570  48.746  1.00  0.00           H  
REMARK-SIMTK-COORDS   116.774782721   -26.569864758    48.746089551
ATOM    125  H5   DC A   4     117.971 -28.595  49.488  1.00  0.00           H  
REMARK-SIMTK-COORDS   117.971368950   -28.594676316    49.487705051
ATOM    126  P    DC A   5     115.421 -21.115  49.239  1.00  0.00           P  
REMARK-SIMTK-COORDS   115.421120891   -21.115144467    49.239073849
ATOM    127  OP1  DC A   5     116.758 -21.370  48.652  1.00  0.00           O  
REMARK-SIMTK-COORDS   116.758305174   -21.370402644    48.651711562
ATOM    128  OP2  DC A   5     114.894 -19.746  49.079  1.00  0.00           O  
REMARK-SIMTK-COORDS   114.894354737   -19.745965442    49.079423553
ATOM    129  O5'  DC A   5     115.436 -21.519  50.782  1.00  0.00           O  
REMARK-SIMTK-COORDS   115.435911014   -21.519434957    50.782265494
ATOM    130  O3'  DC A   5     114.784 -19.386  54.372  1.00  0.00           O  
REMARK-SIMTK-COORDS   114.784318077   -19.385824474    54.371797351
ATOM    131  C1'  DC A   5     116.256 -21.964  53.986  1.00  0.00           C  
REMARK-SIMTK-COORDS   116.256166635   -21.963919561    53.985987104
ATOM    132  C2'  DC A   5     116.539 -20.631  53.304  1.00  0.00           C  
REMARK-SIMTK-COORDS   116.538504041   -20.631294505    53.304068451
ATOM    133  C3'  DC A   5     115.143 -20.047  53.161  1.00  0.00           C  
REMARK-SIMTK-COORDS   115.142938045   -20.046795328    53.160523125
ATOM    134  C4'  DC A   5     114.283 -21.281  52.899  1.00  0.00           C  
REMARK-SIMTK-COORDS   114.282938550   -21.281232669    52.898831856
ATOM    135  C5'  DC A   5     114.171 -21.730  51.461  1.00  0.00           C  
REMARK-SIMTK-COORDS   114.171043357   -21.729737355    51.460697296
ATOM    136  O4'  DC A   5     114.930 -22.342  53.671  1.00  0.00           O  
REMARK-SIMTK-COORDS   114.930371478   -22.342146527    53.671133862
ATOM    137  N4   DC A   5     119.600 -26.116  52.543  1.00  0.00           N  
REMARK-SIMTK-COORDS   119.600244682   -26.116391196    52.543182427
ATOM    138  C4   DC A   5     118.799 -25.111  52.858  1.00  0.00           C  
REMARK-SIMTK-COORDS   118.798828237   -25.110674214    52.858325307
ATOM    139  N3   DC A   5     118.400 -24.991  54.130  1.00  0.00           N  
REMARK-SIMTK-COORDS   118.399968935   -24.991160688    54.129979653
ATOM    140  C2   DC A   5     117.577 -23.982  54.509  1.00  0.00           C  
REMARK-SIMTK-COORDS   117.577067612   -23.981951005    54.508928497
ATOM    141  O2   DC A   5     117.190 -23.846  55.676  1.00  0.00           O  
REMARK-SIMTK-COORDS   117.190011407   -23.845659675    55.676250718
ATOM    142  N1   DC A   5     117.158 -23.064  53.549  1.00  0.00           N  
REMARK-SIMTK-COORDS   117.157990447   -23.063818048    53.548867977
ATOM    143  C6   DC A   5     117.560 -23.176  52.257  1.00  0.00           C  
REMARK-SIMTK-COORDS   117.559876261   -23.176139787    52.257386417
ATOM    144  C5   DC A   5     118.388 -24.178  51.856  1.00  0.00           C  
REMARK-SIMTK-COORDS   118.387661250   -24.177844770    51.855880328
ATOM    145  H1'  DC A   5     116.330 -21.872  55.070  1.00  0.00           H  
REMARK-SIMTK-COORDS   116.330437857   -21.871725915    55.070144434
ATOM    146 1H2'  DC A   5     117.179 -19.985  53.908  1.00  0.00           H  
REMARK-SIMTK-COORDS   117.179431987   -19.985472941    53.907501029
ATOM    147 2H2'  DC A   5     117.019 -20.756  52.335  1.00  0.00           H  
REMARK-SIMTK-COORDS   117.019189308   -20.756238261    52.334705396
ATOM    148  H3'  DC A   5     115.080 -19.341  52.331  1.00  0.00           H  
REMARK-SIMTK-COORDS   115.079853249   -19.340760968    52.331143964
ATOM    149  H4'  DC A   5     113.278 -21.048  53.253  1.00  0.00           H  
REMARK-SIMTK-COORDS   113.278208413   -21.048253970    53.253027109
ATOM    150 1H5'  DC A   5     113.912 -22.788  51.435  1.00  0.00           H  
REMARK-SIMTK-COORDS   113.912097403   -22.787694127    51.434707641
ATOM    151 2H5'  DC A   5     113.388 -21.156  50.967  1.00  0.00           H  
REMARK-SIMTK-COORDS   113.388345695   -21.155813365    50.966563080
ATOM    152  H41  DC A   5     119.924 -26.233  51.572  1.00  0.00           H  
REMARK-SIMTK-COORDS   119.923778668   -26.233139377    51.571515497
ATOM    153  H42  DC A   5     119.898 -26.784  53.269  1.00  0.00           H  
REMARK-SIMTK-COORDS   119.898138257   -26.784378587    53.268526665
ATOM    154  H6   DC A   5     117.212 -22.446  51.526  1.00  0.00           H  
REMARK-SIMTK-COORDS   117.211673063   -22.445758615    51.526214839
ATOM    155  H5   DC A   5     118.719 -24.265  50.821  1.00  0.00           H  
REMARK-SIMTK-COORDS   118.719468508   -24.265358546    50.821031894
ATOM    156  P    DG A   6     115.694 -18.156  55.217  1.00  0.00           P  
REMARK-SIMTK-COORDS   115.693596251   -18.156328969    55.216905828
ATOM    157  OP1  DG A   6     116.702 -17.799  54.191  1.00  0.00           O  
REMARK-SIMTK-COORDS   116.701845587   -17.798686301    54.190806418
ATOM    158  OP2  DG A   6     115.070 -17.026  55.933  1.00  0.00           O  
REMARK-SIMTK-COORDS   115.070359450   -17.025596049    55.932604755
ATOM    159  O5'  DG A   6     116.339 -19.175  56.261  1.00  0.00           O  
REMARK-SIMTK-COORDS   116.339108320   -19.174506628    56.260942429
ATOM    160  O3'  DG A   6     117.037 -19.046  60.427  1.00  0.00           O  
REMARK-SIMTK-COORDS   117.037413443   -19.045758006    60.427197312
ATOM    161  C1'  DG A   6     118.381 -20.758  58.373  1.00  0.00           C  
REMARK-SIMTK-COORDS   118.380679833   -20.758359140    58.372634399
ATOM    162  C2'  DG A   6     118.296 -19.238  58.391  1.00  0.00           C  
REMARK-SIMTK-COORDS   118.295696206   -19.237588166    58.390590654
ATOM    163  C3'  DG A   6     116.926 -19.004  59.006  1.00  0.00           C  
REMARK-SIMTK-COORDS   116.925663365   -19.004408833    59.006213439
ATOM    164  C4'  DG A   6     116.103 -20.168  58.458  1.00  0.00           C  
REMARK-SIMTK-COORDS   116.103271018   -20.168080595    58.458011964
ATOM    165  C5'  DG A   6     115.459 -19.958  57.108  1.00  0.00           C  
REMARK-SIMTK-COORDS   115.458819601   -19.957604376    57.108290462
ATOM    166  O4'  DG A   6     117.061 -21.268  58.352  1.00  0.00           O  
REMARK-SIMTK-COORDS   117.061474303   -21.268407563    58.352082611
ATOM    167  N2   DG A   6     121.500 -24.972  58.956  1.00  0.00           N  
REMARK-SIMTK-COORDS   121.500164867   -24.971909718    58.955694130
ATOM    168  O6   DG A   6     121.773 -23.912  54.506  1.00  0.00           O  
REMARK-SIMTK-COORDS   121.773163801   -23.912375014    54.505925283
ATOM    169  C6   DG A   6     121.271 -23.611  55.589  1.00  0.00           C  
REMARK-SIMTK-COORDS   121.271343771   -23.611273623    55.589406067
ATOM    170  C5   DG A   6     120.384 -22.556  55.897  1.00  0.00           C  
REMARK-SIMTK-COORDS   120.383740831   -22.555823371    55.897163742
ATOM    171  N7   DG A   6     119.833 -21.572  55.073  1.00  0.00           N  
REMARK-SIMTK-COORDS   119.832793346   -21.571844260    55.073195310
ATOM    172  C8   DG A   6     119.084 -20.866  55.882  1.00  0.00           C  
REMARK-SIMTK-COORDS   119.084266988   -20.866351253    55.881617174
ATOM    173  N9   DG A   6     119.097 -21.305  57.188  1.00  0.00           N  
REMARK-SIMTK-COORDS   119.096723848   -21.305458203    57.188444979
ATOM    174  C4   DG A   6     119.936 -22.398  57.196  1.00  0.00           C  
REMARK-SIMTK-COORDS   119.935774775   -22.397608298    57.196172365
ATOM    175  N3   DG A   6     120.247 -23.147  58.286  1.00  0.00           N  
REMARK-SIMTK-COORDS   120.246585610   -23.147109748    58.286036670
ATOM    176  C2   DG A   6     121.089 -24.136  57.998  1.00  0.00           C  
REMARK-SIMTK-COORDS   121.088558282   -24.135770551    57.997977934
ATOM    177  N1   DG A   6     121.578 -24.375  56.729  1.00  0.00           N  
REMARK-SIMTK-COORDS   121.578236530   -24.374782038    56.728802720
ATOM    178  H1'  DG A   6     118.871 -21.132  59.272  1.00  0.00           H  
REMARK-SIMTK-COORDS   118.871185364   -21.132417207    59.272075274
ATOM    179 1H2'  DG A   6     119.084 -18.787  58.994  1.00  0.00           H  
REMARK-SIMTK-COORDS   119.084314286   -18.786963961    58.993968935
ATOM    180 2H2'  DG A   6     118.360 -18.809  57.392  1.00  0.00           H  
REMARK-SIMTK-COORDS   118.360303739   -18.808518112    57.391790997
ATOM    181  H3'  DG A   6     116.501 -18.046  58.705  1.00  0.00           H  
REMARK-SIMTK-COORDS   116.500719160   -18.045538713    58.705195973
ATOM    182  H4'  DG A   6     115.309 -20.362  59.179  1.00  0.00           H  
REMARK-SIMTK-COORDS   115.308842484   -20.362305710    59.178568630
ATOM    183 1H5'  DG A   6     115.270 -20.926  56.646  1.00  0.00           H  
REMARK-SIMTK-COORDS   115.269896944   -20.926409558    56.646304803
ATOM    184 2H5'  DG A   6     114.513 -19.434  57.240  1.00  0.00           H  
REMARK-SIMTK-COORDS   114.513120163   -19.433964728    57.240169546
ATOM    185  H21  DG A   6     121.172 -24.848  59.922  1.00  0.00           H  
REMARK-SIMTK-COORDS   121.172076359   -24.847954018    59.922411211
ATOM    186  H22  DG A   6     122.147 -25.740  58.726  1.00  0.00           H  
REMARK-SIMTK-COORDS   122.146899750   -25.739620703    58.725716229
ATOM    187  H8   DG A   6     118.501 -20.007  55.550  1.00  0.00           H  
REMARK-SIMTK-COORDS   118.501070596   -20.006899387    55.550445833
ATOM    188  H1   DG A   6     122.216 -25.174  56.610  1.00  0.00           H  
REMARK-SIMTK-COORDS   122.216285447   -25.173895675    56.609542603
ATOM    189  P    DA A   7     118.115 -17.917  61.001  1.00  0.00           P  
REMARK-SIMTK-COORDS   118.114834088   -17.917307865    61.000613600
ATOM    190  OP1  DA A   7     118.653 -16.964  59.999  1.00  0.00           O  
REMARK-SIMTK-COORDS   118.652775323   -16.964258091    59.999076603
ATOM    191  OP2  DA A   7     117.731 -17.340  62.303  1.00  0.00           O  
REMARK-SIMTK-COORDS   117.731031307   -17.339507377    62.303339597
ATOM    192  O5'  DA A   7     119.158 -19.104  61.215  1.00  0.00           O  
REMARK-SIMTK-COORDS   119.158482862   -19.103937126    61.215087916
ATOM    193  O3'  DA A   7     121.330 -20.524  64.551  1.00  0.00           O  
REMARK-SIMTK-COORDS   121.330118713   -20.524201067    64.551474145
ATOM    194  C1'  DA A   7     121.925 -20.921  61.645  1.00  0.00           C  
REMARK-SIMTK-COORDS   121.925386594   -20.920626597    61.644609864
ATOM    195  C2'  DA A   7     121.762 -19.596  62.378  1.00  0.00           C  
REMARK-SIMTK-COORDS   121.761594225   -19.595734554    62.377888210
ATOM    196  C3'  DA A   7     120.702 -19.937  63.414  1.00  0.00           C  
REMARK-SIMTK-COORDS   120.701567515   -19.937101996    63.414417826
ATOM    197  C4'  DA A   7     119.807 -20.928  62.672  1.00  0.00           C  
REMARK-SIMTK-COORDS   119.807241021   -20.927687769    62.671716709
ATOM    198  C5'  DA A   7     118.701 -20.334  61.832  1.00  0.00           C  
REMARK-SIMTK-COORDS   118.700623879   -20.334036342    61.832459012
ATOM    199  O4'  DA A   7     120.725 -21.653  61.792  1.00  0.00           O  
REMARK-SIMTK-COORDS   120.724661177   -21.652532098    61.791765599
ATOM    200  N6   DA A   7     123.778 -21.320  55.904  1.00  0.00           N  
REMARK-SIMTK-COORDS   123.778005320   -21.319784395    55.903859137
ATOM    201  C6   DA A   7     123.749 -21.698  57.194  1.00  0.00           C  
REMARK-SIMTK-COORDS   123.749259947   -21.697661879    57.193629392
ATOM    202  C5   DA A   7     122.961 -21.050  58.168  1.00  0.00           C  
REMARK-SIMTK-COORDS   122.961052360   -21.049801535    58.168193281
ATOM    203  N7   DA A   7     122.087 -19.981  58.100  1.00  0.00           N  
REMARK-SIMTK-COORDS   122.086575012   -19.980703042    58.100305277
ATOM    204  C8   DA A   7     121.662 -19.849  59.322  1.00  0.00           C  
REMARK-SIMTK-COORDS   121.661856611   -19.849208349    59.321926096
ATOM    205  N9   DA A   7     122.188 -20.770  60.187  1.00  0.00           N  
REMARK-SIMTK-COORDS   122.187569034   -20.769669761    60.186931435
ATOM    206  C4   DA A   7     123.031 -21.551  59.436  1.00  0.00           C  
REMARK-SIMTK-COORDS   123.030602186   -21.550592029    59.436250733
ATOM    207  N3   DA A   7     123.772 -22.588  59.869  1.00  0.00           N  
REMARK-SIMTK-COORDS   123.771582388   -22.587607526    59.868829282
ATOM    208  C2   DA A   7     124.463 -23.099  58.872  1.00  0.00           C  
REMARK-SIMTK-COORDS   124.462527161   -23.098931410    58.872362421
ATOM    209  N1   DA A   7     124.498 -22.736  57.594  1.00  0.00           N  
REMARK-SIMTK-COORDS   124.498286180   -22.735905650    57.593916259
ATOM    210  H1'  DA A   7     122.733 -21.510  62.077  1.00  0.00           H  
REMARK-SIMTK-COORDS   122.733026797   -21.509874976    62.077416576
ATOM    211 1H2'  DA A   7     122.688 -19.268  62.852  1.00  0.00           H  
REMARK-SIMTK-COORDS   122.687931473   -19.268291712    62.852194533
ATOM    212 2H2'  DA A   7     121.429 -18.796  61.719  1.00  0.00           H  
REMARK-SIMTK-COORDS   121.429395641   -18.796397659    61.718626024
ATOM    213  H3'  DA A   7     120.139 -19.056  63.727  1.00  0.00           H  
REMARK-SIMTK-COORDS   120.138776781   -19.056074137    63.727025408
ATOM    214  H4'  DA A   7     119.346 -21.565  63.426  1.00  0.00           H  
REMARK-SIMTK-COORDS   119.345574954   -21.564964252    63.426064857
ATOM    215 1H5'  DA A   7     118.414 -21.048  61.061  1.00  0.00           H  
REMARK-SIMTK-COORDS   118.414463427   -21.047669477    61.060683822
ATOM    216 2H5'  DA A   7     117.840 -20.128  62.467  1.00  0.00           H  
REMARK-SIMTK-COORDS   117.839809935   -20.128355834    62.467490415
ATOM    217  H61  DA A   7     124.371 -21.826  55.233  1.00  0.00           H  
REMARK-SIMTK-COORDS   124.371294694   -21.826384084    55.233341819
ATOM    218  H62  DA A   7     123.207 -20.522  55.590  1.00  0.00           H  
REMARK-SIMTK-COORDS   123.207301511   -20.521966071    55.589634560
ATOM    219  H8   DA A   7     120.953 -19.080  59.628  1.00  0.00           H  
REMARK-SIMTK-COORDS   120.953443758   -19.079558167    59.627662627
ATOM    220  H2   DA A   7     125.098 -23.946  59.133  1.00  0.00           H  
REMARK-SIMTK-COORDS   125.098260814   -23.945510960    59.133047647
ATOM    221  P    DA A   8     122.563 -19.617  65.337  1.00  0.00           P  
REMARK-SIMTK-COORDS   122.562943250   -19.617461405    65.337219506
ATOM    222  OP1  DA A   8     122.620 -18.242  64.783  1.00  0.00           O  
REMARK-SIMTK-COORDS   122.619733275   -18.242374424    64.783440048
ATOM    223  OP2  DA A   8     122.673 -19.730  66.805  1.00  0.00           O  
REMARK-SIMTK-COORDS   122.673167053   -19.729534081    66.804715138
ATOM    224  O5'  DA A   8     123.677 -20.517  64.635  1.00  0.00           O  
REMARK-SIMTK-COORDS   123.677308710   -20.516615611    64.635078256
ATOM    225  O3'  DA A   8     127.040 -22.649  66.054  1.00  0.00           O  
REMARK-SIMTK-COORDS   127.039503763   -22.648751934    66.054325992
ATOM    226  C1'  DA A   8     126.500 -21.670  63.277  1.00  0.00           C  
REMARK-SIMTK-COORDS   126.500090319   -21.669503047    63.277374110
ATOM    227  C2'  DA A   8     126.551 -20.838  64.552  1.00  0.00           C  
REMARK-SIMTK-COORDS   126.551337320   -20.838006763    64.552462998
ATOM    228  C3'  DA A   8     125.990 -21.806  65.584  1.00  0.00           C  
REMARK-SIMTK-COORDS   125.990434267   -21.805789955    65.583659128
ATOM    229  C4'  DA A   8     124.940 -22.578  64.788  1.00  0.00           C  
REMARK-SIMTK-COORDS   124.940175539   -22.578282274    64.788110750
ATOM    230  C5'  DA A   8     123.564 -21.960  64.717  1.00  0.00           C  
REMARK-SIMTK-COORDS   123.563785730   -21.960345958    64.716816974
ATOM    231  O4'  DA A   8     125.492 -22.649  63.435  1.00  0.00           O  
REMARK-SIMTK-COORDS   125.492357209   -22.648676375    63.434776691
ATOM    232  N6   DA A   8     126.036 -19.243  57.760  1.00  0.00           N  
REMARK-SIMTK-COORDS   126.036453985   -19.243130236    57.759630157
ATOM    233  C6   DA A   8     126.525 -20.113  58.660  1.00  0.00           C  
REMARK-SIMTK-COORDS   126.525494294   -20.113213575    58.660140878
ATOM    234  C5   DA A   8     126.133 -20.120  60.015  1.00  0.00           C  
REMARK-SIMTK-COORDS   126.133183704   -20.120352777    60.015430674
ATOM    235  N7   DA A   8     125.238 -19.347  60.731  1.00  0.00           N  
REMARK-SIMTK-COORDS   125.237803650   -19.346822469    60.731137613
ATOM    236  C8   DA A   8     125.306 -19.829  61.937  1.00  0.00           C  
REMARK-SIMTK-COORDS   125.305608580   -19.828957375    61.936534819
ATOM    237  N9   DA A   8     126.175 -20.878  62.059  1.00  0.00           N  
REMARK-SIMTK-COORDS   126.175472959   -20.877851116    62.059070047
ATOM    238  C4   DA A   8     126.712 -21.068  60.810  1.00  0.00           C  
REMARK-SIMTK-COORDS   126.711808364   -21.067749759    60.809930807
ATOM    239  N3   DA A   8     127.622 -21.993  60.453  1.00  0.00           N  
REMARK-SIMTK-COORDS   127.621669782   -21.993066473    60.452833931
ATOM    240  C2   DA A   8     127.908 -21.878  59.173  1.00  0.00           C  
REMARK-SIMTK-COORDS   127.907864066   -21.878430545    59.173476891
ATOM    241  N1   DA A   8     127.430 -21.025  58.273  1.00  0.00           N  
REMARK-SIMTK-COORDS   127.430497850   -21.024522765    58.273224705
ATOM    242  H1'  DA A   8     127.445 -22.184  63.108  1.00  0.00           H  
REMARK-SIMTK-COORDS   127.445092853   -22.184398916    63.108050586
ATOM    243 1H2'  DA A   8     127.568 -20.534  64.807  1.00  0.00           H  
REMARK-SIMTK-COORDS   127.567586755   -20.533558544    64.807088934
ATOM    244 2H2'  DA A   8     125.946 -19.937  64.483  1.00  0.00           H  
REMARK-SIMTK-COORDS   125.945740161   -19.936691249    64.483149036
ATOM    245  H3'  DA A   8     125.539 -21.284  66.429  1.00  0.00           H  
REMARK-SIMTK-COORDS   125.539069008   -21.283936539    66.429002499
ATOM    246  H4'  DA A   8     124.841 -23.556  65.260  1.00  0.00           H  
REMARK-SIMTK-COORDS   124.840557435   -23.555672976    65.260425952
ATOM    247 1H5'  DA A   8     123.047 -22.338  63.836  1.00  0.00           H  
REMARK-SIMTK-COORDS   123.046858867   -22.338354508    63.835515009
ATOM    248 2H5'  DA A   8     123.001 -22.235  65.608  1.00  0.00           H  
REMARK-SIMTK-COORDS   123.000758790   -22.234922627    65.607983804
ATOM    249  H61  DA A   8     126.357 -19.280  56.783  1.00  0.00           H  
REMARK-SIMTK-COORDS   126.356977051   -19.280391174    56.782846871
ATOM    250  H62  DA A   8     125.343 -18.539  58.050  1.00  0.00           H  
REMARK-SIMTK-COORDS   125.342976685   -18.539022587    58.049932850
ATOM    251  H8   DA A   8     124.724 -19.436  62.770  1.00  0.00           H  
REMARK-SIMTK-COORDS   124.723907905   -19.435669738    62.769981974
ATOM    252  H2   DA A   8     128.644 -22.589  58.796  1.00  0.00           H  
REMARK-SIMTK-COORDS   128.643706091   -22.588845595    58.795775990
ATOM    253  P    DA A   9     128.459 -21.861  66.749  1.00  0.00           P  
REMARK-SIMTK-COORDS   128.458801469   -21.860533395    66.748941362
ATOM    254  OP1  DA A   9     128.215 -20.406  66.909  1.00  0.00           O  
REMARK-SIMTK-COORDS   128.214644570   -20.406012045    66.908678804
ATOM    255  OP2  DA A   9     129.134 -22.531  67.877  1.00  0.00           O  
REMARK-SIMTK-COORDS   129.133887702   -22.531458545    67.876935609
ATOM    256  O5'  DA A   9     129.267 -22.116  65.398  1.00  0.00           O  
REMARK-SIMTK-COORDS   129.267177799   -22.115704837    65.398124482
ATOM    257  O3'  DA A   9     133.038 -23.811  64.520  1.00  0.00           O  
REMARK-SIMTK-COORDS   133.037978603   -23.811046987    64.519773019
ATOM    258  C1'  DA A   9     131.410 -21.938  62.845  1.00  0.00           C  
REMARK-SIMTK-COORDS   131.409976660   -21.938439545    62.845166187
ATOM    259  C2'  DA A   9     131.900 -21.710  64.269  1.00  0.00           C  
REMARK-SIMTK-COORDS   131.899843129   -21.709969448    64.269138187
ATOM    260  C3'  DA A   9     131.840 -23.114  64.853  1.00  0.00           C  
REMARK-SIMTK-COORDS   131.840003104   -23.113572516    64.853004268
ATOM    261  C4'  DA A   9     130.612 -23.713  64.170  1.00  0.00           C  
REMARK-SIMTK-COORDS   130.612343518   -23.713092710    64.170279961
ATOM    262  C5'  DA A   9     129.281 -23.452  64.834  1.00  0.00           C  
REMARK-SIMTK-COORDS   129.280880011   -23.451875267    64.833866711
ATOM    263  O4'  DA A   9     130.602 -23.099  62.842  1.00  0.00           O  
REMARK-SIMTK-COORDS   130.601994004   -23.098714172    62.842196794
ATOM    264  N6   DA A   9     128.706 -17.654  59.547  1.00  0.00           N  
REMARK-SIMTK-COORDS   128.706103149   -17.653591040    59.547154160
ATOM    265  C6   DA A   9     129.556 -18.678  59.735  1.00  0.00           C  
REMARK-SIMTK-COORDS   129.556300209   -18.677818359    59.734899624
ATOM    266  C5   DA A   9     129.719 -19.325  60.978  1.00  0.00           C  
REMARK-SIMTK-COORDS   129.719204467   -19.325058303    60.978005274
ATOM    267  N7   DA A   9     129.125 -19.137  62.212  1.00  0.00           N  
REMARK-SIMTK-COORDS   129.125162764   -19.136506527    62.212449960
ATOM    268  C8   DA A   9     129.682 -20.038  62.966  1.00  0.00           C  
REMARK-SIMTK-COORDS   129.682155466   -20.037822636    62.965724413
ATOM    269  N9   DA A   9     130.593 -20.817  62.306  1.00  0.00           N  
REMARK-SIMTK-COORDS   130.593054966   -20.816756061    62.305889721
ATOM    270  C4   DA A   9     130.616 -20.354  61.014  1.00  0.00           C  
REMARK-SIMTK-COORDS   130.615541451   -20.354085397    61.013799858
ATOM    271  N3   DA A   9     131.371 -20.819  60.001  1.00  0.00           N  
REMARK-SIMTK-COORDS   131.370553482   -20.819466954    60.001399819
ATOM    272  C2   DA A   9     131.133 -20.132  58.905  1.00  0.00           C  
REMARK-SIMTK-COORDS   131.132862839   -20.132270268    58.904555768
ATOM    273  N1   DA A   9     130.294 -19.120  58.706  1.00  0.00           N  
REMARK-SIMTK-COORDS   130.294481088   -19.119789288    58.705836609
ATOM    274  H1'  DA A   9     132.245 -22.109  62.167  1.00  0.00           H  
REMARK-SIMTK-COORDS   132.245249769   -22.109159699    62.166939482
ATOM    275 1H2'  DA A   9     132.915 -21.312  64.298  1.00  0.00           H  
REMARK-SIMTK-COORDS   132.915314693   -21.312161118    64.298327822
ATOM    276 2H2'  DA A   9     131.262 -21.023  64.821  1.00  0.00           H  
REMARK-SIMTK-COORDS   131.261592851   -21.022864233    64.820903541
ATOM    277  H3'  DA A   9     131.720 -23.099  65.937  1.00  0.00           H  
REMARK-SIMTK-COORDS   131.719818290   -23.098957771    65.937443764
ATOM    278  H4'  DA A   9     130.762 -24.792  64.141  1.00  0.00           H  
REMARK-SIMTK-COORDS   130.761751169   -24.792490547    64.140688318
ATOM    279 1H5'  DA A   9     128.487 -23.546  64.093  1.00  0.00           H  
REMARK-SIMTK-COORDS   128.487313201   -23.545779039    64.093440618
ATOM    280 2H5'  DA A   9     129.123 -24.186  65.623  1.00  0.00           H  
REMARK-SIMTK-COORDS   129.123402546   -24.185853035    65.623200280
ATOM    281  H61  DA A   9     128.626 -17.216  58.620  1.00  0.00           H  
REMARK-SIMTK-COORDS   128.626009832   -17.215993581    58.619618434
ATOM    282  H62  DA A   9     128.138 -17.307  60.333  1.00  0.00           H  
REMARK-SIMTK-COORDS   128.137721956   -17.307279163    60.333261598
ATOM    283  H8   DA A   9     129.445 -20.162  64.022  1.00  0.00           H  
REMARK-SIMTK-COORDS   129.445125376   -20.161853495    64.022189312
ATOM    284  H2   DA A   9     131.707 -20.439  58.030  1.00  0.00           H  
REMARK-SIMTK-COORDS   131.706852599   -20.438932231    58.029738533
ATOM    285  P    DT A  10     134.622 -23.065  65.015  1.00  0.00           P  
REMARK-SIMTK-COORDS   134.622103545   -23.064657011    65.014540200
ATOM    286  OP1  DT A  10     134.372 -21.899  65.896  1.00  0.00           O  
REMARK-SIMTK-COORDS   134.371677765   -21.899434297    65.896211315
ATOM    287  OP2  DT A  10     135.726 -23.957  65.421  1.00  0.00           O  
REMARK-SIMTK-COORDS   135.725854402   -23.957119716    65.421099379
ATOM    288  O5'  DT A  10     134.851 -22.557  63.520  1.00  0.00           O  
REMARK-SIMTK-COORDS   134.851479241   -22.556868479    63.520004287
ATOM    289  O3'  DT A  10     138.075 -22.829  60.799  1.00  0.00           O  
REMARK-SIMTK-COORDS   138.074563657   -22.828577820    60.799436905
ATOM    290  C1'  DT A  10     135.808 -20.873  60.803  1.00  0.00           C  
REMARK-SIMTK-COORDS   135.807705649   -20.872952218    60.802940415
ATOM    291  C2'  DT A  10     136.801 -21.132  61.927  1.00  0.00           C  
REMARK-SIMTK-COORDS   136.801310139   -21.132138917    61.927081142
ATOM    292  C3'  DT A  10     137.062 -22.623  61.782  1.00  0.00           C  
REMARK-SIMTK-COORDS   137.062020239   -22.623104330    61.782059148
ATOM    293  C4'  DT A  10     135.705 -23.163  61.335  1.00  0.00           C  
REMARK-SIMTK-COORDS   135.705332282   -23.163216444    61.335397428
ATOM    294  C5'  DT A  10     134.726 -23.509  62.433  1.00  0.00           C  
REMARK-SIMTK-COORDS   134.725834803   -23.508954755    62.432865290
ATOM    295  O4'  DT A  10     135.137 -22.086  60.523  1.00  0.00           O  
REMARK-SIMTK-COORDS   135.137311987   -22.086347908    60.523345642
ATOM    296  O4   DT A  10     131.996 -17.042  61.918  1.00  0.00           O  
REMARK-SIMTK-COORDS   131.996157674   -17.042454312    61.918157805
ATOM    297  C4   DT A  10     132.846 -17.918  61.719  1.00  0.00           C  
REMARK-SIMTK-COORDS   132.845990582   -17.917799541    61.718949977
ATOM    298  N3   DT A  10     133.433 -18.063  60.483  1.00  0.00           N  
REMARK-SIMTK-COORDS   133.433336298   -18.063489195    60.483262907
ATOM    299  C2   DT A  10     134.391 -18.993  60.129  1.00  0.00           C  
REMARK-SIMTK-COORDS   134.391085012   -18.992836901    60.128620489
ATOM    300  O2   DT A  10     134.855 -19.045  59.004  1.00  0.00           O  
REMARK-SIMTK-COORDS   134.855344072   -19.045064449    59.004290997
ATOM    301  N1   DT A  10     134.778 -19.852  61.136  1.00  0.00           N  
REMARK-SIMTK-COORDS   134.777658358   -19.851586821    61.135957385
ATOM    302  C6   DT A  10     134.246 -19.781  62.400  1.00  0.00           C  
REMARK-SIMTK-COORDS   134.246221857   -19.781084248    62.399912145
ATOM    303  C5   DT A  10     133.317 -18.856  62.711  1.00  0.00           C  
REMARK-SIMTK-COORDS   133.316651760   -18.855587176    62.710689563
ATOM    304  C7   DT A  10     132.700 -18.739  64.071  1.00  0.00           C  
REMARK-SIMTK-COORDS   132.700020196   -18.738554705    64.070783646
ATOM    305  H1'  DT A  10     136.321 -20.557  59.894  1.00  0.00           H  
REMARK-SIMTK-COORDS   136.320987793   -20.556611786    59.893934820
ATOM    306 1H2'  DT A  10     137.721 -20.556  61.809  1.00  0.00           H  
REMARK-SIMTK-COORDS   137.720781812   -20.555634922    61.808844152
ATOM    307 2H2'  DT A  10     136.389 -20.895  62.906  1.00  0.00           H  
REMARK-SIMTK-COORDS   136.388872598   -20.894742968    62.906403070
ATOM    308  H3'  DT A  10     137.375 -23.077  62.723  1.00  0.00           H  
REMARK-SIMTK-COORDS   137.375057777   -23.076724210    62.723485993
ATOM    309  H4'  DT A  10     135.898 -24.072  60.765  1.00  0.00           H  
REMARK-SIMTK-COORDS   135.897601775   -24.072081746    60.764796600
ATOM    310 1H5'  DT A  10     133.713 -23.478  62.032  1.00  0.00           H  
REMARK-SIMTK-COORDS   133.712855428   -23.478086122    62.032153533
ATOM    311 2H5'  DT A  10     134.936 -24.514  62.797  1.00  0.00           H  
REMARK-SIMTK-COORDS   134.935766017   -24.513576823    62.796754540
ATOM    312  H3   DT A  10     133.125 -17.414  59.746  1.00  0.00           H  
REMARK-SIMTK-COORDS   133.124791877   -17.413818967    59.745681769
ATOM    313  H6   DT A  10     134.579 -20.484  63.163  1.00  0.00           H  
REMARK-SIMTK-COORDS   134.579384416   -20.483937535    63.163174201
ATOM    314  H71  DT A  10     131.904 -17.992  64.048  1.00  0.00           H  
REMARK-SIMTK-COORDS   131.904093865   -17.992078258    64.047541664
ATOM    315  H72  DT A  10     132.283 -19.702  64.366  1.00  0.00           H  
REMARK-SIMTK-COORDS   132.283207110   -19.701815953    64.365710110
ATOM    316  H73  DT A  10     133.460 -18.436  64.791  1.00  0.00           H  
REMARK-SIMTK-COORDS   133.460309603   -18.436252239    64.790830336
ATOM    317  P    DA A  11     139.679 -21.937  61.083  1.00  0.00           P  
REMARK-SIMTK-COORDS   139.679371519   -21.936845340    61.083192848
ATOM    318  OP1  DA A  11     139.719 -21.309  62.427  1.00  0.00           O  
REMARK-SIMTK-COORDS   139.719115989   -21.309230356    62.426800235
ATOM    319  OP2  DA A  11     140.908 -22.634  60.658  1.00  0.00           O  
REMARK-SIMTK-COORDS   140.908446713   -22.634478664    60.657828399
ATOM    320  O5'  DA A  11     139.270 -20.841  60.000  1.00  0.00           O  
REMARK-SIMTK-COORDS   139.270097081   -20.840709324    59.999554870
ATOM    321  O3'  DA A  11     141.177 -19.254  56.577  1.00  0.00           O  
REMARK-SIMTK-COORDS   141.176652303   -19.254236639    56.577161467
ATOM    322  C1'  DA A  11     138.972 -18.045  58.201  1.00  0.00           C  
REMARK-SIMTK-COORDS   138.972016681   -18.044637896    58.201294976
ATOM    323  C2'  DA A  11     140.342 -18.490  58.697  1.00  0.00           C  
REMARK-SIMTK-COORDS   140.341650294   -18.490348942    58.696582197
ATOM    324  C3'  DA A  11     140.620 -19.697  57.813  1.00  0.00           C  
REMARK-SIMTK-COORDS   140.620058704   -19.697002538    57.812807421
ATOM    325  C4'  DA A  11     139.234 -20.314  57.635  1.00  0.00           C  
REMARK-SIMTK-COORDS   139.234470060   -20.314464184    57.635127293
ATOM    326  C5'  DA A  11     138.790 -21.284  58.705  1.00  0.00           C  
REMARK-SIMTK-COORDS   138.789548938   -21.283740776    58.704671626
ATOM    327  O4'  DA A  11     138.326 -19.168  57.635  1.00  0.00           O  
REMARK-SIMTK-COORDS   138.325619377   -19.167571261    57.635368141
ATOM    328  N6   DA A  11     135.022 -15.036  61.651  1.00  0.00           N  
REMARK-SIMTK-COORDS   135.022384171   -15.036440773    61.650772487
ATOM    329  C6   DA A  11     135.683 -15.286  60.507  1.00  0.00           C  
REMARK-SIMTK-COORDS   135.683070407   -15.286388600    60.507030916
ATOM    330  C5   DA A  11     136.636 -16.319  60.379  1.00  0.00           C  
REMARK-SIMTK-COORDS   136.636351503   -16.318623475    60.378518986
ATOM    331  N7   DA A  11     137.109 -17.268  61.267  1.00  0.00           N  
REMARK-SIMTK-COORDS   137.108820837   -17.267504397    61.266600470
ATOM    332  C8   DA A  11     137.974 -17.942  60.569  1.00  0.00           C  
REMARK-SIMTK-COORDS   137.973641134   -17.942165822    60.568781141
ATOM    333  N9   DA A  11     138.092 -17.510  59.276  1.00  0.00           N  
REMARK-SIMTK-COORDS   138.091647331   -17.509789496    59.276116355
ATOM    334  C4   DA A  11     137.221 -16.456  59.153  1.00  0.00           C  
REMARK-SIMTK-COORDS   137.221197139   -16.455684564    59.152644670
ATOM    335  N3   DA A  11     137.001 -15.714  58.051  1.00  0.00           N  
REMARK-SIMTK-COORDS   137.000651017   -15.713994793    58.051357836
ATOM    336  C2   DA A  11     136.101 -14.786  58.301  1.00  0.00           C  
REMARK-SIMTK-COORDS   136.101444701   -14.786223328    58.301300051
ATOM    337  N1   DA A  11     135.440 -14.530  59.426  1.00  0.00           N  
REMARK-SIMTK-COORDS   135.440464624   -14.530196017    59.426042845
ATOM    338  H1'  DA A  11     139.065 -17.285  57.426  1.00  0.00           H  
REMARK-SIMTK-COORDS   139.064726654   -17.284622590    57.426311366
ATOM    339 1H2'  DA A  11     141.101 -17.718  58.563  1.00  0.00           H  
REMARK-SIMTK-COORDS   141.101008579   -17.718433431    58.563137684
ATOM    340 2H2'  DA A  11     140.332 -18.763  59.750  1.00  0.00           H  
REMARK-SIMTK-COORDS   140.331928014   -18.763375100    59.749807811
ATOM    341  H3'  DA A  11     141.307 -20.400  58.287  1.00  0.00           H  
REMARK-SIMTK-COORDS   141.306606229   -20.399899997    58.287417426
ATOM    342  H4'  DA A  11     139.246 -20.851  56.686  1.00  0.00           H  
REMARK-SIMTK-COORDS   139.245837807   -20.850560289    56.686038392
ATOM    343 1H5'  DA A  11     137.701 -21.332  58.714  1.00  0.00           H  
REMARK-SIMTK-COORDS   137.701250842   -21.331901058    58.713882610
ATOM    344 2H5'  DA A  11     139.190 -22.272  58.482  1.00  0.00           H  
REMARK-SIMTK-COORDS   139.190261987   -22.271949086    58.482312931
ATOM    345  H61  DA A  11     134.337 -14.270  61.691  1.00  0.00           H  
REMARK-SIMTK-COORDS   134.337125210   -14.270269685    61.691158392
ATOM    346  H62  DA A  11     135.205 -15.611  62.486  1.00  0.00           H  
REMARK-SIMTK-COORDS   135.205153469   -15.611436093    62.485595681
ATOM    347  H8   DA A  11     138.549 -18.774  60.975  1.00  0.00           H  
REMARK-SIMTK-COORDS   138.549111153   -18.773894241    60.974671636
ATOM    348  H2   DA A  11     135.862 -14.132  57.462  1.00  0.00           H  
REMARK-SIMTK-COORDS   135.862292270   -14.131993835    57.462490844
ATOM    349  P    DT A  12     142.739 -18.191  56.655  1.00  0.00           P  
REMARK-SIMTK-COORDS   142.738959399   -18.191326602    56.654870612
ATOM    350  OP1  DT A  12     143.269 -18.155  58.039  1.00  0.00           O  
REMARK-SIMTK-COORDS   143.269184759   -18.154540275    58.038817444
ATOM    351  OP2  DT A  12     143.742 -18.350  55.583  1.00  0.00           O  
REMARK-SIMTK-COORDS   143.741714884   -18.349850534    55.582770990
ATOM    352  O5'  DT A  12     141.858 -16.888  56.392  1.00  0.00           O  
REMARK-SIMTK-COORDS   141.858131152   -16.887896790    56.391598272
ATOM    353  O3'  DT A  12     142.129 -13.676  53.657  1.00  0.00           O  
REMARK-SIMTK-COORDS   142.128947428   -13.676378030    53.657299130
ATOM    354  C1'  DT A  12     140.678 -13.769  56.275  1.00  0.00           C  
REMARK-SIMTK-COORDS   140.678236709   -13.769158923    56.274541785
ATOM    355  C2'  DT A  12     142.158 -14.033  56.033  1.00  0.00           C  
REMARK-SIMTK-COORDS   142.158107815   -14.033020567    56.032718414
ATOM    356  C3'  DT A  12     142.143 -14.689  54.661  1.00  0.00           C  
REMARK-SIMTK-COORDS   142.143022710   -14.688956299    54.661040698
ATOM    357  C4'  DT A  12     140.847 -15.497  54.685  1.00  0.00           C  
REMARK-SIMTK-COORDS   140.847338841   -15.496702579    54.685108433
ATOM    358  C5'  DT A  12     140.933 -16.885  55.275  1.00  0.00           C  
REMARK-SIMTK-COORDS   140.932630659   -16.885424854    55.274652111
ATOM    359  O4'  DT A  12     139.937 -14.695  55.505  1.00  0.00           O  
REMARK-SIMTK-COORDS   139.937274962   -14.695498584    55.504606386
ATOM    360  O4   DT A  12     139.068 -14.253  61.530  1.00  0.00           O  
REMARK-SIMTK-COORDS   139.067809882   -14.253190213    61.529687944
ATOM    361  C4   DT A  12     139.461 -14.187  60.360  1.00  0.00           C  
REMARK-SIMTK-COORDS   139.461007563   -14.186865504    60.359591530
ATOM    362  N3   DT A  12     138.974 -13.225  59.504  1.00  0.00           N  
REMARK-SIMTK-COORDS   138.973941460   -13.225270267    59.504475041
ATOM    363  C2   DT A  12     139.327 -13.040  58.182  1.00  0.00           C  
REMARK-SIMTK-COORDS   139.327300595   -13.040373525    58.182472198
ATOM    364  O2   DT A  12     138.840 -12.156  57.501  1.00  0.00           O  
REMARK-SIMTK-COORDS   138.840376843   -12.156487897    57.501272919
ATOM    365  N1   DT A  12     140.265 -13.927  57.696  1.00  0.00           N  
REMARK-SIMTK-COORDS   140.264857010   -13.926688720    57.695593011
ATOM    366  C6   DT A  12     140.806 -14.919  58.475  1.00  0.00           C  
REMARK-SIMTK-COORDS   140.806365308   -14.918600585    58.475244611
ATOM    367  C5   DT A  12     140.441 -15.065  59.765  1.00  0.00           C  
REMARK-SIMTK-COORDS   140.440886748   -15.064532806    59.764568934
ATOM    368  C7   DT A  12     140.995 -16.132  60.657  1.00  0.00           C  
REMARK-SIMTK-COORDS   140.995037871   -16.132175426    60.657229434
ATOM    369  H1'  DT A  12     140.403 -12.766  55.948  1.00  0.00           H  
REMARK-SIMTK-COORDS   140.402507179   -12.765624615    55.947872046
ATOM    370 1H2'  DT A  12     142.747 -13.114  56.026  1.00  0.00           H  
REMARK-SIMTK-COORDS   142.747444148   -13.114105407    56.026190285
ATOM    371 2H2'  DT A  12     142.588 -14.693  56.784  1.00  0.00           H  
REMARK-SIMTK-COORDS   142.588498960   -14.693472272    56.783784328
ATOM    372  H3'  DT A  12     143.007 -15.337  54.508  1.00  0.00           H  
REMARK-SIMTK-COORDS   143.007301940   -15.336833469    54.508316808
ATOM    373  H4'  DT A  12     140.516 -15.596  53.651  1.00  0.00           H  
REMARK-SIMTK-COORDS   140.515592187   -15.595678425    53.651311093
ATOM    374 1H5'  DT A  12     139.944 -17.192  55.616  1.00  0.00           H  
REMARK-SIMTK-COORDS   139.943847949   -17.191524403    55.615623986
ATOM    375 2H5'  DT A  12     141.277 -17.579  54.509  1.00  0.00           H  
REMARK-SIMTK-COORDS   141.277200846   -17.578887807    54.509059191
ATOM    376  H3   DT A  12     138.271 -12.578  59.890  1.00  0.00           H  
REMARK-SIMTK-COORDS   138.271043647   -12.577979035    59.889501956
ATOM    377  H6   DT A  12     141.541 -15.599  58.046  1.00  0.00           H  
REMARK-SIMTK-COORDS   141.541482424   -15.598907325    58.045879308
ATOM    378  H71  DT A  12     140.472 -16.115  61.615  1.00  0.00           H  
REMARK-SIMTK-COORDS   140.471825239   -16.114912358    61.614943655
ATOM    379  H72  DT A  12     140.858 -17.107  60.188  1.00  0.00           H  
REMARK-SIMTK-COORDS   140.857515802   -17.106649215    60.188107366
ATOM    380  H73  DT A  12     142.058 -15.955  60.821  1.00  0.00           H  
REMARK-SIMTK-COORDS   142.057889230   -15.954902172    60.820982852
ATOM    381  P    DA A  13     143.517 -12.404  53.744  1.00  0.00           P  
REMARK-SIMTK-COORDS   143.517429869   -12.404065045    53.744191512
ATOM    382  OP1  DA A  13     144.552 -12.780  54.739  1.00  0.00           O  
REMARK-SIMTK-COORDS   144.552131491   -12.779598831    54.738740621
ATOM    383  OP2  DA A  13     144.016 -11.890  52.454  1.00  0.00           O  
REMARK-SIMTK-COORDS   144.016100218   -11.890363054    52.453574936
ATOM    384  O5'  DA A  13     142.512 -11.354  54.399  1.00  0.00           O  
REMARK-SIMTK-COORDS   142.511523907   -11.353788850    54.398686821
ATOM    385  O3'  DA A  13     141.431  -7.372  53.480  1.00  0.00           O  
REMARK-SIMTK-COORDS   141.431074424    -7.372180308    53.479966337
ATOM    386  C1'  DA A  13     141.158  -8.814  56.089  1.00  0.00           C  
REMARK-SIMTK-COORDS   141.157872651    -8.813997289    56.089158087
ATOM    387  C2'  DA A  13     142.434  -8.601  55.285  1.00  0.00           C  
REMARK-SIMTK-COORDS   142.433664237    -8.600849604    55.284926843
ATOM    388  C3'  DA A  13     141.919  -8.658  53.854  1.00  0.00           C  
REMARK-SIMTK-COORDS   141.918888039    -8.658438713    53.854447567
ATOM    389  C4'  DA A  13     140.804  -9.699  53.937  1.00  0.00           C  
REMARK-SIMTK-COORDS   140.803772110    -9.698842842    53.936671118
ATOM    390  C5'  DA A  13     141.219 -11.142  53.775  1.00  0.00           C  
REMARK-SIMTK-COORDS   141.219188189   -11.141992694    53.775038860
ATOM    391  O4'  DA A  13     140.242  -9.521  55.276  1.00  0.00           O  
REMARK-SIMTK-COORDS   140.242062519    -9.520626837    55.276109205
ATOM    392  N6   DA A  13     141.105 -11.205  61.642  1.00  0.00           N  
REMARK-SIMTK-COORDS   141.105486251   -11.204661361    61.641610064
ATOM    393  C6   DA A  13     140.718 -10.327  60.700  1.00  0.00           C  
REMARK-SIMTK-COORDS   140.717771722   -10.327318839    60.699764778
ATOM    394  C5   DA A  13     141.223 -10.338  59.383  1.00  0.00           C  
REMARK-SIMTK-COORDS   141.223434373   -10.338390821    59.382589127
ATOM    395  N7   DA A  13     142.139 -11.153  58.742  1.00  0.00           N  
REMARK-SIMTK-COORDS   142.139259534   -11.152851635    58.742113633
ATOM    396  C8   DA A  13     142.191 -10.672  57.535  1.00  0.00           C  
REMARK-SIMTK-COORDS   142.191480155   -10.672010917    57.535424274
ATOM    397  N9   DA A  13     141.360  -9.604  57.335  1.00  0.00           N  
REMARK-SIMTK-COORDS   141.360285904    -9.603989326    57.334668205
ATOM    398  C4   DA A  13     140.730  -9.389  58.535  1.00  0.00           C  
REMARK-SIMTK-COORDS   140.730301138    -9.388643106    58.535006158
ATOM    399  N3   DA A  13     139.822  -8.435  58.812  1.00  0.00           N  
REMARK-SIMTK-COORDS   139.821912513    -8.434774568    58.811668259
ATOM    400  C2   DA A  13     139.436  -8.526  60.066  1.00  0.00           C  
REMARK-SIMTK-COORDS   139.435623408    -8.525828893    60.066376527
ATOM    401  N1   DA A  13     139.810  -9.389  61.006  1.00  0.00           N  
REMARK-SIMTK-COORDS   139.809712085    -9.388771092    61.005993163
ATOM    402  H1'  DA A  13     140.702  -7.862  56.359  1.00  0.00           H  
REMARK-SIMTK-COORDS   140.702131941    -7.862023358    56.359091490
ATOM    403 1H2'  DA A  13     142.901  -7.639  55.499  1.00  0.00           H  
REMARK-SIMTK-COORDS   142.901439960    -7.638691137    55.498756115
ATOM    404 2H2'  DA A  13     143.175  -9.375  55.472  1.00  0.00           H  
REMARK-SIMTK-COORDS   143.174662930    -9.375410250    55.471738895
ATOM    405  H3'  DA A  13     142.696  -8.968  53.154  1.00  0.00           H  
REMARK-SIMTK-COORDS   142.695982742    -8.968469773    53.153968042
ATOM    406  H4'  DA A  13     140.095  -9.467  53.142  1.00  0.00           H  
REMARK-SIMTK-COORDS   140.094911442    -9.467019815    53.141641157
ATOM    407 1H5'  DA A  13     140.475 -11.784  54.246  1.00  0.00           H  
REMARK-SIMTK-COORDS   140.475027668   -11.783591794    54.245541478
ATOM    408 2H5'  DA A  13     141.279 -11.381  52.714  1.00  0.00           H  
REMARK-SIMTK-COORDS   141.279428484   -11.381207394    52.714040540
ATOM    409  H61  DA A  13     140.706 -11.152  62.588  1.00  0.00           H  
REMARK-SIMTK-COORDS   140.705670056   -11.152348691    62.587992331
ATOM    410  H62  DA A  13     141.804 -11.927  61.414  1.00  0.00           H  
REMARK-SIMTK-COORDS   141.804098865   -11.926665017    61.414442426
ATOM    411  H8   DA A  13     142.835 -11.082  56.757  1.00  0.00           H  
REMARK-SIMTK-COORDS   142.835379787   -11.081538290    56.757371837
ATOM    412  H2   DA A  13     138.700  -7.786  60.382  1.00  0.00           H  
REMARK-SIMTK-COORDS   138.699709942    -7.785634616    60.381582496
ATOM    413  P    DC A  14     142.684  -6.030  53.650  1.00  0.00           P  
REMARK-SIMTK-COORDS   142.684261650    -6.029599351    53.649710312
ATOM    414  OP1  DC A  14     144.053  -6.491  53.985  1.00  0.00           O  
REMARK-SIMTK-COORDS   144.052698101    -6.490996225    53.985429841
ATOM    415  OP2  DC A  14     142.591  -4.966  52.631  1.00  0.00           O  
REMARK-SIMTK-COORDS   142.591142155    -4.966495346    52.630514239
ATOM    416  O5'  DC A  14     141.938  -5.575  54.984  1.00  0.00           O  
REMARK-SIMTK-COORDS   141.937515166    -5.575312762    54.984290166
ATOM    417  O3'  DC A  14     140.269  -1.924  56.305  1.00  0.00           O  
REMARK-SIMTK-COORDS   140.269357237    -1.923633074    56.304930381
ATOM    418  C1'  DC A  14     141.163  -4.259  57.951  1.00  0.00           C  
REMARK-SIMTK-COORDS   141.162842642    -4.258988914    57.951004174
ATOM    419  C2'  DC A  14     141.996  -3.461  56.956  1.00  0.00           C  
REMARK-SIMTK-COORDS   141.996003496    -3.460742572    56.956387279
ATOM    420  C3'  DC A  14     140.966  -3.099  55.899  1.00  0.00           C  
REMARK-SIMTK-COORDS   140.966307125    -3.099160087    55.898638495
ATOM    421  C4'  DC A  14     140.061  -4.328  55.872  1.00  0.00           C  
REMARK-SIMTK-COORDS   140.060598852    -4.328348927    55.872099458
ATOM    422  C5'  DC A  14     140.491  -5.461  54.970  1.00  0.00           C  
REMARK-SIMTK-COORDS   140.491424830    -5.461211904    54.970479555
ATOM    423  O4'  DC A  14     140.059  -4.805  57.255  1.00  0.00           O  
REMARK-SIMTK-COORDS   140.059432351    -4.805403763    57.255419856
ATOM    424  N4   DC A  14     143.810  -8.402  60.469  1.00  0.00           N  
REMARK-SIMTK-COORDS   143.809942676    -8.401520218    60.468911998
ATOM    425  C4   DC A  14     143.191  -7.416  59.838  1.00  0.00           C  
REMARK-SIMTK-COORDS   143.191189020    -7.415583326    59.837942617
ATOM    426  N3   DC A  14     142.315  -6.673  60.525  1.00  0.00           N  
REMARK-SIMTK-COORDS   142.315115915    -6.673198721    60.524847276
ATOM    427  C2   DC A  14     141.651  -5.652  59.929  1.00  0.00           C  
REMARK-SIMTK-COORDS   141.650574675    -5.652218350    59.928812861
ATOM    428  O2   DC A  14     140.834  -4.949  60.537  1.00  0.00           O  
REMARK-SIMTK-COORDS   140.833878689    -4.948982846    60.536675091
ATOM    429  N1   DC A  14     141.902  -5.384  58.585  1.00  0.00           N  
REMARK-SIMTK-COORDS   141.901946288    -5.383976744    58.585247175
ATOM    430  C6   DC A  14     142.791  -6.130  57.882  1.00  0.00           C  
REMARK-SIMTK-COORDS   142.790857955    -6.130345485    57.881810789
ATOM    431  C5   DC A  14     143.471  -7.156  58.460  1.00  0.00           C  
REMARK-SIMTK-COORDS   143.471116716    -7.156371743    58.460054799
ATOM    432  H1'  DC A  14     140.776  -3.616  58.742  1.00  0.00           H  
REMARK-SIMTK-COORDS   140.775801060    -3.615514523    58.741922957
ATOM    433 1H2'  DC A  14     142.434  -2.567  57.406  1.00  0.00           H  
REMARK-SIMTK-COORDS   142.433618804    -2.567435894    57.406388414
ATOM    434 2H2'  DC A  14     142.811  -4.048  56.534  1.00  0.00           H  
REMARK-SIMTK-COORDS   142.810786541    -4.047531556    56.534319420
ATOM    435  H3'  DC A  14     141.426  -2.928  54.924  1.00  0.00           H  
REMARK-SIMTK-COORDS   141.425700258    -2.928272505    54.923913209
ATOM    436  H4'  DC A  14     139.079  -3.992  55.536  1.00  0.00           H  
REMARK-SIMTK-COORDS   139.079270253    -3.991597499    55.536229457
ATOM    437 1H5'  DC A  14     140.047  -6.390  55.325  1.00  0.00           H  
REMARK-SIMTK-COORDS   140.046571067    -6.390269420    55.325385546
ATOM    438 2H5'  DC A  14     140.147  -5.262  53.956  1.00  0.00           H  
REMARK-SIMTK-COORDS   140.147478814    -5.262324701    53.956419390
ATOM    439  H41  DC A  14     144.490  -8.990  59.965  1.00  0.00           H  
REMARK-SIMTK-COORDS   144.490216090    -8.989644520    59.965147284
ATOM    440  H42  DC A  14     143.609  -8.583  61.463  1.00  0.00           H  
REMARK-SIMTK-COORDS   143.609247005    -8.583094631    61.462805342
ATOM    441  H6   DC A  14     142.964  -5.901  56.830  1.00  0.00           H  
REMARK-SIMTK-COORDS   142.963698873    -5.900771307    56.829795716
ATOM    442  H5   DC A  14     144.192  -7.752  57.900  1.00  0.00           H  
REMARK-SIMTK-COORDS   144.192476746    -7.751857511    57.899963370
ATOM    443  P    DG A  15     141.045  -0.316  56.831  1.00  0.00           P  
REMARK-SIMTK-COORDS   141.045246281    -0.315515068    56.830647406
ATOM    444  OP1  DG A  15     142.458  -0.486  56.414  1.00  0.00           O  
REMARK-SIMTK-COORDS   142.457615193    -0.486022286    56.414118481
ATOM    445  OP2  DG A  15     140.436   0.995  56.530  1.00  0.00           O  
REMARK-SIMTK-COORDS   140.436356766     0.995295789    56.530256899
ATOM    446  O5'  DG A  15     140.910  -0.637  58.387  1.00  0.00           O  
REMARK-SIMTK-COORDS   140.909871168    -0.636950348    58.386840498
ATOM    447  O3'  DG A  15     139.676   1.613  61.745  1.00  0.00           O  
REMARK-SIMTK-COORDS   139.676133294     1.613302025    61.744837090
ATOM    448  C1'  DG A  15     141.379  -0.847  61.684  1.00  0.00           C  
REMARK-SIMTK-COORDS   141.379045029    -0.847386851    61.684026930
ATOM    449  C2'  DG A  15     141.636   0.468  60.960  1.00  0.00           C  
REMARK-SIMTK-COORDS   141.635630652     0.467896883    60.959815967
ATOM    450  C3'  DG A  15     140.225   0.924  60.624  1.00  0.00           C  
REMARK-SIMTK-COORDS   140.225349312     0.924419170    60.623589937
ATOM    451  C4'  DG A  15     139.500  -0.389  60.342  1.00  0.00           C  
REMARK-SIMTK-COORDS   139.500133951    -0.389180169    60.341622818
ATOM    452  C5'  DG A  15     139.594  -0.918  58.930  1.00  0.00           C  
REMARK-SIMTK-COORDS   139.593781651    -0.918153576    58.929963070
ATOM    453  O4'  DG A  15     140.133  -1.351  61.244  1.00  0.00           O  
REMARK-SIMTK-COORDS   140.132567470    -1.351143658    61.244256792
ATOM    454  N2   DG A  15     142.882  -4.053  65.595  1.00  0.00           N  
REMARK-SIMTK-COORDS   142.881726833    -4.052736436    65.594632437
ATOM    455  O6   DG A  15     145.348  -5.383  61.969  1.00  0.00           O  
REMARK-SIMTK-COORDS   145.347804738    -5.383457933    61.968998001
ATOM    456  C6   DG A  15     144.495  -4.596  62.379  1.00  0.00           C  
REMARK-SIMTK-COORDS   144.494724437    -4.595809372    62.379217142
ATOM    457  C5   DG A  15     143.823  -3.567  61.681  1.00  0.00           C  
REMARK-SIMTK-COORDS   143.822996155    -3.567346306    61.680952265
ATOM    458  N7   DG A  15     143.934  -3.160  60.350  1.00  0.00           N  
REMARK-SIMTK-COORDS   143.934027340    -3.159992015    60.349630907
ATOM    459  C8   DG A  15     143.081  -2.174  60.249  1.00  0.00           C  
REMARK-SIMTK-COORDS   143.080529852    -2.173554899    60.249421860
ATOM    460  N9   DG A  15     142.408  -1.889  61.419  1.00  0.00           N  
REMARK-SIMTK-COORDS   142.408035108    -1.889123071    61.418874020
ATOM    461  C4   DG A  15     142.888  -2.791  62.342  1.00  0.00           C  
REMARK-SIMTK-COORDS   142.888184729    -2.791349141    62.342076306
ATOM    462  N3   DG A  15     142.502  -2.872  63.642  1.00  0.00           N  
REMARK-SIMTK-COORDS   142.502220102    -2.871910849    63.642345938
ATOM    463  C2   DG A  15     143.140  -3.835  64.302  1.00  0.00           C  
REMARK-SIMTK-COORDS   143.140464976    -3.834746691    64.301843187
ATOM    464  N1   DG A  15     144.080  -4.663  63.720  1.00  0.00           N  
REMARK-SIMTK-COORDS   144.080055405    -4.663499936    63.720418313
ATOM    465  H1'  DG A  15     141.318  -0.694  62.762  1.00  0.00           H  
REMARK-SIMTK-COORDS   141.317503388    -0.693725843    62.762038952
ATOM    466 1H2'  DG A  15     142.148   1.194  61.591  1.00  0.00           H  
REMARK-SIMTK-COORDS   142.148295435     1.193996499    61.591480567
ATOM    467 2H2'  DG A  15     142.235   0.334  60.060  1.00  0.00           H  
REMARK-SIMTK-COORDS   142.234584982     0.334037152    60.060254250
ATOM    468  H3'  DG A  15     140.206   1.580  59.752  1.00  0.00           H  
REMARK-SIMTK-COORDS   140.205549929     1.580258318    59.751750504
ATOM    469  H4'  DG A  15     138.446  -0.224  60.565  1.00  0.00           H  
REMARK-SIMTK-COORDS   138.446170481    -0.223967814    60.565023537
ATOM    470 1H5'  DG A  15     139.422  -1.994  58.938  1.00  0.00           H  
REMARK-SIMTK-COORDS   139.421767728    -1.994279981    58.938279906
ATOM    471 2H5'  DG A  15     138.832  -0.439  58.316  1.00  0.00           H  
REMARK-SIMTK-COORDS   138.832291830    -0.439167371    58.316250215
ATOM    472  H21  DG A  15     142.192  -3.470  66.086  1.00  0.00           H  
REMARK-SIMTK-COORDS   142.192002565    -3.469675366    66.086434452
ATOM    473  H22  DG A  15     143.374  -4.804  66.099  1.00  0.00           H  
REMARK-SIMTK-COORDS   143.374033458    -4.803873420    66.098580271
ATOM    474  H8   DG A  15     142.915  -1.625  59.322  1.00  0.00           H  
REMARK-SIMTK-COORDS   142.915107797    -1.625099894    59.321907628
ATOM    475  H1   DG A  15     144.508  -5.386  64.316  1.00  0.00           H  
REMARK-SIMTK-COORDS   144.508241697    -5.385944033    64.315937437
ATOM    476  P    DC A  16     140.676   2.927  62.109  1.00  0.00           P  
REMARK-SIMTK-COORDS   140.675648033     2.927235342    62.108511348
ATOM    477  OP1  DC A  16     141.826   3.262  61.235  1.00  0.00           O  
REMARK-SIMTK-COORDS   141.825954208     3.262402134    61.235200448
ATOM    478  OP2  DC A  16     139.879   4.069  62.596  1.00  0.00           O  
REMARK-SIMTK-COORDS   139.878560386     4.069308477    62.596304580
ATOM    479  O5'  DC A  16     141.185   2.050  63.340  1.00  0.00           O  
REMARK-SIMTK-COORDS   141.184924286     2.049634752    63.339594165
ATOM    480  O3'  DC A  16     141.146   2.589  67.531  1.00  0.00           O  
REMARK-SIMTK-COORDS   141.146222652     2.589002960    67.531155941
ATOM    481  C1'  DC A  16     142.914   0.801  65.906  1.00  0.00           C  
REMARK-SIMTK-COORDS   142.913519947     0.800855398    65.906055769
ATOM    482  C2'  DC A  16     142.745   2.308  65.761  1.00  0.00           C  
REMARK-SIMTK-COORDS   142.745006127     2.307903090    65.761047678
ATOM    483  C3'  DC A  16     141.279   2.498  66.115  1.00  0.00           C  
REMARK-SIMTK-COORDS   141.279191869     2.498364452    66.114547368
ATOM    484  C4'  DC A  16     140.627   1.237  65.552  1.00  0.00           C  
REMARK-SIMTK-COORDS   140.627481395     1.237098308    65.552054549
ATOM    485  C5'  DC A  16     140.215   1.284  64.100  1.00  0.00           C  
REMARK-SIMTK-COORDS   140.214842389     1.284388198    64.099676941
ATOM    486  O4'  DC A  16     141.647   0.201  65.716  1.00  0.00           O  
REMARK-SIMTK-COORDS   141.647308305     0.200575062    65.715549611
ATOM    487  N4   DC A  16     146.456  -1.536  62.370  1.00  0.00           N  
REMARK-SIMTK-COORDS   146.455548835    -1.535822864    62.370305487
ATOM    488  C4   DC A  16     145.596  -0.956  63.194  1.00  0.00           C  
REMARK-SIMTK-COORDS   145.596385846    -0.956042048    63.194164190
ATOM    489  N3   DC A  16     145.543  -1.385  64.461  1.00  0.00           N  
REMARK-SIMTK-COORDS   145.543268258    -1.384568221    64.460663634
ATOM    490  C2   DC A  16     144.681  -0.829  65.347  1.00  0.00           C  
REMARK-SIMTK-COORDS   144.680519715    -0.828950250    65.347357843
ATOM    491  O2   DC A  16     144.607  -1.204  66.524  1.00  0.00           O  
REMARK-SIMTK-COORDS   144.607033115    -1.204128325    66.524162895
ATOM    492  N1   DC A  16     143.852   0.205  64.917  1.00  0.00           N  
REMARK-SIMTK-COORDS   143.851935191     0.204765378    64.917021129
ATOM    493  C6   DC A  16     143.901   0.647  63.635  1.00  0.00           C  
REMARK-SIMTK-COORDS   143.901171544     0.647252438    63.634900236
ATOM    494  C5   DC A  16     144.761   0.107  62.730  1.00  0.00           C  
REMARK-SIMTK-COORDS   144.760990964     0.107304026    62.729906160
ATOM    495  H1'  DC A  16     143.261   0.541  66.907  1.00  0.00           H  
REMARK-SIMTK-COORDS   143.261137808     0.540863270    66.906545107
ATOM    496 1H2'  DC A  16     143.393   2.864  66.441  1.00  0.00           H  
REMARK-SIMTK-COORDS   143.393098993     2.863934456    66.441348903
ATOM    497 2H2'  DC A  16     142.959   2.653  64.750  1.00  0.00           H  
REMARK-SIMTK-COORDS   142.958570452     2.652713153    64.750191456
ATOM    498  H3'  DC A  16     140.862   3.395  65.654  1.00  0.00           H  
REMARK-SIMTK-COORDS   140.861895294     3.395195439    65.654230359
ATOM    499  H4'  DC A  16     139.732   1.052  66.146  1.00  0.00           H  
REMARK-SIMTK-COORDS   139.731761475     1.051582516    66.145759623
ATOM    500 1H5'  DC A  16     140.162   0.269  63.709  1.00  0.00           H  
REMARK-SIMTK-COORDS   140.161510773     0.268605862    63.709365546
ATOM    501 2H5'  DC A  16     139.234   1.752  64.021  1.00  0.00           H  
REMARK-SIMTK-COORDS   139.234184523     1.751631932    64.021150250
ATOM    502  H41  DC A  16     146.519  -1.226  61.389  1.00  0.00           H  
REMARK-SIMTK-COORDS   146.518613121    -1.226129952    61.389207023
ATOM    503  H42  DC A  16     147.059  -2.299  62.709  1.00  0.00           H  
REMARK-SIMTK-COORDS   147.059073380    -2.298834941    62.708894757
ATOM    504  H6   DC A  16     143.237   1.455  63.325  1.00  0.00           H  
REMARK-SIMTK-COORDS   143.236887583     1.454580188    63.324637889
ATOM    505  H5   DC A  16     144.809   0.467  61.702  1.00  0.00           H  
REMARK-SIMTK-COORDS   144.809209942     0.466798716    61.701750288
ATOM    506  P    DA A  17     141.995   3.713  68.418  1.00  0.00           P  
REMARK-SIMTK-COORDS   141.995479447     3.712651814    68.418278854
ATOM    507  OP1  DA A  17     142.627   4.649  67.456  1.00  0.00           O  
REMARK-SIMTK-COORDS   142.627355414     4.648782267    67.456429833
ATOM    508  OP2  DA A  17     141.370   4.328  69.605  1.00  0.00           O  
REMARK-SIMTK-COORDS   141.369879207     4.328104159    69.604910957
ATOM    509  O5'  DA A  17     143.063   2.618  68.869  1.00  0.00           O  
REMARK-SIMTK-COORDS   143.063404424     2.617516407    68.869394895
ATOM    510  O3'  DA A  17     144.751   1.534  72.590  1.00  0.00           O  
REMARK-SIMTK-COORDS   144.750858031     1.533779742    72.589964766
ATOM    511  C1'  DA A  17     145.833   1.031  69.845  1.00  0.00           C  
REMARK-SIMTK-COORDS   145.833250757     1.030862183    69.844631104
ATOM    512  C2'  DA A  17     145.469   2.377  70.458  1.00  0.00           C  
REMARK-SIMTK-COORDS   145.469416707     2.376748920    70.457882827
ATOM    513  C3'  DA A  17     144.279   2.014  71.333  1.00  0.00           C  
REMARK-SIMTK-COORDS   144.279107559     2.013859685    71.333129956
ATOM    514  C4'  DA A  17     143.581   0.924  70.522  1.00  0.00           C  
REMARK-SIMTK-COORDS   143.581367109     0.923799055    70.522197723
ATOM    515  C5'  DA A  17     142.590   1.391  69.483  1.00  0.00           C  
REMARK-SIMTK-COORDS   142.590156968     1.391260324    69.482794328
ATOM    516  O4'  DA A  17     144.673   0.223  69.846  1.00  0.00           O  
REMARK-SIMTK-COORDS   144.673210752     0.222538135    69.845822396
ATOM    517  N6   DA A  17     148.613   0.469  64.506  1.00  0.00           N  
REMARK-SIMTK-COORDS   148.613328644     0.468913453    64.505799530
ATOM    518  C6   DA A  17     148.400   0.158  65.796  1.00  0.00           C  
REMARK-SIMTK-COORDS   148.399836358     0.157545242    65.795991718
ATOM    519  C5   DA A  17     147.425   0.796  66.591  1.00  0.00           C  
REMARK-SIMTK-COORDS   147.424762400     0.796411235    66.590881660
ATOM    520  N7   DA A  17     146.507   1.794  66.318  1.00  0.00           N  
REMARK-SIMTK-COORDS   146.507093632     1.794364767    66.318367843
ATOM    521  C8   DA A  17     145.883   1.958  67.447  1.00  0.00           C  
REMARK-SIMTK-COORDS   145.882537921     1.958107011    67.446708502
ATOM    522  N9   DA A  17     146.318   1.124  68.440  1.00  0.00           N  
REMARK-SIMTK-COORDS   146.318169569     1.124392343    68.440188206
ATOM    523  C4   DA A  17     147.319   0.369  67.883  1.00  0.00           C  
REMARK-SIMTK-COORDS   147.319349586     0.368611673    67.882962800
ATOM    524  N3   DA A  17     148.044  -0.588  68.492  1.00  0.00           N  
REMARK-SIMTK-COORDS   148.044419025    -0.588089245    68.491711238
ATOM    525  C2   DA A  17     148.919  -1.099  67.651  1.00  0.00           C  
REMARK-SIMTK-COORDS   148.918639142    -1.099148559    67.651258643
ATOM    526  N1   DA A  17     149.138  -0.801  66.374  1.00  0.00           N  
REMARK-SIMTK-COORDS   149.138140753    -0.801475758    66.374269627
ATOM    527  H1'  DA A  17     146.596   0.525  70.436  1.00  0.00           H  
REMARK-SIMTK-COORDS   146.595644231     0.524985250    70.435953960
ATOM    528 1H2'  DA A  17     146.284   2.795  71.051  1.00  0.00           H  
REMARK-SIMTK-COORDS   146.284069361     2.794668058    71.051153968
ATOM    529 2H2'  DA A  17     145.199   3.115  69.705  1.00  0.00           H  
REMARK-SIMTK-COORDS   145.198651050     3.114542803    69.705374924
ATOM    530  H3'  DA A  17     143.619   2.867  71.497  1.00  0.00           H  
REMARK-SIMTK-COORDS   143.618579473     2.866863947    71.496694548
ATOM    531  H4'  DA A  17     143.045   0.295  71.233  1.00  0.00           H  
REMARK-SIMTK-COORDS   143.044723722     0.294852223    71.232646705
ATOM    532 1H5'  DA A  17     142.479   0.620  68.722  1.00  0.00           H  
REMARK-SIMTK-COORDS   142.478529024     0.619596412    68.721958597
ATOM    533 2H5'  DA A  17     141.627   1.567  69.959  1.00  0.00           H  
REMARK-SIMTK-COORDS   141.626546754     1.566788013    69.959465479
ATOM    534  H61  DA A  17     149.338  -0.028  63.971  1.00  0.00           H  
REMARK-SIMTK-COORDS   149.338252147    -0.027561457    63.970797121
ATOM    535  H62  DA A  17     148.052   1.206  64.056  1.00  0.00           H  
REMARK-SIMTK-COORDS   148.051864490     1.205862506    64.055668331
ATOM    536  H8   DA A  17     145.087   2.689  67.587  1.00  0.00           H  
REMARK-SIMTK-COORDS   145.086756733     2.689270113    67.587484275
ATOM    537  H2   DA A  17     149.556  -1.883  68.062  1.00  0.00           H  
REMARK-SIMTK-COORDS   149.555899536    -1.882738081    68.061986840
ATOM    538  P    DG A  18     145.771   2.350  73.601  1.00  0.00           P  
REMARK-SIMTK-COORDS   145.770886903     2.349877538    73.601294933
ATOM    539  OP1  DG A  18     145.823   3.709  73.011  1.00  0.00           O  
REMARK-SIMTK-COORDS   145.822701602     3.708792845    73.011363221
ATOM    540  OP2  DG A  18     145.650   2.287  75.071  1.00  0.00           O  
REMARK-SIMTK-COORDS   145.650200765     2.287373003    75.071238483
ATOM    541  O5'  DG A  18     147.043   1.516  73.122  1.00  0.00           O  
REMARK-SIMTK-COORDS   147.042762995     1.515803010    73.121675408
ATOM    542  O3'  DG A  18     150.268  -0.325  75.140  1.00  0.00           O  
REMARK-SIMTK-COORDS   150.267826440    -0.325014855    75.139654933
ATOM    543  C1'  DG A  18     150.118   0.535  72.277  1.00  0.00           C  
REMARK-SIMTK-COORDS   150.118489385     0.535101825    72.276703006
ATOM    544  C2'  DG A  18     149.907   1.403  73.511  1.00  0.00           C  
REMARK-SIMTK-COORDS   149.906913002     1.402552877    73.510823383
ATOM    545  C3'  DG A  18     149.254   0.426  74.476  1.00  0.00           C  
REMARK-SIMTK-COORDS   149.253920035     0.426338881    74.475686285
ATOM    546  C4'  DG A  18     148.401  -0.443  73.555  1.00  0.00           C  
REMARK-SIMTK-COORDS   148.400801037    -0.443182311    73.555302196
ATOM    547  C5'  DG A  18     147.015   0.070  73.241  1.00  0.00           C  
REMARK-SIMTK-COORDS   147.015270619     0.069748356    73.241337879
ATOM    548  O4'  DG A  18     149.167  -0.511  72.311  1.00  0.00           O  
REMARK-SIMTK-COORDS   149.167209638    -0.511205945    72.311081700
ATOM    549  N2   DG A  18     153.284  -0.586  68.209  1.00  0.00           N  
REMARK-SIMTK-COORDS   153.284180964    -0.586165806    68.208987465
ATOM    550  O6   DG A  18     150.480   2.686  66.651  1.00  0.00           O  
REMARK-SIMTK-COORDS   150.479801780     2.685604718    66.650603676
ATOM    551  C6   DG A  18     150.777   1.983  67.617  1.00  0.00           C  
REMARK-SIMTK-COORDS   150.776885077     1.982613488    67.617020173
ATOM    552  C5   DG A  18     150.200   1.951  68.906  1.00  0.00           C  
REMARK-SIMTK-COORDS   150.199701303     1.951183053    68.906361097
ATOM    553  N7   DG A  18     149.146   2.696  69.441  1.00  0.00           N  
REMARK-SIMTK-COORDS   149.145820378     2.695743693    69.440820124
ATOM    554  C8   DG A  18     149.036   2.252  70.667  1.00  0.00           C  
REMARK-SIMTK-COORDS   149.035953272     2.251940161    70.666595651
ATOM    555  N9   DG A  18     149.943   1.266  70.992  1.00  0.00           N  
REMARK-SIMTK-COORDS   149.942577799     1.265680912    70.992315871
ATOM    556  C4   DG A  18     150.693   1.072  69.854  1.00  0.00           C  
REMARK-SIMTK-COORDS   150.692621883     1.071989485    69.853555359
ATOM    557  N3   DG A  18     151.715   0.186  69.722  1.00  0.00           N  
REMARK-SIMTK-COORDS   151.714664715     0.186373490    69.722129487
ATOM    558  C2   DG A  18     152.263   0.222  68.511  1.00  0.00           C  
REMARK-SIMTK-COORDS   152.263388702     0.221659996    68.510930557
ATOM    559  N1   DG A  18     151.830   1.059  67.501  1.00  0.00           N  
REMARK-SIMTK-COORDS   151.829715942     1.058733156    67.501498309
ATOM    560  H1'  DG A  18     151.112   0.086  72.281  1.00  0.00           H  
REMARK-SIMTK-COORDS   151.112177589     0.085579023    72.281393783
ATOM    561 1H2'  DG A  18     150.845   1.788  73.910  1.00  0.00           H  
REMARK-SIMTK-COORDS   150.845334682     1.788312000    73.910323883
ATOM    562 2H2'  DG A  18     149.260   2.255  73.310  1.00  0.00           H  
REMARK-SIMTK-COORDS   149.259894923     2.255219831    73.310317342
ATOM    563  H3'  DG A  18     148.638   0.936  75.218  1.00  0.00           H  
REMARK-SIMTK-COORDS   148.637997507     0.936446803    75.218013939
ATOM    564  H4'  DG A  18     148.294  -1.412  74.044  1.00  0.00           H  
REMARK-SIMTK-COORDS   148.293515710    -1.411755752    74.043561704
ATOM    565 1H5'  DG A  18     146.674  -0.370  72.305  1.00  0.00           H  
REMARK-SIMTK-COORDS   146.673924216    -0.370227662    72.304529608
ATOM    566 2H5'  DG A  18     146.336  -0.221  74.041  1.00  0.00           H  
REMARK-SIMTK-COORDS   146.335610528    -0.220544782    74.041169145
ATOM    567  H21  DG A  18     153.654  -1.234  68.917  1.00  0.00           H  
REMARK-SIMTK-COORDS   153.654331660    -1.233682602    68.916984259
ATOM    568  H22  DG A  18     153.701  -0.559  67.268  1.00  0.00           H  
REMARK-SIMTK-COORDS   153.700859830    -0.559272661    67.267610026
ATOM    569  H8   DG A  18     148.292   2.629  71.369  1.00  0.00           H  
REMARK-SIMTK-COORDS   148.291887021     2.628647222    71.368669154
ATOM    570  H1   DG A  18     152.315   1.000  66.596  1.00  0.00           H  
REMARK-SIMTK-COORDS   152.315278001     1.000079389    66.595572692
ATOM    571  P    DA A  19     151.281   0.604  75.938  1.00  0.00           P  
REMARK-SIMTK-COORDS   151.281491085     0.604306840    75.938064227
ATOM    572  OP1  DA A  19     150.927   2.044  75.993  1.00  0.00           O  
REMARK-SIMTK-COORDS   150.926918943     2.043770658    75.992685783
ATOM    573  OP2  DA A  19     151.775   0.011  77.196  1.00  0.00           O  
REMARK-SIMTK-COORDS   151.774997178     0.010857736    77.196047890
ATOM    574  O5'  DA A  19     152.339   0.364  74.769  1.00  0.00           O  
REMARK-SIMTK-COORDS   152.338942150     0.364299323    74.768669239
ATOM    575  O3'  DA A  19     156.300  -1.106  74.661  1.00  0.00           O  
REMARK-SIMTK-COORDS   156.300157573    -1.106025085    74.661228535
ATOM    576  C1'  DA A  19     154.902   0.609  72.645  1.00  0.00           C  
REMARK-SIMTK-COORDS   154.902029284     0.608606354    72.644639009
ATOM    577  C2'  DA A  19     155.106   0.909  74.124  1.00  0.00           C  
REMARK-SIMTK-COORDS   155.106282269     0.908576248    74.123882999
ATOM    578  C3'  DA A  19     155.022  -0.479  74.742  1.00  0.00           C  
REMARK-SIMTK-COORDS   155.022340692    -0.478910017    74.742282284
ATOM    579  C4'  DA A  19     153.979  -1.176  73.871  1.00  0.00           C  
REMARK-SIMTK-COORDS   153.979253037    -1.176119079    73.871332993
ATOM    580  C5'  DA A  19     152.535  -0.984  74.270  1.00  0.00           C  
REMARK-SIMTK-COORDS   152.535147865    -0.983531564    74.269889512
ATOM    581  O4'  DA A  19     154.178  -0.601  72.540  1.00  0.00           O  
REMARK-SIMTK-COORDS   154.178152084    -0.601436916    72.540336155
ATOM    582  N6   DA A  19     152.606   4.614  68.741  1.00  0.00           N  
REMARK-SIMTK-COORDS   152.606246581     4.613537864    68.741096082
ATOM    583  C6   DA A  19     153.466   3.653  69.121  1.00  0.00           C  
REMARK-SIMTK-COORDS   153.465912811     3.652548923    69.121358136
ATOM    584  C5   DA A  19     153.434   3.053  70.398  1.00  0.00           C  
REMARK-SIMTK-COORDS   153.434298655     3.052623720    70.398017564
ATOM    585  N7   DA A  19     152.613   3.237  71.495  1.00  0.00           N  
REMARK-SIMTK-COORDS   152.612523183     3.236851865    71.494847571
ATOM    586  C8   DA A  19     153.073   2.395  72.372  1.00  0.00           C  
REMARK-SIMTK-COORDS   153.072905129     2.395330034    72.372300404
ATOM    587  N9   DA A  19     154.134   1.659  71.921  1.00  0.00           N  
REMARK-SIMTK-COORDS   154.134174805     1.659053514    71.921234377
ATOM    588  C4   DA A  19     154.368   2.086  70.638  1.00  0.00           C  
REMARK-SIMTK-COORDS   154.367565666     2.085563915    70.637613099
ATOM    589  N3   DA A  19     155.323   1.642  69.799  1.00  0.00           N  
REMARK-SIMTK-COORDS   155.322549824     1.641950410    69.799287794
ATOM    590  C2   DA A  19     155.251   2.281  68.651  1.00  0.00           C  
REMARK-SIMTK-COORDS   155.251442115     2.280989029    68.651082091
ATOM    591  N1   DA A  19     154.406   3.231  68.263  1.00  0.00           N  
REMARK-SIMTK-COORDS   154.406084121     3.230720936    68.262661999
ATOM    592  H1'  DA A  19     155.857   0.474  72.138  1.00  0.00           H  
REMARK-SIMTK-COORDS   155.856727492     0.473566539    72.137555603
ATOM    593 1H2'  DA A  19     156.074   1.372  74.322  1.00  0.00           H  
REMARK-SIMTK-COORDS   156.073722075     1.372325498    74.322082025
ATOM    594 2H2'  DA A  19     154.338   1.568  74.522  1.00  0.00           H  
REMARK-SIMTK-COORDS   154.337847490     1.567959707    74.522183695
ATOM    595  H3'  DA A  19     154.703  -0.442  75.785  1.00  0.00           H  
REMARK-SIMTK-COORDS   154.703366231    -0.441558827    75.785127997
ATOM    596  H4'  DA A  19     154.195  -2.244  73.912  1.00  0.00           H  
REMARK-SIMTK-COORDS   154.194780257    -2.243902263    73.912382834
ATOM    597 1H5'  DA A  19     151.899  -1.150  73.401  1.00  0.00           H  
REMARK-SIMTK-COORDS   151.898839878    -1.149762041    73.401398536
ATOM    598 2H5'  DA A  19     152.278  -1.704  75.046  1.00  0.00           H  
REMARK-SIMTK-COORDS   152.278100158    -1.703640638    75.045737048
ATOM    599  H61  DA A  19     152.673   5.019  67.798  1.00  0.00           H  
REMARK-SIMTK-COORDS   152.673172943     5.018645378    67.797889973
ATOM    600  H62  DA A  19     151.883   4.944  69.396  1.00  0.00           H  
REMARK-SIMTK-COORDS   151.883137602     4.944148795    69.395896675
ATOM    601  H8   DA A  19     152.653   2.286  73.372  1.00  0.00           H  
REMARK-SIMTK-COORDS   152.652619238     2.285987696    73.371844811
ATOM    602  H2   DA A  19     155.994   1.988  67.909  1.00  0.00           H  
REMARK-SIMTK-COORDS   155.994098727     1.987790179    67.908581861
ATOM    603  P    DG A  20     157.758  -0.414  75.282  1.00  0.00           P  
REMARK-SIMTK-COORDS   157.758390433    -0.414358266    75.282145842
ATOM    604  OP1  DG A  20     157.275   0.736  76.083  1.00  0.00           O  
REMARK-SIMTK-COORDS   157.275475806     0.736086220    76.082536963
ATOM    605  OP2  DG A  20     158.821  -1.232  75.901  1.00  0.00           O  
REMARK-SIMTK-COORDS   158.820777990    -1.231708185    75.900593731
ATOM    606  O5'  DG A  20     158.230   0.099  73.848  1.00  0.00           O  
REMARK-SIMTK-COORDS   158.229598975     0.099374272    73.847773021
ATOM    607  O3'  DG A  20     161.912   0.023  71.775  1.00  0.00           O  
REMARK-SIMTK-COORDS   161.911859780     0.023312975    71.774838860
ATOM    608  C1'  DG A  20     159.567   1.828  71.326  1.00  0.00           C  
REMARK-SIMTK-COORDS   159.566854881     1.828393215    71.326248455
ATOM    609  C2'  DG A  20     160.349   1.639  72.620  1.00  0.00           C  
REMARK-SIMTK-COORDS   160.348531061     1.638815492    72.619821661
ATOM    610  C3'  DG A  20     160.724   0.168  72.550  1.00  0.00           C  
REMARK-SIMTK-COORDS   160.723785448     0.167530002    72.550128374
ATOM    611  C4'  DG A  20     159.511  -0.462  71.869  1.00  0.00           C  
REMARK-SIMTK-COORDS   159.510647019    -0.461624239    71.869359622
ATOM    612  C5'  DG A  20     158.368  -0.864  72.772  1.00  0.00           C  
REMARK-SIMTK-COORDS   158.368299628    -0.864424851    72.771667831
ATOM    613  O4'  DG A  20     159.037   0.572  70.949  1.00  0.00           O  
REMARK-SIMTK-COORDS   159.037237013     0.572202417    70.948936126
ATOM    614  N2   DG A  20     158.477   5.069  67.310  1.00  0.00           N  
REMARK-SIMTK-COORDS   158.476565752     5.069207717    67.309590021
ATOM    615  O6   DG A  20     155.353   6.069  70.510  1.00  0.00           O  
REMARK-SIMTK-COORDS   155.352862742     6.069102185    70.509633077
ATOM    616  C6   DG A  20     156.319   5.361  70.224  1.00  0.00           C  
REMARK-SIMTK-COORDS   156.318757963     5.360618491    70.224127772
ATOM    617  C5   DG A  20     156.951   4.363  70.999  1.00  0.00           C  
REMARK-SIMTK-COORDS   156.951206880     4.362648582    70.999107402
ATOM    618  N7   DG A  20     156.664   3.904  72.287  1.00  0.00           N  
REMARK-SIMTK-COORDS   156.664324783     3.904269519    72.286845456
ATOM    619  C8   DG A  20     157.562   2.976  72.498  1.00  0.00           C  
REMARK-SIMTK-COORDS   157.561633916     2.976020930    72.498384757
ATOM    620  N9   DG A  20     158.431   2.782  71.446  1.00  0.00           N  
REMARK-SIMTK-COORDS   158.430713304     2.781920820    71.445866270
ATOM    621  C4   DG A  20     158.034   3.678  70.478  1.00  0.00           C  
REMARK-SIMTK-COORDS   158.033976999     3.677749914    70.477905248
ATOM    622  N3   DG A  20     158.618   3.837  69.262  1.00  0.00           N  
REMARK-SIMTK-COORDS   158.618392223     3.836601682    69.261605547
ATOM    623  C2   DG A  20     158.028   4.782  68.535  1.00  0.00           C  
REMARK-SIMTK-COORDS   158.028148419     4.781718902    68.535167875
ATOM    624  N1   DG A  20     156.937   5.508  68.970  1.00  0.00           N  
REMARK-SIMTK-COORDS   156.936638991     5.507627093    68.970347685
ATOM    625  H1'  DG A  20     160.219   2.173  70.523  1.00  0.00           H  
REMARK-SIMTK-COORDS   160.219329397     2.172545257    70.522914541
ATOM    626 1H2'  DG A  20     161.234   2.273  72.664  1.00  0.00           H  
REMARK-SIMTK-COORDS   161.234393937     2.273132263    72.663812538
ATOM    627 2H2'  DG A  20     159.746   1.854  73.501  1.00  0.00           H  
REMARK-SIMTK-COORDS   159.746449003     1.853574046    73.501440603
ATOM    628  H3'  DG A  20     160.885  -0.260  73.541  1.00  0.00           H  
REMARK-SIMTK-COORDS   160.885126226    -0.259971314    73.541003127
ATOM    629  H4'  DG A  20     159.863  -1.358  71.359  1.00  0.00           H  
REMARK-SIMTK-COORDS   159.862693568    -1.358136811    71.359094558
ATOM    630 1H5'  DG A  20     157.448  -0.901  72.190  1.00  0.00           H  
REMARK-SIMTK-COORDS   157.447554570    -0.900770444    72.189762739
ATOM    631 2H5'  DG A  20     158.569  -1.852  73.185  1.00  0.00           H  
REMARK-SIMTK-COORDS   158.568948309    -1.851631546    73.185311454
ATOM    632  H21  DG A  20     159.287   4.564  66.927  1.00  0.00           H  
REMARK-SIMTK-COORDS   159.286558102     4.564275062    66.926831081
ATOM    633  H22  DG A  20     158.012   5.797  66.749  1.00  0.00           H  
REMARK-SIMTK-COORDS   158.011628310     5.797305948    66.749016975
ATOM    634  H8   DG A  20     157.617   2.405  73.426  1.00  0.00           H  
REMARK-SIMTK-COORDS   157.616610387     2.405416080    73.425659093
ATOM    635  H1   DG A  20     156.546   6.209  68.326  1.00  0.00           H  
REMARK-SIMTK-COORDS   156.546471946     6.209329675    68.325913699
ATOM    636  P    DC A  21     163.174   0.989  72.542  1.00  0.00           P  
REMARK-SIMTK-COORDS   163.173687060     0.988963851    72.542196317
ATOM    637  OP1  DC A  21     162.890   1.636  73.846  1.00  0.00           O  
REMARK-SIMTK-COORDS   162.890387925     1.636326824    73.845605609
ATOM    638  OP2  DC A  21     164.498   0.351  72.410  1.00  0.00           O  
REMARK-SIMTK-COORDS   164.497775237     0.350998951    72.410236915
ATOM    639  O5'  DC A  21     162.957   2.047  71.368  1.00  0.00           O  
REMARK-SIMTK-COORDS   162.956589573     2.047260178    71.368319166
ATOM    640  O3'  DC A  21     165.482   3.684  68.401  1.00  0.00           O  
REMARK-SIMTK-COORDS   165.481888009     3.683509891    68.400633083
ATOM    641  C1'  DC A  21     162.921   4.798  69.479  1.00  0.00           C  
REMARK-SIMTK-COORDS   162.921326339     4.797728106    69.479430424
ATOM    642  C2'  DC A  21     164.171   4.431  70.269  1.00  0.00           C  
REMARK-SIMTK-COORDS   164.171139121     4.430756077    70.269314300
ATOM    643  C3'  DC A  21     164.692   3.230  69.498  1.00  0.00           C  
REMARK-SIMTK-COORDS   164.692442165     3.229655909    69.497659894
ATOM    644  C4'  DC A  21     163.410   2.537  69.040  1.00  0.00           C  
REMARK-SIMTK-COORDS   163.410494722     2.537316518    69.040282676
ATOM    645  C5'  DC A  21     162.791   1.561  70.012  1.00  0.00           C  
REMARK-SIMTK-COORDS   162.790848438     1.560570382    70.011834769
ATOM    646  O4'  DC A  21     162.469   3.634  68.815  1.00  0.00           O  
REMARK-SIMTK-COORDS   162.468873551     3.634408353    68.814678871
ATOM    647  N4   DC A  21     158.728   6.788  72.474  1.00  0.00           N  
REMARK-SIMTK-COORDS   158.728399814     6.788050436    72.473682948
ATOM    648  C4   DC A  21     159.740   6.290  71.780  1.00  0.00           C  
REMARK-SIMTK-COORDS   159.740086108     6.290024261    71.779773178
ATOM    649  N3   DC A  21     159.998   6.808  70.573  1.00  0.00           N  
REMARK-SIMTK-COORDS   159.998153090     6.807622354    70.573137091
ATOM    650  C2   DC A  21     161.020   6.335  69.818  1.00  0.00           C  
REMARK-SIMTK-COORDS   161.020259042     6.334713555    69.817538195
ATOM    651  O2   DC A  21     161.283   6.791  68.698  1.00  0.00           O  
REMARK-SIMTK-COORDS   161.282910348     6.791446162    68.697967466
ATOM    652  N1   DC A  21     161.805   5.301  70.324  1.00  0.00           N  
REMARK-SIMTK-COORDS   161.804650507     5.301142835    70.324264548
ATOM    653  C6   DC A  21     161.551   4.772  71.548  1.00  0.00           C  
REMARK-SIMTK-COORDS   161.551451211     4.772162854    71.548243018
ATOM    654  C5   DC A  21     160.534   5.233  72.324  1.00  0.00           C  
REMARK-SIMTK-COORDS   160.534254004     5.233273136    72.324474394
ATOM    655  H1'  DC A  21     163.144   5.551  68.723  1.00  0.00           H  
REMARK-SIMTK-COORDS   163.144095233     5.551284073    68.723162994
ATOM    656 1H2'  DC A  21     164.903   5.241  70.285  1.00  0.00           H  
REMARK-SIMTK-COORDS   164.903055418     5.240725100    70.285242758
ATOM    657 2H2'  DC A  21     163.946   4.172  71.303  1.00  0.00           H  
REMARK-SIMTK-COORDS   163.946110854     4.172328557    71.303196061
ATOM    658  H3'  DC A  21     165.293   2.570  70.126  1.00  0.00           H  
REMARK-SIMTK-COORDS   165.292528920     2.570170116    70.126395431
ATOM    659  H4'  DC A  21     163.654   1.990  68.129  1.00  0.00           H  
REMARK-SIMTK-COORDS   163.653859196     1.989922930    68.129047255
ATOM    660 1H5'  DC A  21     161.730   1.456  69.787  1.00  0.00           H  
REMARK-SIMTK-COORDS   161.730059990     1.455747062    69.786577272
ATOM    661 2H5'  DC A  21     163.278   0.592  69.906  1.00  0.00           H  
REMARK-SIMTK-COORDS   163.278232218     0.592367374    69.905943380
ATOM    662  H41  DC A  21     158.507   6.409  73.406  1.00  0.00           H  
REMARK-SIMTK-COORDS   158.506536251     6.409219899    73.406262695
ATOM    663  H42  DC A  21     158.161   7.552  72.080  1.00  0.00           H  
REMARK-SIMTK-COORDS   158.160703120     7.552272961    72.080292053
ATOM    664  H6   DC A  21     162.179   3.960  71.917  1.00  0.00           H  
REMARK-SIMTK-COORDS   162.178873427     3.960048602    71.917195327
ATOM    665  H5   DC A  21     160.334   4.817  73.312  1.00  0.00           H  
REMARK-SIMTK-COORDS   160.334130143     4.816505909    73.311855536
ATOM    666  P    DG A  22     166.891   4.800  68.630  1.00  0.00           P  
REMARK-SIMTK-COORDS   166.890964243     4.799969274    68.630344483
ATOM    667  OP1  DG A  22     167.141   4.895  70.088  1.00  0.00           O  
REMARK-SIMTK-COORDS   167.140680491     4.894755113    70.088429680
ATOM    668  OP2  DG A  22     168.088   4.675  67.776  1.00  0.00           O  
REMARK-SIMTK-COORDS   168.088419739     4.675115053    67.776109295
ATOM    669  O5'  DG A  22     166.013   6.046  68.162  1.00  0.00           O  
REMARK-SIMTK-COORDS   166.013087684     6.046155586    68.161583963
ATOM    670  O3'  DG A  22     166.643   9.210  65.431  1.00  0.00           O  
REMARK-SIMTK-COORDS   166.642934454     9.209525887    65.430601103
ATOM    671  C1'  DG A  22     164.721   9.091  67.722  1.00  0.00           C  
REMARK-SIMTK-COORDS   164.721017652     9.091354384    67.722078204
ATOM    672  C2'  DG A  22     166.232   8.905  67.777  1.00  0.00           C  
REMARK-SIMTK-COORDS   166.231801277     8.904815745    67.777079793
ATOM    673  C3'  DG A  22     166.515   8.220  66.450  1.00  0.00           C  
REMARK-SIMTK-COORDS   166.514724134     8.220406089    66.449716964
ATOM    674  C4'  DG A  22     165.282   7.342  66.250  1.00  0.00           C  
REMARK-SIMTK-COORDS   165.281957253     7.342208121    66.249616621
ATOM    675  C5'  DG A  22     165.322   5.974  66.888  1.00  0.00           C  
REMARK-SIMTK-COORDS   165.321838516     5.973715104    66.887583978
ATOM    676  O4'  DG A  22     164.192   8.108  66.854  1.00  0.00           O  
REMARK-SIMTK-COORDS   164.191765338     8.108081041    66.853780719
ATOM    677  N2   DG A  22     160.654  12.227  68.928  1.00  0.00           N  
REMARK-SIMTK-COORDS   160.654346345    12.227144982    68.927962032
ATOM    678  O6   DG A  22     161.186   9.528  72.592  1.00  0.00           O  
REMARK-SIMTK-COORDS   161.185944490     9.527847722    72.592492386
ATOM    679  C6   DG A  22     161.605   9.802  71.467  1.00  0.00           C  
REMARK-SIMTK-COORDS   161.604894995     9.801515128    71.467324565
ATOM    680  C5   DG A  22     162.675   9.222  70.750  1.00  0.00           C  
REMARK-SIMTK-COORDS   162.675416479     9.221626318    70.750218073
ATOM    681  N7   DG A  22     163.547   8.190  71.108  1.00  0.00           N  
REMARK-SIMTK-COORDS   163.546746113     8.190473264    71.108254449
ATOM    682  C8   DG A  22     164.331   8.065  70.069  1.00  0.00           C  
REMARK-SIMTK-COORDS   164.330973758     8.065007050    70.068637581
ATOM    683  N9   DG A  22     164.049   8.940  69.041  1.00  0.00           N  
REMARK-SIMTK-COORDS   164.049253742     8.940150179    69.041248980
ATOM    684  C4   DG A  22     162.979   9.686  69.483  1.00  0.00           C  
REMARK-SIMTK-COORDS   162.978738607     9.685610992    69.482999501
ATOM    685  N3   DG A  22     162.368  10.680  68.787  1.00  0.00           N  
REMARK-SIMTK-COORDS   162.367859448    10.679945617    68.787093396
ATOM    686  C2   DG A  22     161.365  11.231  69.465  1.00  0.00           C  
REMARK-SIMTK-COORDS   161.365270475    11.231385942    69.465381623
ATOM    687  N1   DG A  22     160.986  10.825  70.730  1.00  0.00           N  
REMARK-SIMTK-COORDS   160.985887670    10.825413405    70.729886264
ATOM    688  H1'  DG A  22     164.463  10.071  67.317  1.00  0.00           H  
REMARK-SIMTK-COORDS   164.463245269    10.070638838    67.317029619
ATOM    689 1H2'  DG A  22     166.763   9.854  67.856  1.00  0.00           H  
REMARK-SIMTK-COORDS   166.762563098     9.854108185    67.855703915
ATOM    690 2H2'  DG A  22     166.541   8.285  68.617  1.00  0.00           H  
REMARK-SIMTK-COORDS   166.541064703     8.284822662    68.617223061
ATOM    691  H3'  DG A  22     167.425   7.619  66.486  1.00  0.00           H  
REMARK-SIMTK-COORDS   167.424728809     7.619417500    66.486120361
ATOM    692  H4'  DG A  22     165.162   7.204  65.175  1.00  0.00           H  
REMARK-SIMTK-COORDS   165.161781152     7.204223093    65.175112160
ATOM    693 1H5'  DG A  22     164.303   5.620  67.042  1.00  0.00           H  
REMARK-SIMTK-COORDS   164.302516416     5.620369520    67.041971011
ATOM    694 2H5'  DG A  22     165.843   5.284  66.225  1.00  0.00           H  
REMARK-SIMTK-COORDS   165.842687768     5.284146801    66.224900334
ATOM    695  H21  DG A  22     160.886  12.576  67.989  1.00  0.00           H  
REMARK-SIMTK-COORDS   160.886327803    12.575965061    67.988782520
ATOM    696  H22  DG A  22     159.875  12.646  69.455  1.00  0.00           H  
REMARK-SIMTK-COORDS   159.874968302    12.645923286    69.454963548
ATOM    697  H8   DG A  22     165.136   7.332  70.019  1.00  0.00           H  
REMARK-SIMTK-COORDS   165.136263198     7.331868518    70.018970588
ATOM    698  H1   DG A  22     160.188  11.310  71.164  1.00  0.00           H  
REMARK-SIMTK-COORDS   160.188249410    11.310337714    71.164090848
ATOM    699  P    DC A  23     167.660  10.072  65.683  1.00  0.00           P  
REMARK-SIMTK-COORDS   167.660422616    10.071952399    65.683322151
ATOM    700  OP1  DC A  23     168.531   9.836  66.860  1.00  0.00           O  
REMARK-SIMTK-COORDS   168.530947680     9.836181034    66.860102069
ATOM    701  OP2  DC A  23     168.344  10.500  64.448  1.00  0.00           O  
REMARK-SIMTK-COORDS   168.343987359    10.499940219    64.447527804
ATOM    702  O5'  DC A  23     166.522  11.120  66.070  1.00  0.00           O  
REMARK-SIMTK-COORDS   166.521618486    11.120142681    66.070016200
ATOM    703  O3'  DC A  23     165.458  14.948  64.629  1.00  0.00           O  
REMARK-SIMTK-COORDS   165.457558052    14.948145369    64.629260562
ATOM    704  C1'  DC A  23     164.815  13.719  67.282  1.00  0.00           C  
REMARK-SIMTK-COORDS   164.815425683    13.718909432    67.282260191
ATOM    705  C2'  DC A  23     166.197  13.929  66.675  1.00  0.00           C  
REMARK-SIMTK-COORDS   166.196512898    13.929484895    66.674910966
ATOM    706  C3'  DC A  23     165.926  13.725  65.193  1.00  0.00           C  
REMARK-SIMTK-COORDS   165.925701022    13.725341281    65.193413308
ATOM    707  C4'  DC A  23     164.852  12.639  65.191  1.00  0.00           C  
REMARK-SIMTK-COORDS   164.852481359    12.639012636    65.190837999
ATOM    708  C5'  DC A  23     165.342  11.211  65.230  1.00  0.00           C  
REMARK-SIMTK-COORDS   165.342117025    11.210516339    65.230375857
ATOM    709  O4'  DC A  23     164.072  12.900  66.401  1.00  0.00           O  
REMARK-SIMTK-COORDS   164.072094103    12.900145371    66.400781562
ATOM    710  N4   DC A  23     164.760  11.343  72.268  1.00  0.00           N  
REMARK-SIMTK-COORDS   164.759592259    11.343431877    72.268396272
ATOM    711  C4   DC A  23     164.797  11.893  71.065  1.00  0.00           C  
REMARK-SIMTK-COORDS   164.797332297    11.893305940    71.064542375
ATOM    712  N3   DC A  23     163.932  12.875  70.788  1.00  0.00           N  
REMARK-SIMTK-COORDS   163.931758948    12.875473843    70.787764507
ATOM    713  C2   DC A  23     163.924  13.473  69.570  1.00  0.00           C  
REMARK-SIMTK-COORDS   163.923725955    13.472931666    69.570286532
ATOM    714  O2   DC A  23     163.135  14.382  69.284  1.00  0.00           O  
REMARK-SIMTK-COORDS   163.135112430    14.382367501    69.283852997
ATOM    715  N1   DC A  23     164.841  13.050  68.611  1.00  0.00           N  
REMARK-SIMTK-COORDS   164.840686476    13.049581371    68.610980568
ATOM    716  C6   DC A  23     165.724  12.056  68.884  1.00  0.00           C  
REMARK-SIMTK-COORDS   165.723817451    12.055868060    68.884232348
ATOM    717  C5   DC A  23     165.752  11.445  70.099  1.00  0.00           C  
REMARK-SIMTK-COORDS   165.752143960    11.445327561    70.099257413
ATOM    718  H1'  DC A  23     164.286  14.667  67.387  1.00  0.00           H  
REMARK-SIMTK-COORDS   164.285884634    14.666540555    67.387115006
ATOM    719 1H2'  DC A  23     166.587  14.929  66.873  1.00  0.00           H  
REMARK-SIMTK-COORDS   166.587435708    14.929440665    66.873084668
ATOM    720 2H2'  DC A  23     166.926  13.213  67.048  1.00  0.00           H  
REMARK-SIMTK-COORDS   166.926431604    13.212533266    67.048452187
ATOM    721  H3'  DC A  23     166.818  13.398  64.657  1.00  0.00           H  
REMARK-SIMTK-COORDS   166.817653048    13.397983278    64.657136959
ATOM    722  H4'  DC A  23     164.275  12.767  64.275  1.00  0.00           H  
REMARK-SIMTK-COORDS   164.274707190    12.766651401    64.274813242
ATOM    723 1H5'  DC A  23     164.555  10.573  65.633  1.00  0.00           H  
REMARK-SIMTK-COORDS   164.555358650    10.573371974    65.632941775
ATOM    724 2H5'  DC A  23     165.584  10.887  64.219  1.00  0.00           H  
REMARK-SIMTK-COORDS   165.584457421    10.887007431    64.219046970
ATOM    725  H41  DC A  23     165.415  10.585  72.510  1.00  0.00           H  
REMARK-SIMTK-COORDS   165.414643144    10.585105873    72.509831586
ATOM    726  H42  DC A  23     164.073  11.671  72.963  1.00  0.00           H  
REMARK-SIMTK-COORDS   164.073320998    11.671276238    72.963106162
ATOM    727  H6   DC A  23     166.427  11.741  68.112  1.00  0.00           H  
REMARK-SIMTK-COORDS   166.426782340    11.741383898    68.112057448
ATOM    728  H5   DC A  23     166.466  10.653  70.325  1.00  0.00           H  
REMARK-SIMTK-COORDS   166.466420922    10.653077800    70.324678658
ATOM    729  P    DC A  24     166.123  16.061  64.655  1.00  0.00           P  
REMARK-SIMTK-COORDS   166.122932125    16.060675176    64.655458812
ATOM    730  OP1  DC A  24     167.468  15.718  65.177  1.00  0.00           O  
REMARK-SIMTK-COORDS   167.467626251    15.717885115    65.177479581
ATOM    731  OP2  DC A  24     166.091  16.992  63.511  1.00  0.00           O  
REMARK-SIMTK-COORDS   166.090539068    16.992021974    63.511270964
ATOM    732  O5'  DC A  24     165.222  16.624  65.845  1.00  0.00           O  
REMARK-SIMTK-COORDS   165.221967404    16.624006667    65.845429484
ATOM    733  O3'  DC A  24     163.268  20.306  66.545  1.00  0.00           O  
REMARK-SIMTK-COORDS   163.267949063    20.305553296    66.545167113
ATOM    734  C1'  DC A  24     164.085  18.229  68.541  1.00  0.00           C  
REMARK-SIMTK-COORDS   164.085476963    18.229365276    68.540875869
ATOM    735  C2'  DC A  24     164.982  18.952  67.544  1.00  0.00           C  
REMARK-SIMTK-COORDS   164.982377077    18.952320196    67.544119446
ATOM    736  C3'  DC A  24     164.054  19.131  66.354  1.00  0.00           C  
REMARK-SIMTK-COORDS   164.053930376    19.131471586    66.354270505
ATOM    737  C4'  DC A  24     163.210  17.859  66.387  1.00  0.00           C  
REMARK-SIMTK-COORDS   163.210233555    17.859068368    66.387175292
ATOM    738  C5'  DC A  24     163.782  16.655  65.676  1.00  0.00           C  
REMARK-SIMTK-COORDS   163.781626182    16.655265279    65.675644133
ATOM    739  O4'  DC A  24     163.085  17.546  67.811  1.00  0.00           O  
REMARK-SIMTK-COORDS   163.085473192    17.545785233    67.811059602
ATOM    740  N4   DC A  24     166.633  14.559  71.788  1.00  0.00           N  
REMARK-SIMTK-COORDS   166.632974200    14.559078923    71.788462651
ATOM    741  C4   DC A  24     166.041  15.430  70.985  1.00  0.00           C  
REMARK-SIMTK-COORDS   166.041161694    15.429581428    70.985322972
ATOM    742  N3   DC A  24     165.067  16.197  71.488  1.00  0.00           N  
REMARK-SIMTK-COORDS   165.066755346    16.196585912    71.488029037
ATOM    743  C2   DC A  24     164.424  17.103  70.711  1.00  0.00           C  
REMARK-SIMTK-COORDS   164.424280015    17.103338025    70.710662293
ATOM    744  O2   DC A  24     163.519  17.826  71.146  1.00  0.00           O  
REMARK-SIMTK-COORDS   163.518819745    17.825677456    71.145859313
ATOM    745  N1   DC A  24     164.803  17.228  69.376  1.00  0.00           N  
REMARK-SIMTK-COORDS   164.802571567    17.228021535    69.375874098
ATOM    746  C6   DC A  24     165.792  16.456  68.859  1.00  0.00           C  
REMARK-SIMTK-COORDS   165.791632376    16.455867858    68.858582676
ATOM    747  C5   DC A  24     166.452  15.543  69.621  1.00  0.00           C  
REMARK-SIMTK-COORDS   166.451800168    15.542927950    69.620532288
ATOM    748  H1'  DC A  24     163.590  18.937  69.206  1.00  0.00           H  
REMARK-SIMTK-COORDS   163.590414559    18.937455901    69.206408651
ATOM    749 1H2'  DC A  24     165.331  19.915  67.924  1.00  0.00           H  
REMARK-SIMTK-COORDS   165.331397541    19.914568357    67.923945978
ATOM    750 2H2'  DC A  24     165.861  18.367  67.278  1.00  0.00           H  
REMARK-SIMTK-COORDS   165.861487858    18.366835550    67.278213513
ATOM    751  H3'  DC A  24     164.605  19.214  65.416  1.00  0.00           H  
REMARK-SIMTK-COORDS   164.604656367    19.213790832    65.416049623
ATOM    752  H4'  DC A  24     162.256  18.100  65.918  1.00  0.00           H  
REMARK-SIMTK-COORDS   162.255600679    18.099721465    65.918157000
ATOM    753 1H5'  DC A  24     163.343  15.750  66.095  1.00  0.00           H  
REMARK-SIMTK-COORDS   163.342980960    15.750198526    66.094506332
ATOM    754 2H5'  DC A  24     163.537  16.716  64.616  1.00  0.00           H  
REMARK-SIMTK-COORDS   163.537048974    16.716195495    64.616095881
ATOM    755  H41  DC A  24     167.387  13.955  71.429  1.00  0.00           H  
REMARK-SIMTK-COORDS   167.387020060    13.955357117    71.428774142
ATOM    756  H42  DC A  24     166.338  14.483  72.772  1.00  0.00           H  
REMARK-SIMTK-COORDS   166.337752130    14.482742614    72.772377636
ATOM    757  H6   DC A  24     166.063  16.572  67.809  1.00  0.00           H  
REMARK-SIMTK-COORDS   166.063156130    16.571542524    67.808721627
ATOM    758  H5   DC A  24     167.253  14.928  69.210  1.00  0.00           H  
REMARK-SIMTK-COORDS   167.252866668    14.927676275    69.210137552
ATOM    759  P    DG A  25     163.578  21.703  66.840  1.00  0.00           P  
REMARK-SIMTK-COORDS   163.578158397    21.703045006    66.840327625
ATOM    760  OP1  DG A  25     165.018  21.547  66.525  1.00  0.00           O  
REMARK-SIMTK-COORDS   165.018291688    21.547363014    66.525471751
ATOM    761  OP2  DG A  25     162.927  22.915  66.306  1.00  0.00           O  
REMARK-SIMTK-COORDS   162.926788991    22.915031675    66.305526531
ATOM    762  O5'  DG A  25     163.370  21.623  68.419  1.00  0.00           O  
REMARK-SIMTK-COORDS   163.369889828    21.622567521    68.419419636
ATOM    763  O3'  DG A  25     161.844  24.300  71.312  1.00  0.00           O  
REMARK-SIMTK-COORDS   161.844047918    24.300016694    71.311643416
ATOM    764  C1'  DG A  25     163.661  21.958  71.727  1.00  0.00           C  
REMARK-SIMTK-COORDS   163.660621493    21.957737005    71.726832902
ATOM    765  C2'  DG A  25     163.896  23.155  70.815  1.00  0.00           C  
REMARK-SIMTK-COORDS   163.896217654    23.155341169    70.815499969
ATOM    766  C3'  DG A  25     162.488  23.475  70.343  1.00  0.00           C  
REMARK-SIMTK-COORDS   162.487512440    23.475179212    70.342628691
ATOM    767  C4'  DG A  25     161.842  22.096  70.239  1.00  0.00           C  
REMARK-SIMTK-COORDS   161.841536951    22.095714097    70.238813161
ATOM    768  C5'  DG A  25     162.040  21.358  68.936  1.00  0.00           C  
REMARK-SIMTK-COORDS   162.039672457    21.357961303    68.935805434
ATOM    769  O4'  DG A  25     162.466  21.323  71.313  1.00  0.00           O  
REMARK-SIMTK-COORDS   162.465955029    21.323427901    71.312950068
ATOM    770  N2   DG A  25     165.087  19.493  76.167  1.00  0.00           N  
REMARK-SIMTK-COORDS   165.087018869    19.492667004    76.166875066
ATOM    771  O6   DG A  25     167.814  17.748  72.924  1.00  0.00           O  
REMARK-SIMTK-COORDS   167.814147929    17.747853842    72.924040023
ATOM    772  C6   DG A  25     166.903  18.542  73.161  1.00  0.00           C  
REMARK-SIMTK-COORDS   166.903356070    18.541899123    73.161455859
ATOM    773  C5   DG A  25     166.225  19.410  72.276  1.00  0.00           C  
REMARK-SIMTK-COORDS   166.225056163    19.409633659    72.276314620
ATOM    774  N7   DG A  25     166.392  19.609  70.904  1.00  0.00           N  
REMARK-SIMTK-COORDS   166.392284519    19.608745962    70.904064290
ATOM    775  C8   DG A  25     165.501  20.519  70.606  1.00  0.00           C  
REMARK-SIMTK-COORDS   165.500749464    20.518781359    70.606475950
ATOM    776  N9   DG A  25     164.750  20.946  71.682  1.00  0.00           N  
REMARK-SIMTK-COORDS   164.750476245    20.945558972    71.681520120
ATOM    777  C4   DG A  25     165.219  20.227  72.759  1.00  0.00           C  
REMARK-SIMTK-COORDS   165.219067904    20.227021156    72.759009453
ATOM    778  N3   DG A  25     164.764  20.330  74.035  1.00  0.00           N  
REMARK-SIMTK-COORDS   164.764161976    20.330157426    74.035169125
ATOM    779  C2   DG A  25     165.408  19.519  74.870  1.00  0.00           C  
REMARK-SIMTK-COORDS   165.408205473    19.519217752    74.869992950
ATOM    780  N1   DG A  25     166.417  18.663  74.475  1.00  0.00           N  
REMARK-SIMTK-COORDS   166.416901347    18.662563784    74.474526627
ATOM    781  H1'  DG A  25     163.531  22.275  72.762  1.00  0.00           H  
REMARK-SIMTK-COORDS   163.530939002    22.274859576    72.762267462
ATOM    782 1H2'  DG A  25     164.338  23.999  71.347  1.00  0.00           H  
REMARK-SIMTK-COORDS   164.337795805    23.998588209    71.347467229
ATOM    783 2H2'  DG A  25     164.551  22.915  69.979  1.00  0.00           H  
REMARK-SIMTK-COORDS   164.550817264    22.915301671    69.978985540
ATOM    784  H3'  DG A  25     162.487  23.984  69.377  1.00  0.00           H  
REMARK-SIMTK-COORDS   162.486610962    23.984147469    69.377449173
ATOM    785  H4'  DG A  25     160.770  22.236  70.382  1.00  0.00           H  
REMARK-SIMTK-COORDS   160.770041248    22.235630520    70.381509877
ATOM    786 1H5'  DG A  25     161.918  20.289  69.107  1.00  0.00           H  
REMARK-SIMTK-COORDS   161.917861573    20.288625471    69.107237600
ATOM    787 2H5'  DG A  25     161.293  21.692  68.217  1.00  0.00           H  
REMARK-SIMTK-COORDS   161.292695834    21.692168391    68.217286438
ATOM    788  H21  DG A  25     164.344  20.107  76.525  1.00  0.00           H  
REMARK-SIMTK-COORDS   164.344060807    20.106749283    76.525295589
ATOM    789  H22  DG A  25     165.584  18.858  76.807  1.00  0.00           H  
REMARK-SIMTK-COORDS   165.584462392    18.858066989    76.807475380
ATOM    790  H8   DG A  25     165.363  20.905  69.596  1.00  0.00           H  
REMARK-SIMTK-COORDS   165.362786398    20.905114208    69.596444702
ATOM    791  H1   DG A  25     166.844  18.067  75.198  1.00  0.00           H  
REMARK-SIMTK-COORDS   166.843865625    18.067082502    75.197724766
ATOM    792  P    DA A  26     162.558  25.604  71.595  1.00  0.00           P  
REMARK-SIMTK-COORDS   162.558053113    25.604024696    71.594997675
ATOM    793  OP1  DA A  26     163.687  25.833  70.661  1.00  0.00           O  
REMARK-SIMTK-COORDS   163.687481912    25.833105685    70.660827729
ATOM    794  OP2  DA A  26     161.697  26.771  71.869  1.00  0.00           O  
REMARK-SIMTK-COORDS   161.697376189    26.771279261    71.868868106
ATOM    795  O5'  DA A  26     163.117  25.004  72.963  1.00  0.00           O  
REMARK-SIMTK-COORDS   163.116722965    25.003844305    72.962828987
ATOM    796  O3'  DA A  26     163.049  26.318  76.979  1.00  0.00           O  
REMARK-SIMTK-COORDS   163.049473520    26.318394389    76.979302637
ATOM    797  C1'  DA A  26     164.915  24.358  75.699  1.00  0.00           C  
REMARK-SIMTK-COORDS   164.915199688    24.358177498    75.699469600
ATOM    798  C2'  DA A  26     164.662  25.799  75.276  1.00  0.00           C  
REMARK-SIMTK-COORDS   164.662159114    25.799097695    75.275696721
ATOM    799  C3'  DA A  26     163.186  25.970  75.603  1.00  0.00           C  
REMARK-SIMTK-COORDS   163.186433681    25.970452785    75.603498307
ATOM    800  C4'  DA A  26     162.608  24.591  75.295  1.00  0.00           C  
REMARK-SIMTK-COORDS   162.607866797    24.591025429    75.295074037
ATOM    801  C5'  DA A  26     162.193  24.342  73.864  1.00  0.00           C  
REMARK-SIMTK-COORDS   162.193030640    24.341919766    73.864258070
ATOM    802  O4'  DA A  26     163.686  23.663  75.638  1.00  0.00           O  
REMARK-SIMTK-COORDS   163.685707878    23.662695212    75.638344503
ATOM    803  N6   DA A  26     169.247  20.907  73.276  1.00  0.00           N  
REMARK-SIMTK-COORDS   169.246704817    20.906946493    73.275668892
ATOM    804  C6   DA A  26     168.515  21.390  74.295  1.00  0.00           C  
REMARK-SIMTK-COORDS   168.515208432    21.390351233    74.294667369
ATOM    805  C5   DA A  26     167.486  22.340  74.121  1.00  0.00           C  
REMARK-SIMTK-COORDS   167.486039215    22.339779457    74.120984414
ATOM    806  N7   DA A  26     166.977  22.968  72.999  1.00  0.00           N  
REMARK-SIMTK-COORDS   166.976753446    22.968375107    72.999473596
ATOM    807  C8   DA A  26     166.038  23.733  73.472  1.00  0.00           C  
REMARK-SIMTK-COORDS   166.037833131    23.733330657    73.472025868
ATOM    808  N9   DA A  26     165.885  23.640  74.828  1.00  0.00           N  
REMARK-SIMTK-COORDS   165.885375095    23.639569523    74.828426398
ATOM    809  C4   DA A  26     166.826  22.733  75.249  1.00  0.00           C  
REMARK-SIMTK-COORDS   166.825754180    22.732626727    75.249387133
ATOM    810  N3   DA A  26     167.048  22.326  76.513  1.00  0.00           N  
REMARK-SIMTK-COORDS   167.047705793    22.325621689    76.512977803
ATOM    811  C2   DA A  26     168.031  21.451  76.542  1.00  0.00           C  
REMARK-SIMTK-COORDS   168.030609766    21.451069233    76.542316910
ATOM    812  N1   DA A  26     168.760  20.964  75.543  1.00  0.00           N  
REMARK-SIMTK-COORDS   168.759697652    20.964290440    75.542832912
ATOM    813  H1'  DA A  26     165.277  24.310  76.726  1.00  0.00           H  
REMARK-SIMTK-COORDS   165.277441340    24.310273754    76.725775703
ATOM    814 1H2'  DA A  26     165.276  26.508  75.833  1.00  0.00           H  
REMARK-SIMTK-COORDS   165.276267218    26.508000610    75.833024177
ATOM    815 2H2'  DA A  26     164.855  25.959  74.217  1.00  0.00           H  
REMARK-SIMTK-COORDS   164.854818043    25.958739756    74.216773235
ATOM    816  H3'  DA A  26     162.719  26.740  74.988  1.00  0.00           H  
REMARK-SIMTK-COORDS   162.718980022    26.740351899    74.987536108
ATOM    817  H4'  DA A  26     161.724  24.471  75.922  1.00  0.00           H  
REMARK-SIMTK-COORDS   161.724275248    24.470646904    75.922029366
ATOM    818 1H5'  DA A  26     162.197  23.270  73.672  1.00  0.00           H  
REMARK-SIMTK-COORDS   162.197227522    23.269661085    73.671798443
ATOM    819 2H5'  DA A  26     161.187  24.730  73.710  1.00  0.00           H  
REMARK-SIMTK-COORDS   161.186979505    24.729944110    73.709764635
ATOM    820  H61  DA A  26     169.987  20.216  73.457  1.00  0.00           H  
REMARK-SIMTK-COORDS   169.986715974    20.215816709    73.457196052
ATOM    821  H62  DA A  26     169.066  21.231  72.315  1.00  0.00           H  
REMARK-SIMTK-COORDS   169.066241529    21.231209856    72.314814963
ATOM    822  H8   DA A  26     165.429  24.386  72.847  1.00  0.00           H  
REMARK-SIMTK-COORDS   165.429233439    24.386390152    72.846882117
ATOM    823  H2   DA A  26     168.284  21.068  77.531  1.00  0.00           H  
REMARK-SIMTK-COORDS   168.283604952    21.068383019    77.531435556
ATOM    824  P    DA A  27     163.929  27.756  77.583  1.00  0.00           P  
REMARK-SIMTK-COORDS   163.929227521    27.756480082    77.582842688
ATOM    825  OP1  DA A  27     164.471  28.468  76.399  1.00  0.00           O  
REMARK-SIMTK-COORDS   164.470968349    28.468096828    76.399255141
ATOM    826  OP2  DA A  27     163.309  28.604  78.620  1.00  0.00           O  
REMARK-SIMTK-COORDS   163.308550634    28.603779233    78.619711703
ATOM    827  O5'  DA A  27     165.075  26.855  78.228  1.00  0.00           O  
REMARK-SIMTK-COORDS   165.075446363    26.854589326    78.227874804
ATOM    828  O3'  DA A  27     166.950  26.771  82.015  1.00  0.00           O  
REMARK-SIMTK-COORDS   166.949974910    26.770582445    82.015183950
ATOM    829  C1'  DA A  27     167.967  25.685  79.417  1.00  0.00           C  
REMARK-SIMTK-COORDS   167.966744705    25.685495313    79.417084240
ATOM    830  C2'  DA A  27     167.544  27.118  79.713  1.00  0.00           C  
REMARK-SIMTK-COORDS   167.544061490    27.118487166    79.713288982
ATOM    831  C3'  DA A  27     166.408  26.914  80.704  1.00  0.00           C  
REMARK-SIMTK-COORDS   166.407977244    26.914468538    80.704384834
ATOM    832  C4'  DA A  27     165.750  25.630  80.206  1.00  0.00           C  
REMARK-SIMTK-COORDS   165.749587711    25.629567372    80.206150734
ATOM    833  C5'  DA A  27     164.697  25.787  79.134  1.00  0.00           C  
REMARK-SIMTK-COORDS   164.697492607    25.786775457    79.133882805
ATOM    834  O4'  DA A  27     166.858  24.843  79.663  1.00  0.00           O  
REMARK-SIMTK-COORDS   166.857850092    24.843458086    79.662864727
ATOM    835  N6   DA A  27     170.593  24.013  74.235  1.00  0.00           N  
REMARK-SIMTK-COORDS   170.592715872    24.012814791    74.234984540
ATOM    836  C6   DA A  27     170.442  24.006  75.571  1.00  0.00           C  
REMARK-SIMTK-COORDS   170.442131970    24.006183598    75.570800963
ATOM    837  C5   DA A  27     169.458  24.766  76.238  1.00  0.00           C  
REMARK-SIMTK-COORDS   169.458116664    24.765732965    76.238309492
ATOM    838  N7   DA A  27     168.474  25.623  75.782  1.00  0.00           N  
REMARK-SIMTK-COORDS   168.473671988    25.623250947    75.782433863
ATOM    839  C8   DA A  27     167.879  26.019  76.869  1.00  0.00           C  
REMARK-SIMTK-COORDS   167.879082989    26.018545416    76.868822470
ATOM    840  N9   DA A  27     168.397  25.467  78.009  1.00  0.00           N  
REMARK-SIMTK-COORDS   168.397268167    25.467282173    78.008756660
ATOM    841  C4   DA A  27     169.422  24.652  77.598  1.00  0.00           C  
REMARK-SIMTK-COORDS   169.422385922    24.652009926    77.598231690
ATOM    842  N3   DA A  27     170.224  23.905  78.380  1.00  0.00           N  
REMARK-SIMTK-COORDS   170.223627564    23.904644918    78.379918569
ATOM    843  C2   DA A  27     171.098  23.253  77.643  1.00  0.00           C  
REMARK-SIMTK-COORDS   171.097835887    23.253222215    77.642889892
ATOM    844  N1   DA A  27     171.256  23.250  76.323  1.00  0.00           N  
REMARK-SIMTK-COORDS   171.255682187    23.250000823    76.322827330
ATOM    845  H1'  DA A  27     168.778  25.373  80.074  1.00  0.00           H  
REMARK-SIMTK-COORDS   168.777660162    25.373231568    80.074142439
ATOM    846 1H2'  DA A  27     168.352  27.706  80.153  1.00  0.00           H  
REMARK-SIMTK-COORDS   168.351912269    27.705522883    80.152666025
ATOM    847 2H2'  DA A  27     167.204  27.642  78.822  1.00  0.00           H  
REMARK-SIMTK-COORDS   167.204266369    27.642132312    78.822077988
ATOM    848  H3'  DA A  27     165.704  27.748  80.694  1.00  0.00           H  
REMARK-SIMTK-COORDS   165.703531767    27.747722458    80.693826736
ATOM    849  H4'  DA A  27     165.276  25.161  81.069  1.00  0.00           H  
REMARK-SIMTK-COORDS   165.275946853    25.161083217    81.068986137
ATOM    850 1H5'  DA A  27     164.606  24.852  78.582  1.00  0.00           H  
REMARK-SIMTK-COORDS   164.606479322    24.852021507    78.581842377
ATOM    851 2H5'  DA A  27     163.742  26.022  79.601  1.00  0.00           H  
REMARK-SIMTK-COORDS   163.741836259    26.021885057    79.600802949
ATOM    852  H61  DA A  27     171.327  23.441  73.798  1.00  0.00           H  
REMARK-SIMTK-COORDS   171.327472276    23.440538139    73.798107600
ATOM    853  H62  DA A  27     169.973  24.593  73.651  1.00  0.00           H  
REMARK-SIMTK-COORDS   169.973220553    24.592822838    73.651229270
ATOM    854  H8   DA A  27     167.046  26.721  76.871  1.00  0.00           H  
REMARK-SIMTK-COORDS   167.046220635    26.721410905    76.871147021
ATOM    855  H2   DA A  27     171.794  22.622  78.196  1.00  0.00           H  
REMARK-SIMTK-COORDS   171.794401326    22.622414328    78.195781382
ATOM    856  P    DG A  28     168.261  28.139  82.808  1.00  0.00           P  
REMARK-SIMTK-COORDS   168.261152582    28.138757225    82.807675528
ATOM    857  OP1  DG A  28     168.173  29.282  81.869  1.00  0.00           O  
REMARK-SIMTK-COORDS   168.172948405    29.282443421    81.868762907
ATOM    858  OP2  DG A  28     168.258  28.480  84.244  1.00  0.00           O  
REMARK-SIMTK-COORDS   168.258251672    28.479710317    84.243972354
ATOM    859  O5'  DG A  28     169.547  27.264  82.457  1.00  0.00           O  
REMARK-SIMTK-COORDS   169.547376632    27.263693248    82.456570518
ATOM    860  O3'  DG A  28     173.038  26.202  84.590  1.00  0.00           O  
REMARK-SIMTK-COORDS   173.037924965    26.202269703    84.589957120
ATOM    861  C1'  DG A  28     172.610  26.229  81.628  1.00  0.00           C  
REMARK-SIMTK-COORDS   172.609914997    26.229400097    81.627750610
ATOM    862  C2'  DG A  28     172.434  27.394  82.594  1.00  0.00           C  
REMARK-SIMTK-COORDS   172.433865281    27.393662847    82.594077545
ATOM    863  C3'  DG A  28     171.926  26.694  83.844  1.00  0.00           C  
REMARK-SIMTK-COORDS   171.926285553    26.693504052    83.844075338
ATOM    864  C4'  DG A  28     171.068  25.565  83.278  1.00  0.00           C  
REMARK-SIMTK-COORDS   171.067579972    25.565286463    83.277739928
ATOM    865  C5'  DG A  28     169.630  25.907  82.966  1.00  0.00           C  
REMARK-SIMTK-COORDS   169.629745951    25.907432703    82.966395617
ATOM    866  O4'  DG A  28     171.739  25.191  82.033  1.00  0.00           O  
REMARK-SIMTK-COORDS   171.739127245    25.191005162    82.033138880
ATOM    867  N2   DG A  28     175.524  24.173  77.742  1.00  0.00           N  
REMARK-SIMTK-COORDS   175.524421136    24.173125006    77.741551861
ATOM    868  O6   DG A  28     172.388  26.754  75.621  1.00  0.00           O  
REMARK-SIMTK-COORDS   172.388079313    26.754484975    75.620814802
ATOM    869  C6   DG A  28     172.807  26.361  76.710  1.00  0.00           C  
REMARK-SIMTK-COORDS   172.806593571    26.360504993    76.709870167
ATOM    870  C5   DG A  28     172.334  26.660  78.007  1.00  0.00           C  
REMARK-SIMTK-COORDS   172.333630421    26.660455020    78.007122972
ATOM    871  N7   DG A  28     171.275  27.475  78.415  1.00  0.00           N  
REMARK-SIMTK-COORDS   171.274660899    27.474733639    78.414818792
ATOM    872  C8   DG A  28     171.290  27.383  79.720  1.00  0.00           C  
REMARK-SIMTK-COORDS   171.290293980    27.382648165    79.719745561
ATOM    873  N9   DG A  28     172.286  26.567  80.215  1.00  0.00           N  
REMARK-SIMTK-COORDS   172.285604810    26.567480656    80.215353556
ATOM    874  C4   DG A  28     172.958  26.101  79.107  1.00  0.00           C  
REMARK-SIMTK-COORDS   172.957704263    26.100982109    79.107418797
ATOM    875  N3   DG A  28     174.026  25.261  79.127  1.00  0.00           N  
REMARK-SIMTK-COORDS   174.025738597    25.261293578    79.127061444
ATOM    876  C2   DG A  28     174.476  24.985  77.906  1.00  0.00           C  
REMARK-SIMTK-COORDS   174.476122810    24.985350824    77.906260209
ATOM    877  N1   DG A  28     173.909  25.490  76.752  1.00  0.00           N  
REMARK-SIMTK-COORDS   173.909130991    25.489892676    76.752278061
ATOM    878  H1'  DG A  28     173.630  25.845  81.662  1.00  0.00           H  
REMARK-SIMTK-COORDS   173.629873660    25.844666683    81.662007356
ATOM    879 1H2'  DG A  28     173.371  27.917  82.785  1.00  0.00           H  
REMARK-SIMTK-COORDS   173.371078724    27.917375846    82.784869728
ATOM    880 2H2'  DG A  28     171.716  28.127  82.231  1.00  0.00           H  
REMARK-SIMTK-COORDS   171.715660965    28.127097957    82.230578577
ATOM    881  H3'  DG A  28     171.335  27.360  84.474  1.00  0.00           H  
REMARK-SIMTK-COORDS   171.335170048    27.360250513    84.473878971
ATOM    882  H4'  DG A  28     171.066  24.766  84.018  1.00  0.00           H  
REMARK-SIMTK-COORDS   171.065673009    24.765642613    84.018420748
ATOM    883 1H5'  DG A  28     169.249  25.210  82.220  1.00  0.00           H  
REMARK-SIMTK-COORDS   169.248939297    25.210421137    82.220160286
ATOM    884 2H5'  DG A  28     169.035  25.819  83.875  1.00  0.00           H  
REMARK-SIMTK-COORDS   169.035292975    25.818845166    83.874534322
ATOM    885  H21  DG A  28     175.992  23.764  78.561  1.00  0.00           H  
REMARK-SIMTK-COORDS   175.991924429    23.764280286    78.561207683
ATOM    886  H22  DG A  28     175.865  23.958  76.794  1.00  0.00           H  
REMARK-SIMTK-COORDS   175.864757319    23.957694784    76.793766494
ATOM    887  H8   DG A  28     170.578  27.904  80.359  1.00  0.00           H  
REMARK-SIMTK-COORDS   170.577908993    27.904345450    80.359112102
ATOM    888  H1   DG A  28     174.327  25.205  75.855  1.00  0.00           H  
REMARK-SIMTK-COORDS   174.326647757    25.205300122    75.855283730
ATOM    889  P    DG A  29     174.573  27.598  85.061  1.00  0.00           P  
REMARK-SIMTK-COORDS   174.573393981    27.597664616    85.060768288
ATOM    890  OP1  DG A  29     174.107  28.968  84.742  1.00  0.00           O  
REMARK-SIMTK-COORDS   174.106641902    28.967994402    84.741873678
ATOM    891  OP2  DG A  29     175.277  27.438  86.349  1.00  0.00           O  
REMARK-SIMTK-COORDS   175.276622734    27.437575011    86.348808132
ATOM    892  O5'  DG A  29     175.486  27.059  83.869  1.00  0.00           O  
REMARK-SIMTK-COORDS   175.486321323    27.058794307    83.869312683
ATOM    893  O3'  DG A  29     179.511  25.796  83.605  1.00  0.00           O  
REMARK-SIMTK-COORDS   179.510885032    25.795859029    83.605177431
ATOM    894  C1'  DG A  29     177.719  26.754  81.408  1.00  0.00           C  
REMARK-SIMTK-COORDS   177.718673250    26.753845142    81.407716275
ATOM    895  C2'  DG A  29     178.088  27.498  82.684  1.00  0.00           C  
REMARK-SIMTK-COORDS   178.088428559    27.497834429    82.684450370
ATOM    896  C3'  DG A  29     178.205  26.363  83.689  1.00  0.00           C  
REMARK-SIMTK-COORDS   178.205411327    26.363363505    83.689261175
ATOM    897  C4'  DG A  29     177.122  25.390  83.231  1.00  0.00           C  
REMARK-SIMTK-COORDS   177.122353647    25.389580727    83.231310127
ATOM    898  C5'  DG A  29     175.731  25.632  83.768  1.00  0.00           C  
REMARK-SIMTK-COORDS   175.731288697    25.631985765    83.767541517
ATOM    899  O4'  DG A  29     177.095  25.539  81.776  1.00  0.00           O  
REMARK-SIMTK-COORDS   177.095104670    25.538861023    81.776295733
ATOM    900  N2   DG A  29     178.303  26.493  76.172  1.00  0.00           N  
REMARK-SIMTK-COORDS   178.303377421    26.493457090    76.171737560
ATOM    901  O6   DG A  29     174.675  29.217  76.817  1.00  0.00           O  
REMARK-SIMTK-COORDS   174.675236879    29.217110474    76.816635578
ATOM    902  C6   DG A  29     175.543  28.539  77.368  1.00  0.00           C  
REMARK-SIMTK-COORDS   175.542788290    28.538941172    77.367867787
ATOM    903  C5   DG A  29     175.765  28.328  78.747  1.00  0.00           C  
REMARK-SIMTK-COORDS   175.765359014    28.327665333    78.747126208
ATOM    904  N7   DG A  29     175.075  28.819  79.857  1.00  0.00           N  
REMARK-SIMTK-COORDS   175.075476308    28.819495884    79.857462446
ATOM    905  C8   DG A  29     175.709  28.301  80.878  1.00  0.00           C  
REMARK-SIMTK-COORDS   175.709248736    28.300827388    80.877694527
ATOM    906  N9   DG A  29     176.776  27.499  80.530  1.00  0.00           N  
REMARK-SIMTK-COORDS   176.775885510    27.499321160    80.530357862
ATOM    907  C4   DG A  29     176.810  27.517  79.154  1.00  0.00           C  
REMARK-SIMTK-COORDS   176.809716483    27.516981901    79.153622026
ATOM    908  N3   DG A  29     177.711  26.860  78.377  1.00  0.00           N  
REMARK-SIMTK-COORDS   177.710854464    26.860229348    78.377228811
ATOM    909  C2   DG A  29     177.506  27.066  77.079  1.00  0.00           C  
REMARK-SIMTK-COORDS   177.506373146    27.065635879    77.079021760
ATOM    910  N1   DG A  29     176.483  27.850  76.583  1.00  0.00           N  
REMARK-SIMTK-COORDS   176.483436121    27.850053183    76.583031501
ATOM    911  H1'  DG A  29     178.609  26.511  80.826  1.00  0.00           H  
REMARK-SIMTK-COORDS   178.608620054    26.511316609    80.825750987
ATOM    912 1H2'  DG A  29     179.029  28.042  82.588  1.00  0.00           H  
REMARK-SIMTK-COORDS   179.028630089    28.041676083    82.587996557
ATOM    913 2H2'  DG A  29     177.324  28.214  82.981  1.00  0.00           H  
REMARK-SIMTK-COORDS   177.323584358    28.213852204    82.981448509
ATOM    914  H3'  DG A  29     178.024  26.702  84.710  1.00  0.00           H  
REMARK-SIMTK-COORDS   178.024109837    26.702258137    84.710486517
ATOM    915  H4'  DG A  29     177.433  24.395  83.552  1.00  0.00           H  
REMARK-SIMTK-COORDS   177.433312930    24.395423052    83.552241334
ATOM    916 1H5'  DG A  29     175.004  25.181  83.093  1.00  0.00           H  
REMARK-SIMTK-COORDS   175.003548339    25.181229147    83.093065096
ATOM    917 2H5'  DG A  29     175.641  25.172  84.750  1.00  0.00           H  
REMARK-SIMTK-COORDS   175.640610901    25.171925912    84.750425269
ATOM    918  H21  DG A  29     179.084  25.897  76.476  1.00  0.00           H  
REMARK-SIMTK-COORDS   179.084062362    25.897283592    76.476133984
ATOM    919  H22  DG A  29     178.136  26.651  75.168  1.00  0.00           H  
REMARK-SIMTK-COORDS   178.136390554    26.650633342    75.167771918
ATOM    920  H8   DG A  29     175.419  28.486  81.912  1.00  0.00           H  
REMARK-SIMTK-COORDS   175.418626744    28.485726025    81.912006546
ATOM    921  H1   DG A  29     176.405  27.935  75.560  1.00  0.00           H  
REMARK-SIMTK-COORDS   176.404766498    27.935400257    75.560075506
ATOM    922  P    DA A  30     181.013  27.232  83.828  1.00  0.00           P  
REMARK-SIMTK-COORDS   181.013165963    27.231659537    83.828345368
ATOM    923  OP1  DA A  30     180.549  28.580  84.239  1.00  0.00           O  
REMARK-SIMTK-COORDS   180.548956088    28.579617864    84.238563039
ATOM    924  OP2  DA A  30     182.222  26.728  84.509  1.00  0.00           O  
REMARK-SIMTK-COORDS   182.222011516    26.728205911    84.509138932
ATOM    925  O5'  DA A  30     181.224  27.203  82.248  1.00  0.00           O  
REMARK-SIMTK-COORDS   181.224117023    27.203452068    82.247840705
ATOM    926  O3'  DA A  30     184.562  26.496  79.753  1.00  0.00           O  
REMARK-SIMTK-COORDS   184.561592008    26.495630120    79.752871002
ATOM    927  C1'  DA A  30     182.024  27.940  79.092  1.00  0.00           C  
REMARK-SIMTK-COORDS   182.024100165    27.939918099    79.092171083
ATOM    928  C2'  DA A  30     182.997  28.258  80.220  1.00  0.00           C  
REMARK-SIMTK-COORDS   182.997235940    28.258446302    80.219739506
ATOM    929  C3'  DA A  30     183.489  26.874  80.613  1.00  0.00           C  
REMARK-SIMTK-COORDS   183.489365693    26.873665159    80.613149584
ATOM    930  C4'  DA A  30     182.251  26.003  80.411  1.00  0.00           C  
REMARK-SIMTK-COORDS   182.250781189    26.003193800    80.410978766
ATOM    931  C5'  DA A  30     181.292  25.920  81.575  1.00  0.00           C  
REMARK-SIMTK-COORDS   181.291535641    25.920358343    81.574749906
ATOM    932  O4'  DA A  30     181.559  26.618  79.277  1.00  0.00           O  
REMARK-SIMTK-COORDS   181.559177011    26.617524260    79.277111601
ATOM    933  N6   DA A  30     177.342  31.486  77.660  1.00  0.00           N  
REMARK-SIMTK-COORDS   177.341909144    31.485842769    77.659953406
ATOM    934  C6   DA A  30     178.393  30.698  77.375  1.00  0.00           C  
REMARK-SIMTK-COORDS   178.392839669    30.697674187    77.374540865
ATOM    935  C5   DA A  30     179.191  30.090  78.367  1.00  0.00           C  
REMARK-SIMTK-COORDS   179.191282446    30.090134960    78.366586337
ATOM    936  N7   DA A  30     179.136  30.108  79.748  1.00  0.00           N  
REMARK-SIMTK-COORDS   179.136106130    30.108008479    79.748225621
ATOM    937  C8   DA A  30     180.135  29.358  80.108  1.00  0.00           C  
REMARK-SIMTK-COORDS   180.135239508    29.358297703    80.108364823
ATOM    938  N9   DA A  30     180.836  28.836  79.056  1.00  0.00           N  
REMARK-SIMTK-COORDS   180.836042460    28.836320298    79.055619930
ATOM    939  C4   DA A  30     180.221  29.311  77.924  1.00  0.00           C  
REMARK-SIMTK-COORDS   180.221164962    29.311018588    77.923960442
ATOM    940  N3   DA A  30     180.570  29.061  76.648  1.00  0.00           N  
REMARK-SIMTK-COORDS   180.570424063    29.060557891    76.648474448
ATOM    941  C2   DA A  30     179.758  29.686  75.824  1.00  0.00           C  
REMARK-SIMTK-COORDS   179.757743002    29.686218262    75.823912992
ATOM    942  N1   DA A  30     178.715  30.466  76.093  1.00  0.00           N  
REMARK-SIMTK-COORDS   178.715258252    30.466062109    76.093282850
ATOM    943  H1'  DA A  30     182.519  27.989  78.123  1.00  0.00           H  
REMARK-SIMTK-COORDS   182.518942580    27.989425060    78.122894010
ATOM    944 1H2'  DA A  30     183.821  28.892  79.888  1.00  0.00           H  
REMARK-SIMTK-COORDS   183.821309277    28.891914333    79.888216671
ATOM    945 2H2'  DA A  30     182.513  28.760  81.055  1.00  0.00           H  
REMARK-SIMTK-COORDS   182.512660816    28.759772787    81.055072197
ATOM    946  H3'  DA A  30     183.829  26.841  81.650  1.00  0.00           H  
REMARK-SIMTK-COORDS   183.828738509    26.841139104    81.649699220
ATOM    947  H4'  DA A  30     182.604  24.994  80.200  1.00  0.00           H  
REMARK-SIMTK-COORDS   182.603979738    24.993686704    80.200160817
ATOM    948 1H5'  DA A  30     180.304  25.647  81.206  1.00  0.00           H  
REMARK-SIMTK-COORDS   180.303644796    25.647137699    81.205671110
ATOM    949 2H5'  DA A  30     181.638  25.158  82.271  1.00  0.00           H  
REMARK-SIMTK-COORDS   181.637613169    25.157647017    82.271220852
ATOM    950  H61  DA A  30     176.793  31.905  76.898  1.00  0.00           H  
REMARK-SIMTK-COORDS   176.792616202    31.905334114    76.898026063
ATOM    951  H62  DA A  30     177.090  31.670  78.641  1.00  0.00           H  
REMARK-SIMTK-COORDS   177.089771716    31.670100210    78.641498062
ATOM    952  H8   DA A  30     180.390  29.163  81.150  1.00  0.00           H  
REMARK-SIMTK-COORDS   180.389677915    29.163233013    81.149948168
ATOM    953  H2   DA A  30     179.970  29.543  74.764  1.00  0.00           H  
REMARK-SIMTK-COORDS   179.969555435    29.543189916    74.763965170
ATOM    954  P    DA A  31     186.114  27.743  79.584  1.00  0.00           P  
REMARK-SIMTK-COORDS   186.113820167    27.743352505    79.583954525
ATOM    955  OP1  DA A  31     186.033  28.831  80.590  1.00  0.00           O  
REMARK-SIMTK-COORDS   186.032825770    28.830758018    80.589812448
ATOM    956  OP2  DA A  31     187.446  27.139  79.389  1.00  0.00           O  
REMARK-SIMTK-COORDS   187.446315880    27.139353470    79.389292407
ATOM    957  O5'  DA A  31     185.543  28.268  78.191  1.00  0.00           O  
REMARK-SIMTK-COORDS   185.542810291    28.268451412    78.190573795
ATOM    958  O3'  DA A  31     187.204  28.720  74.330  1.00  0.00           O  
REMARK-SIMTK-COORDS   187.203846535    28.719599802    74.330256615
ATOM    959  C1'  DA A  31     184.810  30.091  75.492  1.00  0.00           C  
REMARK-SIMTK-COORDS   184.809912462    30.090960072    75.492068847
ATOM    960  C2'  DA A  31     186.228  30.087  76.048  1.00  0.00           C  
REMARK-SIMTK-COORDS   186.228056591    30.087423489    76.047693469
ATOM    961  C3'  DA A  31     186.713  28.696  75.668  1.00  0.00           C  
REMARK-SIMTK-COORDS   186.712633228    28.696036937    75.668469333
ATOM    962  C4'  DA A  31     185.450  27.848  75.807  1.00  0.00           C  
REMARK-SIMTK-COORDS   185.450190529    27.847611185    75.806661866
ATOM    963  C5'  DA A  31     185.158  27.299  77.183  1.00  0.00           C  
REMARK-SIMTK-COORDS   185.158021682    27.298504311    77.183068785
ATOM    964  O4'  DA A  31     184.365  28.751  75.423  1.00  0.00           O  
REMARK-SIMTK-COORDS   184.364672359    28.750790058    75.422876477
ATOM    965  N6   DA A  31     180.376  33.519  77.757  1.00  0.00           N  
REMARK-SIMTK-COORDS   180.375696918    33.519389040    77.757317029
ATOM    966  C6   DA A  31     181.083  32.962  76.759  1.00  0.00           C  
REMARK-SIMTK-COORDS   181.082695539    32.962309954    76.758847779
ATOM    967  C5   DA A  31     182.195  32.122  76.979  1.00  0.00           C  
REMARK-SIMTK-COORDS   182.194709394    32.122132814    76.978612559
ATOM    968  N7   DA A  31     182.806  31.667  78.133  1.00  0.00           N  
REMARK-SIMTK-COORDS   182.806178340    31.667243376    78.132506976
ATOM    969  C8   DA A  31     183.779  30.924  77.696  1.00  0.00           C  
REMARK-SIMTK-COORDS   183.779027049    30.923737154    77.695702799
ATOM    970  N9   DA A  31     183.840  30.847  76.331  1.00  0.00           N  
REMARK-SIMTK-COORDS   183.840116259    30.847238717    76.331051526
ATOM    971  C4   DA A  31     182.809  31.625  75.866  1.00  0.00           C  
REMARK-SIMTK-COORDS   182.809309633    31.624988169    75.865638279
ATOM    972  N3   DA A  31     182.483  31.850  74.579  1.00  0.00           N  
REMARK-SIMTK-COORDS   182.483114514    31.849809602    74.579314421
ATOM    973  C2   DA A  31     181.440  32.649  74.508  1.00  0.00           C  
REMARK-SIMTK-COORDS   181.440156256    32.649189764    74.508374811
ATOM    974  N1   DA A  31     180.732  33.205  75.487  1.00  0.00           N  
REMARK-SIMTK-COORDS   180.732100620    33.204574344    75.486994341
ATOM    975  H1'  DA A  31     184.786  30.505  74.485  1.00  0.00           H  
REMARK-SIMTK-COORDS   184.785588118    30.505320538    74.484829188
ATOM    976 1H2'  DA A  31     186.851  30.860  75.596  1.00  0.00           H  
REMARK-SIMTK-COORDS   186.851277004    30.860410862    75.595617326
ATOM    977 2H2'  DA A  31     186.250  30.236  77.125  1.00  0.00           H  
REMARK-SIMTK-COORDS   186.250443369    30.235641559    77.125400403
ATOM    978  H3'  DA A  31     187.500  28.343  76.336  1.00  0.00           H  
REMARK-SIMTK-COORDS   187.499782649    28.342635356    76.336428996
ATOM    979  H4'  DA A  31     185.562  27.001  75.129  1.00  0.00           H  
REMARK-SIMTK-COORDS   185.561603751    27.001091466    75.128952889
ATOM    980 1H5'  DA A  31     184.093  27.087  77.265  1.00  0.00           H  
REMARK-SIMTK-COORDS   184.092546962    27.086858957    77.265329749
ATOM    981 2H5'  DA A  31     185.719  26.376  77.328  1.00  0.00           H  
REMARK-SIMTK-COORDS   185.718981616    26.376023337    77.327715960
ATOM    982  H61  DA A  31     179.573  34.126  77.542  1.00  0.00           H  
REMARK-SIMTK-COORDS   179.572994141    34.125691266    77.542154623
ATOM    983  H62  DA A  31     180.640  33.340  78.736  1.00  0.00           H  
REMARK-SIMTK-COORDS   180.640443221    33.339776222    78.736399575
ATOM    984  H8   DA A  31     184.479  30.409  78.354  1.00  0.00           H  
REMARK-SIMTK-COORDS   184.478732807    30.409338009    78.354102656
ATOM    985  H2   DA A  31     181.107  32.891  73.499  1.00  0.00           H  
REMARK-SIMTK-COORDS   181.106782972    32.890691775    73.498746150
ATOM    986  P    DG A  32     188.481  29.912  73.672  1.00  0.00           P  
REMARK-SIMTK-COORDS   188.480797218    29.912113862    73.672374818
ATOM    987  OP1  DG A  32     189.031  30.572  74.880  1.00  0.00           O  
REMARK-SIMTK-COORDS   189.031136049    30.571944090    74.880309519
ATOM    988  OP2  DG A  32     189.467  29.502  72.654  1.00  0.00           O  
REMARK-SIMTK-COORDS   189.467246777    29.501976590    72.653595801
ATOM    989  O5'  DG A  32     187.374  30.852  73.014  1.00  0.00           O  
REMARK-SIMTK-COORDS   187.373863392    30.852352611    73.013563312
ATOM    990  O3'  DG A  32     186.991  32.728  69.245  1.00  0.00           O  
REMARK-SIMTK-COORDS   186.991104541    32.727664370    69.245462004
ATOM    991  C1'  DG A  32     185.650  33.449  71.822  1.00  0.00           C  
REMARK-SIMTK-COORDS   185.649617090    33.449082244    71.822003032
ATOM    992  C2'  DG A  32     187.147  33.344  71.561  1.00  0.00           C  
REMARK-SIMTK-COORDS   187.146728217    33.343836150    71.561483292
ATOM    993  C3'  DG A  32     187.214  32.207  70.554  1.00  0.00           C  
REMARK-SIMTK-COORDS   187.213596619    32.207367736    70.554347670
ATOM    994  C4'  DG A  32     186.086  31.284  71.008  1.00  0.00           C  
REMARK-SIMTK-COORDS   186.085569892    31.283697744    71.007531350
ATOM    995  C5'  DG A  32     186.434  30.271  72.073  1.00  0.00           C  
REMARK-SIMTK-COORDS   186.433964179    30.271200525    72.072818542
ATOM    996  O4'  DG A  32     185.069  32.191  71.539  1.00  0.00           O  
REMARK-SIMTK-COORDS   185.068514312    32.190773187    71.539420518
ATOM    997  N2   DG A  32     181.591  36.684  72.765  1.00  0.00           N  
REMARK-SIMTK-COORDS   181.590920956    36.683647086    72.765258019
ATOM    998  O6   DG A  32     183.245  35.633  76.907  1.00  0.00           O  
REMARK-SIMTK-COORDS   183.245205951    35.632508699    76.907242356
ATOM    999  C6   DG A  32     183.369  35.461  75.694  1.00  0.00           C  
REMARK-SIMTK-COORDS   183.369405301    35.461225692    75.694125440
ATOM   1000  C5   DG A  32     184.320  34.681  74.998  1.00  0.00           C  
REMARK-SIMTK-COORDS   184.319556410    34.681157648    74.997536811
ATOM   1001  N7   DG A  32     185.369  33.896  75.480  1.00  0.00           N  
REMARK-SIMTK-COORDS   185.369172193    33.895944858    75.479646325
ATOM   1002  C8   DG A  32     185.915  33.401  74.399  1.00  0.00           C  
REMARK-SIMTK-COORDS   185.915096799    33.401014227    74.398643090
ATOM   1003  N9   DG A  32     185.308  33.801  73.227  1.00  0.00           N  
REMARK-SIMTK-COORDS   185.308243520    33.800793726    73.227031187
ATOM   1004  C4   DG A  32     184.277  34.627  73.616  1.00  0.00           C  
REMARK-SIMTK-COORDS   184.277063594    34.626716931    73.616102930
ATOM   1005  N3   DG A  32     183.410  35.255  72.780  1.00  0.00           N  
REMARK-SIMTK-COORDS   183.409780130    35.254893669    72.779817465
ATOM   1006  C2   DG A  32     182.520  35.996  73.435  1.00  0.00           C  
REMARK-SIMTK-COORDS   182.520358092    35.995745313    73.435113795
ATOM   1007  N1   DG A  32     182.481  36.100  74.812  1.00  0.00           N  
REMARK-SIMTK-COORDS   182.481465196    36.100304380    74.811802483
ATOM   1008  H1'  DG A  32     185.190  34.187  71.163  1.00  0.00           H  
REMARK-SIMTK-COORDS   185.189804337    34.186690004    71.163204106
ATOM   1009 1H2'  DG A  32     187.560  34.265  71.149  1.00  0.00           H  
REMARK-SIMTK-COORDS   187.559953734    34.264883589    71.149218465
ATOM   1010 2H2'  DG A  32     187.707  33.107  72.465  1.00  0.00           H  
REMARK-SIMTK-COORDS   187.707461953    33.107416132    72.464566484
ATOM   1011  H3'  DG A  32     188.177  31.695  70.580  1.00  0.00           H  
REMARK-SIMTK-COORDS   188.176640283    31.695028411    70.580353752
ATOM   1012  H4'  DG A  32     185.750  30.737  70.126  1.00  0.00           H  
REMARK-SIMTK-COORDS   185.750234656    30.736587047    70.126473936
ATOM   1013 1H5'  DG A  32     185.525  29.975  72.597  1.00  0.00           H  
REMARK-SIMTK-COORDS   185.525339507    29.974885613    72.596559582
ATOM   1014 2H5'  DG A  32     186.878  29.395  71.603  1.00  0.00           H  
REMARK-SIMTK-COORDS   186.877779482    29.394677757    71.603059227
ATOM   1015  H21  DG A  32     181.566  36.648  71.738  1.00  0.00           H  
REMARK-SIMTK-COORDS   181.565761916    36.648070737    71.737809555
ATOM   1016  H22  DG A  32     180.901  37.250  73.278  1.00  0.00           H  
REMARK-SIMTK-COORDS   180.900680194    37.250337848    73.278059414
ATOM   1017  H8   DG A  32     186.774  32.730  74.423  1.00  0.00           H  
REMARK-SIMTK-COORDS   186.774274192    32.730421317    74.422504306
ATOM   1018  H1   DG A  32     181.745  36.691  75.222  1.00  0.00           H  
REMARK-SIMTK-COORDS   181.744963329    36.691434493    75.221731976
ATOM   1019  P    DC A  33     188.080  33.866  68.883  1.00  0.00           P  
REMARK-SIMTK-COORDS   188.080118785    33.866055892    68.882532663
ATOM   1020  OP1  DC A  33     189.193  34.124  69.828  1.00  0.00           O  
REMARK-SIMTK-COORDS   189.192636957    34.124113643    69.828007419
ATOM   1021  OP2  DC A  33     188.440  33.839  67.452  1.00  0.00           O  
REMARK-SIMTK-COORDS   188.439553360    33.838802772    67.451558850
ATOM   1022  O5'  DC A  33     186.916  34.927  69.134  1.00  0.00           O  
REMARK-SIMTK-COORDS   186.915796186    34.927220284    69.134312365
ATOM   1023  O3'  DC A  33     185.095  37.895  66.739  1.00  0.00           O  
REMARK-SIMTK-COORDS   185.094701794    37.895398094    66.739496776
ATOM   1024  C1'  DC A  33     185.165  37.705  69.726  1.00  0.00           C  
REMARK-SIMTK-COORDS   185.164788531    37.705312360    69.726253757
ATOM   1025  C2'  DC A  33     186.356  37.742  68.778  1.00  0.00           C  
REMARK-SIMTK-COORDS   186.356116315    37.742089320    68.777569107
ATOM   1026  C3'  DC A  33     185.822  36.992  67.569  1.00  0.00           C  
REMARK-SIMTK-COORDS   185.821833952    36.991817290    67.568650897
ATOM   1027  C4'  DC A  33     184.921  35.932  68.198  1.00  0.00           C  
REMARK-SIMTK-COORDS   184.920748661    35.931600867    68.197859475
ATOM   1028  C5'  DC A  33     185.590  34.644  68.618  1.00  0.00           C  
REMARK-SIMTK-COORDS   185.590022369    34.644171153    68.617984974
ATOM   1029  O4'  DC A  33     184.372  36.584  69.387  1.00  0.00           O  
REMARK-SIMTK-COORDS   184.372411237    36.584078042    69.387295309
ATOM   1030  N4   DC A  33     186.422  37.343  75.092  1.00  0.00           N  
REMARK-SIMTK-COORDS   186.422498771    37.342565705    75.092271257
ATOM   1031  C4   DC A  33     186.145  37.409  73.799  1.00  0.00           C  
REMARK-SIMTK-COORDS   186.145470155    37.409351836    73.799272898
ATOM   1032  N3   DC A  33     185.122  38.177  73.408  1.00  0.00           N  
REMARK-SIMTK-COORDS   185.121593075    38.176940135    73.408170703
ATOM   1033  C2   DC A  33     184.791  38.281  72.097  1.00  0.00           C  
REMARK-SIMTK-COORDS   184.791190525    38.280651248    72.096930389
ATOM   1034  O2   DC A  33     183.850  38.981  71.704  1.00  0.00           O  
REMARK-SIMTK-COORDS   183.849558075    38.980861202    71.704421344
ATOM   1035  N1   DC A  33     185.544  37.577  71.159  1.00  0.00           N  
REMARK-SIMTK-COORDS   185.543643196    37.576880007    71.159470514
ATOM   1036  C6   DC A  33     186.585  36.798  71.547  1.00  0.00           C  
REMARK-SIMTK-COORDS   186.585360432    36.798114210    71.547287527
ATOM   1037  C5   DC A  33     186.937  36.682  72.856  1.00  0.00           C  
REMARK-SIMTK-COORDS   186.936675286    36.682326884    72.856111109
ATOM   1038  H1'  DC A  33     184.548  38.598  69.615  1.00  0.00           H  
REMARK-SIMTK-COORDS   184.548401452    38.598057302    69.614511032
ATOM   1039 1H2'  DC A  33     186.645  38.762  68.516  1.00  0.00           H  
REMARK-SIMTK-COORDS   186.645348202    38.761891489    68.516124175
ATOM   1040 2H2'  DC A  33     187.233  37.250  69.196  1.00  0.00           H  
REMARK-SIMTK-COORDS   187.233225092    37.249889267    69.195604156
ATOM   1041  H3'  DC A  33     186.623  36.532  66.987  1.00  0.00           H  
REMARK-SIMTK-COORDS   186.622582230    36.532370149    66.987234936
ATOM   1042  H4'  DC A  33     184.159  35.684  67.458  1.00  0.00           H  
REMARK-SIMTK-COORDS   184.158970634    35.683639168    67.457977569
ATOM   1043 1H5'  DC A  33     184.990  34.164  69.390  1.00  0.00           H  
REMARK-SIMTK-COORDS   184.990062347    34.164265239    69.390473993
ATOM   1044 2H5'  DC A  33     185.664  33.982  67.757  1.00  0.00           H  
REMARK-SIMTK-COORDS   185.664039374    33.981555541    67.756802627
ATOM   1045  H41  DC A  33     187.206  36.760  75.423  1.00  0.00           H  
REMARK-SIMTK-COORDS   187.205738753    36.759539930    75.422509168
ATOM   1046  H42  DC A  33     185.853  37.871  75.769  1.00  0.00           H  
REMARK-SIMTK-COORDS   185.853240215    37.870889119    75.768947744
ATOM   1047  H6   DC A  33     187.154  36.254  70.792  1.00  0.00           H  
REMARK-SIMTK-COORDS   187.153509337    36.254335870    70.791757291
ATOM   1048  H5   DC A  33     187.779  36.065  73.170  1.00  0.00           H  
REMARK-SIMTK-COORDS   187.778612252    36.064732558    73.169775568
ATOM   1049  P    DA A  34     185.660  39.239  66.161  1.00  0.00           P  
REMARK-SIMTK-COORDS   185.659572182    39.239139496    66.160700655
ATOM   1050  OP1  DA A  34     187.115  39.182  66.440  1.00  0.00           O  
REMARK-SIMTK-COORDS   187.115451598    39.181969214    66.439820139
ATOM   1051  OP2  DA A  34     185.276  39.718  64.818  1.00  0.00           O  
REMARK-SIMTK-COORDS   185.275977118    39.717789302    64.818313903
ATOM   1052  O5'  DA A  34     184.941  40.118  67.281  1.00  0.00           O  
REMARK-SIMTK-COORDS   184.940682266    40.118046235    67.280527085
ATOM   1053  O3'  DA A  34     182.675  43.685  67.194  1.00  0.00           O  
REMARK-SIMTK-COORDS   182.674776618    43.684957438    67.194265489
ATOM   1054  C1'  DA A  34     184.144  42.476  69.505  1.00  0.00           C  
REMARK-SIMTK-COORDS   184.144440199    42.475718738    69.504933732
ATOM   1055  C2'  DA A  34     184.722  42.868  68.151  1.00  0.00           C  
REMARK-SIMTK-COORDS   184.721725292    42.868329730    68.151248935
ATOM   1056  C3'  DA A  34     183.561  42.569  67.214  1.00  0.00           C  
REMARK-SIMTK-COORDS   183.561466399    42.568689471    67.213913874
ATOM   1057  C4'  DA A  34     182.924  41.334  67.847  1.00  0.00           C  
REMARK-SIMTK-COORDS   182.923547232    41.334003330    67.847391790
ATOM   1058  C5'  DA A  34     183.505  39.998  67.448  1.00  0.00           C  
REMARK-SIMTK-COORDS   183.504819030    39.998456588    67.447623109
ATOM   1059  O4'  DA A  34     183.125  41.521  69.285  1.00  0.00           O  
REMARK-SIMTK-COORDS   183.125158168    41.520924106    69.284676262
ATOM   1060  N6   DA A  34     187.554  40.671  74.160  1.00  0.00           N  
REMARK-SIMTK-COORDS   187.553575006    40.671100032    74.159919574
ATOM   1061  C6   DA A  34     186.543  41.355  73.595  1.00  0.00           C  
REMARK-SIMTK-COORDS   186.543441628    41.355124830    73.595237686
ATOM   1062  C5   DA A  34     186.270  41.322  72.211  1.00  0.00           C  
REMARK-SIMTK-COORDS   186.269854227    41.321594510    72.211476633
ATOM   1063  N7   DA A  34     186.869  40.655  71.158  1.00  0.00           N  
REMARK-SIMTK-COORDS   186.869035358    40.655161296    71.158319596
ATOM   1064  C8   DA A  34     186.170  41.018  70.124  1.00  0.00           C  
REMARK-SIMTK-COORDS   186.170385812    41.018050790    70.123798438
ATOM   1065  N9   DA A  34     185.142  41.868  70.428  1.00  0.00           N  
REMARK-SIMTK-COORDS   185.142129446    41.867869748    70.427695765
ATOM   1066  C4   DA A  34     185.206  42.064  71.785  1.00  0.00           C  
REMARK-SIMTK-COORDS   185.206336031    42.063519671    71.784775211
ATOM   1067  N3   DA A  34     184.391  42.832  72.530  1.00  0.00           N  
REMARK-SIMTK-COORDS   184.390947403    42.832235121    72.530291772
ATOM   1068  C2   DA A  34     184.753  42.785  73.795  1.00  0.00           C  
REMARK-SIMTK-COORDS   184.752754363    42.784850918    73.794670458
ATOM   1069  N1   DA A  34     185.747  42.112  74.365  1.00  0.00           N  
REMARK-SIMTK-COORDS   185.747288947    42.111832869    74.365142778
ATOM   1070  H1'  DA A  34     183.698  43.335  70.004  1.00  0.00           H  
REMARK-SIMTK-COORDS   183.697532826    43.335051134    70.003571510
ATOM   1071 1H2'  DA A  34     185.001  43.922  68.111  1.00  0.00           H  
REMARK-SIMTK-COORDS   185.001211575    43.922148397    68.110756537
ATOM   1072 2H2'  DA A  34     185.603  42.284  67.892  1.00  0.00           H  
REMARK-SIMTK-COORDS   185.602520094    42.284408882    67.892098478
ATOM   1073  H3'  DA A  34     183.902  42.359  66.199  1.00  0.00           H  
REMARK-SIMTK-COORDS   183.901652615    42.359194546    66.198506461
ATOM   1074  H4'  DA A  34     181.872  41.337  67.559  1.00  0.00           H  
REMARK-SIMTK-COORDS   181.872223666    41.337444552    67.559286049
ATOM   1075 1H5'  DA A  34     183.285  39.266  68.223  1.00  0.00           H  
REMARK-SIMTK-COORDS   183.285341762    39.265828000    68.223433704
ATOM   1076 2H5'  DA A  34     183.051  39.676  66.511  1.00  0.00           H  
REMARK-SIMTK-COORDS   183.051395509    39.675775249    66.511218355
ATOM   1077  H61  DA A  34     187.710  40.731  75.175  1.00  0.00           H  
REMARK-SIMTK-COORDS   187.710190283    40.730881668    75.174871204
ATOM   1078  H62  DA A  34     188.171  40.090  73.575  1.00  0.00           H  
REMARK-SIMTK-COORDS   188.170500429    40.089803553    73.574726080
ATOM   1079  H8   DA A  34     186.383  40.677  69.111  1.00  0.00           H  
REMARK-SIMTK-COORDS   186.382935246    40.676795567    69.110855888
ATOM   1080  H2   DA A  34     184.147  43.385  74.475  1.00  0.00           H  
REMARK-SIMTK-COORDS   184.147308786    43.384662580    74.474723855
ATOM   1081  P    DT A  35     183.121  45.091  66.804  1.00  0.00           P  
REMARK-SIMTK-COORDS   183.120749621    45.091001517    66.803684624
ATOM   1082  OP1  DT A  35     184.503  44.953  66.285  1.00  0.00           O  
REMARK-SIMTK-COORDS   184.502707659    44.953327599    66.284995050
ATOM   1083  OP2  DT A  35     182.232  45.993  66.044  1.00  0.00           O  
REMARK-SIMTK-COORDS   182.232163928    45.992542992    66.043629076
ATOM   1084  O5'  DT A  35     183.173  45.537  68.334  1.00  0.00           O  
REMARK-SIMTK-COORDS   183.172722896    45.536776462    68.334267349
ATOM   1085  O3'  DT A  35     181.754  48.910  70.449  1.00  0.00           O  
REMARK-SIMTK-COORDS   181.753799559    48.909617533    70.449494445
ATOM   1086  C1'  DT A  35     183.921  47.001  71.238  1.00  0.00           C  
REMARK-SIMTK-COORDS   183.921333462    47.000706116    71.237519179
ATOM   1087  C2'  DT A  35     183.844  47.831  69.964  1.00  0.00           C  
REMARK-SIMTK-COORDS   183.844492067    47.830938046    69.963576346
ATOM   1088  C3'  DT A  35     182.349  47.858  69.693  1.00  0.00           C  
REMARK-SIMTK-COORDS   182.348556199    47.857777426    69.692588290
ATOM   1089  C4'  DT A  35     181.893  46.478  70.163  1.00  0.00           C  
REMARK-SIMTK-COORDS   181.893334745    46.478321733    70.163444339
ATOM   1090  C5'  DT A  35     181.989  45.359  69.153  1.00  0.00           C  
REMARK-SIMTK-COORDS   181.988762343    45.358649615    69.153189954
ATOM   1091  O4'  DT A  35     182.778  46.170  71.288  1.00  0.00           O  
REMARK-SIMTK-COORDS   182.777632677    46.170455970    71.288147340
ATOM   1092  O4   DT A  35     188.382  43.777  71.636  1.00  0.00           O  
REMARK-SIMTK-COORDS   188.381536414    43.776976846    71.635616172
ATOM   1093  C4   DT A  35     187.380  44.488  71.494  1.00  0.00           C  
REMARK-SIMTK-COORDS   187.380069270    44.487724646    71.494088354
ATOM   1094  N3   DT A  35     186.831  45.155  72.565  1.00  0.00           N  
REMARK-SIMTK-COORDS   186.830740843    45.154935626    72.564691356
ATOM   1095  C2   DT A  35     185.722  45.977  72.544  1.00  0.00           C  
REMARK-SIMTK-COORDS   185.721621623    45.977238596    72.544359556
ATOM   1096  O2   DT A  35     185.308  46.528  73.548  1.00  0.00           O  
REMARK-SIMTK-COORDS   185.307747376    46.528477313    73.547965546
ATOM   1097  N1   DT A  35     185.122  46.124  71.311  1.00  0.00           N  
REMARK-SIMTK-COORDS   185.122017341    46.124349728    71.311293856
ATOM   1098  C6   DT A  35     185.600  45.497  70.187  1.00  0.00           C  
REMARK-SIMTK-COORDS   185.599799580    45.497218628    70.187279748
ATOM   1099  C5   DT A  35     186.690  44.706  70.245  1.00  0.00           C  
REMARK-SIMTK-COORDS   186.689705587    44.706015023    70.244983756
ATOM   1100  C7   DT A  35     187.249  43.994  69.052  1.00  0.00           C  
REMARK-SIMTK-COORDS   187.249046115    43.993899938    69.051745607
ATOM   1101  H1'  DT A  35     183.910  47.640  72.121  1.00  0.00           H  
REMARK-SIMTK-COORDS   183.910459910    47.640229163    72.121098852
ATOM   1102 1H2'  DT A  35     184.241  48.839  70.101  1.00  0.00           H  
REMARK-SIMTK-COORDS   184.240551253    48.838905151    70.101069748
ATOM   1103 2H2'  DT A  35     184.389  47.374  69.139  1.00  0.00           H  
REMARK-SIMTK-COORDS   184.389125222    47.374111758    69.138823371
ATOM   1104  H3'  DT A  35     182.127  48.005  68.634  1.00  0.00           H  
REMARK-SIMTK-COORDS   182.127464362    48.004659492    68.634480517
ATOM   1105  H4'  DT A  35     180.847  46.572  70.456  1.00  0.00           H  
REMARK-SIMTK-COORDS   180.847318407    46.571902299    70.456158359
ATOM   1106 1H5'  DT A  35     182.045  44.406  69.679  1.00  0.00           H  
REMARK-SIMTK-COORDS   182.044947140    44.405521432    69.678584983
ATOM   1107 2H5'  DT A  35     181.100  45.368  68.524  1.00  0.00           H  
REMARK-SIMTK-COORDS   181.100396037    45.367828365    68.523528888
ATOM   1108  H3   DT A  35     187.293  45.026  73.476  1.00  0.00           H  
REMARK-SIMTK-COORDS   187.293085657    45.025576492    73.476173933
ATOM   1109  H6   DT A  35     185.090  45.640  69.235  1.00  0.00           H  
REMARK-SIMTK-COORDS   185.090358790    45.639738316    69.234532552
ATOM   1110  H71  DT A  35     188.061  43.336  69.367  1.00  0.00           H  
REMARK-SIMTK-COORDS   188.060589596    43.335646862    69.366969442
ATOM   1111  H72  DT A  35     186.465  43.400  68.581  1.00  0.00           H  
REMARK-SIMTK-COORDS   186.464813347    43.400486111    68.581186371
ATOM   1112  H73  DT A  35     187.630  44.724  68.337  1.00  0.00           H  
REMARK-SIMTK-COORDS   187.630134744    44.723573167    68.337433046
ATOM   1113  P    DA A  36     182.267  50.388  70.289  1.00  0.00           P  
REMARK-SIMTK-COORDS   182.267251341    50.388379847    70.289479379
ATOM   1114  OP1  DA A  36     183.197  50.417  69.134  1.00  0.00           O  
REMARK-SIMTK-COORDS   183.196852099    50.416600147    69.133708188
ATOM   1115  OP2  DA A  36     181.298  51.499  70.368  1.00  0.00           O  
REMARK-SIMTK-COORDS   181.298111232    51.498708379    70.368162274
ATOM   1116  O5'  DA A  36     183.108  50.300  71.642  1.00  0.00           O  
REMARK-SIMTK-COORDS   183.107708986    50.299505587    71.641893263
ATOM   1117  O3'  DA A  36     183.460  52.791  75.038  1.00  0.00           O  
REMARK-SIMTK-COORDS   183.460128780    52.791234619    75.037730674
ATOM   1118  C1'  DA A  36     185.374  50.709  74.057  1.00  0.00           C  
REMARK-SIMTK-COORDS   185.374424730    50.708953258    74.057459106
ATOM   1119  C2'  DA A  36     184.854  51.916  73.288  1.00  0.00           C  
REMARK-SIMTK-COORDS   184.854067655    51.915738316    73.287548502
ATOM   1120  C3'  DA A  36     183.436  52.045  73.823  1.00  0.00           C  
REMARK-SIMTK-COORDS   183.435978760    52.044925302    73.823194475
ATOM   1121  C4'  DA A  36     183.023  50.591  74.045  1.00  0.00           C  
REMARK-SIMTK-COORDS   183.023351604    50.591280585    74.045322518
ATOM   1122  C5'  DA A  36     182.437  49.871  72.854  1.00  0.00           C  
REMARK-SIMTK-COORDS   182.437012656    49.870658128    72.854404001
ATOM   1123  O4'  DA A  36     184.264  49.920  74.435  1.00  0.00           O  
REMARK-SIMTK-COORDS   184.263733361    49.919590192    74.434755583
ATOM   1124  N6   DA A  36     189.742  47.085  71.974  1.00  0.00           N  
REMARK-SIMTK-COORDS   189.742357173    47.085470183    71.974365594
ATOM   1125  C6   DA A  36     189.111  47.794  72.927  1.00  0.00           C  
REMARK-SIMTK-COORDS   189.111492931    47.793881560    72.926882591
ATOM   1126  C5   DA A  36     187.941  48.543  72.681  1.00  0.00           C  
REMARK-SIMTK-COORDS   187.941342186    48.542970281    72.681154445
ATOM   1127  N7   DA A  36     187.182  48.740  71.542  1.00  0.00           N  
REMARK-SIMTK-COORDS   187.182378961    48.740202574    71.542135022
ATOM   1128  C8   DA A  36     186.225  49.525  71.939  1.00  0.00           C  
REMARK-SIMTK-COORDS   186.225114746    49.525066608    71.939208909
ATOM   1129  N9   DA A  36     186.295  49.846  73.267  1.00  0.00           N  
REMARK-SIMTK-COORDS   186.295154531    49.846263025    73.267284317
ATOM   1130  C4   DA A  36     187.410  49.206  73.749  1.00  0.00           C  
REMARK-SIMTK-COORDS   187.409802392    49.206470771    73.749251139
ATOM   1131  N3   DA A  36     187.877  49.237  75.011  1.00  0.00           N  
REMARK-SIMTK-COORDS   187.877245404    49.236811567    75.011056776
ATOM   1132  C2   DA A  36     188.969  48.509  75.108  1.00  0.00           C  
REMARK-SIMTK-COORDS   188.969440915    48.509175847    75.108310176
ATOM   1133  N1   DA A  36     189.601  47.803  74.176  1.00  0.00           N  
REMARK-SIMTK-COORDS   189.601395855    47.803451051    74.175531280
ATOM   1134  H1'  DA A  36     185.891  51.018  74.966  1.00  0.00           H  
REMARK-SIMTK-COORDS   185.891068105    51.017540073    74.965573526
ATOM   1135 1H2'  DA A  36     185.436  52.816  73.488  1.00  0.00           H  
REMARK-SIMTK-COORDS   185.436291155    52.816432413    73.487678309
ATOM   1136 2H2'  DA A  36     184.859  51.753  72.212  1.00  0.00           H  
REMARK-SIMTK-COORDS   184.858867488    51.753466395    72.211645725
ATOM   1137  H3'  DA A  36     182.774  52.538  73.109  1.00  0.00           H  
REMARK-SIMTK-COORDS   182.774052729    52.537557546    73.109167583
ATOM   1138  H4'  DA A  36     182.272  50.592  74.835  1.00  0.00           H  
REMARK-SIMTK-COORDS   182.271829049    50.592377754    74.834949421
ATOM   1139 1H5'  DA A  36     182.567  48.797  72.986  1.00  0.00           H  
REMARK-SIMTK-COORDS   182.567277368    48.797087189    72.985832854
ATOM   1140 2H5'  DA A  36     181.374  50.097  72.786  1.00  0.00           H  
REMARK-SIMTK-COORDS   181.373696974    50.097054729    72.786034860
ATOM   1141  H61  DA A  36     190.594  46.557  72.207  1.00  0.00           H  
REMARK-SIMTK-COORDS   190.593546908    46.556551362    72.206636806
ATOM   1142  H62  DA A  36     189.373  47.075  71.013  1.00  0.00           H  
REMARK-SIMTK-COORDS   189.373338516    47.075292777    71.012765026
ATOM   1143  H8   DA A  36     185.441  49.891  71.277  1.00  0.00           H  
REMARK-SIMTK-COORDS   185.440712455    49.891421837    71.277255820
ATOM   1144  H2   DA A  36     189.422  48.480  76.100  1.00  0.00           H  
REMARK-SIMTK-COORDS   189.422125659    48.479593814    76.099780007
ATOM   1145  P    DA A  37     184.142  54.335  75.055  1.00  0.00           P  
REMARK-SIMTK-COORDS   184.141712508    54.335495497    75.054889820
ATOM   1146  OP1  DA A  37     184.405  54.722  73.647  1.00  0.00           O  
REMARK-SIMTK-COORDS   184.404664304    54.721818001    73.646922393
ATOM   1147  OP2  DA A  37     183.550  55.380  75.913  1.00  0.00           O  
REMARK-SIMTK-COORDS   183.550059103    55.380207369    75.913246595
ATOM   1148  O5'  DA A  37     185.486  53.785  75.712  1.00  0.00           O  
REMARK-SIMTK-COORDS   185.486458862    53.784907968    75.712005956
ATOM   1149  O3'  DA A  37     187.853  55.006  78.994  1.00  0.00           O  
REMARK-SIMTK-COORDS   187.853380794    55.005870830    78.994010718
ATOM   1150  C1'  DA A  37     188.655  53.319  76.654  1.00  0.00           C  
REMARK-SIMTK-COORDS   188.654500758    53.319418646    76.654044300
ATOM   1151  C2'  DA A  37     188.068  54.725  76.618  1.00  0.00           C  
REMARK-SIMTK-COORDS   188.068456002    54.724796065    76.617577123
ATOM   1152  C3'  DA A  37     187.122  54.703  77.808  1.00  0.00           C  
REMARK-SIMTK-COORDS   187.121730393    54.703458719    77.808306874
ATOM   1153  C4'  DA A  37     186.599  53.268  77.801  1.00  0.00           C  
REMARK-SIMTK-COORDS   186.599330666    53.268283413    77.800866032
ATOM   1154  C5'  DA A  37     185.399  52.996  76.926  1.00  0.00           C  
REMARK-SIMTK-COORDS   185.398767966    52.995670527    76.925818367
ATOM   1155  O4'  DA A  37     187.727  52.476  77.308  1.00  0.00           O  
REMARK-SIMTK-COORDS   187.727027769    52.476371720    77.308374291
ATOM   1156  N6   DA A  37     190.765  50.485  71.749  1.00  0.00           N  
REMARK-SIMTK-COORDS   190.765087925    50.484719737    71.749184883
ATOM   1157  C6   DA A  37     190.801  50.853  73.041  1.00  0.00           C  
REMARK-SIMTK-COORDS   190.801478448    50.853497318    73.041393777
ATOM   1158  C5   DA A  37     189.816  51.669  73.637  1.00  0.00           C  
REMARK-SIMTK-COORDS   189.816418330    51.669298987    73.637122911
ATOM   1159  N7   DA A  37     188.663  52.250  73.143  1.00  0.00           N  
REMARK-SIMTK-COORDS   188.662596527    52.249700284    73.143037310
ATOM   1160  C8   DA A  37     188.170  52.882  74.167  1.00  0.00           C  
REMARK-SIMTK-COORDS   188.170339636    52.881857337    74.166802231
ATOM   1161  N9   DA A  37     188.916  52.745  75.306  1.00  0.00           N  
REMARK-SIMTK-COORDS   188.915718784    52.744551263    75.305843041
ATOM   1162  C4   DA A  37     189.984  51.955  74.961  1.00  0.00           C  
REMARK-SIMTK-COORDS   189.984487036    51.955159137    74.961371712
ATOM   1163  N3   DA A  37     190.987  51.556  75.766  1.00  0.00           N  
REMARK-SIMTK-COORDS   190.987141993    51.555856718    75.765621433
ATOM   1164  C2   DA A  37     191.839  50.811  75.094  1.00  0.00           C  
REMARK-SIMTK-COORDS   191.839094866    50.811196899    75.093712915
ATOM   1165  N1   DA A  37     191.813  50.438  73.818  1.00  0.00           N  
REMARK-SIMTK-COORDS   191.813435965    50.438408155    73.817836286
ATOM   1166  H1'  DA A  37     189.585  53.298  77.220  1.00  0.00           H  
REMARK-SIMTK-COORDS   189.585009177    53.298326459    77.220195517
ATOM   1167 1H2'  DA A  37     188.833  55.495  76.733  1.00  0.00           H  
REMARK-SIMTK-COORDS   188.832726478    55.494708708    76.733383689
ATOM   1168 2H2'  DA A  37     187.536  54.927  75.690  1.00  0.00           H  
REMARK-SIMTK-COORDS   187.535944589    54.926976989    75.690497585
ATOM   1169  H3'  DA A  37     186.307  55.420  77.694  1.00  0.00           H  
REMARK-SIMTK-COORDS   186.306711660    55.419891989    77.693699575
ATOM   1170  H4'  DA A  37     186.323  53.026  78.827  1.00  0.00           H  
REMARK-SIMTK-COORDS   186.323086926    53.026341220    78.827243823
ATOM   1171 1H5'  DA A  37     185.373  51.936  76.674  1.00  0.00           H  
REMARK-SIMTK-COORDS   185.372741391    51.936175312    76.673648769
ATOM   1172 2H5'  DA A  37     184.492  53.257  77.470  1.00  0.00           H  
REMARK-SIMTK-COORDS   184.491833331    53.257151074    77.469571520
ATOM   1173  H61  DA A  37     191.510  49.889  71.364  1.00  0.00           H  
REMARK-SIMTK-COORDS   191.509811679    49.888689819    71.364004579
ATOM   1174  H62  DA A  37     189.992  50.802  71.146  1.00  0.00           H  
REMARK-SIMTK-COORDS   189.992367553    50.801539540    71.146289835
ATOM   1175  H8   DA A  37     187.251  53.465  74.122  1.00  0.00           H  
REMARK-SIMTK-COORDS   187.250658504    53.464849692    74.122175674
ATOM   1176  H2   DA A  37     192.691  50.445  75.668  1.00  0.00           H  
REMARK-SIMTK-COORDS   192.690610102    50.445005807    75.667853044
ATOM   1177  P    DC A  38     188.741  56.562  78.964  1.00  0.00           P  
REMARK-SIMTK-COORDS   188.741362113    56.562242940    78.963562733
ATOM   1178  OP1  DC A  38     188.394  57.366  77.767  1.00  0.00           O  
REMARK-SIMTK-COORDS   188.394004814    57.366251762    77.767266064
ATOM   1179  OP2  DC A  38     188.823  57.301  80.239  1.00  0.00           O  
REMARK-SIMTK-COORDS   188.822936070    57.300562215    80.238651882
ATOM   1180  O5'  DC A  38     190.105  55.779  78.696  1.00  0.00           O  
REMARK-SIMTK-COORDS   190.105415257    55.779312724    78.696187904
ATOM   1181  O3'  DC A  38     193.902  55.799  80.553  1.00  0.00           O  
REMARK-SIMTK-COORDS   193.901994172    55.798738511    80.552856205
ATOM   1182  C1'  DC A  38     193.196  54.917  77.781  1.00  0.00           C  
REMARK-SIMTK-COORDS   193.196066735    54.916981047    77.780504815
ATOM   1183  C2'  DC A  38     192.939  56.282  78.406  1.00  0.00           C  
REMARK-SIMTK-COORDS   192.938713272    56.281758343    78.406419448
ATOM   1184  C3'  DC A  38     192.664  55.919  79.856  1.00  0.00           C  
REMARK-SIMTK-COORDS   192.663758415    55.918670081    79.856390393
ATOM   1185  C4'  DC A  38     191.934  54.582  79.739  1.00  0.00           C  
REMARK-SIMTK-COORDS   191.934245503    54.582239737    79.739420953
ATOM   1186  C5'  DC A  38     190.438  54.648  79.542  1.00  0.00           C  
REMARK-SIMTK-COORDS   190.438123400    54.648354669    79.541543550
ATOM   1187  O4'  DC A  38     192.534  53.945  78.566  1.00  0.00           O  
REMARK-SIMTK-COORDS   192.533996724    53.945426694    78.566422393
ATOM   1188  N4   DC A  38     191.479  54.345  72.562  1.00  0.00           N  
REMARK-SIMTK-COORDS   191.479378276    54.344653536    72.561981465
ATOM   1189  C4   DC A  38     191.864  54.499  73.819  1.00  0.00           C  
REMARK-SIMTK-COORDS   191.864404827    54.499391728    73.819304274
ATOM   1190  N3   DC A  38     193.017  53.939  74.204  1.00  0.00           N  
REMARK-SIMTK-COORDS   193.017159951    53.939219998    74.203804283
ATOM   1191  C2   DC A  38     193.459  54.063  75.480  1.00  0.00           C  
REMARK-SIMTK-COORDS   193.459105072    54.063133494    75.479971575
ATOM   1192  O2   DC A  38     194.520  53.556  75.866  1.00  0.00           O  
REMARK-SIMTK-COORDS   194.519624873    53.555843181    75.865955111
ATOM   1193  N1   DC A  38     192.693  54.793  76.386  1.00  0.00           N  
REMARK-SIMTK-COORDS   192.692581117    54.792663561    76.385806498
ATOM   1194  C6   DC A  38     191.523  55.366  76.004  1.00  0.00           C  
REMARK-SIMTK-COORDS   191.523451392    55.366288047    76.003519128
ATOM   1195  C5   DC A  38     191.063  55.258  74.728  1.00  0.00           C  
REMARK-SIMTK-COORDS   191.063002129    55.258047729    74.728325610
ATOM   1196  H1'  DC A  38     194.261  54.681  77.782  1.00  0.00           H  
REMARK-SIMTK-COORDS   194.260813127    54.680915767    77.781646673
ATOM   1197 1H2'  DC A  38     193.801  56.946  78.320  1.00  0.00           H  
REMARK-SIMTK-COORDS   193.801076205    56.945727500    78.319931704
ATOM   1198 2H2'  DC A  38     192.088  56.790  77.955  1.00  0.00           H  
REMARK-SIMTK-COORDS   192.087549575    56.789970844    77.955227235
ATOM   1199  H3'  DC A  38     192.041  56.664  80.352  1.00  0.00           H  
REMARK-SIMTK-COORDS   192.040808300    56.664453372    80.352449298
ATOM   1200  H4'  DC A  38     192.123  54.036  80.664  1.00  0.00           H  
REMARK-SIMTK-COORDS   192.122949916    54.036282731    80.664373704
ATOM   1201 1H5'  DC A  38     190.098  53.726  79.071  1.00  0.00           H  
REMARK-SIMTK-COORDS   190.098043799    53.726197503    79.071465868
ATOM   1202 2H5'  DC A  38     189.953  54.758  80.511  1.00  0.00           H  
REMARK-SIMTK-COORDS   189.953319778    54.757869552    80.510638458
ATOM   1203  H41  DC A  38     190.596  54.765  72.238  1.00  0.00           H  
REMARK-SIMTK-COORDS   190.596068247    54.765309993    72.237554991
ATOM   1204  H42  DC A  38     192.061  53.801  71.908  1.00  0.00           H  
REMARK-SIMTK-COORDS   192.061066028    53.801056437    71.908365711
ATOM   1205  H6   DC A  38     190.941  55.927  76.736  1.00  0.00           H  
REMARK-SIMTK-COORDS   190.941495946    55.927281006    76.735590681
ATOM   1206  H5   DC A  38     190.129  55.725  74.416  1.00  0.00           H  
REMARK-SIMTK-COORDS   190.128802338    55.725378321    74.416013477
ATOM   1207  P    DT A  39     195.212  57.215  80.532  1.00  0.00           P  
REMARK-SIMTK-COORDS   195.212122125    57.214716186    80.532311482
ATOM   1208  OP1  DT A  39     194.512  58.387  79.954  1.00  0.00           O  
REMARK-SIMTK-COORDS   194.512170634    58.386720866    79.954147197
ATOM   1209  OP2  DT A  39     196.053  57.483  81.716  1.00  0.00           O  
REMARK-SIMTK-COORDS   196.052999652    57.483464867    81.715842272
ATOM   1210  O5'  DT A  39     196.077  56.503  79.397  1.00  0.00           O  
REMARK-SIMTK-COORDS   196.077169400    56.502806786    79.396979717
ATOM   1211  O3'  DT A  39     200.204  55.726  78.918  1.00  0.00           O  
REMARK-SIMTK-COORDS   200.203871054    55.725500943    78.917693698
ATOM   1212  C1'  DT A  39     198.081  55.849  76.810  1.00  0.00           C  
REMARK-SIMTK-COORDS   198.080892101    55.849352902    76.810384974
ATOM   1213  C2'  DT A  39     198.454  56.939  77.806  1.00  0.00           C  
REMARK-SIMTK-COORDS   198.453800830    56.939001461    77.806238929
ATOM   1214  C3'  DT A  39     198.841  56.128  79.033  1.00  0.00           C  
REMARK-SIMTK-COORDS   198.840943641    56.128199538    79.032900938
ATOM   1215  C4'  DT A  39     197.881  54.942  78.973  1.00  0.00           C  
REMARK-SIMTK-COORDS   197.880980024    54.942157426    78.972867929
ATOM   1216  C5'  DT A  39     196.527  55.141  79.614  1.00  0.00           C  
REMARK-SIMTK-COORDS   196.527101895    55.140952739    79.613867488
ATOM   1217  O4'  DT A  39     197.691  54.704  77.542  1.00  0.00           O  
REMARK-SIMTK-COORDS   197.690606978    54.703519682    77.541598866
ATOM   1218  O4   DT A  39     193.965  57.159  73.378  1.00  0.00           O  
REMARK-SIMTK-COORDS   193.964556497    57.159220206    73.377550745
ATOM   1219  C4   DT A  39     194.861  56.891  74.186  1.00  0.00           C  
REMARK-SIMTK-COORDS   194.860705045    56.891439360    74.185845368
ATOM   1220  N3   DT A  39     195.961  56.160  73.803  1.00  0.00           N  
REMARK-SIMTK-COORDS   195.961442640    56.160046082    73.803009086
ATOM   1221  C2   DT A  39     197.028  55.795  74.600  1.00  0.00           C  
REMARK-SIMTK-COORDS   197.028279734    55.794994193    74.600089217
ATOM   1222  O2   DT A  39     197.963  55.144  74.170  1.00  0.00           O  
REMARK-SIMTK-COORDS   197.962979678    55.144087134    74.169929927
ATOM   1223  N1   DT A  39     196.955  56.219  75.910  1.00  0.00           N  
REMARK-SIMTK-COORDS   196.954642206    56.218766122    75.910284953
ATOM   1224  C6   DT A  39     195.895  56.953  76.382  1.00  0.00           C  
REMARK-SIMTK-COORDS   195.894739859    56.952967834    76.382017778
ATOM   1225  C5   DT A  39     194.873  57.296  75.572  1.00  0.00           C  
REMARK-SIMTK-COORDS   194.873377067    57.295839410    75.571780078
ATOM   1226  C7   DT A  39     193.691  58.090  76.036  1.00  0.00           C  
REMARK-SIMTK-COORDS   193.690804680    58.089670524    76.035613790
ATOM   1227  H1'  DT A  39     198.937  55.577  76.192  1.00  0.00           H  
REMARK-SIMTK-COORDS   198.937017658    55.576582094    76.191946525
ATOM   1228 1H2'  DT A  39     199.287  57.552  77.457  1.00  0.00           H  
REMARK-SIMTK-COORDS   199.286889656    57.552146511    77.457267361
ATOM   1229 2H2'  DT A  39     197.621  57.607  78.019  1.00  0.00           H  
REMARK-SIMTK-COORDS   197.621018202    57.607419080    78.018898240
ATOM   1230  H3'  DT A  39     198.709  56.695  79.956  1.00  0.00           H  
REMARK-SIMTK-COORDS   198.708542600    56.694695794    79.955722674
ATOM   1231  H4'  DT A  39     198.370  54.112  79.483  1.00  0.00           H  
REMARK-SIMTK-COORDS   198.369956344    54.111740478    79.482670686
ATOM   1232 1H5'  DT A  39     195.815  54.444  79.172  1.00  0.00           H  
REMARK-SIMTK-COORDS   195.815447219    54.443735766    79.172181949
ATOM   1233 2H5'  DT A  39     196.604  54.944  80.682  1.00  0.00           H  
REMARK-SIMTK-COORDS   196.604294604    54.944087000    80.682060900
ATOM   1234  H3   DT A  39     195.992  55.851  72.821  1.00  0.00           H  
REMARK-SIMTK-COORDS   195.991571371    55.850516410    72.820878422
ATOM   1235  H6   DT A  39     195.878  57.262  77.427  1.00  0.00           H  
REMARK-SIMTK-COORDS   195.877662160    57.262376154    77.426787534
ATOM   1236  H71  DT A  39     192.953  58.148  75.233  1.00  0.00           H  
REMARK-SIMTK-COORDS   192.953150320    58.148069117    75.233291130
ATOM   1237  H72  DT A  39     193.243  57.604  76.903  1.00  0.00           H  
REMARK-SIMTK-COORDS   193.243400867    57.603521979    76.902837186
ATOM   1238  H73  DT A  39     194.011  59.095  76.308  1.00  0.00           H  
REMARK-SIMTK-COORDS   194.011065949    59.095172665    76.308179679
ATOM   1239  P    DA A  40     201.520  57.122  78.597  1.00  0.00           P  
REMARK-SIMTK-COORDS   201.520324611    57.121681528    78.596690102
ATOM   1240  OP1  DA A  40     200.895  58.457  78.765  1.00  0.00           O  
REMARK-SIMTK-COORDS   200.895372898    58.456605673    78.764540875
ATOM   1241  OP2  DA A  40     202.853  56.949  79.207  1.00  0.00           O  
REMARK-SIMTK-COORDS   202.853219770    56.949464256    79.206595590
ATOM   1242  O5'  DA A  40     201.578  56.756  77.045  1.00  0.00           O  
REMARK-SIMTK-COORDS   201.577597513    56.756018999    77.045464222
ATOM   1243  O3'  DA A  40     204.724  55.926  74.348  1.00  0.00           O  
REMARK-SIMTK-COORDS   204.724379873    55.926310085    74.348434578
ATOM   1244  C1'  DA A  40     201.942  56.839  73.729  1.00  0.00           C  
REMARK-SIMTK-COORDS   201.941606070    56.839221997    73.728661389
ATOM   1245  C2'  DA A  40     202.959  57.533  74.625  1.00  0.00           C  
REMARK-SIMTK-COORDS   202.959189084    57.532629894    74.625084448
ATOM   1246  C3'  DA A  40     203.696  56.352  75.239  1.00  0.00           C  
REMARK-SIMTK-COORDS   203.695836425    56.351711363    75.239384145
ATOM   1247  C4'  DA A  40     202.593  55.306  75.392  1.00  0.00           C  
REMARK-SIMTK-COORDS   202.593189199    55.305947598    75.391805413
ATOM   1248  C5'  DA A  40     201.777  55.372  76.661  1.00  0.00           C  
REMARK-SIMTK-COORDS   201.776729687    55.371701063    76.660839434
ATOM   1249  O4'  DA A  40     201.707  55.547  74.252  1.00  0.00           O  
REMARK-SIMTK-COORDS   201.707343399    55.546915062    74.252250719
ATOM   1250  N6   DA A  40     196.650  59.324  72.190  1.00  0.00           N  
REMARK-SIMTK-COORDS   196.649613234    59.323903077    72.189533796
ATOM   1251  C6   DA A  40     197.777  58.633  71.946  1.00  0.00           C  
REMARK-SIMTK-COORDS   197.776903136    58.633258868    71.945908974
ATOM   1252  C5   DA A  40     198.753  58.380  72.933  1.00  0.00           C  
REMARK-SIMTK-COORDS   198.752868516    58.379796826    72.932832259
ATOM   1253  N7   DA A  40     198.831  58.710  74.274  1.00  0.00           N  
REMARK-SIMTK-COORDS   198.830899904    58.709559715    74.273525565
ATOM   1254  C8   DA A  40     199.964  58.199  74.653  1.00  0.00           C  
REMARK-SIMTK-COORDS   199.964410932    58.198672133    74.653236811
ATOM   1255  N9   DA A  40     200.631  57.542  73.655  1.00  0.00           N  
REMARK-SIMTK-COORDS   200.631281860    57.542081488    73.655224341
ATOM   1256  C4   DA A  40     199.843  57.659  72.538  1.00  0.00           C  
REMARK-SIMTK-COORDS   199.842698662    57.658798829    72.537825754
ATOM   1257  N3   DA A  40     200.100  57.167  71.312  1.00  0.00           N  
REMARK-SIMTK-COORDS   200.100162435    57.167203830    71.311602380
ATOM   1258  C2   DA A  40     199.124  57.475  70.485  1.00  0.00           C  
REMARK-SIMTK-COORDS   199.123764004    57.475052250    70.484753872
ATOM   1259  N1   DA A  40     198.004  58.155  70.714  1.00  0.00           N  
REMARK-SIMTK-COORDS   198.004497885    58.155045767    70.713540174
ATOM   1260  H1'  DA A  40     202.326  56.726  72.715  1.00  0.00           H  
REMARK-SIMTK-COORDS   202.325682035    56.726485238    72.715451600
ATOM   1261 1H2'  DA A  40     203.639  58.173  74.061  1.00  0.00           H  
REMARK-SIMTK-COORDS   203.638859751    58.172971847    74.060907201
ATOM   1262 2H2'  DA A  40     202.487  58.147  75.389  1.00  0.00           H  
REMARK-SIMTK-COORDS   202.486838119    58.146871106    75.388965524
ATOM   1263  H3'  DA A  40     204.136  56.604  76.206  1.00  0.00           H  
REMARK-SIMTK-COORDS   204.135821140    56.603877841    76.205558310
ATOM   1264  H4'  DA A  40     203.076  54.329  75.359  1.00  0.00           H  
REMARK-SIMTK-COORDS   203.076098340    54.329218330    75.358688960
ATOM   1265 1H5'  DA A  40     200.812  54.896  76.491  1.00  0.00           H  
REMARK-SIMTK-COORDS   200.811761911    54.895555785    76.490781016
ATOM   1266 2H5'  DA A  40     202.303  54.842  77.454  1.00  0.00           H  
REMARK-SIMTK-COORDS   202.303109513    54.841937446    77.453836779
ATOM   1267  H61  DA A  40     195.970  59.481  71.433  1.00  0.00           H  
REMARK-SIMTK-COORDS   195.970190640    59.481371304    71.433347511
ATOM   1268  H62  DA A  40     196.469  59.696  73.133  1.00  0.00           H  
REMARK-SIMTK-COORDS   196.469148707    59.696170493    73.132827772
ATOM   1269  H8   DA A  40     200.347  58.284  75.670  1.00  0.00           H  
REMARK-SIMTK-COORDS   200.346552221    58.284322924    75.670250565
ATOM   1270  H2   DA A  40     199.251  57.119  69.462  1.00  0.00           H  
REMARK-SIMTK-COORDS   199.250539134    57.119207767    69.461956840
ATOM   1271  P    DT A  41     206.032  57.222  73.735  1.00  0.00           P  
REMARK-SIMTK-COORDS   206.032143319    57.221925426    73.735029503
ATOM   1272  OP1  DT A  41     205.873  58.474  74.512  1.00  0.00           O  
REMARK-SIMTK-COORDS   205.873155615    58.474494927    74.511942339
ATOM   1273  OP2  DT A  41     207.421  56.776  73.506  1.00  0.00           O  
REMARK-SIMTK-COORDS   207.420781825    56.775570603    73.505908416
ATOM   1274  O5'  DT A  41     205.266  57.363  72.343  1.00  0.00           O  
REMARK-SIMTK-COORDS   205.266092796    57.362576904    72.343094247
ATOM   1275  O3'  DT A  41     206.491  57.213  68.301  1.00  0.00           O  
REMARK-SIMTK-COORDS   206.491067742    57.213228270    68.300728929
ATOM   1276  C1'  DT A  41     204.025  58.463  69.448  1.00  0.00           C  
REMARK-SIMTK-COORDS   204.024596149    58.463271974    69.448351523
ATOM   1277  C2'  DT A  41     205.469  58.766  69.822  1.00  0.00           C  
REMARK-SIMTK-COORDS   205.469139379    58.766495996    69.821808411
ATOM   1278  C3'  DT A  41     206.129  57.405  69.666  1.00  0.00           C  
REMARK-SIMTK-COORDS   206.129004234    57.405468843    69.666365622
ATOM   1279  C4'  DT A  41     205.031  56.443  70.114  1.00  0.00           C  
REMARK-SIMTK-COORDS   205.031454272    56.442812865    70.114146317
ATOM   1280  C5'  DT A  41     204.950  56.160  71.596  1.00  0.00           C  
REMARK-SIMTK-COORDS   204.950022219    56.159877865    71.596274046
ATOM   1281  O4'  DT A  41     203.789  57.090  69.692  1.00  0.00           O  
REMARK-SIMTK-COORDS   203.788697780    57.090416544    69.692380059
ATOM   1282  O4   DT A  41     200.252  61.360  72.245  1.00  0.00           O  
REMARK-SIMTK-COORDS   200.252310010    61.360069769    72.245268008
ATOM   1283  C4   DT A  41     201.126  60.707  71.664  1.00  0.00           C  
REMARK-SIMTK-COORDS   201.126263024    60.707275168    71.663723222
ATOM   1284  N3   DT A  41     201.005  60.397  70.329  1.00  0.00           N  
REMARK-SIMTK-COORDS   201.005020661    60.397191910    70.328705746
ATOM   1285  C2   DT A  41     201.903  59.681  69.563  1.00  0.00           C  
REMARK-SIMTK-COORDS   201.903027017    59.680755238    69.562517727
ATOM   1286  O2   DT A  41     201.709  59.456  68.382  1.00  0.00           O  
REMARK-SIMTK-COORDS   201.709277175    59.455729346    68.381752998
ATOM   1287  N1   DT A  41     203.026  59.242  70.231  1.00  0.00           N  
REMARK-SIMTK-COORDS   203.026258229    59.241517927    70.231128398
ATOM   1288  C6   DT A  41     203.232  59.503  71.563  1.00  0.00           C  
REMARK-SIMTK-COORDS   203.232428879    59.503065489    71.563068162
ATOM   1289  C5   DT A  41     202.335  60.212  72.278  1.00  0.00           C  
REMARK-SIMTK-COORDS   202.335380395    60.211577284    72.277591117
ATOM   1290  C7   DT A  41     202.508  60.520  73.733  1.00  0.00           C  
REMARK-SIMTK-COORDS   202.507578268    60.520058242    73.733260857
ATOM   1291  H1'  DT A  41     203.848  58.650  68.388  1.00  0.00           H  
REMARK-SIMTK-COORDS   203.848319866    58.650243781    68.388262274
ATOM   1292 1H2'  DT A  41     205.923  59.505  69.158  1.00  0.00           H  
REMARK-SIMTK-COORDS   205.922713229    59.505028275    69.158026943
ATOM   1293 2H2'  DT A  41     205.563  59.139  70.840  1.00  0.00           H  
REMARK-SIMTK-COORDS   205.563359605    59.139247511    70.840489842
ATOM   1294  H3'  DT A  41     207.017  57.308  70.293  1.00  0.00           H  
REMARK-SIMTK-COORDS   207.016929116    57.307864681    70.292553159
ATOM   1295  H4'  DT A  41     205.213  55.496  69.606  1.00  0.00           H  
REMARK-SIMTK-COORDS   205.212996835    55.495630083    69.605740893
ATOM   1296 1H5'  DT A  41     203.942  55.828  71.843  1.00  0.00           H  
REMARK-SIMTK-COORDS   203.941750432    55.828012205    71.843059759
ATOM   1297 2H5'  DT A  41     205.658  55.372  71.850  1.00  0.00           H  
REMARK-SIMTK-COORDS   205.657678376    55.372038940    71.849818110
ATOM   1298  H3   DT A  41     200.155  60.732  69.852  1.00  0.00           H  
REMARK-SIMTK-COORDS   200.155217161    60.731821956    69.852099258
ATOM   1299  H6   DT A  41     204.134  59.132  72.051  1.00  0.00           H  
REMARK-SIMTK-COORDS   204.133540350    59.131817058    72.050655816
ATOM   1300  H71  DT A  41     201.608  61.008  74.112  1.00  0.00           H  
REMARK-SIMTK-COORDS   201.607765454    61.008311931    74.111693459
ATOM   1301  H72  DT A  41     202.675  59.594  74.284  1.00  0.00           H  
REMARK-SIMTK-COORDS   202.675075397    59.594374816    74.284297977
ATOM   1302  H73  DT A  41     203.363  61.182  73.867  1.00  0.00           H  
REMARK-SIMTK-COORDS   203.363180623    61.181876754    73.866808103
ATOM   1303  P    DC A  42     207.574  58.553  67.584  1.00  0.00           P  
REMARK-SIMTK-COORDS   207.573577294    58.552947716    67.584333814
ATOM   1304  OP1  DC A  42     208.065  59.523  68.592  1.00  0.00           O  
REMARK-SIMTK-COORDS   208.065109932    59.523090365    68.592020226
ATOM   1305  OP2  DC A  42     208.565  58.090  66.594  1.00  0.00           O  
REMARK-SIMTK-COORDS   208.564522479    58.090346953    66.593551206
ATOM   1306  O5'  DC A  42     206.300  59.162  66.841  1.00  0.00           O  
REMARK-SIMTK-COORDS   206.300112567    59.162350579    66.841349467
ATOM   1307  O3'  DC A  42     205.450  60.139  62.818  1.00  0.00           O  
REMARK-SIMTK-COORDS   205.449807660    60.139111670    62.818349923
ATOM   1308  C1'  DC A  42     204.130  61.173  65.298  1.00  0.00           C  
REMARK-SIMTK-COORDS   204.129510082    61.172750969    65.298302766
ATOM   1309  C2'  DC A  42     205.611  61.237  64.948  1.00  0.00           C  
REMARK-SIMTK-COORDS   205.610711522    61.237218796    64.948298205
ATOM   1310  C3'  DC A  42     205.812  59.940  64.183  1.00  0.00           C  
REMARK-SIMTK-COORDS   205.812225009    59.939838589    64.182761849
ATOM   1311  C4'  DC A  42     204.869  58.974  64.897  1.00  0.00           C  
REMARK-SIMTK-COORDS   204.868866562    58.974210923    64.896593096
ATOM   1312  C5'  DC A  42     205.424  58.267  66.110  1.00  0.00           C  
REMARK-SIMTK-COORDS   205.423740345    58.266716486    66.110460761
ATOM   1313  O4'  DC A  42     203.745  59.812  65.316  1.00  0.00           O  
REMARK-SIMTK-COORDS   203.744868765    59.811994303    65.316004541
ATOM   1314  N4   DC A  42     202.748  63.397  70.162  1.00  0.00           N  
REMARK-SIMTK-COORDS   202.747623935    63.396758926    70.161608564
ATOM   1315  C4   DC A  42     203.106  62.852  69.009  1.00  0.00           C  
REMARK-SIMTK-COORDS   203.106016611    62.852096844    69.009242344
ATOM   1316  N3   DC A  42     202.296  63.006  67.955  1.00  0.00           N  
REMARK-SIMTK-COORDS   202.296285983    63.006113142    67.955158718
ATOM   1317  C2   DC A  42     202.612  62.468  66.751  1.00  0.00           C  
REMARK-SIMTK-COORDS   202.611862615    62.467682613    66.751091878
ATOM   1318  O2   DC A  42     201.883  62.592  65.759  1.00  0.00           O  
REMARK-SIMTK-COORDS   201.883380269    62.591557016    65.758621423
ATOM   1319  N1   DC A  42     203.802  61.754  66.628  1.00  0.00           N  
REMARK-SIMTK-COORDS   203.802010187    61.754416311    66.628169395
ATOM   1320  C6   DC A  42     204.630  61.596  67.692  1.00  0.00           C  
REMARK-SIMTK-COORDS   204.630317225    61.595629917    67.691535434
ATOM   1321  C5   DC A  42     204.336  62.130  68.907  1.00  0.00           C  
REMARK-SIMTK-COORDS   204.335706082    62.129908599    68.907100555
ATOM   1322  H1'  DC A  42     203.527  61.682  64.545  1.00  0.00           H  
REMARK-SIMTK-COORDS   203.527322218    61.682012398    64.545019570
ATOM   1323 1H2'  DC A  42     205.852  62.104  64.331  1.00  0.00           H  
REMARK-SIMTK-COORDS   205.852418147    62.104453355    64.330651764
ATOM   1324 2H2'  DC A  42     206.244  61.279  65.834  1.00  0.00           H  
REMARK-SIMTK-COORDS   206.243607510    61.279152859    65.833746229
ATOM   1325  H3'  DC A  42     206.845  59.592  64.235  1.00  0.00           H  
REMARK-SIMTK-COORDS   206.844818123    59.591519821    64.235292749
ATOM   1326  H4'  DC A  42     204.585  58.213  64.169  1.00  0.00           H  
REMARK-SIMTK-COORDS   204.585190073    58.212731703    64.169342762
ATOM   1327 1H5'  DC A  42     204.600  57.956  66.751  1.00  0.00           H  
REMARK-SIMTK-COORDS   204.599522670    57.955665620    66.751486175
ATOM   1328 2H5'  DC A  42     205.981  57.388  65.789  1.00  0.00           H  
REMARK-SIMTK-COORDS   205.980704633    57.387702718    65.789059801
ATOM   1329  H41  DC A  42     203.352  63.295  70.990  1.00  0.00           H  
REMARK-SIMTK-COORDS   203.351879208    63.294683038    70.990401107
ATOM   1330  H42  DC A  42     201.863  63.920  70.231  1.00  0.00           H  
REMARK-SIMTK-COORDS   201.863096529    63.920089302    70.230952530
ATOM   1331  H6   DC A  42     205.553  61.028  67.567  1.00  0.00           H  
REMARK-SIMTK-COORDS   205.553032852    61.027767693    67.567268119
ATOM   1332  H5   DC A  42     205.004  62.012  69.761  1.00  0.00           H  
REMARK-SIMTK-COORDS   205.003505701    62.011761931    69.760769714
ATOM   1333  P    DA A  43     206.160  61.493  61.813  1.00  0.00           P  
REMARK-SIMTK-COORDS   206.159788564    61.493142081    61.812973941
ATOM   1334  OP1  DA A  43     207.291  62.054  62.592  1.00  0.00           O  
REMARK-SIMTK-COORDS   207.290700654    62.053851106    62.592335368
ATOM   1335  OP2  DA A  43     206.407  61.282  60.373  1.00  0.00           O  
REMARK-SIMTK-COORDS   206.407177691    61.282156147    60.373343240
ATOM   1336  O5'  DA A  43     204.871  62.410  62.018  1.00  0.00           O  
REMARK-SIMTK-COORDS   204.870852594    62.409698900    62.017567840
ATOM   1337  O3'  DA A  43     202.438  64.666  59.399  1.00  0.00           O  
REMARK-SIMTK-COORDS   202.438380504    64.665754445    59.398805173
ATOM   1338  C1'  DA A  43     202.767  64.979  62.358  1.00  0.00           C  
REMARK-SIMTK-COORDS   202.767436335    64.978853892    62.357698208
ATOM   1339  C2'  DA A  43     203.863  65.025  61.300  1.00  0.00           C  
REMARK-SIMTK-COORDS   203.862623222    65.024848410    61.300194456
ATOM   1340  C3'  DA A  43     203.357  64.019  60.277  1.00  0.00           C  
REMARK-SIMTK-COORDS   203.356533340    64.019012333    60.277087024
ATOM   1341  C4'  DA A  43     202.679  62.962  61.147  1.00  0.00           C  
REMARK-SIMTK-COORDS   202.678773317    62.962112182    61.146735473
ATOM   1342  C5'  DA A  43     203.567  61.866  61.686  1.00  0.00           C  
REMARK-SIMTK-COORDS   203.567430435    61.866369505    61.686192155
ATOM   1343  O4'  DA A  43     202.132  63.719  62.274  1.00  0.00           O  
REMARK-SIMTK-COORDS   202.131898347    63.718651399    62.273655692
ATOM   1344  N6   DA A  43     203.726  66.311  68.176  1.00  0.00           N  
REMARK-SIMTK-COORDS   203.726052438    66.311095329    68.176111215
ATOM   1345  C6   DA A  43     203.027  66.343  67.028  1.00  0.00           C  
REMARK-SIMTK-COORDS   203.027089540    66.342680220    67.028253096
ATOM   1346  C5   DA A  43     203.464  65.713  65.844  1.00  0.00           C  
REMARK-SIMTK-COORDS   203.463721817    65.712947557    65.843534552
ATOM   1347  N7   DA A  43     204.586  64.962  65.546  1.00  0.00           N  
REMARK-SIMTK-COORDS   204.586277895    64.962329637    65.545656070
ATOM   1348  C8   DA A  43     204.430  64.654  64.293  1.00  0.00           C  
REMARK-SIMTK-COORDS   204.429720348    64.653902646    64.292501440
ATOM   1349  N9   DA A  43     203.272  65.139  63.749  1.00  0.00           N  
REMARK-SIMTK-COORDS   203.271732372    65.139428932    63.749192069
ATOM   1350  C4   DA A  43     202.644  65.826  64.758  1.00  0.00           C  
REMARK-SIMTK-COORDS   202.643643461    65.826257133    64.758071319
ATOM   1351  N3   DA A  43     201.468  66.477  64.683  1.00  0.00           N  
REMARK-SIMTK-COORDS   201.468052598    66.477348017    64.682946208
ATOM   1352  C2   DA A  43     201.177  67.024  65.844  1.00  0.00           C  
REMARK-SIMTK-COORDS   201.176978893    67.024443146    65.843879461
ATOM   1353  N1   DA A  43     201.858  66.999  66.985  1.00  0.00           N  
REMARK-SIMTK-COORDS   201.858078457    66.999027816    66.985347133
ATOM   1354  H1'  DA A  43     202.016  65.747  62.176  1.00  0.00           H  
REMARK-SIMTK-COORDS   202.016136530    65.746603385    62.176239347
ATOM   1355 1H2'  DA A  43     203.971  66.017  60.860  1.00  0.00           H  
REMARK-SIMTK-COORDS   203.970761373    66.017095045    60.859696153
ATOM   1356 2H2'  DA A  43     204.833  64.734  61.697  1.00  0.00           H  
REMARK-SIMTK-COORDS   204.833100404    64.733677037    61.696824346
ATOM   1357  H3'  DA A  43     204.171  63.586  59.694  1.00  0.00           H  
REMARK-SIMTK-COORDS   204.170932028    63.586142837    59.693952583
ATOM   1358  H4'  DA A  43     201.909  62.493  60.533  1.00  0.00           H  
REMARK-SIMTK-COORDS   201.909386256    62.492947158    60.533363050
ATOM   1359 1H5'  DA A  43     203.110  61.441  62.578  1.00  0.00           H  
REMARK-SIMTK-COORDS   203.109551925    61.440783498    62.578392145
ATOM   1360 2H5'  DA A  43     203.675  61.088  60.932  1.00  0.00           H  
REMARK-SIMTK-COORDS   203.674693808    61.087683596    60.932061646
ATOM   1361  H61  DA A  43     203.363  66.788  69.012  1.00  0.00           H  
REMARK-SIMTK-COORDS   203.362645316    66.787980671    69.012020681
ATOM   1362  H62  DA A  43     204.626  65.811  68.216  1.00  0.00           H  
REMARK-SIMTK-COORDS   204.625665006    65.811033354    68.215976586
ATOM   1363  H8   DA A  43     205.152  64.064  63.729  1.00  0.00           H  
REMARK-SIMTK-COORDS   205.151798526    64.063671639    63.728661514
ATOM   1364  H2   DA A  43     200.239  67.579  65.875  1.00  0.00           H  
REMARK-SIMTK-COORDS   200.238799760    67.579131145    65.874736206
ATOM   1365  P    DC A  44     203.031  66.054  58.565  1.00  0.00           P  
REMARK-SIMTK-COORDS   203.031460792    66.054194449    58.565075427
ATOM   1366  OP1  DC A  44     204.487  66.260  58.756  1.00  0.00           O  
REMARK-SIMTK-COORDS   204.487328534    66.259500985    58.756154847
ATOM   1367  OP2  DC A  44     202.524  66.253  57.194  1.00  0.00           O  
REMARK-SIMTK-COORDS   202.524003840    66.252591563    57.193671756
ATOM   1368  O5'  DC A  44     202.229  66.982  59.585  1.00  0.00           O  
REMARK-SIMTK-COORDS   202.228673302    66.981501337    59.585244129
ATOM   1369  O3'  DC A  44     199.429  70.112  59.112  1.00  0.00           O  
REMARK-SIMTK-COORDS   199.428698472    70.111578124    59.111570971
ATOM   1370  C1'  DC A  44     201.162  69.514  61.478  1.00  0.00           C  
REMARK-SIMTK-COORDS   201.161907342    69.513937515    61.478124312
ATOM   1371  C2'  DC A  44     201.615  69.770  60.046  1.00  0.00           C  
REMARK-SIMTK-COORDS   201.614551772    69.769750188    60.046240973
ATOM   1372  C3'  DC A  44     200.480  69.158  59.241  1.00  0.00           C  
REMARK-SIMTK-COORDS   200.480196330    69.157508114    59.241103486
ATOM   1373  C4'  DC A  44     200.070  67.957  60.091  1.00  0.00           C  
REMARK-SIMTK-COORDS   200.070133315    67.956741292    60.090764808
ATOM   1374  C5'  DC A  44     200.837  66.676  59.859  1.00  0.00           C  
REMARK-SIMTK-COORDS   200.837200271    66.676184389    59.859053124
ATOM   1375  O4'  DC A  44     200.297  68.395  61.468  1.00  0.00           O  
REMARK-SIMTK-COORDS   200.296558970    68.395458485    61.468232284
ATOM   1376  N4   DC A  44     205.211  68.503  65.096  1.00  0.00           N  
REMARK-SIMTK-COORDS   205.211359408    68.502512686    65.095654102
ATOM   1377  C4   DC A  44     204.257  68.728  64.206  1.00  0.00           C  
REMARK-SIMTK-COORDS   204.256766324    68.727776351    64.206239505
ATOM   1378  N3   DC A  44     203.204  69.465  64.578  1.00  0.00           N  
REMARK-SIMTK-COORDS   203.203686192    69.464835514    64.578049976
ATOM   1379  C2   DC A  44     202.195  69.725  63.709  1.00  0.00           C  
REMARK-SIMTK-COORDS   202.195348867    69.725172907    63.709284599
ATOM   1380  O2   DC A  44     201.208  70.402  64.024  1.00  0.00           O  
REMARK-SIMTK-COORDS   201.208312593    70.401938652    64.023571922
ATOM   1381  N1   DC A  44     202.278  69.216  62.415  1.00  0.00           N  
REMARK-SIMTK-COORDS   202.278431427    69.215799975    62.415473753
ATOM   1382  C6   DC A  44     203.344  68.469  62.029  1.00  0.00           C  
REMARK-SIMTK-COORDS   203.344222814    68.469471516    62.029293030
ATOM   1383  C5   DC A  44     204.368  68.199  62.883  1.00  0.00           C  
REMARK-SIMTK-COORDS   204.368284272    68.199082636    62.882543278
ATOM   1384  H1'  DC A  44     200.605  70.366  61.870  1.00  0.00           H  
REMARK-SIMTK-COORDS   200.604989565    70.365754307    61.870123985
ATOM   1385 1H2'  DC A  44     201.725  70.834  59.831  1.00  0.00           H  
REMARK-SIMTK-COORDS   201.724621944    70.834479245    59.831202391
ATOM   1386 2H2'  DC A  44     202.566  69.290  59.821  1.00  0.00           H  
REMARK-SIMTK-COORDS   202.566211488    69.290111796    59.821241422
ATOM   1387  H3'  DC A  44     200.808  68.843  58.249  1.00  0.00           H  
REMARK-SIMTK-COORDS   200.807585587    68.843492865    58.248861229
ATOM   1388  H4'  DC A  44     199.020  67.759  59.873  1.00  0.00           H  
REMARK-SIMTK-COORDS   199.020030500    67.758639346    59.873381052
ATOM   1389 1H5'  DC A  44     200.767  66.051  60.748  1.00  0.00           H  
REMARK-SIMTK-COORDS   200.766819213    66.050752011    60.748368506
ATOM   1390 2H5'  DC A  44     200.403  66.147  59.012  1.00  0.00           H  
REMARK-SIMTK-COORDS   200.402838776    66.146938454    59.012057356
ATOM   1391  H41  DC A  44     206.034  67.938  64.837  1.00  0.00           H  
REMARK-SIMTK-COORDS   206.034464564    67.938473439    64.837199790
ATOM   1392  H42  DC A  44     205.130  68.888  66.047  1.00  0.00           H  
REMARK-SIMTK-COORDS   205.130141044    68.888340716    66.047290749
ATOM   1393  H6   DC A  44     203.380  68.079  61.012  1.00  0.00           H  
REMARK-SIMTK-COORDS   203.379937224    68.079257669    61.011564366
ATOM   1394  H5   DC A  44     205.230  67.608  62.572  1.00  0.00           H  
REMARK-SIMTK-COORDS   205.230010306    67.607526798    62.572453078
ATOM   1395  P    DT A  45     199.637  71.701  58.488  1.00  0.00           P  
REMARK-SIMTK-COORDS   199.636907939    71.701205466    58.487611361
ATOM   1396  OP1  DT A  45     201.000  71.699  57.904  1.00  0.00           O  
REMARK-SIMTK-COORDS   200.999677462    71.699294589    57.903953434
ATOM   1397  OP2  DT A  45     198.589  72.356  57.680  1.00  0.00           O  
REMARK-SIMTK-COORDS   198.588841763    72.355873091    57.679518796
ATOM   1398  O5'  DT A  45     199.687  72.347  59.945  1.00  0.00           O  
REMARK-SIMTK-COORDS   199.687162255    72.347116841    59.945134259
ATOM   1399  O3'  DT A  45     197.864  75.726  61.713  1.00  0.00           O  
REMARK-SIMTK-COORDS   197.864286818    75.725827305    61.712908775
ATOM   1400  C1'  DT A  45     200.330  74.273  62.593  1.00  0.00           C  
REMARK-SIMTK-COORDS   200.329965587    74.273326423    62.592566888
ATOM   1401  C2'  DT A  45     200.072  74.909  61.233  1.00  0.00           C  
REMARK-SIMTK-COORDS   200.071766395    74.908737744    61.233263526
ATOM   1402  C3'  DT A  45     198.579  74.682  61.056  1.00  0.00           C  
REMARK-SIMTK-COORDS   198.578836694    74.681545727    61.055714390
ATOM   1403  C4'  DT A  45     198.360  73.325  61.721  1.00  0.00           C  
REMARK-SIMTK-COORDS   198.360362485    73.324507213    61.720955318
ATOM   1404  C5'  DT A  45     198.581  72.108  60.853  1.00  0.00           C  
REMARK-SIMTK-COORDS   198.581175773    72.107676624    60.852651908
ATOM   1405  O4'  DT A  45     199.330  73.299  62.817  1.00  0.00           O  
REMARK-SIMTK-COORDS   199.329594037    73.299292284    62.817164881
ATOM   1406  O4   DT A  45     205.243  71.814  63.104  1.00  0.00           O  
REMARK-SIMTK-COORDS   205.242754730    71.814225726    63.104082868
ATOM   1407  C4   DT A  45     204.139  72.347  62.939  1.00  0.00           C  
REMARK-SIMTK-COORDS   204.139382908    72.346687605    62.939207250
ATOM   1408  N3   DT A  45     203.542  73.062  63.952  1.00  0.00           N  
REMARK-SIMTK-COORDS   203.542065707    73.061676199    63.951692545
ATOM   1409  C2   DT A  45     202.321  73.704  63.900  1.00  0.00           C  
REMARK-SIMTK-COORDS   202.320690848    73.703779469    63.899848112
ATOM   1410  O2   DT A  45     201.872  74.316  64.852  1.00  0.00           O  
REMARK-SIMTK-COORDS   201.871870271    74.315970551    64.851774143
ATOM   1411  N1   DT A  45     201.652  73.599  62.698  1.00  0.00           N  
REMARK-SIMTK-COORDS   201.652326265    73.598583112    62.698248965
ATOM   1412  C6   DT A  45     202.171  72.905  61.632  1.00  0.00           C  
REMARK-SIMTK-COORDS   202.170555145    72.905452495    61.632422631
ATOM   1413  C5   DT A  45     203.370  72.296  61.719  1.00  0.00           C  
REMARK-SIMTK-COORDS   203.369851138    72.295959150    61.718648985
ATOM   1414  C7   DT A  45     203.979  71.522  60.590  1.00  0.00           C  
REMARK-SIMTK-COORDS   203.978539807    71.522274245    60.589624285
ATOM   1415  H1'  DT A  45     200.260  75.015  63.389  1.00  0.00           H  
REMARK-SIMTK-COORDS   200.260327495    75.015002104    63.389365935
ATOM   1416 1H2'  DT A  45     200.315  75.973  61.220  1.00  0.00           H  
REMARK-SIMTK-COORDS   200.315087815    75.972874005    61.220083858
ATOM   1417 2H2'  DT A  45     200.643  74.432  60.439  1.00  0.00           H  
REMARK-SIMTK-COORDS   200.643110692    74.431683296    60.438582616
ATOM   1418  H3'  DT A  45     198.292  74.654  60.004  1.00  0.00           H  
REMARK-SIMTK-COORDS   198.291875246    74.654257187    60.003594405
ATOM   1419  H4'  DT A  45     197.326  73.302  62.065  1.00  0.00           H  
REMARK-SIMTK-COORDS   197.326123003    73.302401576    62.065119571
ATOM   1420 1H5'  DT A  45     198.805  71.250  61.487  1.00  0.00           H  
REMARK-SIMTK-COORDS   198.804992027    71.250334817    61.487097579
ATOM   1421 2H5'  DT A  45     197.675  71.905  60.284  1.00  0.00           H  
REMARK-SIMTK-COORDS   197.675129285    71.904503118    60.283835339
ATOM   1422  H3   DT A  45     204.058  73.122  64.841  1.00  0.00           H  
REMARK-SIMTK-COORDS   204.058140085    73.122007955    64.841256660
ATOM   1423  H6   DT A  45     201.604  72.846  60.703  1.00  0.00           H  
REMARK-SIMTK-COORDS   201.604169756    72.845740762    60.703331086
ATOM   1424  H71  DT A  45     204.894  71.036  60.932  1.00  0.00           H  
REMARK-SIMTK-COORDS   204.893982602    71.036460950    60.931992410
ATOM   1425  H72  DT A  45     203.274  70.764  60.246  1.00  0.00           H  
REMARK-SIMTK-COORDS   203.274171019    70.764306344    60.246205777
ATOM   1426  H73  DT A  45     204.212  72.199  59.768  1.00  0.00           H  
REMARK-SIMTK-COORDS   204.212278038    72.199355497    59.768149138
ATOM   1427  P    DT A  46     198.155  77.328  61.334  1.00  0.00           P  
REMARK-SIMTK-COORDS   198.154794891    77.328489578    61.333540125
ATOM   1428  OP1  DT A  46     199.026  77.363  60.135  1.00  0.00           O  
REMARK-SIMTK-COORDS   199.026170555    77.363047925    60.134660993
ATOM   1429  OP2  DT A  46     197.034  78.289  61.345  1.00  0.00           O  
REMARK-SIMTK-COORDS   197.033837313    78.289404614    61.345473339
ATOM   1430  O5'  DT A  46     199.048  77.514  62.642  1.00  0.00           O  
REMARK-SIMTK-COORDS   199.048247122    77.514026140    62.641752376
ATOM   1431  O3'  DT A  46     199.146  80.393  65.734  1.00  0.00           O  
REMARK-SIMTK-COORDS   199.146312285    80.393496358    65.734101078
ATOM   1432  C1'  DT A  46     201.313  78.514  64.878  1.00  0.00           C  
REMARK-SIMTK-COORDS   201.313482806    78.513594667    64.878256134
ATOM   1433  C2'  DT A  46     200.591  79.539  64.016  1.00  0.00           C  
REMARK-SIMTK-COORDS   200.591090556    79.539242234    64.015518337
ATOM   1434  C3'  DT A  46     199.191  79.521  64.607  1.00  0.00           C  
REMARK-SIMTK-COORDS   199.190564817    79.520966460    64.607272213
ATOM   1435  C4'  DT A  46     199.008  78.057  65.002  1.00  0.00           C  
REMARK-SIMTK-COORDS   199.007907374    78.057282496    65.002361458
ATOM   1436  C5'  DT A  46     198.493  77.130  63.926  1.00  0.00           C  
REMARK-SIMTK-COORDS   198.493021688    77.130359152    63.925750180
ATOM   1437  O4'  DT A  46     200.348  77.619  65.396  1.00  0.00           O  
REMARK-SIMTK-COORDS   200.347794562    77.619262737    65.395505218
ATOM   1438  O4   DT A  46     205.137  75.543  62.233  1.00  0.00           O  
REMARK-SIMTK-COORDS   205.137234299    75.543156131    62.232553691
ATOM   1439  C4   DT A  46     204.250  76.206  62.781  1.00  0.00           C  
REMARK-SIMTK-COORDS   204.249806329    76.205970082    62.781441899
ATOM   1440  N3   DT A  46     204.398  76.650  64.075  1.00  0.00           N  
REMARK-SIMTK-COORDS   204.398251556    76.650222149    64.075167958
ATOM   1441  C2   DT A  46     203.491  77.396  64.801  1.00  0.00           C  
REMARK-SIMTK-COORDS   203.490984533    77.396039678    64.801366115
ATOM   1442  O2   DT A  46     203.712  77.746  65.947  1.00  0.00           O  
REMARK-SIMTK-COORDS   203.711845616    77.745541087    65.946551753
ATOM   1443  N1   DT A  46     202.324  77.711  64.137  1.00  0.00           N  
REMARK-SIMTK-COORDS   202.324341843    77.711150816    64.137086199
ATOM   1444  C6   DT A  46     202.089  77.311  62.845  1.00  0.00           C  
REMARK-SIMTK-COORDS   202.088533453    77.310974285    62.845099300
ATOM   1445  C5   DT A  46     203.001  76.588  62.165  1.00  0.00           C  
REMARK-SIMTK-COORDS   203.001272123    76.588346318    62.165433985
ATOM   1446  C7   DT A  46     202.793  76.121  60.758  1.00  0.00           C  
REMARK-SIMTK-COORDS   202.792750272    76.121041278    60.757623047
ATOM   1447  H1'  DT A  46     201.811  78.994  65.722  1.00  0.00           H  
REMARK-SIMTK-COORDS   201.810701071    78.994328043    65.721755049
ATOM   1448 1H2'  DT A  46     201.039  80.532  64.089  1.00  0.00           H  
REMARK-SIMTK-COORDS   201.039361341    80.531951136    64.088643833
ATOM   1449 2H2'  DT A  46     200.581  79.261  62.963  1.00  0.00           H  
REMARK-SIMTK-COORDS   200.580927164    79.260574596    62.963009879
ATOM   1450  H3'  DT A  46     198.436  79.829  63.882  1.00  0.00           H  
REMARK-SIMTK-COORDS   198.436362965    79.829346946    63.881924681
ATOM   1451  H4'  DT A  46     198.294  78.037  65.826  1.00  0.00           H  
REMARK-SIMTK-COORDS   198.293651873    78.037391819    65.825788710
ATOM   1452 1H5'  DT A  46     198.786  76.108  64.163  1.00  0.00           H  
REMARK-SIMTK-COORDS   198.786366648    76.107856816    64.162578615
ATOM   1453 2H5'  DT A  46     197.406  77.191  63.890  1.00  0.00           H  
REMARK-SIMTK-COORDS   197.406383344    77.191330910    63.890372864
ATOM   1454  H3   DT A  46     205.276  76.398  64.552  1.00  0.00           H  
REMARK-SIMTK-COORDS   205.275816832    76.398157120    64.552283673
ATOM   1455  H6   DT A  46     201.150  77.580  62.362  1.00  0.00           H  
REMARK-SIMTK-COORDS   201.149599252    77.580063335    62.361816103
ATOM   1456  H71  DT A  46     203.617  75.469  60.464  1.00  0.00           H  
REMARK-SIMTK-COORDS   203.617443733    75.469370207    60.463562659
ATOM   1457  H72  DT A  46     201.855  75.569  60.692  1.00  0.00           H  
REMARK-SIMTK-COORDS   201.855082887    75.568666180    60.692441571
ATOM   1458  H73  DT A  46     202.754  76.982  60.090  1.00  0.00           H  
REMARK-SIMTK-COORDS   202.754251764    76.981607211    60.089911927
ATOM   1459  P    DA A  47     199.599  81.994  65.554  1.00  0.00           P  
REMARK-SIMTK-COORDS   199.599005228    81.993657292    65.553695896
ATOM   1460  OP1  DA A  47     199.767  82.281  64.108  1.00  0.00           O  
REMARK-SIMTK-COORDS   199.767470020    82.280689864    64.108015116
ATOM   1461  OP2  DA A  47     198.881  83.017  66.338  1.00  0.00           O  
REMARK-SIMTK-COORDS   198.881147707    83.017488085    66.337726563
ATOM   1462  O5'  DA A  47     201.026  81.707  66.206  1.00  0.00           O  
REMARK-SIMTK-COORDS   201.025945588    81.706954802    66.205565432
ATOM   1463  O3'  DA A  47     203.267  83.558  69.274  1.00  0.00           O  
REMARK-SIMTK-COORDS   203.267068177    83.558268631    69.273892606
ATOM   1464  C1'  DA A  47     204.250  81.794  67.064  1.00  0.00           C  
REMARK-SIMTK-COORDS   204.250185039    81.794130986    67.064219190
ATOM   1465  C2'  DA A  47     203.463  83.090  66.925  1.00  0.00           C  
REMARK-SIMTK-COORDS   203.462731467    83.090472197    66.925365541
ATOM   1466  C3'  DA A  47     202.559  83.044  68.148  1.00  0.00           C  
REMARK-SIMTK-COORDS   202.559043763    83.043896290    68.148378713
ATOM   1467  C4'  DA A  47     202.254  81.554  68.288  1.00  0.00           C  
REMARK-SIMTK-COORDS   202.253803108    81.553949187    68.288274291
ATOM   1468  C5'  DA A  47     201.085  81.030  67.487  1.00  0.00           C  
REMARK-SIMTK-COORDS   201.085373734    81.030201139    67.487126501
ATOM   1469  O4'  DA A  47     203.473  80.891  67.826  1.00  0.00           O  
REMARK-SIMTK-COORDS   203.473431160    80.890774026    67.825587442
ATOM   1470  N6   DA A  47     206.634  78.848  62.354  1.00  0.00           N  
REMARK-SIMTK-COORDS   206.634225367    78.848472018    62.353891499
ATOM   1471  C6   DA A  47     206.648  79.338  63.606  1.00  0.00           C  
REMARK-SIMTK-COORDS   206.647630740    79.337716197    63.605924018
ATOM   1472  C5   DA A  47     205.568  80.055  64.164  1.00  0.00           C  
REMARK-SIMTK-COORDS   205.568056453    80.054677258    64.163826516
ATOM   1473  N7   DA A  47     204.330  80.414  63.664  1.00  0.00           N  
REMARK-SIMTK-COORDS   204.329512453    80.413563212    63.664326136
ATOM   1474  C8   DA A  47     203.775  81.061  64.646  1.00  0.00           C  
REMARK-SIMTK-COORDS   203.774793865    81.060803241    64.645856386
ATOM   1475  N9   DA A  47     204.560  81.140  65.763  1.00  0.00           N  
REMARK-SIMTK-COORDS   204.560040433    81.139639007    65.763456382
ATOM   1476  C4   DA A  47     205.725  80.484  65.450  1.00  0.00           C  
REMARK-SIMTK-COORDS   205.724668199    80.484258547    65.450112129
ATOM   1477  N3   DA A  47     206.795  80.311  66.248  1.00  0.00           N  
REMARK-SIMTK-COORDS   206.794680224    80.310903092    66.247983767
ATOM   1478  C2   DA A  47     207.730  79.638  65.613  1.00  0.00           C  
REMARK-SIMTK-COORDS   207.730285290    79.637675301    65.612995184
ATOM   1479  N1   DA A  47     207.728  79.148  64.377  1.00  0.00           N  
REMARK-SIMTK-COORDS   207.728483644    79.147555933    64.377167218
ATOM   1480  H1'  DA A  47     205.187  81.961  67.594  1.00  0.00           H  
REMARK-SIMTK-COORDS   205.187276317    81.960680831    67.594256062
ATOM   1481 1H2'  DA A  47     204.108  83.970  66.943  1.00  0.00           H  
REMARK-SIMTK-COORDS   204.107821964    83.970145571    66.943226294
ATOM   1482 2H2'  DA A  47     202.884  83.126  66.005  1.00  0.00           H  
REMARK-SIMTK-COORDS   202.883614574    83.126099286    66.004889395
ATOM   1483  H3'  DA A  47     201.645  83.621  68.002  1.00  0.00           H  
REMARK-SIMTK-COORDS   201.644784025    83.621184710    68.001633318
ATOM   1484  H4'  DA A  47     202.042  81.372  69.342  1.00  0.00           H  
REMARK-SIMTK-COORDS   202.041540416    81.371578445    69.341831818
ATOM   1485 1H5'  DA A  47     201.210  79.959  67.331  1.00  0.00           H  
REMARK-SIMTK-COORDS   201.209562066    79.959188710    67.331220652
ATOM   1486 2H5'  DA A  47     200.163  81.208  68.040  1.00  0.00           H  
REMARK-SIMTK-COORDS   200.163452364    81.207539515    68.039559382
ATOM   1487  H61  DA A  47     207.449  78.333  61.995  1.00  0.00           H  
REMARK-SIMTK-COORDS   207.448951493    78.332948951    61.995162760
ATOM   1488  H62  DA A  47     205.809  78.993  61.755  1.00  0.00           H  
REMARK-SIMTK-COORDS   205.808671426    78.992605284    61.755025662
ATOM   1489  H8   DA A  47     202.778  81.498  64.585  1.00  0.00           H  
REMARK-SIMTK-COORDS   202.778429588    81.498055736    64.584590722
ATOM   1490  H2   DA A  47     208.640  79.454  66.185  1.00  0.00           H  
REMARK-SIMTK-COORDS   208.640318128    79.453605375    66.184632741
ATOM   1491  P    DC A  48     203.872  85.121  69.118  1.00  0.00           P  
REMARK-SIMTK-COORDS   203.872202045    85.120528059    69.117604341
ATOM   1492  OP1  DC A  48     203.394  85.775  67.876  1.00  0.00           O  
REMARK-SIMTK-COORDS   203.394450235    85.775013496    67.875986436
ATOM   1493  OP2  DC A  48     203.866  85.956  70.334  1.00  0.00           O  
REMARK-SIMTK-COORDS   203.866219227    85.956336877    70.333749820
ATOM   1494  O5'  DC A  48     205.330  84.522  68.872  1.00  0.00           O  
REMARK-SIMTK-COORDS   205.330466028    84.521995876    68.871971724
ATOM   1495  O3'  DC A  48     209.113  85.221  70.623  1.00  0.00           O  
REMARK-SIMTK-COORDS   209.112751378    85.220798298    70.623427891
ATOM   1496  C1'  DC A  48     208.499  84.042  67.941  1.00  0.00           C  
REMARK-SIMTK-COORDS   208.498634943    84.042389426    67.940896337
ATOM   1497  C2'  DC A  48     208.057  85.400  68.473  1.00  0.00           C  
REMARK-SIMTK-COORDS   208.057183382    85.399620180    68.473495813
ATOM   1498  C3'  DC A  48     207.860  85.111  69.952  1.00  0.00           C  
REMARK-SIMTK-COORDS   207.859611821    85.110700487    69.952461630
ATOM   1499  C4'  DC A  48     207.328  83.679  69.951  1.00  0.00           C  
REMARK-SIMTK-COORDS   207.328312460    83.679045710    69.950852463
ATOM   1500  C5'  DC A  48     205.835  83.516  69.788  1.00  0.00           C  
REMARK-SIMTK-COORDS   205.835392581    83.516452133    69.787568773
ATOM   1501  O4'  DC A  48     207.995  83.048  68.812  1.00  0.00           O  
REMARK-SIMTK-COORDS   207.995405103    83.048078265    68.811543247
ATOM   1502  N4   DC A  48     206.802  82.842  62.823  1.00  0.00           N  
REMARK-SIMTK-COORDS   206.802355130    82.842265930    62.823289241
ATOM   1503  C4   DC A  48     207.180  83.144  64.056  1.00  0.00           C  
REMARK-SIMTK-COORDS   207.180341325    83.143972616    64.055827075
ATOM   1504  N3   DC A  48     208.407  82.784  64.450  1.00  0.00           N  
REMARK-SIMTK-COORDS   208.407471383    82.784030332    64.449616830
ATOM   1505  C2   DC A  48     208.847  83.065  65.702  1.00  0.00           C  
REMARK-SIMTK-COORDS   208.846501900    83.064829576    65.701685914
ATOM   1506  O2   DC A  48     209.975  82.744  66.096  1.00  0.00           O  
REMARK-SIMTK-COORDS   209.974780245    82.744057871    66.095541839
ATOM   1507  N1   DC A  48     207.997  83.744  66.572  1.00  0.00           N  
REMARK-SIMTK-COORDS   207.996952234    83.743552059    66.572266845
ATOM   1508  C6   DC A  48     206.752  84.115  66.180  1.00  0.00           C  
REMARK-SIMTK-COORDS   206.751717903    84.114606039    66.180140075
ATOM   1509  C5   DC A  48     206.292  83.847  64.928  1.00  0.00           C  
REMARK-SIMTK-COORDS   206.292137451    83.846713989    64.928394231
ATOM   1510  H1'  DC A  48     209.586  83.961  67.931  1.00  0.00           H  
REMARK-SIMTK-COORDS   209.586161367    83.961090604    67.931421109
ATOM   1511 1H2'  DC A  48     208.814  86.171  68.317  1.00  0.00           H  
REMARK-SIMTK-COORDS   208.813588456    86.171252455    68.317162849
ATOM   1512 2H2'  DC A  48     207.135  85.746  68.009  1.00  0.00           H  
REMARK-SIMTK-COORDS   207.134924274    85.746228122    68.009130576
ATOM   1513  H3'  DC A  48     207.144  85.795  70.410  1.00  0.00           H  
REMARK-SIMTK-COORDS   207.143501250    85.795219221    70.409576224
ATOM   1514  H4'  DC A  48     207.608  83.236  70.907  1.00  0.00           H  
REMARK-SIMTK-COORDS   207.607784021    83.236339526    70.907473016
ATOM   1515 1H5'  DC A  48     205.624  82.523  69.394  1.00  0.00           H  
REMARK-SIMTK-COORDS   205.624392954    82.522679935    69.393999241
ATOM   1516 2H5'  DC A  48     205.355  83.628  70.759  1.00  0.00           H  
REMARK-SIMTK-COORDS   205.354794320    83.628086682    70.758514723
ATOM   1517  H41  DC A  48     205.863  83.107  62.492  1.00  0.00           H  
REMARK-SIMTK-COORDS   205.862832430    83.107374666    62.492448713
ATOM   1518  H42  DC A  48     207.446  82.340  62.196  1.00  0.00           H  
REMARK-SIMTK-COORDS   207.446124730    82.339624969    62.195607184
ATOM   1519  H6   DC A  48     206.106  84.640  66.885  1.00  0.00           H  
REMARK-SIMTK-COORDS   206.106383138    84.640253729    66.884804213
ATOM   1520  H5   DC A  48     205.296  84.152  64.608  1.00  0.00           H  
REMARK-SIMTK-COORDS   205.295729630    84.151550089    64.607594595
ATOM   1521  P    DA A  49     210.118  86.657  70.509  1.00  0.00           P  
REMARK-SIMTK-COORDS   210.117679380    86.656822553    70.508581414
ATOM   1522  OP1  DA A  49     209.257  87.684  69.873  1.00  0.00           O  
REMARK-SIMTK-COORDS   209.256732117    87.683997227    69.872623083
ATOM   1523  OP2  DA A  49     210.917  87.107  71.665  1.00  0.00           O  
REMARK-SIMTK-COORDS   210.917005530    87.107398260    71.664571136
ATOM   1524  O5'  DA A  49     211.069  86.008  69.406  1.00  0.00           O  
REMARK-SIMTK-COORDS   211.069310163    86.007975179    69.405546084
ATOM   1525  O3'  DA A  49     215.262  85.789  68.921  1.00  0.00           O  
REMARK-SIMTK-COORDS   215.262333252    85.788672111    68.920686787
ATOM   1526  C1'  DA A  49     213.135  85.493  66.835  1.00  0.00           C  
REMARK-SIMTK-COORDS   213.135285498    85.492850762    66.835137799
ATOM   1527  C2'  DA A  49     213.355  86.680  67.764  1.00  0.00           C  
REMARK-SIMTK-COORDS   213.354622243    86.680106818    67.763673447
ATOM   1528  C3'  DA A  49     213.857  86.003  69.030  1.00  0.00           C  
REMARK-SIMTK-COORDS   213.856984285    86.002548389    69.029820735
ATOM   1529  C4'  DA A  49     213.072  84.693  69.048  1.00  0.00           C  
REMARK-SIMTK-COORDS   213.071957577    84.692554055    69.048066572
ATOM   1530  C5'  DA A  49     211.707  84.737  69.693  1.00  0.00           C  
REMARK-SIMTK-COORDS   211.706847828    84.737196870    69.692938180
ATOM   1531  O4'  DA A  49     212.911  84.349  67.635  1.00  0.00           O  
REMARK-SIMTK-COORDS   212.911042131    84.348620927    67.634847119
ATOM   1532  N6   DA A  49     209.140  85.532  62.299  1.00  0.00           N  
REMARK-SIMTK-COORDS   209.139560691    85.532363439    62.298579189
ATOM   1533  C6   DA A  49     210.329  85.253  62.859  1.00  0.00           C  
REMARK-SIMTK-COORDS   210.329139963    85.253171355    62.859005757
ATOM   1534  C5   DA A  49     210.648  85.585  64.193  1.00  0.00           C  
REMARK-SIMTK-COORDS   210.648496826    85.584690061    64.192750688
ATOM   1535  N7   DA A  49     209.928  86.203  65.198  1.00  0.00           N  
REMARK-SIMTK-COORDS   209.928043205    86.203365647    65.197976085
ATOM   1536  C8   DA A  49     210.753  86.225  66.203  1.00  0.00           C  
REMARK-SIMTK-COORDS   210.752882090    86.225142860    66.202565836
ATOM   1537  N9   DA A  49     211.964  85.649  65.930  1.00  0.00           N  
REMARK-SIMTK-COORDS   211.963588421    85.649106111    65.930116127
ATOM   1538  C4   DA A  49     211.895  85.232  64.624  1.00  0.00           C  
REMARK-SIMTK-COORDS   211.894582076    85.231693397    64.624332550
ATOM   1539  N3   DA A  49     212.860  84.610  63.922  1.00  0.00           N  
REMARK-SIMTK-COORDS   212.860101001    84.610263576    63.922068224
ATOM   1540  C2   DA A  49     212.444  84.363  62.698  1.00  0.00           C  
REMARK-SIMTK-COORDS   212.443822846    84.362786411    62.698438153
ATOM   1541  N1   DA A  49     211.271  84.632  62.133  1.00  0.00           N  
REMARK-SIMTK-COORDS   211.270863693    84.631932978    62.133444391
ATOM   1542  H1'  DA A  49     214.017  85.307  66.223  1.00  0.00           H  
REMARK-SIMTK-COORDS   214.017040467    85.307099724    66.222910125
ATOM   1543 1H2'  DA A  49     214.092  87.382  67.371  1.00  0.00           H  
REMARK-SIMTK-COORDS   214.092151875    87.381582471    67.370903857
ATOM   1544 2H2'  DA A  49     212.438  87.236  67.948  1.00  0.00           H  
REMARK-SIMTK-COORDS   212.437628260    87.236070726    67.947923735
ATOM   1545  H3'  DA A  49     213.650  86.598  69.920  1.00  0.00           H  
REMARK-SIMTK-COORDS   213.649951076    86.598247962    69.920296040
ATOM   1546  H4'  DA A  49     213.675  83.970  69.598  1.00  0.00           H  
REMARK-SIMTK-COORDS   213.674716542    83.969610891    69.597914562
ATOM   1547 1H5'  DA A  49     211.098  83.924  69.299  1.00  0.00           H  
REMARK-SIMTK-COORDS   211.098213658    83.923894859    69.299363173
ATOM   1548 2H5'  DA A  49     211.815  84.615  70.770  1.00  0.00           H  
REMARK-SIMTK-COORDS   211.814819339    84.615383727    70.770005360
ATOM   1549  H61  DA A  49     208.958  85.269  61.321  1.00  0.00           H  
REMARK-SIMTK-COORDS   208.958074602    85.269309350    61.320778419
ATOM   1550  H62  DA A  49     208.412  86.011  62.849  1.00  0.00           H  
REMARK-SIMTK-COORDS   208.412398087    86.011311469    62.848849424
ATOM   1551  H8   DA A  49     210.503  86.660  67.170  1.00  0.00           H  
REMARK-SIMTK-COORDS   210.503192722    86.659946904    67.170184388
ATOM   1552  H2   DA A  49     213.166  83.862  62.053  1.00  0.00           H  
REMARK-SIMTK-COORDS   213.166492931    83.862379153    62.053340080
ATOM   1553  P    DC A  50     216.227  87.228  68.613  1.00  0.00           P  
REMARK-SIMTK-COORDS   216.227439144    87.228326046    68.613155216
ATOM   1554  OP1  DC A  50     215.421  88.468  68.712  1.00  0.00           O  
REMARK-SIMTK-COORDS   215.420661245    88.468332976    68.711670364
ATOM   1555  OP2  DC A  50     217.561  87.272  69.244  1.00  0.00           O  
REMARK-SIMTK-COORDS   217.561009557    87.271625341    69.243502045
ATOM   1556  O5'  DC A  50     216.360  86.804  67.081  1.00  0.00           O  
REMARK-SIMTK-COORDS   216.359799309    86.804377025    67.080883043
ATOM   1557  O3'  DC A  50     219.635  86.301  64.457  1.00  0.00           O  
REMARK-SIMTK-COORDS   219.634580849    86.301338812    64.457075805
ATOM   1558  C1'  DC A  50     216.762  86.788  63.768  1.00  0.00           C  
REMARK-SIMTK-COORDS   216.762138600    86.787818336    63.768472002
ATOM   1559  C2'  DC A  50     217.660  87.655  64.642  1.00  0.00           C  
REMARK-SIMTK-COORDS   217.659584298    87.655499679    64.641591299
ATOM   1560  C3'  DC A  50     218.543  86.619  65.317  1.00  0.00           C  
REMARK-SIMTK-COORDS   218.542588546    86.619092780    65.316878821
ATOM   1561  C4'  DC A  50     217.594  85.438  65.508  1.00  0.00           C  
REMARK-SIMTK-COORDS   217.594238975    85.437561209    65.508015522
ATOM   1562  C5'  DC A  50     216.756  85.445  66.765  1.00  0.00           C  
REMARK-SIMTK-COORDS   216.755911653    85.445163879    66.764621069
ATOM   1563  O4'  DC A  50     216.702  85.500  64.350  1.00  0.00           O  
REMARK-SIMTK-COORDS   216.702274628    85.499993130    64.349715103
ATOM   1564  N4   DC A  50     211.588  88.616  63.141  1.00  0.00           N  
REMARK-SIMTK-COORDS   211.587839879    88.615514448    63.140997964
ATOM   1565  C4   DC A  50     212.827  88.187  63.322  1.00  0.00           C  
REMARK-SIMTK-COORDS   212.827451631    88.187102951    63.322316175
ATOM   1566  N3   DC A  50     213.463  87.626  62.287  1.00  0.00           N  
REMARK-SIMTK-COORDS   213.462973027    87.625753471    62.287194773
ATOM   1567  C2   DC A  50     214.733  87.167  62.416  1.00  0.00           C  
REMARK-SIMTK-COORDS   214.732642293    87.166927937    62.416392622
ATOM   1568  O2   DC A  50     215.346  86.642  61.479  1.00  0.00           O  
REMARK-SIMTK-COORDS   215.346009468    86.642123149    61.478634848
ATOM   1569  N1   DC A  50     215.369  87.297  63.649  1.00  0.00           N  
REMARK-SIMTK-COORDS   215.369111777    87.296974502    63.648587610
ATOM   1570  C6   DC A  50     214.733  87.867  64.703  1.00  0.00           C  
REMARK-SIMTK-COORDS   214.732759687    87.867429424    64.702954813
ATOM   1571  C5   DC A  50     213.461  88.338  64.595  1.00  0.00           C  
REMARK-SIMTK-COORDS   213.461119190    88.337685128    64.595075160
ATOM   1572  H1'  DC A  50     217.176  86.684  62.765  1.00  0.00           H  
REMARK-SIMTK-COORDS   217.175538483    86.684114472    62.764599975
ATOM   1573 1H2'  DC A  50     218.252  88.360  64.054  1.00  0.00           H  
REMARK-SIMTK-COORDS   218.251949293    88.359942919    64.054336300
ATOM   1574 2H2'  DC A  50     217.094  88.233  65.372  1.00  0.00           H  
REMARK-SIMTK-COORDS   217.093630690    88.232510422    65.371720820
ATOM   1575  H3'  DC A  50     218.928  86.973  66.274  1.00  0.00           H  
REMARK-SIMTK-COORDS   218.927595024    86.973004667    66.274401869
ATOM   1576  H4'  DC A  50     218.209  84.537  65.525  1.00  0.00           H  
REMARK-SIMTK-COORDS   218.209251454    84.537174112    65.524710586
ATOM   1577 1H5'  DC A  50     215.869  84.832  66.607  1.00  0.00           H  
REMARK-SIMTK-COORDS   215.869380930    84.831718923    66.607301131
ATOM   1578 2H5'  DC A  50     217.339  85.031  67.586  1.00  0.00           H  
REMARK-SIMTK-COORDS   217.338586630    85.030872106    67.586220240
ATOM   1579  H41  DC A  50     211.074  89.052  63.920  1.00  0.00           H  
REMARK-SIMTK-COORDS   211.073915815    89.052400215    63.920391242
ATOM   1580  H42  DC A  50     211.136  88.509  62.222  1.00  0.00           H  
REMARK-SIMTK-COORDS   211.135514222    88.509428226    62.221639919
ATOM   1581  H6   DC A  50     215.254  87.951  65.657  1.00  0.00           H  
REMARK-SIMTK-COORDS   215.253924825    87.951192430    65.657252806
ATOM   1582  H5   DC A  50     212.951  88.805  65.438  1.00  0.00           H  
REMARK-SIMTK-COORDS   212.950633785    88.804614397    65.437718447
ATOM   1583  P    DA A  51     220.727  87.611  63.766  1.00  0.00           P  
REMARK-SIMTK-COORDS   220.727111850    87.610537937    63.766247664
ATOM   1584  OP1  DA A  51     220.394  88.849  64.512  1.00  0.00           O  
REMARK-SIMTK-COORDS   220.393796661    88.849130755    64.511599805
ATOM   1585  OP2  DA A  51     222.164  87.344  63.563  1.00  0.00           O  
REMARK-SIMTK-COORDS   222.164457087    87.344313906    63.562737378
ATOM   1586  O5'  DA A  51     219.968  87.617  62.364  1.00  0.00           O  
REMARK-SIMTK-COORDS   219.968446761    87.617287421    62.363510081
ATOM   1587  O3'  DA A  51     221.257  87.539  58.339  1.00  0.00           O  
REMARK-SIMTK-COORDS   221.257113329    87.538508489    58.338866326
ATOM   1588  C1'  DA A  51     218.633  88.480  59.429  1.00  0.00           C  
REMARK-SIMTK-COORDS   218.632981654    88.480418142    59.428864565
ATOM   1589  C2'  DA A  51     220.020  88.979  59.811  1.00  0.00           C  
REMARK-SIMTK-COORDS   220.020417347    88.978970458    59.811397944
ATOM   1590  C3'  DA A  51     220.855  87.712  59.696  1.00  0.00           C  
REMARK-SIMTK-COORDS   220.854615382    87.711976952    59.695539866
ATOM   1591  C4'  DA A  51     219.886  86.624  60.155  1.00  0.00           C  
REMARK-SIMTK-COORDS   219.885744727    86.624499144    60.155286177
ATOM   1592  C5'  DA A  51     219.822  86.367  61.642  1.00  0.00           C  
REMARK-SIMTK-COORDS   219.822135650    86.367339400    61.642296517
ATOM   1593  O4'  DA A  51     218.575  87.095  59.705  1.00  0.00           O  
REMARK-SIMTK-COORDS   218.575260308    87.094982089    59.705120221
ATOM   1594  N6   DA A  51     213.531  91.083  61.363  1.00  0.00           N  
REMARK-SIMTK-COORDS   213.530627389    91.083115405    61.362692353
ATOM   1595  C6   DA A  51     214.317  90.505  60.439  1.00  0.00           C  
REMARK-SIMTK-COORDS   214.317421446    90.504596322    60.438898121
ATOM   1596  C5   DA A  51     215.628  90.060  60.713  1.00  0.00           C  
REMARK-SIMTK-COORDS   215.628179182    90.060324775    60.713317418
ATOM   1597  N7   DA A  51     216.395  90.072  61.864  1.00  0.00           N  
REMARK-SIMTK-COORDS   216.395000551    90.071939238    61.864030715
ATOM   1598  C8   DA A  51     217.515  89.524  61.496  1.00  0.00           C  
REMARK-SIMTK-COORDS   217.514822086    89.523553879    61.496189410
ATOM   1599  N9   DA A  51     217.531  89.139  60.183  1.00  0.00           N  
REMARK-SIMTK-COORDS   217.531240850    89.138581365    60.183412358
ATOM   1600  C4   DA A  51     216.304  89.486  59.676  1.00  0.00           C  
REMARK-SIMTK-COORDS   216.304331572    89.486261443    59.675595279
ATOM   1601  N3   DA A  51     215.869  89.302  58.415  1.00  0.00           N  
REMARK-SIMTK-COORDS   215.869029336    89.301528517    58.415451355
ATOM   1602  C2   DA A  51     214.643  89.761  58.287  1.00  0.00           C  
REMARK-SIMTK-COORDS   214.642791826    89.761468071    58.286609683
ATOM   1603  N1   DA A  51     213.855  90.333  59.192  1.00  0.00           N  
REMARK-SIMTK-COORDS   213.854531707    90.333338836    59.191651568
ATOM   1604  H1'  DA A  51     218.448  88.619  58.364  1.00  0.00           H  
REMARK-SIMTK-COORDS   218.447575987    88.618563813    58.364271445
ATOM   1605 1H2'  DA A  51     220.382  89.754  59.135  1.00  0.00           H  
REMARK-SIMTK-COORDS   220.382378297    89.754383503    59.134637365
ATOM   1606 2H2'  DA A  51     220.051  89.383  60.821  1.00  0.00           H  
REMARK-SIMTK-COORDS   220.050799610    89.383424310    60.821059273
ATOM   1607  H3'  DA A  51     221.739  87.747  60.334  1.00  0.00           H  
REMARK-SIMTK-COORDS   221.739169439    87.746809158    60.333519363
ATOM   1608  H4'  DA A  51     220.197  85.698  59.672  1.00  0.00           H  
REMARK-SIMTK-COORDS   220.196520249    85.698240605    59.671797095
ATOM   1609 1H5'  DA A  51     218.863  85.913  61.886  1.00  0.00           H  
REMARK-SIMTK-COORDS   218.862565486    85.912938276    61.886308237
ATOM   1610 2H5'  DA A  51     220.624  85.685  61.923  1.00  0.00           H  
REMARK-SIMTK-COORDS   220.623588444    85.685061131    61.922902614
ATOM   1611  H61  DA A  51     212.582  91.390  61.110  1.00  0.00           H  
REMARK-SIMTK-COORDS   212.581882343    91.390006962    61.109849698
ATOM   1612  H62  DA A  51     213.880  91.220  62.322  1.00  0.00           H  
REMARK-SIMTK-COORDS   213.880113458    91.220054331    62.321890569
ATOM   1613  H8   DA A  51     218.360  89.383  62.170  1.00  0.00           H  
REMARK-SIMTK-COORDS   218.359805481    89.382843173    62.169901931
ATOM   1614  H2   DA A  51     214.209  89.657  57.292  1.00  0.00           H  
REMARK-SIMTK-COORDS   214.208832159    89.657236471    57.291810316
ATOM   1615  P    DT A  52     222.173  88.911  57.474  1.00  0.00           P  
REMARK-SIMTK-COORDS   222.172850401    88.910517192    57.473703984
ATOM   1616  OP1  DT A  52     222.541  89.930  58.485  1.00  0.00           O  
REMARK-SIMTK-COORDS   222.541401921    89.929982096    58.484971548
ATOM   1617  OP2  DT A  52     223.218  88.572  56.487  1.00  0.00           O  
REMARK-SIMTK-COORDS   223.217603193    88.572286634    56.486719844
ATOM   1618  O5'  DT A  52     220.840  89.366  56.725  1.00  0.00           O  
REMARK-SIMTK-COORDS   220.840208353    89.366361536    56.725124592
ATOM   1619  O3'  DT A  52     219.900  90.245  52.699  1.00  0.00           O  
REMARK-SIMTK-COORDS   219.899797373    90.244706978    52.699243014
ATOM   1620  C1'  DT A  52     218.453  91.107  55.174  1.00  0.00           C  
REMARK-SIMTK-COORDS   218.453393566    91.107352963    55.174497937
ATOM   1621  C2'  DT A  52     219.917  91.350  54.832  1.00  0.00           C  
REMARK-SIMTK-COORDS   219.917022691    91.349682867    54.832173527
ATOM   1622  C3'  DT A  52     220.276  90.087  54.065  1.00  0.00           C  
REMARK-SIMTK-COORDS   220.276392412    90.086821169    54.065353642
ATOM   1623  C4'  DT A  52     219.451  89.014  54.772  1.00  0.00           C  
REMARK-SIMTK-COORDS   219.450875059    89.013956963    54.771974824
ATOM   1624  C5'  DT A  52     220.080  88.375  55.988  1.00  0.00           C  
REMARK-SIMTK-COORDS   220.080300941    88.374763119    55.987968364
ATOM   1625  O4'  DT A  52     218.233  89.711  55.187  1.00  0.00           O  
REMARK-SIMTK-COORDS   218.232652676    89.710555798    55.187191984
ATOM   1626  O4   DT A  52     216.851  93.126  60.053  1.00  0.00           O  
REMARK-SIMTK-COORDS   216.850824233    93.126372916    60.052986633
ATOM   1627  C4   DT A  52     217.257  92.660  58.982  1.00  0.00           C  
REMARK-SIMTK-COORDS   217.256558928    92.660115485    58.982420257
ATOM   1628  N3   DT A  52     216.465  92.683  57.857  1.00  0.00           N  
REMARK-SIMTK-COORDS   216.465057717    92.682964219    57.857197271
ATOM   1629  C2   DT A  52     216.795  92.201  56.606  1.00  0.00           C  
REMARK-SIMTK-COORDS   216.794584145    92.200877054    56.605899826
ATOM   1630  O2   DT A  52     216.025  92.266  55.665  1.00  0.00           O  
REMARK-SIMTK-COORDS   216.024562149    92.266412309    55.665074519
ATOM   1631  N1   DT A  52     218.051  91.643  56.504  1.00  0.00           N  
REMARK-SIMTK-COORDS   218.051337246    91.642518314    56.503796159
ATOM   1632  C6   DT A  52     218.910  91.576  57.573  1.00  0.00           C  
REMARK-SIMTK-COORDS   218.909995164    91.575724623    57.573011845
ATOM   1633  C5   DT A  52     218.555  92.063  58.779  1.00  0.00           C  
REMARK-SIMTK-COORDS   218.555132034    92.062801660    58.778854338
ATOM   1634  C7   DT A  52     219.450  92.010  59.979  1.00  0.00           C  
REMARK-SIMTK-COORDS   219.449832896    92.010277672    59.979078733
ATOM   1635  H1'  DT A  52     217.799  91.543  54.419  1.00  0.00           H  
REMARK-SIMTK-COORDS   217.798723459    91.543143956    54.418644603
ATOM   1636 1H2'  DT A  52     220.057  92.240  54.217  1.00  0.00           H  
REMARK-SIMTK-COORDS   220.056892323    92.240427469    54.216726096
ATOM   1637 2H2'  DT A  52     220.536  91.464  55.721  1.00  0.00           H  
REMARK-SIMTK-COORDS   220.535985893    91.464245084    55.720595191
ATOM   1638  H3'  DT A  52     221.343  89.863  54.123  1.00  0.00           H  
REMARK-SIMTK-COORDS   221.342644101    89.863464644    54.122513053
ATOM   1639  H4'  DT A  52     219.264  88.225  54.043  1.00  0.00           H  
REMARK-SIMTK-COORDS   219.264089567    88.225381255    54.042695362
ATOM   1640 1H5'  DT A  52     219.296  87.965  56.624  1.00  0.00           H  
REMARK-SIMTK-COORDS   219.296017419    87.964912353    56.624027879
ATOM   1641 2H5'  DT A  52     220.739  87.569  55.668  1.00  0.00           H  
REMARK-SIMTK-COORDS   220.738899839    87.568659142    55.668287478
ATOM   1642  H3   DT A  52     215.529  93.100  57.959  1.00  0.00           H  
REMARK-SIMTK-COORDS   215.528830634    93.100489520    57.959415050
ATOM   1643  H6   DT A  52     219.892  91.121  57.446  1.00  0.00           H  
REMARK-SIMTK-COORDS   219.892375755    91.121436583    57.446048268
ATOM   1644  H71  DT A  52     218.906  92.366  60.856  1.00  0.00           H  
REMARK-SIMTK-COORDS   218.905595309    92.366057716    60.855715493
ATOM   1645  H72  DT A  52     219.773  90.983  60.147  1.00  0.00           H  
REMARK-SIMTK-COORDS   219.773427151    90.982869532    60.147323412
ATOM   1646  H73  DT A  52     220.322  92.643  59.812  1.00  0.00           H  
REMARK-SIMTK-COORDS   220.321621562    92.642626435    59.811706205
ATOM   1647  P    DG A  53     220.431  91.750  51.621  1.00  0.00           P  
REMARK-SIMTK-COORDS   220.431246243    91.749821589    51.620889582
ATOM   1648  OP1  DG A  53     221.481  92.419  52.426  1.00  0.00           O  
REMARK-SIMTK-COORDS   221.480762956    92.418892184    52.426007095
ATOM   1649  OP2  DG A  53     220.721  91.596  50.182  1.00  0.00           O  
REMARK-SIMTK-COORDS   220.720542971    91.595688299    50.181529887
ATOM   1650  O5'  DG A  53     219.045  92.512  51.821  1.00  0.00           O  
REMARK-SIMTK-COORDS   219.044566096    92.511745628    51.820824395
ATOM   1651  O3'  DG A  53     216.408  94.528  49.205  1.00  0.00           O  
REMARK-SIMTK-COORDS   216.407760589    94.527786495    49.204582444
ATOM   1652  C1'  DG A  53     216.660  94.820  52.173  1.00  0.00           C  
REMARK-SIMTK-COORDS   216.660253269    94.819796641    52.172675017
ATOM   1653  C2'  DG A  53     217.757  95.009  51.132  1.00  0.00           C  
REMARK-SIMTK-COORDS   217.756801688    95.008818319    51.132414776
ATOM   1654  C3'  DG A  53     217.382  93.973  50.086  1.00  0.00           C  
REMARK-SIMTK-COORDS   217.381939315    93.972541902    50.085532076
ATOM   1655  C4'  DG A  53     216.816  92.830  50.925  1.00  0.00           C  
REMARK-SIMTK-COORDS   216.816086501    92.829584625    50.924844447
ATOM   1656  C5'  DG A  53     217.815  91.831  51.459  1.00  0.00           C  
REMARK-SIMTK-COORDS   217.815065261    91.830718523    51.459329196
ATOM   1657  O4'  DG A  53     216.172  93.497  52.056  1.00  0.00           O  
REMARK-SIMTK-COORDS   216.171876401    93.497409772    52.055816118
ATOM   1658  N2   DG A  53     213.476  97.184  55.650  1.00  0.00           N  
REMARK-SIMTK-COORDS   213.475939572    97.184353348    55.650342607
ATOM   1659  O6   DG A  53     217.270  96.186  58.018  1.00  0.00           O  
REMARK-SIMTK-COORDS   217.269826683    96.185816962    58.018238441
ATOM   1660  C6   DG A  53     216.715  96.120  56.921  1.00  0.00           C  
REMARK-SIMTK-COORDS   216.714521781    96.120216182    56.921083482
ATOM   1661  C5   DG A  53     217.197  95.575  55.710  1.00  0.00           C  
REMARK-SIMTK-COORDS   217.197015442    95.575461928    55.709897423
ATOM   1662  N7   DG A  53     218.420  94.967  55.419  1.00  0.00           N  
REMARK-SIMTK-COORDS   218.419885587    94.966637776    55.419030171
ATOM   1663  C8   DG A  53     218.322  94.652  54.153  1.00  0.00           C  
REMARK-SIMTK-COORDS   218.322480924    94.652456995    54.152791343
ATOM   1664  N9   DG A  53     217.123  95.010  53.574  1.00  0.00           N  
REMARK-SIMTK-COORDS   217.123280127    95.009855534    53.574040332
ATOM   1665  C4   DG A  53     216.397  95.605  54.582  1.00  0.00           C  
REMARK-SIMTK-COORDS   216.397193936    95.604859359    54.581823688
ATOM   1666  N3   DG A  53     215.145  96.116  54.457  1.00  0.00           N  
REMARK-SIMTK-COORDS   215.144661656    96.116406538    54.456754228
ATOM   1667  C2   DG A  53     214.694  96.637  55.595  1.00  0.00           C  
REMARK-SIMTK-COORDS   214.693569402    96.636568063    55.594863962
ATOM   1668  N1   DG A  53     215.418  96.642  56.771  1.00  0.00           N  
REMARK-SIMTK-COORDS   215.418047953    96.641678545    56.770798361
ATOM   1669  H1'  DG A  53     215.829  95.502  51.992  1.00  0.00           H  
REMARK-SIMTK-COORDS   215.828750896    95.501920692    51.991513254
ATOM   1670 1H2'  DG A  53     217.759  96.015  50.712  1.00  0.00           H  
REMARK-SIMTK-COORDS   217.758667563    96.015144514    50.712474175
ATOM   1671 2H2'  DG A  53     218.749  94.821  51.540  1.00  0.00           H  
REMARK-SIMTK-COORDS   218.749151742    94.820773634    51.539546900
ATOM   1672  H3'  DG A  53     218.247  93.645  49.507  1.00  0.00           H  
REMARK-SIMTK-COORDS   218.247238040    93.645347342    49.506893297
ATOM   1673  H4'  DG A  53     216.113  92.289  50.292  1.00  0.00           H  
REMARK-SIMTK-COORDS   216.112529726    92.289144333    50.291619246
ATOM   1674 1H5'  DG A  53     217.396  91.339  52.337  1.00  0.00           H  
REMARK-SIMTK-COORDS   217.395677306    91.338752180    52.336705319
ATOM   1675 2H5'  DG A  53     218.020  91.083  50.694  1.00  0.00           H  
REMARK-SIMTK-COORDS   218.019540923    91.083426465    50.694030376
ATOM   1676  H21  DG A  53     212.886  97.212  54.809  1.00  0.00           H  
REMARK-SIMTK-COORDS   212.885789404    97.212222152    54.808621093
ATOM   1677  H22  DG A  53     213.129  97.580  56.536  1.00  0.00           H  
REMARK-SIMTK-COORDS   213.129204704    97.579655911    56.535806787
ATOM   1678  H8   DG A  53     219.120  94.151  53.604  1.00  0.00           H  
REMARK-SIMTK-COORDS   219.119717511    94.151102141    53.603694691
ATOM   1679  H1   DG A  53     214.973  97.059  57.600  1.00  0.00           H  
REMARK-SIMTK-COORDS   214.973030570    97.059195004    57.599985635
ATOM   1680  P    DA A  54     216.961  96.115  48.408  1.00  0.00           P  
REMARK-SIMTK-COORDS   216.961288727    96.115298158    48.408204705
ATOM   1681  OP1  DA A  54     218.383  96.467  48.646  1.00  0.00           O  
REMARK-SIMTK-COORDS   218.382764810    96.467098269    48.645698767
ATOM   1682  OP2  DA A  54     216.469  96.305  47.030  1.00  0.00           O  
REMARK-SIMTK-COORDS   216.468931510    96.304916716    47.029842571
ATOM   1683  O5'  DA A  54     216.040  96.918  49.433  1.00  0.00           O  
REMARK-SIMTK-COORDS   216.039746926    96.917597833    49.433078814
ATOM   1684  O3'  DA A  54     212.934  99.748  48.979  1.00  0.00           O  
REMARK-SIMTK-COORDS   212.933988215    99.748208169    48.978619845
ATOM   1685  C1'  DA A  54     214.663  99.259  51.373  1.00  0.00           C  
REMARK-SIMTK-COORDS   214.662672400    99.258690513    51.373067684
ATOM   1686  C2'  DA A  54     215.121  99.609  49.964  1.00  0.00           C  
REMARK-SIMTK-COORDS   215.121080239    99.609224129    49.963510151
ATOM   1687  C3'  DA A  54     214.078  98.907  49.108  1.00  0.00           C  
REMARK-SIMTK-COORDS   214.077563632    98.906672623    49.107895475
ATOM   1688  C4'  DA A  54     213.777  97.642  49.909  1.00  0.00           C  
REMARK-SIMTK-COORDS   213.777471863    97.641560506    49.909220168
ATOM   1689  C5'  DA A  54     214.683  96.458  49.659  1.00  0.00           C  
REMARK-SIMTK-COORDS   214.682577702    96.458456684    49.659368678
ATOM   1690  O4'  DA A  54     213.923  98.056  51.305  1.00  0.00           O  
REMARK-SIMTK-COORDS   213.922950779    98.055658282    51.305190052
ATOM   1691  N6   DA A  54     218.416  98.992  56.104  1.00  0.00           N  
REMARK-SIMTK-COORDS   218.416436372    98.992056040    56.104442125
ATOM   1692  C6   DA A  54     217.265  99.318  55.492  1.00  0.00           C  
REMARK-SIMTK-COORDS   217.265069227    99.318215250    55.491988970
ATOM   1693  C5   DA A  54     217.011  99.040  54.132  1.00  0.00           C  
REMARK-SIMTK-COORDS   217.010588425    99.039642264    54.132428154
ATOM   1694  N7   DA A  54     217.762  98.419  53.151  1.00  0.00           N  
REMARK-SIMTK-COORDS   217.761812575    98.419016842    53.151215963
ATOM   1695  C8   DA A  54     216.994  98.457  52.103  1.00  0.00           C  
REMARK-SIMTK-COORDS   216.994395487    98.456720262    52.102558028
ATOM   1696  N9   DA A  54     215.782  99.048  52.332  1.00  0.00           N  
REMARK-SIMTK-COORDS   215.782109839    99.048108471    52.331644245
ATOM   1697  C4   DA A  54     215.793  99.425  53.651  1.00  0.00           C  
REMARK-SIMTK-COORDS   215.792626883    99.425320056    53.651366493
ATOM   1698  N3   DA A  54     214.806 100.050  54.322  1.00  0.00           N  
REMARK-SIMTK-COORDS   214.806474902   100.049606975    54.321700077
ATOM   1699  C2   DA A  54     215.167 100.258  55.570  1.00  0.00           C  
REMARK-SIMTK-COORDS   215.167108611   100.257852720    55.570051004
ATOM   1700  N1   DA A  54     216.301  99.939  56.187  1.00  0.00           N  
REMARK-SIMTK-COORDS   216.300568147    99.939008751    56.187383172
ATOM   1701  H1'  DA A  54     214.010 100.032  51.776  1.00  0.00           H  
REMARK-SIMTK-COORDS   214.009613638   100.032193782    51.775590907
ATOM   1702 1H2'  DA A  54     215.121 100.685  49.784  1.00  0.00           H  
REMARK-SIMTK-COORDS   215.120633870   100.685375244    49.784109543
ATOM   1703 2H2'  DA A  54     216.123  99.241  49.751  1.00  0.00           H  
REMARK-SIMTK-COORDS   216.122528601    99.240847841    49.750620300
ATOM   1704  H3'  DA A  54     214.461  98.663  48.116  1.00  0.00           H  
REMARK-SIMTK-COORDS   214.461108249    98.662863865    48.115868350
ATOM   1705  H4'  DA A  54     212.761  97.340  49.657  1.00  0.00           H  
REMARK-SIMTK-COORDS   212.760791751    97.340191272    49.656562031
ATOM   1706 1H5'  DA A  54     214.658  95.799  50.526  1.00  0.00           H  
REMARK-SIMTK-COORDS   214.657842540    95.799373827    50.526429783
ATOM   1707 2H5'  DA A  54     214.328  95.914  48.785  1.00  0.00           H  
REMARK-SIMTK-COORDS   214.328111389    95.914037255    48.784993977
ATOM   1708  H61  DA A  54     218.551  99.219  57.099  1.00  0.00           H  
REMARK-SIMTK-COORDS   218.551479022    99.218885735    57.098696002
ATOM   1709  H62  DA A  54     219.163  98.517  55.576  1.00  0.00           H  
REMARK-SIMTK-COORDS   219.162500941    98.517322485    55.576266293
ATOM   1710  H8   DA A  54     217.288  98.054  51.133  1.00  0.00           H  
REMARK-SIMTK-COORDS   217.288414180    98.054409560    51.133339731
ATOM   1711  H2   DA A  54     214.427 100.765  56.190  1.00  0.00           H  
REMARK-SIMTK-COORDS   214.427293923   100.765373395    56.189654096
ATOM   1712  P    DG A  55     212.994 101.565  48.391  1.00  0.00           P  
REMARK-SIMTK-COORDS   212.994025939   101.564905784    48.390540894
ATOM   1713  OP1  DG A  55     214.369 101.724  47.859  1.00  0.00           O  
REMARK-SIMTK-COORDS   214.368640569   101.724486522    47.859199567
ATOM   1714  OP2  DG A  55     211.913 102.153  47.575  1.00  0.00           O  
REMARK-SIMTK-COORDS   211.913295431   102.153159695    47.574952207
ATOM   1715  O5'  DG A  55     212.931 102.139  49.877  1.00  0.00           O  
REMARK-SIMTK-COORDS   212.931117142   102.139374019    49.876950235
ATOM   1716  O3'  DG A  55     210.724 105.231  51.730  1.00  0.00           O  
REMARK-SIMTK-COORDS   210.724279033   105.230887419    51.730135725
ATOM   1717  C1'  DG A  55     213.291 103.985  52.634  1.00  0.00           C  
REMARK-SIMTK-COORDS   213.291461044   103.985132187    52.633610363
ATOM   1718  C2'  DG A  55     213.016 104.659  51.296  1.00  0.00           C  
REMARK-SIMTK-COORDS   213.015959862   104.658900452    51.295542942
ATOM   1719  C3'  DG A  55     211.560 104.296  51.052  1.00  0.00           C  
REMARK-SIMTK-COORDS   211.560251767   104.295615080    51.052044110
ATOM   1720  C4'  DG A  55     211.456 102.893  51.645  1.00  0.00           C  
REMARK-SIMTK-COORDS   211.455502352   102.892522766    51.644788168
ATOM   1721  C5'  DG A  55     211.825 101.748  50.731  1.00  0.00           C  
REMARK-SIMTK-COORDS   211.824554256   101.748238429    50.730578100
ATOM   1722  O4'  DG A  55     212.386 102.908  52.774  1.00  0.00           O  
REMARK-SIMTK-COORDS   212.385738661   102.907678437    52.773736667
ATOM   1723  N2   DG A  55     215.799 104.315  57.263  1.00  0.00           N  
REMARK-SIMTK-COORDS   215.799033459   104.315169855    57.262682594
ATOM   1724  O6   DG A  55     218.760 102.213  54.468  1.00  0.00           O  
REMARK-SIMTK-COORDS   218.760100899   102.213485930    54.467581649
ATOM   1725  C6   DG A  55     217.640 102.716  54.563  1.00  0.00           C  
REMARK-SIMTK-COORDS   217.640001039   102.716218783    54.562723550
ATOM   1726  C5   DG A  55     216.637 102.850  53.576  1.00  0.00           C  
REMARK-SIMTK-COORDS   216.637080590   102.849757426    53.576393482
ATOM   1727  N7   DG A  55     216.632 102.455  52.237  1.00  0.00           N  
REMARK-SIMTK-COORDS   216.631942332   102.455346940    52.236581567
ATOM   1728  C8   DG A  55     215.453 102.823  51.804  1.00  0.00           C  
REMARK-SIMTK-COORDS   215.453187536   102.822897585    51.804144688
ATOM   1729  N9   DG A  55     214.670 103.438  52.757  1.00  0.00           N  
REMARK-SIMTK-COORDS   214.669671151   103.437822035    52.757422715
ATOM   1730  C4   DG A  55     215.436 103.453  53.902  1.00  0.00           C  
REMARK-SIMTK-COORDS   215.435766434   103.453122198    53.901853544
ATOM   1731  N3   DG A  55     215.057 103.973  55.099  1.00  0.00           N  
REMARK-SIMTK-COORDS   215.057412790   103.973356631    55.098667921
ATOM   1732  C2   DG A  55     216.005 103.855  56.025  1.00  0.00           C  
REMARK-SIMTK-COORDS   216.004600435   103.854994761    56.025043672
ATOM   1733  N1   DG A  55     217.228 103.258  55.792  1.00  0.00           N  
REMARK-SIMTK-COORDS   217.228320542   103.258257014    55.792384774
ATOM   1734  H1'  DG A  55     213.122 104.676  53.461  1.00  0.00           H  
REMARK-SIMTK-COORDS   213.121960718   104.675802062    53.460504409
ATOM   1735 1H2'  DG A  55     213.153 105.740  51.341  1.00  0.00           H  
REMARK-SIMTK-COORDS   213.153446754   105.739664858    51.341277526
ATOM   1736 2H2'  DG A  55     213.658 104.279  50.502  1.00  0.00           H  
REMARK-SIMTK-COORDS   213.657907608   104.279240326    50.502046074
ATOM   1737  H3'  DG A  55     211.312 104.294  49.989  1.00  0.00           H  
REMARK-SIMTK-COORDS   211.312217348   104.293803931    49.989454515
ATOM   1738  H4'  DG A  55     210.418 102.753  51.949  1.00  0.00           H  
REMARK-SIMTK-COORDS   210.418112134   102.753237731    51.948865817
ATOM   1739 1H5'  DG A  55     212.112 100.887  51.333  1.00  0.00           H  
REMARK-SIMTK-COORDS   212.111618918   100.886515596    51.332851823
ATOM   1740 2H5'  DG A  55     210.963 101.486  50.119  1.00  0.00           H  
REMARK-SIMTK-COORDS   210.962721078   101.485656392    50.118832853
ATOM   1741  H21  DG A  55     214.908 104.770  57.501  1.00  0.00           H  
REMARK-SIMTK-COORDS   214.908154030   104.770419589    57.500654279
ATOM   1742  H22  DG A  55     216.533 104.215  57.978  1.00  0.00           H  
REMARK-SIMTK-COORDS   216.533351913   104.214919898    57.977708716
ATOM   1743  H8   DG A  55     215.120 102.657  50.780  1.00  0.00           H  
REMARK-SIMTK-COORDS   215.119560839   102.656599434    50.779699398
ATOM   1744  H1   DG A  55     217.888 103.207  56.581  1.00  0.00           H  
REMARK-SIMTK-COORDS   217.888210845   103.206745280    56.580929845
ATOM   1745  P    DG A  56     210.928 107.003  51.430  1.00  0.00           P  
REMARK-SIMTK-COORDS   210.928030778   107.002925619    51.429558984
ATOM   1746  OP1  DG A  56     211.842 107.192  50.278  1.00  0.00           O  
REMARK-SIMTK-COORDS   211.841578934   107.191967406    50.277583303
ATOM   1747  OP2  DG A  56     209.724 107.857  51.447  1.00  0.00           O  
REMARK-SIMTK-COORDS   209.724454293   107.857499528    51.447253021
ATOM   1748  O5'  DG A  56     211.745 107.182  52.788  1.00  0.00           O  
REMARK-SIMTK-COORDS   211.744778685   107.181506349    52.787651684
ATOM   1749  O3'  DG A  56     211.450 109.850  56.052  1.00  0.00           O  
REMARK-SIMTK-COORDS   211.450485331   109.849726338    56.051986151
ATOM   1750  C1'  DG A  56     213.814 108.230  55.187  1.00  0.00           C  
REMARK-SIMTK-COORDS   213.814026480   108.230089094    55.186512620
ATOM   1751  C2'  DG A  56     213.037 109.242  54.354  1.00  0.00           C  
REMARK-SIMTK-COORDS   213.036648413   109.241696982    54.354273578
ATOM   1752  C3'  DG A  56     211.621 109.060  54.877  1.00  0.00           C  
REMARK-SIMTK-COORDS   211.620893963   109.060208026    54.876820319
ATOM   1753  C4'  DG A  56     211.556 107.564  55.173  1.00  0.00           C  
REMARK-SIMTK-COORDS   211.556116532   107.563786351    55.172644680
ATOM   1754  C5'  DG A  56     211.174 106.667  54.019  1.00  0.00           C  
REMARK-SIMTK-COORDS   211.173757810   106.667272632    54.018768188
ATOM   1755  O4'  DG A  56     212.913 107.222  55.601  1.00  0.00           O  
REMARK-SIMTK-COORDS   212.912528926   107.221853580    55.600805159
ATOM   1756  N2   DG A  56     218.334 107.182  57.696  1.00  0.00           N  
REMARK-SIMTK-COORDS   218.333840269   107.181911535    57.696046664
ATOM   1757  O6   DG A  56     218.978 105.653  53.424  1.00  0.00           O  
REMARK-SIMTK-COORDS   218.977752321   105.653421726    53.424433248
ATOM   1758  C6   DG A  56     218.187 106.196  54.197  1.00  0.00           C  
REMARK-SIMTK-COORDS   218.187138864   106.195710357    54.197265314
ATOM   1759  C5   DG A  56     216.872 106.650  53.952  1.00  0.00           C  
REMARK-SIMTK-COORDS   216.871797712   106.649862938    53.952006085
ATOM   1760  N7   DG A  56     216.108 106.612  52.783  1.00  0.00           N  
REMARK-SIMTK-COORDS   216.108250025   106.612381218    52.783129681
ATOM   1761  C8   DG A  56     214.974 107.163  53.130  1.00  0.00           C  
REMARK-SIMTK-COORDS   214.973506022   107.163455261    53.129873746
ATOM   1762  N9   DG A  56     214.923 107.570  54.446  1.00  0.00           N  
REMARK-SIMTK-COORDS   214.923396907   107.569992247    54.446302914
ATOM   1763  C4   DG A  56     216.150 107.236  54.976  1.00  0.00           C  
REMARK-SIMTK-COORDS   216.150151642   107.236251877    54.975970909
ATOM   1764  N3   DG A  56     216.545 107.460  56.257  1.00  0.00           N  
REMARK-SIMTK-COORDS   216.544590418   107.459629997    56.256861329
ATOM   1765  C2   DG A  56     217.786 107.040  56.486  1.00  0.00           C  
REMARK-SIMTK-COORDS   217.785761282   107.039506190    56.485633866
ATOM   1766  N1   DG A  56     218.575 106.434  55.527  1.00  0.00           N  
REMARK-SIMTK-COORDS   218.574668831   106.434152874    55.527046759
ATOM   1767  H1'  DG A  56     214.229 108.697  56.080  1.00  0.00           H  
REMARK-SIMTK-COORDS   214.229266975   108.697017634    56.080415338
ATOM   1768 1H2'  DG A  56     213.389 110.262  54.509  1.00  0.00           H  
REMARK-SIMTK-COORDS   213.389466328   110.261838390    54.508795512
ATOM   1769 2H2'  DG A  56     213.096 109.031  53.287  1.00  0.00           H  
REMARK-SIMTK-COORDS   213.095994658   109.031490017    53.287424453
ATOM   1770  H3'  DG A  56     210.873 109.348  54.137  1.00  0.00           H  
REMARK-SIMTK-COORDS   210.872566826   109.348135306    54.136735609
ATOM   1771  H4'  DG A  56     210.814 107.428  55.959  1.00  0.00           H  
REMARK-SIMTK-COORDS   210.813683003   107.427710441    55.958976545
ATOM   1772 1H5'  DG A  56     211.550 105.662  54.206  1.00  0.00           H  
REMARK-SIMTK-COORDS   211.549550121   105.661644227    54.206378556
ATOM   1773 2H5'  DG A  56     210.088 106.634  53.935  1.00  0.00           H  
REMARK-SIMTK-COORDS   210.088487105   106.633512628    53.935187341
ATOM   1774  H21  DG A  56     217.799 107.625  58.454  1.00  0.00           H  
REMARK-SIMTK-COORDS   217.798503282   107.625156629    58.454002532
ATOM   1775  H22  DG A  56     219.293 106.849  57.869  1.00  0.00           H  
REMARK-SIMTK-COORDS   219.292784118   106.848829292    57.869306331
ATOM   1776  H8   DG A  56     214.140 107.289  52.438  1.00  0.00           H  
REMARK-SIMTK-COORDS   214.140214655   107.289327687    52.438330812
ATOM   1777  H1   DG A  56     219.518 106.135  55.810  1.00  0.00           H  
REMARK-SIMTK-COORDS   219.518274909   106.134714705    55.809635420
ATOM   1778  P    DC A  57     211.775 111.485  55.721  1.00  0.00           P  
REMARK-SIMTK-COORDS   211.774646601   111.485227704    55.720651196
ATOM   1779  OP1  DC A  57     212.029 111.887  54.316  1.00  0.00           O  
REMARK-SIMTK-COORDS   212.029090557   111.886656895    54.316255996
ATOM   1780  OP2  DC A  57     210.907 112.386  56.504  1.00  0.00           O  
REMARK-SIMTK-COORDS   210.907095377   112.385567883    56.504465228
ATOM   1781  O5'  DC A  57     213.167 111.276  56.471  1.00  0.00           O  
REMARK-SIMTK-COORDS   213.166910347   111.276393507    56.471051050
ATOM   1782  O3'  DC A  57     214.982 113.092  59.828  1.00  0.00           O  
REMARK-SIMTK-COORDS   214.981916488   113.091942326    59.828303080
ATOM   1783  C1'  DC A  57     216.292 111.579  57.602  1.00  0.00           C  
REMARK-SIMTK-COORDS   216.291661575   111.579006748    57.601791067
ATOM   1784  C2'  DC A  57     215.402 112.809  57.480  1.00  0.00           C  
REMARK-SIMTK-COORDS   215.401800835   112.809472605    57.480470677
ATOM   1785  C3'  DC A  57     214.414 112.600  58.617  1.00  0.00           C  
REMARK-SIMTK-COORDS   214.414335436   112.599724181    58.616589810
ATOM   1786  C4'  DC A  57     214.236 111.083  58.636  1.00  0.00           C  
REMARK-SIMTK-COORDS   214.235780115   111.083259276    58.635804058
ATOM   1787  C5'  DC A  57     213.186 110.518  57.708  1.00  0.00           C  
REMARK-SIMTK-COORDS   213.186270598   110.518350274    57.707733159
ATOM   1788  O4'  DC A  57     215.543 110.561  58.237  1.00  0.00           O  
REMARK-SIMTK-COORDS   215.543288356   110.561086189    58.237162031
ATOM   1789  N4   DC A  57     218.203 109.561  52.829  1.00  0.00           N  
REMARK-SIMTK-COORDS   218.203449219   109.560697927    52.829049559
ATOM   1790  C4   DC A  57     217.717 110.051  53.959  1.00  0.00           C  
REMARK-SIMTK-COORDS   217.716883244   110.050871273    53.958666150
ATOM   1791  N3   DC A  57     218.507 110.062  55.038  1.00  0.00           N  
REMARK-SIMTK-COORDS   218.507181231   110.062034060    55.038379762
ATOM   1792  C2   DC A  57     218.060 110.550  56.222  1.00  0.00           C  
REMARK-SIMTK-COORDS   218.060463108   110.549873594    56.222325921
ATOM   1793  O2   DC A  57     218.766 110.572  57.238  1.00  0.00           O  
REMARK-SIMTK-COORDS   218.766486953   110.572497520    57.238223302
ATOM   1794  N1   DC A  57     216.761 111.048  56.294  1.00  0.00           N  
REMARK-SIMTK-COORDS   216.761494171   111.047768826    56.293670430
ATOM   1795  C6   DC A  57     215.954 111.043  55.203  1.00  0.00           C  
REMARK-SIMTK-COORDS   215.954124062   111.042622894    55.202716707
ATOM   1796  C5   DC A  57     216.382 110.562  54.005  1.00  0.00           C  
REMARK-SIMTK-COORDS   216.382345887   110.561768805    54.004696084
ATOM   1797  H1'  DC A  57     217.166 111.788  58.219  1.00  0.00           H  
REMARK-SIMTK-COORDS   217.165844763   111.788159176    58.219425276
ATOM   1798 1H2'  DC A  57     215.961 113.739  57.607  1.00  0.00           H  
REMARK-SIMTK-COORDS   215.961147752   113.738535578    57.606874869
ATOM   1799 2H2'  DC A  57     214.895 112.861  56.518  1.00  0.00           H  
REMARK-SIMTK-COORDS   214.895415036   112.860509210    56.517505108
ATOM   1800  H3'  DC A  57     213.465 113.105  58.431  1.00  0.00           H  
REMARK-SIMTK-COORDS   213.465386238   113.104930108    58.430588761
ATOM   1801  H4'  DC A  57     213.960 110.810  59.655  1.00  0.00           H  
REMARK-SIMTK-COORDS   213.959827571   110.809643052    59.654725231
ATOM   1802 1H5'  DC A  57     213.420 109.476  57.495  1.00  0.00           H  
REMARK-SIMTK-COORDS   213.419956454   109.475608379    57.495409675
ATOM   1803 2H5'  DC A  57     212.212 110.577  58.191  1.00  0.00           H  
REMARK-SIMTK-COORDS   212.211991953   110.577230674    58.190938312
ATOM   1804  H41  DC A  57     217.618 109.540  51.981  1.00  0.00           H  
REMARK-SIMTK-COORDS   217.617583442   109.539704134    51.981251498
ATOM   1805  H42  DC A  57     219.167 109.197  52.798  1.00  0.00           H  
REMARK-SIMTK-COORDS   219.166776016   109.197229132    52.798002527
ATOM   1806  H6   DC A  57     214.940 111.434  55.289  1.00  0.00           H  
REMARK-SIMTK-COORDS   214.939923151   111.434039387    55.289340268
ATOM   1807  H5   DC A  57     215.739 110.565  53.124  1.00  0.00           H  
REMARK-SIMTK-COORDS   215.739171198   110.564696900    53.124364472
ATOM   1808  P    DG A  58     215.694 114.645  60.170  1.00  0.00           P  
REMARK-SIMTK-COORDS   215.694421142   114.645050585    60.170048888
ATOM   1809  OP1  DG A  58     215.226 115.390  58.977  1.00  0.00           O  
REMARK-SIMTK-COORDS   215.225621226   115.389541859    58.977021485
ATOM   1810  OP2  DG A  58     215.578 115.352  61.461  1.00  0.00           O  
REMARK-SIMTK-COORDS   215.577834522   115.352340777    61.460534899
ATOM   1811  O5'  DG A  58     217.200 114.172  59.941  1.00  0.00           O  
REMARK-SIMTK-COORDS   217.199960498   114.171637412    59.940668826
ATOM   1812  O3'  DG A  58     220.845 114.934  61.938  1.00  0.00           O  
REMARK-SIMTK-COORDS   220.845496829   114.933891978    61.938397246
ATOM   1813  C1'  DG A  58     220.431 113.995  59.127  1.00  0.00           C  
REMARK-SIMTK-COORDS   220.431374869   113.995412617    59.126573018
ATOM   1814  C2'  DG A  58     219.874 115.261  59.766  1.00  0.00           C  
REMARK-SIMTK-COORDS   219.874199605   115.260526616    59.766363057
ATOM   1815  C3'  DG A  58     219.633 114.811  61.198  1.00  0.00           C  
REMARK-SIMTK-COORDS   219.632865304   114.811194815    61.198219435
ATOM   1816  C4'  DG A  58     219.204 113.356  61.031  1.00  0.00           C  
REMARK-SIMTK-COORDS   219.203845238   113.355551809    61.030794158
ATOM   1817  C5'  DG A  58     217.735 113.114  60.778  1.00  0.00           C  
REMARK-SIMTK-COORDS   217.734562280   113.113544298    60.777800176
ATOM   1818  O4'  DG A  58     219.961 112.888  59.870  1.00  0.00           O  
REMARK-SIMTK-COORDS   219.961378721   112.887625688    59.870069312
ATOM   1819  N2   DG A  58     223.866 111.996  55.658  1.00  0.00           N  
REMARK-SIMTK-COORDS   223.865505708   111.995860338    55.657612068
ATOM   1820  O6   DG A  58     220.042 112.726  53.241  1.00  0.00           O  
REMARK-SIMTK-COORDS   220.041678873   112.726310853    53.240511453
ATOM   1821  C6   DG A  58     220.569 112.808  54.350  1.00  0.00           C  
REMARK-SIMTK-COORDS   220.569144213   112.808453131    54.350218154
ATOM   1822  C5   DG A  58     220.024 113.288  55.562  1.00  0.00           C  
REMARK-SIMTK-COORDS   220.023662398   113.288001706    55.562246105
ATOM   1823  N7   DG A  58     218.753 113.796  55.840  1.00  0.00           N  
REMARK-SIMTK-COORDS   218.752611925   113.795653085    55.840459644
ATOM   1824  C8   DG A  58     218.799 114.081  57.116  1.00  0.00           C  
REMARK-SIMTK-COORDS   218.799209615   114.080705746    57.116442260
ATOM   1825  N9   DG A  58     220.011 113.803  57.712  1.00  0.00           N  
REMARK-SIMTK-COORDS   220.011220027   113.803147741    57.712060690
ATOM   1826  C4   DG A  58     220.800 113.290  56.707  1.00  0.00           C  
REMARK-SIMTK-COORDS   220.800417436   113.290042635    56.706700754
ATOM   1827  N3   DG A  58     222.089 112.881  56.845  1.00  0.00           N  
REMARK-SIMTK-COORDS   222.088844364   112.881308582    56.844731640
ATOM   1828  C2   DG A  58     222.605 112.437  55.702  1.00  0.00           C  
REMARK-SIMTK-COORDS   222.605032657   112.437458127    55.701975139
ATOM   1829  N1   DG A  58     221.900 112.389  54.515  1.00  0.00           N  
REMARK-SIMTK-COORDS   221.900487544   112.389241338    54.514958575
ATOM   1830  H1'  DG A  58     221.521 113.987  59.164  1.00  0.00           H  
REMARK-SIMTK-COORDS   221.521343218   113.986684622    59.164013912
ATOM   1831 1H2'  DG A  58     220.580 116.090  59.724  1.00  0.00           H  
REMARK-SIMTK-COORDS   220.580451678   116.090262002    59.724016873
ATOM   1832 2H2'  DG A  58     218.951 115.591  59.293  1.00  0.00           H  
REMARK-SIMTK-COORDS   218.950722567   115.590516107    59.292893844
ATOM   1833  H3'  DG A  58     218.852 115.398  61.684  1.00  0.00           H  
REMARK-SIMTK-COORDS   218.852172916   115.398480372    61.684260658
ATOM   1834  H4'  DG A  58     219.472 112.838  61.952  1.00  0.00           H  
REMARK-SIMTK-COORDS   219.471812764   112.837909867    61.951816538
ATOM   1835 1H5'  DG A  58     217.610 112.152  60.280  1.00  0.00           H  
REMARK-SIMTK-COORDS   217.610208154   112.152297641    60.279556344
ATOM   1836 2H5'  DG A  58     217.205 113.094  61.729  1.00  0.00           H  
REMARK-SIMTK-COORDS   217.205261785   113.094086332    61.729325463
ATOM   1837  H21  DG A  58     224.444 112.005  56.508  1.00  0.00           H  
REMARK-SIMTK-COORDS   224.443925153   112.005394720    56.507840884
ATOM   1838  H22  DG A  58     224.258 111.647  54.772  1.00  0.00           H  
REMARK-SIMTK-COORDS   224.257877936   111.647172736    54.771611509
ATOM   1839  H8   DG A  58     217.953 114.500  57.661  1.00  0.00           H  
REMARK-SIMTK-COORDS   217.953179904   114.500265371    57.661101281
ATOM   1840  H1   DG A  58     222.389 112.017  53.689  1.00  0.00           H  
REMARK-SIMTK-COORDS   222.388856245   112.017089406    53.688574311
ATOM   1841  P    DG A  59     221.639 116.327  62.027  1.00  0.00           P  
REMARK-SIMTK-COORDS   221.639121315   116.327094371    62.027097527
ATOM   1842  OP1  DG A  59     220.759 117.368  61.444  1.00  0.00           O  
REMARK-SIMTK-COORDS   220.758726503   117.367641362    61.444412420
ATOM   1843  OP2  DG A  59     222.330 116.692  63.280  1.00  0.00           O  
REMARK-SIMTK-COORDS   222.330057440   116.692022451    63.279551426
ATOM   1844  O5'  DG A  59     222.701 115.860  60.933  1.00  0.00           O  
REMARK-SIMTK-COORDS   222.701491038   115.859501978    60.933428508
ATOM   1845  O3'  DG A  59     226.922 115.931  60.733  1.00  0.00           O  
REMARK-SIMTK-COORDS   226.922478104   115.931312029    60.733434755
ATOM   1846  C1'  DG A  59     224.961 115.749  58.480  1.00  0.00           C  
REMARK-SIMTK-COORDS   224.960884624   115.748795868    58.480118340
ATOM   1847  C2'  DG A  59     225.043 116.836  59.544  1.00  0.00           C  
REMARK-SIMTK-COORDS   225.042821784   116.836283524    59.543577743
ATOM   1848  C3'  DG A  59     225.502 116.053  60.763  1.00  0.00           C  
REMARK-SIMTK-COORDS   225.502003597   116.052955879    60.762554307
ATOM   1849  C4'  DG A  59     224.804 114.707  60.585  1.00  0.00           C  
REMARK-SIMTK-COORDS   224.803866780   114.706784156    60.585318090
ATOM   1850  C5'  DG A  59     223.399 114.602  61.130  1.00  0.00           C  
REMARK-SIMTK-COORDS   223.399047848   114.602187467    61.130211934
ATOM   1851  O4'  DG A  59     224.759 114.512  59.136  1.00  0.00           O  
REMARK-SIMTK-COORDS   224.758921417   114.511975612    59.136137789
ATOM   1852  N2   DG A  59     225.704 114.533  53.401  1.00  0.00           N  
REMARK-SIMTK-COORDS   225.703983832   114.532944522    53.401273681
ATOM   1853  O6   DG A  59     221.375 116.018  53.635  1.00  0.00           O  
REMARK-SIMTK-COORDS   221.375192016   116.017763348    53.634639208
ATOM   1854  C6   DG A  59     222.405 115.795  54.272  1.00  0.00           C  
REMARK-SIMTK-COORDS   222.404794969   115.794786702    54.272303049
ATOM   1855  C5   DG A  59     222.656 115.978  55.651  1.00  0.00           C  
REMARK-SIMTK-COORDS   222.656092963   115.978442263    55.650580581
ATOM   1856  N7   DG A  59     221.822 116.456  56.663  1.00  0.00           N  
REMARK-SIMTK-COORDS   221.821532212   116.456363605    56.663389321
ATOM   1857  C8   DG A  59     222.569 116.409  57.736  1.00  0.00           C  
REMARK-SIMTK-COORDS   222.568787970   116.409361767    57.736216268
ATOM   1858  N9   DG A  59     223.845 115.937  57.514  1.00  0.00           N  
REMARK-SIMTK-COORDS   223.844844861   115.937054091    57.514015297
ATOM   1859  C4   DG A  59     223.899 115.658  56.166  1.00  0.00           C  
REMARK-SIMTK-COORDS   223.898862102   115.658115060    56.166375451
ATOM   1860  N3   DG A  59     224.980 115.170  55.503  1.00  0.00           N  
REMARK-SIMTK-COORDS   224.980039303   115.170496179    55.503469962
ATOM   1861  C2   DG A  59     224.746 115.005  54.204  1.00  0.00           C  
REMARK-SIMTK-COORDS   224.746117207   115.005268654    54.204498708
ATOM   1862  N1   DG A  59     223.534 115.288  53.606  1.00  0.00           N  
REMARK-SIMTK-COORDS   223.533945443   115.288404105    53.606008165
ATOM   1863  H1'  DG A  59     225.893 115.682  57.918  1.00  0.00           H  
REMARK-SIMTK-COORDS   225.892882109   115.682103951    57.917586673
ATOM   1864 1H2'  DG A  59     225.757 117.618  59.281  1.00  0.00           H  
REMARK-SIMTK-COORDS   225.756865751   117.617538127    59.281225959
ATOM   1865 2H2'  DG A  59     224.081 117.316  59.719  1.00  0.00           H  
REMARK-SIMTK-COORDS   224.080906294   117.315672037    59.719023588
ATOM   1866  H3'  DG A  59     225.200 116.534  61.694  1.00  0.00           H  
REMARK-SIMTK-COORDS   225.199804794   116.533692708    61.694320901
ATOM   1867  H4'  DG A  59     225.415 113.963  61.097  1.00  0.00           H  
REMARK-SIMTK-COORDS   225.414620714   113.962905751    61.096851618
ATOM   1868 1H5'  DG A  59     222.871 113.803  60.610  1.00  0.00           H  
REMARK-SIMTK-COORDS   222.871163828   113.803494494    60.609506646
ATOM   1869 2H5'  DG A  59     223.443 114.368  62.193  1.00  0.00           H  
REMARK-SIMTK-COORDS   223.443067176   114.368069071    62.192844926
ATOM   1870  H21  DG A  59     226.630 114.303  53.785  1.00  0.00           H  
REMARK-SIMTK-COORDS   226.629778779   114.302661494    53.785229984
ATOM   1871  H22  DG A  59     225.515 114.401  52.398  1.00  0.00           H  
REMARK-SIMTK-COORDS   225.515256239   114.400780800    52.397555271
ATOM   1872  H8   DG A  59     222.213 116.716  58.720  1.00  0.00           H  
REMARK-SIMTK-COORDS   222.213036368   116.716128173    58.719976996
ATOM   1873  H1   DG A  59     223.452 115.114  52.595  1.00  0.00           H  
REMARK-SIMTK-COORDS   223.452454678   115.114274903    52.594598121
ATOM   1874  P    DT A  60     227.721 117.282  60.701  1.00  0.00           P  
REMARK-SIMTK-COORDS   227.721266138   117.282128500    60.700675570
ATOM   1875  OP1  DT A  60     226.845 118.464  60.884  1.00  0.00           O  
REMARK-SIMTK-COORDS   226.845039665   118.463873440    60.883724919
ATOM   1876  OP2  DT A  60     229.000 117.305  61.439  1.00  0.00           O  
REMARK-SIMTK-COORDS   228.999940366   117.305366910    61.438576780
ATOM   1877  O5'  DT A  60     227.992 117.061  59.144  1.00  0.00           O  
REMARK-SIMTK-COORDS   227.991767448   117.060802145    59.144416053
ATOM   1878  O3'  DT A  60     231.478 117.035  56.755  1.00  0.00           O  
REMARK-SIMTK-COORDS   231.477942198   117.035142190    56.754957291
ATOM   1879  C1'  DT A  60     228.643 117.477  55.899  1.00  0.00           C  
REMARK-SIMTK-COORDS   228.643415594   117.477323887    55.898766144
ATOM   1880  C2'  DT A  60     229.424 118.268  56.940  1.00  0.00           C  
REMARK-SIMTK-COORDS   229.424307780   118.267655198    56.939777101
ATOM   1881  C3'  DT A  60     230.308 117.194  57.555  1.00  0.00           C  
REMARK-SIMTK-COORDS   230.308417219   117.194351870    57.554878286
ATOM   1882  C4'  DT A  60     229.413 115.957  57.522  1.00  0.00           C  
REMARK-SIMTK-COORDS   229.413463454   115.957485843    57.522471663
ATOM   1883  C5'  DT A  60     228.483 115.771  58.698  1.00  0.00           C  
REMARK-SIMTK-COORDS   228.483000561   115.770885547    58.698399014
ATOM   1884  O4'  DT A  60     228.609 116.125  56.311  1.00  0.00           O  
REMARK-SIMTK-COORDS   228.609214375   116.125090953    56.311351130
ATOM   1885  O4   DT A  60     223.442 119.155  55.139  1.00  0.00           O  
REMARK-SIMTK-COORDS   223.442283346   119.155222218    55.139027686
ATOM   1886  C4   DT A  60     224.602 118.789  55.362  1.00  0.00           C  
REMARK-SIMTK-COORDS   224.601615716   118.788512129    55.361740882
ATOM   1887  N3   DT A  60     225.416 118.361  54.338  1.00  0.00           N  
REMARK-SIMTK-COORDS   225.415741356   118.360640861    54.338389223
ATOM   1888  C2   DT A  60     226.723 117.929  54.448  1.00  0.00           C  
REMARK-SIMTK-COORDS   226.722677526   117.928738029    54.448474606
ATOM   1889  O2   DT A  60     227.367 117.568  53.481  1.00  0.00           O  
REMARK-SIMTK-COORDS   227.367422496   117.567983998    53.480723887
ATOM   1890  N1   DT A  60     227.238 117.935  55.728  1.00  0.00           N  
REMARK-SIMTK-COORDS   227.237709750   117.935361935    55.727660258
ATOM   1891  C6   DT A  60     226.499 118.345  56.810  1.00  0.00           C  
REMARK-SIMTK-COORDS   226.499492716   118.345459340    56.810172488
ATOM   1892  C5   DT A  60     225.227 118.767  56.663  1.00  0.00           C  
REMARK-SIMTK-COORDS   225.227412534   118.766508254    56.662667157
ATOM   1893  C7   DT A  60     224.376 119.218  57.809  1.00  0.00           C  
REMARK-SIMTK-COORDS   224.376007034   119.218414380    57.809260602
ATOM   1894  H1'  DT A  60     229.137 117.519  54.927  1.00  0.00           H  
REMARK-SIMTK-COORDS   229.136807268   117.518670082    54.926821624
ATOM   1895 1H2'  DT A  60     230.021 119.065  56.493  1.00  0.00           H  
REMARK-SIMTK-COORDS   230.021366609   119.064944227    56.492993084
ATOM   1896 2H2'  DT A  60     228.775 118.723  57.686  1.00  0.00           H  
REMARK-SIMTK-COORDS   228.775068080   118.722800387    57.686010086
ATOM   1897  H3'  DT A  60     230.601 117.441  58.576  1.00  0.00           H  
REMARK-SIMTK-COORDS   230.600535419   117.441467878    58.576469514
ATOM   1898  H4'  DT A  60     230.072 115.090  57.481  1.00  0.00           H  
REMARK-SIMTK-COORDS   230.072277094   115.089844197    57.480619977
ATOM   1899 1H5'  DT A  60     227.645 115.143  58.397  1.00  0.00           H  
REMARK-SIMTK-COORDS   227.645255814   115.142618471    58.396547695
ATOM   1900 2H5'  DT A  60     229.023 115.282  59.508  1.00  0.00           H  
REMARK-SIMTK-COORDS   229.022751601   115.282108328    59.508039456
ATOM   1901  H3   DT A  60     225.007 118.360  53.393  1.00  0.00           H  
REMARK-SIMTK-COORDS   225.007225830   118.359911221    53.392655893
ATOM   1902  H6   DT A  60     226.947 118.330  57.804  1.00  0.00           H  
REMARK-SIMTK-COORDS   226.947376491   118.329509424    57.803507640
ATOM   1903  H71  DT A  60     223.360 119.407  57.457  1.00  0.00           H  
REMARK-SIMTK-COORDS   223.360249897   119.407147712    57.457290195
ATOM   1904  H72  DT A  60     224.355 118.443  58.575  1.00  0.00           H  
REMARK-SIMTK-COORDS   224.354598142   118.442524272    58.574847435
ATOM   1905  H73  DT A  60     224.790 120.134  58.232  1.00  0.00           H  
REMARK-SIMTK-COORDS   224.789773757   120.133934572    58.231769628
ATOM   1906  P    DA A  61     232.432 118.345  56.444  1.00  0.00           P  
REMARK-SIMTK-COORDS   232.432095947   118.344811210    56.444462866
ATOM   1907  OP1  DA A  61     231.968 119.462  57.303  1.00  0.00           O  
REMARK-SIMTK-COORDS   231.968181942   119.461924479    57.303300883
ATOM   1908  OP2  DA A  61     233.893 118.156  56.361  1.00  0.00           O  
REMARK-SIMTK-COORDS   233.893460961   118.155653064    56.361490027
ATOM   1909  O5'  DA A  61     231.819 118.512  54.982  1.00  0.00           O  
REMARK-SIMTK-COORDS   231.818667560   118.512366434    54.981957529
ATOM   1910  O3'  DA A  61     233.507 119.011  51.139  1.00  0.00           O  
REMARK-SIMTK-COORDS   233.507301324   119.010607787    51.139445777
ATOM   1911  C1'  DA A  61     230.746 119.712  52.058  1.00  0.00           C  
REMARK-SIMTK-COORDS   230.745889257   119.712284872    52.057928040
ATOM   1912  C2'  DA A  61     232.063 120.201  52.646  1.00  0.00           C  
REMARK-SIMTK-COORDS   232.063109801   120.201373630    52.645793862
ATOM   1913  C3'  DA A  61     232.963 118.989  52.457  1.00  0.00           C  
REMARK-SIMTK-COORDS   232.962927071   118.989245383    52.456965917
ATOM   1914  C4'  DA A  61     232.005 117.819  52.668  1.00  0.00           C  
REMARK-SIMTK-COORDS   232.004579438   117.818937563    52.668234517
ATOM   1915  C5'  DA A  61     231.804 117.365  54.095  1.00  0.00           C  
REMARK-SIMTK-COORDS   231.804010882   117.364925333    54.094776542
ATOM   1916  O4'  DA A  61     230.725 118.301  52.146  1.00  0.00           O  
REMARK-SIMTK-COORDS   230.725417292   118.301307623    52.146280179
ATOM   1917  N6   DA A  61     225.359 121.865  53.760  1.00  0.00           N  
REMARK-SIMTK-COORDS   225.359260173   121.865242104    53.759910493
ATOM   1918  C6   DA A  61     226.261 121.441  52.858  1.00  0.00           C  
REMARK-SIMTK-COORDS   226.260988595   121.440682169    52.857824181
ATOM   1919  C5   DA A  61     227.557 121.008  53.210  1.00  0.00           C  
REMARK-SIMTK-COORDS   227.556850684   121.007588486    53.209875751
ATOM   1920  N7   DA A  61     228.203 120.892  54.427  1.00  0.00           N  
REMARK-SIMTK-COORDS   228.202840630   120.891910260    54.427088361
ATOM   1921  C8   DA A  61     229.378 120.435  54.112  1.00  0.00           C  
REMARK-SIMTK-COORDS   229.378304555   120.434514169    54.112275120
ATOM   1922  N9   DA A  61     229.544 120.228  52.770  1.00  0.00           N  
REMARK-SIMTK-COORDS   229.544433776   120.227754993    52.770072183
ATOM   1923  C4   DA A  61     228.360 120.599  52.184  1.00  0.00           C  
REMARK-SIMTK-COORDS   228.359852546   120.598884991    52.184328353
ATOM   1924  N3   DA A  61     228.062 120.569  50.872  1.00  0.00           N  
REMARK-SIMTK-COORDS   228.062410487   120.568553457    50.872007806
ATOM   1925  C2   DA A  61     226.835 121.001  50.674  1.00  0.00           C  
REMARK-SIMTK-COORDS   226.835196513   121.000664513    50.674450477
ATOM   1926  N1   DA A  61     225.934 121.421  51.557  1.00  0.00           N  
REMARK-SIMTK-COORDS   225.934204644   121.421076296    51.557036781
ATOM   1927  H1'  DA A  61     230.662 119.984  51.006  1.00  0.00           H  
REMARK-SIMTK-COORDS   230.662101802   119.984148304    51.006315974
ATOM   1928 1H2'  DA A  61     232.455 121.071  52.116  1.00  0.00           H  
REMARK-SIMTK-COORDS   232.454636850   121.071225248    52.116312291
ATOM   1929 2H2'  DA A  61     231.973 120.469  53.697  1.00  0.00           H  
REMARK-SIMTK-COORDS   231.973028457   120.469170194    53.696551851
ATOM   1930  H3'  DA A  61     233.776 118.968  53.184  1.00  0.00           H  
REMARK-SIMTK-COORDS   233.776339077   118.968446957    53.184011538
ATOM   1931  H4'  DA A  61     232.405 116.976  52.105  1.00  0.00           H  
REMARK-SIMTK-COORDS   232.405219418   116.975762306    52.105348123
ATOM   1932 1H5'  DA A  61     230.847 116.851  54.176  1.00  0.00           H  
REMARK-SIMTK-COORDS   230.847036547   116.850666470    54.175615539
ATOM   1933 2H5'  DA A  61     232.604 116.678  54.369  1.00  0.00           H  
REMARK-SIMTK-COORDS   232.604184082   116.678376323    54.368534293
ATOM   1934  H61  DA A  61     224.427 122.171  53.450  1.00  0.00           H  
REMARK-SIMTK-COORDS   224.427426694   122.171368792    53.449746315
ATOM   1935  H62  DA A  61     225.604 121.885  54.760  1.00  0.00           H  
REMARK-SIMTK-COORDS   225.603869564   121.885288660    54.760269620
ATOM   1936  H8   DA A  61     230.157 120.234  54.848  1.00  0.00           H  
REMARK-SIMTK-COORDS   230.156990730   120.233771935    54.847826204
ATOM   1937  H2   DA A  61     226.509 121.015  49.634  1.00  0.00           H  
REMARK-SIMTK-COORDS   226.508682728   121.014942091    49.634260159
ATOM   1938  P    DG A  62     234.400 120.407  50.409  1.00  0.00           P  
REMARK-SIMTK-COORDS   234.399645841   120.406888956    50.409448217
ATOM   1939  OP1  DG A  62     234.638 121.267  51.593  1.00  0.00           O  
REMARK-SIMTK-COORDS   234.637708843   121.266547612    51.593368823
ATOM   1940  OP2  DG A  62     235.544 120.239  49.492  1.00  0.00           O  
REMARK-SIMTK-COORDS   235.543764296   120.238964205    49.491842507
ATOM   1941  O5'  DG A  62     233.132 120.949  49.608  1.00  0.00           O  
REMARK-SIMTK-COORDS   233.131739952   120.948862050    49.608159368
ATOM   1942  O3'  DG A  62     232.553 122.411  45.685  1.00  0.00           O  
REMARK-SIMTK-COORDS   232.553229391   122.411259588    45.685328123
ATOM   1943  C1'  DG A  62     230.851 122.866  48.105  1.00  0.00           C  
REMARK-SIMTK-COORDS   230.850984882   122.865704001    48.104923111
ATOM   1944  C2'  DG A  62     232.333 123.180  47.950  1.00  0.00           C  
REMARK-SIMTK-COORDS   232.333270820   123.180432701    47.949799795
ATOM   1945  C3'  DG A  62     232.803 122.054  47.043  1.00  0.00           C  
REMARK-SIMTK-COORDS   232.802724193   122.054370055    47.043184966
ATOM   1946  C4'  DG A  62     231.947 120.873  47.496  1.00  0.00           C  
REMARK-SIMTK-COORDS   231.947466045   120.873443285    47.495878533
ATOM   1947  C5'  DG A  62     232.477 120.068  48.659  1.00  0.00           C  
REMARK-SIMTK-COORDS   232.476728959   120.067997511    48.658850533
ATOM   1948  O4'  DG A  62     230.675 121.479  47.887  1.00  0.00           O  
REMARK-SIMTK-COORDS   230.674717171   121.479161606    47.887426257
ATOM   1949  N2   DG A  62     225.980 124.846  48.525  1.00  0.00           N  
REMARK-SIMTK-COORDS   225.979824765   124.845692889    48.525157718
ATOM   1950  O6   DG A  62     227.509 124.559  52.835  1.00  0.00           O  
REMARK-SIMTK-COORDS   227.509290363   124.558721146    52.835142312
ATOM   1951  C6   DG A  62     227.778 124.360  51.650  1.00  0.00           C  
REMARK-SIMTK-COORDS   227.778320975   124.359790627    51.650040976
ATOM   1952  C5   DG A  62     228.965 123.847  51.080  1.00  0.00           C  
REMARK-SIMTK-COORDS   228.965118885   123.846618228    51.080221873
ATOM   1953  N7   DG A  62     230.149 123.426  51.690  1.00  0.00           N  
REMARK-SIMTK-COORDS   230.149332594   123.426031303    51.689669599
ATOM   1954  C8   DG A  62     230.902 123.047  50.689  1.00  0.00           C  
REMARK-SIMTK-COORDS   230.901649545   123.046715153    50.688821727
ATOM   1955  N9   DG A  62     230.307 123.186  49.453  1.00  0.00           N  
REMARK-SIMTK-COORDS   230.307340416   123.185876383    49.452617936
ATOM   1956  C4   DG A  62     229.056 123.702  49.708  1.00  0.00           C  
REMARK-SIMTK-COORDS   229.056013744   123.701605800    49.707691903
ATOM   1957  N3   DG A  62     228.120 124.004  48.770  1.00  0.00           N  
REMARK-SIMTK-COORDS   228.120154094   124.003807941    48.770141594
ATOM   1958  C2   DG A  62     227.006 124.495  49.306  1.00  0.00           C  
REMARK-SIMTK-COORDS   227.005934259   124.494542833    49.305902199
ATOM   1959  N1   DG A  62     226.824 124.664  50.665  1.00  0.00           N  
REMARK-SIMTK-COORDS   226.823513354   124.663782816    50.664503480
ATOM   1960  H1'  DG A  62     230.259 123.400  47.361  1.00  0.00           H  
REMARK-SIMTK-COORDS   230.258693361   123.400081269    47.361188824
ATOM   1961 1H2'  DG A  62     232.503 124.156  47.492  1.00  0.00           H  
REMARK-SIMTK-COORDS   232.502751650   124.155667776    47.492373521
ATOM   1962 2H2'  DG A  62     232.860 123.168  48.903  1.00  0.00           H  
REMARK-SIMTK-COORDS   232.859955669   123.168477393    48.902866497
ATOM   1963  H3'  DG A  62     233.866 121.843  47.172  1.00  0.00           H  
REMARK-SIMTK-COORDS   233.865502972   121.843082311    47.171558466
ATOM   1964  H4'  DG A  62     231.856 120.202  46.642  1.00  0.00           H  
REMARK-SIMTK-COORDS   231.855558791   120.202482266    46.641825627
ATOM   1965 1H5'  DG A  62     231.648 119.554  49.146  1.00  0.00           H  
REMARK-SIMTK-COORDS   231.648067302   119.554024657    49.145530883
ATOM   1966 2H5'  DG A  62     233.188 119.330  48.290  1.00  0.00           H  
REMARK-SIMTK-COORDS   233.187828600   119.330254545    48.290054360
ATOM   1967  H21  DG A  62     226.052 124.744  47.504  1.00  0.00           H  
REMARK-SIMTK-COORDS   226.052199892   124.744390614    47.504349857
ATOM   1968  H22  DG A  62     225.117 125.219  48.946  1.00  0.00           H  
REMARK-SIMTK-COORDS   225.117100508   125.218891258    48.945830790
ATOM   1969  H8   DG A  62     231.910 122.654  50.821  1.00  0.00           H  
REMARK-SIMTK-COORDS   231.910035726   122.654145201    50.821094716
ATOM   1970  H1   DG A  62     225.918 125.041  50.978  1.00  0.00           H  
REMARK-SIMTK-COORDS   225.918328428   125.041026586    50.977935113
ATOM   1971  P    DA A  63     233.406 123.860  45.352  1.00  0.00           P  
REMARK-SIMTK-COORDS   233.406070191   123.860294097    45.352124149
ATOM   1972  OP1  DA A  63     234.304 124.465  46.367  1.00  0.00           O  
REMARK-SIMTK-COORDS   234.303707559   124.464982708    46.366697872
ATOM   1973  OP2  DA A  63     233.897 123.878  43.960  1.00  0.00           O  
REMARK-SIMTK-COORDS   233.897049588   123.878086470    43.960407345
ATOM   1974  O5'  DA A  63     231.972 124.553  45.435  1.00  0.00           O  
REMARK-SIMTK-COORDS   231.972091743   124.553230738    45.434801970
ATOM   1975  O3'  DA A  63     229.633 126.775  42.704  1.00  0.00           O  
REMARK-SIMTK-COORDS   229.633379001   126.774883729    42.703629017
ATOM   1976  C1'  DA A  63     229.461 126.737  45.692  1.00  0.00           C  
REMARK-SIMTK-COORDS   229.460685595   126.736649893    45.691951651
ATOM   1977  C2'  DA A  63     230.681 127.074  44.845  1.00  0.00           C  
REMARK-SIMTK-COORDS   230.680850405   127.074165968    44.845107665
ATOM   1978  C3'  DA A  63     230.500 126.152  43.649  1.00  0.00           C  
REMARK-SIMTK-COORDS   230.500174436   126.151887065    43.648721515
ATOM   1979  C4'  DA A  63     229.876 124.905  44.272  1.00  0.00           C  
REMARK-SIMTK-COORDS   229.875986285   124.905260576    44.272417394
ATOM   1980  C5'  DA A  63     230.836 123.882  44.832  1.00  0.00           C  
REMARK-SIMTK-COORDS   230.836111983   123.882325715    44.832006454
ATOM   1981  O4'  DA A  63     229.053 125.423  45.366  1.00  0.00           O  
REMARK-SIMTK-COORDS   229.053108184   125.422516347    45.366351166
ATOM   1982  N6   DA A  63     229.311 127.408  51.698  1.00  0.00           N  
REMARK-SIMTK-COORDS   229.311410185   127.408072448    51.698169313
ATOM   1983  C6   DA A  63     228.797 127.494  50.459  1.00  0.00           C  
REMARK-SIMTK-COORDS   228.796600910   127.493541186    50.459302288
ATOM   1984  C5   DA A  63     229.500 127.093  49.304  1.00  0.00           C  
REMARK-SIMTK-COORDS   229.500449133   127.093022940    49.303901140
ATOM   1985  N7   DA A  63     230.760 126.552  49.120  1.00  0.00           N  
REMARK-SIMTK-COORDS   230.759732010   126.552103187    49.119772230
ATOM   1986  C8   DA A  63     230.844 126.393  47.832  1.00  0.00           C  
REMARK-SIMTK-COORDS   230.843994951   126.393351818    47.832242906
ATOM   1987  N9   DA A  63     229.718 126.780  47.158  1.00  0.00           N  
REMARK-SIMTK-COORDS   229.718464264   126.780432150    47.157552985
ATOM   1988  C4   DA A  63     228.845 127.234  48.115  1.00  0.00           C  
REMARK-SIMTK-COORDS   228.845114124   127.233576220    48.114624552
ATOM   1989  N3   DA A  63     227.606 127.719  47.914  1.00  0.00           N  
REMARK-SIMTK-COORDS   227.605858192   127.718767743    47.913599875
ATOM   1990  C2   DA A  63     227.061 128.062  49.061  1.00  0.00           C  
REMARK-SIMTK-COORDS   227.060738331   128.061603248    49.061254506
ATOM   1991  N1   DA A  63     227.558 127.981  50.292  1.00  0.00           N  
REMARK-SIMTK-COORDS   227.558095695   127.980546718    50.291521344
ATOM   1992  H1'  DA A  63     228.633 127.409  45.471  1.00  0.00           H  
REMARK-SIMTK-COORDS   228.632920411   127.409478896    45.470764103
ATOM   1993 1H2'  DA A  63     230.695 128.121  44.539  1.00  0.00           H  
REMARK-SIMTK-COORDS   230.695020334   128.121258784    44.539032758
ATOM   1994 2H2'  DA A  63     231.615 126.871  45.366  1.00  0.00           H  
REMARK-SIMTK-COORDS   231.614569459   126.871108592    45.365548277
ATOM   1995  H3'  DA A  63     231.451 125.918  43.168  1.00  0.00           H  
REMARK-SIMTK-COORDS   231.451129142   125.917612766    43.167610613
ATOM   1996  H4'  DA A  63     229.292 124.419  43.491  1.00  0.00           H  
REMARK-SIMTK-COORDS   229.291701078   124.418805339    43.491219532
ATOM   1997 1H5'  DA A  63     230.323 123.283  45.583  1.00  0.00           H  
REMARK-SIMTK-COORDS   230.322918756   123.282899345    45.583084172
ATOM   1998 2H5'  DA A  63     231.178 123.233  44.027  1.00  0.00           H  
REMARK-SIMTK-COORDS   231.177555894   123.232811174    44.026949364
ATOM   1999  H61  DA A  63     228.756 127.715  52.508  1.00  0.00           H  
REMARK-SIMTK-COORDS   228.755630440   127.714918065    52.507603462
ATOM   2000  H62  DA A  63     230.263 127.037  51.835  1.00  0.00           H  
REMARK-SIMTK-COORDS   230.262675923   127.037328463    51.834537906
ATOM   2001  H8   DA A  63     231.727 125.989  47.337  1.00  0.00           H  
REMARK-SIMTK-COORDS   231.726936439   125.989236946    47.337479833
ATOM   2002  H2   DA A  63     226.053 128.471  48.994  1.00  0.00           H  
REMARK-SIMTK-COORDS   226.052553052   128.471232134    48.993596395
ATOM   2003  P    DC A  64     230.002 127.896  42.187  1.00  0.00           P  
REMARK-SIMTK-COORDS   230.001655332   127.895688745    42.186546210
ATOM   2004  OP1  DC A  64     231.369 128.287  42.606  1.00  0.00           O  
REMARK-SIMTK-COORDS   231.368880015   128.287150374    42.605673231
ATOM   2005  OP2  DC A  64     229.665 128.135  40.770  1.00  0.00           O  
REMARK-SIMTK-COORDS   229.665341551   128.134649707    40.769714286
ATOM   2006  O5'  DC A  64     228.934 128.612  43.131  1.00  0.00           O  
REMARK-SIMTK-COORDS   228.933994464   128.612206604    43.130904420
ATOM   2007  O3'  DC A  64     225.786 131.346  42.440  1.00  0.00           O  
REMARK-SIMTK-COORDS   225.785607496   131.345589329    42.439612607
ATOM   2008  C1'  DC A  64     227.244 130.802  44.997  1.00  0.00           C  
REMARK-SIMTK-COORDS   227.243848055   130.802081977    44.996934689
ATOM   2009  C2'  DC A  64     227.847 131.238  43.668  1.00  0.00           C  
REMARK-SIMTK-COORDS   227.846869198   131.237866297    43.667621134
ATOM   2010  C3'  DC A  64     226.941 130.542  42.665  1.00  0.00           C  
REMARK-SIMTK-COORDS   226.941142344   130.541548942    42.665298827
ATOM   2011  C4'  DC A  64     226.604 129.228  43.368  1.00  0.00           C  
REMARK-SIMTK-COORDS   226.603665525   129.228229449    43.367593856
ATOM   2012  C5'  DC A  64     227.580 128.092  43.174  1.00  0.00           C  
REMARK-SIMTK-COORDS   227.580402651   128.092278313    43.173925061
ATOM   2013  O4'  DC A  64     226.568 129.578  44.788  1.00  0.00           O  
REMARK-SIMTK-COORDS   226.567646391   129.577728363    44.788055447
ATOM   2014  N4   DC A  64     230.858 130.072  49.109  1.00  0.00           N  
REMARK-SIMTK-COORDS   230.857948371   130.071771480    49.109414413
ATOM   2015  C4   DC A  64     230.013 130.234  48.103  1.00  0.00           C  
REMARK-SIMTK-COORDS   230.013061122   130.234007965    48.102987635
ATOM   2016  N3   DC A  64     228.819 130.782  48.358  1.00  0.00           N  
REMARK-SIMTK-COORDS   228.819241145   130.781826041    48.358264382
ATOM   2017  C2   DC A  64     227.914 130.969  47.366  1.00  0.00           C  
REMARK-SIMTK-COORDS   227.913579503   130.969372637    47.366359012
ATOM   2018  O2   DC A  64     226.802 131.472  47.571  1.00  0.00           O  
REMARK-SIMTK-COORDS   226.801507595   131.471815147    47.570996731
ATOM   2019  N1   DC A  64     228.252 130.587  46.070  1.00  0.00           N  
REMARK-SIMTK-COORDS   228.251592523   130.586737315    46.070346894
ATOM   2020  C6   DC A  64     229.461 130.033  45.802  1.00  0.00           C  
REMARK-SIMTK-COORDS   229.461250690   130.032765452    45.802213918
ATOM   2021  C5   DC A  64     230.386 129.839  46.781  1.00  0.00           C  
REMARK-SIMTK-COORDS   230.385976497   129.838813188    46.780535287
ATOM   2022  H1'  DC A  64     226.515 131.531  45.354  1.00  0.00           H  
REMARK-SIMTK-COORDS   226.515436926   131.531252057    45.353503366
ATOM   2023 1H2'  DC A  64     227.823 132.322  43.538  1.00  0.00           H  
REMARK-SIMTK-COORDS   227.823254038   132.321702320    43.538211714
ATOM   2024 2H2'  DC A  64     228.882 130.917  43.558  1.00  0.00           H  
REMARK-SIMTK-COORDS   228.882082360   130.917447746    43.558078163
ATOM   2025  H3'  DC A  64     227.447 130.361  41.716  1.00  0.00           H  
REMARK-SIMTK-COORDS   227.446819067   130.360806348    41.715584572
ATOM   2026  H4'  DC A  64     225.636 128.903  42.984  1.00  0.00           H  
REMARK-SIMTK-COORDS   225.636115369   128.903182291    42.983657610
ATOM   2027 1H5'  DC A  64     227.483 127.391  44.002  1.00  0.00           H  
REMARK-SIMTK-COORDS   227.482762762   127.391023731    44.002000820
ATOM   2028 2H5'  DC A  64     227.353 127.580  42.240  1.00  0.00           H  
REMARK-SIMTK-COORDS   227.352991423   127.579855096    42.240180138
ATOM   2029  H41  DC A  64     231.785 129.653  48.942  1.00  0.00           H  
REMARK-SIMTK-COORDS   231.784768764   129.652794829    48.942370934
ATOM   2030  H42  DC A  64     230.588 130.361  50.060  1.00  0.00           H  
REMARK-SIMTK-COORDS   230.587958881   130.361399414    50.060357806
ATOM   2031  H6   DC A  64     229.697 129.738  44.779  1.00  0.00           H  
REMARK-SIMTK-COORDS   229.696544304   129.737932411    44.778971818
ATOM   2032  H5   DC A  64     231.362 129.402  46.567  1.00  0.00           H  
REMARK-SIMTK-COORDS   231.361927430   129.402443869    46.566601668
ATOM   2033  P    DG A  65     225.594 132.693  42.042  1.00  0.00           P  
REMARK-SIMTK-COORDS   225.593866875   132.693132256    42.041896009
ATOM   2034  OP1  DG A  65     227.001 132.903  41.624  1.00  0.00           O  
REMARK-SIMTK-COORDS   227.000570596   132.903126269    41.624233281
ATOM   2035  OP2  DG A  65     224.562 133.229  41.132  1.00  0.00           O  
REMARK-SIMTK-COORDS   224.562396918   133.228788356    41.131759607
ATOM   2036  O5'  DG A  65     225.385 133.279  43.510  1.00  0.00           O  
REMARK-SIMTK-COORDS   225.384540067   133.279408953    43.510175928
ATOM   2037  O3'  DG A  65     222.910 136.297  45.133  1.00  0.00           O  
REMARK-SIMTK-COORDS   222.910014465   136.297058670    45.132642948
ATOM   2038  C1'  DG A  65     225.440 135.166  46.262  1.00  0.00           C  
REMARK-SIMTK-COORDS   225.440346586   135.165770105    46.262333852
ATOM   2039  C2'  DG A  65     225.251 135.814  44.897  1.00  0.00           C  
REMARK-SIMTK-COORDS   225.250825753   135.814365988    44.897161982
ATOM   2040  C3'  DG A  65     223.836 135.390  44.539  1.00  0.00           C  
REMARK-SIMTK-COORDS   223.836041433   135.389799197    44.538717613
ATOM   2041  C4'  DG A  65     223.738 133.990  45.139  1.00  0.00           C  
REMARK-SIMTK-COORDS   223.737993009   133.989608420    45.139415783
ATOM   2042  C5'  DG A  65     224.227 132.852  44.274  1.00  0.00           C  
REMARK-SIMTK-COORDS   224.227065682   132.852181236    44.274295373
ATOM   2043  O4'  DG A  65     224.570 134.054  46.341  1.00  0.00           O  
REMARK-SIMTK-COORDS   224.569554347   134.053851174    46.341277926
ATOM   2044  N2   DG A  65     227.538 135.644  51.078  1.00  0.00           N  
REMARK-SIMTK-COORDS   227.538270182   135.643738286    51.078495913
ATOM   2045  O6   DG A  65     230.803 133.636  48.567  1.00  0.00           O  
REMARK-SIMTK-COORDS   230.803049793   133.636282550    48.566739444
ATOM   2046  C6   DG A  65     229.660 134.094  48.562  1.00  0.00           C  
REMARK-SIMTK-COORDS   229.659858692   134.094002570    48.561997074
ATOM   2047  C5   DG A  65     228.738 134.177  47.494  1.00  0.00           C  
REMARK-SIMTK-COORDS   228.738137093   134.176796362    47.494240790
ATOM   2048  N7   DG A  65     228.860 133.769  46.164  1.00  0.00           N  
REMARK-SIMTK-COORDS   228.860345067   133.769120426    46.163997375
ATOM   2049  C8   DG A  65     227.708 134.084  45.630  1.00  0.00           C  
REMARK-SIMTK-COORDS   227.708087698   134.084115389    45.630481557
ATOM   2050  N9   DG A  65     226.824 134.676  46.507  1.00  0.00           N  
REMARK-SIMTK-COORDS   226.824063634   134.676192389    46.507245653
ATOM   2051  C4   DG A  65     227.491 134.734  47.711  1.00  0.00           C  
REMARK-SIMTK-COORDS   227.490888570   134.734063230    47.710928947
ATOM   2052  N3   DG A  65     226.994 135.250  48.865  1.00  0.00           N  
REMARK-SIMTK-COORDS   226.993754030   135.250436251    48.865214939
ATOM   2053  C2   DG A  65     227.864 135.180  49.868  1.00  0.00           C  
REMARK-SIMTK-COORDS   227.864376131   135.179941068    49.868406639
ATOM   2054  N1   DG A  65     229.126 134.631  49.746  1.00  0.00           N  
REMARK-SIMTK-COORDS   229.125936743   134.631134355    49.745960671
ATOM   2055  H1'  DG A  65     225.175 135.857  47.063  1.00  0.00           H  
REMARK-SIMTK-COORDS   225.175246509   135.857217247    47.063040914
ATOM   2056 1H2'  DG A  65     225.341 136.900  44.940  1.00  0.00           H  
REMARK-SIMTK-COORDS   225.341039293   136.900228623    44.939704383
ATOM   2057 2H2'  DG A  65     225.971 135.453  44.165  1.00  0.00           H  
REMARK-SIMTK-COORDS   225.971234362   135.453191703    44.164740947
ATOM   2058  H3'  DG A  65     223.678 135.367  43.459  1.00  0.00           H  
REMARK-SIMTK-COORDS   223.677708444   135.367279653    43.459345325
ATOM   2059  H4'  DG A  65     222.685 133.811  45.358  1.00  0.00           H  
REMARK-SIMTK-COORDS   222.685211870   133.811324726    45.358296567
ATOM   2060 1H5'  DG A  65     224.497 132.009  44.910  1.00  0.00           H  
REMARK-SIMTK-COORDS   224.496887760   132.008905262    44.909738271
ATOM   2061 2H5'  DG A  65     223.430 132.549  43.597  1.00  0.00           H  
REMARK-SIMTK-COORDS   223.430320188   132.548682665    43.596782838
ATOM   2062  H21  DG A  65     226.613 136.065  51.236  1.00  0.00           H  
REMARK-SIMTK-COORDS   226.613299081   136.064761694    51.235711534
ATOM   2063  H22  DG A  65     228.214 135.581  51.853  1.00  0.00           H  
REMARK-SIMTK-COORDS   228.213830233   135.580573398    51.853198963
ATOM   2064  H8   DG A  65     227.468 133.894  44.584  1.00  0.00           H  
REMARK-SIMTK-COORDS   227.467873677   133.894155839    44.584220311
ATOM   2065  H1   DG A  65     229.719 134.614  50.587  1.00  0.00           H  
REMARK-SIMTK-COORDS   229.719324928   134.614375428    50.587103703
ATOM   2066  P    DC A  66     223.154 137.624  44.616  1.00  0.00           P  
REMARK-SIMTK-COORDS   223.153640500   137.624226922    44.615807888
ATOM   2067  OP1  DC A  66     224.164 137.773  43.541  1.00  0.00           O  
REMARK-SIMTK-COORDS   224.163741411   137.772648605    43.540689219
ATOM   2068  OP2  DC A  66     221.912 138.404  44.450  1.00  0.00           O  
REMARK-SIMTK-COORDS   221.911835073   138.403951922    44.449765105
ATOM   2069  O5'  DC A  66     223.826 137.960  46.023  1.00  0.00           O  
REMARK-SIMTK-COORDS   223.826462351   137.959535009    46.022928794
ATOM   2070  O3'  DC A  66     223.083 140.862  49.003  1.00  0.00           O  
REMARK-SIMTK-COORDS   223.083202032   140.862302433    49.003383689
ATOM   2071  C1'  DC A  66     225.599 139.320  48.501  1.00  0.00           C  
REMARK-SIMTK-COORDS   225.599287605   139.320035736    48.500901028
ATOM   2072  C2'  DC A  66     224.854 140.213  47.517  1.00  0.00           C  
REMARK-SIMTK-COORDS   224.854128457   140.212640468    47.516720335
ATOM   2073  C3'  DC A  66     223.406 139.991  47.922  1.00  0.00           C  
REMARK-SIMTK-COORDS   223.406104257   139.991325641    47.921806331
ATOM   2074  C4'  DC A  66     223.391 138.522  48.338  1.00  0.00           C  
REMARK-SIMTK-COORDS   223.390572206   138.522147209    48.337967950
ATOM   2075  C5'  DC A  66     223.167 137.514  47.236  1.00  0.00           C  
REMARK-SIMTK-COORDS   223.166955784   137.513766600    47.235664797
ATOM   2076  O4'  DC A  66     224.716 138.297  48.917  1.00  0.00           O  
REMARK-SIMTK-COORDS   224.715609464   138.297186962    48.916610458
ATOM   2077  N4   DC A  66     230.170 136.925  46.532  1.00  0.00           N  
REMARK-SIMTK-COORDS   230.170455013   136.925408079    46.531700452
ATOM   2078  C4   DC A  66     229.060 137.495  46.975  1.00  0.00           C  
REMARK-SIMTK-COORDS   229.060360003   137.494771630    46.975056083
ATOM   2079  N3   DC A  66     229.037 137.945  48.235  1.00  0.00           N  
REMARK-SIMTK-COORDS   229.037326870   137.945303020    48.234805241
ATOM   2080  C2   DC A  66     227.926 138.535  48.743  1.00  0.00           C  
REMARK-SIMTK-COORDS   227.926400384   138.534636724    48.742546442
ATOM   2081  O2   DC A  66     227.874 138.960  49.903  1.00  0.00           O  
REMARK-SIMTK-COORDS   227.873810548   138.959872275    49.903338428
ATOM   2082  N1   DC A  66     226.807 138.670  47.924  1.00  0.00           N  
REMARK-SIMTK-COORDS   226.807181913   138.669834773    47.924389060
ATOM   2083  C6   DC A  66     226.823 138.218  46.645  1.00  0.00           C  
REMARK-SIMTK-COORDS   226.822876872   138.218009199    46.644678030
ATOM   2084  C5   DC A  66     227.927 137.627  46.114  1.00  0.00           C  
REMARK-SIMTK-COORDS   227.926951297   137.627310808    46.113694909
ATOM   2085  H1'  DC A  66     225.903 139.881  49.385  1.00  0.00           H  
REMARK-SIMTK-COORDS   225.902747076   139.881399009    49.385319834
ATOM   2086 1H2'  DC A  66     225.138 141.262  47.614  1.00  0.00           H  
REMARK-SIMTK-COORDS   225.137706961   141.262468810    47.613924670
ATOM   2087 2H2'  DC A  66     225.027 139.921  46.481  1.00  0.00           H  
REMARK-SIMTK-COORDS   225.026660895   139.921307025    46.481495054
ATOM   2088  H3'  DC A  66     222.719 140.173  47.094  1.00  0.00           H  
REMARK-SIMTK-COORDS   222.718823487   140.172706401    47.094110637
ATOM   2089  H4'  DC A  66     222.584 138.407  49.062  1.00  0.00           H  
REMARK-SIMTK-COORDS   222.583610121   138.406570217    49.062309135
ATOM   2090 1H5'  DC A  66     223.575 136.551  47.543  1.00  0.00           H  
REMARK-SIMTK-COORDS   223.574861511   136.551304469    47.542716201
ATOM   2091 2H5'  DC A  66     222.098 137.410  47.057  1.00  0.00           H  
REMARK-SIMTK-COORDS   222.097655972   137.410382377    47.056548593
ATOM   2092  H41  DC A  66     230.217 136.569  45.565  1.00  0.00           H  
REMARK-SIMTK-COORDS   230.217180612   136.569441906    45.565498712
ATOM   2093  H42  DC A  66     230.987 136.835  47.153  1.00  0.00           H  
REMARK-SIMTK-COORDS   230.986804599   136.835196340    47.153397481
ATOM   2094  H6   DC A  66     225.930 138.333  46.029  1.00  0.00           H  
REMARK-SIMTK-COORDS   225.930182685   138.332620786    46.028824743
ATOM   2095  H5   DC A  66     227.946 137.272  45.083  1.00  0.00           H  
REMARK-SIMTK-COORDS   227.945579219   137.271600204    45.083263462
ATOM   2096  P    DC A  67     223.325 142.537  48.756  1.00  0.00           P  
REMARK-SIMTK-COORDS   223.325185631   142.536660321    48.756449352
ATOM   2097  OP1  DC A  67     223.625 142.763  47.322  1.00  0.00           O  
REMARK-SIMTK-COORDS   223.625022791   142.762655853    47.322142308
ATOM   2098  OP2  DC A  67     222.375 143.481  49.376  1.00  0.00           O  
REMARK-SIMTK-COORDS   222.375499085   143.480986705    49.376098563
ATOM   2099  O5'  DC A  67     224.689 142.510  49.584  1.00  0.00           O  
REMARK-SIMTK-COORDS   224.689081814   142.510202825    49.583611490
ATOM   2100  O3'  DC A  67     226.245 144.857  52.736  1.00  0.00           O  
REMARK-SIMTK-COORDS   226.244851861   144.856615487    52.735679571
ATOM   2101  C1'  DC A  67     227.736 143.141  50.788  1.00  0.00           C  
REMARK-SIMTK-COORDS   227.736342900   143.140740353    50.788119814
ATOM   2102  C2'  DC A  67     226.790 144.291  50.466  1.00  0.00           C  
REMARK-SIMTK-COORDS   226.790346004   144.290562056    50.466223985
ATOM   2103  C3'  DC A  67     225.762 144.176  51.580  1.00  0.00           C  
REMARK-SIMTK-COORDS   225.762116713   144.176160736    51.579554962
ATOM   2104  C4'  DC A  67     225.662 142.668  51.796  1.00  0.00           C  
REMARK-SIMTK-COORDS   225.662143678   142.667812486    51.795906408
ATOM   2105  C5'  DC A  67     224.689 141.925  50.911  1.00  0.00           C  
REMARK-SIMTK-COORDS   224.688950638   141.925022146    50.910996346
ATOM   2106  O4'  DC A  67     227.013 142.174  51.524  1.00  0.00           O  
REMARK-SIMTK-COORDS   227.012611273   142.174222570    51.524310623
ATOM   2107  N4   DC A  67     229.976 140.623  46.412  1.00  0.00           N  
REMARK-SIMTK-COORDS   229.976109665   140.622549477    46.412080102
ATOM   2108  C4   DC A  67     229.411 141.229  47.445  1.00  0.00           C  
REMARK-SIMTK-COORDS   229.411351973   141.228926067    47.444749547
ATOM   2109  N3   DC A  67     230.148 141.429  48.544  1.00  0.00           N  
REMARK-SIMTK-COORDS   230.147617849   141.428826422    48.544035409
ATOM   2110  C2   DC A  67     229.620 142.042  49.632  1.00  0.00           C  
REMARK-SIMTK-COORDS   229.620139933   142.042401333    49.632413044
ATOM   2111  O2   DC A  67     230.275 142.240  50.664  1.00  0.00           O  
REMARK-SIMTK-COORDS   230.274787216   142.240299960    50.663578438
ATOM   2112  N1   DC A  67     228.295 142.469  49.584  1.00  0.00           N  
REMARK-SIMTK-COORDS   228.295059937   142.469120309    49.583587627
ATOM   2113  C6   DC A  67     227.542 142.273  48.472  1.00  0.00           C  
REMARK-SIMTK-COORDS   227.541986813   142.272694191    48.471674569
ATOM   2114  C5   DC A  67     228.051 141.663  47.368  1.00  0.00           C  
REMARK-SIMTK-COORDS   228.051321500   141.663093918    47.367675618
ATOM   2115  H1'  DC A  67     228.568 143.480  51.407  1.00  0.00           H  
REMARK-SIMTK-COORDS   228.567993166   143.480225601    51.406602311
ATOM   2116 1H2'  DC A  67     227.294 145.259  50.489  1.00  0.00           H  
REMARK-SIMTK-COORDS   227.293837724   145.259066343    50.488596580
ATOM   2117 2H2'  DC A  67     226.328 144.184  49.486  1.00  0.00           H  
REMARK-SIMTK-COORDS   226.328474590   144.184146659    49.485568816
ATOM   2118  H3'  DC A  67     224.798 144.596  51.289  1.00  0.00           H  
REMARK-SIMTK-COORDS   224.798069945   144.596348646    51.289055480
ATOM   2119  H4'  DC A  67     225.353 142.516  52.830  1.00  0.00           H  
REMARK-SIMTK-COORDS   225.352566495   142.515990349    52.830472988
ATOM   2120 1H5'  DC A  67     224.987 140.879  50.851  1.00  0.00           H  
REMARK-SIMTK-COORDS   224.986532675   140.878682994    50.850827346
ATOM   2121 2H5'  DC A  67     223.691 141.991  51.342  1.00  0.00           H  
REMARK-SIMTK-COORDS   223.690999663   141.990727140    51.342215207
ATOM   2122  H41  DC A  67     229.433 140.455  45.552  1.00  0.00           H  
REMARK-SIMTK-COORDS   229.433221076   140.455499143    45.551959665
ATOM   2123  H42  DC A  67     230.957 140.315  46.469  1.00  0.00           H  
REMARK-SIMTK-COORDS   230.957457309   140.314700202    46.469155698
ATOM   2124  H6   DC A  67     226.506 142.613  48.464  1.00  0.00           H  
REMARK-SIMTK-COORDS   226.505785627   142.612604710    48.463804314
ATOM   2125  H5   DC A  67     227.452 141.512  46.470  1.00  0.00           H  
REMARK-SIMTK-COORDS   227.451571195   141.512079476    46.469811369
ATOM   2126  P    DT A  68     226.810 146.733  52.593  1.00  0.00           P  
REMARK-SIMTK-COORDS   226.810300750   146.733462681    52.593274942
ATOM   2127  OP1  DT A  68     226.349 147.195  51.262  1.00  0.00           O  
REMARK-SIMTK-COORDS   226.349267123   147.195377396    51.262153688
ATOM   2128  OP2  DT A  68     226.588 147.668  53.714  1.00  0.00           O  
REMARK-SIMTK-COORDS   226.588352899   147.668494001    53.714212756
ATOM   2129  O5'  DT A  68     228.353 146.336  52.510  1.00  0.00           O  
REMARK-SIMTK-COORDS   228.352758680   146.336048239    52.509696866
ATOM   2130  O3'  DT A  68     231.845 147.740  54.434  1.00  0.00           O  
REMARK-SIMTK-COORDS   231.844520122   147.739597075    54.433557228
ATOM   2131  C1'  DT A  68     231.622 146.243  51.850  1.00  0.00           C  
REMARK-SIMTK-COORDS   231.622159961   146.242588845    51.850409668
ATOM   2132  C2'  DT A  68     230.955 147.563  52.209  1.00  0.00           C  
REMARK-SIMTK-COORDS   230.955116796   147.563412295    52.209016456
ATOM   2133  C3'  DT A  68     230.678 147.386  53.694  1.00  0.00           C  
REMARK-SIMTK-COORDS   230.678244072   147.385806254    53.693528696
ATOM   2134  C4'  DT A  68     230.354 145.898  53.803  1.00  0.00           C  
REMARK-SIMTK-COORDS   230.353958826   145.897612186    53.802833287
ATOM   2135  C5'  DT A  68     228.916 145.504  53.556  1.00  0.00           C  
REMARK-SIMTK-COORDS   228.916222075   145.503709690    53.555568533
ATOM   2136  O4'  DT A  68     231.194 145.269  52.782  1.00  0.00           O  
REMARK-SIMTK-COORDS   231.193555988   145.268975326    52.782238703
ATOM   2137  O4   DT A  68     230.479 144.370  46.788  1.00  0.00           O  
REMARK-SIMTK-COORDS   230.479023086   144.370028293    46.787695271
ATOM   2138  C4   DT A  68     230.684 144.806  47.926  1.00  0.00           C  
REMARK-SIMTK-COORDS   230.684298403   144.806161699    47.926018027
ATOM   2139  N3   DT A  68     231.923 144.691  48.513  1.00  0.00           N  
REMARK-SIMTK-COORDS   231.923149243   144.691051811    48.513488290
ATOM   2140  C2   DT A  68     232.285 145.134  49.770  1.00  0.00           C  
REMARK-SIMTK-COORDS   232.285423046   145.133802971    49.770257999
ATOM   2141  O2   DT A  68     233.413 144.987  50.207  1.00  0.00           O  
REMARK-SIMTK-COORDS   233.412516339   144.987088755    50.206740126
ATOM   2142  N1   DT A  68     231.281 145.748  50.489  1.00  0.00           N  
REMARK-SIMTK-COORDS   231.281435633   145.748415675    50.488504822
ATOM   2143  C6   DT A  68     230.015 145.908  49.984  1.00  0.00           C  
REMARK-SIMTK-COORDS   230.014656245   145.907848066    49.983699617
ATOM   2144  C5   DT A  68     229.700 145.468  48.749  1.00  0.00           C  
REMARK-SIMTK-COORDS   229.699644168   145.467555174    48.749139955
ATOM   2145  C7   DT A  68     228.333 145.610  48.153  1.00  0.00           C  
REMARK-SIMTK-COORDS   228.333034478   145.610079290    48.152606777
ATOM   2146  H1'  DT A  68     232.708 146.321  51.924  1.00  0.00           H  
REMARK-SIMTK-COORDS   232.707644439   146.321334324    51.923509582
ATOM   2147 1H2'  DT A  68     231.607 148.420  52.027  1.00  0.00           H  
REMARK-SIMTK-COORDS   231.607034814   148.419959988    52.027099035
ATOM   2148 2H2'  DT A  68     230.035 147.727  51.650  1.00  0.00           H  
REMARK-SIMTK-COORDS   230.034921867   147.726997843    51.650434268
ATOM   2149  H3'  DT A  68     229.839 147.997  54.029  1.00  0.00           H  
REMARK-SIMTK-COORDS   229.838820577   147.996634368    54.028648394
ATOM   2150  H4'  DT A  68     230.612 145.590  54.816  1.00  0.00           H  
REMARK-SIMTK-COORDS   230.611891595   145.590021745    54.816464288
ATOM   2151 1H5'  DT A  68     228.878 144.457  53.253  1.00  0.00           H  
REMARK-SIMTK-COORDS   228.878036569   144.457312887    53.253499673
ATOM   2152 2H5'  DT A  68     228.347 145.631  54.475  1.00  0.00           H  
REMARK-SIMTK-COORDS   228.346817848   145.631300149    54.474944137
ATOM   2153  H3   DT A  68     232.655 144.224  47.960  1.00  0.00           H  
REMARK-SIMTK-COORDS   232.655438437   144.223927732    47.959552706
ATOM   2154  H6   DT A  68     229.252 146.396  50.590  1.00  0.00           H  
REMARK-SIMTK-COORDS   229.251948906   146.396276098    50.589739694
ATOM   2155  H71  DT A  68     228.296 145.086  47.196  1.00  0.00           H  
REMARK-SIMTK-COORDS   228.296117923   145.086199762    47.195813482
ATOM   2156  H72  DT A  68     227.594 145.180  48.829  1.00  0.00           H  
REMARK-SIMTK-COORDS   227.593930359   145.179731894    48.828708263
ATOM   2157  H73  DT A  68     228.112 146.666  47.997  1.00  0.00           H  
REMARK-SIMTK-COORDS   228.111539957   146.665860835    47.997173494
ATOM   2158  P    DT A  69     232.627 149.643  54.046  1.00  0.00           P  
REMARK-SIMTK-COORDS   232.626593063   149.642883925    54.045871087
ATOM   2159  OP1  DT A  69     231.686 150.426  53.210  1.00  0.00           O  
REMARK-SIMTK-COORDS   231.685506391   150.426437825    53.210287361
ATOM   2160  OP2  DT A  69     233.248 150.368  55.172  1.00  0.00           O  
REMARK-SIMTK-COORDS   233.247947929   150.367760802    55.172155973
ATOM   2161  O5'  DT A  69     233.755 149.007  53.116  1.00  0.00           O  
REMARK-SIMTK-COORDS   233.755269522   149.006610416    53.115631616
ATOM   2162  O3'  DT A  69     237.962 149.382  52.945  1.00  0.00           O  
REMARK-SIMTK-COORDS   237.961676261   149.381779496    52.945406756
ATOM   2163  C1'  DT A  69     236.090 148.474  50.792  1.00  0.00           C  
REMARK-SIMTK-COORDS   236.089956813   148.474244375    50.792228800
ATOM   2164  C2'  DT A  69     236.054 149.796  51.546  1.00  0.00           C  
REMARK-SIMTK-COORDS   236.053554680   149.796480925    51.546208502
ATOM   2165  C3'  DT A  69     236.536 149.386  52.929  1.00  0.00           C  
REMARK-SIMTK-COORDS   236.535945775   149.386345812    52.928621979
ATOM   2166  C4'  DT A  69     235.952 147.985  53.090  1.00  0.00           C  
REMARK-SIMTK-COORDS   235.951726762   147.984769859    53.090186187
ATOM   2167  C5'  DT A  69     234.543 147.903  53.630  1.00  0.00           C  
REMARK-SIMTK-COORDS   234.542916782   147.902669501    53.630463869
ATOM   2168  O4'  DT A  69     235.967 147.429  51.737  1.00  0.00           O  
REMARK-SIMTK-COORDS   235.966953008   147.428750295    51.736549823
ATOM   2169  O4   DT A  69     232.105 147.844  47.029  1.00  0.00           O  
REMARK-SIMTK-COORDS   232.104651880   147.843657072    47.028716312
ATOM   2170  C4   DT A  69     232.962 148.009  47.904  1.00  0.00           C  
REMARK-SIMTK-COORDS   232.961871636   148.009035136    47.903903942
ATOM   2171  N3   DT A  69     234.252 147.569  47.720  1.00  0.00           N  
REMARK-SIMTK-COORDS   234.252389231   147.568554884    47.720425107
ATOM   2172  C2   DT A  69     235.301 147.690  48.611  1.00  0.00           C  
REMARK-SIMTK-COORDS   235.300840281   147.690084191    48.610774490
ATOM   2173  O2   DT A  69     236.415 147.268  48.359  1.00  0.00           O  
REMARK-SIMTK-COORDS   236.414590810   147.267734098    48.358661106
ATOM   2174  N1   DT A  69     234.993 148.320  49.798  1.00  0.00           N  
REMARK-SIMTK-COORDS   234.992914979   148.319626995    49.798409058
ATOM   2175  C6   DT A  69     233.733 148.792  50.069  1.00  0.00           C  
REMARK-SIMTK-COORDS   233.732527957   148.791793803    50.069444222
ATOM   2176  C5   DT A  69     232.735 148.660  49.172  1.00  0.00           C  
REMARK-SIMTK-COORDS   232.734922321   148.660113094    49.172409559
ATOM   2177  C7   DT A  69     231.341 149.151  49.419  1.00  0.00           C  
REMARK-SIMTK-COORDS   231.341411123   149.151070469    49.419136935
ATOM   2178  H1'  DT A  69     237.041 148.347  50.274  1.00  0.00           H  
REMARK-SIMTK-COORDS   237.041086545   148.347060196    50.273579190
ATOM   2179 1H2'  DT A  69     236.713 150.545  51.102  1.00  0.00           H  
REMARK-SIMTK-COORDS   236.712584604   150.545121592    51.102382286
ATOM   2180 2H2'  DT A  69     235.052 150.223  51.585  1.00  0.00           H  
REMARK-SIMTK-COORDS   235.052379749   150.222675018    51.585455829
ATOM   2181  H3'  DT A  69     236.168 150.058  53.706  1.00  0.00           H  
REMARK-SIMTK-COORDS   236.167801340   150.057605260    53.705750301
ATOM   2182  H4'  DT A  69     236.603 147.447  53.780  1.00  0.00           H  
REMARK-SIMTK-COORDS   236.602679140   147.446959684    53.779831180
ATOM   2183 1H5'  DT A  69     234.096 146.957  53.324  1.00  0.00           H  
REMARK-SIMTK-COORDS   234.095813962   146.957334081    53.323722914
ATOM   2184 2H5'  DT A  69     234.573 147.947  54.718  1.00  0.00           H  
REMARK-SIMTK-COORDS   234.573337292   147.947390226    54.718042210
ATOM   2185  H3   DT A  69     234.457 147.097  46.828  1.00  0.00           H  
REMARK-SIMTK-COORDS   234.456979802   147.096998803    46.827634783
ATOM   2186  H6   DT A  69     233.535 149.279  51.024  1.00  0.00           H  
REMARK-SIMTK-COORDS   233.534711229   149.279150008    51.023866283
ATOM   2187  H71  DT A  69     230.693 148.837  48.599  1.00  0.00           H  
REMARK-SIMTK-COORDS   230.693232840   148.836560036    48.599250296
ATOM   2188  H72  DT A  69     230.969 148.734  50.355  1.00  0.00           H  
REMARK-SIMTK-COORDS   230.968600135   148.733641160    50.354739276
ATOM   2189  H73  DT A  69     231.344 150.239  49.483  1.00  0.00           H  
REMARK-SIMTK-COORDS   231.344271181   150.239114395    49.482746957
ATOM   2190  P    DG A  70     239.060 151.108  52.270  1.00  0.00           P  
REMARK-SIMTK-COORDS   239.060368463   151.108272218    52.270227373
ATOM   2191  OP1  DG A  70     238.083 152.214  52.131  1.00  0.00           O  
REMARK-SIMTK-COORDS   238.082794630   152.213867299    52.131073082
ATOM   2192  OP2  DG A  70     240.341 151.455  52.917  1.00  0.00           O  
REMARK-SIMTK-COORDS   240.341077123   151.455287248    52.917198699
ATOM   2193  O5'  DG A  70     239.330 150.457  50.840  1.00  0.00           O  
REMARK-SIMTK-COORDS   239.329891110   150.456877663    50.839693670
ATOM   2194  O3'  DG A  70     242.772 150.008  48.428  1.00  0.00           O  
REMARK-SIMTK-COORDS   242.771663677   150.008383915    48.428274803
ATOM   2195  C1'  DG A  70     239.899 149.941  47.592  1.00  0.00           C  
REMARK-SIMTK-COORDS   239.898503360   149.940520890    47.592248244
ATOM   2196  C2'  DG A  70     240.618 151.067  48.323  1.00  0.00           C  
REMARK-SIMTK-COORDS   240.618416280   151.066787214    48.322685481
ATOM   2197  C3'  DG A  70     241.603 150.302  49.192  1.00  0.00           C  
REMARK-SIMTK-COORDS   241.603414551   150.301750132    49.191506906
ATOM   2198  C4'  DG A  70     240.824 149.042  49.561  1.00  0.00           C  
REMARK-SIMTK-COORDS   240.824396289   149.041862380    49.561370934
ATOM   2199  C5'  DG A  70     239.931 149.137  50.775  1.00  0.00           C  
REMARK-SIMTK-COORDS   239.930540458   149.137330689    50.775155740
ATOM   2200  O4'  DG A  70     239.993 148.775  48.388  1.00  0.00           O  
REMARK-SIMTK-COORDS   239.992526048   148.774842905    48.388005474
ATOM   2201  N2   DG A  70     237.701 148.368  43.062  1.00  0.00           N  
REMARK-SIMTK-COORDS   237.700742006   148.367744187    43.062196096
ATOM   2202  O6   DG A  70     234.299 150.374  45.386  1.00  0.00           O  
REMARK-SIMTK-COORDS   234.299058657   150.373987997    45.386227328
ATOM   2203  C6   DG A  70     235.491 150.064  45.402  1.00  0.00           C  
REMARK-SIMTK-COORDS   235.490674569   150.063795606    45.401981665
ATOM   2204  C5   DG A  70     236.457 150.291  46.408  1.00  0.00           C  
REMARK-SIMTK-COORDS   236.456841228   150.291008288    46.407678132
ATOM   2205  N7   DG A  70     236.336 150.921  47.648  1.00  0.00           N  
REMARK-SIMTK-COORDS   236.335826029   150.920757800    47.648425033
ATOM   2206  C8   DG A  70     237.537 150.843  48.160  1.00  0.00           C  
REMARK-SIMTK-COORDS   237.537329066   150.842845724    48.160165358
ATOM   2207  N9   DG A  70     238.455 150.209  47.350  1.00  0.00           N  
REMARK-SIMTK-COORDS   238.455011677   150.208735983    47.349898449
ATOM   2208  C4   DG A  70     237.755 149.852  46.219  1.00  0.00           C  
REMARK-SIMTK-COORDS   237.754803931   149.851958522    46.218847188
ATOM   2209  N3   DG A  70     238.271 149.202  45.143  1.00  0.00           N  
REMARK-SIMTK-COORDS   238.270531499   149.202031182    45.142845548
ATOM   2210  C2   DG A  70     237.363 148.995  44.193  1.00  0.00           C  
REMARK-SIMTK-COORDS   237.362975649   148.995332181    44.192601420
ATOM   2211  N1   DG A  70     236.044 149.389  44.300  1.00  0.00           N  
REMARK-SIMTK-COORDS   236.043501498   149.389302267    44.299804673
ATOM   2212  H1'  DG A  70     240.373 149.731  46.633  1.00  0.00           H  
REMARK-SIMTK-COORDS   240.373457396   149.731291131    46.633003452
ATOM   2213 1H2'  DG A  70     241.133 151.741  47.637  1.00  0.00           H  
REMARK-SIMTK-COORDS   241.133298598   151.740744792    47.637321795
ATOM   2214 2H2'  DG A  70     239.940 151.667  48.926  1.00  0.00           H  
REMARK-SIMTK-COORDS   239.939853961   151.667494665    48.926489867
ATOM   2215  H3'  DG A  70     241.886 150.866  50.082  1.00  0.00           H  
REMARK-SIMTK-COORDS   241.885988329   150.865691935    50.081867901
ATOM   2216  H4'  DG A  70     241.559 148.259  49.751  1.00  0.00           H  
REMARK-SIMTK-COORDS   241.558732242   148.258927276    49.750593902
ATOM   2217 1H5'  DG A  70     239.149 148.381  50.705  1.00  0.00           H  
REMARK-SIMTK-COORDS   239.149221470   148.380779663    50.705318908
ATOM   2218 2H5'  DG A  70     240.523 148.958  51.671  1.00  0.00           H  
REMARK-SIMTK-COORDS   240.522531122   148.958146152    51.671469276
ATOM   2219  H21  DG A  70     238.668 148.049  42.920  1.00  0.00           H  
REMARK-SIMTK-COORDS   238.668104770   148.048930456    42.920364905
ATOM   2220  H22  DG A  70     236.992 148.205  42.333  1.00  0.00           H  
REMARK-SIMTK-COORDS   236.992449538   148.204536091    42.332661382
ATOM   2221  H8   DG A  70     237.790 151.244  49.142  1.00  0.00           H  
REMARK-SIMTK-COORDS   237.790333093   151.243649053    49.141896305
ATOM   2222  H1   DG A  70     235.418 149.171  43.512  1.00  0.00           H  
REMARK-SIMTK-COORDS   235.418075324   149.171152477    43.511664603
ATOM   2223  P    DC A  71     243.516 151.734  47.706  1.00  0.00           P  
REMARK-SIMTK-COORDS   243.515593065   151.734313558    47.706269452
ATOM   2224  OP1  DC A  71     242.925 153.027  48.127  1.00  0.00           O  
REMARK-SIMTK-COORDS   242.924816979   153.027327352    48.127353699
ATOM   2225  OP2  DC A  71     244.989 151.686  47.641  1.00  0.00           O  
REMARK-SIMTK-COORDS   244.989056082   151.686126021    47.641410372
ATOM   2226  O5'  DC A  71     242.891 151.300  46.304  1.00  0.00           O  
REMARK-SIMTK-COORDS   242.891484635   151.299994289    46.303784001
ATOM   2227  O3'  DC A  71     244.526 150.568  42.476  1.00  0.00           O  
REMARK-SIMTK-COORDS   244.525650606   150.567696757    42.475618918
ATOM   2228  C1'  DC A  71     241.699 151.251  43.188  1.00  0.00           C  
REMARK-SIMTK-COORDS   241.699314325   151.250815642    43.187611764
ATOM   2229  C2'  DC A  71     242.951 152.056  43.513  1.00  0.00           C  
REMARK-SIMTK-COORDS   242.951206095   152.055570153    43.512810433
ATOM   2230  C3'  DC A  71     243.983 150.962  43.734  1.00  0.00           C  
REMARK-SIMTK-COORDS   243.982753480   150.961516532    43.733730477
ATOM   2231  C4'  DC A  71     243.164 149.849  44.384  1.00  0.00           C  
REMARK-SIMTK-COORDS   243.163719651   149.848734292    44.383973719
ATOM   2232  C5'  DC A  71     243.011 149.916  45.885  1.00  0.00           C  
REMARK-SIMTK-COORDS   243.011075014   149.916166791    45.885326600
ATOM   2233  O4'  DC A  71     241.840 149.971  43.773  1.00  0.00           O  
REMARK-SIMTK-COORDS   241.839850778   149.971067884    43.772775143
ATOM   2234  N4   DC A  71     236.952 153.431  44.980  1.00  0.00           N  
REMARK-SIMTK-COORDS   236.951767460   153.431337991    44.980287153
ATOM   2235  C4   DC A  71     238.104 152.918  44.578  1.00  0.00           C  
REMARK-SIMTK-COORDS   238.104181056   152.918421931    44.577906713
ATOM   2236  N3   DC A  71     238.148 152.313  43.385  1.00  0.00           N  
REMARK-SIMTK-COORDS   238.147753272   152.312929498    43.385448171
ATOM   2237  C2   DC A  71     239.301 151.768  42.924  1.00  0.00           C  
REMARK-SIMTK-COORDS   239.300517107   151.767516298    42.924001554
ATOM   2238  O2   DC A  71     239.372 151.200  41.827  1.00  0.00           O  
REMARK-SIMTK-COORDS   239.372201730   151.200155690    41.826735745
ATOM   2239  N1   DC A  71     240.445 151.855  43.713  1.00  0.00           N  
REMARK-SIMTK-COORDS   240.445105847   151.854990064    43.713035747
ATOM   2240  C6   DC A  71     240.410 152.470  44.923  1.00  0.00           C  
REMARK-SIMTK-COORDS   240.410335356   152.469651554    44.922595694
ATOM   2241  C5   DC A  71     239.266 153.027  45.403  1.00  0.00           C  
REMARK-SIMTK-COORDS   239.266475012   153.026634910    45.403429403
ATOM   2242  H1'  DC A  71     241.589 151.117  42.111  1.00  0.00           H  
REMARK-SIMTK-COORDS   241.589197322   151.117289745    42.110830412
ATOM   2243 1H2'  DC A  71     243.242 152.716  42.694  1.00  0.00           H  
REMARK-SIMTK-COORDS   243.242376314   152.716471409    42.694009825
ATOM   2244 2H2'  DC A  71     242.828 152.671  44.403  1.00  0.00           H  
REMARK-SIMTK-COORDS   242.827598912   152.671428199    44.402627342
ATOM   2245  H3'  DC A  71     244.791 151.289  44.389  1.00  0.00           H  
REMARK-SIMTK-COORDS   244.790816993   151.289323663    44.389405583
ATOM   2246  H4'  DC A  71     243.660 148.908  44.143  1.00  0.00           H  
REMARK-SIMTK-COORDS   243.659636200   148.907965400    44.142650972
ATOM   2247 1H5'  DC A  71     242.118 149.365  46.180  1.00  0.00           H  
REMARK-SIMTK-COORDS   242.118320832   149.365323368    46.179541648
ATOM   2248 2H5'  DC A  71     243.884 149.464  46.355  1.00  0.00           H  
REMARK-SIMTK-COORDS   243.883594386   149.463734734    46.354568732
ATOM   2249  H41  DC A  71     236.889 153.904  45.894  1.00  0.00           H  
REMARK-SIMTK-COORDS   236.888579008   153.903877753    45.894154974
ATOM   2250  H42  DC A  71     236.117 153.355  44.381  1.00  0.00           H  
REMARK-SIMTK-COORDS   236.117124170   153.355476714    44.381381780
ATOM   2251  H6   DC A  71     241.321 152.519  45.521  1.00  0.00           H  
REMARK-SIMTK-COORDS   241.320673668   152.518529431    45.521101426
ATOM   2252  H5   DC A  71     239.238 153.529  46.371  1.00  0.00           H  
REMARK-SIMTK-COORDS   239.237662671   153.529000006    46.370623881
ATOM   2253  P    DC A  72     245.261 151.924  41.391  1.00  0.00           P  
REMARK-SIMTK-COORDS   245.260541097   151.923512516    41.390513123
ATOM   2254  OP1  DC A  72     245.367 153.218  42.106  1.00  0.00           O  
REMARK-SIMTK-COORDS   245.366551113   153.217946313    42.105646692
ATOM   2255  OP2  DC A  72     246.425 151.540  40.569  1.00  0.00           O  
REMARK-SIMTK-COORDS   246.424948434   151.540309622    40.568970004
ATOM   2256  O5'  DC A  72     243.937 151.919  40.500  1.00  0.00           O  
REMARK-SIMTK-COORDS   243.936937349   151.918701799    40.499917830
ATOM   2257  O3'  DC A  72     243.201 151.546  36.355  1.00  0.00           O  
REMARK-SIMTK-COORDS   243.201285752   151.546339997    36.354828034
ATOM   2258  C1'  DC A  72     241.430 152.735  38.455  1.00  0.00           C  
REMARK-SIMTK-COORDS   241.429794451   152.735093199    38.454934316
ATOM   2259  C2'  DC A  72     242.857 153.145  38.114  1.00  0.00           C  
REMARK-SIMTK-COORDS   242.856766312   153.144983205    38.113820714
ATOM   2260  C3'  DC A  72     243.484 151.816  37.726  1.00  0.00           C  
REMARK-SIMTK-COORDS   243.484077921   151.816122676    37.725930472
ATOM   2261  C4'  DC A  72     242.794 150.828  38.664  1.00  0.00           C  
REMARK-SIMTK-COORDS   242.794174206   150.828164941    38.663954661
ATOM   2262  C5'  DC A  72     243.418 150.649  40.028  1.00  0.00           C  
REMARK-SIMTK-COORDS   243.417999167   150.648905511    40.027998822
ATOM   2263  O4'  DC A  72     241.447 151.373  38.833  1.00  0.00           O  
REMARK-SIMTK-COORDS   241.446541605   151.372563490    38.833290401
ATOM   2264  N4   DC A  72     239.053 155.606  42.531  1.00  0.00           N  
REMARK-SIMTK-COORDS   239.052916141   155.605687277    42.531416027
ATOM   2265  C4   DC A  72     239.651 154.918  41.571  1.00  0.00           C  
REMARK-SIMTK-COORDS   239.650690387   154.918395343    41.570507214
ATOM   2266  N3   DC A  72     238.926 154.553  40.506  1.00  0.00           N  
REMARK-SIMTK-COORDS   238.926305756   154.552944992    40.506463066
ATOM   2267  C2   DC A  72     239.486 153.846  39.494  1.00  0.00           C  
REMARK-SIMTK-COORDS   239.485964410   153.845591227    39.493691699
ATOM   2268  O2   DC A  72     238.842 153.492  38.498  1.00  0.00           O  
REMARK-SIMTK-COORDS   238.842303058   153.492095521    38.497815276
ATOM   2269  N1   DC A  72     240.835 153.511  39.577  1.00  0.00           N  
REMARK-SIMTK-COORDS   240.835453169   153.510603718    39.577198935
ATOM   2270  C6   DC A  72     241.578 153.880  40.652  1.00  0.00           C  
REMARK-SIMTK-COORDS   241.578114767   153.879523055    40.651631471
ATOM   2271  C5   DC A  72     241.039 154.592  41.677  1.00  0.00           C  
REMARK-SIMTK-COORDS   241.038644863   154.592185125    41.676781702
ATOM   2272  H1'  DC A  72     240.777 152.835  37.587  1.00  0.00           H  
REMARK-SIMTK-COORDS   240.776528593   152.834524508    37.587311050
ATOM   2273 1H2'  DC A  72     242.896 153.859  37.289  1.00  0.00           H  
REMARK-SIMTK-COORDS   242.896047624   153.858652331    37.288509647
ATOM   2274 2H2'  DC A  72     243.372 153.596  38.961  1.00  0.00           H  
REMARK-SIMTK-COORDS   243.371551690   153.595682675    38.961287529
ATOM   2275  H3'  DC A  72     244.564 151.815  37.879  1.00  0.00           H  
REMARK-SIMTK-COORDS   244.564280164   151.814916718    37.879213411
ATOM   2276  H4'  DC A  72     242.803 149.859  38.165  1.00  0.00           H  
REMARK-SIMTK-COORDS   242.802909833   149.858575385    38.164919811
ATOM   2277 1H5'  DC A  72     242.663 150.281  40.721  1.00  0.00           H  
REMARK-SIMTK-COORDS   242.662763141   150.280545611    40.721490372
ATOM   2278 2H5'  DC A  72     244.227 149.923  39.959  1.00  0.00           H  
REMARK-SIMTK-COORDS   244.227207264   149.923234890    39.959024874
ATOM   2279  H41  DC A  72     239.586 155.901  43.363  1.00  0.00           H  
REMARK-SIMTK-COORDS   239.586135016   155.900933642    43.362648976
ATOM   2280  H42  DC A  72     238.054 155.843  42.450  1.00  0.00           H  
REMARK-SIMTK-COORDS   238.053817527   155.842835486    42.449962437
ATOM   2281  H6   DC A  72     242.631 153.599  40.692  1.00  0.00           H  
REMARK-SIMTK-COORDS   242.631123856   153.598775402    40.692455649
ATOM   2282  H5   DC A  72     241.635 154.898  42.537  1.00  0.00           H  
REMARK-SIMTK-COORDS   241.634917600   154.897782041    42.536860389
ATOM   2283  P    DC A  73     243.654 152.717  35.180  1.00  0.00           P  
REMARK-SIMTK-COORDS   243.653846076   152.717152076    35.180032909
ATOM   2284  OP1  DC A  73     244.487 153.789  35.776  1.00  0.00           O  
REMARK-SIMTK-COORDS   244.487122517   153.789133666    35.775615687
ATOM   2285  OP2  DC A  73     244.096 152.206  33.868  1.00  0.00           O  
REMARK-SIMTK-COORDS   244.096454788   152.206268223    33.868271796
ATOM   2286  O5'  DC A  73     242.140 153.212  35.092  1.00  0.00           O  
REMARK-SIMTK-COORDS   242.139767757   153.212079096    35.092146117
ATOM   2287  O3'  DC A  73     239.435 153.801  31.898  1.00  0.00           O  
REMARK-SIMTK-COORDS   239.435247521   153.801164978    31.898378104
ATOM   2288  C1'  DC A  73     239.358 154.999  34.641  1.00  0.00           C  
REMARK-SIMTK-COORDS   239.357973042   154.998761493    34.640923135
ATOM   2289  C2'  DC A  73     240.494 155.087  33.629  1.00  0.00           C  
REMARK-SIMTK-COORDS   240.493528184   155.086626588    33.629285232
ATOM   2290  C3'  DC A  73     240.408 153.735  32.939  1.00  0.00           C  
REMARK-SIMTK-COORDS   240.407964673   153.735492482    32.938659059
ATOM   2291  C4'  DC A  73     239.983 152.802  34.070  1.00  0.00           C  
REMARK-SIMTK-COORDS   239.982689712   152.802099461    34.069957286
ATOM   2292  C5'  DC A  73     241.092 152.224  34.917  1.00  0.00           C  
REMARK-SIMTK-COORDS   241.091775616   152.224381466    34.917352339
ATOM   2293  O4'  DC A  73     239.128 153.632  34.920  1.00  0.00           O  
REMARK-SIMTK-COORDS   239.127744814   153.631588339    34.919766337
ATOM   2294  N4   DC A  73     240.255 157.588  39.437  1.00  0.00           N  
REMARK-SIMTK-COORDS   240.254949402   157.587682866    39.436805070
ATOM   2295  C4   DC A  73     240.071 156.958  38.287  1.00  0.00           C  
REMARK-SIMTK-COORDS   240.070965480   156.957769024    38.286844867
ATOM   2296  N3   DC A  73     238.853 156.989  37.734  1.00  0.00           N  
REMARK-SIMTK-COORDS   238.853041806   156.989144002    37.733532536
ATOM   2297  C2   DC A  73     238.607 156.359  36.558  1.00  0.00           C  
REMARK-SIMTK-COORDS   238.606688660   156.359338677    36.557978038
ATOM   2298  O2   DC A  73     237.491 156.369  36.022  1.00  0.00           O  
REMARK-SIMTK-COORDS   237.491375845   156.369079633    36.022243552
ATOM   2299  N1   DC A  73     239.650 155.682  35.930  1.00  0.00           N  
REMARK-SIMTK-COORDS   239.649556038   155.682179020    35.930130581
ATOM   2300  C6   DC A  73     240.889 155.648  36.483  1.00  0.00           C  
REMARK-SIMTK-COORDS   240.888534279   155.647549098    36.483110406
ATOM   2301  C5   DC A  73     241.159 156.275  37.659  1.00  0.00           C  
REMARK-SIMTK-COORDS   241.159037746   156.274996480    37.659114512
ATOM   2302  H1'  DC A  73     238.438 155.418  34.233  1.00  0.00           H  
REMARK-SIMTK-COORDS   238.437504886   155.417715237    34.232720816
ATOM   2303 1H2'  DC A  73     240.353 155.905  32.920  1.00  0.00           H  
REMARK-SIMTK-COORDS   240.353280598   155.904756821    32.920061335
ATOM   2304 2H2'  DC A  73     241.462 155.229  34.106  1.00  0.00           H  
REMARK-SIMTK-COORDS   241.462354807   155.229074111    34.106168529
ATOM   2305  H3'  DC A  73     241.367 153.431  32.518  1.00  0.00           H  
REMARK-SIMTK-COORDS   241.367405177   153.431210949    32.517683207
ATOM   2306  H4'  DC A  73     239.448 151.970  33.610  1.00  0.00           H  
REMARK-SIMTK-COORDS   239.448397674   151.970005607    33.610209706
ATOM   2307 1H5'  DC A  73     240.689 151.941  35.889  1.00  0.00           H  
REMARK-SIMTK-COORDS   240.689129332   151.940608995    35.889129142
ATOM   2308 2H5'  DC A  73     241.496 151.342  34.424  1.00  0.00           H  
REMARK-SIMTK-COORDS   241.496377330   151.341631198    34.424176492
ATOM   2309  H41  DC A  73     241.183 157.581  39.886  1.00  0.00           H  
REMARK-SIMTK-COORDS   241.182626665   157.580761550    39.886035513
ATOM   2310  H42  DC A  73     239.470 158.082  39.884  1.00  0.00           H  
REMARK-SIMTK-COORDS   239.470072056   158.082282523    39.884477641
ATOM   2311  H6   DC A  73     241.685 155.105  35.972  1.00  0.00           H  
REMARK-SIMTK-COORDS   241.684594321   155.105212226    35.971765975
ATOM   2312  H5   DC A  73     242.155 156.257  38.101  1.00  0.00           H  
REMARK-SIMTK-COORDS   242.155498424   156.256584403    38.101147443
ATOM   2313  P    DG A  74     239.299 154.890  30.639  1.00  0.00           P  
REMARK-SIMTK-COORDS   239.299089720   154.889798030    30.638744603
ATOM   2314  OP1  DG A  74     240.626 155.546  30.719  1.00  0.00           O  
REMARK-SIMTK-COORDS   240.625613295   155.546453834    30.719325977
ATOM   2315  OP2  DG A  74     238.834 154.537  29.283  1.00  0.00           O  
REMARK-SIMTK-COORDS   238.833724768   154.536808281    29.283001375
ATOM   2316  O5'  DG A  74     238.213 155.800  31.369  1.00  0.00           O  
REMARK-SIMTK-COORDS   238.212551906   155.800237525    31.369442560
ATOM   2317  O3'  DG A  74     234.676 157.732  30.094  1.00  0.00           O  
REMARK-SIMTK-COORDS   234.676437017   157.732143921    30.094485632
ATOM   2318  C1'  DG A  74     236.373 158.353  32.481  1.00  0.00           C  
REMARK-SIMTK-COORDS   236.372756629   158.352725660    32.481109624
ATOM   2319  C2'  DG A  74     236.814 158.309  31.024  1.00  0.00           C  
REMARK-SIMTK-COORDS   236.814472721   158.308950227    31.023968723
ATOM   2320  C3'  DG A  74     235.945 157.195  30.463  1.00  0.00           C  
REMARK-SIMTK-COORDS   235.945104964   157.195441481    30.463030244
ATOM   2321  C4'  DG A  74     235.841 156.221  31.634  1.00  0.00           C  
REMARK-SIMTK-COORDS   235.841372899   156.221397779    31.634125683
ATOM   2322  C5'  DG A  74     236.949 155.202  31.760  1.00  0.00           C  
REMARK-SIMTK-COORDS   236.949131393   155.202372731    31.759923411
ATOM   2323  O4'  DG A  74     235.858 157.079  32.819  1.00  0.00           O  
REMARK-SIMTK-COORDS   235.858383014   157.079120235    32.819080047
ATOM   2324  N2   DG A  74     235.388 161.413  36.663  1.00  0.00           N  
REMARK-SIMTK-COORDS   235.387622825   161.413432457    36.662824498
ATOM   2325  O6   DG A  74     239.830 160.346  37.007  1.00  0.00           O  
REMARK-SIMTK-COORDS   239.830495273   160.345610910    37.006665374
ATOM   2326  C6   DG A  74     238.803 160.203  36.343  1.00  0.00           C  
REMARK-SIMTK-COORDS   238.803305659   160.202554865    36.342713219
ATOM   2327  C5   DG A  74     238.609 159.472  35.149  1.00  0.00           C  
REMARK-SIMTK-COORDS   238.609147998   159.472384616    35.148693449
ATOM   2328  N7   DG A  74     239.512 158.718  34.396  1.00  0.00           N  
REMARK-SIMTK-COORDS   239.512147712   158.718083158    34.396162502
ATOM   2329  C8   DG A  74     238.793 158.265  33.402  1.00  0.00           C  
REMARK-SIMTK-COORDS   238.792781108   158.264994677    33.401788067
ATOM   2330  N9   DG A  74     237.474 158.664  33.433  1.00  0.00           N  
REMARK-SIMTK-COORDS   237.473514072   158.664172635    33.432779121
ATOM   2331  C4   DG A  74     237.357 159.443  34.563  1.00  0.00           C  
REMARK-SIMTK-COORDS   237.356631276   159.443038513    34.562630597
ATOM   2332  N3   DG A  74     236.220 160.054  34.986  1.00  0.00           N  
REMARK-SIMTK-COORDS   236.219504173   160.054138866    34.986491788
ATOM   2333  C2   DG A  74     236.404 160.748  36.106  1.00  0.00           C  
REMARK-SIMTK-COORDS   236.404139091   160.748210113    36.106099331
ATOM   2334  N1   DG A  74     237.616 160.825  36.765  1.00  0.00           N  
REMARK-SIMTK-COORDS   237.615774274   160.824657871    36.764744094
ATOM   2335  H1'  DG A  74     235.578 159.085  32.626  1.00  0.00           H  
REMARK-SIMTK-COORDS   235.577656933   159.085072995    32.625998734
ATOM   2336 1H2'  DG A  74     236.633 159.253  30.509  1.00  0.00           H  
REMARK-SIMTK-COORDS   236.632771049   159.252679224    30.508792944
ATOM   2337 2H2'  DG A  74     237.873 158.076  30.920  1.00  0.00           H  
REMARK-SIMTK-COORDS   237.873263893   158.076429053    30.920184534
ATOM   2338  H3'  DG A  74     236.402 156.719  29.594  1.00  0.00           H  
REMARK-SIMTK-COORDS   236.401967923   156.719308130    29.594011102
ATOM   2339  H4'  DG A  74     234.904 155.679  31.514  1.00  0.00           H  
REMARK-SIMTK-COORDS   234.903563198   155.679148552    31.513623650
ATOM   2340 1H5'  DG A  74     237.007 154.862  32.794  1.00  0.00           H  
REMARK-SIMTK-COORDS   237.007385908   154.862020158    32.793592864
ATOM   2341 2H5'  DG A  74     236.729 154.352  31.116  1.00  0.00           H  
REMARK-SIMTK-COORDS   236.729396750   154.352400371    31.115561964
ATOM   2342  H21  DG A  74     234.459 161.397  36.221  1.00  0.00           H  
REMARK-SIMTK-COORDS   234.458961561   161.396758556    36.221395865
ATOM   2343  H22  DG A  74     235.535 161.944  37.533  1.00  0.00           H  
REMARK-SIMTK-COORDS   235.534706600   161.943744348    37.533267869
ATOM   2344  H8   DG A  74     239.201 157.627  32.618  1.00  0.00           H  
REMARK-SIMTK-COORDS   239.200902682   157.626881173    32.617761321
ATOM   2345  H1   DG A  74     237.650 161.380  37.631  1.00  0.00           H  
REMARK-SIMTK-COORDS   237.650181926   161.379630180    37.631193083
ATOM   2346  P    DG A  75     234.571 158.895  29.093  1.00  0.00           P  
REMARK-SIMTK-COORDS   234.571264712   158.894857674    29.093165192
ATOM   2347  OP1  DG A  75     235.914 159.121  28.508  1.00  0.00           O  
REMARK-SIMTK-COORDS   235.914358733   159.121132615    28.508141176
ATOM   2348  OP2  DG A  75     233.440 158.928  28.146  1.00  0.00           O  
REMARK-SIMTK-COORDS   233.439507044   158.928249072    28.145950540
ATOM   2349  O5'  DG A  75     234.326 159.938  30.274  1.00  0.00           O  
REMARK-SIMTK-COORDS   234.325905852   159.937855697    30.274409517
ATOM   2350  O3'  DG A  75     231.478 162.989  30.942  1.00  0.00           O  
REMARK-SIMTK-COORDS   231.478330252   162.988649019    30.942136488
ATOM   2351  C1'  DG A  75     234.189 162.679  32.173  1.00  0.00           C  
REMARK-SIMTK-COORDS   234.188819817   162.678548542    32.173266055
ATOM   2352  C2'  DG A  75     233.856 162.762  30.689  1.00  0.00           C  
REMARK-SIMTK-COORDS   233.855806835   162.761784848    30.689196288
ATOM   2353  C3'  DG A  75     232.511 162.057  30.627  1.00  0.00           C  
REMARK-SIMTK-COORDS   232.510623374   162.056856062    30.626659395
ATOM   2354  C4'  DG A  75     232.648 160.967  31.687  1.00  0.00           C  
REMARK-SIMTK-COORDS   232.647628463   160.966720967    31.686763673
ATOM   2355  C5'  DG A  75     233.274 159.668  31.237  1.00  0.00           C  
REMARK-SIMTK-COORDS   233.274003491   159.667939426    31.237111771
ATOM   2356  O4'  DG A  75     233.501 161.567  32.713  1.00  0.00           O  
REMARK-SIMTK-COORDS   233.500674842   161.566631538    32.712684325
ATOM   2357  N2   DG A  75     236.354 165.126  36.314  1.00  0.00           N  
REMARK-SIMTK-COORDS   236.354397620   165.126059839    36.313932092
ATOM   2358  O6   DG A  75     239.798 162.791  34.394  1.00  0.00           O  
REMARK-SIMTK-COORDS   239.798100797   162.791059595    34.393966653
ATOM   2359  C6   DG A  75     238.599 163.064  34.328  1.00  0.00           C  
REMARK-SIMTK-COORDS   238.599083136   163.063843067    34.327922545
ATOM   2360  C5   DG A  75     237.639 162.636  33.383  1.00  0.00           C  
REMARK-SIMTK-COORDS   237.639225535   162.636347254    33.383226977
ATOM   2361  N7   DG A  75     237.776 161.797  32.276  1.00  0.00           N  
REMARK-SIMTK-COORDS   237.776108296   161.796735690    32.275527771
ATOM   2362  C8   DG A  75     236.572 161.746  31.767  1.00  0.00           C  
REMARK-SIMTK-COORDS   236.571622196   161.746145650    31.767382239
ATOM   2363  N9   DG A  75     235.639 162.494  32.454  1.00  0.00           N  
REMARK-SIMTK-COORDS   235.638548995   162.494003711    32.453568600
ATOM   2364  C4   DG A  75     236.330 163.067  33.498  1.00  0.00           C  
REMARK-SIMTK-COORDS   236.329910532   163.067298744    33.497699832
ATOM   2365  N3   DG A  75     235.800 163.895  34.436  1.00  0.00           N  
REMARK-SIMTK-COORDS   235.800081253   163.895330313    34.435678861
ATOM   2366  C2   DG A  75     236.705 164.304  35.320  1.00  0.00           C  
REMARK-SIMTK-COORDS   236.705366561   164.304315437    35.320289329
ATOM   2367  N1   DG A  75     238.031 163.917  35.289  1.00  0.00           N  
REMARK-SIMTK-COORDS   238.030781079   163.916960818    35.289471230
ATOM   2368  H1'  DG A  75     233.849 163.571  32.700  1.00  0.00           H  
REMARK-SIMTK-COORDS   233.849336564   163.571178536    32.700021988
ATOM   2369 1H2'  DG A  75     233.781 163.792  30.340  1.00  0.00           H  
REMARK-SIMTK-COORDS   233.781095564   163.792032692    30.339834578
ATOM   2370 2H2'  DG A  75     234.597 162.258  30.071  1.00  0.00           H  
REMARK-SIMTK-COORDS   234.597101062   162.257975010    30.070702541
ATOM   2371  H3'  DG A  75     232.320 161.627  29.642  1.00  0.00           H  
REMARK-SIMTK-COORDS   232.320428918   161.626974312    29.641951951
ATOM   2372  H4'  DG A  75     231.642 160.744  32.045  1.00  0.00           H  
REMARK-SIMTK-COORDS   231.642436500   160.744132867    32.044654235
ATOM   2373 1H5'  DG A  75     233.691 159.153  32.102  1.00  0.00           H  
REMARK-SIMTK-COORDS   233.690797436   159.152594647    32.102217872
ATOM   2374 2H5'  DG A  75     232.510 159.040  30.781  1.00  0.00           H  
REMARK-SIMTK-COORDS   232.509850918   159.040241883    30.781036515
ATOM   2375  H21  DG A  75     235.382 165.452  36.393  1.00  0.00           H  
REMARK-SIMTK-COORDS   235.382097781   165.451563375    36.392859096
ATOM   2376  H22  DG A  75     237.058 165.434  37.000  1.00  0.00           H  
REMARK-SIMTK-COORDS   237.058014529   165.434251656    36.999845387
ATOM   2377  H8   DG A  75     236.327 161.163  30.879  1.00  0.00           H  
REMARK-SIMTK-COORDS   236.327179414   161.162856359    30.879423158
ATOM   2378  H1   DG A  75     238.648 164.281  36.028  1.00  0.00           H  
REMARK-SIMTK-COORDS   238.648461009   164.281275626    36.028158055
ATOM   2379  P    DC A  76     231.513 164.141  29.930  1.00  0.00           P  
REMARK-SIMTK-COORDS   231.512852949   164.140713296    29.930341742
ATOM   2380  OP1  DC A  76     232.453 164.062  28.787  1.00  0.00           O  
REMARK-SIMTK-COORDS   232.452863683   164.061833837    28.786501346
ATOM   2381  OP2  DC A  76     230.159 164.639  29.622  1.00  0.00           O  
REMARK-SIMTK-COORDS   230.158594523   164.639479716    29.622383670
ATOM   2382  O5'  DC A  76     232.167 165.016  31.093  1.00  0.00           O  
REMARK-SIMTK-COORDS   232.167249912   165.015815258    31.092697613
ATOM   2383  O3'  DC A  76     231.066 168.612  33.021  1.00  0.00           O  
REMARK-SIMTK-COORDS   231.065827184   168.611848817    33.020654205
ATOM   2384  C1'  DC A  76     233.778 167.357  32.842  1.00  0.00           C  
REMARK-SIMTK-COORDS   233.777824591   167.356914649    32.841846218
ATOM   2385  C2'  DC A  76     232.870 167.758  31.686  1.00  0.00           C  
REMARK-SIMTK-COORDS   232.870458575   167.757684612    31.685694260
ATOM   2386  C3'  DC A  76     231.489 167.484  32.258  1.00  0.00           C  
REMARK-SIMTK-COORDS   231.489084665   167.484401432    32.257508413
ATOM   2387  C4'  DC A  76     231.720 166.251  33.128  1.00  0.00           C  
REMARK-SIMTK-COORDS   231.719573451   166.250751843    33.127508763
ATOM   2388  C5'  DC A  76     231.625 164.912  32.434  1.00  0.00           C  
REMARK-SIMTK-COORDS   231.624632982   164.912098064    32.434038961
ATOM   2389  O4'  DC A  76     233.081 166.418  33.638  1.00  0.00           O  
REMARK-SIMTK-COORDS   233.080792345   166.418348556    33.637560197
ATOM   2390  N4   DC A  76     238.608 165.105  31.389  1.00  0.00           N  
REMARK-SIMTK-COORDS   238.607631157   165.105033742    31.389412082
ATOM   2391  C4   DC A  76     237.436 165.629  31.713  1.00  0.00           C  
REMARK-SIMTK-COORDS   237.435575598   165.628942363    31.713226110
ATOM   2392  N3   DC A  76     237.380 166.465  32.756  1.00  0.00           N  
REMARK-SIMTK-COORDS   237.380425302   166.465434155    32.756162794
ATOM   2393  C2   DC A  76     236.206 167.029  33.134  1.00  0.00           C  
REMARK-SIMTK-COORDS   236.206376802   167.029293632    33.134244281
ATOM   2394  O2   DC A  76     236.123 167.805  34.095  1.00  0.00           O  
REMARK-SIMTK-COORDS   236.123004191   167.805118918    34.094542741
ATOM   2395  N1   DC A  76     235.055 166.727  32.411  1.00  0.00           N  
REMARK-SIMTK-COORDS   235.055087947   166.726903463    32.410777517
ATOM   2396  C6   DC A  76     235.103 165.882  31.350  1.00  0.00           C  
REMARK-SIMTK-COORDS   235.102583493   165.881533798    31.350047909
ATOM   2397  C5   DC A  76     236.269 165.308  30.951  1.00  0.00           C  
REMARK-SIMTK-COORDS   236.269366576   165.307706033    30.951065537
ATOM   2398  H1'  DC A  76     234.016 168.217  33.468  1.00  0.00           H  
REMARK-SIMTK-COORDS   234.015684503   168.217262585    33.468453823
ATOM   2399 1H2'  DC A  76     232.987 168.809  31.414  1.00  0.00           H  
REMARK-SIMTK-COORDS   232.986878291   168.808600858    31.413616160
ATOM   2400 2H2'  DC A  76     233.055 167.165  30.791  1.00  0.00           H  
REMARK-SIMTK-COORDS   233.054857371   167.165266131    30.790500747
ATOM   2401  H3'  DC A  76     230.756 167.282  31.475  1.00  0.00           H  
REMARK-SIMTK-COORDS   230.756443133   167.282100773    31.474792099
ATOM   2402  H4'  DC A  76     230.964 166.272  33.914  1.00  0.00           H  
REMARK-SIMTK-COORDS   230.963963994   166.271745942    33.913530135
ATOM   2403 1H5'  DC A  76     232.189 164.174  33.002  1.00  0.00           H  
REMARK-SIMTK-COORDS   232.189282452   164.173663123    33.002269383
ATOM   2404 2H5'  DC A  76     230.580 164.607  32.386  1.00  0.00           H  
REMARK-SIMTK-COORDS   230.580221650   164.607005980    32.386114124
ATOM   2405  H41  DC A  76     238.680 164.458  30.591  1.00  0.00           H  
REMARK-SIMTK-COORDS   238.680259986   164.457796510    30.590506569
ATOM   2406  H42  DC A  76     239.447 165.342  31.938  1.00  0.00           H  
REMARK-SIMTK-COORDS   239.446813025   165.341734921    31.937881174
ATOM   2407  H6   DC A  76     234.184 165.659  30.805  1.00  0.00           H  
REMARK-SIMTK-COORDS   234.184372223   165.658893007    30.805407531
ATOM   2408  H5   DC A  76     236.312 164.635  30.094  1.00  0.00           H  
REMARK-SIMTK-COORDS   236.312237297   164.635399607    30.093842013
ATOM   2409  P    DT A  77     230.995 170.165  32.389  1.00  0.00           P  
REMARK-SIMTK-COORDS   230.995265843   170.164949329    32.389415977
ATOM   2410  OP1  DT A  77     231.190 169.983  30.931  1.00  0.00           O  
REMARK-SIMTK-COORDS   231.189764211   169.983436884    30.930983731
ATOM   2411  OP2  DT A  77     229.936 171.114  32.787  1.00  0.00           O  
REMARK-SIMTK-COORDS   229.936254598   171.113938082    32.786859722
ATOM   2412  O5'  DT A  77     232.382 170.580  33.060  1.00  0.00           O  
REMARK-SIMTK-COORDS   232.381687236   170.580307642    33.059798847
ATOM   2413  O3'  DT A  77     233.686 173.966  35.227  1.00  0.00           O  
REMARK-SIMTK-COORDS   233.685591233   173.966249776    35.227474153
ATOM   2414  C1'  DT A  77     235.341 171.961  33.744  1.00  0.00           C  
REMARK-SIMTK-COORDS   235.341138394   171.960833561    33.744032748
ATOM   2415  C2'  DT A  77     234.213 172.817  33.185  1.00  0.00           C  
REMARK-SIMTK-COORDS   234.212662347   172.816580905    33.185142513
ATOM   2416  C3'  DT A  77     233.266 172.906  34.371  1.00  0.00           C  
REMARK-SIMTK-COORDS   233.265626204   172.906214007    34.371341252
ATOM   2417  C4'  DT A  77     233.416 171.537  35.030  1.00  0.00           C  
REMARK-SIMTK-COORDS   233.416343267   171.537015940    35.030439893
ATOM   2418  C5'  DT A  77     232.534 170.433  34.495  1.00  0.00           C  
REMARK-SIMTK-COORDS   232.534326378   170.433158175    34.494781191
ATOM   2419  O4'  DT A  77     234.815 171.175  34.795  1.00  0.00           O  
REMARK-SIMTK-COORDS   234.814552762   171.174654779    34.795013478
ATOM   2420  O4   DT A  77     237.696 168.560  30.092  1.00  0.00           O  
REMARK-SIMTK-COORDS   237.695862082   168.560258210    30.092226944
ATOM   2421  C4   DT A  77     237.121 169.312  30.888  1.00  0.00           C  
REMARK-SIMTK-COORDS   237.120828261   169.311679749    30.887733560
ATOM   2422  N3   DT A  77     237.825 169.980  31.863  1.00  0.00           N  
REMARK-SIMTK-COORDS   237.825032270   169.979943211    31.862743128
ATOM   2423  C2   DT A  77     237.309 170.845  32.808  1.00  0.00           C  
REMARK-SIMTK-COORDS   237.309392155   170.844764659    32.807698225
ATOM   2424  O2   DT A  77     238.015 171.393  33.635  1.00  0.00           O  
REMARK-SIMTK-COORDS   238.014914910   171.393148375    33.634677029
ATOM   2425  N1   DT A  77     235.945 171.037  32.745  1.00  0.00           N  
REMARK-SIMTK-COORDS   235.945359991   171.037488966    32.745315560
ATOM   2426  C6   DT A  77     235.162 170.413  31.807  1.00  0.00           C  
REMARK-SIMTK-COORDS   235.161616344   170.413013033    31.806831301
ATOM   2427  C5   DT A  77     235.702 169.579  30.896  1.00  0.00           C  
REMARK-SIMTK-COORDS   235.702089940   169.579321989    30.895746489
ATOM   2428  C7   DT A  77     234.893 168.868  29.855  1.00  0.00           C  
REMARK-SIMTK-COORDS   234.893209184   168.868051584    29.854788597
ATOM   2429  H1'  DT A  77     236.135 172.584  34.157  1.00  0.00           H  
REMARK-SIMTK-COORDS   236.135280469   172.584028684    34.157296833
ATOM   2430 1H2'  DT A  77     234.556 173.806  32.877  1.00  0.00           H  
REMARK-SIMTK-COORDS   234.556221848   173.805790701    32.876604268
ATOM   2431 2H2'  DT A  77     233.730 172.354  32.326  1.00  0.00           H  
REMARK-SIMTK-COORDS   233.729749181   172.354193878    32.325767094
ATOM   2432  H3'  DT A  77     232.235 173.081  34.059  1.00  0.00           H  
REMARK-SIMTK-COORDS   232.235034372   173.080868573    34.059212659
ATOM   2433  H4'  DT A  77     233.181 171.666  36.087  1.00  0.00           H  
REMARK-SIMTK-COORDS   233.180892412   171.665615182    36.087139533
ATOM   2434 1H5'  DT A  77     232.990 169.469  34.719  1.00  0.00           H  
REMARK-SIMTK-COORDS   232.990295409   169.469118885    34.719214901
ATOM   2435 2H5'  DT A  77     231.559 170.488  34.977  1.00  0.00           H  
REMARK-SIMTK-COORDS   231.559363294   170.488207670    34.976619895
ATOM   2436  H3   DT A  77     238.842 169.816  31.893  1.00  0.00           H  
REMARK-SIMTK-COORDS   238.841682739   169.816146251    31.892565592
ATOM   2437  H6   DT A  77     234.087 170.593  31.798  1.00  0.00           H  
REMARK-SIMTK-COORDS   234.086780904   170.592534952    31.798485215
ATOM   2438  H71  DT A  77     235.533 168.173  29.308  1.00  0.00           H  
REMARK-SIMTK-COORDS   235.532758705   168.173245419    29.307534723
ATOM   2439  H72  DT A  77     234.087 168.314  30.336  1.00  0.00           H  
REMARK-SIMTK-COORDS   234.086826113   168.314122187    30.335928458
ATOM   2440  H73  DT A  77     234.471 169.595  29.162  1.00  0.00           H  
REMARK-SIMTK-COORDS   234.470769495   169.595383033    29.161659697
ATOM   2441  P    DC A  78     233.784 175.516  34.425  1.00  0.00           P  
REMARK-SIMTK-COORDS   233.784230102   175.515632111    34.424564012
ATOM   2442  OP1  DC A  78     233.238 175.497  33.046  1.00  0.00           O  
REMARK-SIMTK-COORDS   233.237831773   175.497304882    33.046403652
ATOM   2443  OP2  DC A  78     233.413 176.679  35.253  1.00  0.00           O  
REMARK-SIMTK-COORDS   233.412986576   176.679075467    35.252935791
ATOM   2444  O5'  DC A  78     235.372 175.370  34.366  1.00  0.00           O  
REMARK-SIMTK-COORDS   235.371812420   175.370001077    34.365538724
ATOM   2445  O3'  DC A  78     238.583 177.817  35.617  1.00  0.00           O  
REMARK-SIMTK-COORDS   238.582537013   177.816630017    35.617281675
ATOM   2446  C1'  DC A  78     238.601 175.634  33.569  1.00  0.00           C  
REMARK-SIMTK-COORDS   238.601354300   175.633685635    33.568828177
ATOM   2447  C2'  DC A  78     237.716 176.873  33.586  1.00  0.00           C  
REMARK-SIMTK-COORDS   237.716104476   176.873310358    33.585570160
ATOM   2448  C3'  DC A  78     237.489 177.081  35.074  1.00  0.00           C  
REMARK-SIMTK-COORDS   237.489071537   177.080537759    35.073979328
ATOM   2449  C4'  DC A  78     237.430 175.652  35.611  1.00  0.00           C  
REMARK-SIMTK-COORDS   237.429967623   175.652115969    35.610668174
ATOM   2450  C5'  DC A  78     236.081 174.973  35.567  1.00  0.00           C  
REMARK-SIMTK-COORDS   236.081303603   174.973069241    35.566977186
ATOM   2451  O4'  DC A  78     238.357 174.908  34.758  1.00  0.00           O  
REMARK-SIMTK-COORDS   238.356869650   174.907672758    34.757547470
ATOM   2452  N4   DC A  78     237.816 172.222  29.297  1.00  0.00           N  
REMARK-SIMTK-COORDS   237.815692578   172.221651064    29.297022968
ATOM   2453  C4   DC A  78     237.972 173.045  30.322  1.00  0.00           C  
REMARK-SIMTK-COORDS   237.972065402   173.044752256    30.322255609
ATOM   2454  N3   DC A  78     239.211 173.261  30.779  1.00  0.00           N  
REMARK-SIMTK-COORDS   239.210873887   173.261343313    30.779332026
ATOM   2455  C2   DC A  78     239.430 174.093  31.828  1.00  0.00           C  
REMARK-SIMTK-COORDS   239.429807506   174.092561387    31.828339931
ATOM   2456  O2   DC A  78     240.563 174.312  32.274  1.00  0.00           O  
REMARK-SIMTK-COORDS   240.562885400   174.311912932    32.274488321
ATOM   2457  N1   DC A  78     238.339 174.725  32.420  1.00  0.00           N  
REMARK-SIMTK-COORDS   238.338907535   174.725225058    32.419934329
ATOM   2458  C6   DC A  78     237.079 174.513  31.961  1.00  0.00           C  
REMARK-SIMTK-COORDS   237.079369831   174.513183941    31.960961197
ATOM   2459  C5   DC A  78     236.837 173.687  30.908  1.00  0.00           C  
REMARK-SIMTK-COORDS   236.836952492   173.686834486    30.908236915
ATOM   2460  H1'  DC A  78     239.657 175.907  33.554  1.00  0.00           H  
REMARK-SIMTK-COORDS   239.656954587   175.907352674    33.553748806
ATOM   2461 1H2'  DC A  78     238.207 177.738  33.134  1.00  0.00           H  
REMARK-SIMTK-COORDS   238.206726063   177.738071147    33.134477891
ATOM   2462 2H2'  DC A  78     236.776 176.718  33.058  1.00  0.00           H  
REMARK-SIMTK-COORDS   236.776234865   176.717665577    33.057598744
ATOM   2463  H3'  DC A  78     236.559 177.614  35.274  1.00  0.00           H  
REMARK-SIMTK-COORDS   236.558918077   177.614463384    35.274159166
ATOM   2464  H4'  DC A  78     237.748 175.692  36.653  1.00  0.00           H  
REMARK-SIMTK-COORDS   237.747973688   175.691911658    36.653023414
ATOM   2465 1H5'  DC A  78     236.224 173.893  35.569  1.00  0.00           H  
REMARK-SIMTK-COORDS   236.224040142   173.892965860    35.568969187
ATOM   2466 2H5'  DC A  78     235.507 175.261  36.446  1.00  0.00           H  
REMARK-SIMTK-COORDS   235.506671559   175.261373327    36.446097069
ATOM   2467  H41  DC A  78     236.873 172.036  28.924  1.00  0.00           H  
REMARK-SIMTK-COORDS   236.873044781   172.036220467    28.923563968
ATOM   2468  H42  DC A  78     238.636 171.764  28.874  1.00  0.00           H  
REMARK-SIMTK-COORDS   238.635926908   171.763846115    28.874291051
ATOM   2469  H6   DC A  78     236.244 175.018  32.447  1.00  0.00           H  
REMARK-SIMTK-COORDS   236.243780049   175.017989398    32.447042638
ATOM   2470  H5   DC A  78     235.827 173.522  30.532  1.00  0.00           H  
REMARK-SIMTK-COORDS   235.827258035   173.521635807    30.531550706
ATOM   2471  P    DA A  79     239.073 179.466  34.848  1.00  0.00           P  
REMARK-SIMTK-COORDS   239.072998682   179.465786097    34.848105693
ATOM   2472  OP1  DA A  79     237.991 179.844  33.906  1.00  0.00           O  
REMARK-SIMTK-COORDS   237.991191410   179.844117157    33.906129243
ATOM   2473  OP2  DA A  79     239.584 180.546  35.715  1.00  0.00           O  
REMARK-SIMTK-COORDS   239.583600379   180.545561062    35.715068745
ATOM   2474  O5'  DA A  79     240.274 178.803  34.035  1.00  0.00           O  
REMARK-SIMTK-COORDS   240.274375234   178.803384340    34.034957924
ATOM   2475  O3'  DA A  79     244.347 179.799  33.501  1.00  0.00           O  
REMARK-SIMTK-COORDS   244.347285236   179.799097925    33.501494178
ATOM   2476  C1'  DA A  79     242.616 178.078  31.769  1.00  0.00           C  
REMARK-SIMTK-COORDS   242.615628771   178.077897308    31.769388142
ATOM   2477  C2'  DA A  79     242.366 179.526  32.171  1.00  0.00           C  
REMARK-SIMTK-COORDS   242.365585039   179.525736072    32.170767074
ATOM   2478  C3'  DA A  79     242.943 179.568  33.578  1.00  0.00           C  
REMARK-SIMTK-COORDS   242.942534542   179.567795046    33.577871304
ATOM   2479  C4'  DA A  79     242.613 178.179  34.121  1.00  0.00           C  
REMARK-SIMTK-COORDS   242.613446900   178.178872267    34.121267879
ATOM   2480  C5'  DA A  79     241.253 178.011  34.756  1.00  0.00           C  
REMARK-SIMTK-COORDS   241.252912295   178.011447811    34.755532524
ATOM   2481  O4'  DA A  79     242.695 177.305  32.951  1.00  0.00           O  
REMARK-SIMTK-COORDS   242.694894060   177.304759424    32.950513379
ATOM   2482  N6   DA A  79     239.229 175.134  27.718  1.00  0.00           N  
REMARK-SIMTK-COORDS   239.229134637   175.133793603    27.718258318
ATOM   2483  C6   DA A  79     240.392 175.485  28.295  1.00  0.00           C  
REMARK-SIMTK-COORDS   240.391612567   175.485483836    28.294525654
ATOM   2484  C5   DA A  79     240.471 176.371  29.390  1.00  0.00           C  
REMARK-SIMTK-COORDS   240.470770496   176.371024049    29.390117527
ATOM   2485  N7   DA A  79     239.506 177.046  30.115  1.00  0.00           N  
REMARK-SIMTK-COORDS   239.505937593   177.046314878    30.114942172
ATOM   2486  C8   DA A  79     240.190 177.705  31.003  1.00  0.00           C  
REMARK-SIMTK-COORDS   240.189539692   177.705291767    31.002901422
ATOM   2487  N9   DA A  79     241.539 177.498  30.920  1.00  0.00           N  
REMARK-SIMTK-COORDS   241.539316959   177.497669814    30.920127912
ATOM   2488  C4   DA A  79     241.721 176.629  29.873  1.00  0.00           C  
REMARK-SIMTK-COORDS   241.721325959   176.629266465    29.872838865
ATOM   2489  N3   DA A  79     242.892 176.143  29.419  1.00  0.00           N  
REMARK-SIMTK-COORDS   242.891781093   176.143395057    29.419472838
ATOM   2490  C2   DA A  79     242.685 175.340  28.398  1.00  0.00           C  
REMARK-SIMTK-COORDS   242.684786120   175.340122906    28.397851610
ATOM   2491  N1   DA A  79     241.542 174.983  27.820  1.00  0.00           N  
REMARK-SIMTK-COORDS   241.541586188   174.983416361    27.820490929
ATOM   2492  H1'  DA A  79     243.561 177.977  31.238  1.00  0.00           H  
REMARK-SIMTK-COORDS   243.561299959   177.977153829    31.237998683
ATOM   2493 1H2'  DA A  79     242.875 180.231  31.513  1.00  0.00           H  
REMARK-SIMTK-COORDS   242.875207997   180.231206976    31.512829961
ATOM   2494 2H2'  DA A  79     241.307 179.779  32.168  1.00  0.00           H  
REMARK-SIMTK-COORDS   241.307382724   179.778957271    32.167786538
ATOM   2495  H3'  DA A  79     242.480 180.348  34.185  1.00  0.00           H  
REMARK-SIMTK-COORDS   242.480077412   180.347909125    34.184684641
ATOM   2496  H4'  DA A  79     243.363 177.949  34.879  1.00  0.00           H  
REMARK-SIMTK-COORDS   243.362802571   177.949354402    34.878952264
ATOM   2497 1H5'  DA A  79     240.970 176.960  34.723  1.00  0.00           H  
REMARK-SIMTK-COORDS   240.969799511   176.959972330    34.723229842
ATOM   2498 2H5'  DA A  79     241.298 178.339  35.793  1.00  0.00           H  
REMARK-SIMTK-COORDS   241.298339993   178.338760016    35.793498344
ATOM   2499  H61  DA A  79     239.227 174.484  26.921  1.00  0.00           H  
REMARK-SIMTK-COORDS   239.227153447   174.484317089    26.920508148
ATOM   2500  H62  DA A  79     238.342 175.517  28.075  1.00  0.00           H  
REMARK-SIMTK-COORDS   238.342286921   175.517130355    28.075341032
ATOM   2501  H8   DA A  79     239.731 178.360  31.744  1.00  0.00           H  
REMARK-SIMTK-COORDS   239.730836718   178.360016116    31.743585301
ATOM   2502  H2   DA A  79     243.583 174.902  27.961  1.00  0.00           H  
REMARK-SIMTK-COORDS   243.582543082   174.901595152    27.961346345
ATOM   2503  P    DC A  80     244.807 181.390  32.533  1.00  0.00           P  
REMARK-SIMTK-COORDS   244.807335144   181.390262641    32.532589728
ATOM   2504  OP1  DC A  80     243.638 182.229  32.175  1.00  0.00           O  
REMARK-SIMTK-COORDS   243.638145316   182.229114372    32.175468014
ATOM   2505  OP2  DC A  80     245.994 182.112  33.032  1.00  0.00           O  
REMARK-SIMTK-COORDS   245.993797369   182.111908579    33.031745543
ATOM   2506  O5'  DC A  80     245.205 180.480  31.284  1.00  0.00           O  
REMARK-SIMTK-COORDS   245.205412608   180.479816411    31.284498387
ATOM   2507  O3'  DC A  80     248.687 180.123  28.916  1.00  0.00           O  
REMARK-SIMTK-COORDS   248.687331697   180.123185108    28.915815298
ATOM   2508  C1'  DC A  80     245.885 179.326  28.228  1.00  0.00           C  
REMARK-SIMTK-COORDS   245.885025162   179.325534815    28.228360502
ATOM   2509  C2'  DC A  80     246.373 180.706  28.648  1.00  0.00           C  
REMARK-SIMTK-COORDS   246.372842344   180.706240746    28.648244448
ATOM   2510  C3'  DC A  80     247.479 180.366  29.633  1.00  0.00           C  
REMARK-SIMTK-COORDS   247.479200496   180.365545208    29.633001875
ATOM   2511  C4'  DC A  80     246.950 179.107  30.316  1.00  0.00           C  
REMARK-SIMTK-COORDS   246.949878863   179.106679502    30.316370547
ATOM   2512  C5'  DC A  80     246.046 179.318  31.508  1.00  0.00           C  
REMARK-SIMTK-COORDS   246.045513049   179.318432209    31.507668690
ATOM   2513  O4'  DC A  80     246.192 178.420  29.270  1.00  0.00           O  
REMARK-SIMTK-COORDS   246.192454840   178.419545843    29.269797958
ATOM   2514  N4   DC A  80     240.475 178.944  27.180  1.00  0.00           N  
REMARK-SIMTK-COORDS   240.475405940   178.944015535    27.180492712
ATOM   2515  C4   DC A  80     241.766 179.055  27.456  1.00  0.00           C  
REMARK-SIMTK-COORDS   241.765581649   179.055474552    27.456307007
ATOM   2516  N3   DC A  80     242.638 178.385  26.695  1.00  0.00           N  
REMARK-SIMTK-COORDS   242.637826343   178.384536222    26.695052811
ATOM   2517  C2   DC A  80     243.971 178.460  26.933  1.00  0.00           C  
REMARK-SIMTK-COORDS   243.970784703   178.459716856    26.933470265
ATOM   2518  O2   DC A  80     244.802 177.850  26.248  1.00  0.00           O  
REMARK-SIMTK-COORDS   244.801683934   177.850351290    26.248408899
ATOM   2519  N1   DC A  80     244.419 179.256  27.985  1.00  0.00           N  
REMARK-SIMTK-COORDS   244.418755378   179.256411930    27.984616893
ATOM   2520  C6   DC A  80     243.541 179.942  28.760  1.00  0.00           C  
REMARK-SIMTK-COORDS   243.541074379   179.942318734    28.760027055
ATOM   2521  C5   DC A  80     242.201 179.885  28.537  1.00  0.00           C  
REMARK-SIMTK-COORDS   242.200670066   179.884528201    28.536812961
ATOM   2522  H1'  DC A  80     246.397 178.987  27.327  1.00  0.00           H  
REMARK-SIMTK-COORDS   246.397484125   178.987293937    27.327032637
ATOM   2523 1H2'  DC A  80     246.756 181.284  27.805  1.00  0.00           H  
REMARK-SIMTK-COORDS   246.755995409   181.283776485    27.804650233
ATOM   2524 2H2'  DC A  80     245.588 181.296  29.120  1.00  0.00           H  
REMARK-SIMTK-COORDS   245.588271944   181.296485063    29.119832121
ATOM   2525  H3'  DC A  80     247.642 181.166  30.356  1.00  0.00           H  
REMARK-SIMTK-COORDS   247.642446054   181.166183483    30.355956397
ATOM   2526  H4'  DC A  80     247.818 178.541  30.655  1.00  0.00           H  
REMARK-SIMTK-COORDS   247.818497152   178.541172426    30.655369094
ATOM   2527 1H5'  DC A  80     245.422 178.436  31.645  1.00  0.00           H  
REMARK-SIMTK-COORDS   245.422148355   178.435565110    31.645375425
ATOM   2528 2H5'  DC A  80     246.655 179.470  32.397  1.00  0.00           H  
REMARK-SIMTK-COORDS   246.655058408   179.470451547    32.397341426
ATOM   2529  H41  DC A  80     239.781 179.450  27.750  1.00  0.00           H  
REMARK-SIMTK-COORDS   239.780696201   179.449711744    27.749782377
ATOM   2530  H42  DC A  80     240.165 178.349  26.399  1.00  0.00           H  
REMARK-SIMTK-COORDS   240.165343161   178.349262269    26.398698861
ATOM   2531  H6   DC A  80     243.920 180.554  29.579  1.00  0.00           H  
REMARK-SIMTK-COORDS   243.920094801   180.554087262    29.579415112
ATOM   2532  H5   DC A  80     241.494 180.442  29.152  1.00  0.00           H  
REMARK-SIMTK-COORDS   241.493868500   180.441564522    29.152286830
ATOM   2533  P    DA A  81     249.343 181.473  27.647  1.00  0.00           P  
REMARK-SIMTK-COORDS   249.343482772   181.472866332    27.647405790
ATOM   2534  OP1  DA A  81     248.554 182.714  27.844  1.00  0.00           O  
REMARK-SIMTK-COORDS   248.554468669   182.713669066    27.843941590
ATOM   2535  OP2  DA A  81     250.800 181.650  27.491  1.00  0.00           O  
REMARK-SIMTK-COORDS   250.800322989   181.649944651    27.490839987
ATOM   2536  O5'  DA A  81     248.755 180.663  26.406  1.00  0.00           O  
REMARK-SIMTK-COORDS   248.754727473   180.663004476    26.406123400
ATOM   2537  O3'  DA A  81     250.354 179.426  22.695  1.00  0.00           O  
REMARK-SIMTK-COORDS   250.354298054   179.425605575    22.694675850
ATOM   2538  C1'  DA A  81     247.479 179.778  23.451  1.00  0.00           C  
REMARK-SIMTK-COORDS   247.479439151   179.777559302    23.451426708
ATOM   2539  C2'  DA A  81     248.584 180.824  23.522  1.00  0.00           C  
REMARK-SIMTK-COORDS   248.584258287   180.823593667    23.522495586
ATOM   2540  C3'  DA A  81     249.797 179.979  23.884  1.00  0.00           C  
REMARK-SIMTK-COORDS   249.796603198   179.978750836    23.884493385
ATOM   2541  C4'  DA A  81     249.204 178.908  24.798  1.00  0.00           C  
REMARK-SIMTK-COORDS   249.203519721   178.907850154    24.797788912
ATOM   2542  C5'  DA A  81     249.095 179.260  26.262  1.00  0.00           C  
REMARK-SIMTK-COORDS   249.094609295   179.260230350    26.262488102
ATOM   2543  O4'  DA A  81     247.857 178.687  24.268  1.00  0.00           O  
REMARK-SIMTK-COORDS   247.857396893   178.687025822    24.268106985
ATOM   2544  N6   DA A  81     241.652 181.045  24.441  1.00  0.00           N  
REMARK-SIMTK-COORDS   241.651836337   181.045458928    24.440981140
ATOM   2545  C6   DA A  81     242.665 180.449  23.789  1.00  0.00           C  
REMARK-SIMTK-COORDS   242.665286799   180.449357847    23.789285919
ATOM   2546  C5   DA A  81     244.019 180.623  24.148  1.00  0.00           C  
REMARK-SIMTK-COORDS   244.018853548   180.622523992    24.147949469
ATOM   2547  N7   DA A  81     244.632 181.350  25.151  1.00  0.00           N  
REMARK-SIMTK-COORDS   244.631922087   181.350273892    25.151352703
ATOM   2548  C8   DA A  81     245.898 181.114  24.977  1.00  0.00           C  
REMARK-SIMTK-COORDS   245.898284219   181.114040405    24.976553700
ATOM   2549  N9   DA A  81     246.159 180.268  23.934  1.00  0.00           N  
REMARK-SIMTK-COORDS   246.159006596   180.267736474    23.933648863
ATOM   2550  C4   DA A  81     244.937 179.947  23.397  1.00  0.00           C  
REMARK-SIMTK-COORDS   244.937129191   179.947428809    23.396541232
ATOM   2551  N3   DA A  81     244.703 179.140  22.345  1.00  0.00           N  
REMARK-SIMTK-COORDS   244.702564182   179.140347021    22.345268079
ATOM   2552  C2   DA A  81     243.410 179.067  22.108  1.00  0.00           C  
REMARK-SIMTK-COORDS   243.410135020   179.067138137    22.108476352
ATOM   2553  N1   DA A  81     242.399 179.650  22.746  1.00  0.00           N  
REMARK-SIMTK-COORDS   242.399189941   179.649596290    22.745833039
ATOM   2554  H1'  DA A  81     247.356 179.408  22.434  1.00  0.00           H  
REMARK-SIMTK-COORDS   247.355556627   179.408127231    22.434081601
ATOM   2555 1H2'  DA A  81     248.730 181.337  22.571  1.00  0.00           H  
REMARK-SIMTK-COORDS   248.729540969   181.336979038    22.570857838
ATOM   2556 2H2'  DA A  81     248.388 181.581  24.278  1.00  0.00           H  
REMARK-SIMTK-COORDS   248.388398241   181.581406087    24.278327034
ATOM   2557  H3'  DA A  81     250.559 180.562  24.404  1.00  0.00           H  
REMARK-SIMTK-COORDS   250.558842353   180.561532328    24.404131916
ATOM   2558  H4'  DA A  81     249.845 178.030  24.715  1.00  0.00           H  
REMARK-SIMTK-COORDS   249.844712661   178.030184173    24.714891144
ATOM   2559 1H5'  DA A  81     248.321 178.646  26.722  1.00  0.00           H  
REMARK-SIMTK-COORDS   248.320835833   178.646187999    26.721861174
ATOM   2560 2H5'  DA A  81     250.048 179.061  26.751  1.00  0.00           H  
REMARK-SIMTK-COORDS   250.047550141   179.061000507    26.751140550
ATOM   2561  H61  DA A  81     240.682 180.886  24.138  1.00  0.00           H  
REMARK-SIMTK-COORDS   240.681833027   180.885979914    24.137849118
ATOM   2562  H62  DA A  81     241.849 181.663  25.242  1.00  0.00           H  
REMARK-SIMTK-COORDS   241.848643858   181.662784755    25.241686844
ATOM   2563  H8   DA A  81     246.678 181.548  25.602  1.00  0.00           H  
REMARK-SIMTK-COORDS   246.678035236   181.548046270    25.602103267
ATOM   2564  H2   DA A  81     243.126 178.435  21.267  1.00  0.00           H  
REMARK-SIMTK-COORDS   243.126364589   178.434981373    21.266655013
ATOM   2565  P    DG A  82     250.842 180.521  21.147  1.00  0.00           P  
REMARK-SIMTK-COORDS   250.842443550   180.521295118    21.147495475
ATOM   2566  OP1  DG A  82     250.771 181.925  21.618  1.00  0.00           O  
REMARK-SIMTK-COORDS   250.770857360   181.925261759    21.617716793
ATOM   2567  OP2  DG A  82     252.012 180.177  20.315  1.00  0.00           O  
REMARK-SIMTK-COORDS   252.012046138   180.177087586    20.315175248
ATOM   2568  O5'  DG A  82     249.496 180.152  20.377  1.00  0.00           O  
REMARK-SIMTK-COORDS   249.495918469   180.151882506    20.376918724
ATOM   2569  O3'  DG A  82     248.626 178.919  16.429  1.00  0.00           O  
REMARK-SIMTK-COORDS   248.625567401   178.919028559    16.429204681
ATOM   2570  C1'  DG A  82     246.790 180.187  18.424  1.00  0.00           C  
REMARK-SIMTK-COORDS   246.789938528   180.187177026    18.424414471
ATOM   2571  C2'  DG A  82     248.111 180.741  17.907  1.00  0.00           C  
REMARK-SIMTK-COORDS   248.111013609   180.741200327    17.906623188
ATOM   2572  C3'  DG A  82     248.928 179.475  17.707  1.00  0.00           C  
REMARK-SIMTK-COORDS   248.928436340   179.475411411    17.706741971
ATOM   2573  C4'  DG A  82     248.458 178.582  18.852  1.00  0.00           C  
REMARK-SIMTK-COORDS   248.457869259   178.581612490    18.851589607
ATOM   2574  C5'  DG A  82     249.169 178.753  20.173  1.00  0.00           C  
REMARK-SIMTK-COORDS   249.169429553   178.752625091    20.172877857
ATOM   2575  O4'  DG A  82     247.050 178.935  19.030  1.00  0.00           O  
REMARK-SIMTK-COORDS   247.049610718   178.935382681    19.029770788
ATOM   2576  N2   DG A  82     241.537 180.667  18.403  1.00  0.00           N  
REMARK-SIMTK-COORDS   241.536922951   180.667299743    18.402884932
ATOM   2577  O6   DG A  82     242.944 183.290  21.887  1.00  0.00           O  
REMARK-SIMTK-COORDS   242.944044717   183.290318161    21.886757448
ATOM   2578  C6   DG A  82     243.298 182.537  20.980  1.00  0.00           C  
REMARK-SIMTK-COORDS   243.298142984   182.536676673    20.979533702
ATOM   2579  C5   DG A  82     244.602 182.131  20.616  1.00  0.00           C  
REMARK-SIMTK-COORDS   244.602116694   182.131282344    20.616440049
ATOM   2580  N7   DG A  82     245.838 182.464  21.175  1.00  0.00           N  
REMARK-SIMTK-COORDS   245.838188312   182.464496969    21.174809971
ATOM   2581  C8   DG A  82     246.701 181.804  20.447  1.00  0.00           C  
REMARK-SIMTK-COORDS   246.701430299   181.803557225    20.447121901
ATOM   2582  N9   DG A  82     246.132 181.054  19.440  1.00  0.00           N  
REMARK-SIMTK-COORDS   246.132381251   181.053962284    19.439620236
ATOM   2583  C4   DG A  82     244.776 181.266  19.551  1.00  0.00           C  
REMARK-SIMTK-COORDS   244.776147604   181.266059889    19.551436601
ATOM   2584  N3   DG A  82     243.823 180.721  18.751  1.00  0.00           N  
REMARK-SIMTK-COORDS   243.822902263   180.721287176    18.750995466
ATOM   2585  C2   DG A  82     242.596 181.109  19.088  1.00  0.00           C  
REMARK-SIMTK-COORDS   242.595933647   181.109314090    19.087639386
ATOM   2586  N1   DG A  82     242.328 181.961  20.141  1.00  0.00           N  
REMARK-SIMTK-COORDS   242.327829571   181.961090290    20.141354010
ATOM   2587  H1'  DG A  82     246.087 180.025  17.606  1.00  0.00           H  
REMARK-SIMTK-COORDS   246.087311354   180.025004073    17.606170017
ATOM   2588 1H2'  DG A  82     247.991 181.289  16.971  1.00  0.00           H  
REMARK-SIMTK-COORDS   247.991038433   181.288536703    16.971168834
ATOM   2589 2H2'  DG A  82     248.586 181.412  18.621  1.00  0.00           H  
REMARK-SIMTK-COORDS   248.586037474   181.411789391    18.621143051
ATOM   2590  H3'  DG A  82     250.001 179.667  17.772  1.00  0.00           H  
REMARK-SIMTK-COORDS   250.000600575   179.667309496    17.772010478
ATOM   2591  H4'  DG A  82     248.601 177.551  18.528  1.00  0.00           H  
REMARK-SIMTK-COORDS   248.600950260   177.550515707    18.528465401
ATOM   2592 1H5'  DG A  82     248.521 178.405  20.977  1.00  0.00           H  
REMARK-SIMTK-COORDS   248.520773889   178.405452472    20.976882212
ATOM   2593 2H5'  DG A  82     250.082 178.159  20.168  1.00  0.00           H  
REMARK-SIMTK-COORDS   250.082138607   178.158589535    20.168193824
ATOM   2594  H21  DG A  82     241.669 180.030  17.607  1.00  0.00           H  
REMARK-SIMTK-COORDS   241.668915371   180.030182848    17.606512491
ATOM   2595  H22  DG A  82     240.589 180.966  18.672  1.00  0.00           H  
REMARK-SIMTK-COORDS   240.588767978   180.965765949    18.672061585
ATOM   2596  H8   DG A  82     247.777 181.842  20.623  1.00  0.00           H  
REMARK-SIMTK-COORDS   247.776668174   181.841702281    20.622787685
ATOM   2597  H1   DG A  82     241.341 182.191  20.326  1.00  0.00           H  
REMARK-SIMTK-COORDS   241.341406980   182.190698457    20.326185184
ATOM   2598  P    DT A  83     248.911 180.081  15.048  1.00  0.00           P  
REMARK-SIMTK-COORDS   248.910874628   180.080952282    15.047914791
ATOM   2599  OP1  DT A  83     249.567 181.358  15.416  1.00  0.00           O  
REMARK-SIMTK-COORDS   249.567312886   181.358318847    15.415643590
ATOM   2600  OP2  DT A  83     249.389 179.443  13.805  1.00  0.00           O  
REMARK-SIMTK-COORDS   249.388770867   179.443319258    13.804900184
ATOM   2601  O5'  DT A  83     247.332 180.299  14.979  1.00  0.00           O  
REMARK-SIMTK-COORDS   247.332284526   180.298689537    14.979039705
ATOM   2602  O3'  DT A  83     244.455 179.904  11.908  1.00  0.00           O  
REMARK-SIMTK-COORDS   244.455153524   179.903723035    11.908257287
ATOM   2603  C1'  DT A  83     244.269 181.503  14.432  1.00  0.00           C  
REMARK-SIMTK-COORDS   244.269320818   181.503441502    14.432043338
ATOM   2604  C2'  DT A  83     245.335 181.612  13.350  1.00  0.00           C  
REMARK-SIMTK-COORDS   245.334806427   181.612103303    13.349891301
ATOM   2605  C3'  DT A  83     245.461 180.170  12.883  1.00  0.00           C  
REMARK-SIMTK-COORDS   245.460733313   180.170436954    12.883287017
ATOM   2606  C4'  DT A  83     245.243 179.377  14.170  1.00  0.00           C  
REMARK-SIMTK-COORDS   245.243147833   179.376912164    14.169679245
ATOM   2607  C5'  DT A  83     246.465 179.137  15.025  1.00  0.00           C  
REMARK-SIMTK-COORDS   246.465252291   179.136692048    15.025331622
ATOM   2608  O4'  DT A  83     244.288 180.181  14.933  1.00  0.00           O  
REMARK-SIMTK-COORDS   244.288089647   180.181127983    14.933106895
ATOM   2609  O4   DT A  83     244.936 184.946  18.692  1.00  0.00           O  
REMARK-SIMTK-COORDS   244.935734872   184.945687682    18.692460635
ATOM   2610  C4   DT A  83     244.840 184.168  17.737  1.00  0.00           C  
REMARK-SIMTK-COORDS   244.839607921   184.167636138    17.736675929
ATOM   2611  N3   DT A  83     243.611 183.851  17.205  1.00  0.00           N  
REMARK-SIMTK-COORDS   243.610830265   183.851352476    17.204517007
ATOM   2612  C2   DT A  83     243.364 183.003  16.143  1.00  0.00           C  
REMARK-SIMTK-COORDS   243.364205803   183.003383070    16.142977908
ATOM   2613  O2   DT A  83     242.236 182.784  15.740  1.00  0.00           O  
REMARK-SIMTK-COORDS   242.236458460   182.784305403    15.739775841
ATOM   2614  N1   DT A  83     244.483 182.427  15.580  1.00  0.00           N  
REMARK-SIMTK-COORDS   244.483015712   182.426753984    15.579611877
ATOM   2615  C6   DT A  83     245.749 182.683  16.044  1.00  0.00           C  
REMARK-SIMTK-COORDS   245.749323648   182.683221897    16.044009790
ATOM   2616  C5   DT A  83     245.951 183.522  17.080  1.00  0.00           C  
REMARK-SIMTK-COORDS   245.951455668   183.522209094    17.079611610
ATOM   2617  C7   DT A  83     247.310 183.832  17.630  1.00  0.00           C  
REMARK-SIMTK-COORDS   247.309850239   183.832232155    17.629554234
ATOM   2618  H1'  DT A  83     243.276 181.692  14.022  1.00  0.00           H  
REMARK-SIMTK-COORDS   243.276313731   181.692296414    14.022053401
ATOM   2619 1H2'  DT A  83     245.030 182.268  12.532  1.00  0.00           H  
REMARK-SIMTK-COORDS   245.029977458   182.268143155    12.532299708
ATOM   2620 2H2'  DT A  83     246.281 181.988  13.737  1.00  0.00           H  
REMARK-SIMTK-COORDS   246.280510124   181.988028960    13.737005519
ATOM   2621  H3'  DT A  83     246.443 179.964  12.455  1.00  0.00           H  
REMARK-SIMTK-COORDS   246.442622201   179.963693743    12.455268962
ATOM   2622  H4'  DT A  83     244.846 178.404  13.879  1.00  0.00           H  
REMARK-SIMTK-COORDS   244.845831875   178.404071302    13.879317941
ATOM   2623 1H5'  DT A  83     246.153 178.952  16.053  1.00  0.00           H  
REMARK-SIMTK-COORDS   246.152782343   178.951641515    16.052837744
ATOM   2624 2H5'  DT A  83     246.998 178.264  14.651  1.00  0.00           H  
REMARK-SIMTK-COORDS   246.998371920   178.264003683    14.651232065
ATOM   2625  H3   DT A  83     242.790 184.290  17.645  1.00  0.00           H  
REMARK-SIMTK-COORDS   242.789714141   184.290473997    17.645240960
ATOM   2626  H6   DT A  83     246.604 182.201  15.570  1.00  0.00           H  
REMARK-SIMTK-COORDS   246.603798778   182.200987335    15.569782968
ATOM   2627  H71  DT A  83     247.209 184.447  18.526  1.00  0.00           H  
REMARK-SIMTK-COORDS   247.209063840   184.446959815    18.525778540
ATOM   2628  H72  DT A  83     247.820 182.903  17.884  1.00  0.00           H  
REMARK-SIMTK-COORDS   247.820225840   182.903171181    17.884406058
ATOM   2629  H73  DT A  83     247.891 184.372  16.882  1.00  0.00           H  
REMARK-SIMTK-COORDS   247.890955138   184.372427951    16.882292836
ATOM   2630  P    DA A  84     244.387 180.961  10.483  1.00  0.00           P  
REMARK-SIMTK-COORDS   244.387157933   180.961388053    10.483232978
ATOM   2631  OP1  DA A  84     245.562 181.865  10.427  1.00  0.00           O  
REMARK-SIMTK-COORDS   245.562150697   181.865265719    10.427035384
ATOM   2632  OP2  DA A  84     243.991 180.334   9.207  1.00  0.00           O  
REMARK-SIMTK-COORDS   243.991443236   180.333806404     9.207378695
ATOM   2633  O5'  DA A  84     243.149 181.743  11.115  1.00  0.00           O  
REMARK-SIMTK-COORDS   243.148882301   181.742675819    11.115335730
ATOM   2634  O3'  DA A  84     239.298 182.759   9.700  1.00  0.00           O  
REMARK-SIMTK-COORDS   239.298062602   182.758578012     9.699795063
ATOM   2635  C1'  DA A  84     240.855 184.030  11.918  1.00  0.00           C  
REMARK-SIMTK-COORDS   240.854690182   184.030188474    11.918189621
ATOM   2636  C2'  DA A  84     241.289 183.862  10.468  1.00  0.00           C  
REMARK-SIMTK-COORDS   241.289145255   183.862241016    10.468049476
ATOM   2637  C3'  DA A  84     240.648 182.533  10.098  1.00  0.00           C  
REMARK-SIMTK-COORDS   240.648307997   182.532957118    10.098030655
ATOM   2638  C4'  DA A  84     240.743 181.737  11.398  1.00  0.00           C  
REMARK-SIMTK-COORDS   240.742906175   181.737030632    11.398121887
ATOM   2639  C5'  DA A  84     242.028 180.978  11.628  1.00  0.00           C  
REMARK-SIMTK-COORDS   242.028212661   180.977782290    11.628135348
ATOM   2640  O4'  DA A  84     240.600 182.745  12.449  1.00  0.00           O  
REMARK-SIMTK-COORDS   240.600030210   182.744874102    12.449412046
ATOM   2641  N6   DA A  84     243.996 187.241  15.964  1.00  0.00           N  
REMARK-SIMTK-COORDS   243.996180109   187.240703986    15.964344979
ATOM   2642  C6   DA A  84     242.867 186.827  15.364  1.00  0.00           C  
REMARK-SIMTK-COORDS   242.867033236   186.826532975    15.363832937
ATOM   2643  C5   DA A  84     242.857 185.907  14.294  1.00  0.00           C  
REMARK-SIMTK-COORDS   242.856994919   185.907183658    14.293568920
ATOM   2644  N7   DA A  84     243.868 185.234  13.633  1.00  0.00           N  
REMARK-SIMTK-COORDS   243.868261130   185.233581118    13.633348297
ATOM   2645  C8   DA A  84     243.240 184.528  12.741  1.00  0.00           C  
REMARK-SIMTK-COORDS   243.239631586   184.527549107    12.740948333
ATOM   2646  N9   DA A  84     241.881 184.680  12.779  1.00  0.00           N  
REMARK-SIMTK-COORDS   241.880580964   184.680485465    12.779012440
ATOM   2647  C4   DA A  84     241.632 185.576  13.789  1.00  0.00           C  
REMARK-SIMTK-COORDS   241.632429573   185.575990908    13.789238598
ATOM   2648  N3   DA A  84     240.431 186.031  14.189  1.00  0.00           N  
REMARK-SIMTK-COORDS   240.430565916   186.031439446    14.188822606
ATOM   2649  C2   DA A  84     240.575 186.882  15.183  1.00  0.00           C  
REMARK-SIMTK-COORDS   240.574757619   186.881988460    15.182592261
ATOM   2650  N1   DA A  84     241.684 187.298  15.786  1.00  0.00           N  
REMARK-SIMTK-COORDS   241.684192625   187.297907838    15.785631263
ATOM   2651  H1'  DA A  84     239.935 184.610  11.986  1.00  0.00           H  
REMARK-SIMTK-COORDS   239.934861444   184.609937079    11.986194381
ATOM   2652 1H2'  DA A  84     240.924 184.669   9.831  1.00  0.00           H  
REMARK-SIMTK-COORDS   240.923616456   184.668797517     9.830757308
ATOM   2653 2H2'  DA A  84     242.371 183.824  10.362  1.00  0.00           H  
REMARK-SIMTK-COORDS   242.371406031   183.824386180    10.362216469
ATOM   2654  H3'  DA A  84     241.185 182.033   9.290  1.00  0.00           H  
REMARK-SIMTK-COORDS   241.184844014   182.032887444     9.290115793
ATOM   2655  H4'  DA A  84     239.928 181.013  11.386  1.00  0.00           H  
REMARK-SIMTK-COORDS   239.927959323   181.013136004    11.386451614
ATOM   2656 1H5'  DA A  84     242.158 180.808  12.696  1.00  0.00           H  
REMARK-SIMTK-COORDS   242.157647109   180.808344744    12.696467993
ATOM   2657 2H5'  DA A  84     241.974 180.017  11.117  1.00  0.00           H  
REMARK-SIMTK-COORDS   241.973930239   180.017471657    11.116836115
ATOM   2658  H61  DA A  84     243.948 187.914  16.741  1.00  0.00           H  
REMARK-SIMTK-COORDS   243.947825253   187.913738330    16.740821365
ATOM   2659  H62  DA A  84     244.908 186.885  15.644  1.00  0.00           H  
REMARK-SIMTK-COORDS   244.908281350   186.884867046    15.644336544
ATOM   2660  H8   DA A  84     243.747 183.875  12.031  1.00  0.00           H  
REMARK-SIMTK-COORDS   243.747010919   183.874966650    12.030746004
ATOM   2661  H2   DA A  84     239.648 187.307  15.569  1.00  0.00           H  
REMARK-SIMTK-COORDS   239.648238561   187.307321040    15.569200115
ATOM   2662  P    DG A  85     238.794 183.880   8.450  1.00  0.00           P  
REMARK-SIMTK-COORDS   238.793518551   183.880298982     8.450373500
ATOM   2663  OP1  DG A  85     240.059 184.273   7.786  1.00  0.00           O  
REMARK-SIMTK-COORDS   240.059421383   184.272620556     7.786348799
ATOM   2664  OP2  DG A  85     237.656 183.592   7.555  1.00  0.00           O  
REMARK-SIMTK-COORDS   237.656041387   183.591888671     7.554733397
ATOM   2665  O5'  DG A  85     238.384 184.998   9.511  1.00  0.00           O  
REMARK-SIMTK-COORDS   238.383670327   184.998369196     9.511188012
ATOM   2666  O3'  DG A  85     235.035 187.542   9.939  1.00  0.00           O  
REMARK-SIMTK-COORDS   235.035343821   187.541540053     9.938829919
ATOM   2667  C1'  DG A  85     237.781 187.881  11.081  1.00  0.00           C  
REMARK-SIMTK-COORDS   237.780945586   187.880593828    11.081331335
ATOM   2668  C2'  DG A  85     237.408 187.720   9.613  1.00  0.00           C  
REMARK-SIMTK-COORDS   237.408121980   187.719676808     9.613204205
ATOM   2669  C3'  DG A  85     236.215 186.781   9.691  1.00  0.00           C  
REMARK-SIMTK-COORDS   236.215470365   186.780559512     9.690630492
ATOM   2670  C4'  DG A  85     236.573 185.871  10.864  1.00  0.00           C  
REMARK-SIMTK-COORDS   236.573230528   185.871498407    10.863917147
ATOM   2671  C5'  DG A  85     237.420 184.662  10.543  1.00  0.00           C  
REMARK-SIMTK-COORDS   237.419640106   184.662465833    10.542674155
ATOM   2672  O4'  DG A  85     237.321 186.737  11.776  1.00  0.00           O  
REMARK-SIMTK-COORDS   237.321375366   186.737064607    11.775601552
ATOM   2673  N2   DG A  85     239.541 191.168  14.812  1.00  0.00           N  
REMARK-SIMTK-COORDS   239.540574984   191.168370052    14.812200655
ATOM   2674  O6   DG A  85     243.317 189.278  13.033  1.00  0.00           O  
REMARK-SIMTK-COORDS   243.316776302   189.278186089    13.033129778
ATOM   2675  C6   DG A  85     242.087 189.319  12.987  1.00  0.00           C  
REMARK-SIMTK-COORDS   242.086903689   189.319164279    12.986760125
ATOM   2676  C5   DG A  85     241.204 188.612  12.140  1.00  0.00           C  
REMARK-SIMTK-COORDS   241.203589332   188.612452848    12.140093898
ATOM   2677  N7   DG A  85     241.471 187.682  11.133  1.00  0.00           N  
REMARK-SIMTK-COORDS   241.470749551   187.682217321    11.133133481
ATOM   2678  C8   DG A  85     240.286 187.352  10.686  1.00  0.00           C  
REMARK-SIMTK-COORDS   240.286284615   187.352485872    10.686056321
ATOM   2679  N9   DG A  85     239.245 187.997  11.319  1.00  0.00           N  
REMARK-SIMTK-COORDS   239.245205297   187.997369843    11.319339447
ATOM   2680  C4   DG A  85     239.840 188.810  12.259  1.00  0.00           C  
REMARK-SIMTK-COORDS   239.839778665   188.809918445    12.259076261
ATOM   2681  N3   DG A  85     239.185 189.637  13.116  1.00  0.00           N  
REMARK-SIMTK-COORDS   239.185212758   189.636905556    13.115695074
ATOM   2682  C2   DG A  85     240.017 190.308  13.907  1.00  0.00           C  
REMARK-SIMTK-COORDS   240.017105490   190.308310335    13.907222777
ATOM   2683  N1   DG A  85     241.390 190.167  13.865  1.00  0.00           N  
REMARK-SIMTK-COORDS   241.390378480   190.166552073    13.865474845
ATOM   2684  H1'  DG A  85     237.293 188.755  11.514  1.00  0.00           H
[truncated: 30,977,616 more chars]
