# Supplementary material for: Lattice-free prediction of three-dimensional structure of programmed DNA assemblies
Source: Nat Commun. 2014 Dec 3;5:5578. doi: 10.1038/ncomms6578 (PMC4268701; doi:10.1038/ncomms6578)
Supplement: Supplementary Dataset 5 — Tiamat and PDB files for 40×2 ribbon with [nx, ny] = [21, 21] bps. [file ncomms6578-s14.zip › Supplemetary Dataset 5/20_20_40x2.pdb]

MODEL        1                                                                                                                                      
ATOM      1  P    DA A   1     405.297 238.571 492.007  1.00  0.00           P  
REMARK-SIMTK-COORDS   405.296772953   238.570639750   492.007380030
ATOM      2  OP1  DA A   1     404.192 237.695 491.550  1.00  0.00           O  
REMARK-SIMTK-COORDS   404.191624546   237.694954699   491.549777922
ATOM      3  OP2  DA A   1     405.911 238.214 493.302  1.00  0.00           O  
REMARK-SIMTK-COORDS   405.910941310   238.214046474   493.302171313
ATOM      4  O5'  DA A   1     404.796 240.084 492.038  1.00  0.00           O  
REMARK-SIMTK-COORDS   404.795947781   240.083555233   492.038329776
ATOM      5  O3'  DA A   1     404.423 242.983 495.091  1.00  0.00           O  
REMARK-SIMTK-COORDS   404.422725707   242.982835406   495.090733708
ATOM      6  C1'  DA A   1     403.021 242.880 492.448  1.00  0.00           C  
REMARK-SIMTK-COORDS   403.021469329   242.880390265   492.447880789
ATOM      7  C2'  DA A   1     403.021 241.812 493.533  1.00  0.00           C  
REMARK-SIMTK-COORDS   403.020536403   241.812244744   493.532886907
ATOM      8  C3'  DA A   1     404.419 241.947 494.112  1.00  0.00           C  
REMARK-SIMTK-COORDS   404.418781353   241.946670505   494.111840078
ATOM      9  C4'  DA A   1     405.261 242.304 492.889  1.00  0.00           C  
REMARK-SIMTK-COORDS   405.261201349   242.303570714   492.888737551
ATOM     10  C5'  DA A   1     405.784 241.146 492.071  1.00  0.00           C  
REMARK-SIMTK-COORDS   405.783711199   241.146091045   492.071057129
ATOM     11  O4'  DA A   1     404.361 243.100 492.052  1.00  0.00           O  
REMARK-SIMTK-COORDS   404.360646073   243.099592680   492.052455766
ATOM     12  N6   DA A   1     399.535 242.601 487.519  1.00  0.00           N  
REMARK-SIMTK-COORDS   399.534961759   242.601037717   487.518600911
ATOM     13  C6   DA A   1     400.113 243.230 488.555  1.00  0.00           C  
REMARK-SIMTK-COORDS   400.113202400   243.230260070   488.555127317
ATOM     14  C5   DA A   1     400.953 242.579 489.481  1.00  0.00           C  
REMARK-SIMTK-COORDS   400.952668135   242.578763669   489.480613525
ATOM     15  N7   DA A   1     401.389 241.270 489.583  1.00  0.00           N  
REMARK-SIMTK-COORDS   401.389000881   241.269771171   489.583245750
ATOM     16  C8   DA A   1     402.144 241.275 490.641  1.00  0.00           C  
REMARK-SIMTK-COORDS   402.143815883   241.275093756   490.640951751
ATOM     17  N9   DA A   1     402.246 242.504 491.235  1.00  0.00           N  
REMARK-SIMTK-COORDS   402.245766184   242.504374759   491.235076612
ATOM     18  C4   DA A   1     401.473 243.350 490.479  1.00  0.00           C  
REMARK-SIMTK-COORDS   401.473221841   243.349949551   490.478661707
ATOM     19  N3   DA A   1     401.270 244.664 490.689  1.00  0.00           N  
REMARK-SIMTK-COORDS   401.270440358   244.663817795   490.688916097
ATOM     20  C2   DA A   1     400.469 245.154 489.767  1.00  0.00           C  
REMARK-SIMTK-COORDS   400.468928062   245.154255877   489.766553084
ATOM     21  N1   DA A   1     399.893 244.542 488.736  1.00  0.00           N  
REMARK-SIMTK-COORDS   399.892816196   244.541501870   488.736292610
ATOM     22  H1'  DA A   1     402.625 243.822 492.827  1.00  0.00           H  
REMARK-SIMTK-COORDS   402.624904824   243.822168043   492.827022199
ATOM     23 1H2'  DA A   1     402.258 241.992 494.291  1.00  0.00           H  
REMARK-SIMTK-COORDS   402.257757996   241.992258164   494.290995916
ATOM     24 2H2'  DA A   1     402.852 240.813 493.130  1.00  0.00           H  
REMARK-SIMTK-COORDS   402.852048573   240.813160744   493.130063108
ATOM     25  H3'  DA A   1     404.764 241.018 494.568  1.00  0.00           H  
REMARK-SIMTK-COORDS   404.763793701   241.017879872   494.568147474
ATOM     26  H4'  DA A   1     406.120 242.870 493.248  1.00  0.00           H  
REMARK-SIMTK-COORDS   406.119897854   242.870161032   493.248177009
ATOM     27 1H5'  DA A   1     405.989 241.488 491.057  1.00  0.00           H  
REMARK-SIMTK-COORDS   405.988899276   241.487781334   491.057182088
ATOM     28 2H5'  DA A   1     406.704 240.778 492.520  1.00  0.00           H  
REMARK-SIMTK-COORDS   406.704407652   240.777664966   492.520058538
ATOM     29  H61  DA A   1     398.929 243.125 486.872  1.00  0.00           H  
REMARK-SIMTK-COORDS   398.929207083   243.125314400   486.871697338
ATOM     30  H62  DA A   1     399.698 241.595 487.372  1.00  0.00           H  
REMARK-SIMTK-COORDS   399.698085525   241.595144964   487.372435231
ATOM     31  H8   DA A   1     402.650 240.386 491.019  1.00  0.00           H  
REMARK-SIMTK-COORDS   402.649892180   240.385804358   491.018836850
ATOM     32  H2   DA A   1     400.246 246.215 489.861  1.00  0.00           H  
REMARK-SIMTK-COORDS   400.246057387   246.215213071   489.861228820
ATOM     33  P    DA A   2     403.149 242.710 496.501  1.00  0.00           P  
REMARK-SIMTK-COORDS   403.148644595   242.709514790   496.501099874
ATOM     34  OP1  DA A   2     402.491 241.382 496.449  1.00  0.00           O  
REMARK-SIMTK-COORDS   402.490985467   241.381991690   496.448717710
ATOM     35  OP2  DA A   2     403.555 243.178 497.841  1.00  0.00           O  
REMARK-SIMTK-COORDS   403.554994707   243.177704750   497.841444511
ATOM     36  O5'  DA A   2     402.210 243.794 495.805  1.00  0.00           O  
REMARK-SIMTK-COORDS   402.210212556   243.793604777   495.804830379
ATOM     37  O3'  DA A   2     400.324 247.329 497.148  1.00  0.00           O  
REMARK-SIMTK-COORDS   400.323824186   247.329072988   497.148070284
ATOM     38  C1'  DA A   2     399.614 245.629 494.789  1.00  0.00           C  
REMARK-SIMTK-COORDS   399.614031990   245.628669125   494.789361370
ATOM     39  C2'  DA A   2     399.714 245.190 496.244  1.00  0.00           C  
REMARK-SIMTK-COORDS   399.714125466   245.190323357   496.244011941
ATOM     40  C3'  DA A   2     400.847 246.061 496.761  1.00  0.00           C  
REMARK-SIMTK-COORDS   400.846998643   246.060971829   496.760650696
ATOM     41  C4'  DA A   2     401.776 246.163 495.553  1.00  0.00           C  
REMARK-SIMTK-COORDS   401.776165710   246.163446545   495.552686915
ATOM     42  C5'  DA A   2     402.791 245.057 495.389  1.00  0.00           C  
REMARK-SIMTK-COORDS   402.790987318   245.056765164   495.389070218
ATOM     43  O4'  DA A   2     400.872 246.144 494.401  1.00  0.00           O  
REMARK-SIMTK-COORDS   400.871656873   246.144086751   494.401380283
ATOM     44  N6   DA A   2     397.508 242.060 490.390  1.00  0.00           N  
REMARK-SIMTK-COORDS   397.507908757   242.059769562   490.389500709
ATOM     45  C6   DA A   2     397.631 243.227 491.043  1.00  0.00           C  
REMARK-SIMTK-COORDS   397.630870211   243.226783393   491.043434343
ATOM     46  C5   DA A   2     398.415 243.381 492.204  1.00  0.00           C  
REMARK-SIMTK-COORDS   398.415238746   243.380524878   492.203953433
ATOM     47  N7   DA A   2     399.203 242.497 492.921  1.00  0.00           N  
REMARK-SIMTK-COORDS   399.202652601   242.497299096   492.921081482
ATOM     48  C8   DA A   2     399.678 243.220 493.891  1.00  0.00           C  
REMARK-SIMTK-COORDS   399.677660194   243.220197538   493.890772994
ATOM     49  N9   DA A   2     399.267 244.526 493.853  1.00  0.00           N  
REMARK-SIMTK-COORDS   399.266937753   244.525716722   493.852868665
ATOM     50  C4   DA A   2     398.449 244.628 492.755  1.00  0.00           C  
REMARK-SIMTK-COORDS   398.448964761   244.628147037   492.755411051
ATOM     51  N3   DA A   2     397.811 245.732 492.324  1.00  0.00           N  
REMARK-SIMTK-COORDS   397.810564701   245.731771528   492.324092900
ATOM     52  C2   DA A   2     397.110 245.460 491.243  1.00  0.00           C  
REMARK-SIMTK-COORDS   397.110496535   245.459579347   491.242648967
ATOM     53  N1   DA A   2     396.983 244.310 490.587  1.00  0.00           N  
REMARK-SIMTK-COORDS   396.983097808   244.309636741   490.586744579
ATOM     54  H1'  DA A   2     398.875 246.421 494.671  1.00  0.00           H  
REMARK-SIMTK-COORDS   398.875241737   246.421146385   494.670509554
ATOM     55 1H2'  DA A   2     398.791 245.371 496.796  1.00  0.00           H  
REMARK-SIMTK-COORDS   398.791091145   245.370890408   496.795707676
ATOM     56 2H2'  DA A   2     399.952 244.131 496.342  1.00  0.00           H  
REMARK-SIMTK-COORDS   399.951628677   244.130658865   496.341620285
ATOM     57  H3'  DA A   2     401.358 245.606 497.611  1.00  0.00           H  
REMARK-SIMTK-COORDS   401.357580016   245.606332138   497.610657409
ATOM     58  H4'  DA A   2     402.322 247.102 495.649  1.00  0.00           H  
REMARK-SIMTK-COORDS   402.321510998   247.101961623   495.649480337
ATOM     59 1H5'  DA A   2     403.090 244.997 494.343  1.00  0.00           H  
REMARK-SIMTK-COORDS   403.089750860   244.996749373   494.343156527
ATOM     60 2H5'  DA A   2     403.664 245.278 496.001  1.00  0.00           H  
REMARK-SIMTK-COORDS   403.663821508   245.278442092   496.000659801
ATOM     61  H61  DA A   2     396.921 242.003 489.546  1.00  0.00           H  
REMARK-SIMTK-COORDS   396.920760015   242.002505103   489.545542098
ATOM     62  H62  DA A   2     398.001 241.224 490.733  1.00  0.00           H  
REMARK-SIMTK-COORDS   398.000842636   241.223896385   490.733195666
ATOM     63  H8   DA A   2     400.342 242.826 494.661  1.00  0.00           H  
REMARK-SIMTK-COORDS   400.341954340   242.825675315   494.660715526
ATOM     64  H2   DA A   2     396.556 246.298 490.825  1.00  0.00           H  
REMARK-SIMTK-COORDS   396.556014391   246.297694530   490.825063655
ATOM     65  P    DC A   3     398.904 247.098 498.509  1.00  0.00           P  
REMARK-SIMTK-COORDS   398.904311742   247.098287314   498.509060977
ATOM     66  OP1  DC A   3     398.687 245.727 499.031  1.00  0.00           O  
REMARK-SIMTK-COORDS   398.687098194   245.727016283   499.030879942
ATOM     67  OP2  DC A   3     398.862 248.184 499.508  1.00  0.00           O  
REMARK-SIMTK-COORDS   398.861681012   248.184164044   499.507752796
ATOM     68  O5'  DC A   3     397.862 247.391 497.339  1.00  0.00           O  
REMARK-SIMTK-COORDS   397.861690323   247.391297639   497.338636043
ATOM     69  O3'  DC A   3     394.791 250.245 496.800  1.00  0.00           O  
REMARK-SIMTK-COORDS   394.791491129   250.245293136   496.799681862
ATOM     70  C1'  DC A   3     395.124 247.597 495.442  1.00  0.00           C  
REMARK-SIMTK-COORDS   395.124311117   247.597489901   495.442167264
ATOM     71  C2'  DC A   3     395.035 247.861 496.940  1.00  0.00           C  
REMARK-SIMTK-COORDS   395.035184973   247.860697913   496.940098862
ATOM     72  C3'  DC A   3     395.730 249.206 497.068  1.00  0.00           C  
REMARK-SIMTK-COORDS   395.729976764   249.206012823   497.067669073
ATOM     73  C4'  DC A   3     396.824 249.126 496.004  1.00  0.00           C  
REMARK-SIMTK-COORDS   396.823807809   249.125785246   496.004156882
ATOM     74  C5'  DC A   3     398.126 248.488 496.427  1.00  0.00           C  
REMARK-SIMTK-COORDS   398.125871908   248.488141081   496.426753619
ATOM     75  O4'  DC A   3     396.231 248.317 494.938  1.00  0.00           O  
REMARK-SIMTK-COORDS   396.231352431   248.317478589   494.938007749
ATOM     76  N4   DC A   3     395.736 242.301 494.000  1.00  0.00           N  
REMARK-SIMTK-COORDS   395.735791805   242.300727607   494.000431998
ATOM     77  C4   DC A   3     395.609 243.564 494.371  1.00  0.00           C  
REMARK-SIMTK-COORDS   395.608574629   243.563979327   494.371106901
ATOM     78  N3   DC A   3     394.828 244.367 493.636  1.00  0.00           N  
REMARK-SIMTK-COORDS   394.828240560   244.366565474   493.636378912
ATOM     79  C2   DC A   3     394.665 245.672 493.969  1.00  0.00           C  
REMARK-SIMTK-COORDS   394.664649150   245.671910191   493.968503918
ATOM     80  O2   DC A   3     393.950 246.437 493.310  1.00  0.00           O  
REMARK-SIMTK-COORDS   393.950475497   246.437067533   493.310273536
ATOM     81  N1   DC A   3     395.318 246.164 495.096  1.00  0.00           N  
REMARK-SIMTK-COORDS   395.318077601   246.164252775   495.095620168
ATOM     82  C6   DC A   3     396.109 245.358 495.848  1.00  0.00           C  
REMARK-SIMTK-COORDS   396.109285453   245.357826790   495.848320816
ATOM     83  C5   DC A   3     396.287 244.045 495.536  1.00  0.00           C  
REMARK-SIMTK-COORDS   396.287181152   244.045214398   495.536034364
ATOM     84  H1'  DC A   3     394.230 247.953 494.930  1.00  0.00           H  
REMARK-SIMTK-COORDS   394.230052072   247.953113697   494.929695336
ATOM     85 1H2'  DC A   3     394.004 247.911 497.291  1.00  0.00           H  
REMARK-SIMTK-COORDS   394.003797778   247.911031674   497.290984835
ATOM     86 2H2'  DC A   3     395.543 247.094 497.525  1.00  0.00           H  
REMARK-SIMTK-COORDS   395.543156919   247.093840178   497.525199465
ATOM     87  H3'  DC A   3     396.158 249.352 498.060  1.00  0.00           H  
REMARK-SIMTK-COORDS   396.157602065   249.352163641   498.059692026
ATOM     88  H4'  DC A   3     397.040 250.149 495.694  1.00  0.00           H  
REMARK-SIMTK-COORDS   397.039933750   250.148532508   495.693522670
ATOM     89 1H5'  DC A   3     398.645 248.116 495.544  1.00  0.00           H  
REMARK-SIMTK-COORDS   398.645483102   248.115639579   495.544386441
ATOM     90 2H5'  DC A   3     398.747 249.236 496.920  1.00  0.00           H  
REMARK-SIMTK-COORDS   398.747201185   249.235587068   496.920162605
ATOM     91  H41  DC A   3     396.330 241.660 494.547  1.00  0.00           H  
REMARK-SIMTK-COORDS   396.330310797   241.660137407   494.546904654
ATOM     92  H42  DC A   3     395.243 241.956 493.164  1.00  0.00           H  
REMARK-SIMTK-COORDS   395.242905495   241.956466171   493.164252503
ATOM     93  H6   DC A   3     396.615 245.769 496.722  1.00  0.00           H  
REMARK-SIMTK-COORDS   396.614848634   245.769455954   496.721714371
ATOM     94  H5   DC A   3     396.914 243.391 496.142  1.00  0.00           H  
REMARK-SIMTK-COORDS   396.913608404   243.391299899   496.141923567
ATOM     95  P    DA A   4     393.125 250.237 497.883  1.00  0.00           P  
REMARK-SIMTK-COORDS   393.125281376   250.236584434   497.883451594
ATOM     96  OP1  DA A   4     393.193 249.252 498.990  1.00  0.00           O  
REMARK-SIMTK-COORDS   393.193481451   249.252077903   498.989648973
ATOM     97  OP2  DA A   4     392.543 251.551 498.222  1.00  0.00           O  
REMARK-SIMTK-COORDS   392.542628407   251.550651062   498.221963655
ATOM     98  O5'  DA A   4     392.346 249.595 496.650  1.00  0.00           O  
REMARK-SIMTK-COORDS   392.345959213   249.594630515   496.650062307
ATOM     99  O3'  DA A   4     388.801 250.602 494.581  1.00  0.00           O  
REMARK-SIMTK-COORDS   388.801385184   250.602499433   494.580645675
ATOM    100  C1'  DA A   4     390.184 247.951 494.710  1.00  0.00           C  
REMARK-SIMTK-COORDS   390.184122888   247.951084478   494.709956093
ATOM    101  C2'  DA A   4     389.677 248.783 495.880  1.00  0.00           C  
REMARK-SIMTK-COORDS   389.677123261   248.783465947   495.879685321
ATOM    102  C3'  DA A   4     389.908 250.201 495.384  1.00  0.00           C  
REMARK-SIMTK-COORDS   389.908162027   250.201032860   495.384234881
ATOM    103  C4'  DA A   4     391.196 250.073 494.572  1.00  0.00           C  
REMARK-SIMTK-COORDS   391.195650963   250.072731782   494.572483643
ATOM    104  C5'  DA A   4     392.490 250.202 495.340  1.00  0.00           C  
REMARK-SIMTK-COORDS   392.490175227   250.201647304   495.339924009
ATOM    105  O4'  DA A   4     391.124 248.729 493.996  1.00  0.00           O  
REMARK-SIMTK-COORDS   391.124188365   248.728591317   493.996117865
ATOM    106  N6   DA A   4     392.336 242.336 495.324  1.00  0.00           N  
REMARK-SIMTK-COORDS   392.335559323   242.336253189   495.323604081
ATOM    107  C6   DA A   4     391.616 243.295 494.716  1.00  0.00           C  
REMARK-SIMTK-COORDS   391.616233134   243.294586309   494.716284179
ATOM    108  C5   DA A   4     391.538 244.618 495.193  1.00  0.00           C  
REMARK-SIMTK-COORDS   391.538385072   244.618231373   495.193335983
ATOM    109  N7   DA A   4     392.112 245.253 496.281  1.00  0.00           N  
REMARK-SIMTK-COORDS   392.112299719   245.252884381   496.280634717
ATOM    110  C8   DA A   4     391.672 246.473 496.197  1.00  0.00           C  
REMARK-SIMTK-COORDS   391.671955354   246.472595370   496.197460550
ATOM    111  N9   DA A   4     390.857 246.688 495.119  1.00  0.00           N  
REMARK-SIMTK-COORDS   390.856552020   246.688341171   495.118998148
ATOM    112  C4   DA A   4     390.773 245.483 494.467  1.00  0.00           C  
REMARK-SIMTK-COORDS   390.772940152   245.483356300   494.467073677
ATOM    113  N3   DA A   4     390.073 245.217 493.349  1.00  0.00           N  
REMARK-SIMTK-COORDS   390.073054139   245.216986999   493.348689144
ATOM    114  C2   DA A   4     390.221 243.953 493.009  1.00  0.00           C  
REMARK-SIMTK-COORDS   390.220779515   243.953435997   493.009099571
ATOM    115  N1   DA A   4     390.931 242.998 493.601  1.00  0.00           N  
REMARK-SIMTK-COORDS   390.930914721   242.997586226   493.601440862
ATOM    116  H1'  DA A   4     389.371 247.699 494.029  1.00  0.00           H  
REMARK-SIMTK-COORDS   389.371189745   247.698656906   494.029238070
ATOM    117 1H2'  DA A   4     388.623 248.603 496.090  1.00  0.00           H  
REMARK-SIMTK-COORDS   388.622539773   248.603253211   496.090260813
ATOM    118 2H2'  DA A   4     390.232 248.588 496.798  1.00  0.00           H  
REMARK-SIMTK-COORDS   390.232019373   248.588454628   496.797772947
ATOM    119  H3'  DA A   4     390.032 250.907 496.207  1.00  0.00           H  
REMARK-SIMTK-COORDS   390.031814253   250.906911771   496.206638121
ATOM    120  H4'  DA A   4     391.177 250.860 493.819  1.00  0.00           H  
REMARK-SIMTK-COORDS   391.176698476   250.860101747   493.819310130
ATOM    121 1H5'  DA A   4     393.285 249.700 494.789  1.00  0.00           H  
REMARK-SIMTK-COORDS   393.284707180   249.700153961   494.788543557
ATOM    122 2H5'  DA A   4     392.738 251.256 495.449  1.00  0.00           H  
REMARK-SIMTK-COORDS   392.737857090   251.256041125   495.449145640
ATOM    123  H61  DA A   4     392.358 241.384 494.932  1.00  0.00           H  
REMARK-SIMTK-COORDS   392.357598852   241.383976858   494.932486389
ATOM    124  H62  DA A   4     392.864 242.555 496.180  1.00  0.00           H  
REMARK-SIMTK-COORDS   392.863844378   242.555158349   496.179635291
ATOM    125  H8   DA A   4     391.929 247.251 496.917  1.00  0.00           H  
REMARK-SIMTK-COORDS   391.928700129   247.251333490   496.916762338
ATOM    126  H2   DA A   4     389.684 243.647 492.113  1.00  0.00           H  
REMARK-SIMTK-COORDS   389.683873827   243.647328013   492.113390252
ATOM    127  P    DT A   5     387.125 250.520 495.418  1.00  0.00           P  
REMARK-SIMTK-COORDS   387.124656398   250.519772548   495.418233918
ATOM    128  OP1  DT A   5     387.189 250.197 496.865  1.00  0.00           O  
REMARK-SIMTK-COORDS   387.189203733   250.197159813   496.864608235
ATOM    129  OP2  DT A   5     386.150 251.559 495.031  1.00  0.00           O  
REMARK-SIMTK-COORDS   386.150052331   251.559067007   495.030858209
ATOM    130  O5'  DT A   5     386.858 249.184 494.588  1.00  0.00           O  
REMARK-SIMTK-COORDS   386.857529468   249.184320465   494.588256848
ATOM    131  O3'  DT A   5     383.766 247.911 492.005  1.00  0.00           O  
REMARK-SIMTK-COORDS   383.765862424   247.910852500   492.004979427
ATOM    132  C1'  DT A   5     385.734 246.233 493.513  1.00  0.00           C  
REMARK-SIMTK-COORDS   385.733641205   246.233444760   493.513164411
ATOM    133  C2'  DT A   5     384.761 247.255 494.089  1.00  0.00           C  
REMARK-SIMTK-COORDS   384.760977808   247.254830582   494.089148714
ATOM    134  C3'  DT A   5     384.718 248.305 492.991  1.00  0.00           C  
REMARK-SIMTK-COORDS   384.717686503   248.304756187   492.990880948
ATOM    135  C4'  DT A   5     386.147 248.293 492.451  1.00  0.00           C  
REMARK-SIMTK-COORDS   386.146904054   248.293070112   492.451362062
ATOM    136  C5'  DT A   5     387.141 249.178 493.166  1.00  0.00           C  
REMARK-SIMTK-COORDS   387.141128339   249.178007762   493.165804800
ATOM    137  O4'  DT A   5     386.574 246.900 492.593  1.00  0.00           O  
REMARK-SIMTK-COORDS   386.573797117   246.900399925   492.592617372
ATOM    138  O4   DT A   5     388.941 243.728 497.238  1.00  0.00           O  
REMARK-SIMTK-COORDS   388.940841155   243.728271507   497.237990642
ATOM    139  C4   DT A   5     388.227 244.335 496.430  1.00  0.00           C  
REMARK-SIMTK-COORDS   388.226681601   244.334776702   496.430413661
ATOM    140  N3   DT A   5     387.694 243.692 495.337  1.00  0.00           N  
REMARK-SIMTK-COORDS   387.694408763   243.692491788   495.337495679
ATOM    141  C2   DT A   5     386.885 244.248 494.368  1.00  0.00           C  
REMARK-SIMTK-COORDS   386.884517821   244.248210546   494.368001314
ATOM    142  O2   DT A   5     386.457 243.596 493.432  1.00  0.00           O  
REMARK-SIMTK-COORDS   386.456683474   243.596359190   493.431736084
ATOM    143  N1   DT A   5     386.601 245.588 494.534  1.00  0.00           N  
REMARK-SIMTK-COORDS   386.600555866   245.588168257   494.534434309
ATOM    144  C6   DT A   5     387.091 246.310 495.595  1.00  0.00           C  
REMARK-SIMTK-COORDS   387.090749575   246.309571435   495.594984913
ATOM    145  C5   DT A   5     387.873 245.731 496.526  1.00  0.00           C  
REMARK-SIMTK-COORDS   387.873101339   245.731428441   496.526220327
ATOM    146  C7   DT A   5     388.438 246.475 497.699  1.00  0.00           C  
REMARK-SIMTK-COORDS   388.438376879   246.474627491   497.698706888
ATOM    147  H1'  DT A   5     385.201 245.449 492.974  1.00  0.00           H  
REMARK-SIMTK-COORDS   385.200933213   245.449110879   492.974373582
ATOM    148 1H2'  DT A   5     383.774 246.830 494.273  1.00  0.00           H  
REMARK-SIMTK-COORDS   383.773919711   246.830075850   494.272780766
ATOM    149 2H2'  DT A   5     385.115 247.678 495.029  1.00  0.00           H  
REMARK-SIMTK-COORDS   385.115206501   247.677922289   495.028911153
ATOM    150  H3'  DT A   5     384.451 249.289 493.377  1.00  0.00           H  
REMARK-SIMTK-COORDS   384.451123183   249.288507414   493.376622467
ATOM    151  H4'  DT A   5     386.097 248.621 491.413  1.00  0.00           H  
REMARK-SIMTK-COORDS   386.096641334   248.620813181   491.413325386
ATOM    152 1H5'  DT A   5     388.147 248.798 492.993  1.00  0.00           H  
REMARK-SIMTK-COORDS   388.146978599   248.798067220   492.992867125
ATOM    153 2H5'  DT A   5     387.066 250.191 492.772  1.00  0.00           H  
REMARK-SIMTK-COORDS   387.065965834   250.190583444   492.771797078
ATOM    154  H3   DT A   5     387.923 242.694 495.233  1.00  0.00           H  
REMARK-SIMTK-COORDS   387.923072466   242.693606820   495.232945534
ATOM    155  H6   DT A   5     386.843 247.368 495.684  1.00  0.00           H  
REMARK-SIMTK-COORDS   386.843226813   247.368127390   495.683859947
ATOM    156  H71  DT A   5     389.121 245.825 498.249  1.00  0.00           H  
REMARK-SIMTK-COORDS   389.120561898   245.825175269   498.248634530
ATOM    157  H72  DT A   5     388.979 247.353 497.347  1.00  0.00           H  
REMARK-SIMTK-COORDS   388.978803338   247.353432249   497.347144035
ATOM    158  H73  DT A   5     387.627 246.788 498.357  1.00  0.00           H  
REMARK-SIMTK-COORDS   387.627283618   246.787827784   498.356528518
ATOM    159  P    DA A   6     382.179 247.662 492.592  1.00  0.00           P  
REMARK-SIMTK-COORDS   382.178591340   247.662466452   492.592028688
ATOM    160  OP1  DA A   6     381.967 248.036 494.011  1.00  0.00           O  
REMARK-SIMTK-COORDS   381.967254504   248.035687338   494.011049446
ATOM    161  OP2  DA A   6     381.102 248.044 491.656  1.00  0.00           O  
REMARK-SIMTK-COORDS   381.102072749   248.043511965   491.655675101
ATOM    162  O5'  DA A   6     382.461 246.097 492.492  1.00  0.00           O  
REMARK-SIMTK-COORDS   382.460848532   246.096874782   492.492275990
ATOM    163  O3'  DA A   6     380.505 242.886 490.563  1.00  0.00           O  
REMARK-SIMTK-COORDS   380.504554818   242.885659008   490.562691020
ATOM    164  C1'  DA A   6     382.398 242.782 492.879  1.00  0.00           C  
REMARK-SIMTK-COORDS   382.397849037   242.782425873   492.878606804
ATOM    165  C2'  DA A   6     381.094 243.564 492.789  1.00  0.00           C  
REMARK-SIMTK-COORDS   381.094000530   243.563527457   492.788977641
ATOM    166  C3'  DA A   6     381.060 243.957 491.322  1.00  0.00           C  
REMARK-SIMTK-COORDS   381.059790693   243.956783930   491.321829035
ATOM    167  C4'  DA A   6     382.534 244.192 490.998  1.00  0.00           C  
REMARK-SIMTK-COORDS   382.533762056   244.191955627   490.997588855
ATOM    168  C5'  DA A   6     383.074 245.573 491.286  1.00  0.00           C  
REMARK-SIMTK-COORDS   383.073741005   245.572787272   491.285865986
ATOM    169  O4'  DA A   6     383.245 243.226 491.837  1.00  0.00           O  
REMARK-SIMTK-COORDS   383.244641021   243.225820623   491.837381837
ATOM    170  N6   DA A   6     385.625 242.292 497.965  1.00  0.00           N  
REMARK-SIMTK-COORDS   385.625087686   242.292226974   497.965473103
ATOM    171  C6   DA A   6     385.074 241.821 496.834  1.00  0.00           C  
REMARK-SIMTK-COORDS   385.074117512   241.821397628   496.834357904
ATOM    172  C5   DA A   6     384.309 242.619 495.960  1.00  0.00           C  
REMARK-SIMTK-COORDS   384.308689094   242.618905359   495.960415254
ATOM    173  N7   DA A   6     383.949 243.955 495.990  1.00  0.00           N  
REMARK-SIMTK-COORDS   383.949425034   243.954723006   495.990441048
ATOM    174  C8   DA A   6     383.242 244.111 494.912  1.00  0.00           C  
REMARK-SIMTK-COORDS   383.242135852   244.111349985   494.911679720
ATOM    175  N9   DA A   6     383.123 242.970 494.164  1.00  0.00           N  
REMARK-SIMTK-COORDS   383.122706296   242.970379925   494.164395368
ATOM    176  C4   DA A   6     383.818 242.003 494.846  1.00  0.00           C  
REMARK-SIMTK-COORDS   383.817911941   242.002973894   494.846157556
ATOM    177  N3   DA A   6     383.972 240.715 494.487  1.00  0.00           N  
REMARK-SIMTK-COORDS   383.972224235   240.714976931   494.487230629
ATOM    178  C2   DA A   6     384.697 240.077 495.382  1.00  0.00           C  
REMARK-SIMTK-COORDS   384.696982988   240.076521808   495.382107607
ATOM    179  N1   DA A   6     385.248 240.533 496.503  1.00  0.00           N  
REMARK-SIMTK-COORDS   385.248113001   240.532656979   496.503270135
ATOM    180  H1'  DA A   6     382.224 241.716 492.739  1.00  0.00           H  
REMARK-SIMTK-COORDS   382.224074337   241.715563801   492.738733031
ATOM    181 1H2'  DA A   6     380.228 242.957 493.058  1.00  0.00           H  
REMARK-SIMTK-COORDS   380.228444236   242.957385113   493.057992067
ATOM    182 2H2'  DA A   6     381.092 244.442 493.435  1.00  0.00           H  
REMARK-SIMTK-COORDS   381.092174329   244.441542078   493.435437995
ATOM    183  H3'  DA A   6     380.472 244.860 491.154  1.00  0.00           H  
REMARK-SIMTK-COORDS   380.472334164   244.860455140   491.153974426
ATOM    184  H4'  DA A   6     382.659 244.003 489.932  1.00  0.00           H  
REMARK-SIMTK-COORDS   382.659226992   244.002545048   489.931773120
ATOM    185 1H5'  DA A   6     384.153 245.515 491.418  1.00  0.00           H  
REMARK-SIMTK-COORDS   384.153492213   245.514503515   491.418294577
ATOM    186 2H5'  DA A   6     382.849 246.227 490.446  1.00  0.00           H  
REMARK-SIMTK-COORDS   382.848888110   246.227460358   490.445707474
ATOM    187  H61  DA A   6     386.175 241.665 498.569  1.00  0.00           H  
REMARK-SIMTK-COORDS   386.175440876   241.665358465   498.569158650
ATOM    188  H62  DA A   6     385.496 243.279 498.227  1.00  0.00           H  
REMARK-SIMTK-COORDS   385.496171540   243.279412273   498.227465111
ATOM    189  H8   DA A   6     382.788 245.061 494.627  1.00  0.00           H  
REMARK-SIMTK-COORDS   382.788261354   245.061450816   494.626982775
ATOM    190  H2   DA A   6     384.870 239.023 495.173  1.00  0.00           H  
REMARK-SIMTK-COORDS   384.870180771   239.022617432   495.173413829
ATOM    191  P    DG A   7     379.078 242.280 490.826  1.00  0.00           P  
REMARK-SIMTK-COORDS   379.078234044   242.279551823   490.826322095
ATOM    192  OP1  DG A   7     378.424 243.156 491.828  1.00  0.00           O  
REMARK-SIMTK-COORDS   378.423906823   243.156098930   491.828335097
ATOM    193  OP2  DG A   7     378.225 241.819 489.713  1.00  0.00           O  
REMARK-SIMTK-COORDS   378.224736359   241.819289738   489.713260320
ATOM    194  O5'  DG A   7     379.735 241.028 491.565  1.00  0.00           O  
REMARK-SIMTK-COORDS   379.734896529   241.028322526   491.565294102
ATOM    195  O3'  DG A   7     379.153 236.850 491.322  1.00  0.00           O  
REMARK-SIMTK-COORDS   379.153379783   236.849772657   491.321785847
ATOM    196  C1'  DG A   7     380.348 238.430 493.566  1.00  0.00           C  
REMARK-SIMTK-COORDS   380.348285904   238.429726995   493.566170095
ATOM    197  C2'  DG A   7     378.968 238.606 492.948  1.00  0.00           C  
REMARK-SIMTK-COORDS   378.967686579   238.605991945   492.948148921
ATOM    198  C3'  DG A   7     379.226 238.264 491.491  1.00  0.00           C  
REMARK-SIMTK-COORDS   379.225683075   238.263853923   491.490721948
ATOM    199  C4'  DG A   7     380.637 238.802 491.259  1.00  0.00           C  
REMARK-SIMTK-COORDS   380.637454662   238.801752233   491.259387996
ATOM    200  C5'  DG A   7     380.745 240.256 490.867  1.00  0.00           C  
REMARK-SIMTK-COORDS   380.745041351   240.256287420   490.867157845
ATOM    201  O4'  DG A   7     381.309 238.612 492.545  1.00  0.00           O  
REMARK-SIMTK-COORDS   381.309094532   238.612355498   492.545126213
ATOM    202  N2   DG A   7     383.079 236.832 497.787  1.00  0.00           N  
REMARK-SIMTK-COORDS   383.078594698   236.832276218   497.787203370
ATOM    203  O6   DG A   7     382.211 241.264 498.557  1.00  0.00           O  
REMARK-SIMTK-COORDS   382.211008701   241.264377612   498.556569844
ATOM    204  C6   DG A   7     382.064 240.325 497.774  1.00  0.00           C  
REMARK-SIMTK-COORDS   382.064389804   240.325073881   497.773864664
ATOM    205  C5   DG A   7     381.398 240.299 496.529  1.00  0.00           C  
REMARK-SIMTK-COORDS   381.398085296   240.299252926   496.529210262
ATOM    206  N7   DG A   7     380.728 241.316 495.843  1.00  0.00           N  
REMARK-SIMTK-COORDS   380.727778091   241.315569898   495.843191267
ATOM    207  C8   DG A   7     380.310 240.735 494.748  1.00  0.00           C  
REMARK-SIMTK-COORDS   380.309787569   240.734940093   494.747852985
ATOM    208  N9   DG A   7     380.649 239.402 494.652  1.00  0.00           N  
REMARK-SIMTK-COORDS   380.648819955   239.402047883   494.651809250
ATOM    209  C4   DG A   7     381.353 239.123 495.802  1.00  0.00           C  
REMARK-SIMTK-COORDS   381.353093945   239.123159702   495.802062061
ATOM    210  N3   DG A   7     381.881 237.915 496.132  1.00  0.00           N  
REMARK-SIMTK-COORDS   381.881191527   237.915411367   496.131500832
ATOM    211  C2   DG A   7     382.502 237.938 497.308  1.00  0.00           C  
REMARK-SIMTK-COORDS   382.501795815   237.938381878   497.308035010
ATOM    212  N1   DG A   7     382.605 239.067 498.094  1.00  0.00           N  
REMARK-SIMTK-COORDS   382.604671709   239.066920938   498.094419865
ATOM    213  H1'  DG A   7     380.471 237.423 493.966  1.00  0.00           H  
REMARK-SIMTK-COORDS   380.471225018   237.423276006   493.966425491
ATOM    214 1H2'  DG A   7     378.229 237.937 493.389  1.00  0.00           H  
REMARK-SIMTK-COORDS   378.228819674   237.936535781   493.389084451
ATOM    215 2H2'  DG A   7     378.593 239.624 493.057  1.00  0.00           H  
REMARK-SIMTK-COORDS   378.593429040   239.623938323   493.056972011
ATOM    216  H3'  DG A   7     378.508 238.744 490.825  1.00  0.00           H  
REMARK-SIMTK-COORDS   378.508412525   238.744133159   490.824802424
ATOM    217  H4'  DG A   7     381.075 238.208 490.457  1.00  0.00           H  
REMARK-SIMTK-COORDS   381.074981078   238.208041292   490.457090075
ATOM    218 1H5'  DG A   7     381.736 240.626 491.130  1.00  0.00           H  
REMARK-SIMTK-COORDS   381.736161863   240.625981764   491.130321719
ATOM    219 2H5'  DG A   7     380.600 240.349 489.792  1.00  0.00           H  
REMARK-SIMTK-COORDS   380.600359024   240.349213215   489.791605512
ATOM    220  H21  DG A   7     383.038 235.955 497.249  1.00  0.00           H  
REMARK-SIMTK-COORDS   383.038083035   235.954857287   497.248720479
ATOM    221  H22  DG A   7     383.564 236.857 498.696  1.00  0.00           H  
REMARK-SIMTK-COORDS   383.564244161   236.856617674   498.696115958
ATOM    222  H8   DG A   7     379.743 241.260 493.978  1.00  0.00           H  
REMARK-SIMTK-COORDS   379.743406973   241.259582763   493.978188065
ATOM    223  H1   DG A   7     383.117 238.982 498.985  1.00  0.00           H  
REMARK-SIMTK-COORDS   383.117110742   238.981615769   498.984545848
ATOM    224  P    DG A   8     376.486 236.259 491.486  1.00  0.00           P  
REMARK-SIMTK-COORDS   376.485675997   236.258503645   491.485770963
ATOM    225  OP1  DG A   8     377.725 236.807 490.883  1.00  0.00           O  
REMARK-SIMTK-COORDS   377.725254939   236.807002353   490.883191330
ATOM    226  OP2  DG A   8     376.670 235.378 492.656  1.00  0.00           O  
REMARK-SIMTK-COORDS   376.669602874   235.378113716   492.656365033
ATOM    227  O5'  DG A   8     375.639 235.506 490.363  1.00  0.00           O  
REMARK-SIMTK-COORDS   375.638975149   235.506014148   490.363399710
ATOM    228  O3'  DG A   8     374.319 231.522 489.873  1.00  0.00           O  
REMARK-SIMTK-COORDS   374.318801901   231.521770076   489.872809479
ATOM    229  C1'  DG A   8     374.668 233.633 487.779  1.00  0.00           C  
REMARK-SIMTK-COORDS   374.667692544   233.632564513   487.778975874
ATOM    230  C2'  DG A   8     375.722 233.110 488.745  1.00  0.00           C  
REMARK-SIMTK-COORDS   375.722468130   233.109705989   488.744968331
ATOM    231  C3'  DG A   8     374.899 232.819 489.988  1.00  0.00           C  
REMARK-SIMTK-COORDS   374.899069152   232.819226615   489.988089345
ATOM    232  C4'  DG A   8     373.846 233.927 489.966  1.00  0.00           C  
REMARK-SIMTK-COORDS   373.846205341   233.926893460   489.965707280
ATOM    233  C5'  DG A   8     374.236 235.236 490.611  1.00  0.00           C  
REMARK-SIMTK-COORDS   374.235694048   235.235540568   490.611333560
ATOM    234  O4'  DG A   8     373.602 234.161 488.543  1.00  0.00           O  
REMARK-SIMTK-COORDS   373.601588756   234.161160524   488.542550343
ATOM    235  N2   DG A   8     373.011 233.779 482.773  1.00  0.00           N  
REMARK-SIMTK-COORDS   373.010762571   233.779070016   482.773311462
ATOM    236  O6   DG A   8     375.838 237.361 483.181  1.00  0.00           O  
REMARK-SIMTK-COORDS   375.838157620   237.360647872   483.181098540
ATOM    237  C6   DG A   8     375.325 236.405 483.763  1.00  0.00           C  
REMARK-SIMTK-COORDS   375.324642458   236.404759416   483.763331687
ATOM    238  C5   DG A   8     375.488 235.985 485.102  1.00  0.00           C  
REMARK-SIMTK-COORDS   375.488147051   235.985387064   485.101683688
ATOM    239  N7   DG A   8     376.265 236.527 486.129  1.00  0.00           N  
REMARK-SIMTK-COORDS   376.265475467   236.527482657   486.128682667
ATOM    240  C8   DG A   8     376.034 235.742 487.149  1.00  0.00           C  
REMARK-SIMTK-COORDS   376.033654297   235.741792785   487.148762747
ATOM    241  N9   DG A   8     375.160 234.710 486.879  1.00  0.00           N  
REMARK-SIMTK-COORDS   375.159574858   234.710400322   486.878607750
ATOM    242  C4   DG A   8     374.807 234.871 485.557  1.00  0.00           C  
REMARK-SIMTK-COORDS   374.807033759   234.870563620   485.556895039
ATOM    243  N3   DG A   8     373.958 234.068 484.863  1.00  0.00           N  
REMARK-SIMTK-COORDS   373.958464585   234.067739765   484.863009447
ATOM    244  C2   DG A   8     373.811 234.459 483.600  1.00  0.00           C  
REMARK-SIMTK-COORDS   373.811181751   234.458647521   483.599914481
ATOM    245  N1   DG A   8     374.442 235.562 483.064  1.00  0.00           N  
REMARK-SIMTK-COORDS   374.441900319   235.562258105   483.064356110
ATOM    246  H1'  DG A   8     374.271 232.827 487.161  1.00  0.00           H  
REMARK-SIMTK-COORDS   374.270688902   232.827069479   487.161053662
ATOM    247 1H2'  DG A   8     376.213 232.210 488.374  1.00  0.00           H  
REMARK-SIMTK-COORDS   376.213252315   232.209801538   488.373723312
ATOM    248 2H2'  DG A   8     376.500 233.847 488.947  1.00  0.00           H  
REMARK-SIMTK-COORDS   376.499557264   233.847014180   488.946549849
ATOM    249  H3'  DG A   8     375.500 232.867 490.897  1.00  0.00           H  
REMARK-SIMTK-COORDS   375.499724062   232.866635488   490.896692712
ATOM    250  H4'  DG A   8     372.972 233.544 490.492  1.00  0.00           H  
REMARK-SIMTK-COORDS   372.972330068   233.543783575   490.492179335
ATOM    251 1H5'  DG A   8     373.628 236.037 490.191  1.00  0.00           H  
REMARK-SIMTK-COORDS   373.627876581   236.037106691   490.191454200
ATOM    252 2H5'  DG A   8     374.057 235.173 491.684  1.00  0.00           H  
REMARK-SIMTK-COORDS   374.057435341   235.173125907   491.684044725
ATOM    253  H21  DG A   8     372.510 232.944 483.111  1.00  0.00           H  
REMARK-SIMTK-COORDS   372.509808903   232.944462793   483.110869168
ATOM    254  H22  DG A   8     372.894 234.090 481.797  1.00  0.00           H  
REMARK-SIMTK-COORDS   372.894431132   234.089751568   481.797343240
ATOM    255  H8   DG A   8     376.491 235.890 488.127  1.00  0.00           H  
REMARK-SIMTK-COORDS   376.491317081   235.890217749   488.126993704
ATOM    256  H1   DG A   8     374.251 235.787 482.077  1.00  0.00           H  
REMARK-SIMTK-COORDS   374.251158993   235.786797976   482.076735438
ATOM    257  P    DT A   9     375.502 230.396 489.731  1.00  0.00           P  
REMARK-SIMTK-COORDS   375.501607833   230.396140955   489.730664612
ATOM    258  OP1  DT A   9     376.899 230.873 489.871  1.00  0.00           O  
REMARK-SIMTK-COORDS   376.899110952   230.873131794   489.871052544
ATOM    259  OP2  DT A   9     375.188 229.112 490.389  1.00  0.00           O  
REMARK-SIMTK-COORDS   375.187871295   229.112195903   490.388768317
ATOM    260  O5'  DT A   9     375.118 230.325 488.184  1.00  0.00           O  
REMARK-SIMTK-COORDS   375.118201651   230.324969313   488.184189492
ATOM    261  O3'  DT A   9     373.922 227.200 485.605  1.00  0.00           O  
REMARK-SIMTK-COORDS   373.921598505   227.199754278   485.604534496
ATOM    262  C1'  DT A   9     375.131 229.841 484.884  1.00  0.00           C  
REMARK-SIMTK-COORDS   375.131470227   229.841204446   484.883824134
ATOM    263  C2'  DT A   9     375.715 228.783 485.811  1.00  0.00           C  
REMARK-SIMTK-COORDS   375.715095212   228.782514718   485.810980505
ATOM    264  C3'  DT A   9     374.466 228.205 486.457  1.00  0.00           C  
REMARK-SIMTK-COORDS   374.466399246   228.204633829   486.456907795
ATOM    265  C4'  DT A   9     373.550 229.421 486.575  1.00  0.00           C  
REMARK-SIMTK-COORDS   373.549666406   229.420952808   486.575436452
ATOM    266  C5'  DT A   9     373.717 230.269 487.814  1.00  0.00           C  
REMARK-SIMTK-COORDS   373.716806810   230.269040986   487.814321244
ATOM    267  O4'  DT A   9     373.877 230.234 485.404  1.00  0.00           O  
REMARK-SIMTK-COORDS   373.877169293   230.234310392   485.403723048
ATOM    268  O4   DT A   9     378.226 234.371 484.298  1.00  0.00           O  
REMARK-SIMTK-COORDS   378.225798986   234.370908686   484.297936748
ATOM    269  C4   DT A   9     377.546 233.354 484.480  1.00  0.00           C  
REMARK-SIMTK-COORDS   377.545802572   233.353853033   484.480298137
ATOM    270  N3   DT A   9     376.836 232.785 483.449  1.00  0.00           N  
REMARK-SIMTK-COORDS   376.836102101   232.784939971   483.449290295
ATOM    271  C2   DT A   9     376.046 231.656 483.517  1.00  0.00           C  
REMARK-SIMTK-COORDS   376.045663461   231.655647795   483.516906410
ATOM    272  O2   DT A   9     375.453 231.222 482.545  1.00  0.00           O  
REMARK-SIMTK-COORDS   375.452904060   231.222485642   482.544511511
ATOM    273  N1   DT A   9     375.974 231.060 484.759  1.00  0.00           N  
REMARK-SIMTK-COORDS   375.973911727   231.060117305   484.759490864
ATOM    274  C6   DT A   9     376.648 231.561 485.846  1.00  0.00           C  
REMARK-SIMTK-COORDS   376.647646523   231.560643305   485.846245274
ATOM    275  C5   DT A   9     377.416 232.662 485.741  1.00  0.00           C  
REMARK-SIMTK-COORDS   377.415837658   232.661681319   485.740790675
ATOM    276  C7   DT A   9     378.166 233.252 486.896  1.00  0.00           C  
REMARK-SIMTK-COORDS   378.166388126   233.251771486   486.896244520
ATOM    277  H1'  DT A   9     374.969 229.437 483.884  1.00  0.00           H  
REMARK-SIMTK-COORDS   374.968808999   229.436586190   483.884285044
ATOM    278 1H2'  DT A   9     376.273 228.018 485.269  1.00  0.00           H  
REMARK-SIMTK-COORDS   376.272825041   228.018475045   485.269130141
ATOM    279 2H2'  DT A   9     376.385 229.211 486.556  1.00  0.00           H  
REMARK-SIMTK-COORDS   376.385490849   229.210507253   486.555983914
ATOM    280  H3'  DT A   9     374.675 227.773 487.435  1.00  0.00           H  
REMARK-SIMTK-COORDS   374.675266741   227.772919827   487.435486556
ATOM    281  H4'  DT A   9     372.526 229.049 486.564  1.00  0.00           H  
REMARK-SIMTK-COORDS   372.525643588   229.048526579   486.563690298
ATOM    282 1H5'  DT A   9     373.349 231.274 487.612  1.00  0.00           H  
REMARK-SIMTK-COORDS   373.349291532   231.274030108   487.612018541
ATOM    283 2H5'  DT A   9     373.139 229.831 488.628  1.00  0.00           H  
REMARK-SIMTK-COORDS   373.139480526   229.831386220   488.627557783
ATOM    284  H3   DT A   9     376.903 233.249 482.532  1.00  0.00           H  
REMARK-SIMTK-COORDS   376.902722820   233.249179573   482.532212179
ATOM    285  H6   DT A   9     376.558 231.059 486.811  1.00  0.00           H  
REMARK-SIMTK-COORDS   376.558232040   231.058840471   486.810561594
ATOM    286  H71  DT A   9     378.627 234.192 486.591  1.00  0.00           H  
REMARK-SIMTK-COORDS   378.626627450   234.192298354   486.591000396
ATOM    287  H72  DT A   9     377.479 233.436 487.722  1.00  0.00           H  
REMARK-SIMTK-COORDS   377.478913638   233.435697096   487.721777802
ATOM    288  H73  DT A   9     378.942 232.557 487.219  1.00  0.00           H  
REMARK-SIMTK-COORDS   378.942104765   232.557082911   487.219304081
ATOM    289  P    DT A  10     375.085 225.838 485.211  1.00  0.00           P  
REMARK-SIMTK-COORDS   375.084957711   225.837639645   485.211486401
ATOM    290  OP1  DT A  10     376.338 225.929 486.000  1.00  0.00           O  
REMARK-SIMTK-COORDS   376.338281675   225.929090629   485.999559850
ATOM    291  OP2  DT A  10     374.508 224.486 485.070  1.00  0.00           O  
REMARK-SIMTK-COORDS   374.507981397   224.485958741   485.069701126
ATOM    292  O5'  DT A  10     375.314 226.487 483.773  1.00  0.00           O  
REMARK-SIMTK-COORDS   375.314288587   226.486992179   483.772945600
ATOM    293  O3'  DT A  10     375.094 225.005 479.822  1.00  0.00           O  
REMARK-SIMTK-COORDS   375.094023979   225.005067655   479.822144263
ATOM    294  C1'  DT A  10     376.563 227.414 480.822  1.00  0.00           C  
REMARK-SIMTK-COORDS   376.563149199   227.413875246   480.822038798
ATOM    295  C2'  DT A  10     376.721 225.975 481.298  1.00  0.00           C  
REMARK-SIMTK-COORDS   376.720797470   225.975112245   481.297611139
ATOM    296  C3'  DT A  10     375.304 225.441 481.164  1.00  0.00           C  
REMARK-SIMTK-COORDS   375.304200559   225.440623047   481.163504880
ATOM    297  C4'  DT A  10     374.447 226.654 481.518  1.00  0.00           C  
REMARK-SIMTK-COORDS   374.446768775   226.654322212   481.517941158
ATOM    298  C5'  DT A  10     374.157 226.865 482.985  1.00  0.00           C  
REMARK-SIMTK-COORDS   374.156589904   226.865462032   482.985333811
ATOM    299  O4'  DT A  10     375.217 227.796 481.024  1.00  0.00           O  
REMARK-SIMTK-COORDS   375.217405816   227.796260453   481.024163267
ATOM    300  O4   DT A  10     379.779 231.076 483.407  1.00  0.00           O  
REMARK-SIMTK-COORDS   379.779221331   231.076119539   483.406840875
ATOM    301  C4   DT A  10     379.052 230.230 482.873  1.00  0.00           C  
REMARK-SIMTK-COORDS   379.051525938   230.229990538   482.873382226
ATOM    302  N3   DT A  10     378.769 230.288 481.529  1.00  0.00           N  
REMARK-SIMTK-COORDS   378.769214953   230.288355022   481.529057825
ATOM    303  C2   DT A  10     377.980 229.411 480.813  1.00  0.00           C  
REMARK-SIMTK-COORDS   377.979579144   229.411391369   480.813462939
ATOM    304  O2   DT A  10     377.787 229.543 479.618  1.00  0.00           O  
REMARK-SIMTK-COORDS   377.787175983   229.543359749   479.617590717
ATOM    305  N1   DT A  10     377.425 228.384 481.548  1.00  0.00           N  
REMARK-SIMTK-COORDS   377.424988651   228.383704631   481.548384943
ATOM    306  C6   DT A  10     377.651 228.249 482.896  1.00  0.00           C  
REMARK-SIMTK-COORDS   377.650915939   228.248608431   482.896044350
ATOM    307  C5   DT A  10     378.433 229.120 483.560  1.00  0.00           C  
REMARK-SIMTK-COORDS   378.433489786   229.120405384   483.560176300
ATOM    308  C7   DT A  10     378.707 229.022 485.031  1.00  0.00           C  
REMARK-SIMTK-COORDS   378.707043134   229.021564421   485.030552112
ATOM    309  H1'  DT A  10     376.780 227.498 479.757  1.00  0.00           H  
REMARK-SIMTK-COORDS   376.779686552   227.497769079   479.756521835
ATOM    310 1H2'  DT A  10     377.420 225.409 480.682  1.00  0.00           H  
REMARK-SIMTK-COORDS   377.419756975   225.408870285   480.681781087
ATOM    311 2H2'  DT A  10     377.071 225.917 482.328  1.00  0.00           H  
REMARK-SIMTK-COORDS   377.071030603   225.916958183   482.327947423
ATOM    312  H3'  DT A  10     375.114 224.612 481.846  1.00  0.00           H  
REMARK-SIMTK-COORDS   375.113987433   224.612224600   481.845556182
ATOM    313  H4'  DT A  10     373.493 226.529 481.006  1.00  0.00           H  
REMARK-SIMTK-COORDS   373.493194943   226.529382695   481.005545740
ATOM    314 1H5'  DT A  10     373.923 227.915 483.156  1.00  0.00           H  
REMARK-SIMTK-COORDS   373.922586022   227.915246960   483.156186933
ATOM    315 2H5'  DT A  10     373.302 226.255 483.272  1.00  0.00           H  
REMARK-SIMTK-COORDS   373.301663915   226.254646751   483.272051868
ATOM    316  H3   DT A  10     379.192 231.066 481.002  1.00  0.00           H  
REMARK-SIMTK-COORDS   379.191884737   231.066126955   481.002360500
ATOM    317  H6   DT A  10     377.188 227.422 483.437  1.00  0.00           H  
REMARK-SIMTK-COORDS   377.188167902   227.422440574   483.437355654
ATOM    318  H71  DT A  10     379.276 229.893 485.356  1.00  0.00           H  
REMARK-SIMTK-COORDS   379.275810084   229.893494939   485.355861699
ATOM    319  H72  DT A  10     377.764 228.980 485.575  1.00  0.00           H  
REMARK-SIMTK-COORDS   377.763677871   228.980353785   485.574903713
ATOM    320  H73  DT A  10     379.282 228.118 485.234  1.00  0.00           H  
REMARK-SIMTK-COORDS   379.281892592   228.117739820   485.233887279
ATOM    321  P    DG A  11     376.368 223.684 479.047  1.00  0.00           P  
REMARK-SIMTK-COORDS   376.368069551   223.684313191   479.047434209
ATOM    322  OP1  DG A  11     377.235 223.183 480.142  1.00  0.00           O  
REMARK-SIMTK-COORDS   377.235139287   223.182711361   480.141552428
ATOM    323  OP2  DG A  11     375.864 222.668 478.104  1.00  0.00           O  
REMARK-SIMTK-COORDS   375.863518418   222.667632064   478.103509614
ATOM    324  O5'  DG A  11     377.131 224.837 478.253  1.00  0.00           O  
REMARK-SIMTK-COORDS   377.131206362   224.837174036   478.252831113
ATOM    325  O3'  DG A  11     378.386 225.291 474.243  1.00  0.00           O  
REMARK-SIMTK-COORDS   378.386260399   225.290556371   474.243215069
ATOM    326  C1'  DG A  11     379.413 226.694 476.680  1.00  0.00           C  
REMARK-SIMTK-COORDS   379.413277259   226.694423884   476.679546199
ATOM    327  C2'  DG A  11     379.355 225.192 476.437  1.00  0.00           C  
REMARK-SIMTK-COORDS   379.355433698   225.192046740   476.437490341
ATOM    328  C3'  DG A  11     378.085 225.051 475.616  1.00  0.00           C  
REMARK-SIMTK-COORDS   378.085217357   225.050953194   475.616297880
ATOM    329  C4'  DG A  11     377.177 226.130 476.205  1.00  0.00           C  
REMARK-SIMTK-COORDS   377.177225684   226.130071386   476.205368375
ATOM    330  C5'  DG A  11     376.361 225.734 477.413  1.00  0.00           C  
REMARK-SIMTK-COORDS   376.360669331   225.733875413   477.412578578
ATOM    331  O4'  DG A  11     378.096 227.201 476.592  1.00  0.00           O  
REMARK-SIMTK-COORDS   378.096052921   227.200703032   476.592147880
ATOM    332  N2   DG A  11     382.517 230.937 477.118  1.00  0.00           N  
REMARK-SIMTK-COORDS   382.516701215   230.937047299   477.118252613
ATOM    333  O6   DG A  11     382.206 229.263 481.371  1.00  0.00           O  
REMARK-SIMTK-COORDS   382.205794268   229.263008149   481.371378851
ATOM    334  C6   DG A  11     381.859 229.119 480.199  1.00  0.00           C  
REMARK-SIMTK-COORDS   381.858637879   229.118798653   480.198731392
ATOM    335  C5   DG A  11     381.038 228.121 479.630  1.00  0.00           C  
REMARK-SIMTK-COORDS   381.037612438   228.120808448   479.629762344
ATOM    336  N7   DG A  11     380.396 227.032 480.226  1.00  0.00           N  
REMARK-SIMTK-COORDS   380.395836729   227.032035427   480.226026755
ATOM    337  C8   DG A  11     379.774 226.449 479.233  1.00  0.00           C  
REMARK-SIMTK-COORDS   379.774091275   226.449349723   479.233291664
ATOM    338  N9   DG A  11     379.956 227.067 478.014  1.00  0.00           N  
REMARK-SIMTK-COORDS   379.955504641   227.067198197   478.014225853
ATOM    339  C4   DG A  11     380.770 228.147 478.273  1.00  0.00           C  
REMARK-SIMTK-COORDS   380.770059159   228.147274856   478.272677685
ATOM    340  N3   DG A  11     381.213 229.041 477.350  1.00  0.00           N  
REMARK-SIMTK-COORDS   381.212520073   229.041367316   477.350235268
ATOM    341  C2   DG A  11     381.993 229.977 477.886  1.00  0.00           C  
REMARK-SIMTK-COORDS   381.992609592   229.976669513   477.885567073
ATOM    342  N1   DG A  11     382.304 230.034 479.228  1.00  0.00           N  
REMARK-SIMTK-COORDS   382.303621293   230.034003487   479.228165128
ATOM    343  H1'  DG A  11     380.014 227.190 475.917  1.00  0.00           H  
REMARK-SIMTK-COORDS   380.014410735   227.189840672   475.917009151
ATOM    344 1H2'  DG A  11     380.225 224.828 475.890  1.00  0.00           H  
REMARK-SIMTK-COORDS   380.225217417   224.827638822   475.890495685
ATOM    345 2H2'  DG A  11     379.292 224.626 477.367  1.00  0.00           H  
REMARK-SIMTK-COORDS   379.292463414   224.626134946   477.366955017
ATOM    346  H3'  DG A  11     377.639 224.062 475.721  1.00  0.00           H  
REMARK-SIMTK-COORDS   377.638565931   224.061915255   475.720703137
ATOM    347  H4'  DG A  11     376.484 226.425 475.418  1.00  0.00           H  
REMARK-SIMTK-COORDS   376.484233351   226.425318209   475.417843810
ATOM    348 1H5'  DG A  11     376.097 226.629 477.976  1.00  0.00           H  
REMARK-SIMTK-COORDS   376.097055467   226.628872288   477.976260513
ATOM    349 2H5'  DG A  11     375.450 225.236 477.082  1.00  0.00           H  
REMARK-SIMTK-COORDS   375.450164351   225.235923555   477.081813360
ATOM    350  H21  DG A  11     382.323 230.952 476.106  1.00  0.00           H  
REMARK-SIMTK-COORDS   382.323275059   230.951721793   476.106402831
ATOM    351  H22  DG A  11     383.115 231.664 477.539  1.00  0.00           H  
REMARK-SIMTK-COORDS   383.114982516   231.663596910   477.538675193
ATOM    352  H8   DG A  11     379.165 225.554 479.359  1.00  0.00           H  
REMARK-SIMTK-COORDS   379.165321825   225.553843377   479.359343805
ATOM    353  H1   DG A  11     382.908 230.807 479.544  1.00  0.00           H  
REMARK-SIMTK-COORDS   382.907749443   230.806910646   479.544137757
ATOM    354  P    DG A  12     379.840 224.124 473.514  1.00  0.00           P  
REMARK-SIMTK-COORDS   379.839793584   224.124439817   473.513824252
ATOM    355  OP1  DG A  12     380.257 223.053 474.450  1.00  0.00           O  
REMARK-SIMTK-COORDS   380.257483825   223.052562465   474.450372599
ATOM    356  OP2  DG A  12     379.695 223.728 472.099  1.00  0.00           O  
REMARK-SIMTK-COORDS   379.694642128   223.727836749   472.099312654
ATOM    357  O5'  DG A  12     380.845 225.356 473.636  1.00  0.00           O  
REMARK-SIMTK-COORDS   380.845208808   225.356146843   473.635881739
ATOM    358  O3'  DG A  12     383.446 227.290 470.925  1.00  0.00           O  
REMARK-SIMTK-COORDS   383.446167097   227.290386563   470.924522360
ATOM    359  C1'  DG A  12     383.553 227.285 473.916  1.00  0.00           C  
REMARK-SIMTK-COORDS   383.553051866   227.285261360   473.916155088
ATOM    360  C2'  DG A  12     383.572 226.075 472.991  1.00  0.00           C  
REMARK-SIMTK-COORDS   383.572072537   226.075487263   472.991407096
ATOM    361  C3'  DG A  12     382.675 226.531 471.853  1.00  0.00           C  
REMARK-SIMTK-COORDS   382.675103889   226.531167622   471.853199445
ATOM    362  C4'  DG A  12     381.626 227.384 472.567  1.00  0.00           C  
REMARK-SIMTK-COORDS   381.626381783   227.383973285   472.566539089
ATOM    363  C5'  DG A  12     380.431 226.649 473.125  1.00  0.00           C  
REMARK-SIMTK-COORDS   380.430987881   226.648864960   473.124876951
ATOM    364  O4'  DG A  12     382.357 228.000 473.674  1.00  0.00           O  
REMARK-SIMTK-COORDS   382.357103939   227.999584603   473.674312457
ATOM    365  N2   DG A  12     386.335 230.297 477.236  1.00  0.00           N  
REMARK-SIMTK-COORDS   386.334622745   230.296616577   477.235516503
ATOM    366  O6   DG A  12     384.519 227.014 479.866  1.00  0.00           O  
REMARK-SIMTK-COORDS   384.519310742   227.014433173   479.866118607
ATOM    367  C6   DG A  12     384.610 227.460 478.722  1.00  0.00           C  
REMARK-SIMTK-COORDS   384.609983472   227.460249963   478.721810150
ATOM    368  C5   DG A  12     384.036 226.971 477.528  1.00  0.00           C  
REMARK-SIMTK-COORDS   384.036005004   226.971345449   477.527944958
ATOM    369  N7   DG A  12     383.215 225.862 477.310  1.00  0.00           N  
REMARK-SIMTK-COORDS   383.215017863   225.861754339   477.309721026
ATOM    370  C8   DG A  12     382.981 225.890 476.023  1.00  0.00           C  
REMARK-SIMTK-COORDS   382.981364884   225.889843544   476.022774919
ATOM    371  N9   DG A  12     383.589 226.936 475.362  1.00  0.00           N  
REMARK-SIMTK-COORDS   383.589145695   226.936323036   475.362281044
ATOM    372  C4   DG A  12     384.268 227.635 476.336  1.00  0.00           C  
REMARK-SIMTK-COORDS   384.268047277   227.634523906   476.336175385
ATOM    373  N3   DG A  12     385.017 228.750 476.132  1.00  0.00           N  
REMARK-SIMTK-COORDS   385.016881503   228.749628359   476.131572450
ATOM    374  C2   DG A  12     385.564 229.205 477.255  1.00  0.00           C  
REMARK-SIMTK-COORDS   385.564001975   229.205051530   477.255475882
ATOM    375  N1   DG A  12     385.378 228.615 478.488  1.00  0.00           N  
REMARK-SIMTK-COORDS   385.378445948   228.614580848   478.488155213
ATOM    376  H1'  DG A  12     384.390 227.951 473.705  1.00  0.00           H  
REMARK-SIMTK-COORDS   384.390011889   227.951051818   473.705245185
ATOM    377 1H2'  DG A  12     384.576 225.842 472.637  1.00  0.00           H  
REMARK-SIMTK-COORDS   384.576257154   225.841584436   472.637256390
ATOM    378 2H2'  DG A  12     383.178 225.181 473.474  1.00  0.00           H  
REMARK-SIMTK-COORDS   383.178296630   225.180804168   473.473702333
ATOM    379  H3'  DG A  12     382.212 225.691 471.336  1.00  0.00           H  
REMARK-SIMTK-COORDS   382.212036010   225.690609611   471.335875205
ATOM    380  H4'  DG A  12     381.261 228.109 471.840  1.00  0.00           H  
REMARK-SIMTK-COORDS   381.260773373   228.109429892   471.840145806
ATOM    381 1H5'  DG A  12     379.992 227.238 473.930  1.00  0.00           H  
REMARK-SIMTK-COORDS   379.992058761   227.238088586   473.930113405
ATOM    382 2H5'  DG A  12     379.693 226.513 472.335  1.00  0.00           H  
REMARK-SIMTK-COORDS   379.693057904   226.512636333   472.335394772
ATOM    383  H21  DG A  12     386.513 230.786 476.346  1.00  0.00           H  
REMARK-SIMTK-COORDS   386.513259048   230.785566286   476.346423564
ATOM    384  H22  DG A  12     386.751 230.650 478.110  1.00  0.00           H  
REMARK-SIMTK-COORDS   386.750810109   230.649734231   478.109968332
ATOM    385  H8   DG A  12     382.360 225.151 475.517  1.00  0.00           H  
REMARK-SIMTK-COORDS   382.359865562   225.150585105   475.517150006
ATOM    386  H1   DG A  12     385.838 229.053 479.300  1.00  0.00           H  
REMARK-SIMTK-COORDS   385.837587496   229.053243911   479.299917960
ATOM    387  P    DC A  13     384.878 226.110 470.350  1.00  0.00           P  
REMARK-SIMTK-COORDS   384.877858681   226.110051104   470.350325880
ATOM    388  OP1  DC A  13     384.965 224.692 470.776  1.00  0.00           O  
REMARK-SIMTK-COORDS   384.964704760   224.691935671   470.776080945
ATOM    389  OP2  DC A  13     385.202 226.381 468.936  1.00  0.00           O  
REMARK-SIMTK-COORDS   385.201912561   226.381334041   468.936209318
ATOM    390  O5'  DC A  13     385.792 227.006 471.302  1.00  0.00           O  
REMARK-SIMTK-COORDS   385.791612900   227.005961507   471.301749433
ATOM    391  O3'  DC A  13     389.139 229.501 470.644  1.00  0.00           O  
REMARK-SIMTK-COORDS   389.138679701   229.501229411   470.643975218
ATOM    392  C1'  DC A  13     388.263 228.204 473.196  1.00  0.00           C  
REMARK-SIMTK-COORDS   388.262898533   228.204057124   473.196391408
ATOM    393  C2'  DC A  13     388.581 227.516 471.875  1.00  0.00           C  
REMARK-SIMTK-COORDS   388.580803943   227.516372746   471.874632222
ATOM    394  C3'  DC A  13     388.105 228.543 470.860  1.00  0.00           C  
REMARK-SIMTK-COORDS   388.105311350   228.543124252   470.860447752
ATOM    395  C4'  DC A  13     386.883 229.155 471.543  1.00  0.00           C  
REMARK-SIMTK-COORDS   386.883143489   229.154605616   471.543351304
ATOM    396  C5'  DC A  13     385.570 228.439 471.336  1.00  0.00           C  
REMARK-SIMTK-COORDS   385.569583740   228.439122175   471.335521490
ATOM    397  O4'  DC A  13     387.213 229.123 472.969  1.00  0.00           O  
REMARK-SIMTK-COORDS   387.212948729   229.122644695   472.968568481
ATOM    398  N4   DC A  13     386.729 224.846 477.304  1.00  0.00           N  
REMARK-SIMTK-COORDS   386.728601256   224.845828280   477.304484748
ATOM    399  C4   DC A  13     387.080 225.631 476.300  1.00  0.00           C  
REMARK-SIMTK-COORDS   387.079710585   225.631398980   476.299999849
ATOM    400  N3   DC A  13     387.864 226.685 476.561  1.00  0.00           N  
REMARK-SIMTK-COORDS   387.864202707   226.684676526   476.560901214
ATOM    401  C2   DC A  13     388.252 227.526 475.569  1.00  0.00           C  
REMARK-SIMTK-COORDS   388.251986358   227.525664661   475.569257731
ATOM    402  O2   DC A  13     388.976 228.506 475.779  1.00  0.00           O  
REMARK-SIMTK-COORDS   388.976122473   228.505674445   475.778983052
ATOM    403  N1   DC A  13     387.826 227.270 474.268  1.00  0.00           N  
REMARK-SIMTK-COORDS   387.825573052   227.270363378   474.268198952
ATOM    404  C6   DC A  13     387.032 226.204 473.993  1.00  0.00           C  
REMARK-SIMTK-COORDS   387.032184289   226.203668273   473.993268371
ATOM    405  C5   DC A  13     386.632 225.346 474.971  1.00  0.00           C  
REMARK-SIMTK-COORDS   386.631893418   225.345527897   474.970756639
ATOM    406  H1'  DC A  13     389.125 228.762 473.563  1.00  0.00           H  
REMARK-SIMTK-COORDS   389.124756887   228.762341797   473.562879336
ATOM    407 1H2'  DC A  13     389.646 227.309 471.761  1.00  0.00           H  
REMARK-SIMTK-COORDS   389.645522161   227.309133949   471.761313218
ATOM    408 2H2'  DC A  13     388.049 226.571 471.762  1.00  0.00           H  
REMARK-SIMTK-COORDS   388.049386959   226.571139328   471.762477087
ATOM    409  H3'  DC A  13     387.834 228.083 469.910  1.00  0.00           H  
REMARK-SIMTK-COORDS   387.834207090   228.083000298   469.910120742
ATOM    410  H4'  DC A  13     386.775 230.167 471.153  1.00  0.00           H  
REMARK-SIMTK-COORDS   386.775385032   230.167327510   471.153481479
ATOM    411 1H5'  DC A  13     384.893 228.687 472.153  1.00  0.00           H  
REMARK-SIMTK-COORDS   384.893121109   228.687182519   472.152950003
ATOM    412 2H5'  DC A  13     385.129 228.766 470.394  1.00  0.00           H  
REMARK-SIMTK-COORDS   385.128952029   228.765690157   470.393515625
ATOM    413  H41  DC A  13     386.125 224.028 477.133  1.00  0.00           H  
REMARK-SIMTK-COORDS   386.125085904   224.027987248   477.133177223
ATOM    414  H42  DC A  13     387.056 225.052 478.259  1.00  0.00           H  
REMARK-SIMTK-COORDS   387.055886006   225.051747450   478.259016564
ATOM    415  H6   DC A  13     386.707 226.030 472.968  1.00  0.00           H  
REMARK-SIMTK-COORDS   386.706772738   226.029930171   472.967709307
ATOM    416  H5   DC A  13     386.003 224.483 474.754  1.00  0.00           H  
REMARK-SIMTK-COORDS   386.002842536   224.482676360   474.754194380
ATOM    417  P    DT A  14     390.815 228.892 470.109  1.00  0.00           P  
REMARK-SIMTK-COORDS   390.814592247   228.891793215   470.108786289
ATOM    418  OP1  DT A  14     390.767 227.446 469.780  1.00  0.00           O  
REMARK-SIMTK-COORDS   390.766877297   227.446227520   469.779685843
ATOM    419  OP2  DT A  14     391.599 229.738 469.188  1.00  0.00           O  
REMARK-SIMTK-COORDS   391.599474908   229.738479057   469.188390563
ATOM    420  O5'  DT A  14     391.339 229.079 471.603  1.00  0.00           O  
REMARK-SIMTK-COORDS   391.338830926   229.078547371   471.603425942
ATOM    421  O3'  DT A  14     394.681 231.017 473.314  1.00  0.00           O  
REMARK-SIMTK-COORDS   394.680783977   231.017397480   473.313881453
ATOM    422  C1'  DT A  14     393.000 228.835 474.486  1.00  0.00           C  
REMARK-SIMTK-COORDS   393.000268140   228.834866686   474.485588691
ATOM    423  C2'  DT A  14     393.759 228.806 473.165  1.00  0.00           C  
REMARK-SIMTK-COORDS   393.758704910   228.805640327   473.164611596
ATOM    424  C3'  DT A  14     393.646 230.250 472.703  1.00  0.00           C  
REMARK-SIMTK-COORDS   393.646091978   230.249534189   472.703201969
ATOM    425  C4'  DT A  14     392.258 230.657 473.194  1.00  0.00           C  
REMARK-SIMTK-COORDS   392.257884007   230.657062231   473.193792966
ATOM    426  C5'  DT A  14     391.102 230.343 472.273  1.00  0.00           C  
REMARK-SIMTK-COORDS   391.101934185   230.343022322   472.273367008
ATOM    427  O4'  DT A  14     392.082 229.908 474.439  1.00  0.00           O  
REMARK-SIMTK-COORDS   392.081698014   229.908241816   474.438761834
ATOM    428  O4   DT A  14     390.184 224.235 475.645  1.00  0.00           O  
REMARK-SIMTK-COORDS   390.184112189   224.234686932   475.644884551
ATOM    429  C4   DT A  14     390.802 225.260 475.334  1.00  0.00           C  
REMARK-SIMTK-COORDS   390.801908802   225.260294105   475.334223529
ATOM    430  N3   DT A  14     391.471 225.996 476.283  1.00  0.00           N  
REMARK-SIMTK-COORDS   391.471191207   225.996054702   476.283450270
ATOM    431  C2   DT A  14     392.197 227.151 476.071  1.00  0.00           C  
REMARK-SIMTK-COORDS   392.196846991   227.150635875   476.071242825
ATOM    432  O2   DT A  14     392.761 227.736 476.979  1.00  0.00           O  
REMARK-SIMTK-COORDS   392.760595089   227.735736127   476.979202503
ATOM    433  N1   DT A  14     392.233 227.592 474.764  1.00  0.00           N  
REMARK-SIMTK-COORDS   392.232966412   227.592137890   474.764494051
ATOM    434  C6   DT A  14     391.592 226.922 473.752  1.00  0.00           C  
REMARK-SIMTK-COORDS   391.591928941   226.921771921   473.751991988
ATOM    435  C5   DT A  14     390.898 225.793 473.996  1.00  0.00           C  
REMARK-SIMTK-COORDS   390.898452050   225.793431403   473.995837178
ATOM    436  C7   DT A  14     390.176 225.028 472.929  1.00  0.00           C  
REMARK-SIMTK-COORDS   390.176463116   225.027713782   472.928590953
ATOM    437  H1'  DT A  14     393.679 229.010 475.321  1.00  0.00           H  
REMARK-SIMTK-COORDS   393.679305178   229.010162712   475.320713235
ATOM    438 1H2'  DT A  14     394.800 228.508 473.291  1.00  0.00           H  
REMARK-SIMTK-COORDS   394.799886441   228.508147364   473.290547915
ATOM    439 2H2'  DT A  14     393.308 228.123 472.445  1.00  0.00           H  
REMARK-SIMTK-COORDS   393.307957003   228.122698591   472.444851283
ATOM    440  H3'  DT A  14     393.722 230.339 471.620  1.00  0.00           H  
REMARK-SIMTK-COORDS   393.722162118   230.339169794   471.619782479
ATOM    441  H4'  DT A  14     392.279 231.736 473.344  1.00  0.00           H  
REMARK-SIMTK-COORDS   392.278884468   231.736139764   473.344168029
ATOM    442 1H5'  DT A  14     390.185 230.283 472.858  1.00  0.00           H  
REMARK-SIMTK-COORDS   390.185130437   230.283488722   472.858109378
ATOM    443 2H5'  DT A  14     391.007 231.138 471.535  1.00  0.00           H  
REMARK-SIMTK-COORDS   391.007048800   231.137856041   471.534829857
ATOM    444  H3   DT A  14     391.427 225.648 477.252  1.00  0.00           H  
REMARK-SIMTK-COORDS   391.427000585   225.648468989   477.252068028
ATOM    445  H6   DT A  14     391.645 227.310 472.734  1.00  0.00           H  
REMARK-SIMTK-COORDS   391.644504329   227.310142516   472.734096556
ATOM    446  H71  DT A  14     389.605 224.217 473.383  1.00  0.00           H  
REMARK-SIMTK-COORDS   389.605173048   224.217437608   473.383195374
ATOM    447  H72  DT A  14     389.499 225.695 472.396  1.00  0.00           H  
REMARK-SIMTK-COORDS   389.498648234   225.695005112   472.396383977
ATOM    448  H73  DT A  14     390.900 224.612 472.227  1.00  0.00           H  
REMARK-SIMTK-COORDS   390.899619599   224.611546246   472.226775248
ATOM    449  P    DG A  15     396.365 230.564 473.144  1.00  0.00           P  
REMARK-SIMTK-COORDS   396.364727886   230.563595540   473.144382694
ATOM    450  OP1  DG A  15     396.455 229.473 472.142  1.00  0.00           O  
REMARK-SIMTK-COORDS   396.454960703   229.473410420   472.142452835
ATOM    451  OP2  DG A  15     397.393 231.618 473.048  1.00  0.00           O  
REMARK-SIMTK-COORDS   397.393042352   231.618320566   473.047788290
ATOM    452  O5'  DG A  15     396.361 229.937 474.611  1.00  0.00           O  
REMARK-SIMTK-COORDS   396.360609085   229.936680199   474.610609209
ATOM    453  O3'  DG A  15     398.913 230.306 477.958  1.00  0.00           O  
REMARK-SIMTK-COORDS   398.912999669   230.305777126   477.958266115
ATOM    454  C1'  DG A  15     396.981 228.107 477.331  1.00  0.00           C  
REMARK-SIMTK-COORDS   396.981293504   228.106713593   477.330613450
ATOM    455  C2'  DG A  15     398.133 228.597 476.463  1.00  0.00           C  
REMARK-SIMTK-COORDS   398.133001721   228.596891221   476.463221914
ATOM    456  C3'  DG A  15     398.153 230.084 476.772  1.00  0.00           C  
REMARK-SIMTK-COORDS   398.153128555   230.084126697   476.772154832
ATOM    457  C4'  DG A  15     396.673 230.412 476.965  1.00  0.00           C  
REMARK-SIMTK-COORDS   396.672816422   230.411993960   476.964841229
ATOM    458  C5'  DG A  15     395.893 230.750 475.717  1.00  0.00           C  
REMARK-SIMTK-COORDS   395.892819789   230.750268338   475.716535298
ATOM    459  O4'  DG A  15     396.110 229.197 477.554  1.00  0.00           O  
REMARK-SIMTK-COORDS   396.109711006   229.197281493   477.554315496
ATOM    460  N2   DG A  15     395.149 224.205 480.370  1.00  0.00           N  
REMARK-SIMTK-COORDS   395.148964635   224.204756813   480.370491935
ATOM    461  O6   DG A  15     393.709 223.178 476.144  1.00  0.00           O  
REMARK-SIMTK-COORDS   393.708637542   223.178042524   476.144445481
ATOM    462  C6   DG A  15     394.336 223.984 476.832  1.00  0.00           C  
REMARK-SIMTK-COORDS   394.335590264   223.984328282   476.832376845
ATOM    463  C5   DG A  15     394.996 225.168 476.437  1.00  0.00           C  
REMARK-SIMTK-COORDS   394.996486282   225.167674259   476.436521124
ATOM    464  N7   DG A  15     395.124 225.751 475.173  1.00  0.00           N  
REMARK-SIMTK-COORDS   395.123884948   225.750621393   475.172885014
ATOM    465  C8   DG A  15     395.830 226.830 475.393  1.00  0.00           C  
REMARK-SIMTK-COORDS   395.829967171   226.829879851   475.392571327
ATOM    466  N9   DG A  15     396.188 227.011 476.712  1.00  0.00           N  
REMARK-SIMTK-COORDS   396.187685774   227.010584887   476.711719571
ATOM    467  C4   DG A  15     395.647 225.937 477.384  1.00  0.00           C  
REMARK-SIMTK-COORDS   395.646960711   225.937298668   477.384426861
ATOM    468  N3   DG A  15     395.756 225.705 478.719  1.00  0.00           N  
REMARK-SIMTK-COORDS   395.755945942   225.705276089   478.718728454
ATOM    469  C2   DG A  15     395.140 224.586 479.090  1.00  0.00           C  
REMARK-SIMTK-COORDS   395.139972278   224.585968963   479.089724418
ATOM    470  N1   DG A  15     394.459 223.764 478.216  1.00  0.00           N  
REMARK-SIMTK-COORDS   394.458941815   223.764312818   478.215845887
ATOM    471  H1'  DG A  15     397.342 227.761 478.300  1.00  0.00           H  
REMARK-SIMTK-COORDS   397.341902642   227.761190548   478.299549400
ATOM    472 1H2'  DG A  15     399.079 228.123 476.726  1.00  0.00           H  
REMARK-SIMTK-COORDS   399.079119383   228.123243622   476.725975262
ATOM    473 2H2'  DG A  15     397.958 228.414 475.403  1.00  0.00           H  
REMARK-SIMTK-COORDS   397.958475454   228.413746720   475.402974455
ATOM    474  H3'  DG A  15     398.581 230.666 475.955  1.00  0.00           H  
REMARK-SIMTK-COORDS   398.581081125   230.665671963   475.955297622
ATOM    475  H4'  DG A  15     396.623 231.273 477.631  1.00  0.00           H  
REMARK-SIMTK-COORDS   396.623320862   231.272970836   477.631079181
ATOM    476 1H5'  DG A  15     394.834 230.557 475.892  1.00  0.00           H  
REMARK-SIMTK-COORDS   394.834445654   230.557136307   475.892015233
ATOM    477 2H5'  DG A  15     396.032 231.805 475.482  1.00  0.00           H  
REMARK-SIMTK-COORDS   396.031918210   231.804706016   475.481601663
ATOM    478  H21  DG A  15     395.640 224.774 481.075  1.00  0.00           H  
REMARK-SIMTK-COORDS   395.640089585   224.774355283   481.074638843
ATOM    479  H22  DG A  15     394.664 223.340 480.654  1.00  0.00           H  
REMARK-SIMTK-COORDS   394.664479168   223.340305038   480.654335132
ATOM    480  H8   DG A  15     396.110 227.526 474.602  1.00  0.00           H  
REMARK-SIMTK-COORDS   396.110357395   227.525683796   474.601585112
ATOM    481  H1   DG A  15     394.005 222.925 478.607  1.00  0.00           H  
REMARK-SIMTK-COORDS   394.005430506   222.925469074   478.606823720
ATOM    482  P    DG A  16     400.450 229.790 477.943  1.00  0.00           P  
REMARK-SIMTK-COORDS   400.450298105   229.790383652   477.942807644
ATOM    483  OP1  DG A  16     400.877 229.302 476.609  1.00  0.00           O  
REMARK-SIMTK-COORDS   400.876870493   229.302070185   476.608605651
ATOM    484  OP2  DG A  16     401.431 230.617 478.673  1.00  0.00           O  
REMARK-SIMTK-COORDS   401.430983586   230.617159166   478.673495152
ATOM    485  O5'  DG A  16     400.002 228.552 478.842  1.00  0.00           O  
REMARK-SIMTK-COORDS   400.001597313   228.552017600   478.841683120
ATOM    486  O3'  DG A  16     401.365 226.950 482.507  1.00  0.00           O  
REMARK-SIMTK-COORDS   401.364908562   226.950093697   482.506783289
ATOM    487  C1'  DG A  16     399.782 225.590 480.361  1.00  0.00           C  
REMARK-SIMTK-COORDS   399.781850579   225.589617876   480.361008380
ATOM    488  C2'  DG A  16     401.135 226.272 480.215  1.00  0.00           C  
REMARK-SIMTK-COORDS   401.135261154   226.272311468   480.215120504
ATOM    489  C3'  DG A  16     401.021 227.419 481.205  1.00  0.00           C  
REMARK-SIMTK-COORDS   401.021213303   227.419174312   481.204773325
ATOM    490  C4'  DG A  16     399.548 227.812 481.103  1.00  0.00           C  
REMARK-SIMTK-COORDS   399.547677212   227.811870056   481.102643791
ATOM    491  C5'  DG A  16     399.191 228.801 480.018  1.00  0.00           C  
REMARK-SIMTK-COORDS   399.190758304   228.800783006   480.018322773
ATOM    492  O4'  DG A  16     398.858 226.551 480.832  1.00  0.00           O  
REMARK-SIMTK-COORDS   398.857806981   226.550569834   480.831913638
ATOM    493  N2   DG A  16     397.184 220.999 480.429  1.00  0.00           N  
REMARK-SIMTK-COORDS   397.183827801   220.999493291   480.428764888
ATOM    494  O6   DG A  16     397.168 222.295 476.034  1.00  0.00           O  
REMARK-SIMTK-COORDS   397.167699495   222.294769053   476.034432904
ATOM    495  C6   DG A  16     397.527 222.588 477.175  1.00  0.00           C  
REMARK-SIMTK-COORDS   397.527307070   222.588151956   477.175057673
ATOM    496  C5   DG A  16     398.250 223.718 477.618  1.00  0.00           C  
REMARK-SIMTK-COORDS   398.250010941   223.717552431   477.617716325
ATOM    497  N7   DG A  16     398.753 224.805 476.899  1.00  0.00           N  
REMARK-SIMTK-COORDS   398.753231221   224.805390361   476.899237385
ATOM    498  C8   DG A  16     399.328 225.547 477.811  1.00  0.00           C  
REMARK-SIMTK-COORDS   399.328221244   225.547220445   477.810658034
ATOM    499  N9   DG A  16     399.249 225.033 479.088  1.00  0.00           N  
REMARK-SIMTK-COORDS   399.249452817   225.033438006   479.087604447
ATOM    500  C4   DG A  16     398.551 223.853 478.961  1.00  0.00           C  
REMARK-SIMTK-COORDS   398.551265576   223.853010008   478.961167437
ATOM    501  N3   DG A  16     398.242 223.006 479.977  1.00  0.00           N  
REMARK-SIMTK-COORDS   398.241699077   223.005832705   479.977303354
ATOM    502  C2   DG A  16     397.568 221.938 479.558  1.00  0.00           C  
REMARK-SIMTK-COORDS   397.567875644   221.937950286   479.558377203
ATOM    503  N1   DG A  16     397.216 221.726 478.242  1.00  0.00           N  
REMARK-SIMTK-COORDS   397.215657202   221.726278893   478.241668279
ATOM    504  H1'  DG A  16     399.829 224.783 481.092  1.00  0.00           H  
REMARK-SIMTK-COORDS   399.828527020   224.782530843   481.092236000
ATOM    505 1H2'  DG A  16     401.962 225.609 480.469  1.00  0.00           H  
REMARK-SIMTK-COORDS   401.962393697   225.608926214   480.468678705
ATOM    506 2H2'  DG A  16     401.307 226.637 479.202  1.00  0.00           H  
REMARK-SIMTK-COORDS   401.306737329   226.637114929   479.202381467
ATOM    507  H3'  DG A  16     401.670 228.254 480.939  1.00  0.00           H  
REMARK-SIMTK-COORDS   401.669563522   228.254453622   480.939171238
ATOM    508  H4'  DG A  16     399.271 228.254 482.060  1.00  0.00           H  
REMARK-SIMTK-COORDS   399.270684032   228.253686275   482.059554030
ATOM    509 1H5'  DG A  16     398.136 228.691 479.767  1.00  0.00           H  
REMARK-SIMTK-COORDS   398.135806648   228.691290597   479.766653513
ATOM    510 2H5'  DG A  16     399.371 229.812 480.382  1.00  0.00           H  
REMARK-SIMTK-COORDS   399.370825579   229.811695328   480.381658783
ATOM    511  H21  DG A  16     397.415 221.097 481.428  1.00  0.00           H  
REMARK-SIMTK-COORDS   397.415185467   221.097216032   481.427961013
ATOM    512  H22  DG A  16     396.656 220.177 480.101  1.00  0.00           H  
REMARK-SIMTK-COORDS   396.655950764   220.177196846   480.100520482
ATOM    513  H8   DG A  16     399.826 226.490 477.580  1.00  0.00           H  
REMARK-SIMTK-COORDS   399.825607222   226.489557134   477.580376134
ATOM    514  H1   DG A  16     396.683 220.872 478.023  1.00  0.00           H  
REMARK-SIMTK-COORDS   396.682941136   220.871521274   478.023040732
ATOM    515  P    DA A  17     402.836 226.413 482.501  1.00  0.00           P  
REMARK-SIMTK-COORDS   402.835555384   226.413493512   482.500974272
ATOM    516  OP1  DA A  17     403.654 226.556 481.273  1.00  0.00           O  
REMARK-SIMTK-COORDS   403.653798308   226.555959923   481.273065954
ATOM    517  OP2  DA A  17     403.531 226.681 483.776  1.00  0.00           O  
REMARK-SIMTK-COORDS   403.530566038   226.681252634   483.776164942
ATOM    518  O5'  DA A  17     402.175 224.963 482.532  1.00  0.00           O  
REMARK-SIMTK-COORDS   402.175392691   224.963014591   482.532488043
ATOM    519  O3'  DA A  17     402.429 221.687 485.191  1.00  0.00           O  
REMARK-SIMTK-COORDS   402.429223100   221.687164383   485.190808103
ATOM    520  C1'  DA A  17     401.596 221.683 482.316  1.00  0.00           C  
REMARK-SIMTK-COORDS   401.596023498   221.683340572   482.316012493
ATOM    521  C2'  DA A  17     402.912 222.188 482.893  1.00  0.00           C  
REMARK-SIMTK-COORDS   402.911643453   222.187743170   482.892984027
ATOM    522  C3'  DA A  17     402.476 222.746 484.237  1.00  0.00           C  
REMARK-SIMTK-COORDS   402.475569581   222.745644550   484.237205597
ATOM    523  C4'  DA A  17     401.090 223.314 483.937  1.00  0.00           C  
REMARK-SIMTK-COORDS   401.090150385   223.314379688   483.936900765
ATOM    524  C5'  DA A  17     401.044 224.729 483.410  1.00  0.00           C  
REMARK-SIMTK-COORDS   401.043717886   224.729234353   483.410206070
ATOM    525  O4'  DA A  17     400.547 222.416 482.916  1.00  0.00           O  
REMARK-SIMTK-COORDS   400.546868525   222.416079765   482.916155906
ATOM    526  N6   DA A  17     400.536 221.230 476.383  1.00  0.00           N  
REMARK-SIMTK-COORDS   400.536040324   221.229595130   476.382874727
ATOM    527  C6   DA A  17     400.486 220.801 477.655  1.00  0.00           C  
REMARK-SIMTK-COORDS   400.485829637   220.801322096   477.655168363
ATOM    528  C5   DA A  17     401.025 221.529 478.735  1.00  0.00           C  
REMARK-SIMTK-COORDS   401.025002133   221.529026516   478.734711922
ATOM    529  N7   DA A  17     401.673 222.749 478.806  1.00  0.00           N  
REMARK-SIMTK-COORDS   401.673111887   222.749397317   478.805633397
ATOM    530  C8   DA A  17     401.931 222.892 480.071  1.00  0.00           C  
REMARK-SIMTK-COORDS   401.930805556   222.892112985   480.071232943
ATOM    531  N9   DA A  17     401.483 221.853 480.842  1.00  0.00           N  
REMARK-SIMTK-COORDS   401.482991257   221.853005188   480.842094371
ATOM    532  C4   DA A  17     400.893 220.970 479.972  1.00  0.00           C  
REMARK-SIMTK-COORDS   400.893145725   220.969989925   479.972409776
ATOM    533  N3   DA A  17     400.314 219.795 480.283  1.00  0.00           N  
REMARK-SIMTK-COORDS   400.314063767   219.795372094   480.283076862
ATOM    534  C2   DA A  17     399.857 219.211 479.195  1.00  0.00           C  
REMARK-SIMTK-COORDS   399.856797631   219.211238159   479.195234858
ATOM    535  N1   DA A  17     399.900 219.627 477.932  1.00  0.00           N  
REMARK-SIMTK-COORDS   399.899598250   219.626515347   477.932491034
ATOM    536  H1'  DA A  17     401.446 220.629 482.550  1.00  0.00           H  
REMARK-SIMTK-COORDS   401.445944630   220.629390550   482.549727459
ATOM    537 1H2'  DA A  17     403.645 221.389 483.013  1.00  0.00           H  
REMARK-SIMTK-COORDS   403.644609198   221.389443992   483.013169886
ATOM    538 2H2'  DA A  17     403.367 222.959 482.272  1.00  0.00           H  
REMARK-SIMTK-COORDS   403.367251966   222.959394645   482.271856920
ATOM    539  H3'  DA A  17     403.150 223.525 484.595  1.00  0.00           H  
REMARK-SIMTK-COORDS   403.150058649   223.524601521   484.595245448
ATOM    540  H4'  DA A  17     400.527 223.289 484.869  1.00  0.00           H  
REMARK-SIMTK-COORDS   400.526784554   223.288890586   484.869397546
ATOM    541 1H5'  DA A  17     400.115 224.876 482.859  1.00  0.00           H  
REMARK-SIMTK-COORDS   400.115461535   224.875826475   482.859163515
ATOM    542 2H5'  DA A  17     401.079 225.424 484.248  1.00  0.00           H  
REMARK-SIMTK-COORDS   401.078909128   225.424014122   484.247502104
ATOM    543  H61  DA A  17     400.126 220.658 475.631  1.00  0.00           H  
REMARK-SIMTK-COORDS   400.126324234   220.657539817   475.631093878
ATOM    544  H62  DA A  17     400.984 222.129 476.161  1.00  0.00           H  
REMARK-SIMTK-COORDS   400.984390933   222.129349915   476.161025549
ATOM    545  H8   DA A  17     402.452 223.758 480.481  1.00  0.00           H  
REMARK-SIMTK-COORDS   402.452316350   223.757910639   480.481314537
ATOM    546  H2   DA A  17     399.373 218.249 479.353  1.00  0.00           H  
REMARK-SIMTK-COORDS   399.373437061   218.249055726   479.352818248
ATOM    547  P    DA A  18     403.808 220.910 485.428  1.00  0.00           P  
REMARK-SIMTK-COORDS   403.807887704   220.909758981   485.428472355
ATOM    548  OP1  DA A  18     404.949 221.532 484.714  1.00  0.00           O  
REMARK-SIMTK-COORDS   404.948537969   221.531620818   484.714482280
ATOM    549  OP2  DA A  18     404.082 220.443 486.803  1.00  0.00           O  
REMARK-SIMTK-COORDS   404.081715915   220.442970999   486.802507686
ATOM    550  O5'  DA A  18     403.222 219.714 484.552  1.00  0.00           O  
REMARK-SIMTK-COORDS   403.222173248   219.714345760   484.551760995
ATOM    551  O3'  DA A  18     402.794 215.557 485.182  1.00  0.00           O  
REMARK-SIMTK-COORDS   402.794265173   215.557165606   485.181870387
ATOM    552  C1'  DA A  18     402.855 217.043 482.585  1.00  0.00           C  
REMARK-SIMTK-COORDS   402.854735051   217.043418081   482.584548118
ATOM    553  C2'  DA A  18     403.920 217.047 483.673  1.00  0.00           C  
REMARK-SIMTK-COORDS   403.919621426   217.046939550   483.672747827
ATOM    554  C3'  DA A  18     403.083 216.931 484.936  1.00  0.00           C  
REMARK-SIMTK-COORDS   403.083148478   216.931164480   484.935781929
ATOM    555  C4'  DA A  18     401.830 217.732 484.589  1.00  0.00           C  
REMARK-SIMTK-COORDS   401.829811862   217.732413028   484.589116256
ATOM    556  C5'  DA A  18     401.890 219.220 484.846  1.00  0.00           C  
REMARK-SIMTK-COORDS   401.890047295   219.219649779   484.845778565
ATOM    557  O4'  DA A  18     401.648 217.511 483.153  1.00  0.00           O  
REMARK-SIMTK-COORDS   401.648282753   217.511465066   483.153063617
ATOM    558  N6   DA A  18     403.625 219.647 477.184  1.00  0.00           N  
REMARK-SIMTK-COORDS   403.625250214   219.646745120   477.184495552
ATOM    559  C6   DA A  18     403.215 218.665 478.005  1.00  0.00           C  
REMARK-SIMTK-COORDS   403.214644461   218.665366642   478.004842550
ATOM    560  C5   DA A  18     403.381 218.710 479.403  1.00  0.00           C  
REMARK-SIMTK-COORDS   403.381049549   218.710410732   479.403397296
ATOM    561  N7   DA A  18     403.933 219.658 480.247  1.00  0.00           N  
REMARK-SIMTK-COORDS   403.933274063   219.658125569   480.246762979
ATOM    562  C8   DA A  18     403.797 219.139 481.430  1.00  0.00           C  
REMARK-SIMTK-COORDS   403.797358037   219.138921765   481.430177633
ATOM    563  N9   DA A  18     403.179 217.917 481.425  1.00  0.00           N  
REMARK-SIMTK-COORDS   403.179117693   217.917340871   481.424793031
ATOM    564  C4   DA A  18     402.908 217.642 480.108  1.00  0.00           C  
REMARK-SIMTK-COORDS   402.907664381   217.641986112   480.107797262
ATOM    565  N3   DA A  18     402.306 216.541 479.620  1.00  0.00           N  
REMARK-SIMTK-COORDS   402.306089414   216.541106433   479.620202663
ATOM    566  C2   DA A  18     402.215 216.615 478.309  1.00  0.00           C  
REMARK-SIMTK-COORDS   402.215000784   216.614947972   478.308732004
ATOM    567  N1   DA A  18     402.616 217.581 477.488  1.00  0.00           N  
REMARK-SIMTK-COORDS   402.616175318   217.581305107   477.487743648
ATOM    568  H1'  DA A  18     402.681 216.034 482.212  1.00  0.00           H  
REMARK-SIMTK-COORDS   402.680879489   216.034032719   482.211892198
ATOM    569 1H2'  DA A  18     404.613 216.210 483.577  1.00  0.00           H  
REMARK-SIMTK-COORDS   404.612552972   216.210468702   483.577210440
ATOM    570 2H2'  DA A  18     404.511 217.963 483.671  1.00  0.00           H  
REMARK-SIMTK-COORDS   404.510612117   217.963208893   483.670628227
ATOM    571  H3'  DA A  18     403.591 217.354 485.803  1.00  0.00           H  
REMARK-SIMTK-COORDS   403.591395994   217.354039542   485.803401168
ATOM    572  H4'  DA A  18     401.016 217.325 485.188  1.00  0.00           H  
REMARK-SIMTK-COORDS   401.015887115   217.325054902   485.188421573
ATOM    573 1H5'  DA A  18     401.163 219.723 484.209  1.00  0.00           H  
REMARK-SIMTK-COORDS   401.163001929   219.722549556   484.209151634
ATOM    574 2H5'  DA A  18     401.649 219.413 485.890  1.00  0.00           H  
REMARK-SIMTK-COORDS   401.648926127   219.412613712   485.889640386
ATOM    575  H61  DA A  18     403.479 219.563 476.169  1.00  0.00           H  
REMARK-SIMTK-COORDS   403.479106093   219.562785847   476.168679753
ATOM    576  H62  DA A  18     404.086 220.482 477.573  1.00  0.00           H  
REMARK-SIMTK-COORDS   404.085815009   220.481651441   477.572574803
ATOM    577  H8   DA A  18     404.141 219.630 482.342  1.00  0.00           H  
REMARK-SIMTK-COORDS   404.140979419   219.629869933   482.341572303
ATOM    578  H2   DA A  18     401.742 215.761 477.827  1.00  0.00           H  
REMARK-SIMTK-COORDS   401.742455301   215.761134746   477.827100671
ATOM    579  P    DT A  19     404.102 214.559 485.379  1.00  0.00           P  
REMARK-SIMTK-COORDS   404.101658047   214.558742629   485.379431586
ATOM    580  OP1  DT A  19     405.374 215.320 485.416  1.00  0.00           O  
REMARK-SIMTK-COORDS   405.373904256   215.320498328   485.416334695
ATOM    581  OP2  DT A  19     403.983 213.451 486.348  1.00  0.00           O  
REMARK-SIMTK-COORDS   403.983495277   213.450892699   486.348323785
ATOM    582  O5'  DT A  19     403.849 214.019 483.900  1.00  0.00           O  
REMARK-SIMTK-COORDS   403.849038554   214.019365199   483.899936273
ATOM    583  O3'  DT A  19     403.435 210.165 482.219  1.00  0.00           O  
REMARK-SIMTK-COORDS   403.434825651   210.164987297   482.218970284
ATOM    584  C1'  DT A  19     404.186 212.717 480.847  1.00  0.00           C  
REMARK-SIMTK-COORDS   404.186145976   212.717404217   480.847417283
ATOM    585  C2'  DT A  19     404.887 212.068 482.034  1.00  0.00           C  
REMARK-SIMTK-COORDS   404.887083516   212.067906609   482.033967081
ATOM    586  C3'  DT A  19     403.723 211.442 482.785  1.00  0.00           C  
REMARK-SIMTK-COORDS   403.723278216   211.441615762   482.784784634
ATOM    587  C4'  DT A  19     402.592 212.443 482.558  1.00  0.00           C  
REMARK-SIMTK-COORDS   402.592293968   212.443184171   482.557594509
ATOM    588  C5'  DT A  19     402.512 213.596 483.530  1.00  0.00           C  
REMARK-SIMTK-COORDS   402.511835780   213.596458131   483.529968230
ATOM    589  O4'  DT A  19     402.847 212.977 481.219  1.00  0.00           O  
REMARK-SIMTK-COORDS   402.847135556   212.976607916   481.218850368
ATOM    590  O4   DT A  19     406.428 217.461 479.143  1.00  0.00           O  
REMARK-SIMTK-COORDS   406.427778631   217.461334769   479.142553368
ATOM    591  C4   DT A  19     405.935 216.412 479.575  1.00  0.00           C  
REMARK-SIMTK-COORDS   405.935328624   216.412115109   479.574622918
ATOM    592  N3   DT A  19     405.418 215.470 478.718  1.00  0.00           N  
REMARK-SIMTK-COORDS   405.417713043   215.469880322   478.717545490
ATOM    593  C2   DT A  19     404.846 214.263 479.067  1.00  0.00           C  
REMARK-SIMTK-COORDS   404.845819797   214.263323623   479.066579940
ATOM    594  O2   DT A  19     404.414 213.488 478.232  1.00  0.00           O  
REMARK-SIMTK-COORDS   404.413689379   213.487554009   478.232319904
ATOM    595  N1   DT A  19     404.797 214.004 480.421  1.00  0.00           N  
REMARK-SIMTK-COORDS   404.796566796   214.004433221   480.420969434
ATOM    596  C6   DT A  19     405.288 214.889 481.349  1.00  0.00           C  
REMARK-SIMTK-COORDS   405.287538243   214.889189886   481.349211149
ATOM    597  C5   DT A  19     405.846 216.055 480.971  1.00  0.00           C  
REMARK-SIMTK-COORDS   405.845516050   216.054932414   480.970756230
ATOM    598  C7   DT A  19     406.390 217.057 481.943  1.00  0.00           C  
REMARK-SIMTK-COORDS   406.390417376   217.057155193   481.942989764
ATOM    599  H1'  DT A  19     404.172 212.046 479.988  1.00  0.00           H  
REMARK-SIMTK-COORDS   404.172337390   212.046109456   479.988100306
ATOM    600 1H2'  DT A  19     405.613 211.315 481.726  1.00  0.00           H  
REMARK-SIMTK-COORDS   405.613044364   211.315292332   481.725789215
ATOM    601 2H2'  DT A  19     405.412 212.796 482.652  1.00  0.00           H  
REMARK-SIMTK-COORDS   405.412471335   212.795683993   482.651984653
ATOM    602  H3'  DT A  19     403.938 211.325 483.847  1.00  0.00           H  
REMARK-SIMTK-COORDS   403.937784458   211.325109738   483.846873340
ATOM    603  H4'  DT A  19     401.658 211.887 482.624  1.00  0.00           H  
REMARK-SIMTK-COORDS   401.657779053   211.886702795   482.624470137
ATOM    604 1H5'  DT A  19     401.981 214.424 483.061  1.00  0.00           H  
REMARK-SIMTK-COORDS   401.981011967   214.423522572   483.060726832
ATOM    605 2H5'  DT A  19     401.968 213.278 484.418  1.00  0.00           H  
REMARK-SIMTK-COORDS   401.968477021   213.277585323   484.418383894
ATOM    606  H3   DT A  19     405.463 215.687 477.712  1.00  0.00           H  
REMARK-SIMTK-COORDS   405.462912108   215.687023127   477.711665256
ATOM    607  H6   DT A  19     405.224 214.644 482.410  1.00  0.00           H  
REMARK-SIMTK-COORDS   405.223541594   214.644142866   482.410136871
ATOM    608  H71  DT A  19     406.690 217.959 481.408  1.00  0.00           H  
REMARK-SIMTK-COORDS   406.690267159   217.959285610   481.408353609
ATOM    609  H72  DT A  19     405.624 217.308 482.676  1.00  0.00           H  
REMARK-SIMTK-COORDS   405.623813337   217.308070887   482.676007201
ATOM    610  H73  DT A  19     407.256 216.635 482.454  1.00  0.00           H  
REMARK-SIMTK-COORDS   407.255711659   216.634863270   482.454488869
ATOM    611  P    DC A  20     404.810 209.148 482.305  1.00  0.00           P  
REMARK-SIMTK-COORDS   404.810315230   209.147542601   482.304783698
ATOM    612  OP1  DC A  20     405.988 209.668 483.041  1.00  0.00           O  
REMARK-SIMTK-COORDS   405.988082189   209.668046574   483.040855438
ATOM    613  OP2  DC A  20     404.477 207.729 482.539  1.00  0.00           O  
REMARK-SIMTK-COORDS   404.476654143   207.729097300   482.539334775
ATOM    614  O5'  DC A  20     405.001 209.413 480.744  1.00  0.00           O  
REMARK-SIMTK-COORDS   405.000990118   209.413026491   480.744024142
ATOM    615  O3'  DC A  20     405.235 206.900 477.354  1.00  0.00           O  
REMARK-SIMTK-COORDS   405.234781103   206.899835824   477.354171719
ATOM    616  C1'  DC A  20     406.225 209.709 477.654  1.00  0.00           C  
REMARK-SIMTK-COORDS   406.225486600   209.709246448   477.654490827
ATOM    617  C2'  DC A  20     406.597 208.504 478.509  1.00  0.00           C  
REMARK-SIMTK-COORDS   406.597420588   208.504278567   478.509323275
ATOM    618  C3'  DC A  20     405.300 207.713 478.523  1.00  0.00           C  
REMARK-SIMTK-COORDS   405.300345086   207.712902232   478.523487922
ATOM    619  C4'  DC A  20     404.235 208.807 478.528  1.00  0.00           C  
REMARK-SIMTK-COORDS   404.234501469   208.807397927   478.527677781
ATOM    620  C5'  DC A  20     403.838 209.354 479.879  1.00  0.00           C  
REMARK-SIMTK-COORDS   403.838254482   209.353732103   479.878624225
ATOM    621  O4'  DC A  20     404.826 209.890 477.741  1.00  0.00           O  
REMARK-SIMTK-COORDS   404.826151551   209.889695058   477.740518265
ATOM    622  N4   DC A  20     408.648 214.464 479.081  1.00  0.00           N  
REMARK-SIMTK-COORDS   408.648368665   214.463530061   479.080895338
ATOM    623  C4   DC A  20     408.066 213.317 478.771  1.00  0.00           C  
REMARK-SIMTK-COORDS   408.065716526   213.317399541   478.770588528
ATOM    624  N3   DC A  20     407.888 213.025 477.476  1.00  0.00           N  
REMARK-SIMTK-COORDS   407.888055702   213.024583299   477.476144137
ATOM    625  C2   DC A  20     407.293 211.864 477.101  1.00  0.00           C  
REMARK-SIMTK-COORDS   407.292834319   211.864482494   477.100815444
ATOM    626  O2   DC A  20     407.116 211.566 475.914  1.00  0.00           O  
REMARK-SIMTK-COORDS   407.115563435   211.566165419   475.914072441
ATOM    627  N1   DC A  20     406.875 210.975 478.088  1.00  0.00           N  
REMARK-SIMTK-COORDS   406.874656864   210.975207212   478.087769388
ATOM    628  C6   DC A  20     407.053 211.262 479.403  1.00  0.00           C  
REMARK-SIMTK-COORDS   407.052640582   211.261944303   479.402681795
ATOM    629  C5   DC A  20     407.648 212.418 479.803  1.00  0.00           C  
REMARK-SIMTK-COORDS   407.648472208   212.418094285   479.803210063
ATOM    630  H1'  DC A  20     406.479 209.538 476.608  1.00  0.00           H  
REMARK-SIMTK-COORDS   406.478950715   209.538262773   476.607917598
ATOM    631 1H2'  DC A  20     407.412 207.924 478.075  1.00  0.00           H  
REMARK-SIMTK-COORDS   407.412377136   207.924160620   478.074900677
ATOM    632 2H2'  DC A  20     406.900 208.790 479.517  1.00  0.00           H  
REMARK-SIMTK-COORDS   406.899734067   208.790158214   479.516958322
ATOM    633  H3'  DC A  20     405.217 207.081 479.408  1.00  0.00           H  
REMARK-SIMTK-COORDS   405.217180412   207.081240855   479.408033309
ATOM    634  H4'  DC A  20     403.342 208.383 478.066  1.00  0.00           H  
REMARK-SIMTK-COORDS   403.342285747   208.383173490   478.065941132
ATOM    635 1H5'  DC A  20     403.422 210.353 479.753  1.00  0.00           H  
REMARK-SIMTK-COORDS   403.422065635   210.352908030   479.753088136
ATOM    636 2H5'  DC A  20     403.083 208.703 480.321  1.00  0.00           H  
REMARK-SIMTK-COORDS   403.083215384   208.703489149   480.320526998
ATOM    637  H41  DC A  20     408.798 214.715 480.069  1.00  0.00           H  
REMARK-SIMTK-COORDS   408.797744028   214.715322699   480.069191077
ATOM    638  H42  DC A  20     408.951 215.107 478.336  1.00  0.00           H  
REMARK-SIMTK-COORDS   408.951261227   215.106502768   478.335582522
ATOM    639  H6   DC A  20     406.710 210.552 480.156  1.00  0.00           H  
REMARK-SIMTK-COORDS   406.710304869   210.552102624   480.155529754
ATOM    640  H5   DC A  20     407.802 212.649 480.857  1.00  0.00           H  
REMARK-SIMTK-COORDS   407.802190673   212.648997169   480.856856822
ATOM    641  P    DG A  21     406.554 205.720 476.871  1.00  0.00           P  
REMARK-SIMTK-COORDS   406.554331267   205.720002738   476.870516400
ATOM    642  OP1  DG A  21     407.432 205.653 478.064  1.00  0.00           O  
REMARK-SIMTK-COORDS   407.432394526   205.652866928   478.064252843
ATOM    643  OP2  DG A  21     406.248 204.431 476.219  1.00  0.00           O  
REMARK-SIMTK-COORDS   406.248463274   204.431340342   476.218596161
ATOM    644  O5'  DG A  21     407.178 206.735 475.810  1.00  0.00           O  
REMARK-SIMTK-COORDS   407.178243876   206.734597503   475.810237890
ATOM    645  O3'  DG A  21     408.542 206.336 471.831  1.00  0.00           O  
REMARK-SIMTK-COORDS   408.542380142   206.336217509   471.830518977
ATOM    646  C1'  DG A  21     409.237 208.455 473.827  1.00  0.00           C  
REMARK-SIMTK-COORDS   409.237498984   208.455239474   473.827484852
ATOM    647  C2'  DG A  21     409.411 206.950 473.983  1.00  0.00           C  
REMARK-SIMTK-COORDS   409.410549359   206.950264425   473.982976548
ATOM    648  C3'  DG A  21     408.215 206.412 473.216  1.00  0.00           C  
REMARK-SIMTK-COORDS   408.214744672   206.411801468   473.216280523
ATOM    649  C4'  DG A  21     407.132 207.454 473.498  1.00  0.00           C  
REMARK-SIMTK-COORDS   407.132439753   207.453551902   473.497920534
ATOM    650  C5'  DG A  21     406.326 207.258 474.760  1.00  0.00           C  
REMARK-SIMTK-COORDS   406.326025100   207.258485452   474.759957177
ATOM    651  O4'  DG A  21     407.866 208.715 473.601  1.00  0.00           O  
REMARK-SIMTK-COORDS   407.866230032   208.714897774   473.601131082
ATOM    652  N2   DG A  21     411.666 213.092 473.176  1.00  0.00           N  
REMARK-SIMTK-COORDS   411.665821932   213.092253148   473.175634524
ATOM    653  O6   DG A  21     411.401 212.532 477.715  1.00  0.00           O  
REMARK-SIMTK-COORDS   411.400897297   212.531728955   477.714773271
ATOM    654  C6   DG A  21     411.134 212.042 476.617  1.00  0.00           C  
REMARK-SIMTK-COORDS   411.134367318   212.041744123   476.616915067
ATOM    655  C5   DG A  21     410.495 210.818 476.320  1.00  0.00           C  
REMARK-SIMTK-COORDS   410.495277380   210.818215665   476.319702745
ATOM    656  N7   DG A  21     409.991 209.833 477.173  1.00  0.00           N  
REMARK-SIMTK-COORDS   409.991356868   209.832753303   477.172792453
ATOM    657  C8   DG A  21     409.509 208.928 476.360  1.00  0.00           C  
REMARK-SIMTK-COORDS   409.508797664   208.928065952   476.360209896
ATOM    658  N9   DG A  21     409.656 209.235 475.024  1.00  0.00           N  
REMARK-SIMTK-COORDS   409.655846768   209.234613771   475.024105860
ATOM    659  C4   DG A  21     410.291 210.456 475.000  1.00  0.00           C  
REMARK-SIMTK-COORDS   410.291296124   210.456288686   475.000095035
ATOM    660  N3   DG A  21     410.642 211.142 473.881  1.00  0.00           N  
REMARK-SIMTK-COORDS   410.642045338   211.142178004   473.880897183
ATOM    661  C2   DG A  21     411.251 212.291 474.162  1.00  0.00           C  
REMARK-SIMTK-COORDS   411.251402531   212.291014083   474.161556184
ATOM    662  N1   DG A  21     411.487 212.736 475.446  1.00  0.00           N  
REMARK-SIMTK-COORDS   411.486814420   212.735896006   475.445786038
ATOM    663  H1'  DG A  21     409.796 208.826 472.967  1.00  0.00           H  
REMARK-SIMTK-COORDS   409.795524578   208.825564578   472.967409998
ATOM    664 1H2'  DG A  21     410.349 206.596 473.556  1.00  0.00           H  
REMARK-SIMTK-COORDS   410.349041298   206.595764398   473.556265158
ATOM    665 2H2'  DG A  21     409.387 206.638 475.027  1.00  0.00           H  
REMARK-SIMTK-COORDS   409.386700108   206.637514360   475.026884882
ATOM    666  H3'  DG A  21     407.912 205.426 473.570  1.00  0.00           H  
REMARK-SIMTK-COORDS   407.912420405   205.425885702   473.570065967
ATOM    667  H4'  DG A  21     406.442 207.429 472.655  1.00  0.00           H  
REMARK-SIMTK-COORDS   406.441926828   207.428523719   472.655204988
ATOM    668 1H5'  DG A  21     405.909 208.216 475.070  1.00  0.00           H  
REMARK-SIMTK-COORDS   405.908510938   208.216495086   475.070035337
ATOM    669 2H5'  DG A  21     405.514 206.559 474.562  1.00  0.00           H  
REMARK-SIMTK-COORDS   405.514423147   206.559460155   474.562354285
ATOM    670  H21  DG A  21     411.520 212.818 472.193  1.00  0.00           H  
REMARK-SIMTK-COORDS   411.520460537   212.818495440   472.193088961
ATOM    671  H22  DG A  21     412.131 213.985 473.398  1.00  0.00           H  
REMARK-SIMTK-COORDS   412.131351305   213.984667312   473.398006648
ATOM    672  H8   DG A  21     409.032 208.012 476.709  1.00  0.00           H  
REMARK-SIMTK-COORDS   409.031623366   208.012183831   476.709331123
ATOM    673  H1   DG A  21     411.956 213.647 475.555  1.00  0.00           H  
REMARK-SIMTK-COORDS   411.956318676   213.646810642   475.555309003
ATOM    674  P    DA A  22     409.973 205.276 471.633  1.00  0.00           P  
REMARK-SIMTK-COORDS   409.972838200   205.276196857   471.632579034
ATOM    675  OP1  DA A  22     410.501 204.560 472.818  1.00  0.00           O  
REMARK-SIMTK-COORDS   410.501441081   204.559989928   472.817991885
ATOM    676  OP2  DA A  22     409.918 204.499 470.378  1.00  0.00           O  
REMARK-SIMTK-COORDS   409.917544808   204.498514746   470.378386396
ATOM    677  O5'  DA A  22     410.806 206.616 471.408  1.00  0.00           O  
REMARK-SIMTK-COORDS   410.805892498   206.616490443   471.408234117
ATOM    678  O3'  DA A  22     413.204 208.080 468.251  1.00  0.00           O  
REMARK-SIMTK-COORDS   413.204166399   208.080000764   468.250907743
ATOM    679  C1'  DA A  22     413.232 208.892 471.132  1.00  0.00           C  
REMARK-SIMTK-COORDS   413.231569472   208.892091919   471.131609572
ATOM    680  C2'  DA A  22     413.433 207.492 470.567  1.00  0.00           C  
REMARK-SIMTK-COORDS   413.432658851   207.492338355   470.567316190
ATOM    681  C3'  DA A  22     412.514 207.503 469.357  1.00  0.00           C  
REMARK-SIMTK-COORDS   412.514394218   207.503111124   469.356936079
ATOM    682  C4'  DA A  22     411.345 208.368 469.824  1.00  0.00           C  
REMARK-SIMTK-COORDS   411.345139318   208.367861531   469.823925063
ATOM    683  C5'  DA A  22     410.241 207.659 470.572  1.00  0.00           C  
REMARK-SIMTK-COORDS   410.240772393   207.658727273   470.571507366
ATOM    684  O4'  DA A  22     411.960 209.351 470.718  1.00  0.00           O  
REMARK-SIMTK-COORDS   411.960285699   209.350904668   470.717926809
ATOM    685  N6   DA A  22     414.013 210.257 476.968  1.00  0.00           N  
REMARK-SIMTK-COORDS   414.012781058   210.257021832   476.967554036
ATOM    686  C6   DA A  22     414.128 210.483 475.648  1.00  0.00           C  
REMARK-SIMTK-COORDS   414.128261244   210.482547255   475.648284310
ATOM    687  C5   DA A  22     413.642 209.593 474.669  1.00  0.00           C  
REMARK-SIMTK-COORDS   413.641795814   209.593332331   474.669344474
ATOM    688  N7   DA A  22     412.975 208.384 474.757  1.00  0.00           N  
REMARK-SIMTK-COORDS   412.974964816   208.384165318   474.756708966
ATOM    689  C8   DA A  22     412.788 208.042 473.517  1.00  0.00           C  
REMARK-SIMTK-COORDS   412.787567153   208.041572431   473.517342906
ATOM    690  N9   DA A  22     413.274 208.952 472.618  1.00  0.00           N  
REMARK-SIMTK-COORDS   413.274227543   208.951741538   472.617751965
ATOM    691  C4   DA A  22     413.827 209.960 473.368  1.00  0.00           C  
REMARK-SIMTK-COORDS   413.826585939   209.959697834   473.368024787
ATOM    692  N3   DA A  22     414.430 211.071 472.908  1.00  0.00           N  
REMARK-SIMTK-COORDS   414.429976856   211.071362511   472.907918224
ATOM    693  C2   DA A  22     414.844 211.814 473.913  1.00  0.00           C  
REMARK-SIMTK-COORDS   414.843808889   211.814221550   473.913208479
ATOM    694  N1   DA A  22     414.733 211.602 475.221  1.00  0.00           N  
REMARK-SIMTK-COORDS   414.733450693   211.601600523   475.221421905
ATOM    695  H1'  DA A  22     413.980 209.581 470.742  1.00  0.00           H  
REMARK-SIMTK-COORDS   413.980480569   209.581363638   470.741745921
ATOM    696 1H2'  DA A  22     414.468 207.306 470.279  1.00  0.00           H  
REMARK-SIMTK-COORDS   414.467689685   207.306486754   470.278984167
ATOM    697 2H2'  DA A  22     413.146 206.715 471.276  1.00  0.00           H  
REMARK-SIMTK-COORDS   413.145933742   206.715104724   471.276203060
ATOM    698  H3'  DA A  22     412.178 206.500 469.089  1.00  0.00           H  
REMARK-SIMTK-COORDS   412.178243635   206.500459923   469.089362996
ATOM    699  H4'  DA A  22     410.907 208.818 468.934  1.00  0.00           H  
REMARK-SIMTK-COORDS   410.906947899   208.818176988   468.933540164
ATOM    700 1H5'  DA A  22     409.708 208.379 471.192  1.00  0.00           H  
REMARK-SIMTK-COORDS   409.708478993   208.379000440   471.191722894
ATOM    701 2H5'  DA A  22     409.549 207.219 469.855  1.00  0.00           H  
REMARK-SIMTK-COORDS   409.548643214   207.219480825   469.855238032
ATOM    702  H61  DA A  22     414.387 210.940 477.641  1.00  0.00           H  
REMARK-SIMTK-COORDS   414.386831823   210.940443066   477.640837366
ATOM    703  H62  DA A  22     413.551 209.401 477.304  1.00  0.00           H  
REMARK-SIMTK-COORDS   413.550504479   209.400860553   477.303831047
ATOM    704  H8   DA A  22     412.288 207.118 473.221  1.00  0.00           H  
REMARK-SIMTK-COORDS   412.288401168   207.118055431   473.221208359
ATOM    705  H2   DA A  22     415.349 212.736 473.632  1.00  0.00           H  
REMARK-SIMTK-COORDS   415.349218660   212.736138887   473.632327033
ATOM    706  P    DC A  23     414.709 207.160 467.883  1.00  0.00           P  
REMARK-SIMTK-COORDS   414.709224774   207.160396472   467.882788575
ATOM    707  OP1  DC A  23     414.940 205.913 468.651  1.00  0.00           O  
REMARK-SIMTK-COORDS   414.940405847   205.912998871   468.651173595
ATOM    708  OP2  DC A  23     415.033 207.103 466.444  1.00  0.00           O  
REMARK-SIMTK-COORDS   415.032924981   207.102595518   466.443966756
ATOM    709  O5'  DC A  23     415.499 208.362 468.573  1.00  0.00           O  
REMARK-SIMTK-COORDS   415.498921837   208.361814798   468.572557778
ATOM    710  O3'  DC A  23     418.568 210.967 467.288  1.00  0.00           O  
REMARK-SIMTK-COORDS   418.568388033   210.967441632   467.287656585
ATOM    711  C1'  DC A  23     417.783 210.263 470.090  1.00  0.00           C  
REMARK-SIMTK-COORDS   417.782877928   210.262956150   470.089647141
ATOM    712  C2'  DC A  23     418.203 209.305 468.982  1.00  0.00           C  
REMARK-SIMTK-COORDS   418.202742005   209.305407168   468.981569931
ATOM    713  C3'  DC A  23     417.641 209.986 467.745  1.00  0.00           C  
REMARK-SIMTK-COORDS   417.640849361   209.985814842   467.744555761
ATOM    714  C4'  DC A  23     416.345 210.610 468.259  1.00  0.00           C  
REMARK-SIMTK-COORDS   416.344673191   210.609677545   468.259029921
ATOM    715  C5'  DC A  23     415.122 209.724 468.246  1.00  0.00           C  
REMARK-SIMTK-COORDS   415.121631821   209.723930713   468.245939534
ATOM    716  O4'  DC A  23     416.645 210.973 469.644  1.00  0.00           O  
REMARK-SIMTK-COORDS   416.644516671   210.972871764   469.644389385
ATOM    717  N4   DC A  23     416.533 207.894 474.920  1.00  0.00           N  
REMARK-SIMTK-COORDS   416.532830647   207.893504543   474.919893603
ATOM    718  C4   DC A  23     416.818 208.436 473.748  1.00  0.00           C  
REMARK-SIMTK-COORDS   416.818453700   208.436003433   473.747927978
ATOM    719  N3   DC A  23     417.478 209.601 473.731  1.00  0.00           N  
REMARK-SIMTK-COORDS   417.477783790   209.601282124   473.730595788
ATOM    720  C2   DC A  23     417.794 210.204 472.557  1.00  0.00           C  
REMARK-SIMTK-COORDS   417.793543793   210.204359333   472.556889053
ATOM    721  O2   DC A  23     418.402 211.280 472.509  1.00  0.00           O  
REMARK-SIMTK-COORDS   418.401987765   211.279656334   472.508833936
ATOM    722  N1   DC A  23     417.426 209.585 471.365  1.00  0.00           N  
REMARK-SIMTK-COORDS   417.426199754   209.585336974   471.364567505
ATOM    723  C6   DC A  23     416.760 208.403 471.372  1.00  0.00           C  
REMARK-SIMTK-COORDS   416.759796540   208.402650994   471.371752910
ATOM    724  C5   DC A  23     416.434 207.778 472.536  1.00  0.00           C  
REMARK-SIMTK-COORDS   416.433784143   207.778143205   472.536152729
ATOM    725  H1'  DC A  23     418.571 210.987 470.299  1.00  0.00           H  
REMARK-SIMTK-COORDS   418.570611578   210.987256730   470.298595378
ATOM    726 1H2'  DC A  23     419.286 209.196 468.918  1.00  0.00           H  
REMARK-SIMTK-COORDS   419.285921461   209.195678857   468.917570217
ATOM    727 2H2'  DC A  23     417.780 208.309 469.114  1.00  0.00           H  
REMARK-SIMTK-COORDS   417.779894230   208.309376595   469.114128807
ATOM    728  H3'  DC A  23     417.442 209.275 466.942  1.00  0.00           H  
REMARK-SIMTK-COORDS   417.442406567   209.274976254   466.942270300
ATOM    729  H4'  DC A  23     416.136 211.474 467.628  1.00  0.00           H  
REMARK-SIMTK-COORDS   416.136013931   211.473894724   467.627519048
ATOM    730 1H5'  DC A  23     414.404 210.093 468.979  1.00  0.00           H  
REMARK-SIMTK-COORDS   414.404356068   210.092501359   468.978739761
ATOM    731 2H5'  DC A  23     414.669 209.753 467.255  1.00  0.00           H  
REMARK-SIMTK-COORDS   414.668955107   209.752943699   467.254768490
ATOM    732  H41  DC A  23     416.026 206.997 474.964  1.00  0.00           H  
REMARK-SIMTK-COORDS   416.025776379   206.997163096   474.963585475
ATOM    733  H42  DC A  23     416.815 208.367 475.790  1.00  0.00           H  
REMARK-SIMTK-COORDS   416.814664706   208.367157796   475.789877028
ATOM    734  H6   DC A  23     416.478 207.942 470.425  1.00  0.00           H  
REMARK-SIMTK-COORDS   416.477888591   207.942342825   470.424919610
ATOM    735  H5   DC A  23     415.907 206.824 472.548  1.00  0.00           H  
REMARK-SIMTK-COORDS   415.907245060   206.824338107   472.547529422
ATOM    736  P    DC A  24     420.202 210.318 466.929  1.00  0.00           P  
REMARK-SIMTK-COORDS   420.201842123   210.318132785   466.929218144
ATOM    737  OP1  DC A  24     420.290 208.839 466.991  1.00  0.00           O  
REMARK-SIMTK-COORDS   420.289887957   208.838865891   466.991494832
ATOM    738  OP2  DC A  24     420.905 210.961 465.802  1.00  0.00           O  
REMARK-SIMTK-COORDS   420.905115341   210.960576197   465.801829904
ATOM    739  O5'  DC A  24     420.704 210.938 468.310  1.00  0.00           O  
REMARK-SIMTK-COORDS   420.703547427   210.937533213   468.310320565
ATOM    740  O3'  DC A  24     423.847 213.554 469.375  1.00  0.00           O  
REMARK-SIMTK-COORDS   423.846932458   213.554373101   469.374822581
ATOM    741  C1'  DC A  24     422.376 211.613 471.117  1.00  0.00           C  
REMARK-SIMTK-COORDS   422.376435755   211.613434952   471.116912000
ATOM    742  C2'  DC A  24     423.136 211.307 469.832  1.00  0.00           C  
REMARK-SIMTK-COORDS   423.135773690   211.307045547   469.832173726
ATOM    743  C3'  DC A  24     422.890 212.562 469.011  1.00  0.00           C  
REMARK-SIMTK-COORDS   422.889961077   212.561982087   469.011446951
ATOM    744  C4'  DC A  24     421.469 212.956 469.410  1.00  0.00           C  
REMARK-SIMTK-COORDS   421.468558131   212.955555863   469.409786439
ATOM    745  C5'  DC A  24     420.349 212.307 468.631  1.00  0.00           C  
REMARK-SIMTK-COORDS   420.348958610   212.307155694   468.630926288
ATOM    746  O4'  DC A  24     421.361 212.548 470.811  1.00  0.00           O  
REMARK-SIMTK-COORDS   421.360955746   212.547939739   470.810967307
ATOM    747  N4   DC A  24     420.010 207.264 473.564  1.00  0.00           N  
REMARK-SIMTK-COORDS   420.009574480   207.263878537   473.563854316
ATOM    748  C4   DC A  24     420.569 208.293 472.949  1.00  0.00           C  
REMARK-SIMTK-COORDS   420.568769839   208.292871329   472.949148383
ATOM    749  N3   DC A  24     421.138 209.247 473.696  1.00  0.00           N  
REMARK-SIMTK-COORDS   421.138393166   209.246822788   473.696407962
ATOM    750  C2   DC A  24     421.723 210.326 473.119  1.00  0.00           C  
REMARK-SIMTK-COORDS   421.723450419   210.326193037   473.118773235
ATOM    751  O2   DC A  24     422.258 211.223 473.782  1.00  0.00           O  
REMARK-SIMTK-COORDS   422.257777135   211.222538557   473.781975065
ATOM    752  N1   DC A  24     421.729 210.423 471.729  1.00  0.00           N  
REMARK-SIMTK-COORDS   421.729099755   210.422787456   471.729385383
ATOM    753  C6   DC A  24     421.156 209.460 470.963  1.00  0.00           C  
REMARK-SIMTK-COORDS   421.156446871   209.459553404   470.963134878
ATOM    754  C5   DC A  24     420.565 208.367 471.520  1.00  0.00           C  
REMARK-SIMTK-COORDS   420.565314960   208.367295681   471.519603323
ATOM    755  H1'  DC A  24     423.034 212.063 471.861  1.00  0.00           H  
REMARK-SIMTK-COORDS   423.034297463   212.063048491   471.861130139
ATOM    756 1H2'  DC A  24     424.200 211.149 470.008  1.00  0.00           H  
REMARK-SIMTK-COORDS   424.200463389   211.149257299   470.008107556
ATOM    757 2H2'  DC A  24     422.752 210.420 469.327  1.00  0.00           H  
REMARK-SIMTK-COORDS   422.752298248   210.420280440   469.327155677
ATOM    758  H3'  DC A  24     422.958 212.369 467.941  1.00  0.00           H  
REMARK-SIMTK-COORDS   422.957940492   212.369280175   467.940663232
ATOM    759  H4'  DC A  24     421.388 214.034 469.272  1.00  0.00           H  
REMARK-SIMTK-COORDS   421.387751770   214.034355678   469.272391787
ATOM    760 1H5'  DC A  24     419.440 212.321 469.232  1.00  0.00           H  
REMARK-SIMTK-COORDS   419.439925481   212.320590118   469.231595320
ATOM    761 2H5'  DC A  24     420.180 212.868 467.712  1.00  0.00           H  
REMARK-SIMTK-COORDS   420.180059364   212.868473210   467.711919384
ATOM    762  H41  DC A  24     419.563 206.515 473.014  1.00  0.00           H  
REMARK-SIMTK-COORDS   419.563315445   206.514874832   473.014047691
ATOM    763  H42  DC A  24     420.017 207.211 474.592  1.00  0.00           H  
REMARK-SIMTK-COORDS   420.017418418   207.211108420   474.592349716
ATOM    764  H6   DC A  24     421.169 209.562 469.878  1.00  0.00           H  
REMARK-SIMTK-COORDS   421.168511538   209.562314694   469.878172409
ATOM    765  H5   DC A  24     420.112 207.587 470.909  1.00  0.00           H  
REMARK-SIMTK-COORDS   420.112449677   207.586717340   470.909089204
ATOM    766  P    DG A  25     425.665 213.270 469.353  1.00  0.00           P  
REMARK-SIMTK-COORDS   425.664755984   213.269821886   469.352692179
ATOM    767  OP1  DG A  25     425.830 211.978 468.643  1.00  0.00           O  
REMARK-SIMTK-COORDS   425.830410545   211.977578482   468.643344203
ATOM    768  OP2  DG A  25     426.612 214.339 468.980  1.00  0.00           O  
REMARK-SIMTK-COORDS   426.612094966   214.338899461   468.980095894
ATOM    769  O5'  DG A  25     425.714 213.020 470.927  1.00  0.00           O  
REMARK-SIMTK-COORDS   425.713669064   213.020187104   470.926906264
ATOM    770  O3'  DG A  25     428.247 214.372 474.027  1.00  0.00           O  
REMARK-SIMTK-COORDS   428.247479118   214.372063609   474.026901994
ATOM    771  C1'  DG A  25     426.480 211.956 473.995  1.00  0.00           C  
REMARK-SIMTK-COORDS   426.480165208   211.956096921   473.994909808
ATOM    772  C2'  DG A  25     427.589 212.300 473.009  1.00  0.00           C  
REMARK-SIMTK-COORDS   427.588572640   212.300022954   473.008896701
ATOM    773  C3'  DG A  25     427.500 213.815 472.947  1.00  0.00           C  
REMARK-SIMTK-COORDS   427.500493272   213.815333693   472.947338681
ATOM    774  C4'  DG A  25     426.001 214.075 473.088  1.00  0.00           C  
REMARK-SIMTK-COORDS   426.000959064   214.075297097   473.087927402
ATOM    775  C5'  DG A  25     425.192 214.044 471.813  1.00  0.00           C  
REMARK-SIMTK-COORDS   425.192354141   214.043639616   471.812683158
ATOM    776  O4'  DG A  25     425.532 213.004 473.967  1.00  0.00           O  
REMARK-SIMTK-COORDS   425.531642698   213.004218370   473.966919159
ATOM    777  N2   DG A  25     424.955 208.793 477.931  1.00  0.00           N  
REMARK-SIMTK-COORDS   424.954510364   208.793060629   477.930787819
ATOM    778  O6   DG A  25     423.574 206.669 474.113  1.00  0.00           O  
REMARK-SIMTK-COORDS   423.574097169   206.669340088   474.113403444
ATOM    779  C6   DG A  25     424.143 207.661 474.571  1.00  0.00           C  
REMARK-SIMTK-COORDS   424.143128553   207.660930048   474.570971618
ATOM    780  C5   DG A  25     424.713 208.756 473.885  1.00  0.00           C  
REMARK-SIMTK-COORDS   424.713181205   208.755700118   473.885179036
ATOM    781  N7   DG A  25     424.791 209.021 472.515  1.00  0.00           N  
REMARK-SIMTK-COORDS   424.791394445   209.020814069   472.515350111
ATOM    782  C8   DG A  25     425.417 210.168 472.451  1.00  0.00           C  
REMARK-SIMTK-COORDS   425.417045209   210.167987210   472.450790792
ATOM    783  N9   DG A  25     425.767 210.689 473.678  1.00  0.00           N  
REMARK-SIMTK-COORDS   425.766612610   210.689223117   473.678343138
ATOM    784  C4   DG A  25     425.310 209.777 474.603  1.00  0.00           C  
REMARK-SIMTK-COORDS   425.309581742   209.776796239   474.603255014
ATOM    785  N3   DG A  25     425.442 209.885 475.951  1.00  0.00           N  
REMARK-SIMTK-COORDS   425.441577713   209.884981129   475.951196442
ATOM    786  C2   DG A  25     424.911 208.849 476.596  1.00  0.00           C  
REMARK-SIMTK-COORDS   424.911490273   208.849263396   476.596336801
ATOM    787  N1   DG A  25     424.289 207.794 475.963  1.00  0.00           N  
REMARK-SIMTK-COORDS   424.288795746   207.793714845   475.963364618
ATOM    788  H1'  DG A  25     426.870 211.883 475.010  1.00  0.00           H  
REMARK-SIMTK-COORDS   426.869760969   211.883204413   475.010372178
ATOM    789 1H2'  DG A  25     428.568 211.972 473.357  1.00  0.00           H  
REMARK-SIMTK-COORDS   428.568232576   211.972387063   473.357380751
ATOM    790 2H2'  DG A  25     427.423 211.852 472.029  1.00  0.00           H  
REMARK-SIMTK-COORDS   427.423082521   211.852366699   472.028925835
ATOM    791  H3'  DG A  25     427.881 214.209 472.004  1.00  0.00           H  
REMARK-SIMTK-COORDS   427.880623157   214.209042794   472.004423832
ATOM    792  H4'  DG A  25     425.891 215.067 473.526  1.00  0.00           H  
REMARK-SIMTK-COORDS   425.891257490   215.066928401   473.526375713
ATOM    793 1H5'  DG A  25     424.152 213.825 472.053  1.00  0.00           H  
REMARK-SIMTK-COORDS   424.151916868   213.825109532   472.053481589
ATOM    794 2H5'  DG A  25     425.252 215.016 471.326  1.00  0.00           H  
REMARK-SIMTK-COORDS   425.252281319   215.016201717   471.325946378
ATOM    795  H21  DG A  25     425.406 209.550 478.465  1.00  0.00           H  
REMARK-SIMTK-COORDS   425.405600880   209.550089904   478.464541531
ATOM    796  H22  DG A  25     424.536 207.992 478.427  1.00  0.00           H  
REMARK-SIMTK-COORDS   424.536367103   207.991896535   478.426632862
ATOM    797  H8   DG A  25     425.642 210.668 471.509  1.00  0.00           H  
REMARK-SIMTK-COORDS   425.641716602   210.668144329   471.508566497
ATOM    798  H1   DG A  25     423.900 207.046 476.556  1.00  0.00           H  
REMARK-SIMTK-COORDS   423.900153849   207.045593103   476.556210581
ATOM    799  P    DC A  26     429.899 213.794 473.804  1.00  0.00           P  
REMARK-SIMTK-COORDS   429.898950249   213.793831674   473.803559947
ATOM    800  OP1  DC A  26     430.311 212.989 472.628  1.00  0.00           O  
REMARK-SIMTK-COORDS   430.311214842   212.988636423   472.628162349
ATOM    801  OP2  DC A  26     430.851 214.834 474.241  1.00  0.00           O  
REMARK-SIMTK-COORDS   430.850805773   214.833651674   474.240682845
ATOM    802  O5'  DC A  26     429.557 212.820 475.019  1.00  0.00           O  
REMARK-SIMTK-COORDS   429.557085906   212.820282294   475.019347502
ATOM    803  O3'  DC A  26     431.134 212.330 478.910  1.00  0.00           O  
REMARK-SIMTK-COORDS   431.133910042   212.330037488   478.909742170
ATOM    804  C1'  DC A  26     429.567 210.367 477.280  1.00  0.00           C  
REMARK-SIMTK-COORDS   429.567165397   210.366671296   477.280330800
ATOM    805  C2'  DC A  26     430.872 211.052 476.894  1.00  0.00           C  
REMARK-SIMTK-COORDS   430.871687248   211.052166054   476.893884585
ATOM    806  C3'  DC A  26     430.720 212.415 477.548  1.00  0.00           C  
REMARK-SIMTK-COORDS   430.719747548   212.415147331   477.548161565
ATOM    807  C4'  DC A  26     429.223 212.691 477.415  1.00  0.00           C  
REMARK-SIMTK-COORDS   429.223089187   212.691178512   477.414814138
ATOM    808  C5'  DC A  26     428.771 213.334 476.125  1.00  0.00           C  
REMARK-SIMTK-COORDS   428.771011016   213.333778917   476.125147884
ATOM    809  O4'  DC A  26     428.602 211.371 477.522  1.00  0.00           O  
REMARK-SIMTK-COORDS   428.602029422   211.370669111   477.522409173
ATOM    810  N4   DC A  26     427.508 206.896 473.509  1.00  0.00           N  
REMARK-SIMTK-COORDS   427.507759575   206.896052375   473.509143723
ATOM    811  C4   DC A  26     428.010 207.747 474.388  1.00  0.00           C  
REMARK-SIMTK-COORDS   428.010407593   207.746743853   474.388380881
ATOM    812  N3   DC A  26     427.929 207.439 475.689  1.00  0.00           N  
REMARK-SIMTK-COORDS   427.929003709   207.438974007   475.688973873
ATOM    813  C2   DC A  26     428.425 208.277 476.634  1.00  0.00           C  
REMARK-SIMTK-COORDS   428.424802386   208.276590941   476.634265121
ATOM    814  O2   DC A  26     428.365 208.020 477.842  1.00  0.00           O  
REMARK-SIMTK-COORDS   428.365022618   208.019638448   477.842229853
ATOM    815  N1   DC A  26     429.030 209.464 476.228  1.00  0.00           N  
REMARK-SIMTK-COORDS   429.029662536   209.463560307   476.228052217
ATOM    816  C6   DC A  26     429.119 209.783 474.912  1.00  0.00           C  
REMARK-SIMTK-COORDS   429.119279041   209.783225808   474.911741520
ATOM    817  C5   DC A  26     428.631 208.958 473.946  1.00  0.00           C  
REMARK-SIMTK-COORDS   428.630942861   208.958392029   473.945668018
ATOM    818  H1'  DC A  26     429.687 209.788 478.196  1.00  0.00           H  
REMARK-SIMTK-COORDS   429.687220423   209.787550440   478.196300682
ATOM    819 1H2'  DC A  26     431.746 210.523 477.275  1.00  0.00           H  
REMARK-SIMTK-COORDS   431.746018023   210.523385098   477.275133054
ATOM    820 2H2'  DC A  26     430.988 211.140 475.814  1.00  0.00           H  
REMARK-SIMTK-COORDS   430.987645105   211.140495395   475.813513952
ATOM    821  H3'  DC A  26     431.306 213.180 477.039  1.00  0.00           H  
REMARK-SIMTK-COORDS   431.306397273   213.180010753   477.039084905
ATOM    822  H4'  DC A  26     428.949 213.359 478.233  1.00  0.00           H  
REMARK-SIMTK-COORDS   428.949475433   213.358705199   478.232591390
ATOM    823 1H5'  DC A  26     427.717 213.109 475.963  1.00  0.00           H  
REMARK-SIMTK-COORDS   427.717264937   213.108856865   475.962807897
ATOM    824 2H5'  DC A  26     428.900 214.414 476.198  1.00  0.00           H  
REMARK-SIMTK-COORDS   428.900217912   214.413641953   476.198492292
ATOM    825  H41  DC A  26     427.556 207.107 472.501  1.00  0.00           H  
REMARK-SIMTK-COORDS   427.555948792   207.107104165   472.501385845
ATOM    826  H42  DC A  26     427.066 206.023 473.831  1.00  0.00           H  
REMARK-SIMTK-COORDS   427.065722562   206.023163158   473.830572866
ATOM    827  H6   DC A  26     429.591 210.721 474.621  1.00  0.00           H  
REMARK-SIMTK-COORDS   429.591446240   210.721381237   474.620586019
ATOM    828  H5   DC A  26     428.708 209.206 472.887  1.00  0.00           H  
REMARK-SIMTK-COORDS   428.708497445   209.205647182   472.887383002
ATOM    829  P    DG A  27     432.769 211.688 479.435  1.00  0.00           P  
REMARK-SIMTK-COORDS   432.768893833   211.687916815   479.435173732
ATOM    830  OP1  DG A  27     433.550 211.585 478.178  1.00  0.00           O  
REMARK-SIMTK-COORDS   433.549789144   211.585474756   478.178106853
ATOM    831  OP2  DG A  27     433.485 212.249 480.598  1.00  0.00           O  
REMARK-SIMTK-COORDS   433.484746870   212.248657362   480.598071177
ATOM    832  O5'  DG A  27     432.165 210.258 479.802  1.00  0.00           O  
REMARK-SIMTK-COORDS   432.165397713   210.258208679   479.802034846
ATOM    833  O3'  DG A  27     432.613 207.651 483.098  1.00  0.00           O  
REMARK-SIMTK-COORDS   432.612770423   207.651015750   483.097507451
ATOM    834  C1'  DG A  27     431.708 206.994 480.320  1.00  0.00           C  
REMARK-SIMTK-COORDS   431.708373957   206.994043638   480.320499767
ATOM    835  C2'  DG A  27     433.018 207.655 480.731  1.00  0.00           C  
REMARK-SIMTK-COORDS   433.017658339   207.654542166   480.731097017
ATOM    836  C3'  DG A  27     432.594 208.478 481.936  1.00  0.00           C  
REMARK-SIMTK-COORDS   432.594484577   208.477649619   481.935726458
ATOM    837  C4'  DG A  27     431.180 208.922 481.565  1.00  0.00           C  
REMARK-SIMTK-COORDS   431.179779683   208.921555542   481.564907640
ATOM    838  C5'  DG A  27     431.067 210.186 480.746  1.00  0.00           C  
REMARK-SIMTK-COORDS   431.066500981   210.185501180   480.745944052
ATOM    839  O4'  DG A  27     430.647 207.807 480.782  1.00  0.00           O  
REMARK-SIMTK-COORDS   430.647221140   207.806600381   480.781740744
ATOM    840  N2   DG A  27     429.414 202.641 478.420  1.00  0.00           N  
REMARK-SIMTK-COORDS   429.413632299   202.641282890   478.420186216
ATOM    841  O6   DG A  27     430.470 205.125 474.718  1.00  0.00           O  
REMARK-SIMTK-COORDS   430.469759305   205.125263558   474.718485419
ATOM    842  C6   DG A  27     430.507 205.075 475.948  1.00  0.00           C  
REMARK-SIMTK-COORDS   430.507075229   205.074938703   475.948319119
ATOM    843  C5   DG A  27     431.033 206.014 476.862  1.00  0.00           C  
REMARK-SIMTK-COORDS   431.033432146   206.013982635   476.862068478
ATOM    844  N7   DG A  27     431.650 207.247 476.634  1.00  0.00           N  
REMARK-SIMTK-COORDS   431.650386870   207.246957766   476.634092174
ATOM    845  C8   DG A  27     431.932 207.686 477.834  1.00  0.00           C  
REMARK-SIMTK-COORDS   431.932370370   207.685780213   477.833897644
ATOM    846  N9   DG A  27     431.552 206.834 478.849  1.00  0.00           N  
REMARK-SIMTK-COORDS   431.551818924   206.834399025   478.849328424
ATOM    847  C4   DG A  27     430.970 205.756 478.220  1.00  0.00           C  
REMARK-SIMTK-COORDS   430.969888032   205.756443201   478.219860651
ATOM    848  N3   DG A  27     430.451 204.665 478.841  1.00  0.00           N  
REMARK-SIMTK-COORDS   430.450768481   204.665083560   478.840764851
ATOM    849  C2   DG A  27     429.962 203.777 477.979  1.00  0.00           C  
REMARK-SIMTK-COORDS   429.962359138   203.777047529   477.978930574
ATOM    850  N1   DG A  27     429.974 203.955 476.611  1.00  0.00           N  
REMARK-SIMTK-COORDS   429.973627041   203.955281239   476.611198590
ATOM    851  H1'  DG A  27     431.605 206.012 480.783  1.00  0.00           H  
REMARK-SIMTK-COORDS   431.604594542   206.012314424   480.782776288
ATOM    852 1H2'  DG A  27     433.783 206.925 480.997  1.00  0.00           H  
REMARK-SIMTK-COORDS   433.783131296   206.925174919   480.996793402
ATOM    853 2H2'  DG A  27     433.427 208.286 479.942  1.00  0.00           H  
REMARK-SIMTK-COORDS   433.426758523   208.285999439   479.942411559
ATOM    854  H3'  DG A  27     433.247 209.337 482.094  1.00  0.00           H  
REMARK-SIMTK-COORDS   433.246940976   209.336704368   482.093585843
ATOM    855  H4'  DG A  27     430.643 209.082 482.500  1.00  0.00           H  
REMARK-SIMTK-COORDS   430.643067484   209.082098512   482.499664277
ATOM    856 1H5'  DG A  27     430.119 210.179 480.206  1.00  0.00           H  
REMARK-SIMTK-COORDS   430.119335988   210.179170933   480.206418886
ATOM    857 2H5'  DG A  27     431.096 211.048 481.411  1.00  0.00           H  
REMARK-SIMTK-COORDS   431.095803553   211.047512787   481.411119479
ATOM    858  H21  DG A  27     429.374 202.447 479.431  1.00  0.00           H  
REMARK-SIMTK-COORDS   429.373562985   202.446646450   479.431116533
ATOM    859  H22  DG A  27     429.030 201.959 477.749  1.00  0.00           H  
REMARK-SIMTK-COORDS   429.030310884   201.959307531   477.748960246
ATOM    860  H8   DG A  27     432.425 208.641 478.015  1.00  0.00           H  
REMARK-SIMTK-COORDS   432.424715536   208.641457547   478.014723725
ATOM    861  H1   DG A  27     429.559 203.211 476.031  1.00  0.00           H  
REMARK-SIMTK-COORDS   429.558911672   203.211335500   476.030896169
ATOM    862  P    DG A  28     435.408 207.293 483.571  1.00  0.00           P  
REMARK-SIMTK-COORDS   435.407576884   207.293099456   483.571434673
ATOM    863  OP1  DG A  28     434.094 207.982 483.562  1.00  0.00           O  
REMARK-SIMTK-COORDS   434.094051437   207.982348232   483.561635535
ATOM    864  OP2  DG A  28     435.372 205.830 483.381  1.00  0.00           O  
REMARK-SIMTK-COORDS   435.372112670   205.829590546   483.381461091
ATOM    865  O5'  DG A  28     436.184 207.651 484.918  1.00  0.00           O  
REMARK-SIMTK-COORDS   436.183713163   207.651014883   484.917677230
ATOM    866  O3'  DG A  28     437.640 205.357 488.154  1.00  0.00           O  
REMARK-SIMTK-COORDS   437.640437074   205.357162901   488.154023246
ATOM    867  C1'  DG A  28     437.004 208.282 488.090  1.00  0.00           C  
REMARK-SIMTK-COORDS   437.004257781   208.281620228   488.089662953
ATOM    868  C2'  DG A  28     436.067 207.127 487.760  1.00  0.00           C  
REMARK-SIMTK-COORDS   436.067110709   207.127333691   487.760342507
ATOM    869  C3'  DG A  28     437.012 206.121 487.127  1.00  0.00           C  
REMARK-SIMTK-COORDS   437.012460756   206.121103394   487.126680232
ATOM    870  C4'  DG A  28     438.006 207.011 486.379  1.00  0.00           C  
REMARK-SIMTK-COORDS   438.005568192   207.010596134   486.379358824
ATOM    871  C5'  DG A  28     437.615 207.424 484.980  1.00  0.00           C  
REMARK-SIMTK-COORDS   437.614865235   207.423570823   484.980110774
ATOM    872  O4'  DG A  28     438.109 208.210 487.210  1.00  0.00           O  
REMARK-SIMTK-COORDS   438.109003576   208.210228899   487.210187538
ATOM    873  N2   DG A  28     438.192 212.108 491.521  1.00  0.00           N  
REMARK-SIMTK-COORDS   438.192395214   212.107592261   491.520963646
ATOM    874  O6   DG A  28     435.248 214.033 488.587  1.00  0.00           O  
REMARK-SIMTK-COORDS   435.247813242   214.032888175   488.586542808
ATOM    875  C6   DG A  28     435.856 213.004 488.881  1.00  0.00           C  
REMARK-SIMTK-COORDS   435.856435349   213.003708810   488.881135689
ATOM    876  C5   DG A  28     435.835 211.744 488.244  1.00  0.00           C  
REMARK-SIMTK-COORDS   435.834737887   211.743567128   488.244452753
ATOM    877  N7   DG A  28     435.129 211.314 487.117  1.00  0.00           N  
REMARK-SIMTK-COORDS   435.128896927   211.313920740   487.117498220
ATOM    878  C8   DG A  28     435.489 210.064 486.977  1.00  0.00           C  
REMARK-SIMTK-COORDS   435.488915404   210.064044402   486.976754357
ATOM    879  N9   DG A  28     436.383 209.624 487.930  1.00  0.00           N  
REMARK-SIMTK-COORDS   436.382600470   209.624146037   487.929951834
ATOM    880  C4   DG A  28     436.606 210.711 488.746  1.00  0.00           C  
REMARK-SIMTK-COORDS   436.606075783   210.710582400   488.746393389
ATOM    881  N3   DG A  28     437.425 210.729 489.830  1.00  0.00           N  
REMARK-SIMTK-COORDS   437.425240413   210.728746088   489.830234886
ATOM    882  C2   DG A  28     437.439 211.914 490.434  1.00  0.00           C  
REMARK-SIMTK-COORDS   437.438957043   211.913944464   490.434409251
ATOM    883  N1   DG A  28     436.711 213.001 489.998  1.00  0.00           N  
REMARK-SIMTK-COORDS   436.711004443   213.001229656   489.997968048
ATOM    884  H1'  DG A  28     437.381 208.200 489.109  1.00  0.00           H  
REMARK-SIMTK-COORDS   437.381219923   208.199729548   489.109199838
ATOM    885 1H2'  DG A  28     435.588 206.717 488.650  1.00  0.00           H  
REMARK-SIMTK-COORDS   435.587709684   206.717441024   488.649545891
ATOM    886 2H2'  DG A  28     435.278 207.421 487.069  1.00  0.00           H  
REMARK-SIMTK-COORDS   435.277567207   207.420903512   487.068559436
ATOM    887  H3'  DG A  28     436.495 205.449 486.442  1.00  0.00           H  
REMARK-SIMTK-COORDS   436.494976136   205.448803750   486.441978213
ATOM    888  H4'  DG A  28     438.941 206.455 486.313  1.00  0.00           H  
REMARK-SIMTK-COORDS   438.940611018   206.454827385   486.312875670
ATOM    889 1H5'  DG A  28     438.144 208.339 484.716  1.00  0.00           H  
REMARK-SIMTK-COORDS   438.143694219   208.339457132   484.716025229
ATOM    890 2H5'  DG A  28     437.892 206.634 484.283  1.00  0.00           H  
REMARK-SIMTK-COORDS   437.892262192   206.634218856   484.282718918
ATOM    891  H21  DG A  28     438.761 211.336 491.899  1.00  0.00           H  
REMARK-SIMTK-COORDS   438.760649077   211.335678931   491.898728594
ATOM    892  H22  DG A  28     438.205 213.030 491.982  1.00  0.00           H  
REMARK-SIMTK-COORDS   438.205102346   213.029626237   491.981682516
ATOM    893  H8   DG A  28     435.115 209.426 486.175  1.00  0.00           H  
REMARK-SIMTK-COORDS   435.115216996   209.426455383   486.175348877
ATOM    894  H1   DG A  28     436.801 213.879 490.531  1.00  0.00           H  
REMARK-SIMTK-COORDS   436.800739470   213.878896680   490.530737435
ATOM    895  P    DC A  29     436.307 204.587 488.954  1.00  0.00           P  
REMARK-SIMTK-COORDS   436.306931074   204.586767533   488.954223984
ATOM    896  OP1  DC A  29     434.890 204.705 488.532  1.00  0.00           O  
REMARK-SIMTK-COORDS   434.889948117   204.704548818   488.532148316
ATOM    897  OP2  DC A  29     436.739 203.248 489.400  1.00  0.00           O  
REMARK-SIMTK-COORDS   436.739383678   203.247897007   489.400028267
ATOM    898  O5'  DC A  29     436.614 205.666 490.088  1.00  0.00           O  
REMARK-SIMTK-COORDS   436.613687181   205.665505965   490.087816983
ATOM    899  O3'  DC A  29     437.884 205.405 494.110  1.00  0.00           O  
REMARK-SIMTK-COORDS   437.883557160   205.404633173   494.110410752
ATOM    900  C1'  DC A  29     436.464 207.665 492.754  1.00  0.00           C  
REMARK-SIMTK-COORDS   436.463917785   207.665263854   492.754442474
ATOM    901  C2'  DC A  29     436.001 206.218 492.861  1.00  0.00           C  
REMARK-SIMTK-COORDS   436.001374449   206.217577740   492.860647824
ATOM    902  C3'  DC A  29     437.317 205.459 492.803  1.00  0.00           C  
REMARK-SIMTK-COORDS   437.316867728   205.459244131   492.803293033
ATOM    903  C4'  DC A  29     438.154 206.304 491.844  1.00  0.00           C  
REMARK-SIMTK-COORDS   438.154372960   206.303660788   491.844384020
ATOM    904  C5'  DC A  29     437.995 206.005 490.373  1.00  0.00           C  
REMARK-SIMTK-COORDS   437.994889075   206.005471228   490.372583463
ATOM    905  O4'  DC A  29     437.714 207.676 492.094  1.00  0.00           O  
REMARK-SIMTK-COORDS   437.713674154   207.676422998   492.094074779
ATOM    906  N4   DC A  29     433.059 211.045 490.017  1.00  0.00           N  
REMARK-SIMTK-COORDS   433.059026279   211.044754553   490.016933305
ATOM    907  C4   DC A  29     433.867 210.212 490.651  1.00  0.00           C  
REMARK-SIMTK-COORDS   433.867291146   210.212013137   490.651471437
ATOM    908  N3   DC A  29     434.507 210.654 491.742  1.00  0.00           N  
REMARK-SIMTK-COORDS   434.506935545   210.653888403   491.741651372
ATOM    909  C2   DC A  29     435.351 209.844 492.429  1.00  0.00           C  
REMARK-SIMTK-COORDS   435.350623261   209.843718215   492.429262674
ATOM    910  O2   DC A  29     435.955 210.223 493.439  1.00  0.00           O  
REMARK-SIMTK-COORDS   435.954668395   210.222814357   493.439308511
ATOM    911  N1   DC A  29     435.536 208.537 491.986  1.00  0.00           N  
REMARK-SIMTK-COORDS   435.535658865   208.536532527   491.985654286
ATOM    912  C6   DC A  29     434.890 208.079 490.883  1.00  0.00           C  
REMARK-SIMTK-COORDS   434.889726812   208.078520799   490.882981152
ATOM    913  C5   DC A  29     434.038 208.872 490.178  1.00  0.00           C  
REMARK-SIMTK-COORDS   434.037601589   208.871802551   490.178206249
ATOM    914  H1'  DC A  29     436.602 208.104 493.743  1.00  0.00           H  
REMARK-SIMTK-COORDS   436.601768322   208.104282357   493.742903391
ATOM    915 1H2'  DC A  29     435.469 206.020 493.792  1.00  0.00           H  
REMARK-SIMTK-COORDS   435.468998199   206.020274175   493.791808837
ATOM    916 2H2'  DC A  29     435.342 205.933 492.040  1.00  0.00           H  
REMARK-SIMTK-COORDS   435.342449799   205.933195964   492.040041761
ATOM    917  H3'  DC A  29     437.188 204.446 492.423  1.00  0.00           H  
REMARK-SIMTK-COORDS   437.187650228   204.445914611   492.422768236
ATOM    918  H4'  DC A  29     439.200 206.138 492.106  1.00  0.00           H  
REMARK-SIMTK-COORDS   439.199967346   206.137540472   492.105826976
ATOM    919 1H5'  DC A  29     438.284 206.884 489.796  1.00  0.00           H  
REMARK-SIMTK-COORDS   438.283831757   206.883535278   489.795660028
ATOM    920 2H5'  DC A  29     438.642 205.171 490.104  1.00  0.00           H  
REMARK-SIMTK-COORDS   438.642374878   205.170716521   490.104023018
ATOM    921  H41  DC A  29     432.554 210.732 489.175  1.00  0.00           H  
REMARK-SIMTK-COORDS   432.553887330   210.731986472   489.174643705
ATOM    922  H42  DC A  29     432.935 212.007 490.362  1.00  0.00           H  
REMARK-SIMTK-COORDS   432.935343410   212.007060942   490.362357625
ATOM    923  H6   DC A  29     435.057 207.053 490.553  1.00  0.00           H  
REMARK-SIMTK-COORDS   435.057071511   207.053411592   490.552835931
ATOM    924  H5   DC A  29     433.510 208.506 489.298  1.00  0.00           H  
REMARK-SIMTK-COORDS   433.509509429   208.506493778   489.297987429
ATOM    925  P    DA A  30     436.884 204.678 495.348  1.00  0.00           P  
REMARK-SIMTK-COORDS   436.883659998   204.677958764   495.347848383
ATOM    926  OP1  DA A  30     435.657 204.061 494.789  1.00  0.00           O  
REMARK-SIMTK-COORDS   435.656666594   204.061361689   494.789393163
ATOM    927  OP2  DA A  30     437.578 203.903 496.396  1.00  0.00           O  
REMARK-SIMTK-COORDS   437.577768858   203.902845190   496.395826359
ATOM    928  O5'  DA A  30     436.545 206.140 495.884  1.00  0.00           O  
REMARK-SIMTK-COORDS   436.545009064   206.140425615   495.883761860
ATOM    929  O3'  DA A  30     436.760 207.992 499.677  1.00  0.00           O  
REMARK-SIMTK-COORDS   436.759575377   207.991797807   499.677002203
ATOM    930  C1'  DA A  30     435.112 208.795 497.311  1.00  0.00           C  
REMARK-SIMTK-COORDS   435.111855009   208.795231195   497.310950982
ATOM    931  C2'  DA A  30     435.104 207.450 498.025  1.00  0.00           C  
REMARK-SIMTK-COORDS   435.104412819   207.450293104   498.024575635
ATOM    932  C3'  DA A  30     436.557 207.306 498.444  1.00  0.00           C  
REMARK-SIMTK-COORDS   436.557475387   207.305518876   498.444093925
ATOM    933  C4'  DA A  30     437.313 207.959 497.288  1.00  0.00           C  
REMARK-SIMTK-COORDS   437.312607496   207.958782355   497.288217061
ATOM    934  C5'  DA A  30     437.635 207.072 496.109  1.00  0.00           C  
REMARK-SIMTK-COORDS   437.634694830   207.071925008   496.108759222
ATOM    935  O4'  DA A  30     436.423 209.032 496.839  1.00  0.00           O  
REMARK-SIMTK-COORDS   436.423042437   209.031584081   496.839008355
ATOM    936  N6   DA A  30     431.165 210.270 492.977  1.00  0.00           N  
REMARK-SIMTK-COORDS   431.165130605   210.270000321   492.977361765
ATOM    937  C6   DA A  30     431.900 210.513 494.076  1.00  0.00           C  
REMARK-SIMTK-COORDS   431.899864938   210.512557235   494.075542808
ATOM    938  C5   DA A  30     432.752 209.554 494.659  1.00  0.00           C  
REMARK-SIMTK-COORDS   432.752107564   209.554128049   494.659298750
ATOM    939  N7   DA A  30     433.060 208.249 494.318  1.00  0.00           N  
REMARK-SIMTK-COORDS   433.060319000   208.249195795   494.317921355
ATOM    940  C8   DA A  30     433.908 207.880 495.231  1.00  0.00           C  
REMARK-SIMTK-COORDS   433.908246854   207.880391294   495.230893203
ATOM    941  N9   DA A  30     434.191 208.860 496.144  1.00  0.00           N  
REMARK-SIMTK-COORDS   434.190765185   208.860484849   496.144189439
ATOM    942  C4   DA A  30     433.441 209.947 495.770  1.00  0.00           C  
REMARK-SIMTK-COORDS   433.440567714   209.947244249   495.769832979
ATOM    943  N3   DA A  30     433.394 211.146 496.381  1.00  0.00           N  
REMARK-SIMTK-COORDS   433.393688996   211.145507571   496.381015765
ATOM    944  C2   DA A  30     432.563 211.947 495.748  1.00  0.00           C  
REMARK-SIMTK-COORDS   432.562890876   211.947354028   495.748147893
ATOM    945  N1   DA A  30     431.833 211.718 494.661  1.00  0.00           N  
REMARK-SIMTK-COORDS   431.832536983   211.718389930   494.660504738
ATOM    946  H1'  DA A  30     434.851 209.602 497.996  1.00  0.00           H  
REMARK-SIMTK-COORDS   434.851057387   209.601932147   497.995914611
ATOM    947 1H2'  DA A  30     434.439 207.443 498.888  1.00  0.00           H  
REMARK-SIMTK-COORDS   434.439018609   207.443157330   498.888383846
ATOM    948 2H2'  DA A  30     434.798 206.635 497.369  1.00  0.00           H  
REMARK-SIMTK-COORDS   434.797562564   206.635272848   497.368520070
ATOM    949  H3'  DA A  30     436.847 206.260 498.561  1.00  0.00           H  
REMARK-SIMTK-COORDS   436.847456588   206.260471170   498.561090484
ATOM    950  H4'  DA A  30     438.255 208.329 497.692  1.00  0.00           H  
REMARK-SIMTK-COORDS   438.254729845   208.328561878   497.692258624
ATOM    951 1H5'  DA A  30     437.777 207.691 495.224  1.00  0.00           H  
REMARK-SIMTK-COORDS   437.776995146   207.690958489   495.223691332
ATOM    952 2H5'  DA A  30     438.551 206.522 496.315  1.00  0.00           H  
REMARK-SIMTK-COORDS   438.551260182   206.521839726   496.314516694
ATOM    953  H61  DA A  30     430.558 211.007 492.592  1.00  0.00           H  
REMARK-SIMTK-COORDS   430.557659156   211.006687489   492.591927652
ATOM    954  H62  DA A  30     431.210 209.348 492.523  1.00  0.00           H  
REMARK-SIMTK-COORDS   431.210217575   209.347566748   492.522523916
ATOM    955  H8   DA A  30     434.354 206.886 495.266  1.00  0.00           H  
REMARK-SIMTK-COORDS   434.354351152   206.885644003   495.265746918
ATOM    956  H2   DA A  30     432.459 212.942 496.178  1.00  0.00           H  
REMARK-SIMTK-COORDS   432.459393144   212.941887358   496.177632088
ATOM    957  P    DT A  31     435.763 207.406 500.979  1.00  0.00           P  
REMARK-SIMTK-COORDS   435.762673829   207.406285064   500.979100439
ATOM    958  OP1  DT A  31     434.959 206.205 500.645  1.00  0.00           O  
REMARK-SIMTK-COORDS   434.958572609   206.205436509   500.644992708
ATOM    959  OP2  DT A  31     436.373 207.422 502.323  1.00  0.00           O  
REMARK-SIMTK-COORDS   436.373009994   207.421737240   502.323457905
ATOM    960  O5'  DT A  31     434.875 208.715 500.767  1.00  0.00           O  
REMARK-SIMTK-COORDS   434.875455251   208.714573547   500.767262200
ATOM    961  O3'  DT A  31     433.569 211.813 503.326  1.00  0.00           O  
REMARK-SIMTK-COORDS   433.569084046   211.812953714   503.325949874
ATOM    962  C1'  DT A  31     432.401 210.951 500.708  1.00  0.00           C  
REMARK-SIMTK-COORDS   432.400863234   210.950537882   500.708322882
ATOM    963  C2'  DT A  31     432.621 210.091 501.947  1.00  0.00           C  
REMARK-SIMTK-COORDS   432.621364955   210.091220632   501.946876012
ATOM    964  C3'  DT A  31     433.898 210.684 502.520  1.00  0.00           C  
REMARK-SIMTK-COORDS   433.898435391   210.683891131   502.519800772
ATOM    965  C4'  DT A  31     434.683 211.076 501.269  1.00  0.00           C  
REMARK-SIMTK-COORDS   434.683380139   211.076091653   501.269232704
ATOM    966  C5'  DT A  31     435.541 209.998 500.650  1.00  0.00           C  
REMARK-SIMTK-COORDS   435.541112986   209.997896595   500.649704834
ATOM    967  O4'  DT A  31     433.654 211.467 500.305  1.00  0.00           O  
REMARK-SIMTK-COORDS   433.653662426   211.466534208   500.305408528
ATOM    968  O4   DT A  31     430.191 208.295 496.407  1.00  0.00           O  
REMARK-SIMTK-COORDS   430.191380216   208.294991706   496.406856354
ATOM    969  C4   DT A  31     430.715 208.847 497.382  1.00  0.00           C  
REMARK-SIMTK-COORDS   430.715007527   208.847048004   497.382100570
ATOM    970  N3   DT A  31     430.394 210.141 497.717  1.00  0.00           N  
REMARK-SIMTK-COORDS   430.393935718   210.141226953   497.717253882
ATOM    971  C2   DT A  31     430.900 210.869 498.775  1.00  0.00           C  
REMARK-SIMTK-COORDS   430.899707705   210.868703127   498.775383889
ATOM    972  O2   DT A  31     430.552 212.016 498.996  1.00  0.00           O  
REMARK-SIMTK-COORDS   430.552307392   212.015531398   498.995935335
ATOM    973  N1   DT A  31     431.824 210.207 499.557  1.00  0.00           N  
REMARK-SIMTK-COORDS   431.824303044   210.206898062   499.557022241
ATOM    974  C6   DT A  31     432.206 208.914 499.295  1.00  0.00           C  
REMARK-SIMTK-COORDS   432.206085162   208.914142421   499.295287133
ATOM    975  C5   DT A  31     431.685 208.233 498.257  1.00  0.00           C  
REMARK-SIMTK-COORDS   431.685483106   208.232608863   498.257015247
ATOM    976  C7   DT A  31     432.072 206.823 497.925  1.00  0.00           C  
REMARK-SIMTK-COORDS   432.072261848   206.823192986   497.924516992
ATOM    977  H1'  DT A  31     431.746 211.794 500.931  1.00  0.00           H  
REMARK-SIMTK-COORDS   431.746220446   211.793830583   500.930928454
ATOM    978 1H2'  DT A  31     431.796 210.165 502.655  1.00  0.00           H  
REMARK-SIMTK-COORDS   431.795870091   210.164700865   502.655099058
ATOM    979 2H2'  DT A  31     432.749 209.037 501.701  1.00  0.00           H  
REMARK-SIMTK-COORDS   432.748573441   209.037243765   501.700728159
ATOM    980  H3'  DT A  31     434.451 209.961 503.120  1.00  0.00           H  
REMARK-SIMTK-COORDS   434.450678270   209.961117272   503.120004697
ATOM    981  H4'  DT A  31     435.338 211.900 501.551  1.00  0.00           H  
REMARK-SIMTK-COORDS   435.338240733   211.900115559   501.551374875
ATOM    982 1H5'  DT A  31     435.706 210.232 499.599  1.00  0.00           H  
REMARK-SIMTK-COORDS   435.706173683   210.231865992   499.598985896
ATOM    983 2H5'  DT A  31     436.500 209.963 501.166  1.00  0.00           H  
REMARK-SIMTK-COORDS   436.499576881   209.963150346   501.165786861
ATOM    984  H3   DT A  31     429.704 210.615 497.117  1.00  0.00           H  
REMARK-SIMTK-COORDS   429.704011536   210.615449317   497.117164911
ATOM    985  H6   DT A  31     432.944 208.432 499.938  1.00  0.00           H  
REMARK-SIMTK-COORDS   432.943651198   208.432040504   499.938156549
ATOM    986  H71  DT A  31     431.601 206.526 496.987  1.00  0.00           H  
REMARK-SIMTK-COORDS   431.600653139   206.526332664   496.986943435
ATOM    987  H72  DT A  31     433.155 206.757 497.822  1.00  0.00           H  
REMARK-SIMTK-COORDS   433.155373777   206.756816419   497.822449854
ATOM    988  H73  DT A  31     431.743 206.157 498.722  1.00  0.00           H  
REMARK-SIMTK-COORDS   431.742552739   206.157385302   498.722444327
ATOM    989  P    DC A  32     432.511 211.294 504.600  1.00  0.00           P  
REMARK-SIMTK-COORDS   432.510826777   211.294254282   504.599748725
ATOM    990  OP1  DC A  32     432.199 209.852 504.747  1.00  0.00           O  
REMARK-SIMTK-COORDS   432.199279739   209.851695092   504.747472875
ATOM    991  OP2  DC A  32     432.749 212.036 505.853  1.00  0.00           O  
REMARK-SIMTK-COORDS   432.749265407   212.035681023   505.853449012
ATOM    992  O5'  DC A  32     431.357 212.002 503.757  1.00  0.00           O  
REMARK-SIMTK-COORDS   431.356608866   212.002194192   503.757483269
ATOM    993  O3'  DC A  32     428.626 215.122 504.579  1.00  0.00           O  
REMARK-SIMTK-COORDS   428.626049207   215.121654047   504.579005735
ATOM    994  C1'  DC A  32     428.424 212.977 502.500  1.00  0.00           C  
REMARK-SIMTK-COORDS   428.423796318   212.976644904   502.499941871
ATOM    995  C2'  DC A  32     428.584 212.791 504.004  1.00  0.00           C  
REMARK-SIMTK-COORDS   428.584294161   212.790887246   504.003522775
ATOM    996  C3'  DC A  32     429.454 213.979 504.379  1.00  0.00           C  
REMARK-SIMTK-COORDS   429.454444865   213.978696331   504.378795115
ATOM    997  C4'  DC A  32     430.366 214.130 503.162  1.00  0.00           C  
REMARK-SIMTK-COORDS   430.365531574   214.130461255   503.161893551
ATOM    998  C5'  DC A  32     431.624 213.295 503.157  1.00  0.00           C  
REMARK-SIMTK-COORDS   431.623687455   213.295257737   503.156614983
ATOM    999  O4'  DC A  32     429.529 213.724 502.032  1.00  0.00           O  
REMARK-SIMTK-COORDS   429.529080104   213.723530329   502.032383409
ATOM   1000  N4   DC A  32     428.149 208.313 499.553  1.00  0.00           N  
REMARK-SIMTK-COORDS   428.148526485   208.312940071   499.553370348
ATOM   1001  C4   DC A  32     428.236 209.416 500.278  1.00  0.00           C  
REMARK-SIMTK-COORDS   428.236298216   209.415795091   500.278212350
ATOM   1002  N3   DC A  32     427.466 210.459 499.944  1.00  0.00           N  
REMARK-SIMTK-COORDS   427.466341605   210.459063374   499.944072996
ATOM   1003  C2   DC A  32     427.518 211.616 500.651  1.00  0.00           C  
REMARK-SIMTK-COORDS   427.518197264   211.616278488   500.650584262
ATOM   1004  O2   DC A  32     426.819 212.596 500.367  1.00  0.00           O  
REMARK-SIMTK-COORDS   426.819423554   212.596034966   500.366736511
ATOM   1005  N1   DC A  32     428.383 211.700 501.739  1.00  0.00           N  
REMARK-SIMTK-COORDS   428.383344027   211.699567108   501.738860461
ATOM   1006  C6   DC A  32     429.166 210.646 502.087  1.00  0.00           C  
REMARK-SIMTK-COORDS   429.166065935   210.646462633   502.087010401
ATOM   1007  C5   DC A  32     429.130 209.475 501.395  1.00  0.00           C  
REMARK-SIMTK-COORDS   429.130177583   209.475324329   501.394718484
ATOM   1008  H1'  DC A  32     427.517 213.538 502.271  1.00  0.00           H  
REMARK-SIMTK-COORDS   427.517440556   213.537689167   502.270718032
ATOM   1009 1H2'  DC A  32     427.629 212.817 504.528  1.00  0.00           H  
REMARK-SIMTK-COORDS   427.628562206   212.816646802   504.528238771
ATOM   1010 2H2'  DC A  32     429.070 211.847 504.254  1.00  0.00           H  
REMARK-SIMTK-COORDS   429.069965067   211.847492314   504.253680271
ATOM   1011  H3'  DC A  32     430.035 213.790 505.282  1.00  0.00           H  
REMARK-SIMTK-COORDS   430.034867840   213.790317616   505.282097739
ATOM   1012  H4'  DC A  32     430.662 215.179 503.116  1.00  0.00           H  
REMARK-SIMTK-COORDS   430.662280782   215.178838540   503.116495596
ATOM   1013 1H5'  DC A  32     431.960 213.161 502.129  1.00  0.00           H  
REMARK-SIMTK-COORDS   431.960195592   213.160678543   502.129008194
ATOM   1014 2H5'  DC A  32     432.399 213.811 503.723  1.00  0.00           H  
REMARK-SIMTK-COORDS   432.398686506   213.811490804   503.723234690
ATOM   1015  H41  DC A  32     428.730 207.494 499.787  1.00  0.00           H  
REMARK-SIMTK-COORDS   428.729555809   207.494316710   499.787254329
ATOM   1016  H42  DC A  32     427.501 208.272 498.753  1.00  0.00           H  
REMARK-SIMTK-COORDS   427.501372223   208.271779320   498.753279007
ATOM   1017  H6   DC A  32     429.840 210.740 502.939  1.00  0.00           H  
REMARK-SIMTK-COORDS   429.839504920   210.739731791   502.938849469
ATOM   1018  H5   DC A  32     429.749 208.624 501.675  1.00  0.00           H  
REMARK-SIMTK-COORDS   429.749363255   208.623903406   501.675447028
ATOM   1019  P    DG A  33     427.263 215.117 505.734  1.00  0.00           P  
REMARK-SIMTK-COORDS   427.263238348   215.116793219   505.734196332
ATOM   1020  OP1  DG A  33     427.392 213.861 506.514  1.00  0.00           O  
REMARK-SIMTK-COORDS   427.392113064   213.861326841   506.513750360
ATOM   1021  OP2  DG A  33     426.917 216.326 506.507  1.00  0.00           O  
REMARK-SIMTK-COORDS   426.917129175   216.326000005   506.507005097
ATOM   1022  O5'  DG A  33     426.212 214.902 504.554  1.00  0.00           O  
REMARK-SIMTK-COORDS   426.211972143   214.902401295   504.554477947
ATOM   1023  O3'  DG A  33     422.526 216.712 503.554  1.00  0.00           O  
REMARK-SIMTK-COORDS   422.526351727   216.711739218   503.554360238
ATOM   1024  C1'  DG A  33     423.564 214.030 502.722  1.00  0.00           C  
REMARK-SIMTK-COORDS   423.563672422   214.029829408   502.722108745
ATOM   1025  C2'  DG A  33     423.371 214.543 504.143  1.00  0.00           C  
REMARK-SIMTK-COORDS   423.371196614   214.542945685   504.142932010
ATOM   1026  C3'  DG A  33     423.693 216.020 503.994  1.00  0.00           C  
REMARK-SIMTK-COORDS   423.693273870   216.020030569   503.993933734
ATOM   1027  C4'  DG A  33     424.798 216.023 502.938  1.00  0.00           C  
REMARK-SIMTK-COORDS   424.798423176   216.022807763   502.938194041
ATOM   1028  C5'  DG A  33     426.209 215.835 503.444  1.00  0.00           C  
REMARK-SIMTK-COORDS   426.209228412   215.835055113   503.443633977
ATOM   1029  O4'  DG A  33     424.461 214.901 502.062  1.00  0.00           O  
REMARK-SIMTK-COORDS   424.461310798   214.900530711   502.062440958
ATOM   1030  N2   DG A  33     421.843 210.712 499.000  1.00  0.00           N  
REMARK-SIMTK-COORDS   421.843227887   210.711580145   499.000167124
ATOM   1031  O6   DG A  33     424.976 208.328 501.344  1.00  0.00           O  
REMARK-SIMTK-COORDS   424.975798523   208.327647078   501.343672477
ATOM   1032  C6   DG A  33     424.394 209.408 501.241  1.00  0.00           C  
REMARK-SIMTK-COORDS   424.394395072   209.408318721   501.241033174
ATOM   1033  C5   DG A  33     424.537 210.574 502.025  1.00  0.00           C  
REMARK-SIMTK-COORDS   424.537236130   210.573949400   502.025057761
ATOM   1034  N7   DG A  33     425.366 210.828 503.121  1.00  0.00           N  
REMARK-SIMTK-COORDS   425.365776773   210.828264129   503.121268699
ATOM   1035  C8   DG A  33     425.087 212.064 503.448  1.00  0.00           C  
REMARK-SIMTK-COORDS   425.087297958   212.064166110   503.447778796
ATOM   1036  N9   DG A  33     424.130 212.655 502.652  1.00  0.00           N  
REMARK-SIMTK-COORDS   424.129601404   212.655390765   502.651512687
ATOM   1037  C4   DG A  33     423.777 211.692 501.732  1.00  0.00           C  
REMARK-SIMTK-COORDS   423.777105663   211.692199836   501.732343504
ATOM   1038  N3   DG A  33     422.853 211.841 500.747  1.00  0.00           N  
REMARK-SIMTK-COORDS   422.853393077   211.841171277   500.747135116
ATOM   1039  C2   DG A  33     422.713 210.740 500.014  1.00  0.00           C  
REMARK-SIMTK-COORDS   422.713429426   210.739931087   500.013929673
ATOM   1040  N1   DG A  33     423.436 209.585 500.227  1.00  0.00           N  
REMARK-SIMTK-COORDS   423.436038341   209.584512695   500.227072100
ATOM   1041  H1'  DG A  33     422.622 214.039 502.173  1.00  0.00           H  
REMARK-SIMTK-COORDS   422.622219471   214.039362594   502.172711385
ATOM   1042 1H2'  DG A  33     422.353 214.392 504.503  1.00  0.00           H  
REMARK-SIMTK-COORDS   422.353140863   214.392154828   504.502577120
ATOM   1043 2H2'  DG A  33     424.044 214.059 504.851  1.00  0.00           H  
REMARK-SIMTK-COORDS   424.043729398   214.059227446   504.851340309
ATOM   1044  H3'  DG A  33     424.042 216.459 504.929  1.00  0.00           H  
REMARK-SIMTK-COORDS   424.042280093   216.458776934   504.928968644
ATOM   1045  H4'  DG A  33     424.752 216.988 502.434  1.00  0.00           H  
REMARK-SIMTK-COORDS   424.751890416   216.987621428   502.433641473
ATOM   1046 1H5'  DG A  33     426.830 215.446 502.637  1.00  0.00           H  
REMARK-SIMTK-COORDS   426.830175816   215.446067275   502.636564101
ATOM   1047 2H5'  DG A  33     426.604 216.796 503.770  1.00  0.00           H  
REMARK-SIMTK-COORDS   426.604055092   216.796319770   503.769920894
ATOM   1048  H21  DG A  33     421.272 211.542 498.788  1.00  0.00           H  
REMARK-SIMTK-COORDS   421.271940545   211.542179354   498.787553089
ATOM   1049  H22  DG A  33     421.743 209.858 498.431  1.00  0.00           H  
REMARK-SIMTK-COORDS   421.743188060   209.858304883   498.430532715
ATOM   1050  H8   DG A  33     425.571 212.581 504.277  1.00  0.00           H  
REMARK-SIMTK-COORDS   425.570832330   212.581322124   504.276733057
ATOM   1051  H1   DG A  33     423.261 208.790 499.595  1.00  0.00           H  
REMARK-SIMTK-COORDS   423.260563514   208.789955727   499.594551105
ATOM   1052  P    DT A  34     421.291 216.486 504.741  1.00  0.00           P  
REMARK-SIMTK-COORDS   421.291465038   216.485948854   504.740773788
ATOM   1053  OP1  DT A  34     421.592 215.760 505.999  1.00  0.00           O  
REMARK-SIMTK-COORDS   421.592379794   215.760250960   505.998969669
ATOM   1054  OP2  DT A  34     420.429 217.677 504.872  1.00  0.00           O  
REMARK-SIMTK-COORDS   420.429168452   217.677244878   504.872319905
ATOM   1055  O5'  DT A  34     420.664 215.473 503.681  1.00  0.00           O  
REMARK-SIMTK-COORDS   420.664478398   215.472525676   503.680815196
ATOM   1056  O3'  DT A  34     416.964 215.276 501.651  1.00  0.00           O  
REMARK-SIMTK-COORDS   416.963822913   215.276346436   501.651009618
ATOM   1057  C1'  DT A  34     418.913 213.066 502.175  1.00  0.00           C  
REMARK-SIMTK-COORDS   418.913300686   213.065965509   502.174674173
ATOM   1058  C2'  DT A  34     418.242 213.966 503.205  1.00  0.00           C  
REMARK-SIMTK-COORDS   418.241680406   213.965615717   503.204536640
ATOM   1059  C3'  DT A  34     418.141 215.284 502.455  1.00  0.00           C  
REMARK-SIMTK-COORDS   418.141307455   215.284219240   502.455123523
ATOM   1060  C4'  DT A  34     419.416 215.296 501.613  1.00  0.00           C  
REMARK-SIMTK-COORDS   419.415942145   215.295813205   501.613071275
ATOM   1061  C5'  DT A  34     420.655 215.846 502.279  1.00  0.00           C  
REMARK-SIMTK-COORDS   420.655282814   215.845660193   502.279200387
ATOM   1062  O4'  DT A  34     419.645 213.888 501.287  1.00  0.00           O  
REMARK-SIMTK-COORDS   419.645236984   213.887597607   501.287381689
ATOM   1063  O4   DT A  34     422.377 209.321 504.275  1.00  0.00           O  
REMARK-SIMTK-COORDS   422.377340145   209.320868040   504.274919535
ATOM   1064  C4   DT A  34     421.618 210.195 503.840  1.00  0.00           C  
REMARK-SIMTK-COORDS   421.617743352   210.195021075   503.840267739
ATOM   1065  N3   DT A  34     420.787 209.942 502.774  1.00  0.00           N  
REMARK-SIMTK-COORDS   420.787341299   209.942192383   502.774048211
ATOM   1066  C2   DT A  34     419.895 210.823 502.197  1.00  0.00           C  
REMARK-SIMTK-COORDS   419.895139130   210.822770913   502.196793725
ATOM   1067  O2   DT A  34     419.196 210.507 501.251  1.00  0.00           O  
REMARK-SIMTK-COORDS   419.195534812   210.506630132   501.250668043
ATOM   1068  N1   DT A  34     419.857 212.080 502.764  1.00  0.00           N  
REMARK-SIMTK-COORDS   419.857364953   212.079961441   502.764126155
ATOM   1069  C6   DT A  34     420.653 212.421 503.830  1.00  0.00           C  
REMARK-SIMTK-COORDS   420.652642063   212.421357677   503.830176308
ATOM   1070  C5   DT A  34     421.507 211.533 504.372  1.00  0.00           C  
REMARK-SIMTK-COORDS   421.507161568   211.532801404   504.372197678
ATOM   1071  C7   DT A  34     422.401 211.856 505.531  1.00  0.00           C  
REMARK-SIMTK-COORDS   422.400701009   211.856236481   505.531327964
ATOM   1072  H1'  DT A  34     418.171 212.520 501.592  1.00  0.00           H  
REMARK-SIMTK-COORDS   418.171011356   212.519810256   501.591601287
ATOM   1073 1H2'  DT A  34     417.258 213.598 503.497  1.00  0.00           H  
REMARK-SIMTK-COORDS   417.257900320   213.598431374   503.497407604
ATOM   1074 2H2'  DT A  34     418.836 214.069 504.112  1.00  0.00           H  
REMARK-SIMTK-COORDS   418.835883902   214.069221359   504.112185293
ATOM   1075  H3'  DT A  34     418.110 216.137 503.132  1.00  0.00           H  
REMARK-SIMTK-COORDS   418.109734309   216.137462910   503.132321703
ATOM   1076  H4'  DT A  34     419.211 215.909 500.736  1.00  0.00           H  
REMARK-SIMTK-COORDS   419.210819274   215.908797128   500.735781517
ATOM   1077 1H5'  DT A  34     421.537 215.440 501.785  1.00  0.00           H  
REMARK-SIMTK-COORDS   421.536842082   215.440240471   501.784746034
ATOM   1078 2H5'  DT A  34     420.658 216.931 502.188  1.00  0.00           H  
REMARK-SIMTK-COORDS   420.658379762   216.930959971   502.188009377
ATOM   1079  H3   DT A  34     420.836 208.998 502.365  1.00  0.00           H  
REMARK-SIMTK-COORDS   420.835821285   208.997892209   502.365470343
ATOM   1080  H6   DT A  34     420.592 213.429 504.244  1.00  0.00           H  
REMARK-SIMTK-COORDS   420.591874405   213.428787679   504.243817557
ATOM   1081  H71  DT A  34     423.072 211.017 505.721  1.00  0.00           H  
REMARK-SIMTK-COORDS   423.071579089   211.017414977   505.720764195
ATOM   1082  H72  DT A  34     422.988 212.745 505.302  1.00  0.00           H  
REMARK-SIMTK-COORDS   422.987838718   212.745414794   505.302011070
ATOM   1083  H73  DT A  34     421.794 212.042 506.418  1.00  0.00           H  
REMARK-SIMTK-COORDS   421.793928776   212.042030526   506.417896647
ATOM   1084  P    DG A  35     415.408 214.995 502.435  1.00  0.00           P  
REMARK-SIMTK-COORDS   415.407972143   214.995298366   502.434763942
ATOM   1085  OP1  DG A  35     415.586 214.999 503.907  1.00  0.00           O  
REMARK-SIMTK-COORDS   415.585873389   214.999494231   503.907463009
ATOM   1086  OP2  DG A  35     414.219 215.706 501.924  1.00  0.00           O  
REMARK-SIMTK-COORDS   414.218868206   215.705717678   501.924330569
ATOM   1087  O5'  DG A  35     415.416 213.491 501.904  1.00  0.00           O  
REMARK-SIMTK-COORDS   415.415926644   213.491469381   501.904391329
ATOM   1088  O3'  DG A  35     412.601 211.096 499.857  1.00  0.00           O  
REMARK-SIMTK-COORDS   412.600723301   211.095593148   499.856918688
ATOM   1089  C1'  DG A  35     414.932 210.213 501.514  1.00  0.00           C  
REMARK-SIMTK-COORDS   414.932218404   210.213309664   501.514333373
ATOM   1090  C2'  DG A  35     413.778 211.107 501.949  1.00  0.00           C  
REMARK-SIMTK-COORDS   413.778414797   211.107114108   501.948988239
ATOM   1091  C3'  DG A  35     413.472 211.874 500.674  1.00  0.00           C  
REMARK-SIMTK-COORDS   413.472497189   211.874052349   500.673867009
ATOM   1092  C4'  DG A  35     414.853 212.049 500.042  1.00  0.00           C  
REMARK-SIMTK-COORDS   414.853156660   212.048930787   500.042087017
ATOM   1093  C5'  DG A  35     415.650 213.250 500.493  1.00  0.00           C  
REMARK-SIMTK-COORDS   415.649995917   213.249926578   500.493471894
ATOM   1094  O4'  DG A  35     415.578 210.836 500.422  1.00  0.00           O  
REMARK-SIMTK-COORDS   415.578000988   210.836235667   500.421646296
ATOM   1095  N2   DG A  35     417.200 205.472 501.962  1.00  0.00           N  
REMARK-SIMTK-COORDS   417.199849037   205.471894515   501.961983567
ATOM   1096  O6   DG A  35     419.104 208.003 505.272  1.00  0.00           O  
REMARK-SIMTK-COORDS   419.104382494   208.003134624   505.271625363
ATOM   1097  C6   DG A  35     418.296 207.994 504.343  1.00  0.00           C  
REMARK-SIMTK-COORDS   418.295869675   207.993532295   504.342846156
ATOM   1098  C5   DG A  35     417.466 209.036 503.874  1.00  0.00           C  
REMARK-SIMTK-COORDS   417.466452428   209.035617188   503.873890819
ATOM   1099  N7   DG A  35     417.330 210.352 504.323  1.00  0.00           N  
REMARK-SIMTK-COORDS   417.330485993   210.352077339   504.322532992
ATOM   1100  C8   DG A  35     416.430 210.866 503.525  1.00  0.00           C  
REMARK-SIMTK-COORDS   416.430166213   210.866360202   503.524691887
ATOM   1101  N9   DG A  35     415.951 209.989 502.576  1.00  0.00           N  
REMARK-SIMTK-COORDS   415.950615665   209.988626219   502.575806579
ATOM   1102  C4   DG A  35     416.622 208.808 502.802  1.00  0.00           C  
REMARK-SIMTK-COORDS   416.622345144   208.807696972   502.801743783
ATOM   1103  N3   DG A  35     416.459 207.659 502.095  1.00  0.00           N  
REMARK-SIMTK-COORDS   416.458952814   207.658575817   502.095417713
ATOM   1104  C2   DG A  35     417.235 206.675 502.543  1.00  0.00           C  
REMARK-SIMTK-COORDS   417.234749034   206.674822583   502.542944024
ATOM   1105  N1   DG A  35     418.113 206.815 503.598  1.00  0.00           N  
REMARK-SIMTK-COORDS   418.112654943   206.815160884   503.597539386
ATOM   1106  H1'  DG A  35     414.569 209.242 501.180  1.00  0.00           H  
REMARK-SIMTK-COORDS   414.568696436   209.241648796   501.179685893
ATOM   1107 1H2'  DG A  35     412.915 210.533 502.285  1.00  0.00           H  
REMARK-SIMTK-COORDS   412.914580418   210.533061865   502.284806920
ATOM   1108 2H2'  DG A  35     414.060 211.780 502.759  1.00  0.00           H  
REMARK-SIMTK-COORDS   414.059675459   211.779728562   502.759301905
ATOM   1109  H3'  DG A  35     413.009 212.839 500.879  1.00  0.00           H  
REMARK-SIMTK-COORDS   413.009136808   212.839451440   500.878551532
ATOM   1110  H4'  DG A  35     414.700 212.137 498.967  1.00  0.00           H  
REMARK-SIMTK-COORDS   414.700437779   212.136622947   498.966637795
ATOM   1111 1H5'  DG A  35     416.710 213.061 500.325  1.00  0.00           H  
REMARK-SIMTK-COORDS   416.710137120   213.060559147   500.324683249
ATOM   1112 2H5'  DG A  35     415.344 214.121 499.916  1.00  0.00           H  
REMARK-SIMTK-COORDS   415.343778531   214.121063171   499.915775652
ATOM   1113  H21  DG A  35     416.565 205.301 501.168  1.00  0.00           H  
REMARK-SIMTK-COORDS   416.565406380   205.300646621   501.168494011
ATOM   1114  H22  DG A  35     417.808 204.715 502.308  1.00  0.00           H  
REMARK-SIMTK-COORDS   417.807800446   204.714691928   502.307829380
ATOM   1115  H8   DG A  35     416.089 211.899 503.603  1.00  0.00           H  
REMARK-SIMTK-COORDS   416.089489884   211.898932886   503.603141185
ATOM   1116  H1   DG A  35     418.678 205.994 503.859  1.00  0.00           H  
REMARK-SIMTK-COORDS   418.677835805   205.993872422   503.858788031
TER    1117       DG A  35                                                                                                                          
ENDMDL                                                                                                                                              
MODEL        2                                                                                                                                      
ATOM      1  P    DC A   1     422.796 199.064 507.325  1.00  0.00           P  
REMARK-SIMTK-COORDS   422.795763295   199.064473963   507.324797146
ATOM      2  OP1  DC A   1     423.715 200.150 507.742  1.00  0.00           O  
REMARK-SIMTK-COORDS   423.715403992   200.149868941   507.742399505
ATOM      3  OP2  DC A   1     423.434 197.808 506.887  1.00  0.00           O  
REMARK-SIMTK-COORDS   423.433649427   197.807805365   506.887181655
ATOM      4  O5'  DC A   1     421.819 199.608 506.186  1.00  0.00           O  
REMARK-SIMTK-COORDS   421.819323069   199.608039051   506.186284309
ATOM      5  O3'  DC A   1     421.112 198.507 502.168  1.00  0.00           O  
REMARK-SIMTK-COORDS   421.111859489   198.506543914   502.167850566
ATOM      6  C1'  DC A   1     420.523 201.118 503.508  1.00  0.00           C  
REMARK-SIMTK-COORDS   420.523312867   201.118054238   503.507771720
ATOM      7  C2'  DC A   1     421.872 200.416 503.410  1.00  0.00           C  
REMARK-SIMTK-COORDS   421.871943497   200.416445475   503.410008900
ATOM      8  C3'  DC A   1     421.472 198.951 503.474  1.00  0.00           C  
REMARK-SIMTK-COORDS   421.472388283   198.951463400   503.473508116
ATOM      9  C4'  DC A   1     420.281 198.965 504.429  1.00  0.00           C  
REMARK-SIMTK-COORDS   420.281374598   198.965343356   504.429128726
ATOM     10  C5'  DC A   1     420.601 198.873 505.903  1.00  0.00           C  
REMARK-SIMTK-COORDS   420.600971766   198.873484267   505.902671245
ATOM     11  O4'  DC A   1     419.627 200.248 504.171  1.00  0.00           O  
REMARK-SIMTK-COORDS   419.626865032   200.248379788   504.171073031
ATOM     12  N4   DC A   1     420.549 205.929 506.220  1.00  0.00           N  
REMARK-SIMTK-COORDS   420.549460643   205.929495653   506.220134490
ATOM     13  C4   DC A   1     420.564 204.764 505.591  1.00  0.00           C  
REMARK-SIMTK-COORDS   420.564388088   204.764348893   505.591437268
ATOM     14  N3   DC A   1     419.803 204.622 504.501  1.00  0.00           N  
REMARK-SIMTK-COORDS   419.802725443   204.621757649   504.500559294
ATOM     15  C2   DC A   1     419.777 203.450 503.819  1.00  0.00           C  
REMARK-SIMTK-COORDS   419.776935381   203.449797508   503.818564206
ATOM     16  O2   DC A   1     419.082 203.287 502.808  1.00  0.00           O  
REMARK-SIMTK-COORDS   419.082230290   203.286739947   502.807710078
ATOM     17  N1   DC A   1     420.566 202.395 504.271  1.00  0.00           N  
REMARK-SIMTK-COORDS   420.565760205   202.394661092   504.271060107
ATOM     18  C6   DC A   1     421.343 202.532 505.375  1.00  0.00           C  
REMARK-SIMTK-COORDS   421.343197064   202.531591407   505.375095894
ATOM     19  C5   DC A   1     421.387 203.699 506.072  1.00  0.00           C  
REMARK-SIMTK-COORDS   421.387367686   203.698639350   506.072158342
ATOM     20  H1'  DC A   1     420.118 201.326 502.517  1.00  0.00           H  
REMARK-SIMTK-COORDS   420.118031547   201.325836001   502.516819253
ATOM     21 1H2'  DC A   1     422.391 200.646 502.478  1.00  0.00           H  
REMARK-SIMTK-COORDS   422.391208549   200.646420651   502.477549666
ATOM     22 2H2'  DC A   1     422.537 200.683 504.230  1.00  0.00           H  
REMARK-SIMTK-COORDS   422.537491035   200.683239644   504.229887760
ATOM     23  H3'  DC A   1     422.278 198.325 503.859  1.00  0.00           H  
REMARK-SIMTK-COORDS   422.278387947   198.325290726   503.859003025
ATOM     24  H4'  DC A   1     419.658 198.109 504.171  1.00  0.00           H  
REMARK-SIMTK-COORDS   419.657828431   198.108834250   504.170674997
ATOM     25 1H5'  DC A   1     419.776 199.296 506.475  1.00  0.00           H  
REMARK-SIMTK-COORDS   419.775903769   199.296200335   506.475012862
ATOM     26 2H5'  DC A   1     420.730 197.827 506.177  1.00  0.00           H  
REMARK-SIMTK-COORDS   420.729641703   197.827249954   506.176552261
ATOM     27  H41  DC A   1     421.126 206.068 507.063  1.00  0.00           H  
REMARK-SIMTK-COORDS   421.126418937   206.068244338   507.062932763
ATOM     28  H42  DC A   1     419.959 206.697 505.869  1.00  0.00           H  
REMARK-SIMTK-COORDS   419.958699675   206.696757586   505.868875888
ATOM     29  H6   DC A   1     421.946 201.687 505.709  1.00  0.00           H  
REMARK-SIMTK-COORDS   421.946453639   201.686792767   505.709327494
ATOM     30  H5   DC A   1     422.018 203.815 506.954  1.00  0.00           H  
REMARK-SIMTK-COORDS   422.017829073   203.814517323   506.954063515
ATOM     31  P    DA A   2     422.334 198.691 500.933  1.00  0.00           P  
REMARK-SIMTK-COORDS   422.334028361   198.690536766   500.933238060
ATOM     32  OP1  DA A   2     423.638 199.122 501.493  1.00  0.00           O  
REMARK-SIMTK-COORDS   423.638102125   199.122414757   501.493268434
ATOM     33  OP2  DA A   2     422.391 197.647 499.891  1.00  0.00           O  
REMARK-SIMTK-COORDS   422.390640290   197.647219342   499.890867280
ATOM     34  O5'  DA A   2     421.544 199.965 500.389  1.00  0.00           O  
REMARK-SIMTK-COORDS   421.544345748   199.964708560   500.389015121
ATOM     35  O3'  DA A   2     420.095 201.105 496.586  1.00  0.00           O  
REMARK-SIMTK-COORDS   420.095357228   201.105297934   496.585843661
ATOM     36  C1'  DA A   2     420.693 202.850 498.944  1.00  0.00           C  
REMARK-SIMTK-COORDS   420.693265177   202.850336934   498.943533626
ATOM     37  C2'  DA A   2     421.649 201.897 498.238  1.00  0.00           C  
REMARK-SIMTK-COORDS   421.649301042   201.897090187   498.238423660
ATOM     38  C3'  DA A   2     420.719 200.767 497.822  1.00  0.00           C  
REMARK-SIMTK-COORDS   420.719370915   200.767181727   497.822348150
ATOM     39  C4'  DA A   2     419.721 200.707 498.977  1.00  0.00           C  
REMARK-SIMTK-COORDS   419.721204398   200.706617631   498.976766010
ATOM     40  C5'  DA A   2     420.116 199.857 500.161  1.00  0.00           C  
REMARK-SIMTK-COORDS   420.115921948   199.856645559   500.161300743
ATOM     41  O4'  DA A   2     419.596 202.096 499.419  1.00  0.00           O  
REMARK-SIMTK-COORDS   419.595831821   202.096010760   499.418627357
ATOM     42  N6   DA A   2     422.445 206.703 503.261  1.00  0.00           N  
REMARK-SIMTK-COORDS   422.444850158   206.702747714   503.260780809
ATOM     43  C6   DA A   2     421.755 206.351 502.162  1.00  0.00           C  
REMARK-SIMTK-COORDS   421.754515207   206.351139761   502.162175101
ATOM     44  C5   DA A   2     421.828 205.065 501.586  1.00  0.00           C  
REMARK-SIMTK-COORDS   421.827729132   205.065397888   501.585740754
ATOM     45  N7   DA A   2     422.528 203.925 501.935  1.00  0.00           N  
REMARK-SIMTK-COORDS   422.527982007   203.925290899   501.935158792
ATOM     46  C8   DA A   2     422.187 203.061 501.026  1.00  0.00           C  
REMARK-SIMTK-COORDS   422.187463604   203.061072075   501.025649561
ATOM     47  N9   DA A   2     421.298 203.552 500.109  1.00  0.00           N  
REMARK-SIMTK-COORDS   421.298477349   203.551930404   500.108797043
ATOM     48  C4   DA A   2     421.064 204.854 500.474  1.00  0.00           C  
REMARK-SIMTK-COORDS   421.063885885   204.854042650   500.474223567
ATOM     49  N3   DA A   2     420.253 205.734 499.857  1.00  0.00           N  
REMARK-SIMTK-COORDS   420.253265796   205.733512317   499.856967399
ATOM     50  C2   DA A   2     420.278 206.891 500.483  1.00  0.00           C  
REMARK-SIMTK-COORDS   420.277691408   206.890595822   500.483357175
ATOM     51  N1   DA A   2     420.954 207.250 501.570  1.00  0.00           N  
REMARK-SIMTK-COORDS   420.953889588   207.249886599   501.570167719
ATOM     52  H1'  DA A   2     420.311 203.602 498.254  1.00  0.00           H  
REMARK-SIMTK-COORDS   420.310763185   203.601783801   498.253723629
ATOM     53 1H2'  DA A   2     422.127 202.356 497.372  1.00  0.00           H  
REMARK-SIMTK-COORDS   422.126665878   202.356305596   497.371515347
ATOM     54 2H2'  DA A   2     422.438 201.540 498.897  1.00  0.00           H  
REMARK-SIMTK-COORDS   422.438096539   201.539893833   498.897312443
ATOM     55  H3'  DA A   2     421.252 199.821 497.712  1.00  0.00           H  
REMARK-SIMTK-COORDS   421.251748069   199.821112949   497.711915216
ATOM     56  H4'  DA A   2     418.793 200.301 498.573  1.00  0.00           H  
REMARK-SIMTK-COORDS   418.793497387   200.301332335   498.572536459
ATOM     57 1H5'  DA A   2     419.577 200.200 501.044  1.00  0.00           H  
REMARK-SIMTK-COORDS   419.576624037   200.199543447   501.043556829
ATOM     58 2H5'  DA A   2     419.853 198.819 499.961  1.00  0.00           H  
REMARK-SIMTK-COORDS   419.853059852   198.818614320   499.961389103
ATOM     59  H61  DA A   2     422.356 207.655 503.640  1.00  0.00           H  
REMARK-SIMTK-COORDS   422.356024485   207.654713818   503.640385257
ATOM     60  H62  DA A   2     423.063 206.019 503.719  1.00  0.00           H  
REMARK-SIMTK-COORDS   423.063415141   206.018656728   503.719421065
ATOM     61  H8   DA A   2     422.573 202.042 500.997  1.00  0.00           H  
REMARK-SIMTK-COORDS   422.572706939   202.042028263   500.996974095
ATOM     62  H2   DA A   2     419.650 207.669 500.048  1.00  0.00           H  
REMARK-SIMTK-COORDS   419.650299640   207.668794548   500.047929441
ATOM     63  P    DC A   3     421.317 201.345 495.377  1.00  0.00           P  
REMARK-SIMTK-COORDS   421.316781061   201.345479199   495.376899151
ATOM     64  OP1  DC A   3     422.734 201.084 495.727  1.00  0.00           O  
REMARK-SIMTK-COORDS   422.733675936   201.084422193   495.726857937
ATOM     65  OP2  DC A   3     420.887 200.897 494.038  1.00  0.00           O  
REMARK-SIMTK-COORDS   420.887244362   200.897271220   494.038157267
ATOM     66  O5'  DC A   3     421.005 202.899 495.560  1.00  0.00           O  
REMARK-SIMTK-COORDS   421.004887352   202.899271520   495.560097780
ATOM     67  O3'  DC A   3     419.729 205.956 492.936  1.00  0.00           O  
REMARK-SIMTK-COORDS   419.729052749   205.956304302   492.935521122
ATOM     68  C1'  DC A   3     421.146 206.233 495.558  1.00  0.00           C  
REMARK-SIMTK-COORDS   421.145719397   206.233095234   495.558154223
ATOM     69  C2'  DC A   3     421.612 205.449 494.338  1.00  0.00           C  
REMARK-SIMTK-COORDS   421.611729965   205.449184323   494.337935049
ATOM     70  C3'  DC A   3     420.298 204.945 493.764  1.00  0.00           C  
REMARK-SIMTK-COORDS   420.297698469   204.945121016   493.764271028
ATOM     71  C4'  DC A   3     419.460 204.683 495.014  1.00  0.00           C  
REMARK-SIMTK-COORDS   419.459987947   204.682746019   495.013797916
ATOM     72  C5'  DC A   3     419.622 203.327 495.659  1.00  0.00           C  
REMARK-SIMTK-COORDS   419.622116411   203.326528274   495.659007795
ATOM     73  O4'  DC A   3     419.897 205.708 495.962  1.00  0.00           O  
REMARK-SIMTK-COORDS   419.896521903   205.707763259   495.962447357
ATOM     74  N4   DC A   3     424.545 206.082 499.909  1.00  0.00           N  
REMARK-SIMTK-COORDS   424.545486366   206.081924429   499.908590517
ATOM     75  C4   DC A   3     423.737 206.087 498.860  1.00  0.00           C  
REMARK-SIMTK-COORDS   423.737301768   206.087029078   498.859847651
ATOM     76  N3   DC A   3     423.096 207.222 498.558  1.00  0.00           N  
REMARK-SIMTK-COORDS   423.095798880   207.221910886   498.558194992
ATOM     77  C2   DC A   3     422.254 207.284 497.497  1.00  0.00           C  
REMARK-SIMTK-COORDS   422.253887264   207.283997016   497.496779361
ATOM     78  O2   DC A   3     421.646 208.318 497.193  1.00  0.00           O  
REMARK-SIMTK-COORDS   421.645586300   208.317881766   497.193330420
ATOM     79  N1   DC A   3     422.073 206.143 496.718  1.00  0.00           N  
REMARK-SIMTK-COORDS   422.073007883   206.143069199   496.718398757
ATOM     80  C6   DC A   3     422.722 204.989 497.016  1.00  0.00           C  
REMARK-SIMTK-COORDS   422.721744939   204.988611625   497.015755347
ATOM     81  C5   DC A   3     423.573 204.905 498.073  1.00  0.00           C  
REMARK-SIMTK-COORDS   423.573269968   204.904641001   498.072969639
ATOM     82  H1'  DC A   3     421.004 207.287 495.315  1.00  0.00           H  
REMARK-SIMTK-COORDS   421.003942665   207.286772818   495.315098863
ATOM     83 1H2'  DC A   3     422.143 206.078 493.621  1.00  0.00           H  
REMARK-SIMTK-COORDS   422.143089527   206.077792978   493.620639312
ATOM     84 2H2'  DC A   3     422.272 204.625 494.603  1.00  0.00           H  
REMARK-SIMTK-COORDS   422.272294813   204.624827018   494.603308592
ATOM     85  H3'  DC A   3     420.431 204.032 493.181  1.00  0.00           H  
REMARK-SIMTK-COORDS   420.430608542   204.032499897   493.181354563
ATOM     86  H4'  DC A   3     418.415 204.789 494.722  1.00  0.00           H  
REMARK-SIMTK-COORDS   418.414516307   204.788846843   494.722340090
ATOM     87 1H5'  DC A   3     419.332 203.392 496.707  1.00  0.00           H  
REMARK-SIMTK-COORDS   419.332229655   203.391751450   496.707202723
ATOM     88 2H5'  DC A   3     418.978 202.609 495.152  1.00  0.00           H  
REMARK-SIMTK-COORDS   418.978050364   202.609495290   495.151843494
ATOM     89  H41  DC A   3     425.053 205.222 500.164  1.00  0.00           H  
REMARK-SIMTK-COORDS   425.053023481   205.222053771   500.164460657
ATOM     90  H42  DC A   3     424.665 206.937 500.471  1.00  0.00           H  
REMARK-SIMTK-COORDS   424.664826029   206.936602588   500.471045217
ATOM     91  H6   DC A   3     422.557 204.110 496.392  1.00  0.00           H  
REMARK-SIMTK-COORDS   422.556793744   204.109527569   496.391803165
ATOM     92  H5   DC A   3     424.103 203.981 498.309  1.00  0.00           H  
REMARK-SIMTK-COORDS   424.102766407   203.981253077   498.308881197
ATOM     93  P    DG A   4     420.626 206.679 491.573  1.00  0.00           P  
REMARK-SIMTK-COORDS   420.625510413   206.678792834   491.573101055
ATOM     94  OP1  DG A   4     421.845 205.854 491.400  1.00  0.00           O  
REMARK-SIMTK-COORDS   421.845120407   205.854235655   491.399861569
ATOM     95  OP2  DG A   4     419.931 207.074 490.332  1.00  0.00           O  
REMARK-SIMTK-COORDS   419.930867059   207.074354328   490.332050002
ATOM     96  O5'  DG A   4     420.979 207.972 492.437  1.00  0.00           O  
REMARK-SIMTK-COORDS   420.979111013   207.971819217   492.437064821
ATOM     97  O3'  DG A   4     420.794 212.129 491.696  1.00  0.00           O  
REMARK-SIMTK-COORDS   420.794050734   212.128607921   491.696290656
ATOM     98  C1'  DG A   4     422.440 210.678 493.733  1.00  0.00           C  
REMARK-SIMTK-COORDS   422.439530157   210.678149505   493.732749310
ATOM     99  C2'  DG A   4     422.439 210.460 492.225  1.00  0.00           C  
REMARK-SIMTK-COORDS   422.438674044   210.460270602   492.225162811
ATOM    100  C3'  DG A   4     420.985 210.726 491.868  1.00  0.00           C  
REMARK-SIMTK-COORDS   420.985384871   210.725979503   491.867806743
ATOM    101  C4'  DG A   4     420.232 210.185 493.080  1.00  0.00           C  
REMARK-SIMTK-COORDS   420.231926275   210.184891747   493.080452687
ATOM    102  C5'  DG A   4     419.898 208.712 493.061  1.00  0.00           C  
REMARK-SIMTK-COORDS   419.897880875   208.712003826   493.060937511
ATOM    103  O4'  DG A   4     421.127 210.446 494.207  1.00  0.00           O  
REMARK-SIMTK-COORDS   421.127341710   210.446304172   494.207390459
ATOM    104  N2   DG A   4     425.124 212.516 497.885  1.00  0.00           N  
REMARK-SIMTK-COORDS   425.124307366   212.515565614   497.884980925
ATOM    105  O6   DG A   4     426.384 208.125 497.518  1.00  0.00           O  
REMARK-SIMTK-COORDS   426.384040985   208.125092526   497.518371768
ATOM    106  C6   DG A   4     425.684 209.020 497.044  1.00  0.00           C  
REMARK-SIMTK-COORDS   425.683922886   209.020438313   497.044445013
ATOM    107  C5   DG A   4     424.813 208.976 495.933  1.00  0.00           C  
REMARK-SIMTK-COORDS   424.812550309   208.975621832   495.933035855
ATOM    108  N7   DG A   4     424.503 207.920 495.072  1.00  0.00           N  
REMARK-SIMTK-COORDS   424.503161233   207.920459844   495.071877577
ATOM    109  C8   DG A   4     423.643 208.439 494.234  1.00  0.00           C  
REMARK-SIMTK-COORDS   423.642760196   208.439190459   494.233911824
ATOM    110  N9   DG A   4     423.356 209.767 494.470  1.00  0.00           N  
REMARK-SIMTK-COORDS   423.355992742   209.766843072   494.470284338
ATOM    111  C4   DG A   4     424.112 210.111 495.569  1.00  0.00           C  
REMARK-SIMTK-COORDS   424.111721108   210.111159674   495.569001187
ATOM    112  N3   DG A   4     424.144 211.338 496.152  1.00  0.00           N  
REMARK-SIMTK-COORDS   424.144169965   211.337896364   496.152288565
ATOM    113  C2   DG A   4     424.971 211.382 497.194  1.00  0.00           C  
REMARK-SIMTK-COORDS   424.970640727   211.382367506   497.193592746
ATOM    114  N1   DG A   4     425.701 210.296 497.634  1.00  0.00           N  
REMARK-SIMTK-COORDS   425.701365944   210.296173116   497.633978262
ATOM    115  H1'  DG A   4     422.709 211.706 493.978  1.00  0.00           H  
REMARK-SIMTK-COORDS   422.708525720   211.706186661   493.978289518
ATOM    116 1H2'  DG A   4     423.107 211.149 491.708  1.00  0.00           H  
REMARK-SIMTK-COORDS   423.107330856   211.149056838   491.707941786
ATOM    117 2H2'  DG A   4     422.735 209.448 491.954  1.00  0.00           H  
REMARK-SIMTK-COORDS   422.735483519   209.448225155   491.953972567
ATOM    118  H3'  DG A   4     420.688 210.207 490.955  1.00  0.00           H  
REMARK-SIMTK-COORDS   420.687872478   210.206743517   490.955391614
ATOM    119  H4'  DG A   4     419.294 210.737 493.144  1.00  0.00           H  
REMARK-SIMTK-COORDS   419.294351540   210.737152132   493.143730504
ATOM    120 1H5'  DG A   4     419.756 208.363 494.084  1.00  0.00           H  
REMARK-SIMTK-COORDS   419.755680957   208.363132343   494.083568369
ATOM    121 2H5'  DG A   4     418.977 208.561 492.500  1.00  0.00           H  
REMARK-SIMTK-COORDS   418.976666668   208.560599525   492.500242297
ATOM    122  H21  DG A   4     424.608 213.361 497.608  1.00  0.00           H  
REMARK-SIMTK-COORDS   424.608263644   213.360883304   497.608058772
ATOM    123  H22  DG A   4     425.760 212.542 498.694  1.00  0.00           H  
REMARK-SIMTK-COORDS   425.760494262   212.542490762   498.694349363
ATOM    124  H8   DG A   4     423.191 207.871 493.420  1.00  0.00           H  
REMARK-SIMTK-COORDS   423.191486949   207.870848806   493.420406924
ATOM    125  H1   DG A   4     426.304 210.433 498.457  1.00  0.00           H  
REMARK-SIMTK-COORDS   426.304075913   210.432650743   498.457401938
ATOM    126  P    DA A   5     421.851 212.633 490.425  1.00  0.00           P  
REMARK-SIMTK-COORDS   421.850529689   212.632549490   490.424510746
ATOM    127  OP1  DA A   5     422.662 211.647 489.669  1.00  0.00           O  
REMARK-SIMTK-COORDS   422.661797642   211.647074318   489.668571600
ATOM    128  OP2  DA A   5     421.237 213.713 489.628  1.00  0.00           O  
REMARK-SIMTK-COORDS   421.236540064   213.712757557   489.628005710
ATOM    129  O5'  DA A   5     422.732 213.253 491.599  1.00  0.00           O  
REMARK-SIMTK-COORDS   422.732455580   213.253235145   491.599349902
ATOM    130  O3'  DA A   5     424.017 217.169 492.539  1.00  0.00           O  
REMARK-SIMTK-COORDS   424.017070103   217.168744205   492.539126112
ATOM    131  C1'  DA A   5     425.199 214.565 493.426  1.00  0.00           C  
REMARK-SIMTK-COORDS   425.198638918   214.565207402   493.426170785
ATOM    132  C2'  DA A   5     424.977 215.035 491.994  1.00  0.00           C  
REMARK-SIMTK-COORDS   424.977456400   215.034856932   491.994258912
ATOM    133  C3'  DA A   5     423.695 215.844 492.121  1.00  0.00           C  
REMARK-SIMTK-COORDS   423.695432400   215.844058908   492.121493435
ATOM    134  C4'  DA A   5     422.913 215.076 493.185  1.00  0.00           C  
REMARK-SIMTK-COORDS   422.913343205   215.075857154   493.184925405
ATOM    135  C5'  DA A   5     422.062 213.929 492.694  1.00  0.00           C  
REMARK-SIMTK-COORDS   422.062183030   213.928704188   492.694065518
ATOM    136  O4'  DA A   5     423.944 214.545 494.078  1.00  0.00           O  
REMARK-SIMTK-COORDS   423.944086325   214.545297474   494.077924870
ATOM    137  N6   DA A   5     428.219 209.519 494.826  1.00  0.00           N  
REMARK-SIMTK-COORDS   428.219339607   209.518928577   494.825520407
ATOM    138  C6   DA A   5     427.883 210.811 494.987  1.00  0.00           C  
REMARK-SIMTK-COORDS   427.883426637   210.810534112   494.986897663
ATOM    139  C5   DA A   5     426.952 211.473 494.159  1.00  0.00           C  
REMARK-SIMTK-COORDS   426.952238279   211.472936457   494.159322666
ATOM    140  N7   DA A   5     426.194 211.049 493.083  1.00  0.00           N  
REMARK-SIMTK-COORDS   426.194489055   211.049242228   493.082944334
ATOM    141  C8   DA A   5     425.525 212.109 492.738  1.00  0.00           C  
REMARK-SIMTK-COORDS   425.525443589   212.109193248   492.738102343
ATOM    142  N9   DA A   5     425.782 213.199 493.525  1.00  0.00           N  
REMARK-SIMTK-COORDS   425.781535822   213.198876173   493.524782005
ATOM    143  C4   DA A   5     426.708 212.784 494.449  1.00  0.00           C  
REMARK-SIMTK-COORDS   426.707671112   212.784337323   494.449172055
ATOM    144  N3   DA A   5     427.259 213.524 495.429  1.00  0.00           N  
REMARK-SIMTK-COORDS   427.258635090   213.524020042   495.429419560
ATOM    145  C2   DA A   5     428.110 212.798 496.122  1.00  0.00           C  
REMARK-SIMTK-COORDS   428.109957995   212.798031229   496.122234509
ATOM    146  N1   DA A   5     428.449 211.521 495.974  1.00  0.00           N  
REMARK-SIMTK-COORDS   428.449145232   211.521141746   495.973923125
ATOM    147  H1'  DA A   5     425.847 215.253 493.967  1.00  0.00           H  
REMARK-SIMTK-COORDS   425.847390204   215.252909170   493.967471115
ATOM    148 1H2'  DA A   5     425.800 215.652 491.630  1.00  0.00           H  
REMARK-SIMTK-COORDS   425.800191921   215.651613544   491.629562403
ATOM    149 2H2'  DA A   5     424.856 214.205 491.301  1.00  0.00           H  
REMARK-SIMTK-COORDS   424.856121859   214.205144724   491.300877645
ATOM    150  H3'  DA A   5     423.145 215.885 491.180  1.00  0.00           H  
REMARK-SIMTK-COORDS   423.144583317   215.885303658   491.180466783
ATOM    151  H4'  DA A   5     422.253 215.793 493.673  1.00  0.00           H  
REMARK-SIMTK-COORDS   422.253243702   215.793231369   493.672717249
ATOM    152 1H5'  DA A   5     421.899 213.228 493.512  1.00  0.00           H  
REMARK-SIMTK-COORDS   421.898749851   213.228425824   493.512415572
ATOM    153 2H5'  DA A   5     421.102 214.314 492.355  1.00  0.00           H  
REMARK-SIMTK-COORDS   421.101523819   214.314341905   492.354967552
ATOM    154  H61  DA A   5     428.905 209.084 495.457  1.00  0.00           H  
REMARK-SIMTK-COORDS   428.905164534   209.083856985   495.456856989
ATOM    155  H62  DA A   5     427.791 208.968 494.068  1.00  0.00           H  
REMARK-SIMTK-COORDS   427.790805573   208.967594461   494.068326064
ATOM    156  H8   DA A   5     424.826 212.128 491.902  1.00  0.00           H  
REMARK-SIMTK-COORDS   424.826148541   212.127631239   491.902440045
ATOM    157  H2   DA A   5     428.610 213.320 496.939  1.00  0.00           H  
REMARK-SIMTK-COORDS   428.609828505   213.319866891   496.938707420
ATOM    158  P    DT A   6     425.082 218.012 491.451  1.00  0.00           P  
REMARK-SIMTK-COORDS   425.081697584   218.011536565   491.450948564
ATOM    159  OP1  DT A   6     425.383 217.279 490.198  1.00  0.00           O  
REMARK-SIMTK-COORDS   425.383165950   217.279121399   490.197758296
ATOM    160  OP2  DT A   6     424.853 219.464 491.312  1.00  0.00           O  
REMARK-SIMTK-COORDS   424.853071783   219.463562509   491.311675802
ATOM    161  O5'  DT A   6     426.240 217.740 492.514  1.00  0.00           O  
REMARK-SIMTK-COORDS   426.239665419   217.739582229   492.513610943
ATOM    162  O3'  DT A   6     428.997 220.223 494.536  1.00  0.00           O  
REMARK-SIMTK-COORDS   428.997325471   220.223062060   494.536288616
ATOM    163  C1'  DT A   6     429.177 217.278 494.027  1.00  0.00           C  
REMARK-SIMTK-COORDS   429.177350414   217.278385192   494.026780848
ATOM    164  C2'  DT A   6     429.019 218.384 492.992  1.00  0.00           C  
REMARK-SIMTK-COORDS   429.019239196   218.383533377   492.991518402
ATOM    165  C3'  DT A   6     428.159 219.393 493.735  1.00  0.00           C  
REMARK-SIMTK-COORDS   428.159242141   219.393392006   493.734868667
ATOM    166  C4'  DT A   6     427.247 218.506 494.579  1.00  0.00           C  
REMARK-SIMTK-COORDS   427.247006788   218.506367646   494.579169824
ATOM    167  C5'  DT A   6     425.981 218.018 493.913  1.00  0.00           C  
REMARK-SIMTK-COORDS   425.981246474   218.018444201   493.913461524
ATOM    168  O4'  DT A   6     428.077 217.348 494.912  1.00  0.00           O  
REMARK-SIMTK-COORDS   428.076971865   217.347979939   494.912361799
ATOM    169  O4   DT A   6     429.368 212.170 491.950  1.00  0.00           O  
REMARK-SIMTK-COORDS   429.368387797   212.169887127   491.950468194
ATOM    170  C4   DT A   6     429.288 213.327 492.379  1.00  0.00           C  
REMARK-SIMTK-COORDS   429.288346922   213.326626953   492.379041915
ATOM    171  N3   DT A   6     430.055 213.740 493.444  1.00  0.00           N  
REMARK-SIMTK-COORDS   430.055011113   213.739547457   493.444333272
ATOM    172  C2   DT A   6     430.064 214.996 494.017  1.00  0.00           C  
REMARK-SIMTK-COORDS   430.064170290   214.995883187   494.017288455
ATOM    173  O2   DT A   6     430.782 215.270 494.962  1.00  0.00           O  
REMARK-SIMTK-COORDS   430.781514126   215.269661860   494.962192714
ATOM    174  N1   DT A   6     429.205 215.909 493.444  1.00  0.00           N  
REMARK-SIMTK-COORDS   429.204886733   215.909292421   493.443761350
ATOM    175  C6   DT A   6     428.402 215.587 492.378  1.00  0.00           C  
REMARK-SIMTK-COORDS   428.401774695   215.587196611   492.377814661
ATOM    176  C5   DT A   6     428.425 214.351 491.841  1.00  0.00           C  
REMARK-SIMTK-COORDS   428.424703710   214.350879637   491.840950992
ATOM    177  C7   DT A   6     427.566 213.945 490.683  1.00  0.00           C  
REMARK-SIMTK-COORDS   427.565907462   213.944731905   490.682805913
ATOM    178  H1'  DT A   6     430.087 217.419 494.611  1.00  0.00           H  
REMARK-SIMTK-COORDS   430.087388555   217.418975918   494.611490888
ATOM    179 1H2'  DT A   6     429.977 218.818 492.699  1.00  0.00           H  
REMARK-SIMTK-COORDS   429.977173487   218.817798251   492.699044623
ATOM    180 2H2'  DT A   6     428.527 218.034 492.085  1.00  0.00           H  
REMARK-SIMTK-COORDS   428.527172634   218.033918993   492.085332284
ATOM    181  H3'  DT A   6     427.580 220.017 493.053  1.00  0.00           H  
REMARK-SIMTK-COORDS   427.579568743   220.017068757   493.052919943
ATOM    182  H4'  DT A   6     426.958 219.090 495.454  1.00  0.00           H  
REMARK-SIMTK-COORDS   426.957549915   219.089666494   495.453564569
ATOM    183 1H5'  DT A   6     425.640 217.111 494.412  1.00  0.00           H  
REMARK-SIMTK-COORDS   425.640465693   217.111457548   494.412353967
ATOM    184 2H5'  DT A   6     425.213 218.785 494.001  1.00  0.00           H  
REMARK-SIMTK-COORDS   425.212502481   218.784713016   494.000735664
ATOM    185  H3   DT A   6     430.685 213.038 493.859  1.00  0.00           H  
REMARK-SIMTK-COORDS   430.685438317   213.038223894   493.859066682
ATOM    186  H6   DT A   6     427.735 216.341 491.960  1.00  0.00           H  
REMARK-SIMTK-COORDS   427.735004991   216.341086511   491.959918526
ATOM    187  H71  DT A   6     427.683 212.875 490.499  1.00  0.00           H  
REMARK-SIMTK-COORDS   427.682860581   212.875203307   490.499239718
ATOM    188  H72  DT A   6     426.522 214.160 490.911  1.00  0.00           H  
REMARK-SIMTK-COORDS   426.521717570   214.159969202   490.910681700
ATOM    189  H73  DT A   6     427.866 214.500 489.794  1.00  0.00           H  
REMARK-SIMTK-COORDS   427.865556741   214.500432720   489.794379825
ATOM    190  P    DG A   7     430.298 221.114 493.751  1.00  0.00           P  
REMARK-SIMTK-COORDS   430.297906670   221.113641630   493.751185243
ATOM    191  OP1  DG A   7     430.172 220.985 492.280  1.00  0.00           O  
REMARK-SIMTK-COORDS   430.172244178   220.984762244   492.279806964
ATOM    192  OP2  DG A   7     430.639 222.458 494.256  1.00  0.00           O  
REMARK-SIMTK-COORDS   430.638792585   222.458467820   494.255610967
ATOM    193  O5'  DG A   7     431.353 220.045 494.288  1.00  0.00           O  
REMARK-SIMTK-COORDS   431.353274091   220.045208337   494.287873148
ATOM    194  O3'  DG A   7     435.034 220.343 496.343  1.00  0.00           O  
REMARK-SIMTK-COORDS   435.034227127   220.343159685   496.343036340
ATOM    195  C1'  DG A   7     434.009 218.066 494.693  1.00  0.00           C  
REMARK-SIMTK-COORDS   434.009264859   218.065968720   494.693051595
ATOM    196  C2'  DG A   7     434.196 219.512 494.252  1.00  0.00           C  
REMARK-SIMTK-COORDS   434.196122067   219.511810130   494.251558674
ATOM    197  C3'  DG A   7     433.869 220.276 495.524  1.00  0.00           C  
REMARK-SIMTK-COORDS   433.868856765   220.276089320   495.524008571
ATOM    198  C4'  DG A   7     432.767 219.429 496.156  1.00  0.00           C  
REMARK-SIMTK-COORDS   432.767157823   219.429116951   496.156371796
ATOM    199  C5'  DG A   7     431.356 219.715 495.701  1.00  0.00           C  
REMARK-SIMTK-COORDS   431.355659224   219.715007118   495.701064736
ATOM    200  O4'  DG A   7     433.109 218.056 495.784  1.00  0.00           O  
REMARK-SIMTK-COORDS   433.109372902   218.056310477   495.784370147
ATOM    201  N2   DG A   7     435.750 213.104 494.272  1.00  0.00           N  
REMARK-SIMTK-COORDS   435.750225143   213.104412435   494.272135307
ATOM    202  O6   DG A   7     432.620 213.539 490.954  1.00  0.00           O  
REMARK-SIMTK-COORDS   432.620275503   213.538742949   490.953648114
ATOM    203  C6   DG A   7     433.198 214.107 491.881  1.00  0.00           C  
REMARK-SIMTK-COORDS   433.198307126   214.106804814   491.880794899
ATOM    204  C5   DG A   7     433.049 215.434 492.344  1.00  0.00           C  
REMARK-SIMTK-COORDS   433.049383933   215.433513955   492.343605592
ATOM    205  N7   DG A   7     432.218 216.459 491.889  1.00  0.00           N  
REMARK-SIMTK-COORDS   432.217732972   216.459162636   491.888541351
ATOM    206  C8   DG A   7     432.491 217.462 492.683  1.00  0.00           C  
REMARK-SIMTK-COORDS   432.490893657   217.462404382   492.682548429
ATOM    207  N9   DG A   7     433.448 217.183 493.635  1.00  0.00           N  
REMARK-SIMTK-COORDS   433.447952243   217.183128936   493.634815769
ATOM    208  C4   DG A   7     433.807 215.872 493.415  1.00  0.00           C  
REMARK-SIMTK-COORDS   433.806577570   215.871675744   493.414960362
ATOM    209  N3   DG A   7     434.732 215.176 494.126  1.00  0.00           N  
REMARK-SIMTK-COORDS   434.732146826   215.176121979   494.126076746
ATOM    210  C2   DG A   7     434.878 213.930 493.685  1.00  0.00           C  
REMARK-SIMTK-COORDS   434.878277903   213.929662897   493.685246320
ATOM    211  N1   DG A   7     434.158 213.405 492.630  1.00  0.00           N  
REMARK-SIMTK-COORDS   434.157851026   213.404669957   492.630218107
ATOM    212  H1'  DG A   7     434.953 217.636 495.032  1.00  0.00           H  
REMARK-SIMTK-COORDS   434.952696606   217.636482606   495.032149249
ATOM    213 1H2'  DG A   7     435.214 219.713 493.918  1.00  0.00           H  
REMARK-SIMTK-COORDS   435.214455020   219.713401712   493.917785053
ATOM    214 2H2'  DG A   7     433.524 219.786 493.440  1.00  0.00           H  
REMARK-SIMTK-COORDS   433.523906357   219.785934434   493.439858048
ATOM    215  H3'  DG A   7     433.517 221.287 495.314  1.00  0.00           H  
REMARK-SIMTK-COORDS   433.516639244   221.287199764   495.313724265
ATOM    216  H4'  DG A   7     432.811 219.603 497.231  1.00  0.00           H  
REMARK-SIMTK-COORDS   432.810868947   219.603109070   497.231480200
ATOM    217 1H5'  DG A   7     430.738 218.834 495.874  1.00  0.00           H  
REMARK-SIMTK-COORDS   430.737936525   218.833927855   495.873760998
ATOM    218 2H5'  DG A   7     430.956 220.550 496.275  1.00  0.00           H  
REMARK-SIMTK-COORDS   430.955927784   220.549860663   496.274800158
ATOM    219  H21  DG A   7     436.318 213.434 495.064  1.00  0.00           H  
REMARK-SIMTK-COORDS   436.317884399   213.434397063   495.063603636
ATOM    220  H22  DG A   7     435.854 212.138 493.931  1.00  0.00           H  
REMARK-SIMTK-COORDS   435.854478312   212.138375434   493.930902556
ATOM    221  H8   DG A   7     432.004 218.434 492.599  1.00  0.00           H  
REMARK-SIMTK-COORDS   432.003575817   218.433982823   492.598842655
ATOM    222  H1   DG A   7     434.338 212.424 492.375  1.00  0.00           H  
REMARK-SIMTK-COORDS   434.338076711   212.423810186   492.374591795
ATOM    223  P    DC A   8     436.178 221.187 495.346  1.00  0.00           P  
REMARK-SIMTK-COORDS   436.178151171   221.187285490   495.346019962
ATOM    224  OP1  DC A   8     435.879 221.735 494.001  1.00  0.00           O  
REMARK-SIMTK-COORDS   435.879407163   221.735091837   494.001076385
ATOM    225  OP2  DC A   8     437.022 222.030 496.216  1.00  0.00           O  
REMARK-SIMTK-COORDS   437.021938987   222.029636565   496.215553623
ATOM    226  O5'  DC A   8     436.825 219.737 495.194  1.00  0.00           O  
REMARK-SIMTK-COORDS   436.825276022   219.737025517   495.194081030
ATOM    227  O3'  DC A   8     440.542 218.061 496.306  1.00  0.00           O  
REMARK-SIMTK-COORDS   440.542214076   218.060948906   496.306171267
ATOM    228  C1'  DC A   8     438.622 217.100 494.220  1.00  0.00           C  
REMARK-SIMTK-COORDS   438.622469824   217.099726629   494.219931650
ATOM    229  C2'  DC A   8     439.272 218.475 494.310  1.00  0.00           C  
REMARK-SIMTK-COORDS   439.272400641   218.474537485   494.309942992
ATOM    230  C3'  DC A   8     439.360 218.686 495.812  1.00  0.00           C  
REMARK-SIMTK-COORDS   439.359768211   218.686028135   495.812436790
ATOM    231  C4'  DC A   8     438.091 218.009 496.325  1.00  0.00           C  
REMARK-SIMTK-COORDS   438.090575110   218.009092919   496.325100993
ATOM    232  C5'  DC A   8     436.839 218.855 496.346  1.00  0.00           C  
REMARK-SIMTK-COORDS   436.839168425   218.854945583   496.345657772
ATOM    233  O4'  DC A   8     437.883 216.889 495.407  1.00  0.00           O  
REMARK-SIMTK-COORDS   437.883382943   216.888682110   495.407000222
ATOM    234  N4   DC A   8     435.212 216.370 489.937  1.00  0.00           N  
REMARK-SIMTK-COORDS   435.211525896   216.369956443   489.937355206
ATOM    235  C4   DC A   8     436.018 216.575 490.967  1.00  0.00           C  
REMARK-SIMTK-COORDS   436.018118940   216.575188474   490.967082099
ATOM    236  N3   DC A   8     436.817 215.575 491.357  1.00  0.00           N  
REMARK-SIMTK-COORDS   436.817130454   215.575125025   491.356864988
ATOM    237  C2   DC A   8     437.662 215.728 492.407  1.00  0.00           C  
REMARK-SIMTK-COORDS   437.661620242   215.728436021   492.406915337
ATOM    238  O2   DC A   8     438.411 214.822 492.792  1.00  0.00           O  
REMARK-SIMTK-COORDS   438.411306039   214.822444513   492.791856364
ATOM    239  N1   DC A   8     437.688 216.952 493.071  1.00  0.00           N  
REMARK-SIMTK-COORDS   437.688167666   216.952488015   493.071220951
ATOM    240  C6   DC A   8     436.883 217.973 492.681  1.00  0.00           C  
REMARK-SIMTK-COORDS   436.882986812   217.972936327   492.680808304
ATOM    241  C5   DC A   8     436.031 217.843 491.628  1.00  0.00           C  
REMARK-SIMTK-COORDS   436.031240120   217.842671432   491.628474407
ATOM    242  H1'  DC A   8     439.376 216.315 494.150  1.00  0.00           H  
REMARK-SIMTK-COORDS   439.376368456   216.314778746   494.149884004
ATOM    243 1H2'  DC A   8     440.261 218.496 493.848  1.00  0.00           H  
REMARK-SIMTK-COORDS   440.261304934   218.495622462   493.847743120
ATOM    244 2H2'  DC A   8     438.672 219.248 493.834  1.00  0.00           H  
REMARK-SIMTK-COORDS   438.671665068   219.248141935   493.833511541
ATOM    245  H3'  DC A   8     439.374 219.745 496.075  1.00  0.00           H  
REMARK-SIMTK-COORDS   439.374048727   219.744876979   496.075056654
ATOM    246  H4'  DC A   8     438.293 217.690 497.348  1.00  0.00           H  
REMARK-SIMTK-COORDS   438.292664719   217.690380204   497.348232458
ATOM    247 1H5'  DC A   8     435.966 218.204 496.320  1.00  0.00           H  
REMARK-SIMTK-COORDS   435.966247436   218.203540968   496.319543169
ATOM    248 2H5'  DC A   8     436.821 219.444 497.261  1.00  0.00           H  
REMARK-SIMTK-COORDS   436.820531732   219.444481705   497.261230180
ATOM    249  H41  DC A   8     434.585 217.122 489.615  1.00  0.00           H  
REMARK-SIMTK-COORDS   434.585239457   217.122381041   489.614766426
ATOM    250  H42  DC A   8     435.207 215.457 489.460  1.00  0.00           H  
REMARK-SIMTK-COORDS   435.207432594   215.457037979   489.460243980
ATOM    251  H6   DC A   8     436.921 218.918 493.223  1.00  0.00           H  
REMARK-SIMTK-COORDS   436.921340540   218.918441984   493.222898743
ATOM    252  H5   DC A   8     435.390 218.664 491.307  1.00  0.00           H  
REMARK-SIMTK-COORDS   435.389846891   218.663549291   491.306853097
ATOM    253  P    DC A   9     441.967 218.669 495.563  1.00  0.00           P  
REMARK-SIMTK-COORDS   441.966656770   218.669005713   495.562519444
ATOM    254  OP1  DC A   9     441.777 219.822 494.650  1.00  0.00           O  
REMARK-SIMTK-COORDS   441.776567739   219.822166817   494.650215422
ATOM    255  OP2  DC A   9     443.142 218.734 496.452  1.00  0.00           O  
REMARK-SIMTK-COORDS   443.142043824   218.734166748   496.452374103
ATOM    256  O5'  DC A   9     441.999 217.321 494.710  1.00  0.00           O  
REMARK-SIMTK-COORDS   441.999431080   217.320782704   494.710269152
ATOM    257  O3'  DC A   9     444.889 214.290 494.140  1.00  0.00           O  
REMARK-SIMTK-COORDS   444.889005221   214.289804745   494.140058757
ATOM    258  C1'  DC A   9     442.567 214.994 492.387  1.00  0.00           C  
REMARK-SIMTK-COORDS   442.566860217   214.993946453   492.386893324
ATOM    259  C2'  DC A   9     443.694 215.915 492.836  1.00  0.00           C  
REMARK-SIMTK-COORDS   443.694430194   215.914668550   492.835751616
ATOM    260  C3'  DC A   9     443.992 215.394 494.232  1.00  0.00           C  
REMARK-SIMTK-COORDS   443.991824926   215.393995785   494.232284911
ATOM    261  C4'  DC A   9     442.613 214.978 494.740  1.00  0.00           C  
REMARK-SIMTK-COORDS   442.613170357   214.978059376   494.740443827
ATOM    262  C5'  DC A   9     441.783 216.059 495.392  1.00  0.00           C  
REMARK-SIMTK-COORDS   441.782941360   216.058788484   495.392097423
ATOM    263  O4'  DC A   9     441.914 214.508 493.544  1.00  0.00           O  
REMARK-SIMTK-COORDS   441.914320572   214.508321501   493.543734461
ATOM    264  N4   DC A   9     438.759 217.326 489.136  1.00  0.00           N  
REMARK-SIMTK-COORDS   438.759029832   217.326033785   489.135838043
ATOM    265  C4   DC A   9     439.673 216.794 489.932  1.00  0.00           C  
REMARK-SIMTK-COORDS   439.673397766   216.794439298   489.932323187
ATOM    266  N3   DC A   9     440.066 215.537 489.698  1.00  0.00           N  
REMARK-SIMTK-COORDS   440.065926616   215.536907140   489.697779006
ATOM    267  C2   DC A   9     440.997 214.941 490.483  1.00  0.00           C  
REMARK-SIMTK-COORDS   440.997378906   214.941068563   490.483047127
ATOM    268  O2   DC A   9     441.380 213.780 490.293  1.00  0.00           O  
REMARK-SIMTK-COORDS   441.379674660   213.779785795   490.292518154
ATOM    269  N1   DC A   9     441.546 215.666 491.538  1.00  0.00           N  
REMARK-SIMTK-COORDS   441.546008816   215.666166346   491.538295167
ATOM    270  C6   DC A   9     441.155 216.943 491.782  1.00  0.00           C  
REMARK-SIMTK-COORDS   441.155462866   216.943002737   491.781637910
ATOM    271  C5   DC A   9     440.226 217.561 491.005  1.00  0.00           C  
REMARK-SIMTK-COORDS   440.225849378   217.561454145   491.004988298
ATOM    272  H1'  DC A   9     442.957 214.137 491.837  1.00  0.00           H  
REMARK-SIMTK-COORDS   442.957458468   214.136874117   491.837099711
ATOM    273 1H2'  DC A   9     444.571 215.841 492.189  1.00  0.00           H  
REMARK-SIMTK-COORDS   444.571093055   215.840594538   492.189237680
ATOM    274 2H2'  DC A   9     443.391 216.960 492.857  1.00  0.00           H  
REMARK-SIMTK-COORDS   443.390833661   216.960469040   492.857303442
ATOM    275  H3'  DC A   9     444.430 216.163 494.870  1.00  0.00           H  
REMARK-SIMTK-COORDS   444.429998847   216.163475859   494.869652961
ATOM    276  H4'  DC A   9     442.772 214.191 495.478  1.00  0.00           H  
REMARK-SIMTK-COORDS   442.771722854   214.190930997   495.478350339
ATOM    277 1H5'  DC A   9     440.730 215.786 495.333  1.00  0.00           H  
REMARK-SIMTK-COORDS   440.729857131   215.785756995   495.333204191
ATOM    278 2H5'  DC A   9     442.072 216.151 496.438  1.00  0.00           H  
REMARK-SIMTK-COORDS   442.072473256   216.150982423   496.437967663
ATOM    279  H41  DC A   9     438.438 218.293 489.292  1.00  0.00           H  
REMARK-SIMTK-COORDS   438.437886860   218.292882548   489.292400045
ATOM    280  H42  DC A   9     438.366 216.772 488.361  1.00  0.00           H  
REMARK-SIMTK-COORDS   438.365987522   216.772294484   488.361265562
ATOM    281  H6   DC A   9     441.598 217.485 492.618  1.00  0.00           H  
REMARK-SIMTK-COORDS   441.598319841   217.484750565   492.618119225
ATOM    282  H5   DC A   9     439.917 218.590 491.192  1.00  0.00           H  
REMARK-SIMTK-COORDS   439.916812559   218.590053962   491.192457393
ATOM    283  P    DA A  10     446.354 214.538 493.378  1.00  0.00           P  
REMARK-SIMTK-COORDS   446.354125986   214.537966899   493.378039597
ATOM    284  OP1  DA A  10     446.548 215.980 493.087  1.00  0.00           O  
REMARK-SIMTK-COORDS   446.548088551   215.979588003   493.086718269
ATOM    285  OP2  DA A  10     447.534 213.817 493.894  1.00  0.00           O  
REMARK-SIMTK-COORDS   447.534134562   213.817217747   493.894133986
ATOM    286  O5'  DA A  10     445.793 213.807 492.077  1.00  0.00           O  
REMARK-SIMTK-COORDS   445.792738183   213.806514602   492.076843120
ATOM    287  O3'  DA A  10     447.230 210.673 489.632  1.00  0.00           O  
REMARK-SIMTK-COORDS   447.229561310   210.672611059   489.631682003
ATOM    288  C1'  DA A  10     445.220 212.785 488.951  1.00  0.00           C  
REMARK-SIMTK-COORDS   445.220491766   212.784947127   488.951216793
ATOM    289  C2'  DA A  10     446.649 212.996 489.435  1.00  0.00           C  
REMARK-SIMTK-COORDS   446.649249616   212.995810106   489.435005807
ATOM    290  C3'  DA A  10     446.839 211.820 490.382  1.00  0.00           C  
REMARK-SIMTK-COORDS   446.839030065   211.820305342   490.381976731
ATOM    291  C4'  DA A  10     445.454 211.660 491.006  1.00  0.00           C  
REMARK-SIMTK-COORDS   445.454195243   211.660090506   491.005874737
ATOM    292  C5'  DA A  10     445.164 212.507 492.222  1.00  0.00           C  
REMARK-SIMTK-COORDS   445.163955738   212.507485614   492.222040663
ATOM    293  O4'  DA A  10     444.531 212.043 489.937  1.00  0.00           O  
REMARK-SIMTK-COORDS   444.530569066   212.042905746   489.937352310
ATOM    294  N6   DA A  10     441.672 217.293 487.044  1.00  0.00           N  
REMARK-SIMTK-COORDS   441.672014004   217.292754207   487.044459624
ATOM    295  C6   DA A  10     442.190 216.054 486.983  1.00  0.00           C  
REMARK-SIMTK-COORDS   442.190486999   216.053992130   486.982983860
ATOM    296  C5   DA A  10     443.140 215.570 487.908  1.00  0.00           C  
REMARK-SIMTK-COORDS   443.140093497   215.570197351   487.907623849
ATOM    297  N7   DA A  10     443.737 216.142 489.016  1.00  0.00           N  
REMARK-SIMTK-COORDS   443.737111911   216.141562587   489.016407769
ATOM    298  C8   DA A  10     444.522 215.206 489.463  1.00  0.00           C  
REMARK-SIMTK-COORDS   444.521527117   215.206038482   489.463085990
ATOM    299  N9   DA A  10     444.470 214.052 488.731  1.00  0.00           N  
REMARK-SIMTK-COORDS   444.470065982   214.051646610   488.730564210
ATOM    300  C4   DA A  10     443.571 214.288 487.721  1.00  0.00           C  
REMARK-SIMTK-COORDS   443.570979360   214.288391850   487.720781591
ATOM    301  N3   DA A  10     443.201 213.432 486.750  1.00  0.00           N  
REMARK-SIMTK-COORDS   443.201435467   213.432362270   486.750097466
ATOM    302  C2   DA A  10     442.323 214.002 485.953  1.00  0.00           C  
REMARK-SIMTK-COORDS   442.322532324   214.001614861   485.953050571
ATOM    303  N1   DA A  10     441.801 215.224 486.004  1.00  0.00           N  
REMARK-SIMTK-COORDS   441.801296061   215.223578488   486.004125547
ATOM    304  H1'  DA A  10     445.202 212.211 488.025  1.00  0.00           H  
REMARK-SIMTK-COORDS   445.201829058   212.211459232   488.025159917
ATOM    305 1H2'  DA A  10     447.371 212.966 488.618  1.00  0.00           H  
REMARK-SIMTK-COORDS   447.371270827   212.966112542   488.617638432
ATOM    306 2H2'  DA A  10     446.775 213.946 489.951  1.00  0.00           H  
REMARK-SIMTK-COORDS   446.775402406   213.945547970   489.950762983
ATOM    307  H3'  DA A  10     447.592 212.028 491.143  1.00  0.00           H  
REMARK-SIMTK-COORDS   447.592463946   212.028072556   491.143447132
ATOM    308  H4'  DA A  10     445.358 210.615 491.300  1.00  0.00           H  
REMARK-SIMTK-COORDS   445.358094009   210.614764364   491.299738327
ATOM    309 1H5'  DA A  10     444.086 212.631 492.324  1.00  0.00           H  
REMARK-SIMTK-COORDS   444.086318869   212.630630196   492.323683120
ATOM    310 2H5'  DA A  10     445.553 212.008 493.108  1.00  0.00           H  
REMARK-SIMTK-COORDS   445.552881013   212.007864881   493.108430111
ATOM    311  H61  DA A  10     440.982 217.596 486.344  1.00  0.00           H  
REMARK-SIMTK-COORDS   440.982487941   217.596279920   486.343991958
ATOM    312  H62  DA A  10     441.968 217.937 487.792  1.00  0.00           H  
REMARK-SIMTK-COORDS   441.967851602   217.936771313   487.791905998
ATOM    313  H8   DA A  10     445.159 215.329 490.339  1.00  0.00           H  
REMARK-SIMTK-COORDS   445.158711432   215.329291523   490.338580042
ATOM    314  H2   DA A  10     441.969 213.379 485.131  1.00  0.00           H  
REMARK-SIMTK-COORDS   441.968744023   213.379447669   485.130522259
ATOM    315  P    DC A  11     448.674 210.966 488.803  1.00  0.00           P  
REMARK-SIMTK-COORDS   448.673568853   210.966426837   488.802758346
ATOM    316  OP1  DC A  11     449.353 212.260 489.056  1.00  0.00           O  
REMARK-SIMTK-COORDS   449.352937852   212.259647483   489.056236398
ATOM    317  OP2  DC A  11     449.550 209.783 488.703  1.00  0.00           O  
REMARK-SIMTK-COORDS   449.549778559   209.783223655   488.703215493
ATOM    318  O5'  DC A  11     447.771 211.091 487.493  1.00  0.00           O  
REMARK-SIMTK-COORDS   447.771498951   211.091253467   487.492873539
ATOM    319  O3'  DC A  11     447.746 209.111 483.759  1.00  0.00           O  
REMARK-SIMTK-COORDS   447.745631332   209.111499634   483.759040171
ATOM    320  C1'  DC A  11     446.594 211.787 484.449  1.00  0.00           C  
REMARK-SIMTK-COORDS   446.594036373   211.787162383   484.449271946
ATOM    321  C2'  DC A  11     448.038 211.333 484.623  1.00  0.00           C  
REMARK-SIMTK-COORDS   448.037746098   211.333246989   484.623283570
ATOM    322  C3'  DC A  11     447.868 209.862 484.965  1.00  0.00           C  
REMARK-SIMTK-COORDS   447.868409263   209.862049615   484.964973961
ATOM    323  C4'  DC A  11     446.582 209.850 485.787  1.00  0.00           C  
REMARK-SIMTK-COORDS   446.581568079   209.850211419   485.787054629
ATOM    324  C5'  DC A  11     446.728 210.109 487.268  1.00  0.00           C  
REMARK-SIMTK-COORDS   446.727853893   210.109077801   487.268100428
ATOM    325  O4'  DC A  11     445.771 210.919 485.203  1.00  0.00           O  
REMARK-SIMTK-COORDS   445.770527392   210.918870187   485.202812006
ATOM    326  N4   DC A  11     445.531 216.964 486.055  1.00  0.00           N  
REMARK-SIMTK-COORDS   445.530523200   216.963740973   486.055365913
ATOM    327  C4   DC A  11     445.805 215.720 485.696  1.00  0.00           C  
REMARK-SIMTK-COORDS   445.805435930   215.719520484   485.695659969
ATOM    328  N3   DC A  11     445.216 215.231 484.598  1.00  0.00           N  
REMARK-SIMTK-COORDS   445.215692640   215.230811891   484.598461827
ATOM    329  C2   DC A  11     445.458 213.962 484.185  1.00  0.00           C  
REMARK-SIMTK-COORDS   445.458333815   213.962234114   484.184808972
ATOM    330  O2   DC A  11     444.928 213.482 483.176  1.00  0.00           O  
REMARK-SIMTK-COORDS   444.927569238   213.481551323   483.175719275
ATOM    331  N1   DC A  11     446.341 213.176 484.921  1.00  0.00           N  
REMARK-SIMTK-COORDS   446.341285556   213.175602063   484.920958577
ATOM    332  C6   DC A  11     446.946 213.664 486.034  1.00  0.00           C  
REMARK-SIMTK-COORDS   446.945755832   213.664271032   486.033555235
ATOM    333  C5   DC A  11     446.720 214.934 486.465  1.00  0.00           C  
REMARK-SIMTK-COORDS   446.720043103   214.934373858   486.464531542
ATOM    334  H1'  DC A  11     446.286 211.720 483.405  1.00  0.00           H  
REMARK-SIMTK-COORDS   446.286208712   211.719709234   483.405190913
ATOM    335 1H2'  DC A  11     448.625 211.464 483.712  1.00  0.00           H  
REMARK-SIMTK-COORDS   448.625203232   211.464348509   483.712398557
ATOM    336 2H2'  DC A  11     448.547 211.871 485.422  1.00  0.00           H  
REMARK-SIMTK-COORDS   448.547150801   211.871094561   485.421757638
ATOM    337  H3'  DC A  11     448.709 209.479 485.545  1.00  0.00           H  
REMARK-SIMTK-COORDS   448.709087510   209.478785449   485.545234819
ATOM    338  H4'  DC A  11     446.137 208.862 485.665  1.00  0.00           H  
REMARK-SIMTK-COORDS   446.136825874   208.862003464   485.665130846
ATOM    339 1H5'  DC A  11     445.783 210.481 487.662  1.00  0.00           H  
REMARK-SIMTK-COORDS   445.782577185   210.481415711   487.661568884
ATOM    340 2H5'  DC A  11     446.984 209.178 487.771  1.00  0.00           H  
REMARK-SIMTK-COORDS   446.984497280   209.177580832   487.770714164
ATOM    341  H41  DC A  11     445.970 217.367 486.896  1.00  0.00           H  
REMARK-SIMTK-COORDS   445.970402005   217.366804914   486.895893781
ATOM    342  H42  DC A  11     444.874 217.528 485.497  1.00  0.00           H  
REMARK-SIMTK-COORDS   444.874394579   217.528307072   485.496946399
ATOM    343  H6   DC A  11     447.628 213.024 486.593  1.00  0.00           H  
REMARK-SIMTK-COORDS   447.628397267   213.023852307   486.593178794
ATOM    344  H5   DC A  11     447.211 215.333 487.353  1.00  0.00           H  
REMARK-SIMTK-COORDS   447.211128616   215.332678608   487.352706268
ATOM    345  P    DC A  12     449.090 209.296 482.689  1.00  0.00           P  
REMARK-SIMTK-COORDS   449.089612193   209.296498462   482.688628857
ATOM    346  OP1  DC A  12     450.221 210.066 483.260  1.00  0.00           O  
REMARK-SIMTK-COORDS   450.220891751   210.066068909   483.259751338
ATOM    347  OP2  DC A  12     449.450 208.093 481.915  1.00  0.00           O  
REMARK-SIMTK-COORDS   449.450360594   208.092893457   481.914795811
ATOM    348  O5'  DC A  12     448.185 210.266 481.802  1.00  0.00           O  
REMARK-SIMTK-COORDS   448.184874504   210.266368888   481.802112601
ATOM    349  O3'  DC A  12     447.090 210.326 477.721  1.00  0.00           O  
REMARK-SIMTK-COORDS   447.089524567   210.325986144   477.720659392
ATOM    350  C1'  DC A  12     447.082 212.591 479.678  1.00  0.00           C  
REMARK-SIMTK-COORDS   447.082263339   212.591309633   479.677702766
ATOM    351  C2'  DC A  12     448.263 211.708 479.296  1.00  0.00           C  
REMARK-SIMTK-COORDS   448.263071166   211.707758668   479.296064760
ATOM    352  C3'  DC A  12     447.590 210.366 479.055  1.00  0.00           C  
REMARK-SIMTK-COORDS   447.590337672   210.366444705   479.054910245
ATOM    353  C4'  DC A  12     446.471 210.356 480.093  1.00  0.00           C  
REMARK-SIMTK-COORDS   446.470790094   210.356380976   480.093384578
ATOM    354  C5'  DC A  12     446.835 209.851 481.470  1.00  0.00           C  
REMARK-SIMTK-COORDS   446.835237181   209.851279654   481.469596398
ATOM    355  O4'  DC A  12     446.066 211.758 480.201  1.00  0.00           O  
REMARK-SIMTK-COORDS   446.066245380   211.758480349   480.201175681
ATOM    356  N4   DC A  12     448.168 216.509 483.417  1.00  0.00           N  
REMARK-SIMTK-COORDS   448.168456842   216.508690783   483.416936991
ATOM    357  C4   DC A  12     447.928 215.549 482.537  1.00  0.00           C  
REMARK-SIMTK-COORDS   447.927573385   215.549396658   482.536721142
ATOM    358  N3   DC A  12     447.102 215.816 481.518  1.00  0.00           N  
REMARK-SIMTK-COORDS   447.102417471   215.815513074   481.517517153
ATOM    359  C2   DC A  12     446.818 214.870 480.588  1.00  0.00           C  
REMARK-SIMTK-COORDS   446.817814609   214.869987196   480.587863978
ATOM    360  O2   DC A  12     446.058 215.085 479.635  1.00  0.00           O  
REMARK-SIMTK-COORDS   446.058051483   215.085139965   479.635236938
ATOM    361  N1   DC A  12     447.407 213.614 480.709  1.00  0.00           N  
REMARK-SIMTK-COORDS   447.407301080   213.613726293   480.708794730
ATOM    362  C6   DC A  12     448.247 213.336 481.738  1.00  0.00           C  
REMARK-SIMTK-COORDS   448.247432701   213.336198480   481.737974098
ATOM    363  C5   DC A  12     448.550 214.270 482.679  1.00  0.00           C  
REMARK-SIMTK-COORDS   448.549799972   214.270097593   482.679384996
ATOM    364  H1'  DC A  12     446.679 213.104 478.804  1.00  0.00           H  
REMARK-SIMTK-COORDS   446.678974283   213.103859286   478.803595341
ATOM    365 1H2'  DC A  12     448.773 212.063 478.398  1.00  0.00           H  
REMARK-SIMTK-COORDS   448.772776509   212.063496030   478.398481119
ATOM    366 2H2'  DC A  12     449.005 211.643 480.090  1.00  0.00           H  
REMARK-SIMTK-COORDS   449.005431881   211.643435200   480.090480935
ATOM    367  H3'  DC A  12     448.277 209.532 479.209  1.00  0.00           H  
REMARK-SIMTK-COORDS   448.276726941   209.532461867   479.208781613
ATOM    368  H4'  DC A  12     445.682 209.714 479.702  1.00  0.00           H  
REMARK-SIMTK-COORDS   445.681513150   209.713600148   479.702116493
ATOM    369 1H5'  DC A  12     446.136 210.260 482.198  1.00  0.00           H  
REMARK-SIMTK-COORDS   446.135610614   210.260055333   482.197899982
ATOM    370 2H5'  DC A  12     446.771 208.764 481.481  1.00  0.00           H  
REMARK-SIMTK-COORDS   446.771200989   208.764102828   481.480501225
ATOM    371  H41  DC A  12     448.800 216.332 484.212  1.00  0.00           H  
REMARK-SIMTK-COORDS   448.800245587   216.332374634   484.212044907
ATOM    372  H42  DC A  12     447.722 217.431 483.309  1.00  0.00           H  
REMARK-SIMTK-COORDS   447.721951644   217.430682639   483.309066115
ATOM    373  H6   DC A  12     448.690 212.342 481.810  1.00  0.00           H  
REMARK-SIMTK-COORDS   448.690342184   212.342255071   481.810235357
ATOM    374  H5   DC A  12     449.231 214.053 483.502  1.00  0.00           H  
REMARK-SIMTK-COORDS   449.231412552   214.052930541   483.502129648
ATOM    375  P    DT A  13     448.224 210.594 476.399  1.00  0.00           P  
REMARK-SIMTK-COORDS   448.224380397   210.593715945   476.399047873
ATOM    376  OP1  DT A  13     449.611 210.625 476.923  1.00  0.00           O  
REMARK-SIMTK-COORDS   449.610701695   210.625479942   476.923362003
ATOM    377  OP2  DT A  13     448.028 209.853 475.137  1.00  0.00           O  
REMARK-SIMTK-COORDS   448.027737528   209.853130498   475.136942181
ATOM    378  O5'  DT A  13     447.682 212.086 476.248  1.00  0.00           O  
REMARK-SIMTK-COORDS   447.682311839   212.086145881   476.247672299
ATOM    379  O3'  DT A  13     446.327 214.389 472.973  1.00  0.00           O  
REMARK-SIMTK-COORDS   446.327229023   214.389139776   472.972988241
ATOM    380  C1'  DT A  13     447.362 215.346 475.614  1.00  0.00           C  
REMARK-SIMTK-COORDS   447.361772107   215.346286784   475.614336233
ATOM    381  C2'  DT A  13     448.077 214.444 474.618  1.00  0.00           C  
REMARK-SIMTK-COORDS   448.076791217   214.443749397   474.618196715
ATOM    382  C3'  DT A  13     446.924 213.644 474.032  1.00  0.00           C  
REMARK-SIMTK-COORDS   446.924471992   213.643721070   474.031601385
ATOM    383  C4'  DT A  13     445.984 213.478 475.224  1.00  0.00           C  
REMARK-SIMTK-COORDS   445.984478839   213.478216573   475.223595987
ATOM    384  C5'  DT A  13     446.252 212.300 476.132  1.00  0.00           C  
REMARK-SIMTK-COORDS   446.252370324   212.300419524   476.131568600
ATOM    385  O4'  DT A  13     446.156 214.711 475.993  1.00  0.00           O  
REMARK-SIMTK-COORDS   446.156439319   214.711030596   475.993219387
ATOM    386  O4   DT A  13     450.218 216.450 480.204  1.00  0.00           O  
REMARK-SIMTK-COORDS   450.217839938   216.449916872   480.204455967
ATOM    387  C4   DT A  13     449.597 216.153 479.178  1.00  0.00           C  
REMARK-SIMTK-COORDS   449.597050076   216.152562919   479.177650448
ATOM    388  N3   DT A  13     448.803 217.077 478.540  1.00  0.00           N  
REMARK-SIMTK-COORDS   448.802561315   217.077460253   478.540096113
ATOM    389  C2   DT A  13     448.062 216.878 477.392  1.00  0.00           C  
REMARK-SIMTK-COORDS   448.061645718   216.878043372   477.392046469
ATOM    390  O2   DT A  13     447.385 217.762 476.898  1.00  0.00           O  
REMARK-SIMTK-COORDS   447.385414351   217.761822269   476.898055580
ATOM    391  N1   DT A  13     448.144 215.612 476.853  1.00  0.00           N  
REMARK-SIMTK-COORDS   448.143712935   215.611605848   476.852584728
ATOM    392  C6   DT A  13     448.911 214.624 477.420  1.00  0.00           C  
REMARK-SIMTK-COORDS   448.910912970   214.624366473   477.419805605
ATOM    393  C5   DT A  13     449.626 214.858 478.538  1.00  0.00           C  
REMARK-SIMTK-COORDS   449.625964882   214.858346110   478.538368206
ATOM    394  C7   DT A  13     450.474 213.817 479.201  1.00  0.00           C  
REMARK-SIMTK-COORDS   450.473796368   213.816579827   479.201460795
ATOM    395  H1'  DT A  13     447.107 216.304 475.159  1.00  0.00           H  
REMARK-SIMTK-COORDS   447.106913631   216.304390988   475.159468680
ATOM    396 1H2'  DT A  13     448.599 215.011 473.846  1.00  0.00           H  
REMARK-SIMTK-COORDS   448.599278750   215.011026726   473.845559536
ATOM    397 2H2'  DT A  13     448.807 213.794 475.099  1.00  0.00           H  
REMARK-SIMTK-COORDS   448.806839048   213.794319921   475.098617904
ATOM    398  H3'  DT A  13     447.251 212.675 473.651  1.00  0.00           H  
REMARK-SIMTK-COORDS   447.251382857   212.674907715   473.651367287
ATOM    399  H4'  DT A  13     444.978 213.363 474.821  1.00  0.00           H  
REMARK-SIMTK-COORDS   444.977940316   213.363488233   474.820723042
ATOM    400 1H5'  DT A  13     445.830 212.503 477.115  1.00  0.00           H  
REMARK-SIMTK-COORDS   445.829705373   212.502790409   477.115464105
ATOM    401 2H5'  DT A  13     445.779 211.412 475.715  1.00  0.00           H  
REMARK-SIMTK-COORDS   445.779315529   211.412409564   475.715143971
ATOM    402  H3   DT A  13     448.753 218.015 478.965  1.00  0.00           H  
REMARK-SIMTK-COORDS   448.753258024   218.014851454   478.964553322
ATOM    403  H6   DT A  13     448.942 213.637 476.960  1.00  0.00           H  
REMARK-SIMTK-COORDS   448.941805760   213.636705338   476.960305748
ATOM    404  H71  DT A  13     450.866 214.209 480.141  1.00  0.00           H  
REMARK-SIMTK-COORDS   450.865725508   214.209201228   480.141410786
ATOM    405  H72  DT A  13     449.871 212.931 479.403  1.00  0.00           H  
REMARK-SIMTK-COORDS   449.870926133   212.930949631   479.403435138
ATOM    406  H73  DT A  13     451.303 213.550 478.546  1.00  0.00           H  
REMARK-SIMTK-COORDS   451.302556909   213.549740577   478.545833782
ATOM    407  P    DC A  14     447.519 214.737 471.747  1.00  0.00           P  
REMARK-SIMTK-COORDS   447.519182236   214.736595965   471.746920092
ATOM    408  OP1  DC A  14     448.867 214.137 471.896  1.00  0.00           O  
REMARK-SIMTK-COORDS   448.866998791   214.137112529   471.895994384
ATOM    409  OP2  DC A  14     446.954 214.729 470.384  1.00  0.00           O  
REMARK-SIMTK-COORDS   446.954134803   214.728769883   470.383731861
ATOM    410  O5'  DC A  14     447.536 216.224 472.324  1.00  0.00           O  
REMARK-SIMTK-COORDS   447.535545933   216.223771219   472.324113294
ATOM    411  O3'  DC A  14     446.799 220.026 470.633  1.00  0.00           O  
REMARK-SIMTK-COORDS   446.799102094   220.026390433   470.633153926
ATOM    412  C1'  DC A  14     448.347 219.364 473.108  1.00  0.00           C  
REMARK-SIMTK-COORDS   448.347314473   219.363904787   473.108212148
ATOM    413  C2'  DC A  14     448.595 218.841 471.699  1.00  0.00           C  
REMARK-SIMTK-COORDS   448.595489927   218.840997517   471.699101105
ATOM    414  C3'  DC A  14     447.185 218.751 471.141  1.00  0.00           C  
REMARK-SIMTK-COORDS   447.184588972   218.751290478   471.141283802
ATOM    415  C4'  DC A  14     446.362 218.342 472.361  1.00  0.00           C  
REMARK-SIMTK-COORDS   446.362344246   218.342296752   472.361347219
ATOM    416  C5'  DC A  14     446.273 216.861 472.646  1.00  0.00           C  
REMARK-SIMTK-COORDS   446.272868864   216.861412095   472.645746211
ATOM    417  O4'  DC A  14     447.035 218.995 473.485  1.00  0.00           O  
REMARK-SIMTK-COORDS   447.035089409   218.995049601   473.484951092
ATOM    418  N4   DC A  14     451.819 217.490 476.974  1.00  0.00           N  
REMARK-SIMTK-COORDS   451.819338689   217.490387009   476.973770707
ATOM    419  C4   DC A  14     450.987 217.910 476.033  1.00  0.00           C  
REMARK-SIMTK-COORDS   450.987154808   217.910155611   476.033390833
ATOM    420  N3   DC A  14     450.577 219.183 476.071  1.00  0.00           N  
REMARK-SIMTK-COORDS   450.576694478   219.183178044   476.070983424
ATOM    421  C2   DC A  14     449.723 219.667 475.135  1.00  0.00           C  
REMARK-SIMTK-COORDS   449.722516618   219.666521653   475.135017538
ATOM    422  O2   DC A  14     449.324 220.838 475.144  1.00  0.00           O  
REMARK-SIMTK-COORDS   449.324052343   220.837922367   475.143711670
ATOM    423  N1   DC A  14     449.283 218.813 474.125  1.00  0.00           N  
REMARK-SIMTK-COORDS   449.283381037   218.813216695   474.125393554
ATOM    424  C6   DC A  14     449.697 217.521 474.078  1.00  0.00           C  
REMARK-SIMTK-COORDS   449.696788543   217.521345756   474.078311602
ATOM    425  C5   DC A  14     450.556 217.016 475.004  1.00  0.00           C  
REMARK-SIMTK-COORDS   450.555778745   217.016495339   475.004113896
ATOM    426  H1'  DC A  14     448.412 220.452 473.138  1.00  0.00           H  
REMARK-SIMTK-COORDS   448.411793529   220.452183041   473.138310207
ATOM    427 1H2'  DC A  14     449.214 219.520 471.109  1.00  0.00           H  
REMARK-SIMTK-COORDS   449.213528389   219.520307550   471.108701801
ATOM    428 2H2'  DC A  14     449.086 217.868 471.699  1.00  0.00           H  
REMARK-SIMTK-COORDS   449.085918654   217.868467998   471.699112550
ATOM    429  H3'  DC A  14     447.107 218.007 470.347  1.00  0.00           H  
REMARK-SIMTK-COORDS   447.106562007   218.007141596   470.347250909
ATOM    430  H4'  DC A  14     445.349 218.711 472.198  1.00  0.00           H  
REMARK-SIMTK-COORDS   445.349005730   218.710861213   472.198493636
ATOM    431 1H5'  DC A  14     446.045 216.713 473.701  1.00  0.00           H  
REMARK-SIMTK-COORDS   446.044772433   216.712563174   473.700647637
ATOM    432 2H5'  DC A  14     445.477 216.428 472.041  1.00  0.00           H  
REMARK-SIMTK-COORDS   445.477167463   216.428214196   472.041286236
ATOM    433  H41  DC A  14     452.152 216.515 476.970  1.00  0.00           H  
REMARK-SIMTK-COORDS   452.152463404   216.514962512   476.969773818
ATOM    434  H42  DC A  14     452.132 218.138 477.712  1.00  0.00           H  
REMARK-SIMTK-COORDS   452.131653081   218.137816606   477.711582769
ATOM    435  H6   DC A  14     449.332 216.875 473.279  1.00  0.00           H  
REMARK-SIMTK-COORDS   449.332422109   216.874740280   473.279279399
ATOM    436  H5   DC A  14     450.897 215.982 474.964  1.00  0.00           H  
REMARK-SIMTK-COORDS   450.896742011   215.981714117   474.963643230
ATOM    437  P    DA A  15     447.835 220.748 469.403  1.00  0.00           P  
REMARK-SIMTK-COORDS   447.834757603   220.748389308   469.403189044
ATOM    438  OP1  DA A  15     448.863 219.782 468.946  1.00  0.00           O  
REMARK-SIMTK-COORDS   448.862748710   219.781636077   468.945604653
ATOM    439  OP2  DA A  15     447.186 221.551 468.348  1.00  0.00           O  
REMARK-SIMTK-COORDS   447.185656209   221.551008376   468.348332176
ATOM    440  O5'  DA A  15     448.467 221.708 470.509  1.00  0.00           O  
REMARK-SIMTK-COORDS   448.466518899   221.707881318   470.509328161
ATOM    441  O3'  DA A  15     449.074 225.883 470.760  1.00  0.00           O  
REMARK-SIMTK-COORDS   449.073872869   225.883143556   470.760189475
ATOM    442  C1'  DA A  15     450.477 223.710 472.267  1.00  0.00           C  
REMARK-SIMTK-COORDS   450.477052068   223.710127409   472.266989383
ATOM    443  C2'  DA A  15     450.378 223.865 470.755  1.00  0.00           C  
REMARK-SIMTK-COORDS   450.378274423   223.865420317   470.755039949
ATOM    444  C3'  DA A  15     448.992 224.470 470.589  1.00  0.00           C  
REMARK-SIMTK-COORDS   448.992090242   224.470073454   470.589299189
ATOM    445  C4'  DA A  15     448.193 223.798 471.704  1.00  0.00           C  
REMARK-SIMTK-COORDS   448.193046975   223.797666387   471.703787231
ATOM    446  C5'  DA A  15     447.576 222.459 471.374  1.00  0.00           C  
REMARK-SIMTK-COORDS   447.576164725   222.459094509   471.373546990
ATOM    447  O4'  DA A  15     449.164 223.612 472.783  1.00  0.00           O  
REMARK-SIMTK-COORDS   449.164184079   223.612158951   472.782607289
ATOM    448  N6   DA A  15     453.955 219.555 474.948  1.00  0.00           N  
REMARK-SIMTK-COORDS   453.955229704   219.555130463   474.947665176
ATOM    449  C6   DA A  15     453.428 220.784 474.811  1.00  0.00           C  
REMARK-SIMTK-COORDS   453.428250477   220.784232699   474.810823713
ATOM    450  C5   DA A  15     452.529 221.126 473.779  1.00  0.00           C  
REMARK-SIMTK-COORDS   452.528562751   221.125525200   473.778907813
ATOM    451  N7   DA A  15     451.979 220.395 472.741  1.00  0.00           N  
REMARK-SIMTK-COORDS   451.979327369   220.395025423   472.741120951
ATOM    452  C8   DA A  15     451.221 221.253 472.125  1.00  0.00           C  
REMARK-SIMTK-COORDS   451.221293927   221.252852442   472.125042946
ATOM    453  N9   DA A  15     451.224 222.496 472.697  1.00  0.00           N  
REMARK-SIMTK-COORDS   451.223706444   222.495913291   472.696576764
ATOM    454  C4   DA A  15     452.072 222.412 473.772  1.00  0.00           C  
REMARK-SIMTK-COORDS   452.072229103   222.412114938   473.772240807
ATOM    455  N3   DA A  15     452.387 223.398 474.632  1.00  0.00           N  
REMARK-SIMTK-COORDS   452.387428579   223.398416999   474.632144601
ATOM    456  C2   DA A  15     453.235 222.958 475.538  1.00  0.00           C  
REMARK-SIMTK-COORDS   453.234531608   222.957828391   475.537738956
ATOM    457  N1   DA A  15     453.761 221.746 475.685  1.00  0.00           N  
REMARK-SIMTK-COORDS   453.761050956   221.745936258   475.684660143
ATOM    458  H1'  DA A  15     450.951 224.580 472.719  1.00  0.00           H  
REMARK-SIMTK-COORDS   450.951406077   224.580307143   472.719309517
ATOM    459 1H2'  DA A  15     451.149 224.527 470.356  1.00  0.00           H  
REMARK-SIMTK-COORDS   451.148802915   224.526743605   470.356011940
ATOM    460 2H2'  DA A  15     450.461 222.913 470.235  1.00  0.00           H  
REMARK-SIMTK-COORDS   450.460839639   222.913154150   470.235141755
ATOM    461  H3'  DA A  15     448.565 224.248 469.610  1.00  0.00           H  
REMARK-SIMTK-COORDS   448.565346701   224.248389931   469.609802703
ATOM    462  H4'  DA A  15     447.384 224.479 471.969  1.00  0.00           H  
REMARK-SIMTK-COORDS   447.384380739   224.478798467   471.969147380
ATOM    463 1H5'  DA A  15     447.407 221.905 472.296  1.00  0.00           H  
REMARK-SIMTK-COORDS   447.406864112   221.905474387   472.296389915
ATOM    464 2H5'  DA A  15     446.623 222.618 470.871  1.00  0.00           H  
REMARK-SIMTK-COORDS   446.623015497   222.617713094   470.870638754
ATOM    465  H61  DA A  15     454.608 219.359 475.718  1.00  0.00           H  
REMARK-SIMTK-COORDS   454.607860666   219.359002761   475.718272568
ATOM    466  H62  DA A  15     453.706 218.812 474.279  1.00  0.00           H  
REMARK-SIMTK-COORDS   453.706127973   218.812222406   474.279092108
ATOM    467  H8   DA A  15     450.638 221.005 471.238  1.00  0.00           H  
REMARK-SIMTK-COORDS   450.638394412   221.004971430   471.238212546
ATOM    468  H2   DA A  15     453.550 223.694 476.277  1.00  0.00           H  
REMARK-SIMTK-COORDS   453.550180426   223.694433216   476.277056313
ATOM    469  P    DT A  16     450.167 226.707 469.650  1.00  0.00           P  
REMARK-SIMTK-COORDS   450.166698007   226.707436844   469.649837813
ATOM    470  OP1  DT A  16     450.715 225.811 468.604  1.00  0.00           O  
REMARK-SIMTK-COORDS   450.714945955   225.810546257   468.604461105
ATOM    471  OP2  DT A  16     449.769 228.056 469.200  1.00  0.00           O  
REMARK-SIMTK-COORDS   449.769088396   228.056435507   469.200221083
ATOM    472  O5'  DT A  16     451.209 226.817 470.852  1.00  0.00           O  
REMARK-SIMTK-COORDS   451.209062585   226.816719805   470.852182739
ATOM    473  O3'  DT A  16     453.345 230.023 472.591  1.00  0.00           O  
REMARK-SIMTK-COORDS   453.344751115   230.022741578   472.591103351
ATOM    474  C1'  DT A  16     453.971 227.097 472.704  1.00  0.00           C  
REMARK-SIMTK-COORDS   453.970631592   227.097204792   472.703518417
ATOM    475  C2'  DT A  16     453.799 227.954 471.457  1.00  0.00           C  
REMARK-SIMTK-COORDS   453.799220483   227.954442471   471.456970466
ATOM    476  C3'  DT A  16     452.729 228.941 471.896  1.00  0.00           C  
REMARK-SIMTK-COORDS   452.728719020   228.941126950   471.895672366
ATOM    477  C4'  DT A  16     451.843 228.097 472.809  1.00  0.00           C  
REMARK-SIMTK-COORDS   451.842575475   228.096989647   472.808914849
ATOM    478  C5'  DT A  16     450.744 227.307 472.136  1.00  0.00           C  
REMARK-SIMTK-COORDS   450.744283729   227.306995530   472.135824562
ATOM    479  O4'  DT A  16     452.769 227.161 473.447  1.00  0.00           O  
REMARK-SIMTK-COORDS   452.769086022   227.160697725   473.446611205
ATOM    480  O4   DT A  16     455.085 221.783 471.724  1.00  0.00           O  
REMARK-SIMTK-COORDS   455.085448286   221.782799946   471.724433706
ATOM    481  C4   DT A  16     454.802 222.973 471.902  1.00  0.00           C  
REMARK-SIMTK-COORDS   454.802007420   222.972859487   471.902052860
ATOM    482  N3   DT A  16     455.370 223.688 472.932  1.00  0.00           N  
REMARK-SIMTK-COORDS   455.369526004   223.687806752   472.931565397
ATOM    483  C2   DT A  16     455.143 225.015 473.239  1.00  0.00           C  
REMARK-SIMTK-COORDS   455.142825052   225.014879002   473.238529439
ATOM    484  O2   DT A  16     455.695 225.565 474.174  1.00  0.00           O  
REMARK-SIMTK-COORDS   455.695020037   225.564946253   474.173883766
ATOM    485  N1   DT A  16     454.249 225.664 472.413  1.00  0.00           N  
REMARK-SIMTK-COORDS   454.249436023   225.664403553   472.412943646
ATOM    486  C6   DT A  16     453.634 225.032 471.361  1.00  0.00           C  
REMARK-SIMTK-COORDS   453.634261632   225.031947530   471.361023094
ATOM    487  C5   DT A  16     453.885 223.736 471.088  1.00  0.00           C  
REMARK-SIMTK-COORDS   453.885414137   223.735883560   471.088317019
ATOM    488  C7   DT A  16     453.238 222.996 469.958  1.00  0.00           C  
REMARK-SIMTK-COORDS   453.237939918   222.996273852   469.958033154
ATOM    489  H1'  DT A  16     454.775 227.481 473.333  1.00  0.00           H  
REMARK-SIMTK-COORDS   454.774586330   227.480735714   473.333107021
ATOM    490 1H2'  DT A  16     454.721 228.468 471.177  1.00  0.00           H  
REMARK-SIMTK-COORDS   454.720942772   228.468099271   471.177060274
ATOM    491 2H2'  DT A  16     453.474 227.372 470.596  1.00  0.00           H  
REMARK-SIMTK-COORDS   453.473711030   227.372291752   470.596344452
ATOM    492  H3'  DT A  16     452.162 229.332 471.050  1.00  0.00           H  
REMARK-SIMTK-COORDS   452.161753906   229.331981999   471.049604467
ATOM    493  H4'  DT A  16     451.373 228.781 473.516  1.00  0.00           H  
REMARK-SIMTK-COORDS   451.372772718   228.780867832   473.516152431
ATOM    494 1H5'  DT A  16     450.466 226.467 472.772  1.00  0.00           H  
REMARK-SIMTK-COORDS   450.465775095   226.466775369   472.771523407
ATOM    495 2H5'  DT A  16     449.877 227.950 471.993  1.00  0.00           H  
REMARK-SIMTK-COORDS   449.877019347   227.949743489   471.992717766
ATOM    496  H3   DT A  16     456.030 223.180 473.538  1.00  0.00           H  
REMARK-SIMTK-COORDS   456.029809081   223.179878330   473.537644581
ATOM    497  H6   DT A  16     452.932 225.585 470.738  1.00  0.00           H  
REMARK-SIMTK-COORDS   452.931746063   225.584777494   470.737789666
ATOM    498  H71  DT A  16     453.516 221.942 470.005  1.00  0.00           H  
REMARK-SIMTK-COORDS   453.515798100   221.941841666   470.005294089
ATOM    499  H72  DT A  16     452.154 223.088 470.036  1.00  0.00           H  
REMARK-SIMTK-COORDS   452.154397231   223.088051878   470.036129496
ATOM    500  H73  DT A  16     453.570 223.417 469.009  1.00  0.00           H  
REMARK-SIMTK-COORDS   453.570422841   223.417115934   469.009222821
ATOM    501  P    DC A  17     454.535 230.811 471.540  1.00  0.00           P  
REMARK-SIMTK-COORDS   454.534835111   230.810897968   471.539563005
ATOM    502  OP1  DC A  17     454.627 230.359 470.131  1.00  0.00           O  
REMARK-SIMTK-COORDS   454.626610509   230.358506764   470.130615712
ATOM    503  OP2  DC A  17     454.611 232.268 471.758  1.00  0.00           O  
REMARK-SIMTK-COORDS   454.611348028   232.268306645   471.758029755
ATOM    504  O5'  DC A  17     455.649 230.068 472.407  1.00  0.00           O  
REMARK-SIMTK-COORDS   455.649140897   230.068211520   472.406655535
ATOM    505  O3'  DC A  17     458.943 231.399 474.695  1.00  0.00           O  
REMARK-SIMTK-COORDS   458.943498309   231.398931858   474.695322969
ATOM    506  C1'  DC A  17     458.480 228.689 473.510  1.00  0.00           C  
REMARK-SIMTK-COORDS   458.480056294   228.689137801   473.510418050
ATOM    507  C2'  DC A  17     458.517 230.022 472.774  1.00  0.00           C  
REMARK-SIMTK-COORDS   458.517399788   230.022163752   472.774032093
ATOM    508  C3'  DC A  17     457.919 230.969 473.802  1.00  0.00           C  
REMARK-SIMTK-COORDS   457.919281987   230.968773784   473.801667019
ATOM    509  C4'  DC A  17     456.873 230.099 474.496  1.00  0.00           C  
REMARK-SIMTK-COORDS   456.873459405   230.099373299   474.496155986
ATOM    510  C5'  DC A  17     455.509 230.044 473.850  1.00  0.00           C  
REMARK-SIMTK-COORDS   455.508984372   230.044447591   473.850323927
ATOM    511  O4'  DC A  17     457.453 228.756 474.481  1.00  0.00           O  
REMARK-SIMTK-COORDS   457.453279923   228.755973479   474.480564573
ATOM    512  N4   DC A  17     457.546 224.261 470.344  1.00  0.00           N  
REMARK-SIMTK-COORDS   457.545746007   224.261148479   470.343789109
ATOM    513  C4   DC A  17     457.749 225.339 471.085  1.00  0.00           C  
REMARK-SIMTK-COORDS   457.748539653   225.339371602   471.084977097
ATOM    514  N3   DC A  17     458.619 225.259 472.098  1.00  0.00           N  
REMARK-SIMTK-COORDS   458.619251056   225.258972233   472.097831773
ATOM    515  C2   DC A  17     458.864 226.331 472.891  1.00  0.00           C  
REMARK-SIMTK-COORDS   458.864172178   226.331202414   472.891310873
ATOM    516  O2   DC A  17     459.662 226.288 473.836  1.00  0.00           O  
REMARK-SIMTK-COORDS   459.662222680   226.287774907   473.835905203
ATOM    517  N1   DC A  17     458.196 227.525 472.628  1.00  0.00           N  
REMARK-SIMTK-COORDS   458.196116454   227.524881535   472.628362772
ATOM    518  C6   DC A  17     457.313 227.616 471.601  1.00  0.00           C  
REMARK-SIMTK-COORDS   457.313327901   227.615850312   471.601492744
ATOM    519  C5   DC A  17     457.055 226.555 470.791  1.00  0.00           C  
REMARK-SIMTK-COORDS   457.055139717   226.554633066   470.790934407
ATOM    520  H1'  DC A  17     459.421 228.503 474.030  1.00  0.00           H  
REMARK-SIMTK-COORDS   459.420859245   228.502914734   474.029671145
ATOM    521 1H2'  DC A  17     459.533 230.318 472.505  1.00  0.00           H  
REMARK-SIMTK-COORDS   459.533445005   230.318041250   472.505492293
ATOM    522 2H2'  DC A  17     457.928 230.005 471.858  1.00  0.00           H  
REMARK-SIMTK-COORDS   457.928269898   230.005464701   471.858072970
ATOM    523  H3'  DC A  17     457.458 231.840 473.334  1.00  0.00           H  
REMARK-SIMTK-COORDS   457.458349559   231.840033880   473.333926555
ATOM    524  H4'  DC A  17     456.748 230.498 475.503  1.00  0.00           H  
REMARK-SIMTK-COORDS   456.748178231   230.498193994   475.503361368
ATOM    525 1H5'  DC A  17     455.005 229.128 474.155  1.00  0.00           H  
REMARK-SIMTK-COORDS   455.005246979   229.127737434   474.155106025
ATOM    526 2H5'  DC A  17     454.923 230.902 474.178  1.00  0.00           H  
REMARK-SIMTK-COORDS   454.923234926   230.902358954   474.177522154
ATOM    527  H41  DC A  17     456.881 224.294 469.557  1.00  0.00           H  
REMARK-SIMTK-COORDS   456.881002662   224.293851914   469.556713654
ATOM    528  H42  DC A  17     458.050 223.388 470.556  1.00  0.00           H  
REMARK-SIMTK-COORDS   458.050014666   223.388255446   470.555550464
ATOM    529  H6   DC A  17     456.801 228.562 471.422  1.00  0.00           H  
REMARK-SIMTK-COORDS   456.800904263   228.561714437   471.422392011
ATOM    530  H5   DC A  17     456.353 226.627 469.960  1.00  0.00           H  
REMARK-SIMTK-COORDS   456.353373582   226.627291513   469.959723819
ATOM    531  P    DC A  18     460.331 232.197 473.860  1.00  0.00           P  
REMARK-SIMTK-COORDS   460.330995706   232.196775957   473.859842733
ATOM    532  OP1  DC A  18     460.123 232.435 472.411  1.00  0.00           O  
REMARK-SIMTK-COORDS   460.122806613   232.434954288   472.411346484
ATOM    533  OP2  DC A  18     460.965 233.296 474.612  1.00  0.00           O  
REMARK-SIMTK-COORDS   460.965237537   233.296381604   474.612323112
ATOM    534  O5'  DC A  18     461.159 230.848 474.060  1.00  0.00           O  
REMARK-SIMTK-COORDS   461.158876329   230.847813673   474.059903795
ATOM    535  O3'  DC A  18     464.899 229.943 475.807  1.00  0.00           O  
REMARK-SIMTK-COORDS   464.899432367   229.942720046   475.806515387
ATOM    536  C1'  DC A  18     463.355 228.349 473.797  1.00  0.00           C  
REMARK-SIMTK-COORDS   463.355068288   228.349446901   473.796992489
ATOM    537  C2'  DC A  18     463.823 229.793 473.665  1.00  0.00           C  
REMARK-SIMTK-COORDS   463.822669955   229.793229906   473.664870130
ATOM    538  C3'  DC A  18     463.714 230.294 475.096  1.00  0.00           C  
REMARK-SIMTK-COORDS   463.714330943   230.293656280   475.095843611
ATOM    539  C4'  DC A  18     462.485 229.556 475.621  1.00  0.00           C  
REMARK-SIMTK-COORDS   462.484942709   229.555951814   475.621499099
ATOM    540  C5'  DC A  18     461.148 230.209 475.362  1.00  0.00           C  
REMARK-SIMTK-COORDS   461.147591613   230.208745268   475.362152324
ATOM    541  O4'  DC A  18     462.517 228.265 474.933  1.00  0.00           O  
REMARK-SIMTK-COORDS   462.517220311   228.265110753   474.933134725
ATOM    542  N4   DC A  18     460.560 226.361 469.468  1.00  0.00           N  
REMARK-SIMTK-COORDS   460.559753992   226.361248311   469.467922340
ATOM    543  C4   DC A  18     461.215 226.866 470.502  1.00  0.00           C  
REMARK-SIMTK-COORDS   461.214967353   226.866360628   470.501656832
ATOM    544  N3   DC A  18     462.078 226.078 471.153  1.00  0.00           N  
REMARK-SIMTK-COORDS   462.078102018   226.078105596   471.152909128
ATOM    545  C2   DC A  18     462.775 226.542 472.220  1.00  0.00           C  
REMARK-SIMTK-COORDS   462.774579912   226.541812623   472.220226951
ATOM    546  O2   DC A  18     463.578 225.837 472.844  1.00  0.00           O  
REMARK-SIMTK-COORDS   463.578420303   225.837274624   472.843521291
ATOM    547  N1   DC A  18     462.580 227.861 472.624  1.00  0.00           N  
REMARK-SIMTK-COORDS   462.580392497   227.860630001   472.624358080
ATOM    548  C6   DC A  18     461.709 228.668 471.968  1.00  0.00           C  
REMARK-SIMTK-COORDS   461.708820019   228.667731538   471.967851017
ATOM    549  C5   DC A  18     461.003 228.225 470.893  1.00  0.00           C  
REMARK-SIMTK-COORDS   461.002701592   228.224996626   470.893034490
ATOM    550  H1'  DC A  18     464.200 227.678 473.952  1.00  0.00           H  
REMARK-SIMTK-COORDS   464.199973174   227.677582901   473.952387141
ATOM    551 1H2'  DC A  18     464.848 229.864 473.296  1.00  0.00           H  
REMARK-SIMTK-COORDS   464.847816748   229.863880165   473.295969609
ATOM    552 2H2'  DC A  18     463.192 230.372 472.992  1.00  0.00           H  
REMARK-SIMTK-COORDS   463.191816788   230.372485381   472.991950094
ATOM    553  H3'  DC A  18     463.573 231.375 475.140  1.00  0.00           H  
REMARK-SIMTK-COORDS   463.572963034   231.374571530   475.140243344
ATOM    554  H4'  DC A  18     462.607 229.467 476.701  1.00  0.00           H  
REMARK-SIMTK-COORDS   462.606835376   229.466576271   476.701485298
ATOM    555 1H5'  DC A  18     460.367 229.449 475.392  1.00  0.00           H  
REMARK-SIMTK-COORDS   460.366829159   229.449439965   475.391587787
ATOM    556 2H5'  DC A  18     460.956 230.952 476.135  1.00  0.00           H  
REMARK-SIMTK-COORDS   460.955917359   230.951627303   476.135172546
ATOM    557  H41  DC A  18     459.889 226.945 468.947  1.00  0.00           H  
REMARK-SIMTK-COORDS   459.888868343   226.945311932   468.947131467
ATOM    558  H42  DC A  18     460.718 225.383 469.186  1.00  0.00           H  
REMARK-SIMTK-COORDS   460.718008721   225.383280145   469.185777506
ATOM    559  H6   DC A  18     461.573 229.694 472.310  1.00  0.00           H  
REMARK-SIMTK-COORDS   461.573164073   229.694359722   472.309824754
ATOM    560  H5   DC A  18     460.309 228.874 470.358  1.00  0.00           H  
REMARK-SIMTK-COORDS   460.308668250   228.873705346   470.358094570
ATOM    561  P    DA A  19     466.492 230.521 475.093  1.00  0.00           P  
REMARK-SIMTK-COORDS   466.491658549   230.520594671   475.092818071
ATOM    562  OP1  DA A  19     466.269 231.459 473.966  1.00  0.00           O  
REMARK-SIMTK-COORDS   466.269004569   231.458904420   473.965537706
ATOM    563  OP2  DA A  19     467.562 230.889 476.040  1.00  0.00           O  
REMARK-SIMTK-COORDS   467.562209302   230.888627248   476.039774305
ATOM    564  O5'  DA A  19     466.750 229.056 474.518  1.00  0.00           O  
REMARK-SIMTK-COORDS   466.750035362   229.055589051   474.518108619
ATOM    565  O3'  DA A  19     469.987 226.348 474.754  1.00  0.00           O  
REMARK-SIMTK-COORDS   469.987147823   226.348161475   474.753828453
ATOM    566  C1'  DA A  19     467.784 226.434 472.729  1.00  0.00           C  
REMARK-SIMTK-COORDS   467.783835318   226.434242648   472.729140567
ATOM    567  C2'  DA A  19     468.758 227.552 473.077  1.00  0.00           C  
REMARK-SIMTK-COORDS   468.758127198   227.552177535   473.076762375
ATOM    568  C3'  DA A  19     468.973 227.332 474.567  1.00  0.00           C  
REMARK-SIMTK-COORDS   468.972780598   227.332406254   474.566798113
ATOM    569  C4'  DA A  19     467.603 226.849 475.039  1.00  0.00           C  
REMARK-SIMTK-COORDS   467.603216554   226.848975085   475.039316506
ATOM    570  C5'  DA A  19     466.604 227.920 475.409  1.00  0.00           C  
REMARK-SIMTK-COORDS   466.604230289   227.919962734   475.408625182
ATOM    571  O4'  DA A  19     467.077 226.090 473.904  1.00  0.00           O  
REMARK-SIMTK-COORDS   467.077295771   226.089614031   473.904349053
ATOM    572  N6   DA A  19     463.888 226.754 468.117  1.00  0.00           N  
REMARK-SIMTK-COORDS   463.887917715   226.753605419   468.117462407
ATOM    573  C6   DA A  19     464.785 226.130 468.900  1.00  0.00           C  
REMARK-SIMTK-COORDS   464.785425296   226.130309470   468.900474094
ATOM    574  C5   DA A  19     465.423 226.758 469.992  1.00  0.00           C  
REMARK-SIMTK-COORDS   465.422598125   226.758249438   469.991561250
ATOM    575  N7   DA A  19     465.322 228.031 470.524  1.00  0.00           N  
REMARK-SIMTK-COORDS   465.322426368   228.030712108   470.523628326
ATOM    576  C8   DA A  19     466.153 228.015 471.524  1.00  0.00           C  
REMARK-SIMTK-COORDS   466.153112290   228.015201676   471.523505481
ATOM    577  N9   DA A  19     466.783 226.813 471.694  1.00  0.00           N  
REMARK-SIMTK-COORDS   466.783018306   226.812703350   471.694014099
ATOM    578  C4   DA A  19     466.307 225.996 470.699  1.00  0.00           C  
REMARK-SIMTK-COORDS   466.306700905   225.995791855   470.699105388
ATOM    579  N3   DA A  19     466.649 224.714 470.472  1.00  0.00           N  
REMARK-SIMTK-COORDS   466.649177101   224.714094291   470.472084662
ATOM    580  C2   DA A  19     465.995 224.247 469.430  1.00  0.00           C  
REMARK-SIMTK-COORDS   465.995380167   224.247158603   469.429816159
ATOM    581  N1   DA A  19     465.105 224.852 468.649  1.00  0.00           N  
REMARK-SIMTK-COORDS   465.105209401   224.852075014   468.649327118
ATOM    582  H1'  DA A  19     468.314 225.547 472.384  1.00  0.00           H  
REMARK-SIMTK-COORDS   468.313578504   225.547263468   472.383513470
ATOM    583 1H2'  DA A  19     469.696 227.470 472.525  1.00  0.00           H  
REMARK-SIMTK-COORDS   469.695952646   227.469739206   472.525424593
ATOM    584 2H2'  DA A  19     468.345 228.538 472.876  1.00  0.00           H  
REMARK-SIMTK-COORDS   468.344572035   228.538458118   472.876400851
ATOM    585  H3'  DA A  19     469.263 228.252 475.077  1.00  0.00           H  
REMARK-SIMTK-COORDS   469.263202485   228.252393468   475.076646772
ATOM    586  H4'  DA A  19     467.772 226.234 475.924  1.00  0.00           H  
REMARK-SIMTK-COORDS   467.771974873   226.234142296   475.923510643
ATOM    587 1H5'  DA A  19     465.597 227.514 475.324  1.00  0.00           H  
REMARK-SIMTK-COORDS   465.596736122   227.514240478   475.324115095
ATOM    588 2H5'  DA A  19     466.779 228.234 476.437  1.00  0.00           H  
REMARK-SIMTK-COORDS   466.779044091   228.234299816   476.436828632
ATOM    589  H61  DA A  19     463.453 226.250 467.333  1.00  0.00           H  
REMARK-SIMTK-COORDS   463.452685502   226.249610665   467.333376182
ATOM    590  H62  DA A  19     463.639 227.736 468.303  1.00  0.00           H  
REMARK-SIMTK-COORDS   463.639144881   227.735803964   468.302805590
ATOM    591  H8   DA A  19     466.330 228.878 472.166  1.00  0.00           H  
REMARK-SIMTK-COORDS   466.330025302   228.877829737   472.165579942
ATOM    592  H2   DA A  19     466.215 223.212 469.168  1.00  0.00           H  
REMARK-SIMTK-COORDS   466.214921769   223.211631113   469.168482458
ATOM    593  P    DA A  20     471.576 226.769 473.972  1.00  0.00           P  
REMARK-SIMTK-COORDS   471.575572041   226.769334670   473.971889776
ATOM    594  OP1  DA A  20     471.635 228.134 473.393  1.00  0.00           O  
REMARK-SIMTK-COORDS   471.634754950   228.134000680   473.393145390
ATOM    595  OP2  DA A  20     472.779 226.322 474.700  1.00  0.00           O  
REMARK-SIMTK-COORDS   472.779113287   226.321901656   474.699588317
ATOM    596  O5'  DA A  20     471.210 225.724 472.824  1.00  0.00           O  
REMARK-SIMTK-COORDS   471.210355568   225.723805161   472.824381181
ATOM    597  O3'  DA A  20     473.184 222.362 471.192  1.00  0.00           O  
REMARK-SIMTK-COORDS   473.184229348   222.361586833   471.192224566
ATOM    598  C1'  DA A  20     471.021 224.023 469.958  1.00  0.00           C  
REMARK-SIMTK-COORDS   471.021390070   224.023332809   469.958497056
ATOM    599  C2'  DA A  20     472.372 224.505 470.472  1.00  0.00           C  
REMARK-SIMTK-COORDS   472.372119028   224.504967879   470.471744503
ATOM    600  C3'  DA A  20     472.608 223.580 471.657  1.00  0.00           C  
REMARK-SIMTK-COORDS   472.608065456   223.580230671   471.656553508
ATOM    601  C4'  DA A  20     471.201 223.379 472.216  1.00  0.00           C  
REMARK-SIMTK-COORDS   471.201025061   223.379040089   472.215521018
ATOM    602  C5'  DA A  20     470.717 224.414 473.204  1.00  0.00           C  
REMARK-SIMTK-COORDS   470.717386927   224.413560627   473.204074715
ATOM    603  O4'  DA A  20     470.335 223.418 471.036  1.00  0.00           O  
REMARK-SIMTK-COORDS   470.335373385   223.417718103   471.036316121
ATOM    604  N6   DA A  20     467.176 227.569 466.927  1.00  0.00           N  
REMARK-SIMTK-COORDS   467.176320322   227.569098240   466.926875684
ATOM    605  C6   DA A  20     467.831 226.418 467.161  1.00  0.00           C  
REMARK-SIMTK-COORDS   467.830531003   226.418393545   467.161422248
ATOM    606  C5   DA A  20     468.745 226.256 468.223  1.00  0.00           C  
REMARK-SIMTK-COORDS   468.745203697   226.255575769   468.223323013
ATOM    607  N7   DA A  20     469.180 227.111 469.219  1.00  0.00           N  
REMARK-SIMTK-COORDS   469.179594357   227.110882845   469.219337852
ATOM    608  C8   DA A  20     470.021 226.391 469.901  1.00  0.00           C  
REMARK-SIMTK-COORDS   470.020762383   226.391390003   469.901100570
ATOM    609  N9   DA A  20     470.158 225.115 469.429  1.00  0.00           N  
REMARK-SIMTK-COORDS   470.158419759   225.114716754   469.428858193
ATOM    610  C4   DA A  20     469.328 225.027 468.339  1.00  0.00           C  
REMARK-SIMTK-COORDS   469.328050503   225.026592591   468.339460639
ATOM    611  N3   DA A  20     469.138 223.951 467.552  1.00  0.00           N  
REMARK-SIMTK-COORDS   469.138325696   223.951402166   467.552347529
ATOM    612  C2   DA A  20     468.273 224.232 466.601  1.00  0.00           C  
REMARK-SIMTK-COORDS   468.273466793   224.232030948   466.600996088
ATOM    613  N1   DA A  20     467.619 225.364 466.360  1.00  0.00           N  
REMARK-SIMTK-COORDS   467.619242278   225.363959169   466.359708321
ATOM    614  H1'  DA A  20     471.144 223.275 469.176  1.00  0.00           H  
REMARK-SIMTK-COORDS   471.144454409   223.275373521   469.176045733
ATOM    615 1H2'  DA A  20     473.160 224.400 469.724  1.00  0.00           H  
REMARK-SIMTK-COORDS   473.159982819   224.399612713   469.724444740
ATOM    616 2H2'  DA A  20     472.349 225.548 470.781  1.00  0.00           H  
REMARK-SIMTK-COORDS   472.349267616   225.548053204   470.780569400
ATOM    617  H3'  DA A  20     473.267 224.031 472.401  1.00  0.00           H  
REMARK-SIMTK-COORDS   473.266694645   224.031198370   472.400531147
ATOM    618  H4'  DA A  20     471.195 222.412 472.718  1.00  0.00           H  
REMARK-SIMTK-COORDS   471.195191453   222.411913828   472.718443242
ATOM    619 1H5'  DA A  20     469.628 224.419 473.212  1.00  0.00           H  
REMARK-SIMTK-COORDS   469.628029351   224.419395084   473.212013858
ATOM    620 2H5'  DA A  20     471.082 224.158 474.198  1.00  0.00           H  
REMARK-SIMTK-COORDS   471.081776219   224.157620998   474.198200135
ATOM    621  H61  DA A  20     466.520 227.635 466.138  1.00  0.00           H  
REMARK-SIMTK-COORDS   466.519859550   227.635015565   466.137608201
ATOM    622  H62  DA A  20     467.335 228.384 467.537  1.00  0.00           H  
REMARK-SIMTK-COORDS   467.335241220   228.383720039   467.536867055
ATOM    623  H8   DA A  20     470.564 226.769 470.767  1.00  0.00           H  
REMARK-SIMTK-COORDS   470.563805045   226.769029630   470.767228725
ATOM    624  H2   DA A  20     468.061 223.416 465.910  1.00  0.00           H  
REMARK-SIMTK-COORDS   468.061154174   223.416091016   465.909637729
TER     625       DA A  20                                                                                                                          
ENDMDL                                                                                                                                              
MODEL        3                                                                                                                                      
ATOM      1  P    DT A   1     460.869 219.844 482.113  1.00  0.00           P  
REMARK-SIMTK-COORDS   460.869275557   219.843583899   482.113170431
ATOM      2  OP1  DT A   1     460.286 218.489 481.951  1.00  0.00           O  
REMARK-SIMTK-COORDS   460.285961835   218.489427409   481.951154070
ATOM      3  OP2  DT A   1     461.295 220.204 483.480  1.00  0.00           O  
REMARK-SIMTK-COORDS   461.295267331   220.204355099   483.480072457
ATOM      4  O5'  DT A   1     459.846 220.932 481.555  1.00  0.00           O  
REMARK-SIMTK-COORDS   459.846030633   220.932207374   481.555030884
ATOM      5  O3'  DT A   1     457.813 224.203 483.293  1.00  0.00           O  
REMARK-SIMTK-COORDS   457.813138584   224.203072320   483.293490094
ATOM      6  C1'  DT A   1     457.117 222.697 480.802  1.00  0.00           C  
REMARK-SIMTK-COORDS   457.117177273   222.696622974   480.802161087
ATOM      7  C2'  DT A   1     457.293 222.128 482.204  1.00  0.00           C  
REMARK-SIMTK-COORDS   457.293168645   222.127534341   482.204382954
ATOM      8  C3'  DT A   1     458.394 223.011 482.769  1.00  0.00           C  
REMARK-SIMTK-COORDS   458.393717735   223.011219296   482.768566082
ATOM      9  C4'  DT A   1     459.271 223.285 481.548  1.00  0.00           C  
REMARK-SIMTK-COORDS   459.270788558   223.284797887   481.548000014
ATOM     10  C5'  DT A   1     460.340 222.261 481.247  1.00  0.00           C  
REMARK-SIMTK-COORDS   460.339688902   222.260755111   481.246647317
ATOM     11  O4'  DT A   1     458.329 223.321 480.429  1.00  0.00           O  
REMARK-SIMTK-COORDS   458.328829265   223.321474021   480.428585635
ATOM     12  O4   DT A   1     455.858 218.974 476.930  1.00  0.00           O  
REMARK-SIMTK-COORDS   455.857976737   218.974125210   476.929980899
ATOM     13  C4   DT A   1     456.173 219.773 477.820  1.00  0.00           C  
REMARK-SIMTK-COORDS   456.172584142   219.773199117   477.820237083
ATOM     14  N3   DT A   1     455.638 221.039 477.854  1.00  0.00           N  
REMARK-SIMTK-COORDS   455.637666848   221.039319199   477.853665013
ATOM     15  C2   DT A   1     455.900 222.021 478.787  1.00  0.00           C  
REMARK-SIMTK-COORDS   455.900203117   222.021019756   478.787476944
ATOM     16  O2   DT A   1     455.374 223.119 478.736  1.00  0.00           O  
REMARK-SIMTK-COORDS   455.374163594   223.118845310   478.736423298
ATOM     17  N1   DT A   1     456.799 221.671 479.774  1.00  0.00           N  
REMARK-SIMTK-COORDS   456.799191930   221.670756649   479.773862198
ATOM     18  C6   DT A   1     457.384 220.429 479.818  1.00  0.00           C  
REMARK-SIMTK-COORDS   457.384190641   220.429250248   479.817661325
ATOM     19  C5   DT A   1     457.098 219.493 478.892  1.00  0.00           C  
REMARK-SIMTK-COORDS   457.098277974   219.493424404   478.892454896
ATOM     20  C7   DT A   1     457.713 218.126 478.891  1.00  0.00           C  
REMARK-SIMTK-COORDS   457.713144309   218.126477363   478.891370051
ATOM     21  H1'  DT A   1     456.331 223.452 480.784  1.00  0.00           H  
REMARK-SIMTK-COORDS   456.330500795   223.451653388   480.784211358
ATOM     22 1H2'  DT A   1     456.382 222.199 482.798  1.00  0.00           H  
REMARK-SIMTK-COORDS   456.381842171   222.198746051   482.798381229
ATOM     23 2H2'  DT A   1     457.593 221.080 482.190  1.00  0.00           H  
REMARK-SIMTK-COORDS   457.593479344   221.080039100   482.190058027
ATOM     24  H3'  DT A   1     458.958 222.509 483.554  1.00  0.00           H  
REMARK-SIMTK-COORDS   458.958383631   222.509096081   483.553832726
ATOM     25  H4'  DT A   1     459.766 224.240 481.721  1.00  0.00           H  
REMARK-SIMTK-COORDS   459.765583630   224.240184805   481.720845822
ATOM     26 1H5'  DT A   1     460.604 222.319 480.192  1.00  0.00           H  
REMARK-SIMTK-COORDS   460.603914068   222.319399318   480.191781014
ATOM     27 2H5'  DT A   1     461.220 222.475 481.851  1.00  0.00           H  
REMARK-SIMTK-COORDS   461.220183470   222.474839461   481.850880886
ATOM     28  H3   DT A   1     454.972 221.279 477.105  1.00  0.00           H  
REMARK-SIMTK-COORDS   454.971676041   221.278547672   477.105189907
ATOM     29  H6   DT A   1     458.093 220.198 480.614  1.00  0.00           H  
REMARK-SIMTK-COORDS   458.092603211   220.197866759   480.614103609
ATOM     30  H71  DT A   1     457.410 217.590 477.991  1.00  0.00           H  
REMARK-SIMTK-COORDS   457.409980937   217.590127698   477.991366714
ATOM     31  H72  DT A   1     458.799 218.215 478.912  1.00  0.00           H  
REMARK-SIMTK-COORDS   458.799260009   218.215273538   478.911935201
ATOM     32  H73  DT A   1     457.378 217.576 479.771  1.00  0.00           H  
REMARK-SIMTK-COORDS   457.378394274   217.576092641   479.770980802
ATOM     33  P    DG A   2     456.541 224.094 484.527  1.00  0.00           P  
REMARK-SIMTK-COORDS   456.540895099   224.094217769   484.526852024
ATOM     34  OP1  DG A   2     456.445 222.681 484.968  1.00  0.00           O  
REMARK-SIMTK-COORDS   456.444681689   222.681266549   484.968237152
ATOM     35  OP2  DG A   2     456.478 225.112 485.595  1.00  0.00           O  
REMARK-SIMTK-COORDS   456.477945036   225.111670384   485.594575521
ATOM     36  O5'  DG A   2     455.421 224.384 483.429  1.00  0.00           O  
REMARK-SIMTK-COORDS   455.421179444   224.383778863   483.429012680
ATOM     37  O3'  DG A   2     452.140 227.039 483.225  1.00  0.00           O  
REMARK-SIMTK-COORDS   452.140137156   227.039140193   483.225162951
ATOM     38  C1'  DG A   2     452.579 224.510 481.685  1.00  0.00           C  
REMARK-SIMTK-COORDS   452.579288805   224.509800987   481.685388289
ATOM     39  C2'  DG A   2     452.552 224.674 483.199  1.00  0.00           C  
REMARK-SIMTK-COORDS   452.552130409   224.674097355   483.199106600
ATOM     40  C3'  DG A   2     453.160 226.055 483.380  1.00  0.00           C  
REMARK-SIMTK-COORDS   453.159904634   226.054523333   483.380072369
ATOM     41  C4'  DG A   2     454.199 226.118 482.261  1.00  0.00           C  
REMARK-SIMTK-COORDS   454.199189650   226.118392265   482.261253163
ATOM     42  C5'  DG A   2     455.562 225.550 482.579  1.00  0.00           C  
REMARK-SIMTK-COORDS   455.562153795   225.550395525   482.578744018
ATOM     43  O4'  DG A   2     453.607 225.336 481.176  1.00  0.00           O  
REMARK-SIMTK-COORDS   453.607012490   225.336406630   481.175933543
ATOM     44  N2   DG A   2     450.074 222.618 477.446  1.00  0.00           N  
REMARK-SIMTK-COORDS   450.074454961   222.618090805   477.446190605
ATOM     45  O6   DG A   2     452.752 219.181 478.861  1.00  0.00           O  
REMARK-SIMTK-COORDS   452.752465752   219.180669805   478.860597926
ATOM     46  C6   DG A   2     452.398 220.341 479.072  1.00  0.00           C  
REMARK-SIMTK-COORDS   452.397898519   220.340803708   479.072228277
ATOM     47  C5   DG A   2     452.805 221.223 480.097  1.00  0.00           C  
REMARK-SIMTK-COORDS   452.805035754   221.223208308   480.096627805
ATOM     48  N7   DG A   2     453.712 221.034 481.143  1.00  0.00           N  
REMARK-SIMTK-COORDS   453.711507330   221.034018862   481.143217809
ATOM     49  C8   DG A   2     453.702 222.177 481.780  1.00  0.00           C  
REMARK-SIMTK-COORDS   453.702089590   222.176934871   481.779823889
ATOM     50  N9   DG A   2     452.852 223.117 481.237  1.00  0.00           N  
REMARK-SIMTK-COORDS   452.852316242   223.117317155   481.237297007
ATOM     51  C4   DG A   2     452.275 222.500 480.149  1.00  0.00           C  
REMARK-SIMTK-COORDS   452.275495554   222.500219294   480.149487224
ATOM     52  N3   DG A   2     451.362 223.062 479.315  1.00  0.00           N  
REMARK-SIMTK-COORDS   451.361921841   223.062026056   479.315323432
ATOM     53  C2   DG A   2     450.973 222.227 478.355  1.00  0.00           C  
REMARK-SIMTK-COORDS   450.972673248   222.227401846   478.355220333
ATOM     54  N1   DG A   2     451.455 220.942 478.220  1.00  0.00           N  
REMARK-SIMTK-COORDS   451.454766614   220.942156422   478.219886723
ATOM     55  H1'  DG A   2     451.638 224.832 481.241  1.00  0.00           H  
REMARK-SIMTK-COORDS   451.637782122   224.832462645   481.240734918
ATOM     56 1H2'  DG A   2     451.540 224.629 483.602  1.00  0.00           H  
REMARK-SIMTK-COORDS   451.540001313   224.629238484   483.601725992
ATOM     57 2H2'  DG A   2     453.141 223.911 483.708  1.00  0.00           H  
REMARK-SIMTK-COORDS   453.141051433   223.910962278   483.707951254
ATOM     58  H3'  DG A   2     453.628 226.170 484.358  1.00  0.00           H  
REMARK-SIMTK-COORDS   453.627918616   226.170250095   484.357908874
ATOM     59  H4'  DG A   2     454.328 227.171 482.009  1.00  0.00           H  
REMARK-SIMTK-COORDS   454.328328099   227.170611551   482.008742104
ATOM     60 1H5'  DG A   2     456.058 225.269 481.650  1.00  0.00           H  
REMARK-SIMTK-COORDS   456.058485613   225.269415621   481.649790833
ATOM     61 2H5'  DG A   2     456.156 226.307 483.089  1.00  0.00           H  
REMARK-SIMTK-COORDS   456.156038407   226.307486083   483.089132060
ATOM     62  H21  DG A   2     449.675 223.567 477.491  1.00  0.00           H  
REMARK-SIMTK-COORDS   449.674780316   223.566641533   477.490695608
ATOM     63  H22  DG A   2     449.781 221.970 476.700  1.00  0.00           H  
REMARK-SIMTK-COORDS   449.781019104   221.970220584   476.700047472
ATOM     64  H8   DG A   2     454.313 222.369 482.662  1.00  0.00           H  
REMARK-SIMTK-COORDS   454.313305754   222.368909569   482.661856494
ATOM     65  H1   DG A   2     451.097 220.380 477.434  1.00  0.00           H  
REMARK-SIMTK-COORDS   451.096846169   220.379936504   477.433759049
ATOM     66  P    DA A   3     450.912 226.744 484.411  1.00  0.00           P  
REMARK-SIMTK-COORDS   450.912143769   226.744107087   484.411365640
ATOM     67  OP1  DA A   3     451.116 225.684 485.427  1.00  0.00           O  
REMARK-SIMTK-COORDS   451.115998056   225.683887199   485.427217114
ATOM     68  OP2  DA A   3     450.312 228.002 484.900  1.00  0.00           O  
REMARK-SIMTK-COORDS   450.311549259   228.001543817   484.900226667
ATOM     69  O5'  DA A   3     450.052 226.161 483.203  1.00  0.00           O  
REMARK-SIMTK-COORDS   450.051931936   226.161398527   483.202571474
ATOM     70  O3'  DA A   3     446.302 227.160 481.529  1.00  0.00           O  
REMARK-SIMTK-COORDS   446.301723746   227.159534454   481.528667890
ATOM     71  C1'  DA A   3     447.792 224.571 481.331  1.00  0.00           C  
REMARK-SIMTK-COORDS   447.791671326   224.571127223   481.331461869
ATOM     72  C2'  DA A   3     447.359 225.290 482.602  1.00  0.00           C  
REMARK-SIMTK-COORDS   447.358598545   225.290105718   482.601773598
ATOM     73  C3'  DA A   3     447.490 226.750 482.201  1.00  0.00           C  
REMARK-SIMTK-COORDS   447.490002804   226.749689671   482.200907531
ATOM     74  C4'  DA A   3     448.704 226.741 481.275  1.00  0.00           C  
REMARK-SIMTK-COORDS   448.704486491   226.740692707   481.274636821
ATOM     75  C5'  DA A   3     450.056 226.870 481.936  1.00  0.00           C  
REMARK-SIMTK-COORDS   450.055982918   226.870396448   481.936461077
ATOM     76  O4'  DA A   3     448.634 225.441 480.603  1.00  0.00           O  
REMARK-SIMTK-COORDS   448.634110543   225.441461059   480.603025063
ATOM     77  N6   DA A   3     450.204 219.029 481.318  1.00  0.00           N  
REMARK-SIMTK-COORDS   450.203887809   219.029232682   481.317694616
ATOM     78  C6   DA A   3     449.397 219.997 480.851  1.00  0.00           C  
REMARK-SIMTK-COORDS   449.397167532   219.996697203   480.850913301
ATOM     79  C5   DA A   3     449.311 221.276 481.435  1.00  0.00           C  
REMARK-SIMTK-COORDS   449.310921846   221.276169785   481.435025100
ATOM     80  N7   DA A   3     449.954 221.853 482.516  1.00  0.00           N  
REMARK-SIMTK-COORDS   449.954024284   221.853216970   482.515680827
ATOM     81  C8   DA A   3     449.461 223.055 482.566  1.00  0.00           C  
REMARK-SIMTK-COORDS   449.461345947   223.054564675   482.566156041
ATOM     82  N9   DA A   3     448.546 223.313 481.581  1.00  0.00           N  
REMARK-SIMTK-COORDS   448.545881513   223.313089799   481.581473538
ATOM     83  C4   DA A   3     448.451 222.158 480.847  1.00  0.00           C  
REMARK-SIMTK-COORDS   448.451353117   222.157572189   480.846743361
ATOM     84  N3   DA A   3     447.666 221.944 479.775  1.00  0.00           N  
REMARK-SIMTK-COORDS   447.665915562   221.944025776   479.774799903
ATOM     85  C2   DA A   3     447.832 220.717 479.326  1.00  0.00           C  
REMARK-SIMTK-COORDS   447.831574769   220.717320030   479.325962470
ATOM     86  N1   DA A   3     448.628 219.753 479.779  1.00  0.00           N  
REMARK-SIMTK-COORDS   448.627724123   219.753031497   479.778845270
ATOM     87  H1'  DA A   3     446.932 224.334 480.705  1.00  0.00           H  
REMARK-SIMTK-COORDS   446.931958384   224.333693648   480.704982854
ATOM     88 1H2'  DA A   3     446.335 225.047 482.887  1.00  0.00           H  
REMARK-SIMTK-COORDS   446.334556595   225.047165342   482.886875437
ATOM     89 2H2'  DA A   3     448.000 225.052 483.451  1.00  0.00           H  
REMARK-SIMTK-COORDS   447.999765170   225.052421437   483.451029474
ATOM     90  H3'  DA A   3     447.659 227.397 483.062  1.00  0.00           H  
REMARK-SIMTK-COORDS   447.658732344   227.397093861   483.062475960
ATOM     91  H4'  DA A   3     448.589 227.580 480.590  1.00  0.00           H  
REMARK-SIMTK-COORDS   448.588530063   227.580409949   480.589793729
ATOM     92 1H5'  DA A   3     450.817 226.448 481.282  1.00  0.00           H  
REMARK-SIMTK-COORDS   450.817275248   226.447902728   481.281686273
ATOM     93 2H5'  DA A   3     450.272 227.924 482.106  1.00  0.00           H  
REMARK-SIMTK-COORDS   450.271532254   227.923819752   482.106342882
ATOM     94  H61  DA A   3     450.228 218.111 480.853  1.00  0.00           H  
REMARK-SIMTK-COORDS   450.227882686   218.110774654   480.852777314
ATOM     95  H62  DA A   3     450.797 219.207 482.140  1.00  0.00           H  
REMARK-SIMTK-COORDS   450.797111107   219.207313351   482.139988599
ATOM     96  H8   DA A   3     449.751 223.788 483.320  1.00  0.00           H  
REMARK-SIMTK-COORDS   449.750600685   223.788264385   483.319656161
ATOM     97  H2   DA A   3     447.230 220.455 478.458  1.00  0.00           H  
REMARK-SIMTK-COORDS   447.229617457   220.454940410   478.458166797
ATOM     98  P    DG A   4     444.712 226.988 482.326  1.00  0.00           P  
REMARK-SIMTK-COORDS   444.711587189   226.987870376   482.326267350
ATOM     99  OP1  DG A   4     444.956 226.600 483.737  1.00  0.00           O  
REMARK-SIMTK-COORDS   444.955783339   226.599618255   483.736989693
ATOM    100  OP2  DG A   4     443.660 228.001 482.106  1.00  0.00           O  
REMARK-SIMTK-COORDS   443.660285384   228.000573368   482.106260158
ATOM    101  O5'  DG A   4     444.403 225.683 481.463  1.00  0.00           O  
REMARK-SIMTK-COORDS   444.402780322   225.682879053   481.463425553
ATOM    102  O3'  DG A   4     441.083 224.399 479.185  1.00  0.00           O  
REMARK-SIMTK-COORDS   441.083420762   224.398876355   479.185065137
ATOM    103  C1'  DG A   4     443.275 222.739 480.371  1.00  0.00           C  
REMARK-SIMTK-COORDS   443.274576555   222.739175809   480.370622976
ATOM    104  C2'  DG A   4     442.338 223.689 481.105  1.00  0.00           C  
REMARK-SIMTK-COORDS   442.337758579   223.688924127   481.105078021
ATOM    105  C3'  DG A   4     442.127 224.787 480.076  1.00  0.00           C  
REMARK-SIMTK-COORDS   442.126980249   224.786508857   480.076197922
ATOM    106  C4'  DG A   4     443.484 224.864 479.378  1.00  0.00           C  
REMARK-SIMTK-COORDS   443.484161846   224.863607614   479.377582940
ATOM    107  C5'  DG A   4     444.519 225.757 480.020  1.00  0.00           C  
REMARK-SIMTK-COORDS   444.519120292   225.756832663   480.019534673
ATOM    108  O4'  DG A   4     443.977 223.486 479.397  1.00  0.00           O  
REMARK-SIMTK-COORDS   443.976969665   223.486346972   479.397269920
ATOM    109  N2   DG A   4     444.598 217.708 479.496  1.00  0.00           N  
REMARK-SIMTK-COORDS   444.597783197   217.708459411   479.496223923
ATOM    110  O6   DG A   4     447.110 218.973 483.112  1.00  0.00           O  
REMARK-SIMTK-COORDS   447.110240950   218.973487810   483.112217866
ATOM    111  C6   DG A   4     446.273 219.335 482.285  1.00  0.00           C  
REMARK-SIMTK-COORDS   446.272577526   219.334957544   482.285129225
ATOM    112  C5   DG A   4     445.640 220.590 482.149  1.00  0.00           C  
REMARK-SIMTK-COORDS   445.640011555   220.589993873   482.148978189
ATOM    113  N7   DG A   4     445.783 221.759 482.901  1.00  0.00           N  
REMARK-SIMTK-COORDS   445.783201245   221.759056659   482.901057250
ATOM    114  C8   DG A   4     444.963 222.604 482.331  1.00  0.00           C  
REMARK-SIMTK-COORDS   444.963347370   222.604087570   482.330640400
ATOM    115  N9   DG A   4     444.279 222.085 481.253  1.00  0.00           N  
REMARK-SIMTK-COORDS   444.278674906   222.084721796   481.252562569
ATOM    116  C4   DG A   4     444.718 220.785 481.136  1.00  0.00           C  
REMARK-SIMTK-COORDS   444.718394893   220.784775122   481.135742287
ATOM    117  N3   DG A   4     444.302 219.891 480.201  1.00  0.00           N  
REMARK-SIMTK-COORDS   444.302247691   219.891335304   480.200509804
ATOM    118  C2   DG A   4     444.893 218.707 480.334  1.00  0.00           C  
REMARK-SIMTK-COORDS   444.892582371   218.706642978   480.334371890
ATOM    119  N1   DG A   4     445.830 218.427 481.307  1.00  0.00           N  
REMARK-SIMTK-COORDS   445.829504467   218.426692724   481.307197590
ATOM    120  H1'  DG A   4     442.714 221.959 479.855  1.00  0.00           H  
REMARK-SIMTK-COORDS   442.714181101   221.959270262   479.854903796
ATOM    121 1H2'  DG A   4     441.396 223.212 481.377  1.00  0.00           H  
REMARK-SIMTK-COORDS   441.395689394   223.212343778   481.376917719
ATOM    122 2H2'  DG A   4     442.782 224.082 482.020  1.00  0.00           H  
REMARK-SIMTK-COORDS   442.781840814   224.081803760   482.019715961
ATOM    123  H3'  DG A   4     441.870 225.739 480.541  1.00  0.00           H  
REMARK-SIMTK-COORDS   441.869819636   225.738635229   480.540867472
ATOM    124  H4'  DG A   4     443.301 225.238 478.371  1.00  0.00           H  
REMARK-SIMTK-COORDS   443.301095381   225.237680264   478.370527668
ATOM    125 1H5'  DG A   4     445.513 225.430 479.714  1.00  0.00           H  
REMARK-SIMTK-COORDS   445.513282505   225.430029796   479.714427510
ATOM    126 2H5'  DG A   4     444.361 226.783 479.690  1.00  0.00           H  
REMARK-SIMTK-COORDS   444.360966523   226.782949430   479.690212996
ATOM    127  H21  DG A   4     443.906 217.852 478.747  1.00  0.00           H  
REMARK-SIMTK-COORDS   443.905674258   217.851891368   478.746636377
ATOM    128  H22  DG A   4     445.063 216.794 479.600  1.00  0.00           H  
REMARK-SIMTK-COORDS   445.062830599   216.794339872   479.599598882
ATOM    129  H8   DG A   4     444.834 223.629 482.677  1.00  0.00           H  
REMARK-SIMTK-COORDS   444.833514127   223.629455704   482.677316791
ATOM    130  H1   DG A   4     446.236 217.480 481.318  1.00  0.00           H  
REMARK-SIMTK-COORDS   446.236242607   217.479777787   481.317742102
ATOM    131  P    DG A   5     439.535 224.036 479.973  1.00  0.00           P  
REMARK-SIMTK-COORDS   439.534796841   224.035856963   479.973494995
ATOM    132  OP1  DG A   5     439.527 224.362 481.421  1.00  0.00           O  
REMARK-SIMTK-COORDS   439.527257466   224.361759230   481.420643872
ATOM    133  OP2  DG A   5     438.321 224.407 479.220  1.00  0.00           O  
REMARK-SIMTK-COORDS   438.320859517   224.407088242   479.220003449
ATOM    134  O5'  DG A   5     439.844 222.483 479.782  1.00  0.00           O  
REMARK-SIMTK-COORDS   439.843951573   222.483287757   479.781629910
ATOM    135  O3'  DG A   5     437.713 219.266 478.058  1.00  0.00           O  
REMARK-SIMTK-COORDS   437.713404809   219.266329999   478.058350980
ATOM    136  C1'  DG A   5     439.933 219.160 480.065  1.00  0.00           C  
REMARK-SIMTK-COORDS   439.932628985   219.159959204   480.064602786
ATOM    137  C2'  DG A   5     438.608 219.900 480.194  1.00  0.00           C  
REMARK-SIMTK-COORDS   438.608203753   219.900376647   480.194039323
ATOM    138  C3'  DG A   5     438.345 220.334 478.762  1.00  0.00           C  
REMARK-SIMTK-COORDS   438.344920717   220.333749239   478.762053206
ATOM    139  C4'  DG A   5     439.748 220.625 478.231  1.00  0.00           C  
REMARK-SIMTK-COORDS   439.748114833   220.625278036   478.231010615
ATOM    140  C5'  DG A   5     440.285 222.015 478.482  1.00  0.00           C  
REMARK-SIMTK-COORDS   440.284844204   222.014578357   478.481725996
ATOM    141  O4'  DG A   5     440.602 219.661 478.924  1.00  0.00           O  
REMARK-SIMTK-COORDS   440.602082955   219.660948444   478.924480792
ATOM    142  N2   DG A   5     442.844 215.084 481.718  1.00  0.00           N  
REMARK-SIMTK-COORDS   442.844009476   215.084068041   481.718244785
ATOM    143  O6   DG A   5     443.906 218.517 484.560  1.00  0.00           O  
REMARK-SIMTK-COORDS   443.905633074   218.516876257   484.560239874
ATOM    144  C6   DG A   5     443.229 218.180 483.588  1.00  0.00           C  
REMARK-SIMTK-COORDS   443.229156612   218.179881952   483.588010254
ATOM    145  C5   DG A   5     442.311 218.943 482.835  1.00  0.00           C  
REMARK-SIMTK-COORDS   442.310502528   218.943419837   482.835097528
ATOM    146  N7   DG A   5     441.915 220.276 482.977  1.00  0.00           N  
REMARK-SIMTK-COORDS   441.915381749   220.276353507   482.976523842
ATOM    147  C8   DG A   5     441.051 220.454 482.011  1.00  0.00           C  
REMARK-SIMTK-COORDS   441.050582262   220.453673174   482.010970849
ATOM    148  N9   DG A   5     440.835 219.335 481.235  1.00  0.00           N  
REMARK-SIMTK-COORDS   440.835227626   219.334854263   481.234674755
ATOM    149  C4   DG A   5     441.651 218.361 481.767  1.00  0.00           C  
REMARK-SIMTK-COORDS   441.651063341   218.361378761   481.767234173
ATOM    150  N3   DG A   5     441.758 217.085 481.313  1.00  0.00           N  
REMARK-SIMTK-COORDS   441.758275609   217.085371620   481.312938781
ATOM    151  C2   DG A   5     442.618 216.364 482.028  1.00  0.00           C  
REMARK-SIMTK-COORDS   442.617864901   216.364233960   482.027765141
ATOM    152  N1   DG A   5     443.326 216.864 483.100  1.00  0.00           N  
REMARK-SIMTK-COORDS   443.326333461   216.864453102   483.100349921
ATOM    153  H1'  DG A   5     439.770 218.092 479.916  1.00  0.00           H  
REMARK-SIMTK-COORDS   439.770139440   218.092338590   479.916125947
ATOM    154 1H2'  DG A   5     437.811 219.258 480.568  1.00  0.00           H  
REMARK-SIMTK-COORDS   437.810534929   219.258398104   480.568349351
ATOM    155 2H2'  DG A   5     438.679 220.759 480.862  1.00  0.00           H  
REMARK-SIMTK-COORDS   438.678507540   220.758666270   480.862262564
ATOM    156  H3'  DG A   5     437.714 221.222 478.713  1.00  0.00           H  
REMARK-SIMTK-COORDS   437.714119455   221.221596790   478.712956407
ATOM    157  H4'  DG A   5     439.717 220.471 477.153  1.00  0.00           H  
REMARK-SIMTK-COORDS   439.717024903   220.470680790   477.152707732
ATOM    158 1H5'  DG A   5     441.374 221.989 478.451  1.00  0.00           H  
REMARK-SIMTK-COORDS   441.374179556   221.988746982   478.451226308
ATOM    159 2H5'  DG A   5     439.919 222.686 477.706  1.00  0.00           H  
REMARK-SIMTK-COORDS   439.919094361   222.685663137   477.705676209
ATOM    160  H21  DG A   5     442.347 214.649 480.928  1.00  0.00           H  
REMARK-SIMTK-COORDS   442.346836766   214.649087846   480.927624442
ATOM    161  H22  DG A   5     443.516 214.531 482.271  1.00  0.00           H  
REMARK-SIMTK-COORDS   443.516069769   214.531212352   482.270744151
ATOM    162  H8   DG A   5     440.545 221.403 481.835  1.00  0.00           H  
REMARK-SIMTK-COORDS   440.544985791   221.403394081   481.835404891
ATOM    163  H1   DG A   5     443.977 216.226 483.581  1.00  0.00           H  
REMARK-SIMTK-COORDS   443.976953381   216.225503545   483.580591718
ATOM    164  P    DT A   6     436.178 218.845 478.881  1.00  0.00           P  
REMARK-SIMTK-COORDS   436.177619200   218.844858804   478.881476220
ATOM    165  OP1  DT A   6     435.732 219.679 480.024  1.00  0.00           O  
REMARK-SIMTK-COORDS   435.732166246   219.679267046   480.024095383
ATOM    166  OP2  DT A   6     435.122 218.424 477.938  1.00  0.00           O  
REMARK-SIMTK-COORDS   435.122308142   218.424229560   477.938377280
ATOM    167  O5'  DT A   6     436.960 217.568 479.430  1.00  0.00           O  
REMARK-SIMTK-COORDS   436.959944504   217.567972561   479.430274580
ATOM    168  O3'  DT A   6     436.329 213.400 479.143  1.00  0.00           O  
REMARK-SIMTK-COORDS   436.328782640   213.399943450   479.142844536
ATOM    169  C1'  DT A   6     437.942 214.898 481.172  1.00  0.00           C  
REMARK-SIMTK-COORDS   437.941511912   214.897676877   481.171728681
ATOM    170  C2'  DT A   6     436.467 215.091 480.841  1.00  0.00           C  
REMARK-SIMTK-COORDS   436.466952430   215.091332083   480.841224529
ATOM    171  C3'  DT A   6     436.437 214.807 479.348  1.00  0.00           C  
REMARK-SIMTK-COORDS   436.437366032   214.806744897   479.348393400
ATOM    172  C4'  DT A   6     437.779 215.359 478.869  1.00  0.00           C  
REMARK-SIMTK-COORDS   437.778845301   215.358821104   478.869305484
ATOM    173  C5'  DT A   6     437.814 216.828 478.521  1.00  0.00           C  
REMARK-SIMTK-COORDS   437.813771280   216.828233507   478.520547165
ATOM    174  O4'  DT A   6     438.687 215.123 479.992  1.00  0.00           O  
REMARK-SIMTK-COORDS   438.687224066   215.122528246   479.992129916
ATOM    175  O4   DT A   6     439.900 218.253 485.089  1.00  0.00           O  
REMARK-SIMTK-COORDS   439.900145754   218.253119539   485.088501972
ATOM    176  C4   DT A   6     439.432 217.541 484.192  1.00  0.00           C  
REMARK-SIMTK-COORDS   439.431776548   217.540907563   484.192155283
ATOM    177  N3   DT A   6     439.807 216.224 484.068  1.00  0.00           N  
REMARK-SIMTK-COORDS   439.807382125   216.224164752   484.067966632
ATOM    178  C2   DT A   6     439.361 215.325 483.121  1.00  0.00           C  
REMARK-SIMTK-COORDS   439.361205059   215.325230648   483.120596850
ATOM    179  O2   DT A   6     439.752 214.171 483.090  1.00  0.00           O  
REMARK-SIMTK-COORDS   439.751546382   214.171434289   483.090058142
ATOM    180  N1   DT A   6     438.450 215.828 482.215  1.00  0.00           N  
REMARK-SIMTK-COORDS   438.449764682   215.827643891   482.214683845
ATOM    181  C6   DT A   6     438.020 217.131 482.262  1.00  0.00           C  
REMARK-SIMTK-COORDS   438.019725857   217.130840494   482.261856124
ATOM    182  C5   DT A   6     438.472 217.978 483.206  1.00  0.00           C  
REMARK-SIMTK-COORDS   438.472195194   217.978068112   483.205784014
ATOM    183  C7   DT A   6     438.040 219.410 483.298  1.00  0.00           C  
REMARK-SIMTK-COORDS   438.039795632   219.410270914   483.297608587
ATOM    184  H1'  DT A   6     438.136 213.877 481.502  1.00  0.00           H  
REMARK-SIMTK-COORDS   438.135696048   213.876761757   481.502300668
ATOM    185 1H2'  DT A   6     435.825 214.403 481.390  1.00  0.00           H  
REMARK-SIMTK-COORDS   435.824786489   214.402577203   481.390460926
ATOM    186 2H2'  DT A   6     436.124 216.103 481.059  1.00  0.00           H  
REMARK-SIMTK-COORDS   436.124398325   216.102635314   481.059308139
ATOM    187  H3'  DT A   6     435.606 215.309 478.853  1.00  0.00           H  
REMARK-SIMTK-COORDS   435.606311457   215.308647867   478.853357339
ATOM    188  H4'  DT A   6     438.051 214.799 477.975  1.00  0.00           H  
REMARK-SIMTK-COORDS   438.051031437   214.798768487   477.975036077
ATOM    189 1H5'  DT A   6     438.838 217.191 478.600  1.00  0.00           H  
REMARK-SIMTK-COORDS   438.837677885   217.190509781   478.600347957
ATOM    190 2H5'  DT A   6     437.463 216.961 477.498  1.00  0.00           H  
REMARK-SIMTK-COORDS   437.463388120   216.961234744   477.497931249
ATOM    191  H3   DT A   6     440.491 215.873 484.754  1.00  0.00           H  
REMARK-SIMTK-COORDS   440.491152022   215.872962423   484.753608413
ATOM    192  H6   DT A   6     437.301 217.486 481.522  1.00  0.00           H  
REMARK-SIMTK-COORDS   437.300884867   217.485606996   481.522183656
ATOM    193  H71  DT A   6     438.618 219.918 484.071  1.00  0.00           H  
REMARK-SIMTK-COORDS   438.618248372   219.917799195   484.070520270
ATOM    194  H72  DT A   6     438.204 219.903 482.339  1.00  0.00           H  
REMARK-SIMTK-COORDS   438.204350791   219.902907657   482.339388550
ATOM    195  H73  DT A   6     436.980 219.455 483.550  1.00  0.00           H  
REMARK-SIMTK-COORDS   436.980138523   219.455079050   483.550224980
ATOM    196  P    DG A   7     434.921 212.475 479.933  1.00  0.00           P  
REMARK-SIMTK-COORDS   434.921466240   212.474743543   479.933077498
ATOM    197  OP1  DG A   7     433.972 213.456 480.513  1.00  0.00           O  
REMARK-SIMTK-COORDS   433.971938896   213.455990974   480.512784581
ATOM    198  OP2  DG A   7     434.317 211.339 479.210  1.00  0.00           O  
REMARK-SIMTK-COORDS   434.317106201   211.338523758   479.209918080
ATOM    199  O5'  DG A   7     435.894 211.939 481.077  1.00  0.00           O  
REMARK-SIMTK-COORDS   435.894444300   211.939240947   481.077372331
ATOM    200  O3'  DG A   7     436.662 208.120 482.716  1.00  0.00           O  
REMARK-SIMTK-COORDS   436.661811436   208.120273864   482.715778599
ATOM    201  C1'  DG A   7     437.178 210.803 483.940  1.00  0.00           C  
REMARK-SIMTK-COORDS   437.177870259   210.802911521   483.939892766
ATOM    202  C2'  DG A   7     435.848 210.262 483.434  1.00  0.00           C  
REMARK-SIMTK-COORDS   435.847526176   210.261639676   483.433648347
ATOM    203  C3'  DG A   7     436.279 209.413 482.250  1.00  0.00           C  
REMARK-SIMTK-COORDS   436.279300607   209.412680154   482.250198910
ATOM    204  C4'  DG A   7     437.463 210.196 481.683  1.00  0.00           C  
REMARK-SIMTK-COORDS   437.462837791   210.195917698   481.682988469
ATOM    205  C5'  DG A   7     437.132 211.288 480.693  1.00  0.00           C  
REMARK-SIMTK-COORDS   437.132035078   211.287651977   480.693151195
ATOM    206  O4'  DG A   7     438.088 210.803 482.858  1.00  0.00           O  
REMARK-SIMTK-COORDS   438.088193087   210.802727163   482.858065925
ATOM    207  N2   DG A   7     440.034 212.129 488.172  1.00  0.00           N  
REMARK-SIMTK-COORDS   440.033908819   212.129297882   488.171594547
ATOM    208  O6   DG A   7     437.784 215.952 487.026  1.00  0.00           O  
REMARK-SIMTK-COORDS   437.784129795   215.952246186   487.026293887
ATOM    209  C6   DG A   7     437.982 214.770 486.743  1.00  0.00           C  
REMARK-SIMTK-COORDS   437.981616060   214.770295546   486.742731092
ATOM    210  C5   DG A   7     437.426 214.001 485.697  1.00  0.00           C  
REMARK-SIMTK-COORDS   437.426296836   214.000993727   485.696983384
ATOM    211  N7   DG A   7     436.511 214.357 484.703  1.00  0.00           N  
REMARK-SIMTK-COORDS   436.510854754   214.356762880   484.702886757
ATOM    212  C8   DG A   7     436.356 213.259 484.008  1.00  0.00           C  
REMARK-SIMTK-COORDS   436.356137109   213.258911066   484.008338814
ATOM    213  N9   DG A   7     437.099 212.192 484.467  1.00  0.00           N  
REMARK-SIMTK-COORDS   437.099361344   212.192209019   484.467178088
ATOM    214  C4   DG A   7     437.791 212.674 485.556  1.00  0.00           C  
REMARK-SIMTK-COORDS   437.791080631   212.673919908   485.556370930
ATOM    215  N3   DG A   7     438.651 211.957 486.326  1.00  0.00           N  
REMARK-SIMTK-COORDS   438.651090031   211.956846135   486.325956556
ATOM    216  C2   DG A   7     439.168 212.680 487.316  1.00  0.00           C  
REMARK-SIMTK-COORDS   439.167709207   212.680019628   487.315923588
ATOM    217  N1   DG A   7     438.869 214.010 487.525  1.00  0.00           N  
REMARK-SIMTK-COORDS   438.869416603   214.010391111   487.525012658
ATOM    218  H1'  DG A   7     437.587 210.164 484.723  1.00  0.00           H  
REMARK-SIMTK-COORDS   437.586861637   210.163930898   484.722639095
ATOM    219 1H2'  DG A   7     435.332 209.663 484.185  1.00  0.00           H  
REMARK-SIMTK-COORDS   435.331702587   209.663491932   484.185090494
ATOM    220 2H2'  DG A   7     435.169 211.057 483.125  1.00  0.00           H  
REMARK-SIMTK-COORDS   435.168586962   211.056742928   483.125462751
ATOM    221  H3'  DG A   7     435.486 209.309 481.510  1.00  0.00           H  
REMARK-SIMTK-COORDS   435.485681411   209.309416272   481.509861728
ATOM    222  H4'  DG A   7     438.107 209.475 481.180  1.00  0.00           H  
REMARK-SIMTK-COORDS   438.107407657   209.475462127   481.179920423
ATOM    223 1H5'  DG A   7     437.942 212.017 480.680  1.00  0.00           H  
REMARK-SIMTK-COORDS   437.941981329   212.017083710   480.680289697
ATOM    224 2H5'  DG A   7     437.025 210.851 479.701  1.00  0.00           H  
REMARK-SIMTK-COORDS   437.024990589   210.851487329   479.700839311
ATOM    225  H21  DG A   7     440.299 211.139 488.071  1.00  0.00           H  
REMARK-SIMTK-COORDS   440.299246483   211.138880039   488.070909787
ATOM    226  H22  DG A   7     440.437 212.695 488.933  1.00  0.00           H  
REMARK-SIMTK-COORDS   440.436844740   212.695444048   488.932969069
ATOM    227  H8   DG A   7     435.697 213.194 483.142  1.00  0.00           H  
REMARK-SIMTK-COORDS   435.697464454   213.193664016   483.142132051
ATOM    228  H1   DG A   7     439.333 214.484 488.314  1.00  0.00           H  
REMARK-SIMTK-COORDS   439.333047750   214.483688584   488.314462252
ATOM    229  P    DT A   8     434.216 207.064 483.314  1.00  0.00           P  
REMARK-SIMTK-COORDS   434.215943489   207.063944675   483.313833608
ATOM    230  OP1  DT A   8     435.304 207.523 482.416  1.00  0.00           O  
REMARK-SIMTK-COORDS   435.303813058   207.523432518   482.416250897
ATOM    231  OP2  DT A   8     434.568 206.934 484.742  1.00  0.00           O  
REMARK-SIMTK-COORDS   434.568089629   206.933654349   484.741791425
ATOM    232  O5'  DT A   8     433.625 205.686 482.769  1.00  0.00           O  
REMARK-SIMTK-COORDS   433.625276088   205.686178705   482.769293480
ATOM    233  O3'  DT A   8     433.350 201.783 484.365  1.00  0.00           O  
REMARK-SIMTK-COORDS   433.349995654   201.783493927   484.365138149
ATOM    234  C1'  DT A   8     433.245 202.627 481.495  1.00  0.00           C  
REMARK-SIMTK-COORDS   433.244971474   202.627076191   481.494979463
ATOM    235  C2'  DT A   8     434.360 202.902 482.496  1.00  0.00           C  
REMARK-SIMTK-COORDS   434.360092347   202.901767902   482.496034357
ATOM    236  C3'  DT A   8     433.586 203.068 483.794  1.00  0.00           C  
REMARK-SIMTK-COORDS   433.586299315   203.068306220   483.793693531
ATOM    237  C4'  DT A   8     432.295 203.744 483.336  1.00  0.00           C  
REMARK-SIMTK-COORDS   432.294577687   203.743646075   483.336253572
ATOM    238  C5'  DT A   8     432.324 205.251 483.238  1.00  0.00           C  
REMARK-SIMTK-COORDS   432.323608611   205.250824630   483.238299458
ATOM    239  O4'  DT A   8     432.053 203.192 482.002  1.00  0.00           O  
REMARK-SIMTK-COORDS   432.052877736   203.192462596   482.002274971
ATOM    240  O4   DT A   8     434.096 204.693 476.451  1.00  0.00           O  
REMARK-SIMTK-COORDS   434.096014050   204.693276339   476.450884055
ATOM    241  C4   DT A   8     433.927 204.274 477.602  1.00  0.00           C  
REMARK-SIMTK-COORDS   433.927232377   204.273543140   477.602139799
ATOM    242  N3   DT A   8     433.336 203.053 477.829  1.00  0.00           N  
REMARK-SIMTK-COORDS   433.335594755   203.053376629   477.829015557
ATOM    243  C2   DT A   8     433.092 202.470 479.056  1.00  0.00           C  
REMARK-SIMTK-COORDS   433.092412111   202.470276680   479.056012970
ATOM    244  O2   DT A   8     432.562 201.378 479.159  1.00  0.00           O  
REMARK-SIMTK-COORDS   432.561563064   201.378413173   479.158864180
ATOM    245  N1   DT A   8     433.489 203.212 480.150  1.00  0.00           N  
REMARK-SIMTK-COORDS   433.488688698   203.212065408   480.149875552
ATOM    246  C6   DT A   8     434.085 204.442 480.018  1.00  0.00           C  
REMARK-SIMTK-COORDS   434.085472702   204.441639052   480.017673025
ATOM    247  C5   DT A   8     434.313 204.976 478.803  1.00  0.00           C  
REMARK-SIMTK-COORDS   434.313321776   204.976360038   478.802896804
ATOM    248  C7   DT A   8     434.955 206.316 478.604  1.00  0.00           C  
REMARK-SIMTK-COORDS   434.955248716   206.316107399   478.603867133
ATOM    249  H1'  DT A   8     433.084 201.555 481.376  1.00  0.00           H  
REMARK-SIMTK-COORDS   433.084017640   201.555100365   481.375754086
ATOM    250 1H2'  DT A   8     435.072 202.079 482.560  1.00  0.00           H  
REMARK-SIMTK-COORDS   435.072099707   202.078745906   482.560075851
ATOM    251 2H2'  DT A   8     434.922 203.803 482.251  1.00  0.00           H  
REMARK-SIMTK-COORDS   434.922296608   203.802561594   482.250809776
ATOM    252  H3'  DT A   8     434.122 203.689 484.512  1.00  0.00           H  
REMARK-SIMTK-COORDS   434.121668352   203.689271411   484.511608027
ATOM    253  H4'  DT A   8     431.523 203.473 484.056  1.00  0.00           H  
REMARK-SIMTK-COORDS   431.522867318   203.472526056   484.056266796
ATOM    254 1H5'  DT A   8     431.553 205.579 482.542  1.00  0.00           H  
REMARK-SIMTK-COORDS   431.553073632   205.578881108   482.542130087
ATOM    255 2H5'  DT A   8     432.126 205.677 484.221  1.00  0.00           H  
REMARK-SIMTK-COORDS   432.125990451   205.676682095   484.221047382
ATOM    256  H3   DT A   8     433.045 202.520 476.997  1.00  0.00           H  
REMARK-SIMTK-COORDS   433.045449012   202.519688475   476.997161362
ATOM    257  H6   DT A   8     434.379 204.994 480.911  1.00  0.00           H  
REMARK-SIMTK-COORDS   434.378671953   204.994432989   480.911071067
ATOM    258  H71  DT A   8     434.936 206.577 477.545  1.00  0.00           H  
REMARK-SIMTK-COORDS   434.935647907   206.577034965   477.545038718
ATOM    259  H72  DT A   8     434.411 207.069 479.173  1.00  0.00           H  
REMARK-SIMTK-COORDS   434.410701770   207.069422885   479.173023880
ATOM    260  H73  DT A   8     435.989 206.279 478.949  1.00  0.00           H  
REMARK-SIMTK-COORDS   435.988903355   206.279282424   478.948683041
ATOM    261  P    DG A   9     434.734 200.743 484.706  1.00  0.00           P  
REMARK-SIMTK-COORDS   434.733963739   200.742777515   484.705823206
ATOM    262  OP1  DG A   9     435.990 201.504 484.497  1.00  0.00           O  
REMARK-SIMTK-COORDS   435.990124746   201.503731447   484.497214391
ATOM    263  OP2  DG A   9     434.692 199.877 485.901  1.00  0.00           O  
REMARK-SIMTK-COORDS   434.692408499   199.877028269   485.900794924
ATOM    264  O5'  DG A   9     434.409 199.888 483.400  1.00  0.00           O  
REMARK-SIMTK-COORDS   434.409366151   199.887642274   483.399591939
ATOM    265  O3'  DG A   9     433.981 195.753 482.641  1.00  0.00           O  
REMARK-SIMTK-COORDS   433.981071745   195.752655898   482.640521074
ATOM    266  C1'  DG A   9     434.602 197.942 480.696  1.00  0.00           C  
REMARK-SIMTK-COORDS   434.602155417   197.942129739   480.695842084
ATOM    267  C2'  DG A   9     435.381 197.578 481.953  1.00  0.00           C  
REMARK-SIMTK-COORDS   435.380533627   197.578269076   481.953143472
ATOM    268  C3'  DG A   9     434.275 197.125 482.892  1.00  0.00           C  
REMARK-SIMTK-COORDS   434.275122000   197.125220474   482.891506994
ATOM    269  C4'  DG A   9     433.112 198.043 482.516  1.00  0.00           C  
REMARK-SIMTK-COORDS   433.112168105   198.043092391   482.516009481
ATOM    270  C5'  DG A   9     433.063 199.382 483.213  1.00  0.00           C  
REMARK-SIMTK-COORDS   433.062725042   199.382205242   483.212733354
ATOM    271  O4'  DG A   9     433.281 198.268 481.080  1.00  0.00           O  
REMARK-SIMTK-COORDS   433.281161192   198.267908000   481.080393488
ATOM    272  N2   DG A   9     434.562 197.933 475.421  1.00  0.00           N  
REMARK-SIMTK-COORDS   434.561957550   197.932841453   475.421199455
ATOM    273  O6   DG A   9     436.495 201.923 476.575  1.00  0.00           O  
REMARK-SIMTK-COORDS   436.494843828   201.922898129   476.575128116
ATOM    274  C6   DG A   9     435.993 200.881 476.999  1.00  0.00           C  
REMARK-SIMTK-COORDS   435.992746332   200.881259609   476.998570317
ATOM    275  C5   DG A   9     435.804 200.463 478.334  1.00  0.00           C  
REMARK-SIMTK-COORDS   435.804359059   200.462555249   478.333856764
ATOM    276  N7   DG A   9     436.128 201.101 479.534  1.00  0.00           N  
REMARK-SIMTK-COORDS   436.127988776   201.101074263   479.534019784
ATOM    277  C8   DG A   9     435.727 200.263 480.456  1.00  0.00           C  
REMARK-SIMTK-COORDS   435.727343215   200.263358971   480.455610379
ATOM    278  N9   DG A   9     435.162 199.108 479.960  1.00  0.00           N  
REMARK-SIMTK-COORDS   435.161507071   199.108100618   479.959650101
ATOM    279  C4   DG A   9     435.210 199.240 478.590  1.00  0.00           C  
REMARK-SIMTK-COORDS   435.210446921   199.239502419   478.589540449
ATOM    280  N3   DG A   9     434.761 198.324 477.692  1.00  0.00           N  
REMARK-SIMTK-COORDS   434.760852624   198.324064930   477.691814337
ATOM    281  C2   DG A   9     434.946 198.716 476.434  1.00  0.00           C  
REMARK-SIMTK-COORDS   434.946040199   198.715577192   476.433905870
ATOM    282  N1   DG A   9     435.519 199.921 476.087  1.00  0.00           N  
REMARK-SIMTK-COORDS   435.519243284   199.921160436   476.086641899
ATOM    283  H1'  DG A   9     434.553 197.097 480.009  1.00  0.00           H  
REMARK-SIMTK-COORDS   434.552903541   197.097130776   480.008955627
ATOM    284 1H2'  DG A   9     436.103 196.782 481.776  1.00  0.00           H  
REMARK-SIMTK-COORDS   436.103212123   196.781502184   481.775891362
ATOM    285 2H2'  DG A   9     435.925 198.429 482.362  1.00  0.00           H  
REMARK-SIMTK-COORDS   435.925118711   198.429175158   482.362425680
ATOM    286  H3'  DG A   9     434.551 197.250 483.939  1.00  0.00           H  
REMARK-SIMTK-COORDS   434.551265269   197.249610993   483.938820650
ATOM    287  H4'  DG A   9     432.195 197.508 482.760  1.00  0.00           H  
REMARK-SIMTK-COORDS   432.194796930   197.507695263   482.759697893
ATOM    288 1H5'  DG A   9     432.490 200.082 482.604  1.00  0.00           H  
REMARK-SIMTK-COORDS   432.489517501   200.081757883   482.604203800
ATOM    289 2H5'  DG A   9     432.577 199.265 484.180  1.00  0.00           H  
REMARK-SIMTK-COORDS   432.576599927   199.265140471   484.180389911
ATOM    290  H21  DG A   9     434.127 197.019 475.612  1.00  0.00           H  
REMARK-SIMTK-COORDS   434.126717367   197.018773224   475.612286497
ATOM    291  H22  DG A   9     434.701 198.243 474.448  1.00  0.00           H  
REMARK-SIMTK-COORDS   434.701251149   198.243448357   474.448219166
ATOM    292  H8   DG A   9     435.831 200.462 481.522  1.00  0.00           H  
REMARK-SIMTK-COORDS   435.831397201   200.461929751   481.522457797
ATOM    293  H1   DG A   9     435.607 200.135 475.082  1.00  0.00           H  
REMARK-SIMTK-COORDS   435.606609621   200.134782940   475.082188043
ATOM    294  P    DA A  10     435.437 194.863 482.920  1.00  0.00           P  
REMARK-SIMTK-COORDS   435.437020067   194.862841731   482.920209278
ATOM    295  OP1  DA A  10     436.655 195.532 483.436  1.00  0.00           O  
REMARK-SIMTK-COORDS   436.655333581   195.531908097   483.435611430
ATOM    296  OP2  DA A  10     435.139 193.533 483.489  1.00  0.00           O  
REMARK-SIMTK-COORDS   435.139421877   193.533029223   483.489313846
ATOM    297  O5'  DA A  10     435.515 194.772 481.331  1.00  0.00           O  
REMARK-SIMTK-COORDS   435.514506490   194.772129487   481.330723782
ATOM    298  O3'  DA A  10     435.548 191.565 478.579  1.00  0.00           O  
REMARK-SIMTK-COORDS   435.548323822   191.564647381   478.578778119
ATOM    299  C1'  DA A  10     436.518 194.367 478.174  1.00  0.00           C  
REMARK-SIMTK-COORDS   436.518075442   194.367159036   478.173566787
ATOM    300  C2'  DA A  10     436.965 193.384 479.247  1.00  0.00           C  
REMARK-SIMTK-COORDS   436.965081574   193.383968930   479.246738131
ATOM    301  C3'  DA A  10     435.684 192.618 479.529  1.00  0.00           C  
REMARK-SIMTK-COORDS   435.683611541   192.618245352   479.529311942
ATOM    302  C4'  DA A  10     434.605 193.687 479.365  1.00  0.00           C  
REMARK-SIMTK-COORDS   434.604778360   193.687000625   479.365268852
ATOM    303  C5'  DA A  10     434.295 194.523 480.585  1.00  0.00           C  
REMARK-SIMTK-COORDS   434.295070751   194.522646512   480.584758150
ATOM    304  O4'  DA A  10     435.126 194.565 478.315  1.00  0.00           O  
REMARK-SIMTK-COORDS   435.125726852   194.564760172   478.315426556
ATOM    305  N6   DA A  10     439.182 199.716 477.262  1.00  0.00           N  
REMARK-SIMTK-COORDS   439.181622671   199.715544964   477.261504774
ATOM    306  C6   DA A  10     438.617 198.564 476.863  1.00  0.00           C  
REMARK-SIMTK-COORDS   438.616695675   198.563780802   476.862798361
ATOM    307  C5   DA A  10     438.129 197.594 477.761  1.00  0.00           C  
REMARK-SIMTK-COORDS   438.128552331   197.593876167   477.760949837
ATOM    308  N7   DA A  10     438.078 197.544 479.143  1.00  0.00           N  
REMARK-SIMTK-COORDS   438.077830949   197.544115962   479.142735733
ATOM    309  C8   DA A  10     437.515 196.400 479.393  1.00  0.00           C  
REMARK-SIMTK-COORDS   437.514508650   196.400137818   479.392731719
ATOM    310  N9   DA A  10     437.177 195.698 478.267  1.00  0.00           N  
REMARK-SIMTK-COORDS   437.177275131   195.697853823   478.266862835
ATOM    311  C4   DA A  10     437.575 196.476 477.208  1.00  0.00           C  
REMARK-SIMTK-COORDS   437.574941156   196.475880404   477.208316014
ATOM    312  N3   DA A  10     437.448 196.186 475.900  1.00  0.00           N  
REMARK-SIMTK-COORDS   437.448366933   196.185618968   475.900147728
ATOM    313  C2   DA A  10     437.944 197.161 475.167  1.00  0.00           C  
REMARK-SIMTK-COORDS   437.943841167   197.160845788   475.167247372
ATOM    314  N1   DA A  10     438.503 198.305 475.551  1.00  0.00           N  
REMARK-SIMTK-COORDS   438.503272719   198.304775017   475.551006748
ATOM    315  H1'  DA A  10     436.700 193.966 477.177  1.00  0.00           H  
REMARK-SIMTK-COORDS   436.700426508   193.966223293   477.176593558
ATOM    316 1H2'  DA A  10     437.756 192.720 478.897  1.00  0.00           H  
REMARK-SIMTK-COORDS   437.755755177   192.719657781   478.896751058
ATOM    317 2H2'  DA A  10     437.333 193.887 480.142  1.00  0.00           H  
REMARK-SIMTK-COORDS   437.332570442   193.886843340   480.141664530
ATOM    318  H3'  DA A  10     435.671 192.199 480.536  1.00  0.00           H  
REMARK-SIMTK-COORDS   435.670765891   192.199446127   480.536458505
ATOM    319  H4'  DA A  10     433.689 193.173 479.074  1.00  0.00           H  
REMARK-SIMTK-COORDS   433.689120704   193.172744681   479.074248439
ATOM    320 1H5'  DA A  10     433.858 195.469 480.269  1.00  0.00           H  
REMARK-SIMTK-COORDS   433.858103851   195.469167534   480.268601727
ATOM    321 2H5'  DA A  10     433.583 193.989 481.213  1.00  0.00           H  
REMARK-SIMTK-COORDS   433.583334517   193.989394123   481.212528348
ATOM    322  H61  DA A  10     439.523 200.390 476.562  1.00  0.00           H  
REMARK-SIMTK-COORDS   439.522504970   200.390258680   476.562326928
ATOM    323  H62  DA A  10     439.273 199.922 478.266  1.00  0.00           H  
REMARK-SIMTK-COORDS   439.273224036   199.922113662   478.265861565
ATOM    324  H8   DA A  10     437.326 196.035 480.403  1.00  0.00           H  
REMARK-SIMTK-COORDS   437.326119189   196.034506711   480.402964022
ATOM    325  H2   DA A  10     437.887 197.008 474.091  1.00  0.00           H  
REMARK-SIMTK-COORDS   437.886792399   197.008380011   474.091252657
ATOM    326  P    DG A  11     436.837 190.364 478.437  1.00  0.00           P  
REMARK-SIMTK-COORDS   436.837117075   190.364446359   478.436718869
ATOM    327  OP1  DG A  11     437.819 190.575 479.529  1.00  0.00           O  
REMARK-SIMTK-COORDS   437.818761749   190.575238820   479.528712125
ATOM    328  OP2  DG A  11     436.490 188.961 478.141  1.00  0.00           O  
REMARK-SIMTK-COORDS   436.489602409   188.960583693   478.140730399
ATOM    329  O5'  DG A  11     437.352 191.091 477.114  1.00  0.00           O  
REMARK-SIMTK-COORDS   437.352091738   191.090793572   477.113812666
ATOM    330  O3'  DG A  11     438.361 189.742 473.238  1.00  0.00           O  
REMARK-SIMTK-COORDS   438.360877992   189.741628329   473.238268776
ATOM    331  C1'  DG A  11     439.206 192.269 474.602  1.00  0.00           C  
REMARK-SIMTK-COORDS   439.206101582   192.268732847   474.602327734
ATOM    332  C2'  DG A  11     439.410 190.843 475.096  1.00  0.00           C  
REMARK-SIMTK-COORDS   439.410044879   190.842608800   475.095938243
ATOM    333  C3'  DG A  11     438.157 190.149 474.590  1.00  0.00           C  
REMARK-SIMTK-COORDS   438.157125560   190.148656352   474.589640722
ATOM    334  C4'  DG A  11     437.092 191.238 474.710  1.00  0.00           C  
REMARK-SIMTK-COORDS   437.092008135   191.238103243   474.710385658
ATOM    335  C5'  DG A  11     436.404 191.358 476.049  1.00  0.00           C  
REMARK-SIMTK-COORDS   436.403582157   191.357507668   476.049379406
ATOM    336  O4'  DG A  11     437.817 192.480 474.444  1.00  0.00           O  
REMARK-SIMTK-COORDS   437.817154888   192.480402651   474.444024308
ATOM    337  N2   DG A  11     441.512 196.592 472.650  1.00  0.00           N  
REMARK-SIMTK-COORDS   441.511868328   196.592487678   472.649857280
ATOM    338  O6   DG A  11     441.659 197.133 477.197  1.00  0.00           O  
REMARK-SIMTK-COORDS   441.658985791   197.133026048   477.196760372
ATOM    339  C6   DG A  11     441.302 196.398 476.276  1.00  0.00           C  
REMARK-SIMTK-COORDS   441.301509115   196.398055683   476.275649635
ATOM    340  C5   DG A  11     440.653 195.145 476.337  1.00  0.00           C  
REMARK-SIMTK-COORDS   440.652951408   195.145294312   476.336926453
ATOM    341  N7   DG A  11     440.239 194.397 477.442  1.00  0.00           N  
REMARK-SIMTK-COORDS   440.238682860   194.396658188   477.441806322
ATOM    342  C8   DG A  11     439.696 193.329 476.915  1.00  0.00           C  
REMARK-SIMTK-COORDS   439.696352980   193.329108165   476.914712164
ATOM    343  N9   DG A  11     439.720 193.307 475.536  1.00  0.00           N  
REMARK-SIMTK-COORDS   439.720168570   193.306787505   475.536414806
ATOM    344  C4   DG A  11     440.337 194.481 475.165  1.00  0.00           C  
REMARK-SIMTK-COORDS   440.336506573   194.481195622   475.165261144
ATOM    345  N3   DG A  11     440.578 194.877 473.888  1.00  0.00           N  
REMARK-SIMTK-COORDS   440.578049123   194.876971329   473.888119106
ATOM    346  C2   DG A  11     441.196 196.054 473.831  1.00  0.00           C  
REMARK-SIMTK-COORDS   441.196400248   196.053543715   473.831292127
ATOM    347  N1   DG A  11     441.540 196.789 474.946  1.00  0.00           N  
REMARK-SIMTK-COORDS   441.540019068   196.789456634   474.946165789
ATOM    348  H1'  DG A  11     439.681 192.418 473.632  1.00  0.00           H  
REMARK-SIMTK-COORDS   439.680885553   192.417805565   473.632472329
ATOM    349 1H2'  DG A  11     440.311 190.387 474.684  1.00  0.00           H  
REMARK-SIMTK-COORDS   440.310906072   190.387382379   474.683945502
ATOM    350 2H2'  DG A  11     439.483 190.788 476.182  1.00  0.00           H  
REMARK-SIMTK-COORDS   439.482974008   190.788027030   476.182137199
ATOM    351  H3'  DG A  11     437.899 189.279 475.194  1.00  0.00           H  
REMARK-SIMTK-COORDS   437.899163224   189.278548979   475.193762061
ATOM    352  H4'  DG A  11     436.330 191.020 473.963  1.00  0.00           H  
REMARK-SIMTK-COORDS   436.329511697   191.019659108   473.963066889
ATOM    353 1H5'  DG A  11     436.004 192.366 476.158  1.00  0.00           H  
REMARK-SIMTK-COORDS   436.004086548   192.365877246   476.158205199
ATOM    354 2H5'  DG A  11     435.586 190.640 476.097  1.00  0.00           H  
REMARK-SIMTK-COORDS   435.585900853   190.639542561   476.097383483
ATOM    355  H21  DG A  11     441.283 196.094 471.778  1.00  0.00           H  
REMARK-SIMTK-COORDS   441.282793521   196.093800236   471.777902827
ATOM    356  H22  DG A  11     441.985 197.508 472.611  1.00  0.00           H  
REMARK-SIMTK-COORDS   441.984803909   197.507562984   472.610625655
ATOM    357  H8   DG A  11     439.263 192.528 477.513  1.00  0.00           H  
REMARK-SIMTK-COORDS   439.263006896   192.527618222   477.513248748
ATOM    358  H1   DG A  11     442.007 197.696 474.793  1.00  0.00           H  
REMARK-SIMTK-COORDS   442.006642355   197.695552291   474.793037189
ATOM    359  P    DA A  12     439.714 188.663 473.231  1.00  0.00           P  
REMARK-SIMTK-COORDS   439.714341211   188.663255037   473.231170344
ATOM    360  OP1  DA A  12     440.366 188.245 474.496  1.00  0.00           O  
REMARK-SIMTK-COORDS   440.365631571   188.245400046   474.495605029
ATOM    361  OP2  DA A  12     439.541 187.608 472.213  1.00  0.00           O  
REMARK-SIMTK-COORDS   439.540771012   187.607520295   472.213258981
ATOM    362  O5'  DA A  12     440.508 189.897 472.609  1.00  0.00           O  
REMARK-SIMTK-COORDS   440.508385519   189.897256719   472.608731201
ATOM    363  O3'  DA A  12     442.565 190.521 468.969  1.00  0.00           O  
REMARK-SIMTK-COORDS   442.564634713   190.521010057   468.969354740
ATOM    364  C1'  DA A  12     442.873 192.002 471.552  1.00  0.00           C  
REMARK-SIMTK-COORDS   442.873146163   192.002022623   471.552010052
ATOM    365  C2'  DA A  12     443.030 190.505 471.325  1.00  0.00           C  
REMARK-SIMTK-COORDS   443.029505085   190.504696099   471.324547596
ATOM    366  C3'  DA A  12     441.995 190.238 470.245  1.00  0.00           C  
REMARK-SIMTK-COORDS   441.994501459   190.237887599   470.244766731
ATOM    367  C4'  DA A  12     440.870 191.207 470.604  1.00  0.00           C  
REMARK-SIMTK-COORDS   440.870049246   191.207389010   470.603519061
ATOM    368  C5'  DA A  12     439.853 190.716 471.606  1.00  0.00           C  
REMARK-SIMTK-COORDS   439.852716638   190.715997042   471.605988661
ATOM    369  O4'  DA A  12     441.563 192.367 471.169  1.00  0.00           O  
REMARK-SIMTK-COORDS   441.562648309   192.367173289   471.168519028
ATOM    370  N6   DA A  12     444.223 194.719 476.780  1.00  0.00           N  
REMARK-SIMTK-COORDS   444.222735681   194.719277967   476.779505105
ATOM    371  C6   DA A  12     444.203 194.619 475.440  1.00  0.00           C  
REMARK-SIMTK-COORDS   444.203345658   194.618867699   475.440023189
ATOM    372  C5   DA A  12     443.629 193.528 474.758  1.00  0.00           C  
REMARK-SIMTK-COORDS   443.629401039   193.527732051   474.757611603
ATOM    373  N7   DA A  12     442.986 192.385 475.200  1.00  0.00           N  
REMARK-SIMTK-COORDS   442.985805130   192.385477164   475.199673904
ATOM    374  C8   DA A  12     442.678 191.758 474.104  1.00  0.00           C  
REMARK-SIMTK-COORDS   442.678295240   191.757578924   474.104366884
ATOM    375  N9   DA A  12     443.064 192.417 472.968  1.00  0.00           N  
REMARK-SIMTK-COORDS   443.063978763   192.416934571   472.968141400
ATOM    376  C4   DA A  12     443.679 193.567 473.395  1.00  0.00           C  
REMARK-SIMTK-COORDS   443.679475783   193.567265186   473.394624570
ATOM    377  N3   DA A  12     444.223 194.526 472.623  1.00  0.00           N  
REMARK-SIMTK-COORDS   444.223492770   194.526156487   472.622517071
ATOM    378  C2   DA A  12     444.729 195.483 473.373  1.00  0.00           C  
REMARK-SIMTK-COORDS   444.729156354   195.482708501   473.372862048
ATOM    379  N1   DA A  12     444.752 195.593 474.698  1.00  0.00           N  
REMARK-SIMTK-COORDS   444.752415923   195.592903008   474.698050775
ATOM    380  H1'  DA A  12     443.573 192.566 470.935  1.00  0.00           H  
REMARK-SIMTK-COORDS   443.572859654   192.565667776   470.935031793
ATOM    381 1H2'  DA A  12     444.032 190.239 470.988  1.00  0.00           H  
REMARK-SIMTK-COORDS   444.032090374   190.239106947   470.988021012
ATOM    382 2H2'  DA A  12     442.822 189.925 472.225  1.00  0.00           H  
REMARK-SIMTK-COORDS   442.822410113   189.925397334   472.224741249
ATOM    383  H3'  DA A  12     441.642 189.206 470.262  1.00  0.00           H  
REMARK-SIMTK-COORDS   441.642441187   189.205572072   470.261506437
ATOM    384  H4'  DA A  12     440.341 191.437 469.679  1.00  0.00           H  
REMARK-SIMTK-COORDS   440.340718066   191.436822906   469.678992376
ATOM    385 1H5'  DA A  12     439.379 191.572 472.084  1.00  0.00           H  
REMARK-SIMTK-COORDS   439.378673857   191.572421767   472.084127900
ATOM    386 2H5'  DA A  12     439.096 190.128 471.089  1.00  0.00           H  
REMARK-SIMTK-COORDS   439.096348232   190.127912442   471.089185665
ATOM    387  H61  DA A  12     444.656 195.539 477.228  1.00  0.00           H  
REMARK-SIMTK-COORDS   444.656092198   195.538849529   477.227605076
ATOM    388  H62  DA A  12     443.804 193.976 477.356  1.00  0.00           H  
REMARK-SIMTK-COORDS   443.804362392   193.976388445   477.356456532
ATOM    389  H8   DA A  12     442.160 190.798 474.091  1.00  0.00           H  
REMARK-SIMTK-COORDS   442.160458728   190.797681039   474.090677610
ATOM    390  H2   DA A  12     445.195 196.302 472.829  1.00  0.00           H  
REMARK-SIMTK-COORDS   445.195392178   196.302085936   472.829253940
ATOM    391  P    DT A  13     443.979 189.573 468.606  1.00  0.00           P  
REMARK-SIMTK-COORDS   443.978657271   189.572949292   468.605945771
ATOM    392  OP1  DT A  13     444.294 188.530 469.612  1.00  0.00           O  
REMARK-SIMTK-COORDS   444.294340531   188.529684472   469.612020617
ATOM    393  OP2  DT A  13     444.154 189.182 467.193  1.00  0.00           O  
REMARK-SIMTK-COORDS   444.153929673   189.182097325   467.192948840
ATOM    394  O5'  DT A  13     444.828 190.886 468.919  1.00  0.00           O  
REMARK-SIMTK-COORDS   444.828419594   190.885873444   468.918651967
ATOM    395  O3'  DT A  13     447.736 193.073 466.770  1.00  0.00           O  
REMARK-SIMTK-COORDS   447.736170127   193.072952290   466.770368709
ATOM    396  C1'  DT A  13     447.245 193.040 469.723  1.00  0.00           C  
REMARK-SIMTK-COORDS   447.244727117   193.040203638   469.722974896
ATOM    397  C2'  DT A  13     447.555 191.848 468.827  1.00  0.00           C  
REMARK-SIMTK-COORDS   447.554991914   191.847638168   468.827104170
ATOM    398  C3'  DT A  13     446.865 192.238 467.530  1.00  0.00           C  
REMARK-SIMTK-COORDS   446.865009004   192.238235143   467.530274349
ATOM    399  C4'  DT A  13     445.625 192.987 468.016  1.00  0.00           C  
REMARK-SIMTK-COORDS   445.625174449   192.987216357   468.015781731
ATOM    400  C5'  DT A  13     444.412 192.144 468.329  1.00  0.00           C  
REMARK-SIMTK-COORDS   444.411645006   192.143940954   468.329242872
ATOM    401  O4'  DT A  13     446.064 193.651 469.244  1.00  0.00           O  
REMARK-SIMTK-COORDS   446.063571189   193.651365379   469.243965501
ATOM    402  O4   DT A  13     446.484 191.806 475.046  1.00  0.00           O  
REMARK-SIMTK-COORDS   446.483678840   191.805922318   475.045916765
ATOM    403  C4   DT A  13     446.629 192.038 473.840  1.00  0.00           C  
REMARK-SIMTK-COORDS   446.629077016   192.038023511   473.839665793
ATOM    404  N3   DT A  13     447.279 193.172 473.412  1.00  0.00           N  
REMARK-SIMTK-COORDS   447.278623173   193.171918600   473.412248296
ATOM    405  C2   DT A  13     447.510 193.546 472.104  1.00  0.00           C  
REMARK-SIMTK-COORDS   447.509569946   193.546398267   472.104160162
ATOM    406  O2   DT A  13     448.099 194.574 471.821  1.00  0.00           O  
REMARK-SIMTK-COORDS   448.099122095   194.574303062   471.820637685
ATOM    407  N1   DT A  13     447.023 192.678 471.148  1.00  0.00           N  
REMARK-SIMTK-COORDS   447.023266604   192.678467895   471.148112606
ATOM    408  C6   DT A  13     446.360 191.524 471.484  1.00  0.00           C  
REMARK-SIMTK-COORDS   446.360274707   191.523732914   471.483536022
ATOM    409  C5   DT A  13     446.159 191.187 472.772  1.00  0.00           C  
REMARK-SIMTK-COORDS   446.159357402   191.187116414   472.771885574
ATOM    410  C7   DT A  13     445.437 189.942 473.191  1.00  0.00           C  
REMARK-SIMTK-COORDS   445.437273751   189.942413389   473.191308488
ATOM    411  H1'  DT A  13     448.046 193.779 469.680  1.00  0.00           H  
REMARK-SIMTK-COORDS   448.046124108   193.778553512   469.679901394
ATOM    412 1H2'  DT A  13     448.626 191.706 468.681  1.00  0.00           H  
REMARK-SIMTK-COORDS   448.625991656   191.706022244   468.681071694
ATOM    413 2H2'  DT A  13     447.153 190.916 469.226  1.00  0.00           H  
REMARK-SIMTK-COORDS   447.153057811   190.916363132   469.225618641
ATOM    414  H3'  DT A  13     446.590 191.367 466.935  1.00  0.00           H  
REMARK-SIMTK-COORDS   446.590407533   191.367400100   466.935413559
ATOM    415  H4'  DT A  13     445.349 193.687 467.228  1.00  0.00           H  
REMARK-SIMTK-COORDS   445.348597622   193.687016913   467.227589850
ATOM    416 1H5'  DT A  13     443.772 192.683 469.027  1.00  0.00           H  
REMARK-SIMTK-COORDS   443.772023800   192.682956766   469.026626315
ATOM    417 2H5'  DT A  13     443.861 191.954 467.409  1.00  0.00           H  
REMARK-SIMTK-COORDS   443.861152234   191.953856228   467.408902443
ATOM    418  H3   DT A  13     447.630 193.806 474.144  1.00  0.00           H  
REMARK-SIMTK-COORDS   447.629744344   193.805925388   474.144189767
ATOM    419  H6   DT A  13     445.990 190.869 470.694  1.00  0.00           H  
REMARK-SIMTK-COORDS   445.989571730   190.869256416   470.693632979
ATOM    420  H71  DT A  13     445.308 189.942 474.274  1.00  0.00           H  
REMARK-SIMTK-COORDS   445.308064317   189.942254483   474.274308902
ATOM    421  H72  DT A  13     444.460 189.908 472.710  1.00  0.00           H  
REMARK-SIMTK-COORDS   444.460160879   189.907958925   472.709625683
ATOM    422  H73  DT A  13     446.017 189.068 472.896  1.00  0.00           H  
REMARK-SIMTK-COORDS   446.017432657   189.067927417   472.895697376
ATOM    423  P    DA A  14     449.249 192.293 466.410  1.00  0.00           P  
REMARK-SIMTK-COORDS   449.248506343   192.292858837   466.410466478
ATOM    424  OP1  DA A  14     449.354 190.868 466.807  1.00  0.00           O  
REMARK-SIMTK-COORDS   449.353540842   190.868454426   466.807476337
ATOM    425  OP2  DA A  14     449.816 192.641 465.092  1.00  0.00           O  
REMARK-SIMTK-COORDS   449.816107273   192.640541784   465.092213182
ATOM    426  O5'  DA A  14     449.897 193.208 467.543  1.00  0.00           O  
REMARK-SIMTK-COORDS   449.896941407   193.207849754   467.543171466
ATOM    427  O3'  DA A  14     453.122 195.938 467.612  1.00  0.00           O  
REMARK-SIMTK-COORDS   453.122166094   195.938319949   467.612078902
ATOM    428  C1'  DA A  14     451.870 194.488 469.911  1.00  0.00           C  
REMARK-SIMTK-COORDS   451.870033739   194.487611775   469.911273621
ATOM    429  C2'  DA A  14     452.482 193.875 468.659  1.00  0.00           C  
REMARK-SIMTK-COORDS   452.482263474   193.874925475   468.659089829
ATOM    430  C3'  DA A  14     452.138 194.908 467.599  1.00  0.00           C  
REMARK-SIMTK-COORDS   452.137593472   194.907621037   467.599331146
ATOM    431  C4'  DA A  14     450.767 195.412 468.048  1.00  0.00           C  
REMARK-SIMTK-COORDS   450.767144806   195.411585064   468.047571832
ATOM    432  C5'  DA A  14     449.571 194.622 467.571  1.00  0.00           C  
REMARK-SIMTK-COORDS   449.571238479   194.621666795   467.570901941
ATOM    433  O4'  DA A  14     450.821 195.345 469.509  1.00  0.00           O  
REMARK-SIMTK-COORDS   450.820645874   195.344948021   469.509322542
ATOM    434  N6   DA A  14     450.030 191.211 474.645  1.00  0.00           N  
REMARK-SIMTK-COORDS   450.030065060   191.210988697   474.645175761
ATOM    435  C6   DA A  14     450.632 192.262 474.064  1.00  0.00           C  
REMARK-SIMTK-COORDS   450.632389253   192.262002777   474.064447795
ATOM    436  C5   DA A  14     450.716 192.427 472.667  1.00  0.00           C  
REMARK-SIMTK-COORDS   450.715734323   192.426895762   472.667472884
ATOM    437  N7   DA A  14     450.254 191.665 471.609  1.00  0.00           N  
REMARK-SIMTK-COORDS   450.253594439   191.664650823   471.609271400
ATOM    438  C8   DA A  14     450.633 192.328 470.558  1.00  0.00           C  
REMARK-SIMTK-COORDS   450.632580108   192.328405523   470.558407202
ATOM    439  N9   DA A  14     451.302 193.486 470.853  1.00  0.00           N  
REMARK-SIMTK-COORDS   451.302069811   193.485682013   470.853372729
ATOM    440  C4   DA A  14     451.353 193.549 472.224  1.00  0.00           C  
REMARK-SIMTK-COORDS   451.353015428   193.548776626   472.223558342
ATOM    441  N3   DA A  14     451.922 194.516 472.967  1.00  0.00           N  
REMARK-SIMTK-COORDS   451.921932348   194.515872198   472.966953723
ATOM    442  C2   DA A  14     451.784 194.246 474.248  1.00  0.00           C  
REMARK-SIMTK-COORDS   451.783606623   194.246128657   474.248284834
ATOM    443  N1   DA A  14     451.188 193.211 474.834  1.00  0.00           N  
REMARK-SIMTK-COORDS   451.188484302   193.210693942   474.833531255
ATOM    444  H1'  DA A  14     452.604 195.086 470.452  1.00  0.00           H  
REMARK-SIMTK-COORDS   452.603624998   195.085502934   470.451946376
ATOM    445 1H2'  DA A  14     453.561 193.742 468.748  1.00  0.00           H  
REMARK-SIMTK-COORDS   453.560835948   193.741578614   468.747774841
ATOM    446 2H2'  DA A  14     452.051 192.902 468.421  1.00  0.00           H  
REMARK-SIMTK-COORDS   452.050890566   192.902337335   468.420733532
ATOM    447  H3'  DA A  14     452.087 194.469 466.602  1.00  0.00           H  
REMARK-SIMTK-COORDS   452.087124762   194.469145321   466.601787184
ATOM    448  H4'  DA A  14     450.664 196.429 467.672  1.00  0.00           H  
REMARK-SIMTK-COORDS   450.663796236   196.429212625   467.671627394
ATOM    449 1H5'  DA A  14     448.736 194.793 468.249  1.00  0.00           H  
REMARK-SIMTK-COORDS   448.735900301   194.792607266   468.248977515
ATOM    450 2H5'  DA A  14     449.298 194.955 466.571  1.00  0.00           H  
REMARK-SIMTK-COORDS   449.297611127   194.954987880   466.571378491
ATOM    451  H61  DA A  14     449.998 191.139 475.672  1.00  0.00           H  
REMARK-SIMTK-COORDS   449.997981719   191.139288051   475.671878579
ATOM    452  H62  DA A  14     449.601 190.478 474.063  1.00  0.00           H  
REMARK-SIMTK-COORDS   449.601378367   190.478271329   474.062812492
ATOM    453  H8   DA A  14     450.435 191.997 469.538  1.00  0.00           H  
REMARK-SIMTK-COORDS   450.434748856   191.996823318   469.538278760
ATOM    454  H2   DA A  14     452.219 194.977 474.927  1.00  0.00           H  
REMARK-SIMTK-COORDS   452.219438902   194.977059872   474.926558219
ATOM    455  P    DA A  15     454.729 195.340 467.312  1.00  0.00           P  
REMARK-SIMTK-COORDS   454.728708797   195.339530279   467.311940879
ATOM    456  OP1  DA A  15     454.817 193.903 466.958  1.00  0.00           O  
REMARK-SIMTK-COORDS   454.817017995   193.902811311   466.957515864
ATOM    457  OP2  DA A  15     455.603 196.250 466.545  1.00  0.00           O  
REMARK-SIMTK-COORDS   455.602601594   196.249941102   466.544927507
ATOM    458  O5'  DA A  15     454.991 195.517 468.874  1.00  0.00           O  
REMARK-SIMTK-COORDS   454.991356784   195.517057194   468.874053945
ATOM    459  O3'  DA A  15     457.897 197.589 471.138  1.00  0.00           O  
REMARK-SIMTK-COORDS   457.896836028   197.589355972   471.138133922
ATOM    460  C1'  DA A  15     456.176 195.292 471.986  1.00  0.00           C  
REMARK-SIMTK-COORDS   456.175584926   195.292259273   471.986265635
ATOM    461  C2'  DA A  15     457.137 195.336 470.807  1.00  0.00           C  
REMARK-SIMTK-COORDS   457.137460814   195.336158572   470.806841357
ATOM    462  C3'  DA A  15     457.021 196.782 470.356  1.00  0.00           C  
REMARK-SIMTK-COORDS   457.020527309   196.782188273   470.355542499
ATOM    463  C4'  DA A  15     455.550 197.103 470.618  1.00  0.00           C  
REMARK-SIMTK-COORDS   455.550376976   197.103150079   470.617593100
ATOM    464  C5'  DA A  15     454.579 196.751 469.516  1.00  0.00           C  
REMARK-SIMTK-COORDS   454.578521362   196.751103179   469.516259069
ATOM    465  O4'  DA A  15     455.217 196.316 471.806  1.00  0.00           O  
REMARK-SIMTK-COORDS   455.217333197   196.315556094   471.806203867
ATOM    466  N6   DA A  15     453.360 190.254 473.782  1.00  0.00           N  
REMARK-SIMTK-COORDS   453.360399544   190.254147657   473.781742064
ATOM    467  C6   DA A  15     454.026 191.404 473.984  1.00  0.00           C  
REMARK-SIMTK-COORDS   454.025624302   191.403631488   473.983813697
ATOM    468  C5   DA A  15     454.467 192.233 472.934  1.00  0.00           C  
REMARK-SIMTK-COORDS   454.466641709   192.233230192   472.933601987
ATOM    469  N7   DA A  15     454.353 192.136 471.558  1.00  0.00           N  
REMARK-SIMTK-COORDS   454.353383889   192.136090111   471.558059377
ATOM    470  C8   DA A  15     454.954 193.202 471.120  1.00  0.00           C  
REMARK-SIMTK-COORDS   454.954130419   193.201813648   471.120049162
ATOM    471  N9   DA A  15     455.444 194.003 472.116  1.00  0.00           N  
REMARK-SIMTK-COORDS   455.444075655   194.003076602   472.116262666
ATOM    472  C4   DA A  15     455.124 193.373 473.293  1.00  0.00           C  
REMARK-SIMTK-COORDS   455.124470450   193.373293998   473.293212701
ATOM    473  N3   DA A  15     455.411 193.795 474.539  1.00  0.00           N  
REMARK-SIMTK-COORDS   455.410804247   193.795419024   474.538764955
ATOM    474  C2   DA A  15     454.955 192.937 475.427  1.00  0.00           C  
REMARK-SIMTK-COORDS   454.954509867   192.936927996   475.426736572
ATOM    475  N1   DA A  15     454.294 191.798 475.238  1.00  0.00           N  
REMARK-SIMTK-COORDS   454.293993513   191.798101481   475.238053463
ATOM    476  H1'  DA A  15     456.698 195.483 472.923  1.00  0.00           H  
REMARK-SIMTK-COORDS   456.698302781   195.482917473   472.923480922
ATOM    477 1H2'  DA A  15     458.160 195.092 471.097  1.00  0.00           H  
REMARK-SIMTK-COORDS   458.159894777   195.091960494   471.096601758
ATOM    478 2H2'  DA A  15     456.849 194.648 470.012  1.00  0.00           H  
REMARK-SIMTK-COORDS   456.849422527   194.647701092   470.011929888
ATOM    479  H3'  DA A  15     457.266 196.902 469.300  1.00  0.00           H  
REMARK-SIMTK-COORDS   457.265946279   196.902412395   469.299503821
ATOM    480  H4'  DA A  15     455.485 198.178 470.787  1.00  0.00           H  
REMARK-SIMTK-COORDS   455.484615947   198.177637450   470.787102324
ATOM    481 1H5'  DA A  15     453.584 196.628 469.943  1.00  0.00           H  
REMARK-SIMTK-COORDS   453.583600121   196.627947934   469.942594043
ATOM    482 2H5'  DA A  15     454.560 197.557 468.785  1.00  0.00           H  
REMARK-SIMTK-COORDS   454.559504394   197.557056983   468.784754578
ATOM    483  H61  DA A  15     453.061 189.685 474.586  1.00  0.00           H  
REMARK-SIMTK-COORDS   453.061102843   189.684919610   474.585912392
ATOM    484  H62  DA A  15     453.151 189.944 472.823  1.00  0.00           H  
REMARK-SIMTK-COORDS   453.150810569   189.943639831   472.822861805
ATOM    485  H8   DA A  15     455.057 193.437 470.060  1.00  0.00           H  
REMARK-SIMTK-COORDS   455.056857997   193.437254384   470.059973361
ATOM    486  H2   DA A  15     455.146 193.198 476.466  1.00  0.00           H  
REMARK-SIMTK-COORDS   455.145574312   193.197708729   476.465848110
ATOM    487  P    DT A  16     459.571 197.124 471.024  1.00  0.00           P  
REMARK-SIMTK-COORDS   459.570614121   197.124072752   471.023894937
ATOM    488  OP1  DT A  16     459.844 196.053 470.035  1.00  0.00           O  
REMARK-SIMTK-COORDS   459.844427098   196.052883918   470.035044626
ATOM    489  OP2  DT A  16     460.556 198.222 471.077  1.00  0.00           O  
REMARK-SIMTK-COORDS   460.556356871   198.222055073   471.076734839
ATOM    490  O5'  DT A  16     459.395 196.478 472.471  1.00  0.00           O  
REMARK-SIMTK-COORDS   459.395311257   196.477659048   472.471330334
ATOM    491  O3'  DT A  16     461.449 196.908 476.139  1.00  0.00           O  
REMARK-SIMTK-COORDS   461.448903717   196.907750624   476.138921812
ATOM    492  C1'  DT A  16     459.718 194.639 475.236  1.00  0.00           C  
REMARK-SIMTK-COORDS   459.717768811   194.638881485   475.235662839
ATOM    493  C2'  DT A  16     460.956 195.188 474.538  1.00  0.00           C  
REMARK-SIMTK-COORDS   460.955633642   195.188091417   474.537722934
ATOM    494  C3'  DT A  16     460.868 196.671 474.859  1.00  0.00           C  
REMARK-SIMTK-COORDS   460.867754720   196.671259147   474.858504448
ATOM    495  C4'  DT A  16     459.363 196.934 474.850  1.00  0.00           C  
REMARK-SIMTK-COORDS   459.362752594   196.933502541   474.849729300
ATOM    496  C5'  DT A  16     458.745 197.255 473.509  1.00  0.00           C  
REMARK-SIMTK-COORDS   458.745466162   197.255279492   473.509042143
ATOM    497  O4'  DT A  16     458.777 195.688 475.348  1.00  0.00           O  
REMARK-SIMTK-COORDS   458.777278514   195.688166925   475.347805906
ATOM    498  O4   DT A  16     457.270 190.429 472.643  1.00  0.00           O  
REMARK-SIMTK-COORDS   457.269530906   190.429403695   472.642829853
ATOM    499  C4   DT A  16     457.828 191.395 473.177  1.00  0.00           C  
REMARK-SIMTK-COORDS   457.828097932   191.395142174   473.177063013
ATOM    500  N3   DT A  16     457.943 191.476 474.545  1.00  0.00           N  
REMARK-SIMTK-COORDS   457.942955329   191.476304088   474.544737872
ATOM    501  C2   DT A  16     458.542 192.491 475.263  1.00  0.00           C  
REMARK-SIMTK-COORDS   458.541504722   192.491310003   475.263185934
ATOM    502  O2   DT A  16     458.597 192.476 476.480  1.00  0.00           O  
REMARK-SIMTK-COORDS   458.597287213   192.475730924   476.480227677
ATOM    503  N1   DT A  16     459.065 193.520 474.506  1.00  0.00           N  
REMARK-SIMTK-COORDS   459.064821256   193.519576693   474.506463778
ATOM    504  C6   DT A  16     458.994 193.523 473.135  1.00  0.00           C  
REMARK-SIMTK-COORDS   458.993693100   193.522988744   473.135183667
ATOM    505  C5   DT A  16     458.408 192.511 472.467  1.00  0.00           C  
REMARK-SIMTK-COORDS   458.407644886   192.511041963   472.467325745
ATOM    506  C7   DT A  16     458.298 192.469 470.973  1.00  0.00           C  
REMARK-SIMTK-COORDS   458.298334670   192.469146828   470.973035922
ATOM    507  H1'  DT A  16     459.959 194.295 476.242  1.00  0.00           H  
REMARK-SIMTK-COORDS   459.958586450   194.294775238   476.242067706
ATOM    508 1H2'  DT A  16     461.877 194.751 474.923  1.00  0.00           H  
REMARK-SIMTK-COORDS   461.877195995   194.751493822   474.923114126
ATOM    509 2H2'  DT A  16     460.935 195.013 473.462  1.00  0.00           H  
REMARK-SIMTK-COORDS   460.935133785   195.012746417   473.462329106
ATOM    510  H3'  DT A  16     461.377 197.281 474.113  1.00  0.00           H  
REMARK-SIMTK-COORDS   461.377449002   197.281231184   474.113008068
ATOM    511  H4'  DT A  16     459.185 197.782 475.509  1.00  0.00           H  
REMARK-SIMTK-COORDS   459.184984842   197.782416698   475.509430279
ATOM    512 1H5'  DT A  16     457.683 197.016 473.538  1.00  0.00           H  
REMARK-SIMTK-COORDS   457.683445494   197.015918787   473.537600029
ATOM    513 2H5'  DT A  16     458.870 198.318 473.304  1.00  0.00           H  
REMARK-SIMTK-COORDS   458.869782037   198.317710743   473.304136313
ATOM    514  H3   DT A  16     457.542 190.699 475.088  1.00  0.00           H  
REMARK-SIMTK-COORDS   457.541894368   190.698635378   475.088217848
ATOM    515  H6   DT A  16     459.418 194.359 472.578  1.00  0.00           H  
REMARK-SIMTK-COORDS   459.417815271   194.359358756   472.578126590
ATOM    516  H71  DT A  16     457.695 191.611 470.675  1.00  0.00           H  
REMARK-SIMTK-COORDS   457.694815387   191.611043945   470.674692299
ATOM    517  H72  DT A  16     457.828 193.385 470.616  1.00  0.00           H  
REMARK-SIMTK-COORDS   457.827600178   193.385103634   470.616122533
ATOM    518  H73  DT A  16     459.294 192.381 470.538  1.00  0.00           H  
REMARK-SIMTK-COORDS   459.293944580   192.380595141   470.537587297
ATOM    519  P    DT A  17     463.114 196.414 476.239  1.00  0.00           P  
REMARK-SIMTK-COORDS   463.113778816   196.413827466   476.239238297
ATOM    520  OP1  DT A  17     463.710 195.957 474.960  1.00  0.00           O  
REMARK-SIMTK-COORDS   463.710032638   195.957260376   474.960069867
ATOM    521  OP2  DT A  17     463.976 197.259 477.089  1.00  0.00           O  
REMARK-SIMTK-COORDS   463.976159581   197.259160163   477.088801741
ATOM    522  O5'  DT A  17     462.602 195.150 477.067  1.00  0.00           O  
REMARK-SIMTK-COORDS   462.602302140   195.150160078   477.066998735
ATOM    523  O3'  DT A  17     463.574 193.539 480.851  1.00  0.00           O  
REMARK-SIMTK-COORDS   463.573687034   193.539312116   480.850519348
ATOM    524  C1'  DT A  17     462.297 192.163 478.519  1.00  0.00           C  
REMARK-SIMTK-COORDS   462.297006762   192.162715090   478.519094867
ATOM    525  C2'  DT A  17     463.637 192.887 478.541  1.00  0.00           C  
REMARK-SIMTK-COORDS   463.637377465   192.886587514   478.540914377
ATOM    526  C3'  DT A  17     463.371 194.016 479.522  1.00  0.00           C  
REMARK-SIMTK-COORDS   463.370793170   194.016361525   479.522216318
ATOM    527  C4'  DT A  17     461.909 194.366 479.251  1.00  0.00           C  
REMARK-SIMTK-COORDS   461.908572191   194.365871932   479.250863626
ATOM    528  C5'  DT A  17     461.651 195.358 478.142  1.00  0.00           C  
REMARK-SIMTK-COORDS   461.650544516   195.358287459   478.141558374
ATOM    529  O4'  DT A  17     461.294 193.088 478.888  1.00  0.00           O  
REMARK-SIMTK-COORDS   461.294213410   193.088117422   478.888058305
ATOM    530  O4   DT A  17     460.907 190.004 473.636  1.00  0.00           O  
REMARK-SIMTK-COORDS   460.906662773   190.003889891   473.636188730
ATOM    531  C4   DT A  17     461.239 190.530 474.706  1.00  0.00           C  
REMARK-SIMTK-COORDS   461.238770894   190.529508179   474.705526193
ATOM    532  N3   DT A  17     460.980 189.912 475.906  1.00  0.00           N  
REMARK-SIMTK-COORDS   460.980123037   189.911560147   475.906174150
ATOM    533  C2   DT A  17     461.298 190.385 477.163  1.00  0.00           C  
REMARK-SIMTK-COORDS   461.298467733   190.385155781   477.162768687
ATOM    534  O2   DT A  17     461.029 189.763 478.175  1.00  0.00           O  
REMARK-SIMTK-COORDS   461.029383924   189.763020669   478.175234394
ATOM    535  N1   DT A  17     461.936 191.609 477.187  1.00  0.00           N  
REMARK-SIMTK-COORDS   461.936006451   191.608577535   477.187357151
ATOM    536  C6   DT A  17     462.232 192.298 476.037  1.00  0.00           C  
REMARK-SIMTK-COORDS   462.232154409   192.297984020   476.037359287
ATOM    537  C5   DT A  17     461.912 191.801 474.827  1.00  0.00           C  
REMARK-SIMTK-COORDS   461.912175684   191.800930251   474.827369963
ATOM    538  C7   DT A  17     462.207 192.515 473.543  1.00  0.00           C  
REMARK-SIMTK-COORDS   462.207278845   192.515251964   473.543132985
ATOM    539  H1'  DT A  17     462.283 191.347 479.242  1.00  0.00           H  
REMARK-SIMTK-COORDS   462.283341517   191.346603701   479.242301934
ATOM    540 1H2'  DT A  17     464.450 192.245 478.883  1.00  0.00           H  
REMARK-SIMTK-COORDS   464.449655830   192.245282800   478.883482796
ATOM    541 2H2'  DT A  17     463.915 193.271 477.560  1.00  0.00           H  
REMARK-SIMTK-COORDS   463.915166746   193.270570567   477.559574410
ATOM    542  H3'  DT A  17     464.020 194.874 479.344  1.00  0.00           H  
REMARK-SIMTK-COORDS   464.019525934   194.873685473   479.344001702
ATOM    543  H4'  DT A  17     461.507 194.786 480.172  1.00  0.00           H  
REMARK-SIMTK-COORDS   461.506745942   194.786160311   480.172468391
ATOM    544 1H5'  DT A  17     460.637 195.221 477.767  1.00  0.00           H  
REMARK-SIMTK-COORDS   460.637149615   195.220781802   477.767232356
ATOM    545 2H5'  DT A  17     461.755 196.369 478.534  1.00  0.00           H  
REMARK-SIMTK-COORDS   461.755321459   196.368663531   478.534448925
ATOM    546  H3   DT A  17     460.501 189.001 475.862  1.00  0.00           H  
REMARK-SIMTK-COORDS   460.500545897   189.001023679   475.862377950
ATOM    547  H6   DT A  17     462.734 193.264 476.105  1.00  0.00           H  
REMARK-SIMTK-COORDS   462.733694040   193.264191130   476.105247574
ATOM    548  H71  DT A  17     461.762 191.969 472.711  1.00  0.00           H  
REMARK-SIMTK-COORDS   461.762167567   191.969095507   472.710562222
ATOM    549  H72  DT A  17     461.790 193.521 473.581  1.00  0.00           H  
REMARK-SIMTK-COORDS   461.789749124   193.521316875   473.581307926
ATOM    550  H73  DT A  17     463.286 192.577 473.400  1.00  0.00           H  
REMARK-SIMTK-COORDS   463.286427625   192.576546294   473.400385255
TER     551       DT A  17                                                                                                                          
ENDMDL                                                                                                                                              
MODEL        4                                                                                                                                      
ATOM      1  P    DA A   1     456.815 179.683 472.679  1.00  0.00           P  
REMARK-SIMTK-COORDS   456.815058180   179.683273454   472.678951958
ATOM      2  OP1  DA A   1     456.418 180.576 471.563  1.00  0.00           O  
REMARK-SIMTK-COORDS   456.417894287   180.575911248   471.562609891
ATOM      3  OP2  DA A   1     455.854 178.620 473.031  1.00  0.00           O  
REMARK-SIMTK-COORDS   455.854195122   178.619681942   473.030759117
ATOM      4  O5'  DA A   1     457.152 180.563 473.966  1.00  0.00           O  
REMARK-SIMTK-COORDS   457.151540793   180.563423034   473.965578232
ATOM      5  O3'  DA A   1     455.542 180.777 477.868  1.00  0.00           O  
REMARK-SIMTK-COORDS   455.542252893   180.776789797   477.868050792
ATOM      6  C1'  DA A   1     457.132 182.846 476.401  1.00  0.00           C  
REMARK-SIMTK-COORDS   457.131833133   182.845998296   476.400751282
ATOM      7  C2'  DA A   1     455.828 182.198 475.952  1.00  0.00           C  
REMARK-SIMTK-COORDS   455.828349471   182.198218303   475.952225447
ATOM      8  C3'  DA A   1     455.968 180.789 476.508  1.00  0.00           C  
REMARK-SIMTK-COORDS   455.968377167   180.788758395   476.507560492
ATOM      9  C4'  DA A   1     457.465 180.516 476.367  1.00  0.00           C  
REMARK-SIMTK-COORDS   457.464548949   180.515821656   476.367344458
ATOM     10  C5'  DA A   1     457.925 179.966 475.038  1.00  0.00           C  
REMARK-SIMTK-COORDS   457.924756882   179.966403126   475.037786284
ATOM     11  O4'  DA A   1     458.091 181.822 476.576  1.00  0.00           O  
REMARK-SIMTK-COORDS   458.090700365   181.821846890   476.576163740
ATOM     12  N6   DA A   1     459.708 187.469 473.479  1.00  0.00           N  
REMARK-SIMTK-COORDS   459.707910719   187.468989748   473.478506203
ATOM     13  C6   DA A   1     459.316 186.802 474.578  1.00  0.00           C  
REMARK-SIMTK-COORDS   459.316287778   186.801526589   474.577710189
ATOM     14  C5   DA A   1     458.644 185.562 474.527  1.00  0.00           C  
REMARK-SIMTK-COORDS   458.643877609   185.562147676   474.526980740
ATOM     15  N7   DA A   1     458.247 184.759 473.474  1.00  0.00           N  
REMARK-SIMTK-COORDS   458.247201922   184.758868642   473.473566200
ATOM     16  C8   DA A   1     457.677 183.745 474.054  1.00  0.00           C  
REMARK-SIMTK-COORDS   457.677050833   183.744991034   474.054095211
ATOM     17  N9   DA A   1     457.685 183.820 475.420  1.00  0.00           N  
REMARK-SIMTK-COORDS   457.684598577   183.820289361   475.420158970
ATOM     18  C4   DA A   1     458.314 185.001 475.727  1.00  0.00           C  
REMARK-SIMTK-COORDS   458.314428126   185.000667294   475.726897745
ATOM     19  N3   DA A   1     458.549 185.496 476.956  1.00  0.00           N  
REMARK-SIMTK-COORDS   458.548974140   185.496273673   476.956100529
ATOM     20  C2   DA A   1     459.172 186.652 476.868  1.00  0.00           C  
REMARK-SIMTK-COORDS   459.171803043   186.652213367   476.868404565
ATOM     21  N1   DA A   1     459.566 187.321 475.789  1.00  0.00           N  
REMARK-SIMTK-COORDS   459.565547806   187.321034721   475.788990808
ATOM     22  H1'  DA A   1     457.007 183.356 477.355  1.00  0.00           H  
REMARK-SIMTK-COORDS   457.006853477   183.356058800   477.355233533
ATOM     23 1H2'  DA A   1     454.953 182.701 476.366  1.00  0.00           H  
REMARK-SIMTK-COORDS   454.952898340   182.701262782   476.365526268
ATOM     24 2H2'  DA A   1     455.722 182.190 474.869  1.00  0.00           H  
REMARK-SIMTK-COORDS   455.721898762   182.189587197   474.869397782
ATOM     25  H3'  DA A   1     455.381 180.066 475.938  1.00  0.00           H  
REMARK-SIMTK-COORDS   455.381166301   180.066370383   475.938345279
ATOM     26  H4'  DA A   1     457.727 179.788 477.135  1.00  0.00           H  
REMARK-SIMTK-COORDS   457.727223565   179.788222700   477.135393808
ATOM     27 1H5'  DA A   1     458.981 180.197 474.901  1.00  0.00           H  
REMARK-SIMTK-COORDS   458.980678084   180.197033413   474.901268573
ATOM     28 2H5'  DA A   1     457.790 178.885 475.030  1.00  0.00           H  
REMARK-SIMTK-COORDS   457.790016415   178.885496184   475.030357254
ATOM     29  H61  DA A   1     460.195 188.370 473.571  1.00  0.00           H  
REMARK-SIMTK-COORDS   460.194673672   188.370486022   473.571217012
ATOM     30  H62  DA A   1     459.518 187.077 472.545  1.00  0.00           H  
REMARK-SIMTK-COORDS   459.517881764   187.077389773   472.544968600
ATOM     31  H8   DA A   1     457.236 182.914 473.505  1.00  0.00           H  
REMARK-SIMTK-COORDS   457.235995999   182.913506969   473.504741151
ATOM     32  H2   DA A   1     459.400 187.131 477.821  1.00  0.00           H  
REMARK-SIMTK-COORDS   459.399592141   187.131497569   477.820880171
ATOM     33  P    DA A   2     453.896 181.297 478.065  1.00  0.00           P  
REMARK-SIMTK-COORDS   453.895585406   181.297421747   478.064642414
ATOM     34  OP1  DA A   2     453.150 181.539 476.805  1.00  0.00           O  
REMARK-SIMTK-COORDS   453.150490571   181.538512496   476.804694027
ATOM     35  OP2  DA A   2     453.147 180.616 479.139  1.00  0.00           O  
REMARK-SIMTK-COORDS   453.147471659   180.616028110   479.139017364
ATOM     36  O5'  DA A   2     454.487 182.678 478.601  1.00  0.00           O  
REMARK-SIMTK-COORDS   454.487458442   182.677661385   478.601220320
ATOM     37  O3'  DA A   2     453.947 184.912 482.148  1.00  0.00           O  
REMARK-SIMTK-COORDS   453.946686725   184.912308964   482.147844228
ATOM     38  C1'  DA A   2     454.928 185.866 479.485  1.00  0.00           C  
REMARK-SIMTK-COORDS   454.927687983   185.865973169   479.485229326
ATOM     39  C2'  DA A   2     453.607 185.167 479.783  1.00  0.00           C  
REMARK-SIMTK-COORDS   453.607368750   185.167437994   479.783003961
ATOM     40  C3'  DA A   2     453.999 184.217 480.904  1.00  0.00           C  
REMARK-SIMTK-COORDS   453.998664251   184.216707396   480.904423224
ATOM     41  C4'  DA A   2     455.422 183.813 480.526  1.00  0.00           C  
REMARK-SIMTK-COORDS   455.422321325   183.813291820   480.526082888
ATOM     42  C5'  DA A   2     455.559 182.646 479.578  1.00  0.00           C  
REMARK-SIMTK-COORDS   455.559379727   182.645592809   479.577889335
ATOM     43  O4'  DA A   2     455.977 185.006 479.884  1.00  0.00           O  
REMARK-SIMTK-COORDS   455.976515381   185.005540517   479.883599430
ATOM     44  N6   DA A   2     456.275 188.238 474.090  1.00  0.00           N  
REMARK-SIMTK-COORDS   456.274770094   188.237685290   474.090037634
ATOM     45  C6   DA A   2     456.239 188.234 475.434  1.00  0.00           C  
REMARK-SIMTK-COORDS   456.239021841   188.234150270   475.433851076
ATOM     46  C5   DA A   2     455.677 187.181 476.186  1.00  0.00           C  
REMARK-SIMTK-COORDS   455.676565483   187.181333368   476.186173092
ATOM     47  N7   DA A   2     455.082 185.988 475.820  1.00  0.00           N  
REMARK-SIMTK-COORDS   455.081931352   185.987718273   475.820134496
ATOM     48  C8   DA A   2     454.766 185.438 476.955  1.00  0.00           C  
REMARK-SIMTK-COORDS   454.765678725   185.437827007   476.954875820
ATOM     49  N9   DA A   2     455.125 186.183 478.044  1.00  0.00           N  
REMARK-SIMTK-COORDS   455.125383294   186.183360416   478.044210277
ATOM     50  C4   DA A   2     455.719 187.316 477.544  1.00  0.00           C  
REMARK-SIMTK-COORDS   455.718692444   187.315562335   477.544041239
ATOM     51  N3   DA A   2     456.228 188.341 478.251  1.00  0.00           N  
REMARK-SIMTK-COORDS   456.227729221   188.341407142   478.251219429
ATOM     52  C2   DA A   2     456.713 189.256 477.439  1.00  0.00           C  
REMARK-SIMTK-COORDS   456.712753232   189.256328361   477.439139464
ATOM     53  N1   DA A   2     456.756 189.271 476.110  1.00  0.00           N  
REMARK-SIMTK-COORDS   456.755627020   189.270763810   476.110439175
ATOM     54  H1'  DA A   2     455.018 186.791 480.054  1.00  0.00           H  
REMARK-SIMTK-COORDS   455.017739571   186.790823184   480.053877865
ATOM     55 1H2'  DA A   2     452.834 185.865 480.108  1.00  0.00           H  
REMARK-SIMTK-COORDS   452.834225685   185.865409948   480.107612882
ATOM     56 2H2'  DA A   2     453.222 184.627 478.921  1.00  0.00           H  
REMARK-SIMTK-COORDS   453.221599882   184.627168876   478.920905555
ATOM     57  H3'  DA A   2     453.341 183.347 480.949  1.00  0.00           H  
REMARK-SIMTK-COORDS   453.341438580   183.346801713   480.948982382
ATOM     58  H4'  DA A   2     455.934 183.550 481.452  1.00  0.00           H  
REMARK-SIMTK-COORDS   455.933708931   183.550029558   481.452081645
ATOM     59 1H5'  DA A   2     456.521 182.708 479.070  1.00  0.00           H  
REMARK-SIMTK-COORDS   456.520956495   182.708044537   479.069689670
ATOM     60 2H5'  DA A   2     455.513 181.716 480.144  1.00  0.00           H  
REMARK-SIMTK-COORDS   455.512919148   181.716283898   480.144278215
ATOM     61  H61  DA A   2     456.696 189.031 473.590  1.00  0.00           H  
REMARK-SIMTK-COORDS   456.696285844   189.031452686   473.589551076
ATOM     62  H62  DA A   2     455.878 187.446 473.564  1.00  0.00           H  
REMARK-SIMTK-COORDS   455.877926455   187.446224218   473.563674170
ATOM     63  H8   DA A   2     454.263 184.474 477.031  1.00  0.00           H  
REMARK-SIMTK-COORDS   454.262817273   184.473980497   477.031133700
ATOM     64  H2   DA A   2     457.144 190.131 477.928  1.00  0.00           H  
REMARK-SIMTK-COORDS   457.143979782   190.130565526   477.927569644
ATOM     65  P    DT A   3     452.381 185.572 482.522  1.00  0.00           P  
REMARK-SIMTK-COORDS   452.380591389   185.571622453   482.521502455
ATOM     66  OP1  DT A   3     451.314 185.199 481.562  1.00  0.00           O  
REMARK-SIMTK-COORDS   451.313503019   185.198667073   481.562321713
ATOM     67  OP2  DT A   3     451.997 185.570 483.947  1.00  0.00           O  
REMARK-SIMTK-COORDS   451.997130070   185.570091736   483.947335922
ATOM     68  O5'  DT A   3     452.981 186.993 482.118  1.00  0.00           O  
REMARK-SIMTK-COORDS   452.980607290   186.993327164   482.117972241
ATOM     69  O3'  DT A   3     453.216 190.732 484.075  1.00  0.00           O  
REMARK-SIMTK-COORDS   453.215959519   190.732267263   484.074633238
ATOM     70  C1'  DT A   3     453.383 190.158 481.141  1.00  0.00           C  
REMARK-SIMTK-COORDS   453.383137322   190.158147224   481.141108607
ATOM     71  C2'  DT A   3     452.248 189.792 482.087  1.00  0.00           C  
REMARK-SIMTK-COORDS   452.248007716   189.791801705   482.087360021
ATOM     72  C3'  DT A   3     452.994 189.506 483.381  1.00  0.00           C  
REMARK-SIMTK-COORDS   452.993769084   189.506318414   483.381314530
ATOM     73  C4'  DT A   3     454.295 188.876 482.891  1.00  0.00           C  
REMARK-SIMTK-COORDS   454.295240833   188.875662054   482.891137171
ATOM     74  C5'  DT A   3     454.271 187.383 482.654  1.00  0.00           C  
REMARK-SIMTK-COORDS   454.270769369   187.383489998   482.654051312
ATOM     75  O4'  DT A   3     454.566 189.547 481.619  1.00  0.00           O  
REMARK-SIMTK-COORDS   454.565535355   189.547214196   481.619256833
ATOM     76  O4   DT A   3     452.643 188.567 475.910  1.00  0.00           O  
REMARK-SIMTK-COORDS   452.642672774   188.566743485   475.910098342
ATOM     77  C4   DT A   3     452.786 188.877 477.098  1.00  0.00           C  
REMARK-SIMTK-COORDS   452.786262752   188.877191745   477.098009448
ATOM     78  N3   DT A   3     453.370 190.072 477.450  1.00  0.00           N  
REMARK-SIMTK-COORDS   453.370190569   190.072331064   477.449852186
ATOM     79  C2   DT A   3     453.588 190.539 478.731  1.00  0.00           C  
REMARK-SIMTK-COORDS   453.588024372   190.539406325   478.730918201
ATOM     80  O2   DT A   3     454.114 191.616 478.945  1.00  0.00           O  
REMARK-SIMTK-COORDS   454.114105549   191.616331894   478.945046468
ATOM     81  N1   DT A   3     453.169 189.700 479.741  1.00  0.00           N  
REMARK-SIMTK-COORDS   453.169367417   189.699620824   479.741415438
ATOM     82  C6   DT A   3     452.577 188.488 479.486  1.00  0.00           C  
REMARK-SIMTK-COORDS   452.576778012   188.487850642   479.485626806
ATOM     83  C5   DT A   3     452.375 188.068 478.221  1.00  0.00           C  
REMARK-SIMTK-COORDS   452.375084676   188.067818360   478.220668040
ATOM     84  C7   DT A   3     451.739 186.754 477.886  1.00  0.00           C  
REMARK-SIMTK-COORDS   451.739425904   186.753510951   477.885524845
ATOM     85  H1'  DT A   3     453.546 191.237 481.126  1.00  0.00           H  
REMARK-SIMTK-COORDS   453.545735592   191.236645528   481.126134924
ATOM     86 1H2'  DT A   3     451.534 190.608 482.213  1.00  0.00           H  
REMARK-SIMTK-COORDS   451.533610896   190.607606170   482.213317380
ATOM     87 2H2'  DT A   3     451.693 188.919 481.748  1.00  0.00           H  
REMARK-SIMTK-COORDS   451.692620016   188.918756419   481.748436089
ATOM     88  H3'  DT A   3     452.444 188.821 484.027  1.00  0.00           H  
REMARK-SIMTK-COORDS   452.443675058   188.820673915   484.027330151
ATOM     89  H4'  DT A   3     455.052 189.078 483.650  1.00  0.00           H  
REMARK-SIMTK-COORDS   455.051608547   189.078010748   483.649788531
ATOM     90 1H5'  DT A   3     455.058 187.120 481.948  1.00  0.00           H  
REMARK-SIMTK-COORDS   455.057578185   187.119751609   481.947635039
ATOM     91 2H5'  DT A   3     454.449 186.868 483.597  1.00  0.00           H  
REMARK-SIMTK-COORDS   454.449261798   186.868203757   483.596586479
ATOM     92  H3   DT A   3     453.679 190.680 476.678  1.00  0.00           H  
REMARK-SIMTK-COORDS   453.679225727   190.680401700   476.677813085
ATOM     93  H6   DT A   3     452.266 187.855 480.317  1.00  0.00           H  
REMARK-SIMTK-COORDS   452.265772713   187.855369647   480.316778113
ATOM     94  H71  DT A   3     451.783 186.592 476.807  1.00  0.00           H  
REMARK-SIMTK-COORDS   451.782715085   186.591753341   476.806995049
ATOM     95  H72  DT A   3     452.274 185.950 478.393  1.00  0.00           H  
REMARK-SIMTK-COORDS   452.274395367   185.950413878   478.392900215
ATOM     96  H73  DT A   3     450.699 186.758 478.210  1.00  0.00           H  
REMARK-SIMTK-COORDS   450.699071098   186.758491186   478.210380313
ATOM     97  P    DT A   4     451.749 191.584 484.452  1.00  0.00           P  
REMARK-SIMTK-COORDS   451.749059771   191.583524847   484.452099438
ATOM     98  OP1  DT A   4     450.501 190.853 484.129  1.00  0.00           O  
REMARK-SIMTK-COORDS   450.500500396   190.852601661   484.128600160
ATOM     99  OP2  DT A   4     451.754 192.318 485.733  1.00  0.00           O  
REMARK-SIMTK-COORDS   451.754434314   192.317938182   485.732979670
ATOM    100  O5'  DT A   4     452.108 192.572 483.253  1.00  0.00           O  
REMARK-SIMTK-COORDS   452.108369515   192.572243389   483.253169851
ATOM    101  O3'  DT A   4     452.554 196.764 482.951  1.00  0.00           O  
REMARK-SIMTK-COORDS   452.553745036   196.764358399   482.950848180
ATOM    102  C1'  DT A   4     451.990 194.795 480.768  1.00  0.00           C  
REMARK-SIMTK-COORDS   451.990139612   194.794898055   480.767569938
ATOM    103  C2'  DT A   4     451.175 195.024 482.033  1.00  0.00           C  
REMARK-SIMTK-COORDS   451.175490136   195.023916085   482.033278030
ATOM    104  C3'  DT A   4     452.255 195.373 483.046  1.00  0.00           C  
REMARK-SIMTK-COORDS   452.254658808   195.373479686   483.045789395
ATOM    105  C4'  DT A   4     453.427 194.499 482.608  1.00  0.00           C  
REMARK-SIMTK-COORDS   453.427408043   194.499087518   482.607694006
ATOM    106  C5'  DT A   4     453.459 193.093 483.159  1.00  0.00           C  
REMARK-SIMTK-COORDS   453.459121842   193.092591523   483.159191288
ATOM    107  O4'  DT A   4     453.301 194.428 481.151  1.00  0.00           O  
REMARK-SIMTK-COORDS   453.300845812   194.427997466   481.151449107
ATOM    108  O4   DT A   4     450.031 190.860 477.433  1.00  0.00           O  
REMARK-SIMTK-COORDS   450.030947889   190.860026488   477.432502392
ATOM    109  C4   DT A   4     450.456 191.711 478.222  1.00  0.00           C  
REMARK-SIMTK-COORDS   450.456247811   191.711160546   478.221691717
ATOM    110  N3   DT A   4     451.016 192.882 477.764  1.00  0.00           N  
REMARK-SIMTK-COORDS   451.016081184   192.881599460   477.763671693
ATOM    111  C2   DT A   4     451.525 193.910 478.532  1.00  0.00           C  
REMARK-SIMTK-COORDS   451.524896212   193.909722391   478.532314333
ATOM    112  O2   DT A   4     452.002 194.913 478.035  1.00  0.00           O  
REMARK-SIMTK-COORDS   452.002271481   194.913098115   478.034588496
ATOM    113  N1   DT A   4     451.453 193.715 479.896  1.00  0.00           N  
REMARK-SIMTK-COORDS   451.453439663   193.714768784   479.895584318
ATOM    114  C6   DT A   4     450.912 192.578 480.444  1.00  0.00           C  
REMARK-SIMTK-COORDS   450.911783662   192.578397707   480.443531899
ATOM    115  C5   DT A   4     450.419 191.598 479.661  1.00  0.00           C  
REMARK-SIMTK-COORDS   450.419014784   191.597917429   479.660547060
ATOM    116  C7   DT A   4     449.823 190.336 480.205  1.00  0.00           C  
REMARK-SIMTK-COORDS   449.823189093   190.336161318   480.205294950
ATOM    117  H1'  DT A   4     452.058 195.709 480.176  1.00  0.00           H  
REMARK-SIMTK-COORDS   452.057705194   195.709140948   480.176455885
ATOM    118 1H2'  DT A   4     450.457 195.839 481.922  1.00  0.00           H  
REMARK-SIMTK-COORDS   450.457244464   195.838519951   481.922333465
ATOM    119 2H2'  DT A   4     450.621 194.136 482.334  1.00  0.00           H  
REMARK-SIMTK-COORDS   450.621143139   194.136490609   482.334456434
ATOM    120  H3'  DT A   4     451.949 195.139 484.066  1.00  0.00           H  
REMARK-SIMTK-COORDS   451.949041291   195.138665241   484.066332441
ATOM    121  H4'  DT A   4     454.338 195.003 482.933  1.00  0.00           H  
REMARK-SIMTK-COORDS   454.337950039   195.002837975   482.932867422
ATOM    122 1H5'  DT A   4     454.051 192.461 482.497  1.00  0.00           H  
REMARK-SIMTK-COORDS   454.051281179   192.461162341   482.497153142
ATOM    123 2H5'  DT A   4     453.919 193.105 484.146  1.00  0.00           H  
REMARK-SIMTK-COORDS   453.918610035   193.105329082   484.146338873
ATOM    124  H3   DT A   4     451.063 193.002 476.742  1.00  0.00           H  
REMARK-SIMTK-COORDS   451.062902631   193.002258828   476.741641327
ATOM    125  H6   DT A   4     450.880 192.466 481.527  1.00  0.00           H  
REMARK-SIMTK-COORDS   450.880496158   192.466230530   481.527048681
ATOM    126  H71  DT A   4     449.595 189.656 479.383  1.00  0.00           H  
REMARK-SIMTK-COORDS   449.594613962   189.655897617   479.382944231
ATOM    127  H72  DT A   4     450.534 189.860 480.881  1.00  0.00           H  
REMARK-SIMTK-COORDS   450.534016444   189.859938480   480.880960019
ATOM    128  H73  DT A   4     448.907 190.570 480.748  1.00  0.00           H  
REMARK-SIMTK-COORDS   448.907447328   190.570248274   480.747986682
ATOM    129  P    DA A   5     451.157 197.757 483.227  1.00  0.00           P  
REMARK-SIMTK-COORDS   451.156523924   197.756986576   483.226503970
ATOM    130  OP1  DA A   5     449.927 197.043 483.651  1.00  0.00           O  
REMARK-SIMTK-COORDS   449.927236768   197.043261612   483.651016353
ATOM    131  OP2  DA A   5     451.440 199.028 483.921  1.00  0.00           O  
REMARK-SIMTK-COORDS   451.439960030   199.027864852   483.921331561
ATOM    132  O5'  DA A   5     451.113 197.994 481.650  1.00  0.00           O  
REMARK-SIMTK-COORDS   451.112602375   197.993857428   481.650035100
ATOM    133  O3'  DA A   5     451.135 201.443 479.207  1.00  0.00           O  
REMARK-SIMTK-COORDS   451.135492867   201.442875341   479.207009013
ATOM    134  C1'  DA A   5     450.176 198.691 478.523  1.00  0.00           C  
REMARK-SIMTK-COORDS   450.175631683   198.691051425   478.523277601
ATOM    135  C2'  DA A   5     449.705 199.570 479.674  1.00  0.00           C  
REMARK-SIMTK-COORDS   449.704659228   199.570195770   479.674431008
ATOM    136  C3'  DA A   5     450.981 200.306 480.053  1.00  0.00           C  
REMARK-SIMTK-COORDS   450.981372610   200.305815402   480.053177224
ATOM    137  C4'  DA A   5     452.063 199.255 479.813  1.00  0.00           C  
REMARK-SIMTK-COORDS   452.062884967   199.254567532   479.812565637
ATOM    138  C5'  DA A   5     452.347 198.310 480.956  1.00  0.00           C  
REMARK-SIMTK-COORDS   452.346660208   198.309759507   480.956325405
ATOM    139  O4'  DA A   5     451.565 198.478 478.677  1.00  0.00           O  
REMARK-SIMTK-COORDS   451.564965074   198.478106180   478.676538987
ATOM    140  N6   DA A   5     447.535 193.452 477.064  1.00  0.00           N  
REMARK-SIMTK-COORDS   447.534798793   193.452375798   477.063818344
ATOM    141  C6   DA A   5     448.108 194.636 476.785  1.00  0.00           C  
REMARK-SIMTK-COORDS   448.107529071   194.636133917   476.784852856
ATOM    142  C5   DA A   5     448.576 195.518 477.781  1.00  0.00           C  
REMARK-SIMTK-COORDS   448.575984586   195.518468214   477.781248671
ATOM    143  N7   DA A   5     448.597 195.440 479.162  1.00  0.00           N  
REMARK-SIMTK-COORDS   448.596985765   195.439615864   479.161695069
ATOM    144  C8   DA A   5     449.155 196.555 479.528  1.00  0.00           C  
REMARK-SIMTK-COORDS   449.154798099   196.555359419   479.527749328
ATOM    145  N9   DA A   5     449.516 197.357 478.480  1.00  0.00           N  
REMARK-SIMTK-COORDS   449.515519919   197.357371171   478.479649181
ATOM    146  C4   DA A   5     449.141 196.682 477.345  1.00  0.00           C  
REMARK-SIMTK-COORDS   449.140522628   196.682287613   477.344878181
ATOM    147  N3   DA A   5     449.295 197.092 476.072  1.00  0.00           N  
REMARK-SIMTK-COORDS   449.295417827   197.091766016   476.072120579
ATOM    148  C2   DA A   5     448.815 196.189 475.243  1.00  0.00           C  
REMARK-SIMTK-COORDS   448.815241435   196.189481349   475.243195967
ATOM    149  N1   DA A   5     448.249 195.016 475.506  1.00  0.00           N  
REMARK-SIMTK-COORDS   448.248787819   195.015819846   475.506140785
ATOM    150  H1'  DA A   5     450.015 199.183 477.565  1.00  0.00           H  
REMARK-SIMTK-COORDS   450.015033477   199.182874724   477.564561763
ATOM    151 1H2'  DA A   5     448.922 200.267 479.370  1.00  0.00           H  
REMARK-SIMTK-COORDS   448.922198202   200.266688929   479.369573627
ATOM    152 2H2'  DA A   5     449.320 198.988 480.509  1.00  0.00           H  
REMARK-SIMTK-COORDS   449.319517386   198.987797912   480.508937147
ATOM    153  H3'  DA A   5     450.971 200.629 481.095  1.00  0.00           H  
REMARK-SIMTK-COORDS   450.971364573   200.629266085   481.095264790
ATOM    154  H4'  DA A   5     452.984 199.793 479.591  1.00  0.00           H  
REMARK-SIMTK-COORDS   452.984458779   199.793046523   479.591115674
ATOM    155 1H5'  DA A   5     452.791 197.396 480.564  1.00  0.00           H  
REMARK-SIMTK-COORDS   452.791402360   197.395968357   480.563913437
ATOM    156 2H5'  DA A   5     453.046 198.781 481.646  1.00  0.00           H  
REMARK-SIMTK-COORDS   453.045706047   198.781218714   481.645985562
ATOM    157  H61  DA A   5     447.209 192.846 476.299  1.00  0.00           H  
REMARK-SIMTK-COORDS   447.209391453   192.846309377   476.298950672
ATOM    158  H62  DA A   5     447.421 193.155 478.043  1.00  0.00           H  
REMARK-SIMTK-COORDS   447.420836663   193.155185160   478.043432736
ATOM    159  H8   DA A   5     449.320 196.826 480.570  1.00  0.00           H  
REMARK-SIMTK-COORDS   449.320367566   196.825610874   480.570455376
ATOM    160  H2   DA A   5     448.895 196.441 474.185  1.00  0.00           H  
REMARK-SIMTK-COORDS   448.894606040   196.440580046   474.185149794
ATOM    161  P    DT A   6     449.815 202.572 479.296  1.00  0.00           P  
REMARK-SIMTK-COORDS   449.814931529   202.571802345   479.296385014
ATOM    162  OP1  DT A   6     448.802 202.250 480.330  1.00  0.00           O  
REMARK-SIMTK-COORDS   448.801973799   202.249916786   480.329877793
ATOM    163  OP2  DT A   6     450.169 203.999 479.161  1.00  0.00           O  
REMARK-SIMTK-COORDS   450.168899013   203.998830014   479.160941105
ATOM    164  O5'  DT A   6     449.338 201.991 477.890  1.00  0.00           O  
REMARK-SIMTK-COORDS   449.337812217   201.990686671   477.889700353
ATOM    165  O3'  DT A   6     448.442 203.746 474.150  1.00  0.00           O  
REMARK-SIMTK-COORDS   448.442423280   203.745650077   474.150453358
ATOM    166  C1'  DT A   6     447.559 201.090 475.214  1.00  0.00           C  
REMARK-SIMTK-COORDS   447.558704212   201.090466739   475.214488627
ATOM    167  C2'  DT A   6     447.339 202.456 475.851  1.00  0.00           C  
REMARK-SIMTK-COORDS   447.339133026   202.456188327   475.850659231
ATOM    168  C3'  DT A   6     448.607 203.197 475.456  1.00  0.00           C  
REMARK-SIMTK-COORDS   448.607010464   203.197038771   475.456189431
ATOM    169  C4'  DT A   6     449.667 202.099 475.492  1.00  0.00           C  
REMARK-SIMTK-COORDS   449.667231322   202.098639612   475.491980767
ATOM    170  C5'  DT A   6     450.317 201.836 476.831  1.00  0.00           C  
REMARK-SIMTK-COORDS   450.316939016   201.835834973   476.830711372
ATOM    171  O4'  DT A   6     448.952 200.892 475.074  1.00  0.00           O  
REMARK-SIMTK-COORDS   448.951878354   200.892250064   475.074110704
ATOM    172  O4   DT A   6     445.518 196.843 478.085  1.00  0.00           O  
REMARK-SIMTK-COORDS   445.517748379   196.843209472   478.084963673
ATOM    173  C4   DT A   6     445.990 197.818 477.488  1.00  0.00           C  
REMARK-SIMTK-COORDS   445.989663749   197.817508630   477.488167196
ATOM    174  N3   DT A   6     445.954 197.889 476.115  1.00  0.00           N  
REMARK-SIMTK-COORDS   445.953740209   197.889407465   476.114608658
ATOM    175  C2   DT A   6     446.440 198.915 475.328  1.00  0.00           C  
REMARK-SIMTK-COORDS   446.440180775   198.915086077   475.328415322
ATOM    176  O2   DT A   6     446.362 198.891 474.114  1.00  0.00           O  
REMARK-SIMTK-COORDS   446.362023179   198.890603488   474.113642507
ATOM    177  N1   DT A   6     447.018 199.960 476.018  1.00  0.00           N  
REMARK-SIMTK-COORDS   447.018102285   199.960222599   476.017845795
ATOM    178  C6   DT A   6     447.099 199.975 477.388  1.00  0.00           C  
REMARK-SIMTK-COORDS   447.098984083   199.975198774   477.388324124
ATOM    179  C5   DT A   6     446.607 198.958 478.123  1.00  0.00           C  
REMARK-SIMTK-COORDS   446.607129971   198.957695284   478.123167086
ATOM    180  C7   DT A   6     446.674 198.920 479.619  1.00  0.00           C  
REMARK-SIMTK-COORDS   446.674387207   198.920355129   479.619118013
ATOM    181  H1'  DT A   6     447.112 201.047 474.220  1.00  0.00           H  
REMARK-SIMTK-COORDS   447.112254901   201.047024505   474.220196524
ATOM    182 1H2'  DT A   6     446.450 202.957 475.462  1.00  0.00           H  
REMARK-SIMTK-COORDS   446.450320334   202.956682315   475.461708376
ATOM    183 2H2'  DT A   6     447.235 202.396 476.933  1.00  0.00           H  
REMARK-SIMTK-COORDS   447.234816834   202.396310892   476.932817179
ATOM    184  H3'  DT A   6     448.847 203.998 476.157  1.00  0.00           H  
REMARK-SIMTK-COORDS   448.847081453   203.998015295   476.156796688
ATOM    185  H4'  DT A   6     450.452 202.392 474.795  1.00  0.00           H  
REMARK-SIMTK-COORDS   450.452345632   202.392284413   474.794874426
ATOM    186 1H5'  DT A   6     450.715 200.821 476.843  1.00  0.00           H  
REMARK-SIMTK-COORDS   450.714831727   200.821351459   476.843144844
ATOM    187 2H5'  DT A   6     451.133 202.542 476.977  1.00  0.00           H  
REMARK-SIMTK-COORDS   451.133071970   202.541650862   476.977350157
ATOM    188  H3   DT A   6     445.522 197.095 475.622  1.00  0.00           H  
REMARK-SIMTK-COORDS   445.521657373   197.094704256   475.621609437
ATOM    189  H6   DT A   6     447.569 200.821 477.890  1.00  0.00           H  
REMARK-SIMTK-COORDS   447.568533493   200.821046243   477.889955872
ATOM    190  H71  DT A   6     446.311 197.955 479.977  1.00  0.00           H  
REMARK-SIMTK-COORDS   446.310649002   197.955435203   479.976735204
ATOM    191  H72  DT A   6     447.707 199.059 479.941  1.00  0.00           H  
REMARK-SIMTK-COORDS   447.706840538   199.058845958   479.940750429
ATOM    192  H73  DT A   6     446.056 199.717 480.032  1.00  0.00           H  
REMARK-SIMTK-COORDS   446.055676253   199.717121843   480.031735947
ATOM    193  P    DC A   7     447.084 204.825 474.171  1.00  0.00           P  
REMARK-SIMTK-COORDS   447.083790421   204.824595968   474.171416114
ATOM    194  OP1  DC A   7     446.395 205.106 475.454  1.00  0.00           O  
REMARK-SIMTK-COORDS   446.394752342   205.106357061   475.453621328
ATOM    195  OP2  DC A   7     447.285 205.981 473.277  1.00  0.00           O  
REMARK-SIMTK-COORDS   447.284706616   205.980655611   473.276552556
ATOM    196  O5'  DC A   7     446.309 203.663 473.399  1.00  0.00           O  
REMARK-SIMTK-COORDS   446.309285614   203.662985412   473.399461957
ATOM    197  O3'  DC A   7     444.362 203.431 469.655  1.00  0.00           O  
REMARK-SIMTK-COORDS   444.362338436   203.431410188   469.655483378
ATOM    198  C1'  DC A   7     443.979 201.687 472.058  1.00  0.00           C  
REMARK-SIMTK-COORDS   443.979194979   201.686863248   472.057881985
ATOM    199  C2'  DC A   7     443.829 203.201 471.986  1.00  0.00           C  
REMARK-SIMTK-COORDS   443.828875518   203.201075090   471.985885072
ATOM    200  C3'  DC A   7     444.895 203.577 470.970  1.00  0.00           C  
REMARK-SIMTK-COORDS   444.894769349   203.577419935   470.969969771
ATOM    201  C4'  DC A   7     446.008 202.573 471.258  1.00  0.00           C  
REMARK-SIMTK-COORDS   446.008169757   202.572732446   471.257823166
ATOM    202  C5'  DC A   7     446.995 202.954 472.336  1.00  0.00           C  
REMARK-SIMTK-COORDS   446.995255641   202.954055250   472.335859518
ATOM    203  O4'  DC A   7     445.302 201.362 471.677  1.00  0.00           O  
REMARK-SIMTK-COORDS   445.301727594   201.361758148   471.676915901
ATOM    204  N4   DC A   7     443.036 199.448 477.018  1.00  0.00           N  
REMARK-SIMTK-COORDS   443.036420153   199.447919103   477.018312283
ATOM    205  C4   DC A   7     443.277 200.010 475.844  1.00  0.00           C  
REMARK-SIMTK-COORDS   443.276920110   200.009702167   475.843744464
ATOM    206  N3   DC A   7     442.866 199.375 474.740  1.00  0.00           N  
REMARK-SIMTK-COORDS   442.865795247   199.374540192   474.740103847
ATOM    207  C2   DC A   7     443.087 199.902 473.511  1.00  0.00           C  
REMARK-SIMTK-COORDS   443.087412973   199.902168088   473.510564346
ATOM    208  O2   DC A   7     442.721 199.338 472.472  1.00  0.00           O  
REMARK-SIMTK-COORDS   442.720775727   199.338463593   472.471890493
ATOM    209  N1   DC A   7     443.747 201.125 473.416  1.00  0.00           N  
REMARK-SIMTK-COORDS   443.747022152   201.125409382   473.416190246
ATOM    210  C6   DC A   7     444.165 201.778 474.531  1.00  0.00           C  
REMARK-SIMTK-COORDS   444.165067921   201.777593996   474.530616540
ATOM    211  C5   DC A   7     443.950 201.269 475.774  1.00  0.00           C  
REMARK-SIMTK-COORDS   443.950322634   201.268961792   475.773607184
ATOM    212  H1'  DC A   7     443.299 201.193 471.363  1.00  0.00           H  
REMARK-SIMTK-COORDS   443.298771428   201.193026935   471.363214807
ATOM    213 1H2'  DC A   7     442.835 203.503 471.649  1.00  0.00           H  
REMARK-SIMTK-COORDS   442.835073296   203.502526816   471.649003786
ATOM    214 2H2'  DC A   7     444.008 203.681 472.947  1.00  0.00           H  
REMARK-SIMTK-COORDS   444.008333026   203.680810663   472.947125304
ATOM    215  H3'  DC A   7     445.245 204.602 471.106  1.00  0.00           H  
REMARK-SIMTK-COORDS   445.244670242   204.601756716   471.106489094
ATOM    216  H4'  DC A   7     446.565 202.442 470.329  1.00  0.00           H  
REMARK-SIMTK-COORDS   446.564808353   202.442027981   470.329229705
ATOM    217 1H5'  DC A   7     447.456 202.051 472.735  1.00  0.00           H  
REMARK-SIMTK-COORDS   447.456497779   202.051140243   472.734609040
ATOM    218 2H5'  DC A   7     447.766 203.592 471.906  1.00  0.00           H  
REMARK-SIMTK-COORDS   447.766317651   203.591846037   471.905906858
ATOM    219  H41  DC A   7     443.341 199.915 477.885  1.00  0.00           H  
REMARK-SIMTK-COORDS   443.341267705   199.914571218   477.885344447
ATOM    220  H42  DC A   7     442.547 198.543 477.066  1.00  0.00           H  
REMARK-SIMTK-COORDS   442.547275694   198.542624769   477.065766124
ATOM    221  H6   DC A   7     444.684 202.731 474.426  1.00  0.00           H  
REMARK-SIMTK-COORDS   444.683652059   202.731254499   474.426136223
ATOM    222  H5   DC A   7     444.277 201.795 476.671  1.00  0.00           H  
REMARK-SIMTK-COORDS   444.276894554   201.794940125   476.671027696
ATOM    223  P    DT A   8     442.923 204.351 469.275  1.00  0.00           P  
REMARK-SIMTK-COORDS   442.923068113   204.350914854   469.274990516
ATOM    224  OP1  DT A   8     442.584 205.297 470.365  1.00  0.00           O  
REMARK-SIMTK-COORDS   442.584015620   205.296660944   470.365132131
ATOM    225  OP2  DT A   8     442.778 204.871 467.901  1.00  0.00           O  
REMARK-SIMTK-COORDS   442.778382907   204.870523421   467.900538215
ATOM    226  O5'  DT A   8     442.067 203.016 469.448  1.00  0.00           O  
REMARK-SIMTK-COORDS   442.067166326   203.016160249   469.448086664
ATOM    227  O3'  DT A   8     439.209 201.040 467.042  1.00  0.00           O  
REMARK-SIMTK-COORDS   439.208726572   201.040333302   467.042049248
ATOM    228  C1'  DT A   8     439.633 200.801 469.996  1.00  0.00           C  
REMARK-SIMTK-COORDS   439.633297870   200.800639923   469.995930644
ATOM    229  C2'  DT A   8     439.344 202.071 469.208  1.00  0.00           C  
REMARK-SIMTK-COORDS   439.343644395   202.070741672   469.207855512
ATOM    230  C3'  DT A   8     440.062 201.800 467.895  1.00  0.00           C  
REMARK-SIMTK-COORDS   440.061893451   201.799984762   467.895305327
ATOM    231  C4'  DT A   8     441.290 201.008 468.338  1.00  0.00           C  
REMARK-SIMTK-COORDS   441.290372385   201.008069623   468.337504289
ATOM    232  C5'  DT A   8     442.497 201.817 468.754  1.00  0.00           C  
REMARK-SIMTK-COORDS   442.496776579   201.817164814   468.753845368
ATOM    233  O4'  DT A   8     440.826 200.234 469.489  1.00  0.00           O  
REMARK-SIMTK-COORDS   440.825859186   200.233983537   469.489345954
ATOM    234  O4   DT A   8     440.275 201.540 475.426  1.00  0.00           O  
REMARK-SIMTK-COORDS   440.274951901   201.539851068   475.426047492
ATOM    235  C4   DT A   8     440.157 201.420 474.201  1.00  0.00           C  
REMARK-SIMTK-COORDS   440.157479686   201.420263597   474.201291143
ATOM    236  N3   DT A   8     439.516 200.332 473.656  1.00  0.00           N  
REMARK-SIMTK-COORDS   439.516469545   200.331527763   473.656421174
ATOM    237  C2   DT A   8     439.316 200.078 472.314  1.00  0.00           C  
REMARK-SIMTK-COORDS   439.316006693   200.077850832   472.313959383
ATOM    238  O2   DT A   8     438.733 199.082 471.925  1.00  0.00           O  
REMARK-SIMTK-COORDS   438.733320877   199.082182433   471.924725932
ATOM    239  N1   DT A   8     439.823 201.029 471.454  1.00  0.00           N  
REMARK-SIMTK-COORDS   439.823191891   201.029323777   471.454261524
ATOM    240  C6   DT A   8     440.478 202.148 471.907  1.00  0.00           C  
REMARK-SIMTK-COORDS   440.477753871   202.148065047   471.906968477
ATOM    241  C5   DT A   8     440.649 202.365 473.226  1.00  0.00           C  
REMARK-SIMTK-COORDS   440.649247140   202.364834845   473.226373234
ATOM    242  C7   DT A   8     441.360 203.564 473.774  1.00  0.00           C  
REMARK-SIMTK-COORDS   441.360354382   203.564186652   473.773793305
ATOM    243  H1'  DT A   8     438.834 200.070 469.866  1.00  0.00           H  
REMARK-SIMTK-COORDS   438.833724572   200.070139812   469.866034038
ATOM    244 1H2'  DT A   8     438.275 202.226 469.050  1.00  0.00           H  
REMARK-SIMTK-COORDS   438.274654601   202.226031825   469.050023991
ATOM    245 2H2'  DT A   8     439.735 202.960 469.699  1.00  0.00           H  
REMARK-SIMTK-COORDS   439.735453866   202.960251040   469.698560540
ATOM    246  H3'  DT A   8     440.350 202.722 467.389  1.00  0.00           H  
REMARK-SIMTK-COORDS   440.350117753   202.722443628   467.389297033
ATOM    247  H4'  DT A   8     441.586 200.383 467.494  1.00  0.00           H  
REMARK-SIMTK-COORDS   441.585732757   200.383151761   467.494397584
ATOM    248 1H5'  DT A   8     443.122 201.215 469.412  1.00  0.00           H  
REMARK-SIMTK-COORDS   443.122401811   201.215046520   469.412401841
ATOM    249 2H5'  DT A   8     443.069 202.089 467.868  1.00  0.00           H  
REMARK-SIMTK-COORDS   443.068562816   202.089192172   467.867948299
ATOM    250  H3   DT A   8     439.151 199.632 474.318  1.00  0.00           H  
REMARK-SIMTK-COORDS   439.150569983   199.631978816   474.318271445
ATOM    251  H6   DT A   8     440.866 202.871 471.190  1.00  0.00           H  
REMARK-SIMTK-COORDS   440.865584474   202.871134629   471.189802664
ATOM    252  H71  DT A   8     441.466 203.464 474.856  1.00  0.00           H  
REMARK-SIMTK-COORDS   441.465517158   203.463802272   474.855518670
ATOM    253  H72  DT A   8     442.349 203.640 473.320  1.00  0.00           H  
REMARK-SIMTK-COORDS   442.348909355   203.639795459   473.320329553
ATOM    254  H73  DT A   8     440.787 204.463 473.547  1.00  0.00           H  
REMARK-SIMTK-COORDS   440.787107487   204.462901200   473.546649826
ATOM    255  P    DC A   9     437.754 201.943 466.769  1.00  0.00           P  
REMARK-SIMTK-COORDS   437.754133140   201.943184916   466.769250294
ATOM    256  OP1  DC A   9     437.635 203.318 467.313  1.00  0.00           O  
REMARK-SIMTK-COORDS   437.635269130   203.317541280   467.312600027
ATOM    257  OP2  DC A   9     437.226 201.737 465.407  1.00  0.00           O  
REMARK-SIMTK-COORDS   437.225591033   201.737484181   465.406916836
ATOM    258  O5'  DC A   9     437.074 200.914 467.781  1.00  0.00           O  
REMARK-SIMTK-COORDS   437.074262738   200.914247278   467.781264905
ATOM    259  O3'  DC A   9     433.853 198.196 467.466  1.00  0.00           O  
REMARK-SIMTK-COORDS   433.853399075   198.196155270   467.465639970
ATOM    260  C1'  DC A   9     435.034 199.395 469.941  1.00  0.00           C  
REMARK-SIMTK-COORDS   435.034398998   199.395284130   469.941340106
ATOM    261  C2'  DC A   9     434.459 200.138 468.742  1.00  0.00           C  
REMARK-SIMTK-COORDS   434.459244072   200.138230622   468.742238642
ATOM    262  C3'  DC A   9     434.836 199.221 467.590  1.00  0.00           C  
REMARK-SIMTK-COORDS   434.836473080   199.221170635   467.590479875
ATOM    263  C4'  DC A   9     436.193 198.671 468.025  1.00  0.00           C  
REMARK-SIMTK-COORDS   436.193372894   198.671302224   468.024512855
ATOM    264  C5'  DC A   9     437.401 199.505 467.669  1.00  0.00           C  
REMARK-SIMTK-COORDS   437.401491828   199.505467074   467.668808422
ATOM    265  O4'  DC A   9     436.098 198.584 469.482  1.00  0.00           O  
REMARK-SIMTK-COORDS   436.097538450   198.583698159   469.482010466
ATOM    266  N4   DC A   9     436.969 202.598 474.005  1.00  0.00           N  
REMARK-SIMTK-COORDS   436.968925046   202.597688178   474.004563122
ATOM    267  C4   DC A   9     436.517 201.851 473.009  1.00  0.00           C  
REMARK-SIMTK-COORDS   436.517038942   201.851024008   473.008901751
ATOM    268  N3   DC A   9     435.863 200.723 473.308  1.00  0.00           N  
REMARK-SIMTK-COORDS   435.862981620   200.722578081   473.307725795
ATOM    269  C2   DC A   9     435.381 199.918 472.328  1.00  0.00           C  
REMARK-SIMTK-COORDS   435.380580050   199.918033604   472.328302541
ATOM    270  O2   DC A   9     434.773 198.868 472.573  1.00  0.00           O  
REMARK-SIMTK-COORDS   434.773142963   198.868110076   472.572658369
ATOM    271  N1   DC A   9     435.572 200.292 471.000  1.00  0.00           N  
REMARK-SIMTK-COORDS   435.572337156   200.291724163   471.000185611
ATOM    272  C6   DC A   9     436.232 201.436 470.688  1.00  0.00           C  
REMARK-SIMTK-COORDS   436.232320728   201.435928329   470.688301803
ATOM    273  C5   DC A   9     436.721 202.259 471.654  1.00  0.00           C  
REMARK-SIMTK-COORDS   436.721211960   202.259440225   471.654045828
ATOM    274  H1'  DC A   9     434.286 198.744 470.393  1.00  0.00           H  
REMARK-SIMTK-COORDS   434.285724746   198.743649883   470.393305450
ATOM    275 1H2'  DC A   9     433.377 200.262 468.813  1.00  0.00           H  
REMARK-SIMTK-COORDS   433.376846103   200.262438299   468.812893365
ATOM    276 2H2'  DC A   9     434.895 201.129 468.621  1.00  0.00           H  
REMARK-SIMTK-COORDS   434.895367840   201.128937603   468.621285193
ATOM    277  H3'  DC A   9     434.916 199.763 466.647  1.00  0.00           H  
REMARK-SIMTK-COORDS   434.915523245   199.763023361   466.646827029
ATOM    278  H4'  DC A   9     436.309 197.699 467.545  1.00  0.00           H  
REMARK-SIMTK-COORDS   436.308935950   197.698503123   467.545427175
ATOM    279 1H5'  DC A   9     438.217 199.263 468.349  1.00  0.00           H  
REMARK-SIMTK-COORDS   438.217101878   199.262699002   468.349135482
ATOM    280 2H5'  DC A   9     437.705 199.278 466.648  1.00  0.00           H  
REMARK-SIMTK-COORDS   437.705301076   199.278428089   466.647864623
ATOM    281  H41  DC A   9     437.476 203.472 473.804  1.00  0.00           H  
REMARK-SIMTK-COORDS   437.476016545   203.472444636   473.804312402
ATOM    282  H42  DC A   9     436.817 202.303 474.980  1.00  0.00           H  
REMARK-SIMTK-COORDS   436.816540728   202.302888426   474.979726763
ATOM    283  H6   DC A   9     436.372 201.701 469.640  1.00  0.00           H  
REMARK-SIMTK-COORDS   436.372268908   201.700654944   469.639660623
ATOM    284  H5   DC A   9     437.244 203.184 471.407  1.00  0.00           H  
REMARK-SIMTK-COORDS   437.243800619   203.183773679   471.406710508
ATOM    285  P    DA A  10     432.211 198.739 467.222  1.00  0.00           P  
REMARK-SIMTK-COORDS   432.210962283   198.739117553   467.222274897
ATOM    286  OP1  DA A  10     432.130 200.204 467.000  1.00  0.00           O  
REMARK-SIMTK-COORDS   432.129618610   200.203665899   467.000368721
ATOM    287  OP2  DA A  10     431.355 197.905 466.357  1.00  0.00           O  
REMARK-SIMTK-COORDS   431.355220608   197.904567670   466.356546488
ATOM    288  O5'  DA A  10     431.914 198.419 468.756  1.00  0.00           O  
REMARK-SIMTK-COORDS   431.913693222   198.419493878   468.756146734
ATOM    289  O3'  DA A  10     428.960 196.150 470.754  1.00  0.00           O  
REMARK-SIMTK-COORDS   428.960098422   196.149931687   470.753642721
ATOM    290  C1'  DA A  10     430.658 198.359 471.848  1.00  0.00           C  
REMARK-SIMTK-COORDS   430.658499706   198.358669169   471.848297376
ATOM    291  C2'  DA A  10     429.724 198.425 470.647  1.00  0.00           C  
REMARK-SIMTK-COORDS   429.724206613   198.425347318   470.647250149
ATOM    292  C3'  DA A  10     429.853 197.024 470.068  1.00  0.00           C  
REMARK-SIMTK-COORDS   429.853399717   197.024443001   470.068148915
ATOM    293  C4'  DA A  10     431.318 196.681 470.334  1.00  0.00           C  
REMARK-SIMTK-COORDS   431.317575184   196.680878273   470.334303907
ATOM    294  C5'  DA A  10     432.313 197.132 469.292  1.00  0.00           C  
REMARK-SIMTK-COORDS   432.312957123   197.131959094   469.291654451
ATOM    295  O4'  DA A  10     431.623 197.356 471.596  1.00  0.00           O  
REMARK-SIMTK-COORDS   431.623018795   197.356076283   471.596121979
ATOM    296  N6   DA A  10     433.427 203.210 474.162  1.00  0.00           N  
REMARK-SIMTK-COORDS   433.426584481   203.209578690   474.162195710
ATOM    297  C6   DA A  10     432.758 202.046 474.243  1.00  0.00           C  
REMARK-SIMTK-COORDS   432.757845816   202.046248953   474.243297636
ATOM    298  C5   DA A  10     432.342 201.317 473.109  1.00  0.00           C  
REMARK-SIMTK-COORDS   432.341614747   201.316947986   473.109436623
ATOM    299  N7   DA A  10     432.486 201.540 471.752  1.00  0.00           N  
REMARK-SIMTK-COORDS   432.485975512   201.540283096   471.752391157
ATOM    300  C8   DA A  10     431.897 200.519 471.205  1.00  0.00           C  
REMARK-SIMTK-COORDS   431.896513878   200.518822600   471.205410866
ATOM    301  N9   DA A  10     431.386 199.630 472.112  1.00  0.00           N  
REMARK-SIMTK-COORDS   431.386094346   199.630427365   472.112098688
ATOM    302  C4   DA A  10     431.677 200.149 473.349  1.00  0.00           C  
REMARK-SIMTK-COORDS   431.677036160   200.148870516   473.349287258
ATOM    303  N3   DA A  10     431.364 199.614 474.544  1.00  0.00           N  
REMARK-SIMTK-COORDS   431.363924252   199.614023205   474.544057649
ATOM    304  C2   DA A  10     431.798 200.388 475.516  1.00  0.00           C  
REMARK-SIMTK-COORDS   431.798217103   200.387872211   475.515834597
ATOM    305  N1   DA A  10     432.461 201.538 475.449  1.00  0.00           N  
REMARK-SIMTK-COORDS   432.461367836   201.538187898   475.448782921
ATOM    306  H1'  DA A  10     430.115 198.083 472.751  1.00  0.00           H  
REMARK-SIMTK-COORDS   430.115353076   198.082562269   472.751389131
ATOM    307 1H2'  DA A  10     428.694 198.641 470.936  1.00  0.00           H  
REMARK-SIMTK-COORDS   428.694378165   198.640856179   470.935859397
ATOM    308 2H2'  DA A  10     430.029 199.182 469.927  1.00  0.00           H  
REMARK-SIMTK-COORDS   430.029170398   199.182211683   469.927475585
ATOM    309  H3'  DA A  10     429.632 197.003 469.000  1.00  0.00           H  
REMARK-SIMTK-COORDS   429.631697044   197.003106619   468.999944963
ATOM    310  H4'  DA A  10     431.380 195.595 470.405  1.00  0.00           H  
REMARK-SIMTK-COORDS   431.380470462   195.594873639   470.404561425
ATOM    311 1H5'  DA A  10     433.298 197.214 469.749  1.00  0.00           H  
REMARK-SIMTK-COORDS   433.298179277   197.214286091   469.749209447
ATOM    312 2H5'  DA A  10     432.351 196.396 468.490  1.00  0.00           H  
REMARK-SIMTK-COORDS   432.350568746   196.395906325   468.489543682
ATOM    313  H61  DA A  10     433.707 203.702 475.021  1.00  0.00           H  
REMARK-SIMTK-COORDS   433.706516452   203.702023646   475.020895342
ATOM    314  H62  DA A  10     433.656 203.607 473.240  1.00  0.00           H  
REMARK-SIMTK-COORDS   433.655697504   203.607005490   473.239963006
ATOM    315  H8   DA A  10     431.817 200.383 470.127  1.00  0.00           H  
REMARK-SIMTK-COORDS   431.817486615   200.382602094   470.127040027
ATOM    316  H2   DA A  10     431.584 200.033 476.524  1.00  0.00           H  
REMARK-SIMTK-COORDS   431.583864129   200.033098759   476.524298577
ATOM    317  P    DC A  11     427.341 196.719 470.562  1.00  0.00           P  
REMARK-SIMTK-COORDS   427.340727903   196.718529541   470.561870612
ATOM    318  OP1  DC A  11     427.092 197.891 469.689  1.00  0.00           O  
REMARK-SIMTK-COORDS   427.092216738   197.890902908   469.688946853
ATOM    319  OP2  DC A  11     426.358 195.621 470.468  1.00  0.00           O  
REMARK-SIMTK-COORDS   426.358487858   195.621277465   470.467719788
ATOM    320  O5'  DC A  11     427.474 197.205 472.075  1.00  0.00           O  
REMARK-SIMTK-COORDS   427.474122025   197.205380114   472.075241858
ATOM    321  O3'  DC A  11     425.319 196.378 475.615  1.00  0.00           O  
REMARK-SIMTK-COORDS   425.318716487   196.378195294   475.615241609
ATOM    322  C1'  DC A  11     427.066 198.734 475.013  1.00  0.00           C  
REMARK-SIMTK-COORDS   427.065538450   198.733606628   475.013234571
ATOM    323  C2'  DC A  11     425.851 198.262 474.223  1.00  0.00           C  
REMARK-SIMTK-COORDS   425.851375299   198.261711752   474.223462409
ATOM    324  C3'  DC A  11     425.935 196.753 474.385  1.00  0.00           C  
REMARK-SIMTK-COORDS   425.934883147   196.752847926   474.385343218
ATOM    325  C4'  DC A  11     427.440 196.495 474.390  1.00  0.00           C  
REMARK-SIMTK-COORDS   427.439932752   196.494549406   474.390299049
ATOM    326  C5'  DC A  11     428.096 196.320 473.041  1.00  0.00           C  
REMARK-SIMTK-COORDS   428.096196929   196.319539740   473.041004067
ATOM    327  O4'  DC A  11     428.007 197.679 475.037  1.00  0.00           O  
REMARK-SIMTK-COORDS   428.006927805   197.678544269   475.036697358
ATOM    328  N4   DC A  11     429.589 203.223 473.017  1.00  0.00           N  
REMARK-SIMTK-COORDS   429.588528731   203.223387549   473.017250772
ATOM    329  C4   DC A  11     428.979 202.137 473.465  1.00  0.00           C  
REMARK-SIMTK-COORDS   428.978838977   202.136871379   473.465370195
ATOM    330  N3   DC A  11     428.856 201.978 474.788  1.00  0.00           N  
REMARK-SIMTK-COORDS   428.855955815   201.977771795   474.788270059
ATOM    331  C2   DC A  11     428.243 200.883 475.303  1.00  0.00           C  
REMARK-SIMTK-COORDS   428.242962106   200.883089198   475.303228044
ATOM    332  O2   DC A  11     428.115 200.707 476.521  1.00  0.00           O  
REMARK-SIMTK-COORDS   428.115136810   200.706959979   476.521287235
ATOM    333  N1   DC A  11     427.735 199.926 474.427  1.00  0.00           N  
REMARK-SIMTK-COORDS   427.735004350   199.926405466   474.427416903
ATOM    334  C6   DC A  11     427.853 200.081 473.084  1.00  0.00           C  
REMARK-SIMTK-COORDS   427.853032553   200.081186329   473.084224725
ATOM    335  C5   DC A  11     428.461 201.173 472.546  1.00  0.00           C  
REMARK-SIMTK-COORDS   428.460504328   201.172517298   472.545872834
ATOM    336  H1'  DC A  11     426.795 198.965 476.044  1.00  0.00           H  
REMARK-SIMTK-COORDS   426.795355518   198.965373788   476.044107098
ATOM    337 1H2'  DC A  11     424.916 198.653 474.629  1.00  0.00           H  
REMARK-SIMTK-COORDS   424.916423610   198.653497107   474.628893750
ATOM    338 2H2'  DC A  11     425.901 198.553 473.175  1.00  0.00           H  
REMARK-SIMTK-COORDS   425.901136118   198.552757899   473.175058860
ATOM    339  H3'  DC A  11     425.448 196.227 473.562  1.00  0.00           H  
REMARK-SIMTK-COORDS   425.448496264   196.226892746   473.562462334
ATOM    340  H4'  DC A  11     427.602 195.579 474.960  1.00  0.00           H  
REMARK-SIMTK-COORDS   427.602331159   195.578785430   474.959701452
ATOM    341 1H5'  DC A  11     429.157 196.555 473.125  1.00  0.00           H  
REMARK-SIMTK-COORDS   429.156567378   196.555128054   473.125346564
ATOM    342 2H5'  DC A  11     427.982 195.285 472.719  1.00  0.00           H  
REMARK-SIMTK-COORDS   427.982207070   195.285411698   472.718888397
ATOM    343  H41  DC A  11     429.697 203.373 472.003  1.00  0.00           H  
REMARK-SIMTK-COORDS   429.697317908   203.372639542   472.003184819
ATOM    344  H42  DC A  11     429.957 203.918 473.682  1.00  0.00           H  
REMARK-SIMTK-COORDS   429.957164124   203.918419610   473.682164587
ATOM    345  H6   DC A  11     427.450 199.313 472.423  1.00  0.00           H  
REMARK-SIMTK-COORDS   427.450481251   199.313375025   472.422611355
ATOM    346  H5   DC A  11     428.549 201.304 471.467  1.00  0.00           H  
REMARK-SIMTK-COORDS   428.548739484   201.304014148   471.467174945
ATOM    347  P    DG A  12     423.676 196.812 476.076  1.00  0.00           P  
REMARK-SIMTK-COORDS   423.676039203   196.812454238   476.076218634
ATOM    348  OP1  DG A  12     423.088 197.358 474.830  1.00  0.00           O  
REMARK-SIMTK-COORDS   423.087997391   197.357699120   474.829515042
ATOM    349  OP2  DG A  12     422.813 195.902 476.854  1.00  0.00           O  
REMARK-SIMTK-COORDS   422.812544304   195.902302864   476.854169169
ATOM    350  O5'  DG A  12     424.172 198.016 476.998  1.00  0.00           O  
REMARK-SIMTK-COORDS   424.171948812   198.015760834   476.997907787
ATOM    351  O3'  DG A  12     423.159 199.339 480.882  1.00  0.00           O  
REMARK-SIMTK-COORDS   423.158763479   199.338854914   480.881818643
ATOM    352  C1'  DG A  12     424.443 200.892 478.669  1.00  0.00           C  
REMARK-SIMTK-COORDS   424.443496210   200.891534043   478.668846585
ATOM    353  C2'  DG A  12     423.109 200.158 478.625  1.00  0.00           C  
REMARK-SIMTK-COORDS   423.109021782   200.158366912   478.624881150
ATOM    354  C3'  DG A  12     423.375 198.962 479.524  1.00  0.00           C  
REMARK-SIMTK-COORDS   423.375462571   198.961949179   479.523740380
ATOM    355  C4'  DG A  12     424.841 198.643 479.240  1.00  0.00           C  
REMARK-SIMTK-COORDS   424.841333332   198.642679071   479.240411051
ATOM    356  C5'  DG A  12     425.116 197.736 478.064  1.00  0.00           C  
REMARK-SIMTK-COORDS   425.115676345   197.735640625   478.064237948
ATOM    357  O4'  DG A  12     425.450 199.947 478.977  1.00  0.00           O  
REMARK-SIMTK-COORDS   425.449981975   199.946648142   478.977151693
ATOM    358  N2   DG A  12     426.857 205.581 478.747  1.00  0.00           N  
REMARK-SIMTK-COORDS   426.856874160   205.581372887   478.747411759
ATOM    359  O6   DG A  12     426.442 204.546 474.303  1.00  0.00           O  
REMARK-SIMTK-COORDS   426.442111987   204.545705580   474.302982598
ATOM    360  C6   DG A  12     426.220 204.171 475.455  1.00  0.00           C  
REMARK-SIMTK-COORDS   426.220420587   204.170881877   475.454840278
ATOM    361  C5   DG A  12     425.593 202.986 475.901  1.00  0.00           C  
REMARK-SIMTK-COORDS   425.593441683   202.985660362   475.900571604
ATOM    362  N7   DG A  12     425.057 201.921 475.173  1.00  0.00           N  
REMARK-SIMTK-COORDS   425.057036972   201.920925346   475.173047495
ATOM    363  C8   DG A  12     424.614 201.102 476.092  1.00  0.00           C  
REMARK-SIMTK-COORDS   424.613982835   201.102292440   476.092341353
ATOM    364  N9   DG A  12     424.813 201.544 477.383  1.00  0.00           N  
REMARK-SIMTK-COORDS   424.812520108   201.543768353   477.383252260
ATOM    365  C4   DG A  12     425.446 202.760 477.257  1.00  0.00           C  
REMARK-SIMTK-COORDS   425.446433184   202.759965678   477.257251158
ATOM    366  N3   DG A  12     425.832 203.560 478.286  1.00  0.00           N  
REMARK-SIMTK-COORDS   425.832421368   203.559728396   478.285624980
ATOM    367  C2   DG A  12     426.415 204.679 477.866  1.00  0.00           C  
REMARK-SIMTK-COORDS   426.415338418   204.679279381   477.865911620
ATOM    368  N1   DG A  12     426.613 204.982 476.533  1.00  0.00           N  
REMARK-SIMTK-COORDS   426.613377921   204.982360551   476.533005337
ATOM    369  H1'  DG A  12     424.446 201.651 479.451  1.00  0.00           H  
REMARK-SIMTK-COORDS   424.445607025   201.651498539   479.451124354
ATOM    370 1H2'  DG A  12     422.290 200.768 479.007  1.00  0.00           H  
REMARK-SIMTK-COORDS   422.289969632   200.768150188   479.007456546
ATOM    371 2H2'  DG A  12     422.843 199.846 477.616  1.00  0.00           H  
REMARK-SIMTK-COORDS   422.842644901   199.845643386   477.616355814
ATOM    372  H3'  DG A  12     422.733 198.115 479.277  1.00  0.00           H  
REMARK-SIMTK-COORDS   422.733133124   198.115052269   479.277164821
ATOM    373  H4'  DG A  12     425.239 198.159 480.133  1.00  0.00           H  
REMARK-SIMTK-COORDS   425.238806739   198.158856417   480.132583978
ATOM    374 1H5'  DG A  12     426.132 197.906 477.710  1.00  0.00           H  
REMARK-SIMTK-COORDS   426.132074466   197.905859928   477.709743590
ATOM    375 2H5'  DG A  12     425.016 196.698 478.381  1.00  0.00           H  
REMARK-SIMTK-COORDS   425.016430066   196.698309922   478.380518182
ATOM    376  H21  DG A  12     426.740 205.415 479.756  1.00  0.00           H  
REMARK-SIMTK-COORDS   426.739702802   205.415369385   479.755510321
ATOM    377  H22  DG A  12     427.313 206.443 478.417  1.00  0.00           H  
REMARK-SIMTK-COORDS   427.313359898   206.443335321   478.416991524
ATOM    378  H8   DG A  12     424.131 200.154 475.858  1.00  0.00           H  
REMARK-SIMTK-COORDS   424.130804591   200.153604062   475.857865031
ATOM    379  H1   DG A  12     427.085 205.871 476.314  1.00  0.00           H  
REMARK-SIMTK-COORDS   427.085495769   205.870615293   476.313870104
ATOM    380  P    DC A  13     421.539 199.832 480.958  1.00  0.00           P  
REMARK-SIMTK-COORDS   421.539246300   199.832081389   480.958309318
ATOM    381  OP1  DC A  13     420.618 199.744 479.800  1.00  0.00           O  
REMARK-SIMTK-COORDS   420.617963208   199.743752700   479.800013800
ATOM    382  OP2  DC A  13     420.972 199.456 482.267  1.00  0.00           O  
REMARK-SIMTK-COORDS   420.971592574   199.455704301   482.267405012
ATOM    383  O5'  DC A  13     422.157 201.301 481.031  1.00  0.00           O  
REMARK-SIMTK-COORDS   422.156770037   201.301237736   481.031480774
ATOM    384  O3'  DC A  13     422.049 204.379 483.925  1.00  0.00           O  
REMARK-SIMTK-COORDS   422.048524495   204.379320800   483.925490718
ATOM    385  C1'  DC A  13     422.615 204.606 480.995  1.00  0.00           C
[truncated: 29,886,191 more chars]
