# Supplementary material for: Lattice-free prediction of three-dimensional structure of programmed DNA assemblies
Source: Nat Commun. 2014 Dec 3;5:5578. doi: 10.1038/ncomms6578 (PMC4268701; doi:10.1038/ncomms6578)
Supplement: Supplementary Dataset 6 — Tiamat and PDB files for 40×4 ribbon with [nx, ny] = [21, 21] bps. [file ncomms6578-s15.zip › Supplemetary Dataset 6/20_20_40x4.pdb]

MODEL        1                                                                                                                                      
ATOM      1  P    DT A   1     745.025 -33.738 749.572  1.00  0.00           P  
REMARK-SIMTK-COORDS   745.024946282   -33.737558120   749.571784423
ATOM      2  OP1  DT A   1     746.302 -34.430 749.869  1.00  0.00           O  
REMARK-SIMTK-COORDS   746.301610483   -34.430033896   749.869117265
ATOM      3  OP2  DT A   1     744.862 -33.249 748.188  1.00  0.00           O  
REMARK-SIMTK-COORDS   744.862041934   -33.248753265   748.188101660
ATOM      4  O5'  DT A   1     744.822 -32.538 750.603  1.00  0.00           O  
REMARK-SIMTK-COORDS   744.821756769   -32.537945954   750.603164407
ATOM      5  O3'  DT A   1     744.432 -28.351 750.181  1.00  0.00           O  
REMARK-SIMTK-COORDS   744.432198187   -28.350594554   750.181360701
ATOM      6  C1'  DT A   1     745.257 -29.904 752.604  1.00  0.00           C  
REMARK-SIMTK-COORDS   745.257475795   -29.903785306   752.604095593
ATOM      7  C2'  DT A   1     745.908 -29.931 751.228  1.00  0.00           C  
REMARK-SIMTK-COORDS   745.908303288   -29.930613982   751.227932886
ATOM      8  C3'  DT A   1     744.712 -29.743 750.308  1.00  0.00           C  
REMARK-SIMTK-COORDS   744.712247958   -29.742906884   750.308043386
ATOM      9  C4'  DT A   1     743.600 -30.492 751.040  1.00  0.00           C  
REMARK-SIMTK-COORDS   743.600438819   -30.491678568   751.039515467
ATOM     10  C5'  DT A   1     743.495 -31.974 750.764  1.00  0.00           C  
REMARK-SIMTK-COORDS   743.495159130   -31.973743988   750.764226025
ATOM     11  O4'  DT A   1     743.908 -30.300 752.457  1.00  0.00           O  
REMARK-SIMTK-COORDS   743.907800016   -30.299749220   752.457405878
ATOM     12  O4   DT A   1     747.605 -33.216 756.341  1.00  0.00           O  
REMARK-SIMTK-COORDS   747.604552886   -33.215936374   756.341100601
ATOM     13  C4   DT A   1     747.087 -32.512 755.467  1.00  0.00           C  
REMARK-SIMTK-COORDS   747.086888256   -32.511804043   755.466829481
ATOM     14  N3   DT A   1     746.593 -31.263 755.767  1.00  0.00           N  
REMARK-SIMTK-COORDS   746.592761132   -31.263184835   755.766681875
ATOM     15  C2   DT A   1     745.995 -30.379 754.890  1.00  0.00           C  
REMARK-SIMTK-COORDS   745.995418844   -30.379141006   754.890103471
ATOM     16  O2   DT A   1     745.587 -29.290 755.249  1.00  0.00           O  
REMARK-SIMTK-COORDS   745.587486979   -29.289678761   755.249331267
ATOM     17  N1   DT A   1     745.895 -30.821 753.588  1.00  0.00           N  
REMARK-SIMTK-COORDS   745.895222325   -30.820867179   753.587622513
ATOM     18  C6   DT A   1     746.360 -32.052 753.196  1.00  0.00           C  
REMARK-SIMTK-COORDS   746.360191386   -32.051894086   753.196018725
ATOM     19  C5   DT A   1     746.944 -32.886 754.080  1.00  0.00           C  
REMARK-SIMTK-COORDS   746.943571460   -32.886073933   754.079783214
ATOM     20  C7   DT A   1     747.462 -34.241 753.708  1.00  0.00           C  
REMARK-SIMTK-COORDS   747.462250405   -34.241191776   753.707741840
ATOM     21  H1'  DT A   1     745.268 -28.896 753.021  1.00  0.00           H  
REMARK-SIMTK-COORDS   745.267501744   -28.895739223   753.020705213
ATOM     22 1H2'  DT A   1     746.638 -29.129 751.098  1.00  0.00           H  
REMARK-SIMTK-COORDS   746.637602622   -29.128657323   751.098499515
ATOM     23 2H2'  DT A   1     746.418 -30.872 751.030  1.00  0.00           H  
REMARK-SIMTK-COORDS   746.417574048   -30.872349043   751.029661939
ATOM     24  H3'  DT A   1     744.887 -30.168 749.319  1.00  0.00           H  
REMARK-SIMTK-COORDS   744.887078899   -30.167587682   749.318534234
ATOM     25  H4'  DT A   1     742.658 -30.032 750.741  1.00  0.00           H  
REMARK-SIMTK-COORDS   742.658141953   -30.031717579   750.741016714
ATOM     26 1H5'  DT A   1     742.988 -32.458 751.598  1.00  0.00           H  
REMARK-SIMTK-COORDS   742.988218405   -32.458238107   751.598448148
ATOM     27 2H5'  DT A   1     742.916 -32.129 749.855  1.00  0.00           H  
REMARK-SIMTK-COORDS   742.915923034   -32.128838983   749.855279884
ATOM     28  H3   DT A   1     746.674 -30.957 756.747  1.00  0.00           H  
REMARK-SIMTK-COORDS   746.674484997   -30.957265267   756.747003979
ATOM     29  H6   DT A   1     746.255 -32.360 752.156  1.00  0.00           H  
REMARK-SIMTK-COORDS   746.255398802   -32.360251785   752.156065340
ATOM     30  H71  DT A   1     747.789 -34.766 754.607  1.00  0.00           H  
REMARK-SIMTK-COORDS   747.789472094   -34.766144104   754.606973189
ATOM     31  H72  DT A   1     746.671 -34.814 753.223  1.00  0.00           H  
REMARK-SIMTK-COORDS   746.670890637   -34.813559598   753.223250566
ATOM     32  H73  DT A   1     748.304 -34.134 753.023  1.00  0.00           H  
REMARK-SIMTK-COORDS   748.303775319   -34.134061974   753.023451679
ATOM     33  P    DG A   2     745.711 -27.284 749.609  1.00  0.00           P  
REMARK-SIMTK-COORDS   745.711389997   -27.283854984   749.608814595
ATOM     34  OP1  DG A   2     746.868 -28.092 749.154  1.00  0.00           O  
REMARK-SIMTK-COORDS   746.867615430   -28.092084526   749.153553399
ATOM     35  OP2  DG A   2     745.346 -26.138 748.752  1.00  0.00           O  
REMARK-SIMTK-COORDS   745.346015265   -26.138360597   748.752339310
ATOM     36  O5'  DG A   2     745.967 -26.789 751.103  1.00  0.00           O  
REMARK-SIMTK-COORDS   745.967160148   -26.788933645   751.103143373
ATOM     37  O3'  DG A   2     746.291 -22.983 752.912  1.00  0.00           O  
REMARK-SIMTK-COORDS   746.291197933   -22.982977469   752.911895181
ATOM     38  C1'  DG A   2     747.317 -25.609 753.918  1.00  0.00           C  
REMARK-SIMTK-COORDS   747.316652506   -25.608858150   753.917772692
ATOM     39  C2'  DG A   2     747.635 -24.946 752.584  1.00  0.00           C  
REMARK-SIMTK-COORDS   747.634771457   -24.946350821   752.583541313
ATOM     40  C3'  DG A   2     746.325 -24.249 752.256  1.00  0.00           C  
REMARK-SIMTK-COORDS   746.324571286   -24.248806819   752.256185430
ATOM     41  C4'  DG A   2     745.278 -25.213 752.809  1.00  0.00           C  
REMARK-SIMTK-COORDS   745.277846415   -25.212889333   752.809265850
ATOM     42  C5'  DG A   2     744.838 -26.327 751.889  1.00  0.00           C  
REMARK-SIMTK-COORDS   744.837841756   -26.326508657   751.888606358
ATOM     43  O4'  DG A   2     745.917 -25.803 753.985  1.00  0.00           O  
REMARK-SIMTK-COORDS   745.917200554   -25.803486871   753.985069759
ATOM     44  N2   DG A   2     749.147 -26.959 758.677  1.00  0.00           N  
REMARK-SIMTK-COORDS   749.146736710   -26.958581666   758.677414720
ATOM     45  O6   DG A   2     750.095 -30.548 755.991  1.00  0.00           O  
REMARK-SIMTK-COORDS   750.094858354   -30.547660311   755.990936574
ATOM     46  C6   DG A   2     749.594 -29.424 756.040  1.00  0.00           C  
REMARK-SIMTK-COORDS   749.593527738   -29.423955588   756.039632659
ATOM     47  C5   DG A   2     748.992 -28.672 755.006  1.00  0.00           C  
REMARK-SIMTK-COORDS   748.991690097   -28.671729412   755.005961418
ATOM     48  N7   DG A   2     748.798 -28.985 753.659  1.00  0.00           N  
REMARK-SIMTK-COORDS   748.797599707   -28.984710363   753.658722076
ATOM     49  C8   DG A   2     748.191 -27.931 753.174  1.00  0.00           C  
REMARK-SIMTK-COORDS   748.191223895   -27.931455511   753.174448816
ATOM     50  N9   DG A   2     747.968 -26.934 754.100  1.00  0.00           N  
REMARK-SIMTK-COORDS   747.967956723   -26.934349106   754.100029492
ATOM     51  C4   DG A   2     748.485 -27.415 755.283  1.00  0.00           C  
REMARK-SIMTK-COORDS   748.484678232   -27.414968469   755.282764420
ATOM     52  N3   DG A   2     748.486 -26.755 756.470  1.00  0.00           N  
REMARK-SIMTK-COORDS   748.485788112   -26.754716384   756.470293768
ATOM     53  C2   DG A   2     749.060 -27.459 757.442  1.00  0.00           C  
REMARK-SIMTK-COORDS   749.059639146   -27.459457002   757.441572128
ATOM     54  N1   DG A   2     749.583 -28.725 757.259  1.00  0.00           N  
REMARK-SIMTK-COORDS   749.582655429   -28.724661904   757.258740175
ATOM     55  H1'  DG A   2     747.607 -24.968 754.751  1.00  0.00           H  
REMARK-SIMTK-COORDS   747.606783676   -24.967555616   754.750877706
ATOM     56 1H2'  DG A   2     748.456 -24.233 752.662  1.00  0.00           H  
REMARK-SIMTK-COORDS   748.455840013   -24.233088580   752.661959443
ATOM     57 2H2'  DG A   2     747.901 -25.671 751.816  1.00  0.00           H  
REMARK-SIMTK-COORDS   747.901258720   -25.671113210   751.815700171
ATOM     58  H3'  DG A   2     746.197 -24.103 751.182  1.00  0.00           H  
REMARK-SIMTK-COORDS   746.197088121   -24.102688355   751.182398470
ATOM     59  H4'  DG A   2     744.398 -24.619 753.056  1.00  0.00           H  
REMARK-SIMTK-COORDS   744.397965531   -24.618623459   753.055638944
ATOM     60 1H5'  DG A   2     744.443 -27.149 752.484  1.00  0.00           H  
REMARK-SIMTK-COORDS   744.442937965   -27.149185421   752.484391502
ATOM     61 2H5'  DG A   2     744.056 -25.957 751.227  1.00  0.00           H  
REMARK-SIMTK-COORDS   744.055925239   -25.956879389   751.226852049
ATOM     62  H21  DG A   2     748.776 -26.021 758.879  1.00  0.00           H  
REMARK-SIMTK-COORDS   748.776135867   -26.020835308   758.879493375
ATOM     63  H22  DG A   2     749.586 -27.511 759.427  1.00  0.00           H  
REMARK-SIMTK-COORDS   749.586127075   -27.511311174   759.427056100
ATOM     64  H8   DG A   2     747.888 -27.850 752.130  1.00  0.00           H  
REMARK-SIMTK-COORDS   747.888300316   -27.849939142   752.130397866
ATOM     65  H1   DG A   2     749.995 -29.190 758.079  1.00  0.00           H  
REMARK-SIMTK-COORDS   749.995306903   -29.190164917   758.079067979
ATOM     66  P    DG A   3     747.611 -21.944 752.478  1.00  0.00           P  
REMARK-SIMTK-COORDS   747.611298426   -21.944066849   752.478077892
ATOM     67  OP1  DG A   3     748.476 -22.464 751.392  1.00  0.00           O  
REMARK-SIMTK-COORDS   748.476157256   -22.464086788   751.392281655
ATOM     68  OP2  DG A   3     747.286 -20.506 752.413  1.00  0.00           O  
REMARK-SIMTK-COORDS   747.286217726   -20.505570332   752.412837489
ATOM     69  O5'  DG A   3     748.267 -22.293 753.890  1.00  0.00           O  
REMARK-SIMTK-COORDS   748.266714865   -22.292504443   753.889603498
ATOM     70  O3'  DG A   3     749.659 -19.960 757.127  1.00  0.00           O  
REMARK-SIMTK-COORDS   749.658511861   -19.959632527   757.127271755
ATOM     71  C1'  DG A   3     750.379 -22.779 756.427  1.00  0.00           C  
REMARK-SIMTK-COORDS   750.379156345   -22.778933353   756.426693151
ATOM     72  C2'  DG A   3     750.520 -21.546 755.543  1.00  0.00           C  
REMARK-SIMTK-COORDS   750.519740459   -21.546074737   755.543186083
ATOM     73  C3'  DG A   3     749.319 -20.715 755.966  1.00  0.00           C  
REMARK-SIMTK-COORDS   749.319483580   -20.714970172   755.966273104
ATOM     74  C4'  DG A   3     748.258 -21.773 756.256  1.00  0.00           C  
REMARK-SIMTK-COORDS   748.257554402   -21.772959307   756.256016804
ATOM     75  C5'  DG A   3     747.435 -22.239 755.078  1.00  0.00           C  
REMARK-SIMTK-COORDS   747.435291472   -22.239084261   755.077892362
ATOM     76  O4'  DG A   3     749.015 -22.911 756.777  1.00  0.00           O  
REMARK-SIMTK-COORDS   749.015049070   -22.910915064   756.776931886
ATOM     77  N2   DG A   3     752.908 -26.453 759.243  1.00  0.00           N  
REMARK-SIMTK-COORDS   752.907807215   -26.453288091   759.242753527
ATOM     78  O6   DG A   3     752.589 -28.216 755.025  1.00  0.00           O  
REMARK-SIMTK-COORDS   752.588608401   -28.216039847   755.025123462
ATOM     79  C6   DG A   3     752.323 -27.250 755.742  1.00  0.00           C  
REMARK-SIMTK-COORDS   752.322757826   -27.250457609   755.741636138
ATOM     80  C5   DG A   3     751.661 -26.048 755.406  1.00  0.00           C  
REMARK-SIMTK-COORDS   751.661142958   -26.047874295   755.406094579
ATOM     81  N7   DG A   3     751.130 -25.621 754.187  1.00  0.00           N  
REMARK-SIMTK-COORDS   751.129558668   -25.621081816   754.187099779
ATOM     82  C8   DG A   3     750.636 -24.439 754.455  1.00  0.00           C  
REMARK-SIMTK-COORDS   750.636017867   -24.439404742   754.454709144
ATOM     83  N9   DG A   3     750.802 -24.043 755.765  1.00  0.00           N  
REMARK-SIMTK-COORDS   750.801564965   -24.042947606   755.764741547
ATOM     84  C4   DG A   3     751.463 -25.084 756.378  1.00  0.00           C  
REMARK-SIMTK-COORDS   751.462903131   -25.083849217   756.377941079
ATOM     85  N3   DG A   3     751.838 -25.121 757.683  1.00  0.00           N  
REMARK-SIMTK-COORDS   751.838421454   -25.121353415   757.683214777
ATOM     86  C2   DG A   3     752.468 -26.250 757.997  1.00  0.00           C  
REMARK-SIMTK-COORDS   752.468484572   -26.249974684   757.997190091
ATOM     87  N1   DG A   3     752.701 -27.270 757.095  1.00  0.00           N  
REMARK-SIMTK-COORDS   752.700650892   -27.269903137   757.095213510
ATOM     88  H1'  DG A   3     750.953 -22.667 757.347  1.00  0.00           H  
REMARK-SIMTK-COORDS   750.952753293   -22.666589167   757.347494066
ATOM     89 1H2'  DG A   3     751.455 -21.014 755.722  1.00  0.00           H  
REMARK-SIMTK-COORDS   751.454507733   -21.013961708   755.722383928
ATOM     90 2H2'  DG A   3     750.479 -21.791 754.483  1.00  0.00           H  
REMARK-SIMTK-COORDS   750.479069139   -21.791009385   754.482889492
ATOM     91  H3'  DG A   3     748.994 -20.036 755.176  1.00  0.00           H  
REMARK-SIMTK-COORDS   748.994022750   -20.036283187   755.176285620
ATOM     92  H4'  DG A   3     747.574 -21.344 756.989  1.00  0.00           H  
REMARK-SIMTK-COORDS   747.574198126   -21.344128245   756.988935708
ATOM     93 1H5'  DG A   3     747.034 -23.230 755.290  1.00  0.00           H  
REMARK-SIMTK-COORDS   747.033817293   -23.229701903   755.290498033
ATOM     94 2H5'  DG A   3     746.611 -21.546 754.919  1.00  0.00           H  
REMARK-SIMTK-COORDS   746.610690268   -21.545674109   754.919294707
ATOM     95  H21  DG A   3     752.766 -25.732 759.962  1.00  0.00           H  
REMARK-SIMTK-COORDS   752.766334664   -25.732081236   759.962055404
ATOM     96  H22  DG A   3     753.389 -27.332 759.482  1.00  0.00           H  
REMARK-SIMTK-COORDS   753.389119214   -27.331758285   759.481845302
ATOM     97  H8   DG A   3     750.137 -23.823 753.707  1.00  0.00           H  
REMARK-SIMTK-COORDS   750.136776114   -23.822651766   753.707164203
ATOM     98  H1   DG A   3     753.187 -28.108 757.442  1.00  0.00           H  
REMARK-SIMTK-COORDS   753.187327709   -28.108096917   757.442328566
ATOM     99  P    DC A   4     750.984 -18.974 756.592  1.00  0.00           P  
REMARK-SIMTK-COORDS   750.984458511   -18.973821038   756.592267929
ATOM    100  OP1  DC A   4     751.509 -18.948 755.206  1.00  0.00           O  
REMARK-SIMTK-COORDS   751.508781220   -18.948497750   755.205668698
ATOM    101  OP2  DC A   4     750.901 -17.669 757.277  1.00  0.00           O  
REMARK-SIMTK-COORDS   750.900989139   -17.669263978   757.276947226
ATOM    102  O5'  DC A   4     751.845 -19.995 757.464  1.00  0.00           O  
REMARK-SIMTK-COORDS   751.845356231   -19.995478336   757.464151798
ATOM    103  O3'  DC A   4     754.244 -19.593 760.920  1.00  0.00           O  
REMARK-SIMTK-COORDS   754.244235780   -19.592769304   760.920278004
ATOM    104  C1'  DC A   4     754.318 -21.755 758.851  1.00  0.00           C  
REMARK-SIMTK-COORDS   754.318011955   -21.755057376   758.851261482
ATOM    105  C2'  DC A   4     754.481 -20.258 758.625  1.00  0.00           C  
REMARK-SIMTK-COORDS   754.481399301   -20.257547197   758.624579239
ATOM    106  C3'  DC A   4     753.552 -19.675 759.676  1.00  0.00           C  
REMARK-SIMTK-COORDS   753.552172249   -19.674542926   759.676478524
ATOM    107  C4'  DC A   4     752.408 -20.685 759.717  1.00  0.00           C  
REMARK-SIMTK-COORDS   752.408046764   -20.685127381   759.716639880
ATOM    108  C5'  DC A   4     751.295 -20.481 758.716  1.00  0.00           C  
REMARK-SIMTK-COORDS   751.295270445   -20.480562129   758.715745319
ATOM    109  O4'  DC A   4     753.052 -21.970 759.444  1.00  0.00           O  
REMARK-SIMTK-COORDS   753.052357442   -21.970369084   759.444288059
ATOM    110  N4   DC A   4     754.626 -24.884 754.310  1.00  0.00           N  
REMARK-SIMTK-COORDS   754.625544468   -24.883813805   754.309910255
ATOM    111  C4   DC A   4     754.536 -24.111 755.382  1.00  0.00           C  
REMARK-SIMTK-COORDS   754.535707072   -24.111418918   755.381537700
ATOM    112  N3   DC A   4     755.079 -24.546 756.525  1.00  0.00           N  
REMARK-SIMTK-COORDS   755.079364615   -24.545638403   756.524501791
ATOM    113  C2   DC A   4     755.015 -23.797 757.654  1.00  0.00           C  
REMARK-SIMTK-COORDS   755.015014622   -23.797304792   757.653717840
ATOM    114  O2   DC A   4     755.507 -24.172 758.726  1.00  0.00           O  
REMARK-SIMTK-COORDS   755.506660217   -24.171941927   758.725613649
ATOM    115  N1   DC A   4     754.377 -22.560 757.601  1.00  0.00           N  
REMARK-SIMTK-COORDS   754.376620134   -22.560363370   757.601388153
ATOM    116  C6   DC A   4     753.825 -22.111 756.446  1.00  0.00           C  
REMARK-SIMTK-COORDS   753.824806740   -22.111193059   756.445619573
ATOM    117  C5   DC A   4     753.881 -22.843 755.301  1.00  0.00           C  
REMARK-SIMTK-COORDS   753.880722607   -22.843123060   755.300630539
ATOM    118  H1'  DC A   4     755.078 -22.132 759.536  1.00  0.00           H  
REMARK-SIMTK-COORDS   755.078219986   -22.131929230   759.536436172
ATOM    119 1H2'  DC A   4     755.511 -19.926 758.776  1.00  0.00           H  
REMARK-SIMTK-COORDS   755.510556975   -19.926114101   758.776209004
ATOM    120 2H2'  DC A   4     754.185 -19.956 757.621  1.00  0.00           H  
REMARK-SIMTK-COORDS   754.184852706   -19.956283758   757.620769269
ATOM    121  H3'  DC A   4     753.192 -18.683 759.398  1.00  0.00           H  
REMARK-SIMTK-COORDS   753.191502490   -18.683318767   759.397684709
ATOM    122  H4'  DC A   4     751.971 -20.630 760.714  1.00  0.00           H  
REMARK-SIMTK-COORDS   751.971404251   -20.629847698   760.714389084
ATOM    123 1H5'  DC A   4     750.785 -21.429 758.549  1.00  0.00           H  
REMARK-SIMTK-COORDS   750.784673846   -21.428502450   758.549308362
ATOM    124 2H5'  DC A   4     750.586 -19.755 759.112  1.00  0.00           H  
REMARK-SIMTK-COORDS   750.586218232   -19.755038754   759.112020211
ATOM    125  H41  DC A   4     754.216 -24.575 753.416  1.00  0.00           H  
REMARK-SIMTK-COORDS   754.216323342   -24.574950670   753.415716409
ATOM    126  H42  DC A   4     755.102 -25.795 754.370  1.00  0.00           H  
REMARK-SIMTK-COORDS   755.101779611   -25.795196507   754.370355762
ATOM    127  H6   DC A   4     753.327 -21.141 756.435  1.00  0.00           H  
REMARK-SIMTK-COORDS   753.326659279   -21.141110284   756.435494556
ATOM    128  H5   DC A   4     753.446 -22.481 754.369  1.00  0.00           H  
REMARK-SIMTK-COORDS   753.446354544   -22.480906303   754.368541806
ATOM    129  P    DT A   5     755.722 -18.657 760.946  1.00  0.00           P  
REMARK-SIMTK-COORDS   755.722484029   -18.657418362   760.946394644
ATOM    130  OP1  DT A   5     755.926 -17.935 759.668  1.00  0.00           O  
REMARK-SIMTK-COORDS   755.925878788   -17.935243351   759.667764586
ATOM    131  OP2  DT A   5     756.040 -17.900 762.174  1.00  0.00           O  
REMARK-SIMTK-COORDS   756.039648610   -17.900243215   762.173642959
ATOM    132  O5'  DT A   5     756.545 -20.023 760.918  1.00  0.00           O  
REMARK-SIMTK-COORDS   756.545403044   -20.023479899   760.918463117
ATOM    133  O3'  DT A   5     759.675 -21.603 763.279  1.00  0.00           O  
REMARK-SIMTK-COORDS   759.675324568   -21.602893659   763.279104858
ATOM    134  C1'  DT A   5     758.884 -22.365 760.494  1.00  0.00           C  
REMARK-SIMTK-COORDS   758.884003537   -22.365122288   760.494154672
ATOM    135  C2'  DT A   5     759.274 -20.981 760.994  1.00  0.00           C  
REMARK-SIMTK-COORDS   759.274298933   -20.980851278   760.993737773
ATOM    136  C3'  DT A   5     758.725 -20.989 762.411  1.00  0.00           C  
REMARK-SIMTK-COORDS   758.724825985   -20.989062784   762.411479305
ATOM    137  C4'  DT A   5     757.448 -21.816 762.276  1.00  0.00           C  
REMARK-SIMTK-COORDS   757.447968689   -21.815573877   762.276036110
ATOM    138  C5'  DT A   5     756.202 -21.064 761.869  1.00  0.00           C  
REMARK-SIMTK-COORDS   756.201793924   -21.064276251   761.868621907
ATOM    139  O4'  DT A   5     757.762 -22.798 761.238  1.00  0.00           O  
REMARK-SIMTK-COORDS   757.762165927   -22.798418273   761.238241338
ATOM    140  O4   DT A   5     757.571 -22.610 755.141  1.00  0.00           O  
REMARK-SIMTK-COORDS   757.571153051   -22.610287256   755.140591397
ATOM    141  C4   DT A   5     757.840 -22.508 756.343  1.00  0.00           C  
REMARK-SIMTK-COORDS   757.840390130   -22.507935771   756.342741374
ATOM    142  N3   DT A   5     758.541 -23.496 756.996  1.00  0.00           N  
REMARK-SIMTK-COORDS   758.540706876   -23.495787526   756.996062403
ATOM    143  C2   DT A   5     758.907 -23.506 758.328  1.00  0.00           C  
REMARK-SIMTK-COORDS   758.906532240   -23.505994462   758.327530998
ATOM    144  O2   DT A   5     759.530 -24.429 758.819  1.00  0.00           O  
REMARK-SIMTK-COORDS   759.529849610   -24.429166418   758.819069395
ATOM    145  N1   DT A   5     758.514 -22.401 759.053  1.00  0.00           N  
REMARK-SIMTK-COORDS   758.514093127   -22.400857282   759.052983517
ATOM    146  C6   DT A   5     757.812 -21.366 758.486  1.00  0.00           C  
REMARK-SIMTK-COORDS   757.811955815   -21.366374374   758.485687026
ATOM    147  C5   DT A   5     757.478 -21.389 757.180  1.00  0.00           C  
REMARK-SIMTK-COORDS   757.477626970   -21.389010569   757.179953582
ATOM    148  C7   DT A   5     756.708 -20.291 756.512  1.00  0.00           C  
REMARK-SIMTK-COORDS   756.707827978   -20.291046506   756.512367311
ATOM    149  H1'  DT A   5     759.691 -23.081 760.657  1.00  0.00           H  
REMARK-SIMTK-COORDS   759.691006248   -23.080590667   760.657472230
ATOM    150 1H2'  DT A   5     760.355 -20.828 760.988  1.00  0.00           H  
REMARK-SIMTK-COORDS   760.355165160   -20.827668183   760.988433291
ATOM    151 2H2'  DT A   5     758.827 -20.186 760.399  1.00  0.00           H  
REMARK-SIMTK-COORDS   758.827307082   -20.185535792   760.399427616
ATOM    152  H3'  DT A   5     758.505 -19.983 762.771  1.00  0.00           H  
REMARK-SIMTK-COORDS   758.505315164   -19.982616863   762.770546996
ATOM    153  H4'  DT A   5     757.258 -22.269 763.249  1.00  0.00           H  
REMARK-SIMTK-COORDS   757.258154212   -22.268527731   763.249376888
ATOM    154 1H5'  DT A   5     755.497 -21.760 761.414  1.00  0.00           H  
REMARK-SIMTK-COORDS   755.496669786   -21.759522719   761.413558947
ATOM    155 2H5'  DT A   5     755.746 -20.621 762.753  1.00  0.00           H  
REMARK-SIMTK-COORDS   755.746181155   -20.620513317   762.752501685
ATOM    156  H3   DT A   5     758.819 -24.314 756.435  1.00  0.00           H  
REMARK-SIMTK-COORDS   758.818574624   -24.313551675   756.434503581
ATOM    157  H6   DT A   5     757.519 -20.515 759.100  1.00  0.00           H  
REMARK-SIMTK-COORDS   757.519325457   -20.514841148   759.099549910
ATOM    158  H71  DT A   5     756.468 -20.584 755.489  1.00  0.00           H  
REMARK-SIMTK-COORDS   756.467921025   -20.583897636   755.488673573
ATOM    159  H72  DT A   5     755.784 -20.108 757.062  1.00  0.00           H  
REMARK-SIMTK-COORDS   755.783980766   -20.108092409   757.061567755
ATOM    160  H73  DT A   5     757.308 -19.381 756.499  1.00  0.00           H  
REMARK-SIMTK-COORDS   757.308083808   -19.381433895   756.498516853
ATOM    161  P    DG A   6     761.305 -20.938 763.348  1.00  0.00           P  
REMARK-SIMTK-COORDS   761.304685782   -20.937643147   763.347774645
ATOM    162  OP1  DG A   6     761.356 -19.666 762.588  1.00  0.00           O  
REMARK-SIMTK-COORDS   761.355716105   -19.665913278   762.587870674
ATOM    163  OP2  DG A   6     762.018 -20.948 764.640  1.00  0.00           O  
REMARK-SIMTK-COORDS   762.018398398   -20.947747091   764.639950412
ATOM    164  O5'  DG A   6     761.830 -22.127 762.424  1.00  0.00           O  
REMARK-SIMTK-COORDS   761.829605123   -22.127347903   762.424494472
ATOM    165  O3'  DG A   6     765.044 -24.857 762.711  1.00  0.00           O  
REMARK-SIMTK-COORDS   765.043716508   -24.856652992   762.711317997
ATOM    166  C1'  DG A   6     763.536 -24.016 760.266  1.00  0.00           C  
REMARK-SIMTK-COORDS   763.535750911   -24.016048777   760.266318956
ATOM    167  C2'  DG A   6     764.279 -23.115 761.245  1.00  0.00           C  
REMARK-SIMTK-COORDS   764.278895708   -23.115496914   761.244598646
ATOM    168  C3'  DG A   6     764.060 -23.835 762.566  1.00  0.00           C  
REMARK-SIMTK-COORDS   764.060007972   -23.834644414   762.565684953
ATOM    169  C4'  DG A   6     762.652 -24.406 762.413  1.00  0.00           C  
REMARK-SIMTK-COORDS   762.652447091   -24.406104345   762.413396042
ATOM    170  C5'  DG A   6     761.512 -23.493 762.798  1.00  0.00           C  
REMARK-SIMTK-COORDS   761.512078587   -23.493343228   762.797834358
ATOM    171  O4'  DG A   6     762.542 -24.718 760.988  1.00  0.00           O  
REMARK-SIMTK-COORDS   762.541981573   -24.717511590   760.988293626
ATOM    172  N2   DG A   6     763.470 -26.093 755.418  1.00  0.00           N  
REMARK-SIMTK-COORDS   763.469695668   -26.092772792   755.417813199
ATOM    173  O6   DG A   6     761.204 -22.128 755.031  1.00  0.00           O  
REMARK-SIMTK-COORDS   761.204444634   -22.128368511   755.030874633
ATOM    174  C6   DG A   6     761.804 -22.881 755.799  1.00  0.00           C  
REMARK-SIMTK-COORDS   761.804485898   -22.880731505   755.799195145
ATOM    175  C5   DG A   6     762.065 -22.722 757.179  1.00  0.00           C  
REMARK-SIMTK-COORDS   762.064571422   -22.721930241   757.178929423
ATOM    176  N7   DG A   6     761.720 -21.684 758.048  1.00  0.00           N  
REMARK-SIMTK-COORDS   761.719915080   -21.684172521   758.047809690
ATOM    177  C8   DG A   6     762.209 -22.062 759.201  1.00  0.00           C  
REMARK-SIMTK-COORDS   762.209481555   -22.062312171   759.200585936
ATOM    178  N9   DG A   6     762.860 -23.277 759.165  1.00  0.00           N  
REMARK-SIMTK-COORDS   762.859847316   -23.277448851   759.165425919
ATOM    179  C4   DG A   6     762.764 -23.702 757.859  1.00  0.00           C  
REMARK-SIMTK-COORDS   762.764089976   -23.702471292   757.858886805
ATOM    180  N3   DG A   6     763.274 -24.861 757.366  1.00  0.00           N  
REMARK-SIMTK-COORDS   763.274317667   -24.861254063   757.365885594
ATOM    181  C2   DG A   6     763.037 -25.007 756.065  1.00  0.00           C  
REMARK-SIMTK-COORDS   763.036585190   -25.006963133   756.065271072
ATOM    182  N1   DG A   6     762.338 -24.085 755.310  1.00  0.00           N  
REMARK-SIMTK-COORDS   762.338318298   -24.085278186   755.309865745
ATOM    183  H1'  DG A   6     764.209 -24.750 759.823  1.00  0.00           H  
REMARK-SIMTK-COORDS   764.209430783   -24.750157096   759.822754522
ATOM    184 1H2'  DG A   6     765.340 -23.035 761.007  1.00  0.00           H  
REMARK-SIMTK-COORDS   765.340117529   -23.034794033   761.007235439
ATOM    185 2H2'  DG A   6     763.870 -22.106 761.269  1.00  0.00           H  
REMARK-SIMTK-COORDS   763.870033172   -22.106491601   761.269412054
ATOM    186  H3'  DG A   6     764.119 -23.153 763.416  1.00  0.00           H  
REMARK-SIMTK-COORDS   764.118600439   -23.153297923   763.415952489
ATOM    187  H4'  DG A   6     762.599 -25.290 763.049  1.00  0.00           H  
REMARK-SIMTK-COORDS   762.598600086   -25.290271904   763.048526129
ATOM    188 1H5'  DG A   6     760.607 -23.814 762.283  1.00  0.00           H  
REMARK-SIMTK-COORDS   760.606839024   -23.814252023   762.282795642
ATOM    189 2H5'  DG A   6     761.352 -23.553 763.873  1.00  0.00           H  
REMARK-SIMTK-COORDS   761.351744650   -23.553187093   763.873310876
ATOM    190  H21  DG A   6     763.996 -26.817 755.923  1.00  0.00           H  
REMARK-SIMTK-COORDS   763.996333466   -26.817041829   755.923417779
ATOM    191  H22  DG A   6     763.277 -26.204 754.412  1.00  0.00           H  
REMARK-SIMTK-COORDS   763.277055225   -26.203503551   754.412246514
ATOM    192  H8   DG A   6     762.111 -21.469 760.110  1.00  0.00           H  
REMARK-SIMTK-COORDS   762.110920586   -21.468651846   760.109598121
ATOM    193  H1   DG A   6     762.198 -24.298 754.312  1.00  0.00           H  
REMARK-SIMTK-COORDS   762.198432045   -24.298339093   754.312394500
ATOM    194  P    DG A   7     766.672 -24.262 762.651  1.00  0.00           P  
REMARK-SIMTK-COORDS   766.672462668   -24.262407385   762.650658773
ATOM    195  OP1  DG A   7     766.791 -22.785 762.611  1.00  0.00           O  
REMARK-SIMTK-COORDS   766.790673009   -22.785311057   762.611063884
ATOM    196  OP2  DG A   7     767.632 -24.965 763.526  1.00  0.00           O  
REMARK-SIMTK-COORDS   767.632039236   -24.964561643   763.525529168
ATOM    197  O5'  DG A   7     766.762 -24.840 761.167  1.00  0.00           O  
REMARK-SIMTK-COORDS   766.761787486   -24.840498359   761.167009252
ATOM    198  O3'  DG A   7     769.410 -27.491 759.212  1.00  0.00           O  
REMARK-SIMTK-COORDS   769.410135392   -27.491204834   759.212042614
ATOM    199  C1'  DG A   7     767.593 -25.449 757.993  1.00  0.00           C  
REMARK-SIMTK-COORDS   767.593061257   -25.448980832   757.992961521
ATOM    200  C2'  DG A   7     768.680 -25.210 759.033  1.00  0.00           C  
REMARK-SIMTK-COORDS   768.679729204   -25.210321306   759.033386147
ATOM    201  C3'  DG A   7     768.621 -26.490 759.851  1.00  0.00           C  
REMARK-SIMTK-COORDS   768.621237434   -26.490079677   759.851402788
ATOM    202  C4'  DG A   7     767.134 -26.834 759.841  1.00  0.00           C  
REMARK-SIMTK-COORDS   767.133669166   -26.833608043   759.840683197
ATOM    203  C5'  DG A   7     766.288 -26.188 760.913  1.00  0.00           C  
REMARK-SIMTK-COORDS   766.287929904   -26.188497441   760.913028016
ATOM    204  O4'  DG A   7     766.666 -26.370 758.534  1.00  0.00           O  
REMARK-SIMTK-COORDS   766.665964799   -26.369966485   758.534397191
ATOM    205  N2   DG A   7     766.114 -24.761 752.977  1.00  0.00           N  
REMARK-SIMTK-COORDS   766.113671684   -24.760971846   752.976667657
ATOM    206  O6   DG A   7     764.580 -21.045 755.176  1.00  0.00           O  
REMARK-SIMTK-COORDS   764.579659126   -21.045226018   755.176127457
ATOM    207  C6   DG A   7     765.183 -22.113 755.291  1.00  0.00           C  
REMARK-SIMTK-COORDS   765.182748897   -22.112711527   755.290902962
ATOM    208  C5   DG A   7     765.757 -22.692 756.445  1.00  0.00           C  
REMARK-SIMTK-COORDS   765.756513866   -22.691799641   756.445017218
ATOM    209  N7   DG A   7     765.801 -22.226 757.761  1.00  0.00           N  
REMARK-SIMTK-COORDS   765.800844753   -22.225511821   757.760803083
ATOM    210  C8   DG A   7     766.448 -23.162 758.406  1.00  0.00           C  
REMARK-SIMTK-COORDS   766.448394281   -23.161758792   758.405534978
ATOM    211  N9   DG A   7     766.843 -24.220 757.615  1.00  0.00           N  
REMARK-SIMTK-COORDS   766.843499512   -24.220194417   757.615361020
ATOM    212  C4   DG A   7     766.395 -23.915 756.350  1.00  0.00           C  
REMARK-SIMTK-COORDS   766.394567256   -23.915277434   756.349523960
ATOM    213  N3   DG A   7     766.567 -24.685 755.243  1.00  0.00           N  
REMARK-SIMTK-COORDS   766.567495100   -24.685184245   755.243404860
ATOM    214  C2   DG A   7     766.034 -24.136 754.155  1.00  0.00           C  
REMARK-SIMTK-COORDS   766.034497559   -24.136248335   754.155319850
ATOM    215  N1   DG A   7     765.371 -22.925 754.159  1.00  0.00           N  
REMARK-SIMTK-COORDS   765.370772770   -22.924980625   754.159435359
ATOM    216  H1'  DG A   7     768.011 -25.887 757.086  1.00  0.00           H  
REMARK-SIMTK-COORDS   768.010845346   -25.887304370   757.085857376
ATOM    217 1H2'  DG A   7     769.662 -25.073 758.580  1.00  0.00           H  
REMARK-SIMTK-COORDS   769.662086934   -25.072819858   758.580492515
ATOM    218 2H2'  DG A   7     768.477 -24.336 759.650  1.00  0.00           H  
REMARK-SIMTK-COORDS   768.476599051   -24.335718974   759.649571916
ATOM    219  H3'  DG A   7     768.984 -26.341 760.870  1.00  0.00           H  
REMARK-SIMTK-COORDS   768.983603316   -26.340569088   760.869714406
ATOM    220  H4'  DG A   7     767.057 -27.914 759.962  1.00  0.00           H  
REMARK-SIMTK-COORDS   767.056709436   -27.914034529   759.962329438
ATOM    221 1H5'  DG A   7     765.250 -26.157 760.581  1.00  0.00           H  
REMARK-SIMTK-COORDS   765.250487707   -26.156979636   760.580723461
ATOM    222 2H5'  DG A   7     766.353 -26.780 761.825  1.00  0.00           H  
REMARK-SIMTK-COORDS   766.353267374   -26.779622226   761.825300181
ATOM    223  H21  DG A   7     766.595 -25.667 752.906  1.00  0.00           H  
REMARK-SIMTK-COORDS   766.595226570   -25.666888837   752.906181494
ATOM    224  H22  DG A   7     765.693 -24.334 752.139  1.00  0.00           H  
REMARK-SIMTK-COORDS   765.693454895   -24.334471562   752.138782607
ATOM    225  H8   DG A   7     766.657 -23.110 759.474  1.00  0.00           H  
REMARK-SIMTK-COORDS   766.656527635   -23.109696442   759.474375480
ATOM    226  H1   DG A   7     764.984 -22.593 753.265  1.00  0.00           H  
REMARK-SIMTK-COORDS   764.984260885   -22.593144456   753.264781616
ATOM    227  P    DA A   8     771.026 -26.883 759.123  1.00  0.00           P  
REMARK-SIMTK-COORDS   771.025748257   -26.882635313   759.122525157
ATOM    228  OP1  DA A   8     771.391 -25.587 759.745  1.00  0.00           O  
REMARK-SIMTK-COORDS   771.390630306   -25.586517532   759.745181393
ATOM    229  OP2  DA A   8     772.008 -27.974 759.276  1.00  0.00           O  
REMARK-SIMTK-COORDS   772.007829764   -27.973674606   759.275502850
ATOM    230  O5'  DA A   8     770.699 -26.654 757.578  1.00  0.00           O  
REMARK-SIMTK-COORDS   770.698816339   -26.653945888   757.578469566
ATOM    231  O3'  DA A   8     772.372 -28.119 753.984  1.00  0.00           O  
REMARK-SIMTK-COORDS   772.371949708   -28.119475194   753.984380866
ATOM    232  C1'  DA A   8     770.728 -25.652 754.395  1.00  0.00           C  
REMARK-SIMTK-COORDS   770.727509092   -25.651939962   754.394797653
ATOM    233  C2'  DA A   8     772.032 -26.015 755.092  1.00  0.00           C  
REMARK-SIMTK-COORDS   772.032296464   -26.014532549   755.091877654
ATOM    234  C3'  DA A   8     771.922 -27.528 755.201  1.00  0.00           C  
REMARK-SIMTK-COORDS   771.922283616   -27.527983076   755.201178499
ATOM    235  C4'  DA A   8     770.428 -27.744 755.432  1.00  0.00           C  
REMARK-SIMTK-COORDS   770.428021421   -27.743859788   755.431965710
ATOM    236  C5'  DA A   8     769.953 -27.672 756.864  1.00  0.00           C  
REMARK-SIMTK-COORDS   769.952937973   -27.672297272   756.863940404
ATOM    237  O4'  DA A   8     769.787 -26.670 754.672  1.00  0.00           O  
REMARK-SIMTK-COORDS   769.786732581   -26.670410818   754.671815111
ATOM    238  N6   DA A   8     768.035 -20.273 755.000  1.00  0.00           N  
REMARK-SIMTK-COORDS   768.034758650   -20.273228781   755.000027436
ATOM    239  C6   DA A   8     768.455 -21.343 754.303  1.00  0.00           C  
REMARK-SIMTK-COORDS   768.454909118   -21.342845068   754.302517879
ATOM    240  C5   DA A   8     769.144 -22.424 754.892  1.00  0.00           C  
REMARK-SIMTK-COORDS   769.144208539   -22.423788973   754.891750925
ATOM    241  N7   DA A   8     769.534 -22.683 756.193  1.00  0.00           N  
REMARK-SIMTK-COORDS   769.534230177   -22.683022692   756.192893500
ATOM    242  C8   DA A   8     770.129 -23.836 756.115  1.00  0.00           C  
REMARK-SIMTK-COORDS   770.128926231   -23.836382838   756.114592958
ATOM    243  N9   DA A   8     770.144 -24.361 754.851  1.00  0.00           N  
REMARK-SIMTK-COORDS   770.143863620   -24.360558555   754.850918280
ATOM    244  C4   DA A   8     769.502 -23.443 754.057  1.00  0.00           C  
REMARK-SIMTK-COORDS   769.502405540   -23.442822495   754.056967366
ATOM    245  N3   DA A   8     769.282 -23.534 752.732  1.00  0.00           N  
REMARK-SIMTK-COORDS   769.281958229   -23.533647858   752.732304867
ATOM    246  C2   DA A   8     768.641 -22.467 752.304  1.00  0.00           C  
REMARK-SIMTK-COORDS   768.641046280   -22.466893179   752.304438851
ATOM    247  N1   DA A   8     768.219 -21.405 752.984  1.00  0.00           N  
REMARK-SIMTK-COORDS   768.219096375   -21.404671060   752.983506925
ATOM    248  H1'  DA A   8     770.862 -25.603 753.315  1.00  0.00           H  
REMARK-SIMTK-COORDS   770.861546507   -25.603337311   753.314756102
ATOM    249 1H2'  DA A   8     772.907 -25.722 754.510  1.00  0.00           H  
REMARK-SIMTK-COORDS   772.907377891   -25.722376678   754.509500248
ATOM    250 2H2'  DA A   8     772.120 -25.551 756.072  1.00  0.00           H  
REMARK-SIMTK-COORDS   772.120159744   -25.550974096   756.072344688
ATOM    251  H3'  DA A   8     772.510 -27.920 756.033  1.00  0.00           H  
REMARK-SIMTK-COORDS   772.509976896   -27.920207857   756.032709214
ATOM    252  H4'  DA A   8     770.189 -28.738 755.053  1.00  0.00           H  
REMARK-SIMTK-COORDS   770.189196087   -28.737609396   755.052858633
ATOM    253 1H5'  DA A   8     768.892 -27.427 756.877  1.00  0.00           H  
REMARK-SIMTK-COORDS   768.891591347   -27.427011573   756.877179133
ATOM    254 2H5'  DA A   8     770.103 -28.640 757.340  1.00  0.00           H  
REMARK-SIMTK-COORDS   770.103157989   -28.640246522   757.340467629
ATOM    255  H61  DA A   8     767.537 -19.511 754.521  1.00  0.00           H  
REMARK-SIMTK-COORDS   767.536673327   -19.511107768   754.521162556
ATOM    256  H62  DA A   8     768.214 -20.218 756.013  1.00  0.00           H  
REMARK-SIMTK-COORDS   768.214297118   -20.217704987   756.012764838
ATOM    257  H8   DA A   8     770.572 -24.339 756.974  1.00  0.00           H  
REMARK-SIMTK-COORDS   770.572422013   -24.338511118   756.974164760
ATOM    258  H2   DA A   8     768.423 -22.452 751.236  1.00  0.00           H  
REMARK-SIMTK-COORDS   768.422815153   -22.452390609   751.236274139
ATOM    259  P    DA A   9     774.041 -27.686 753.570  1.00  0.00           P  
REMARK-SIMTK-COORDS   774.041326167   -27.686477379   753.570327045
ATOM    260  OP1  DA A   9     774.767 -26.903 754.600  1.00  0.00           O  
REMARK-SIMTK-COORDS   774.767203205   -26.903027868   754.599924242
ATOM    261  OP2  DA A   9     774.816 -28.748 752.899  1.00  0.00           O  
REMARK-SIMTK-COORDS   774.816100242   -28.748348997   752.899203510
ATOM    262  O5'  DA A   9     773.424 -26.692 752.487  1.00  0.00           O  
REMARK-SIMTK-COORDS   773.424365002   -26.692093412   752.486883255
ATOM    263  O3'  DA A   9     773.953 -26.209 748.321  1.00  0.00           O  
REMARK-SIMTK-COORDS   773.952878417   -26.209162310   748.321300928
ATOM    264  C1'  DA A   9     772.922 -24.217 750.304  1.00  0.00           C  
REMARK-SIMTK-COORDS   772.922067885   -24.217416213   750.304161017
ATOM    265  C2'  DA A   9     774.261 -24.943 750.340  1.00  0.00           C  
REMARK-SIMTK-COORDS   774.260895331   -24.942771003   750.339734885
ATOM    266  C3'  DA A   9     773.903 -26.296 749.744  1.00  0.00           C  
REMARK-SIMTK-COORDS   773.903179601   -26.295962536   749.743501599
ATOM    267  C4'  DA A   9     772.485 -26.530 750.260  1.00  0.00           C  
REMARK-SIMTK-COORDS   772.484967365   -26.530101234   750.259774902
ATOM    268  C5'  DA A   9     772.364 -27.172 751.621  1.00  0.00           C  
REMARK-SIMTK-COORDS   772.364011865   -27.172362579   751.621482335
ATOM    269  O4'  DA A   9     771.897 -25.191 750.320  1.00  0.00           O  
REMARK-SIMTK-COORDS   771.897210209   -25.191328221   750.319786100
ATOM    270  N6   DA A   9     771.464 -19.770 754.131  1.00  0.00           N  
REMARK-SIMTK-COORDS   771.463976658   -19.770142615   754.130839670
ATOM    271  C6   DA A   9     771.514 -20.357 752.922  1.00  0.00           C  
REMARK-SIMTK-COORDS   771.514258870   -20.356744042   752.922330065
ATOM    272  C5   DA A   9     772.108 -21.618 752.703  1.00  0.00           C  
REMARK-SIMTK-COORDS   772.108321631   -21.617557598   752.702767740
ATOM    273  N7   DA A   9     772.726 -22.518 753.551  1.00  0.00           N  
REMARK-SIMTK-COORDS   772.725680730   -22.518031217   753.551476173
ATOM    274  C8   DA A   9     773.066 -23.499 752.769  1.00  0.00           C  
REMARK-SIMTK-COORDS   773.066419688   -23.498545592   752.768837991
ATOM    275  N9   DA A   9     772.702 -23.310 751.464  1.00  0.00           N  
REMARK-SIMTK-COORDS   772.701782560   -23.310065167   751.463705088
ATOM    276  C4   DA A   9     772.078 -22.088 751.422  1.00  0.00           C  
REMARK-SIMTK-COORDS   772.077805166   -22.088200653   751.421689343
ATOM    277  N3   DA A   9     771.553 -21.485 750.339  1.00  0.00           N  
REMARK-SIMTK-COORDS   771.553462979   -21.484947683   750.338763619
ATOM    278  C2   DA A   9     771.039 -20.320 750.672  1.00  0.00           C  
REMARK-SIMTK-COORDS   771.039267152   -20.320349618   750.672105785
ATOM    279  N1   DA A   9     770.982 -19.731 751.862  1.00  0.00           N  
REMARK-SIMTK-COORDS   770.981779104   -19.730685031   751.862266193
ATOM    280  H1'  DA A   9     772.817 -23.634 749.390  1.00  0.00           H  
REMARK-SIMTK-COORDS   772.817361232   -23.634392847   749.389864418
ATOM    281 1H2'  DA A   9     775.022 -24.436 749.744  1.00  0.00           H  
REMARK-SIMTK-COORDS   775.021591481   -24.436339245   749.743786699
ATOM    282 2H2'  DA A   9     774.649 -25.045 751.351  1.00  0.00           H  
REMARK-SIMTK-COORDS   774.649417367   -25.044633550   751.350970094
ATOM    283  H3'  DA A   9     774.580 -27.082 750.082  1.00  0.00           H  
REMARK-SIMTK-COORDS   774.580248897   -27.082014618   750.081682457
ATOM    284  H4'  DA A   9     771.990 -27.182 749.541  1.00  0.00           H  
REMARK-SIMTK-COORDS   771.989628797   -27.182474435   749.540506586
ATOM    285 1H5'  DA A   9     771.396 -26.919 752.052  1.00  0.00           H  
REMARK-SIMTK-COORDS   771.395858758   -26.919151515   752.052017721
ATOM    286 2H5'  DA A   9     772.437 -28.254 751.516  1.00  0.00           H  
REMARK-SIMTK-COORDS   772.437459542   -28.254018524   751.515671867
ATOM    287  H61  DA A   9     771.019 -18.849 754.236  1.00  0.00           H  
REMARK-SIMTK-COORDS   771.019348838   -18.848505970   754.236295810
ATOM    288  H62  DA A   9     771.873 -20.244 754.949  1.00  0.00           H  
REMARK-SIMTK-COORDS   771.872834573   -20.243828235   754.949015163
ATOM    289  H8   DA A   9     773.592 -24.387 753.119  1.00  0.00           H  
REMARK-SIMTK-COORDS   773.591627174   -24.386793353   753.119349064
ATOM    290  H2   DA A   9     770.594 -19.757 749.852  1.00  0.00           H  
REMARK-SIMTK-COORDS   770.593766651   -19.756514542   749.852087303
ATOM    291  P    DT A  10     775.502 -25.685 747.608  1.00  0.00           P  
REMARK-SIMTK-COORDS   775.501866093   -25.684733753   747.608466588
ATOM    292  OP1  DT A  10     776.592 -25.557 748.605  1.00  0.00           O  
REMARK-SIMTK-COORDS   776.592296861   -25.557182121   748.604705676
ATOM    293  OP2  DT A  10     775.877 -26.288 746.314  1.00  0.00           O  
REMARK-SIMTK-COORDS   775.876605287   -26.288181299   746.314068042
ATOM    294  O5'  DT A  10     774.832 -24.257 747.373  1.00  0.00           O  
REMARK-SIMTK-COORDS   774.831804699   -24.256622971   747.372633340
ATOM    295  O3'  DT A  10     774.393 -21.752 743.997  1.00  0.00           O  
REMARK-SIMTK-COORDS   774.392898709   -21.751879726   743.996658101
ATOM    296  C1'  DT A  10     774.273 -21.003 746.893  1.00  0.00           C  
REMARK-SIMTK-COORDS   774.272551479   -21.002505133   746.892704245
ATOM    297  C2'  DT A  10     775.420 -21.693 746.168  1.00  0.00           C  
REMARK-SIMTK-COORDS   775.419518821   -21.693083688   746.167661365
ATOM    298  C3'  DT A  10     774.682 -22.544 745.146  1.00  0.00           C  
REMARK-SIMTK-COORDS   774.681937701   -22.544325887   745.146221298
ATOM    299  C4'  DT A  10     773.418 -22.956 745.897  1.00  0.00           C  
REMARK-SIMTK-COORDS   773.417531880   -22.956125052   745.896907228
ATOM    300  C5'  DT A  10     773.520 -24.195 746.756  1.00  0.00           C  
REMARK-SIMTK-COORDS   773.520172669   -24.194826440   746.756249849
ATOM    301  O4'  DT A  10     773.120 -21.812 746.759  1.00  0.00           O  
REMARK-SIMTK-COORDS   773.120416792   -21.811640470   746.759228901
ATOM    302  O4   DT A  10     775.124 -20.131 752.274  1.00  0.00           O  
REMARK-SIMTK-COORDS   775.124353619   -20.131452973   752.274156024
ATOM    303  C4   DT A  10     774.958 -20.374 751.073  1.00  0.00           C  
REMARK-SIMTK-COORDS   774.958069822   -20.374023229   751.073473564
ATOM    304  N3   DT A  10     774.311 -19.477 750.255  1.00  0.00           N  
REMARK-SIMTK-COORDS   774.311349943   -19.476947778   750.254857637
ATOM    305  C2   DT A  10     774.062 -19.622 748.904  1.00  0.00           C  
REMARK-SIMTK-COORDS   774.062316757   -19.622273215   748.904448814
ATOM    306  O2   DT A  10     773.480 -18.769 748.260  1.00  0.00           O  
REMARK-SIMTK-COORDS   773.480252349   -18.769255591   748.259512414
ATOM    307  N1   DT A  10     774.518 -20.798 748.346  1.00  0.00           N  
REMARK-SIMTK-COORDS   774.517775462   -20.798174824   748.346388985
ATOM    308  C6   DT A  10     775.173 -21.752 749.085  1.00  0.00           C  
REMARK-SIMTK-COORDS   775.173443338   -21.751527861   749.085438796
ATOM    309  C5   DT A  10     775.404 -21.572 750.401  1.00  0.00           C  
REMARK-SIMTK-COORDS   775.403842126   -21.571571722   750.401402392
ATOM    310  C7   DT A  10     776.108 -22.581 751.255  1.00  0.00           C  
REMARK-SIMTK-COORDS   776.108261796   -22.580856165   751.255173345
ATOM    311  H1'  DT A  10     774.055 -20.033 746.443  1.00  0.00           H  
REMARK-SIMTK-COORDS   774.054732169   -20.032685815   746.443453493
ATOM    312 1H2'  DT A  10     776.090 -20.982 745.681  1.00  0.00           H  
REMARK-SIMTK-COORDS   776.090222472   -20.982344648   745.681069515
ATOM    313 2H2'  DT A  10     776.021 -22.307 746.836  1.00  0.00           H  
REMARK-SIMTK-COORDS   776.021078840   -22.307192513   746.835889541
ATOM    314  H3'  DT A  10     775.263 -23.418 744.846  1.00  0.00           H  
REMARK-SIMTK-COORDS   775.262839092   -23.417558289   744.846110074
ATOM    315  H4'  DT A  10     772.647 -23.137 745.147  1.00  0.00           H  
REMARK-SIMTK-COORDS   772.647353434   -23.136521521   745.146659751
ATOM    316 1H5'  DT A  10     772.752 -24.160 747.529  1.00  0.00           H  
REMARK-SIMTK-COORDS   772.752104379   -24.160031697   747.528590724
ATOM    317 2H5'  DT A  10     773.363 -25.075 746.135  1.00  0.00           H  
REMARK-SIMTK-COORDS   773.362972155   -25.075431657   746.135303434
ATOM    318  H3   DT A  10     773.976 -18.608 750.695  1.00  0.00           H  
REMARK-SIMTK-COORDS   773.975909889   -18.608242892   750.695458127
ATOM    319  H6   DT A  10     775.512 -22.668 748.602  1.00  0.00           H  
REMARK-SIMTK-COORDS   775.511764137   -22.667769157   748.602106690
ATOM    320  H71  DT A  10     776.080 -22.260 752.298  1.00  0.00           H  
REMARK-SIMTK-COORDS   776.079626463   -22.260166103   752.298055842
ATOM    321  H72  DT A  10     775.612 -23.547 751.161  1.00  0.00           H  
REMARK-SIMTK-COORDS   775.612409806   -23.547191787   751.160763230
ATOM    322  H73  DT A  10     777.145 -22.672 750.932  1.00  0.00           H  
REMARK-SIMTK-COORDS   777.145075035   -22.671746301   750.931674825
ATOM    323  P    DC A  11     775.733 -21.155 743.325  1.00  0.00           P  
REMARK-SIMTK-COORDS   775.733146116   -21.154917530   743.325117957
ATOM    324  OP1  DC A  11     777.040 -21.578 743.882  1.00  0.00           O  
REMARK-SIMTK-COORDS   777.040456432   -21.578293304   743.881809695
ATOM    325  OP2  DC A  11     775.652 -21.073 741.854  1.00  0.00           O  
REMARK-SIMTK-COORDS   775.651872745   -21.072510491   741.853987195
ATOM    326  O5'  DC A  11     775.308 -19.762 743.976  1.00  0.00           O  
REMARK-SIMTK-COORDS   775.308050530   -19.761660713   743.975686312
ATOM    327  O3'  DC A  11     774.526 -15.917 742.405  1.00  0.00           O  
REMARK-SIMTK-COORDS   774.526343928   -15.916843399   742.404724629
ATOM    328  C1'  DC A  11     775.275 -16.660 745.206  1.00  0.00           C  
REMARK-SIMTK-COORDS   775.274792191   -16.660263794   745.206315840
ATOM    329  C2'  DC A  11     776.053 -16.967 743.933  1.00  0.00           C  
REMARK-SIMTK-COORDS   776.052525462   -16.967393891   743.932966295
ATOM    330  C3'  DC A  11     774.936 -17.180 742.923  1.00  0.00           C  
REMARK-SIMTK-COORDS   774.936492960   -17.179931169   742.923437514
ATOM    331  C4'  DC A  11     773.844 -17.844 743.759  1.00  0.00           C  
REMARK-SIMTK-COORDS   773.844499388   -17.844096498   743.759111767
ATOM    332  C5'  DC A  11     773.920 -19.347 743.892  1.00  0.00           C  
REMARK-SIMTK-COORDS   773.920471655   -19.346917774   743.892019345
ATOM    333  O4'  DC A  11     773.994 -17.248 745.087  1.00  0.00           O  
REMARK-SIMTK-COORDS   773.994242638   -17.248424916   745.087234625
ATOM    334  N4   DC A  11     777.567 -18.502 749.882  1.00  0.00           N  
REMARK-SIMTK-COORDS   777.566835815   -18.501859924   749.882064306
ATOM    335  C4   DC A  11     777.027 -18.088 748.746  1.00  0.00           C  
REMARK-SIMTK-COORDS   777.026957485   -18.087541314   748.746317205
ATOM    336  N3   DC A  11     776.417 -16.897 748.731  1.00  0.00           N  
REMARK-SIMTK-COORDS   776.416555818   -16.896893378   748.730687168
ATOM    337  C2   DC A  11     775.844 -16.424 747.596  1.00  0.00           C  
REMARK-SIMTK-COORDS   775.843978157   -16.423629303   747.596029098
ATOM    338  O2   DC A  11     775.271 -15.328 747.550  1.00  0.00           O  
REMARK-SIMTK-COORDS   775.271397970   -15.327687161   747.550293441
ATOM    339  N1   DC A  11     775.909 -17.199 746.440  1.00  0.00           N  
REMARK-SIMTK-COORDS   775.908599018   -17.198503505   746.440302436
ATOM    340  C6   DC A  11     776.528 -18.406 746.447  1.00  0.00           C  
REMARK-SIMTK-COORDS   776.528029698   -18.406111645   746.446722239
ATOM    341  C5   DC A  11     777.112 -18.899 747.572  1.00  0.00           C  
REMARK-SIMTK-COORDS   777.112042431   -18.898611320   747.571987185
ATOM    342  H1'  DC A  11     775.140 -15.585 745.332  1.00  0.00           H  
REMARK-SIMTK-COORDS   775.140062763   -15.585386984   745.332414305
ATOM    343 1H2'  DC A  11     776.704 -16.143 743.637  1.00  0.00           H  
REMARK-SIMTK-COORDS   776.703952452   -16.142708824   743.637090617
ATOM    344 2H2'  DC A  11     776.674 -17.856 744.032  1.00  0.00           H  
REMARK-SIMTK-COORDS   776.674037451   -17.856348952   744.032040745
ATOM    345  H3'  DC A  11     775.248 -17.825 742.100  1.00  0.00           H  
REMARK-SIMTK-COORDS   775.248436860   -17.824617261   742.100391436
ATOM    346  H4'  DC A  11     772.892 -17.600 743.287  1.00  0.00           H  
REMARK-SIMTK-COORDS   772.892077464   -17.600306127   743.287227530
ATOM    347 1H5'  DC A  11     773.391 -19.654 744.793  1.00  0.00           H  
REMARK-SIMTK-COORDS   773.390696995   -19.653890982   744.793189284
ATOM    348 2H5'  DC A  11     773.450 -19.807 743.024  1.00  0.00           H  
REMARK-SIMTK-COORDS   773.450297413   -19.807297053   743.024171373
ATOM    349  H41  DC A  11     778.044 -19.415 749.924  1.00  0.00           H  
REMARK-SIMTK-COORDS   778.043800511   -19.414667227   749.923639621
ATOM    350  H42  DC A  11     777.508 -17.913 750.725  1.00  0.00           H  
REMARK-SIMTK-COORDS   777.507561386   -17.913326674   750.725383437
ATOM    351  H6   DC A  11     776.559 -18.993 745.528  1.00  0.00           H  
REMARK-SIMTK-COORDS   776.558637341   -18.993434228   745.528338139
ATOM    352  H5   DC A  11     777.618 -19.864 747.578  1.00  0.00           H  
REMARK-SIMTK-COORDS   777.618240834   -19.864217019   747.577887301
ATOM    353  P    DT A  12     775.499 -14.982 741.704  1.00  0.00           P  
REMARK-SIMTK-COORDS   775.499067849   -14.982306247   741.704003835
ATOM    354  OP1  DT A  12     776.780 -15.706 741.523  1.00  0.00           O  
REMARK-SIMTK-COORDS   776.780483136   -15.705589176   741.523344853
ATOM    355  OP2  DT A  12     775.053 -14.162 740.560  1.00  0.00           O  
REMARK-SIMTK-COORDS   775.053306169   -14.161993924   740.560137489
ATOM    356  O5'  DT A  12     775.579 -14.087 743.021  1.00  0.00           O  
REMARK-SIMTK-COORDS   775.579014430   -14.086519915   743.021302355
ATOM    357  O3'  DT A  12     775.277  -9.936 743.760  1.00  0.00           O  
REMARK-SIMTK-COORDS   775.277061109    -9.936070535   743.760342363
ATOM    358  C1'  DT A  12     776.555 -12.038 745.467  1.00  0.00           C  
REMARK-SIMTK-COORDS   776.555173278   -12.037665653   745.467051548
ATOM    359  C2'  DT A  12     776.883 -11.704 744.018  1.00  0.00           C  
REMARK-SIMTK-COORDS   776.882751578   -11.704119662   744.018065858
ATOM    360  C3'  DT A  12     775.521 -11.310 743.468  1.00  0.00           C  
REMARK-SIMTK-COORDS   775.521089305   -11.310107194   743.467966751
ATOM    361  C4'  DT A  12     774.570 -12.239 744.219  1.00  0.00           C  
REMARK-SIMTK-COORDS   774.569658047   -12.238538328   744.219381545
ATOM    362  C5'  DT A  12     774.345 -13.604 743.613  1.00  0.00           C  
REMARK-SIMTK-COORDS   774.345427539   -13.604210468   743.612713362
ATOM    363  O4'  DT A  12     775.192 -12.407 745.533  1.00  0.00           O  
REMARK-SIMTK-COORDS   775.191566962   -12.406586209   745.533425004
ATOM    364  O4   DT A  12     779.536 -16.147 747.628  1.00  0.00           O  
REMARK-SIMTK-COORDS   779.535579721   -16.147383554   747.628467335
ATOM    365  C4   DT A  12     778.866 -15.254 747.098  1.00  0.00           C  
REMARK-SIMTK-COORDS   778.866045642   -15.253808800   747.098017267
ATOM    366  N3   DT A  12     778.502 -14.130 747.804  1.00  0.00           N  
REMARK-SIMTK-COORDS   778.502234955   -14.130398232   747.804213754
ATOM    367  C2   DT A  12     777.762 -13.064 747.335  1.00  0.00           C  
REMARK-SIMTK-COORDS   777.761919778   -13.063576199   747.334570072
ATOM    368  O2   DT A  12     777.489 -12.108 748.037  1.00  0.00           O  
REMARK-SIMTK-COORDS   777.488751423   -12.107673313   748.037428324
ATOM    369  N1   DT A  12     777.357 -13.163 746.020  1.00  0.00           N  
REMARK-SIMTK-COORDS   777.357232135   -13.162829048   746.020037918
ATOM    370  C6   DT A  12     777.673 -14.246 745.238  1.00  0.00           C  
REMARK-SIMTK-COORDS   777.672996197   -14.246493695   745.238410776
ATOM    371  C5   DT A  12     778.403 -15.267 745.730  1.00  0.00           C  
REMARK-SIMTK-COORDS   778.403341981   -15.267141176   745.730449144
ATOM    372  C7   DT A  12     778.771 -16.475 744.924  1.00  0.00           C  
REMARK-SIMTK-COORDS   778.770699566   -16.474870954   744.924084347
ATOM    373  H1'  DT A  12     776.699 -11.168 746.110  1.00  0.00           H  
REMARK-SIMTK-COORDS   776.698589758   -11.167903200   746.109520215
ATOM    374 1H2'  DT A  12     777.597 -10.883 743.933  1.00  0.00           H  
REMARK-SIMTK-COORDS   777.597302820   -10.883185371   743.932928249
ATOM    375 2H2'  DT A  12     777.296 -12.556 743.481  1.00  0.00           H  
REMARK-SIMTK-COORDS   777.296400071   -12.556146026   743.480963447
ATOM    376  H3'  DT A  12     775.454 -11.467 742.391  1.00  0.00           H  
REMARK-SIMTK-COORDS   775.454481764   -11.467405818   742.390530637
ATOM    377  H4'  DT A  12     773.604 -11.734 744.265  1.00  0.00           H  
REMARK-SIMTK-COORDS   773.604224874   -11.734155696   744.265489555
ATOM    378 1H5'  DT A  12     774.017 -14.293 744.391  1.00  0.00           H  
REMARK-SIMTK-COORDS   774.016869112   -14.292694226   744.390973906
ATOM    379 2H5'  DT A  12     773.573 -13.534 742.848  1.00  0.00           H  
REMARK-SIMTK-COORDS   773.573094610   -13.534018277   742.848300579
ATOM    380  H3   DT A  12     778.812 -14.081 748.786  1.00  0.00           H  
REMARK-SIMTK-COORDS   778.811888448   -14.081267214   748.785538297
ATOM    381  H6   DT A  12     777.328 -14.283 744.206  1.00  0.00           H  
REMARK-SIMTK-COORDS   777.327537079   -14.283281091   744.205514999
ATOM    382  H71  DT A  12     779.268 -17.205 745.566  1.00  0.00           H  
REMARK-SIMTK-COORDS   779.267564363   -17.204700527   745.565754174
ATOM    383  H72  DT A  12     777.869 -16.919 744.503  1.00  0.00           H  
REMARK-SIMTK-COORDS   777.868843317   -16.919371710   744.502585373
ATOM    384  H73  DT A  12     779.443 -16.184 744.117  1.00  0.00           H  
REMARK-SIMTK-COORDS   779.443059156   -16.183644250   744.117230216
ATOM    385  P    DG A  13     776.169  -8.823 743.333  1.00  0.00           P  
REMARK-SIMTK-COORDS   776.168815395    -8.823201261   743.332954853
ATOM    386  OP1  DG A  13     777.150  -9.449 742.415  1.00  0.00           O  
REMARK-SIMTK-COORDS   777.150085886    -9.449496523   742.415230784
ATOM    387  OP2  DG A  13     775.634  -7.514 742.911  1.00  0.00           O  
REMARK-SIMTK-COORDS   775.633601520    -7.513649042   742.911261726
ATOM    388  O5'  DG A  13     776.805  -8.709 744.791  1.00  0.00           O  
REMARK-SIMTK-COORDS   776.805320381    -8.709384870   744.790792715
ATOM    389  O3'  DG A  13     777.682  -5.469 747.358  1.00  0.00           O  
REMARK-SIMTK-COORDS   777.682397289    -5.468532328   747.357794254
ATOM    390  C1'  DG A  13     778.851  -8.224 747.382  1.00  0.00           C  
REMARK-SIMTK-COORDS   778.851005486    -8.223955234   747.382197068
ATOM    391  C2'  DG A  13     778.843  -7.237 746.222  1.00  0.00           C  
REMARK-SIMTK-COORDS   778.843395160    -7.237425499   746.221598014
ATOM    392  C3'  DG A  13     777.514  -6.528 746.418  1.00  0.00           C  
REMARK-SIMTK-COORDS   777.513689294    -6.527774298   746.418146946
ATOM    393  C4'  DG A  13     776.612  -7.637 746.955  1.00  0.00           C  
REMARK-SIMTK-COORDS   776.611692664    -7.636685550   746.954527328
ATOM    394  C5'  DG A  13     775.923  -8.499 745.924  1.00  0.00           C  
REMARK-SIMTK-COORDS   775.922894938    -8.499365093   745.923650178
ATOM    395  O4'  DG A  13     777.508  -8.479 747.746  1.00  0.00           O  
REMARK-SIMTK-COORDS   777.508122008    -8.479495193   747.745842902
ATOM    396  N2   DG A  13     781.776 -10.656 751.036  1.00  0.00           N  
REMARK-SIMTK-COORDS   781.776352710   -10.655792047   751.036464071
ATOM    397  O6   DG A  13     781.916 -13.421 747.385  1.00  0.00           O  
REMARK-SIMTK-COORDS   781.916409001   -13.421213564   747.385380250
ATOM    398  C6   DG A  13     781.476 -12.364 747.839  1.00  0.00           C  
REMARK-SIMTK-COORDS   781.475992178   -12.364312587   747.838601330
ATOM    399  C5   DG A  13     780.656 -11.399 747.211  1.00  0.00           C  
REMARK-SIMTK-COORDS   780.656175720   -11.399374908   747.211444850
ATOM    400  N7   DG A  13     780.121 -11.372 745.921  1.00  0.00           N  
REMARK-SIMTK-COORDS   780.121494283   -11.371783549   745.921469472
ATOM    401  C8   DG A  13     779.444 -10.253 745.885  1.00  0.00           C  
REMARK-SIMTK-COORDS   779.443751249   -10.253355489   745.884849058
ATOM    402  N9   DG A  13     779.489  -9.529 747.057  1.00  0.00           N  
REMARK-SIMTK-COORDS   779.488622551    -9.528513314   747.056753230
ATOM    403  C4   DG A  13     780.271 -10.271 747.913  1.00  0.00           C  
REMARK-SIMTK-COORDS   780.271306105   -10.271074062   747.912830324
ATOM    404  N3   DG A  13     780.589  -9.930 749.189  1.00  0.00           N  
REMARK-SIMTK-COORDS   780.589241545    -9.929645861   749.188958781
ATOM    405  C2   DG A  13     781.368 -10.834 749.777  1.00  0.00           C  
REMARK-SIMTK-COORDS   781.367704133   -10.834025990   749.776699013
ATOM    406  N1   DG A  13     781.791 -11.993 749.157  1.00  0.00           N  
REMARK-SIMTK-COORDS   781.791380034   -11.993452255   749.157064873
ATOM    407  H1'  DG A  13     779.359  -7.802 748.250  1.00  0.00           H  
REMARK-SIMTK-COORDS   779.359180486    -7.801697486   748.249932952
ATOM    408 1H2'  DG A  13     779.678  -6.537 746.269  1.00  0.00           H  
REMARK-SIMTK-COORDS   779.678149392    -6.537441117   746.269066305
ATOM    409 2H2'  DG A  13     778.888  -7.737 745.255  1.00  0.00           H  
REMARK-SIMTK-COORDS   778.887768266    -7.736729112   745.254849376
ATOM    410  H3'  DG A  13     777.125  -6.122 745.483  1.00  0.00           H  
REMARK-SIMTK-COORDS   777.125294331    -6.122099681   745.482626525
ATOM    411  H4'  DG A  13     775.839  -7.155 747.554  1.00  0.00           H  
REMARK-SIMTK-COORDS   775.839255214    -7.155132408   747.554101308
ATOM    412 1H5'  DG A  13     775.666  -9.459 746.373  1.00  0.00           H  
REMARK-SIMTK-COORDS   775.666406675    -9.458694885   746.372655880
ATOM    413 2H5'  DG A  13     775.011  -8.004 745.593  1.00  0.00           H  
REMARK-SIMTK-COORDS   775.011037555    -8.004197678   745.593100115
ATOM    414  H21  DG A  13     781.496  -9.813 751.554  1.00  0.00           H  
REMARK-SIMTK-COORDS   781.495521320    -9.812502819   751.553712569
ATOM    415  H22  DG A  13     782.374 -11.362 751.489  1.00  0.00           H  
REMARK-SIMTK-COORDS   782.373523475   -11.362445188   751.488752050
ATOM    416  H8   DG A  13     778.891  -9.924 745.005  1.00  0.00           H  
REMARK-SIMTK-COORDS   778.891186889    -9.923944947   745.004728997
ATOM    417  H1   DG A  13     782.383 -12.634 749.704  1.00  0.00           H  
REMARK-SIMTK-COORDS   782.382923393   -12.634380899   749.704055665
ATOM    418  P    DA A  14     778.669  -4.494 746.848  1.00  0.00           P  
REMARK-SIMTK-COORDS   778.668676367    -4.494492968   746.848115923
ATOM    419  OP1  DA A  14     779.203  -4.698 745.479  1.00  0.00           O  
REMARK-SIMTK-COORDS   779.203047741    -4.698188905   745.479278386
ATOM    420  OP2  DA A  14     778.350  -3.102 747.218  1.00  0.00           O  
REMARK-SIMTK-COORDS   778.350415699    -3.101683918   747.218313300
ATOM    421  O5'  DA A  14     779.679  -5.125 747.909  1.00  0.00           O  
REMARK-SIMTK-COORDS   779.678595660    -5.124994612   747.909163376
ATOM    422  O3'  DA A  14     781.917  -3.535 751.123  1.00  0.00           O  
REMARK-SIMTK-COORDS   781.916592088    -3.534760780   751.122752234
ATOM    423  C1'  DA A  14     782.396  -6.068 749.602  1.00  0.00           C  
REMARK-SIMTK-COORDS   782.396020950    -6.068390485   749.602151864
ATOM    424  C2'  DA A  14     782.303  -4.658 749.034  1.00  0.00           C  
REMARK-SIMTK-COORDS   782.302760763    -4.658164474   749.034323424
ATOM    425  C3'  DA A  14     781.269  -4.017 749.948  1.00  0.00           C  
REMARK-SIMTK-COORDS   781.268767733    -4.017294960   749.947957201
ATOM    426  C4'  DA A  14     780.316  -5.173 750.246  1.00  0.00           C  
REMARK-SIMTK-COORDS   780.316100185    -5.173316607   750.245822095
ATOM    427  C5'  DA A  14     779.201  -5.398 749.252  1.00  0.00           C  
REMARK-SIMTK-COORDS   779.201421868    -5.397514012   749.251536033
ATOM    428  O4'  DA A  14     781.177  -6.356 750.258  1.00  0.00           O  
REMARK-SIMTK-COORDS   781.177191838    -6.356421677   750.258334481
ATOM    429  N6   DA A  14     784.032 -10.863 746.304  1.00  0.00           N  
REMARK-SIMTK-COORDS   784.032006748   -10.863461242   746.303881271
ATOM    430  C6   DA A  14     784.036 -10.099 747.410  1.00  0.00           C  
REMARK-SIMTK-COORDS   784.035711450   -10.099006844   747.409648312
ATOM    431  C5   DA A  14     783.304  -8.897 747.517  1.00  0.00           C  
REMARK-SIMTK-COORDS   783.304396733    -8.897170273   747.517057059
ATOM    432  N7   DA A  14     782.465  -8.235 746.640  1.00  0.00           N  
REMARK-SIMTK-COORDS   782.464618671    -8.235048936   746.640324977
ATOM    433  C8   DA A  14     782.088  -7.184 747.306  1.00  0.00           C  
REMARK-SIMTK-COORDS   782.087604873    -7.183908503   747.305906217
ATOM    434  N9   DA A  14     782.612  -7.117 748.568  1.00  0.00           N  
REMARK-SIMTK-COORDS   782.611948689    -7.117160561   748.567835404
ATOM    435  C4   DA A  14     783.401  -8.232 748.705  1.00  0.00           C  
REMARK-SIMTK-COORDS   783.401376515    -8.231633676   748.705019162
ATOM    436  N3   DA A  14     784.122  -8.584 749.786  1.00  0.00           N  
REMARK-SIMTK-COORDS   784.121664821    -8.584144402   749.785989997
ATOM    437  C2   DA A  14     784.760  -9.712 749.558  1.00  0.00           C  
REMARK-SIMTK-COORDS   784.759667901    -9.712386003   749.558336839
ATOM    438  N1   DA A  14     784.763 -10.478 748.471  1.00  0.00           N  
REMARK-SIMTK-COORDS   784.762864321   -10.477735129   748.471266695
ATOM    439  H1'  DA A  14     783.198  -6.142 750.336  1.00  0.00           H  
REMARK-SIMTK-COORDS   783.197994061    -6.142313218   750.335767948
ATOM    440 1H2'  DA A  14     783.256  -4.129 749.083  1.00  0.00           H  
REMARK-SIMTK-COORDS   783.255648021    -4.129049858   749.082589324
ATOM    441 2H2'  DA A  14     781.975  -4.651 747.997  1.00  0.00           H  
REMARK-SIMTK-COORDS   781.974821777    -4.650831762   747.996862942
ATOM    442  H3'  DA A  14     780.747  -3.193 749.458  1.00  0.00           H  
REMARK-SIMTK-COORDS   780.747288824    -3.193332240   749.458250979
ATOM    443  H4'  DA A  14     779.860  -4.966 751.214  1.00  0.00           H  
REMARK-SIMTK-COORDS   779.859905311    -4.966493154   751.214020574
ATOM    444 1H5'  DA A  14     778.865  -6.431 749.318  1.00  0.00           H  
REMARK-SIMTK-COORDS   778.864520623    -6.431346945   749.318498828
ATOM    445 2H5'  DA A  14     778.371  -4.734 749.488  1.00  0.00           H  
REMARK-SIMTK-COORDS   778.370792166    -4.733731775   749.488216071
ATOM    446  H61  DA A  14     784.584 -11.731 746.277  1.00  0.00           H  
REMARK-SIMTK-COORDS   784.584040769   -11.731095658   746.277462346
ATOM    447  H62  DA A  14     783.478 -10.578 745.484  1.00  0.00           H  
REMARK-SIMTK-COORDS   783.477873158   -10.577816434   745.483944073
ATOM    448  H8   DA A  14     781.417  -6.428 746.898  1.00  0.00           H  
REMARK-SIMTK-COORDS   781.416680508    -6.428279981   746.897775069
ATOM    449  H2   DA A  14     785.375 -10.073 750.383  1.00  0.00           H  
REMARK-SIMTK-COORDS   785.375236150   -10.073391697   750.382692114
ATOM    450  P    DC A  15     783.035  -2.446 750.778  1.00  0.00           P  
REMARK-SIMTK-COORDS   783.034901113    -2.446231395   750.778422153
ATOM    451  OP1  DC A  15     783.111  -2.044 749.353  1.00  0.00           O  
REMARK-SIMTK-COORDS   783.110795285    -2.043954787   749.353421589
ATOM    452  OP2  DC A  15     783.171  -1.359 751.766  1.00  0.00           O  
REMARK-SIMTK-COORDS   783.171019052    -1.358629431   751.766458525
ATOM    453  O5'  DC A  15     784.116  -3.584 751.065  1.00  0.00           O  
REMARK-SIMTK-COORDS   784.115864927    -3.584105146   751.064552469
ATOM    454  O3'  DC A  15     787.458  -3.864 753.637  1.00  0.00           O  
REMARK-SIMTK-COORDS   787.457659460    -3.864272506   753.636618088
ATOM    455  C1'  DC A  15     786.885  -5.443 751.158  1.00  0.00           C  
REMARK-SIMTK-COORDS   786.885245271    -5.443119631   751.158444214
ATOM    456  C2'  DC A  15     786.979  -3.928 751.284  1.00  0.00           C  
REMARK-SIMTK-COORDS   786.979032828    -3.927836857   751.283899423
ATOM    457  C3'  DC A  15     786.418  -3.690 752.676  1.00  0.00           C  
REMARK-SIMTK-COORDS   786.418386194    -3.689810132   752.676331694
ATOM    458  C4'  DC A  15     785.336  -4.761 752.794  1.00  0.00           C  
REMARK-SIMTK-COORDS   785.336187796    -4.760709174   752.794394675
ATOM    459  C5'  DC A  15     783.972  -4.400 752.256  1.00  0.00           C  
REMARK-SIMTK-COORDS   783.971920691    -4.399742889   752.255519357
ATOM    460  O4'  DC A  15     785.860  -5.889 752.024  1.00  0.00           O  
REMARK-SIMTK-COORDS   785.860134546    -5.889342259   752.024443271
ATOM    461  N4   DC A  15     785.776  -7.334 746.089  1.00  0.00           N  
REMARK-SIMTK-COORDS   785.775512689    -7.334239278   746.088954686
ATOM    462  C4   DC A  15     786.021  -6.856 747.299  1.00  0.00           C  
REMARK-SIMTK-COORDS   786.021103657    -6.856290568   747.299037372
ATOM    463  N3   DC A  15     786.886  -7.516 748.079  1.00  0.00           N  
REMARK-SIMTK-COORDS   786.885702484    -7.515848520   748.078735504
ATOM    464  C2   DC A  15     787.173  -7.073 749.328  1.00  0.00           C  
REMARK-SIMTK-COORDS   787.173031781    -7.073382292   749.328110752
ATOM    465  O2   DC A  15     787.967  -7.662 750.073  1.00  0.00           O  
REMARK-SIMTK-COORDS   787.966695056    -7.661764984   750.073049282
ATOM    466  N1   DC A  15     786.555  -5.912 749.785  1.00  0.00           N  
REMARK-SIMTK-COORDS   786.555314365    -5.911565599   749.785185326
ATOM    467  C6   DC A  15     785.679  -5.235 749.000  1.00  0.00           C  
REMARK-SIMTK-COORDS   785.679113061    -5.235018760   748.999941001
ATOM    468  C5   DC A  15     785.379  -5.658 747.743  1.00  0.00           C  
REMARK-SIMTK-COORDS   785.379016896    -5.658385598   747.742741410
ATOM    469  H1'  DC A  15     787.817  -5.919 751.467  1.00  0.00           H  
REMARK-SIMTK-COORDS   787.816511773    -5.919312950   751.467306034
ATOM    470 1H2'  DC A  15     788.007  -3.569 751.203  1.00  0.00           H  
REMARK-SIMTK-COORDS   788.006959727    -3.568924802   751.202946181
ATOM    471 2H2'  DC A  15     786.392  -3.413 750.525  1.00  0.00           H  
REMARK-SIMTK-COORDS   786.391573863    -3.412725261   750.525027886
ATOM    472  H3'  DC A  15     785.995  -2.690 752.780  1.00  0.00           H  
REMARK-SIMTK-COORDS   785.994731901    -2.689747450   752.779896517
ATOM    473  H4'  DC A  15     785.225  -4.983 753.856  1.00  0.00           H  
REMARK-SIMTK-COORDS   785.225421371    -4.983470379   753.856149940
ATOM    474 1H5'  DC A  15     783.430  -5.313 752.012  1.00  0.00           H  
REMARK-SIMTK-COORDS   783.430183828    -5.312998520   752.011621174
ATOM    475 2H5'  DC A  15     783.421  -3.847 753.016  1.00  0.00           H  
REMARK-SIMTK-COORDS   783.421393500    -3.847331797   753.015739586
ATOM    476  H41  DC A  15     785.114  -6.847 745.466  1.00  0.00           H  
REMARK-SIMTK-COORDS   785.114281144    -6.846876880   745.466305719
ATOM    477  H42  DC A  15     786.243  -8.195 745.771  1.00  0.00           H  
REMARK-SIMTK-COORDS   786.242917899    -8.195195181   745.770584925
ATOM    478  H6   DC A  15     785.207  -4.331 749.386  1.00  0.00           H  
REMARK-SIMTK-COORDS   785.206503423    -4.331232860   749.386108293
ATOM    479  H5   DC A  15     784.683  -5.112 747.106  1.00  0.00           H  
REMARK-SIMTK-COORDS   784.682531640    -5.112014279   747.106303927
ATOM    480  P    DT A  16     788.928  -2.892 753.485  1.00  0.00           P  
REMARK-SIMTK-COORDS   788.928095878    -2.892213140   753.484559786
ATOM    481  OP1  DT A  16     788.692  -1.867 752.440  1.00  0.00           O  
REMARK-SIMTK-COORDS   788.691821524    -1.866720692   752.440365997
ATOM    482  OP2  DT A  16     789.629  -2.428 754.699  1.00  0.00           O  
REMARK-SIMTK-COORDS   789.628516551    -2.428495983   754.698818110
ATOM    483  O5'  DT A  16     789.705  -4.129 752.844  1.00  0.00           O  
REMARK-SIMTK-COORDS   789.704613314    -4.129484216   752.844028011
ATOM    484  O3'  DT A  16     793.450  -5.939 753.593  1.00  0.00           O  
REMARK-SIMTK-COORDS   793.450183323    -5.938732942   753.592967500
ATOM    485  C1'  DT A  16     791.787  -6.074 751.107  1.00  0.00           C  
REMARK-SIMTK-COORDS   791.786705631    -6.074138379   751.107482369
ATOM    486  C2'  DT A  16     792.311  -4.822 751.797  1.00  0.00           C  
REMARK-SIMTK-COORDS   792.310980640    -4.821976016   751.796935146
ATOM    487  C3'  DT A  16     792.262  -5.223 753.263  1.00  0.00           C  
REMARK-SIMTK-COORDS   792.261909374    -5.223216889   753.262737579
ATOM    488  C4'  DT A  16     791.018  -6.106 753.332  1.00  0.00           C  
REMARK-SIMTK-COORDS   791.017851400    -6.106049766   753.331700396
ATOM    489  C5'  DT A  16     789.702  -5.396 753.551  1.00  0.00           C  
REMARK-SIMTK-COORDS   789.702003197    -5.396186014   753.550841808
ATOM    490  O4'  DT A  16     790.977  -6.776 752.031  1.00  0.00           O  
REMARK-SIMTK-COORDS   790.977426233    -6.775617313   752.031021302
ATOM    491  O4   DT A  16     788.777  -5.137 746.579  1.00  0.00           O  
REMARK-SIMTK-COORDS   788.777261921    -5.136753273   746.578809305
ATOM    492  C4   DT A  16     789.429  -5.304 747.616  1.00  0.00           C  
REMARK-SIMTK-COORDS   789.428592631    -5.303901688   747.616093602
ATOM    493  N3   DT A  16     790.312  -6.352 747.734  1.00  0.00           N  
REMARK-SIMTK-COORDS   790.312389382    -6.351845853   747.733734281
ATOM    494  C2   DT A  16     791.098  -6.650 748.829  1.00  0.00           C  
REMARK-SIMTK-COORDS   791.098434682    -6.650130030   748.829133906
ATOM    495  O2   DT A  16     791.856  -7.604 748.840  1.00  0.00           O  
REMARK-SIMTK-COORDS   791.855578194    -7.603538108   748.840436044
ATOM    496  N1   DT A  16     790.961  -5.794 749.901  1.00  0.00           N  
REMARK-SIMTK-COORDS   790.960799976    -5.794076696   749.901443272
ATOM    497  C6   DT A  16     790.103  -4.722 749.875  1.00  0.00           C  
REMARK-SIMTK-COORDS   790.103447742    -4.722060027   749.874902550
ATOM    498  C5   DT A  16     789.356  -4.459 748.784  1.00  0.00           C  
REMARK-SIMTK-COORDS   789.355864714    -4.458833753   748.784462481
ATOM    499  C7   DT A  16     788.401  -3.307 748.704  1.00  0.00           C  
REMARK-SIMTK-COORDS   788.401035752    -3.307453270   748.704389783
ATOM    500  H1'  DT A  16     792.607  -6.731 750.815  1.00  0.00           H  
REMARK-SIMTK-COORDS   792.607104364    -6.730673231   750.814687376
ATOM    501 1H2'  DT A  16     793.328  -4.574 751.488  1.00  0.00           H  
REMARK-SIMTK-COORDS   793.328077109    -4.573505800   751.487835931
ATOM    502 2H2'  DT A  16     791.687  -3.951 751.603  1.00  0.00           H  
REMARK-SIMTK-COORDS   791.687060147    -3.951032291   751.602736159
ATOM    503  H3'  DT A  16     792.167  -4.358 753.920  1.00  0.00           H  
REMARK-SIMTK-COORDS   792.166824109    -4.358014403   753.920332781
ATOM    504  H4'  DT A  16     791.164  -6.796 754.163  1.00  0.00           H  
REMARK-SIMTK-COORDS   791.164046180    -6.796405845   754.162738645
ATOM    505 1H5'  DT A  16     788.891  -6.022 753.180  1.00  0.00           H  
REMARK-SIMTK-COORDS   788.890723528    -6.022442199   753.180330689
ATOM    506 2H5'  DT A  16     789.562  -5.223 754.617  1.00  0.00           H  
REMARK-SIMTK-COORDS   789.561693749    -5.223109669   754.616726341
ATOM    507  H3   DT A  16     790.394  -6.980 746.922  1.00  0.00           H  
REMARK-SIMTK-COORDS   790.394223908    -6.980460778   746.921673085
ATOM    508  H6   DT A  16     790.025  -4.075 750.748  1.00  0.00           H  
REMARK-SIMTK-COORDS   790.024769755    -4.074829872   750.748098920
ATOM    509  H71  DT A  16     787.838  -3.365 747.771  1.00  0.00           H  
REMARK-SIMTK-COORDS   787.837751676    -3.364786532   747.771282100
ATOM    510  H72  DT A  16     787.710  -3.348 749.547  1.00  0.00           H  
REMARK-SIMTK-COORDS   787.709878754    -3.348350703   749.546539653
ATOM    511  H73  DT A  16     788.957  -2.370 748.736  1.00  0.00           H  
REMARK-SIMTK-COORDS   788.956673010    -2.370350396   748.736003729
ATOM    512  P    DG A  17     795.146  -5.141 753.241  1.00  0.00           P  
REMARK-SIMTK-COORDS   795.146043918    -5.140717850   753.240510695
ATOM    513  OP1  DG A  17     794.900  -3.726 752.870  1.00  0.00           O  
REMARK-SIMTK-COORDS   794.900367619    -3.726495729   752.870410776
ATOM    514  OP2  DG A  17     796.273  -5.381 754.164  1.00  0.00           O  
REMARK-SIMTK-COORDS   796.272525815    -5.381058633   754.163809587
ATOM    515  O5'  DG A  17     795.330  -6.010 751.916  1.00  0.00           O  
REMARK-SIMTK-COORDS   795.330135880    -6.010084683   751.916239023
ATOM    516  O3'  DG A  17     798.486  -8.359 750.371  1.00  0.00           O  
REMARK-SIMTK-COORDS   798.485596960    -8.358816384   750.370790621
ATOM    517  C1'  DG A  17     796.192  -7.129 748.893  1.00  0.00           C  
REMARK-SIMTK-COORDS   796.191907732    -7.128813876   748.892724468
ATOM    518  C2'  DG A  17     797.218  -6.412 749.761  1.00  0.00           C  
REMARK-SIMTK-COORDS   797.217670154    -6.412300488   749.761464370
ATOM    519  C3'  DG A  17     797.496  -7.446 750.841  1.00  0.00           C  
REMARK-SIMTK-COORDS   797.495863797    -7.446031975   750.840520211
ATOM    520  C4'  DG A  17     796.137  -8.116 751.029  1.00  0.00           C  
REMARK-SIMTK-COORDS   796.136795012    -8.115521460   751.029469593
ATOM    521  C5'  DG A  17     795.191  -7.452 752.003  1.00  0.00           C  
REMARK-SIMTK-COORDS   795.191081014    -7.452085667   752.002528679
ATOM    522  O4'  DG A  17     795.533  -8.087 749.697  1.00  0.00           O  
REMARK-SIMTK-COORDS   795.532679117    -8.087328293   749.697424875
ATOM    523  N2   DG A  17     794.445  -7.980 743.989  1.00  0.00           N  
REMARK-SIMTK-COORDS   794.444653329    -7.980277981   743.988923398
ATOM    524  O6   DG A  17     792.118  -4.312 745.447  1.00  0.00           O  
REMARK-SIMTK-COORDS   792.117749811    -4.311825809   745.446854698
ATOM    525  C6   DG A  17     792.965  -5.155 745.740  1.00  0.00           C  
REMARK-SIMTK-COORDS   792.965358214    -5.155493340   745.740454925
ATOM    526  C5   DG A  17     793.696  -5.304 746.941  1.00  0.00           C  
REMARK-SIMTK-COORDS   793.695957929    -5.303635296   746.940791135
ATOM    527  N7   DG A  17     793.664  -4.548 748.115  1.00  0.00           N  
REMARK-SIMTK-COORDS   793.663763440    -4.548056656   748.114991473
ATOM    528  C8   DG A  17     794.538  -5.135 748.892  1.00  0.00           C  
REMARK-SIMTK-COORDS   794.537953369    -5.134748246   748.891614254
ATOM    529  N9   DG A  17     795.155  -6.227 748.321  1.00  0.00           N  
REMARK-SIMTK-COORDS   795.155438292    -6.227233838   748.320688162
ATOM    530  C4   DG A  17     794.609  -6.335 747.061  1.00  0.00           C  
REMARK-SIMTK-COORDS   794.609289253    -6.335386816   747.060973051
ATOM    531  N3   DG A  17     794.932  -7.279 746.139  1.00  0.00           N  
REMARK-SIMTK-COORDS   794.932036397    -7.279419436   746.138586638
ATOM    532  C2   DG A  17     794.250  -7.135 745.006  1.00  0.00           C  
REMARK-SIMTK-COORDS   794.250210981    -7.135110227   745.005610489
ATOM    533  N1   DG A  17     793.312  -6.142 744.801  1.00  0.00           N  
REMARK-SIMTK-COORDS   793.312305857    -6.141962879   744.801381882
ATOM    534  H1'  DG A  17     796.677  -7.657 748.071  1.00  0.00           H  
REMARK-SIMTK-COORDS   796.677213737    -7.657007197   748.071141303
ATOM    535 1H2'  DG A  17     798.124  -6.161 749.209  1.00  0.00           H  
REMARK-SIMTK-COORDS   798.123543011    -6.161139814   749.208871677
ATOM    536 2H2'  DG A  17     796.826  -5.490 750.187  1.00  0.00           H  
REMARK-SIMTK-COORDS   796.825962157    -5.489686185   750.187168131
ATOM    537  H3'  DG A  17     797.840  -6.986 751.768  1.00  0.00           H  
REMARK-SIMTK-COORDS   797.840407546    -6.985569128   751.767819823
ATOM    538  H4'  DG A  17     796.328  -9.126 751.390  1.00  0.00           H  
REMARK-SIMTK-COORDS   796.328402448    -9.126312827   751.389510428
ATOM    539 1H5'  DG A  17     794.168  -7.738 751.759  1.00  0.00           H  
REMARK-SIMTK-COORDS   794.167911690    -7.737949526   751.759398286
ATOM    540 2H5'  DG A  17     795.425  -7.785 753.013  1.00  0.00           H  
REMARK-SIMTK-COORDS   795.424637232    -7.784587742   753.012890923
ATOM    541  H21  DG A  17     795.130  -8.742 744.077  1.00  0.00           H  
REMARK-SIMTK-COORDS   795.129765183    -8.742084439   744.077363599
ATOM    542  H22  DG A  17     793.909  -7.868 743.116  1.00  0.00           H  
REMARK-SIMTK-COORDS   793.909207251    -7.867820295   743.116463218
ATOM    543  H8   DG A  17     794.758  -4.790 749.902  1.00  0.00           H  
REMARK-SIMTK-COORDS   794.758120083    -4.790187046   749.902185478
ATOM    544  H1   DG A  17     792.831  -6.124 743.892  1.00  0.00           H  
REMARK-SIMTK-COORDS   792.830907110    -6.124371534   743.891514974
ATOM    545  P    DG A  18     800.140  -7.524 749.786  1.00  0.00           P  
REMARK-SIMTK-COORDS   800.139661395    -7.523532772   749.786378474
ATOM    546  OP1  DG A  18     800.191  -6.076 750.103  1.00  0.00           O  
REMARK-SIMTK-COORDS   800.190568961    -6.076336448   750.103216320
ATOM    547  OP2  DG A  18     801.379  -8.285 750.038  1.00  0.00           O  
REMARK-SIMTK-COORDS   801.379244334    -8.284532107   750.038410518
ATOM    548  O5'  DG A  18     799.678  -7.718 748.272  1.00  0.00           O  
REMARK-SIMTK-COORDS   799.677586895    -7.717970886   748.272421745
ATOM    549  O3'  DG A  18     801.465  -9.471 744.868  1.00  0.00           O  
REMARK-SIMTK-COORDS   801.465376465    -9.471115988   744.867693165
ATOM    550  C1'  DG A  18     799.263  -7.447 744.972  1.00  0.00           C  
REMARK-SIMTK-COORDS   799.262785086    -7.447200471   744.972350709
ATOM    551  C2'  DG A  18     800.655  -7.325 745.578  1.00  0.00           C  
REMARK-SIMTK-COORDS   800.654939383    -7.324961621   745.578364798
ATOM    552  C3'  DG A  18     800.948  -8.759 745.989  1.00  0.00           C  
REMARK-SIMTK-COORDS   800.948184828    -8.758627133   745.989417482
ATOM    553  C4'  DG A  18     799.578  -9.277 746.420  1.00  0.00           C  
REMARK-SIMTK-COORDS   799.578097129    -9.276583154   746.420192660
ATOM    554  C5'  DG A  18     799.183  -9.017 747.855  1.00  0.00           C  
REMARK-SIMTK-COORDS   799.182726027    -9.016693763   747.854593301
ATOM    555  O4'  DG A  18     798.637  -8.581 745.542  1.00  0.00           O  
REMARK-SIMTK-COORDS   798.637222174    -8.580566002   745.542463520
ATOM    556  N2   DG A  18     795.975  -5.786 741.197  1.00  0.00           N  
REMARK-SIMTK-COORDS   795.974783963    -5.786297972   741.196691097
ATOM    557  O6   DG A  18     795.279  -2.923 744.706  1.00  0.00           O  
REMARK-SIMTK-COORDS   795.279088079    -2.923103499   744.706065635
ATOM    558  C6   DG A  18     795.912  -3.902 744.308  1.00  0.00           C  
REMARK-SIMTK-COORDS   795.911861472    -3.901608222   744.307891879
ATOM    559  C5   DG A  18     796.897  -4.659 744.981  1.00  0.00           C  
REMARK-SIMTK-COORDS   796.896635781    -4.659306264   744.980678798
ATOM    560  N7   DG A  18     797.422  -4.516 746.267  1.00  0.00           N  
REMARK-SIMTK-COORDS   797.422089406    -4.515810080   746.266753964
ATOM    561  C8   DG A  18     798.293  -5.488 746.362  1.00  0.00           C  
REMARK-SIMTK-COORDS   798.292774688    -5.487614664   746.361943200
ATOM    562  N9   DG A  18     798.390  -6.270 745.231  1.00  0.00           N  
REMARK-SIMTK-COORDS   798.390259601    -6.269817624   745.230826840
ATOM    563  C4   DG A  18     797.487  -5.734 744.340  1.00  0.00           C  
REMARK-SIMTK-COORDS   797.486734458    -5.733863283   744.340179176
ATOM    564  N3   DG A  18     797.251  -6.192 743.083  1.00  0.00           N  
REMARK-SIMTK-COORDS   797.250578266    -6.191722143   743.082898175
ATOM    565  C2   DG A  18     796.329  -5.473 742.447  1.00  0.00           C  
REMARK-SIMTK-COORDS   796.329403576    -5.473492361   742.446557722
ATOM    566  N1   DG A  18     795.681  -4.392 743.011  1.00  0.00           N  
REMARK-SIMTK-COORDS   795.681319753    -4.392350041   743.011213051
ATOM    567  H1'  DG A  18     799.319  -7.602 743.894  1.00  0.00           H  
REMARK-SIMTK-COORDS   799.318735726    -7.601547768   743.894132068
ATOM    568 1H2'  DG A  18     801.388  -6.960 744.858  1.00  0.00           H  
REMARK-SIMTK-COORDS   801.388196907    -6.960164264   744.858432654
ATOM    569 2H2'  DG A  18     800.675  -6.654 746.436  1.00  0.00           H  
REMARK-SIMTK-COORDS   800.674584712    -6.654199017   746.436017170
ATOM    570  H3'  DG A  18     801.665  -8.809 746.811  1.00  0.00           H  
REMARK-SIMTK-COORDS   801.664544542    -8.809343392   746.810926838
ATOM    571  H4'  DG A  18     799.585 -10.356 746.268  1.00  0.00           H  
REMARK-SIMTK-COORDS   799.584744872   -10.355855015   746.267975517
ATOM    572 1H5'  DG A  18     798.096  -9.040 747.937  1.00  0.00           H  
REMARK-SIMTK-COORDS   798.096258448    -9.039947122   747.936772864
ATOM    573 2H5'  DG A  18     799.606  -9.794 748.490  1.00  0.00           H  
REMARK-SIMTK-COORDS   799.605950348    -9.793572866   748.489635058
ATOM    574  H21  DG A  18     796.420  -6.581 740.719  1.00  0.00           H  
REMARK-SIMTK-COORDS   796.420232263    -6.580838411   740.719375371
ATOM    575  H22  DG A  18     795.256  -5.231 740.711  1.00  0.00           H  
REMARK-SIMTK-COORDS   795.256270591    -5.230817990   740.711184637
ATOM    576  H8   DG A  18     798.888  -5.664 747.258  1.00  0.00           H  
REMARK-SIMTK-COORDS   798.888452702    -5.663806688   747.257808186
ATOM    577  H1   DG A  18     794.975  -3.910 742.438  1.00  0.00           H  
REMARK-SIMTK-COORDS   794.975278691    -3.910325719   742.437566319
ATOM    578  P    DC A  19     803.030  -8.505 744.312  1.00  0.00           P  
REMARK-SIMTK-COORDS   803.030458360    -8.505294828   744.312380685
ATOM    579  OP1  DC A  19     803.547  -7.341 745.071  1.00  0.00           O  
REMARK-SIMTK-COORDS   803.547412958    -7.341221363   745.071264016
ATOM    580  OP2  DC A  19     804.045  -9.447 743.801  1.00  0.00           O  
REMARK-SIMTK-COORDS   804.044829731    -9.447282069   743.801173525
ATOM    581  O5'  DC A  19     802.110  -7.989 743.116  1.00  0.00           O  
REMARK-SIMTK-COORDS   802.110134318    -7.989463435   743.115705445
ATOM    582  O3'  DC A  19     802.300  -8.360 738.910  1.00  0.00           O  
REMARK-SIMTK-COORDS   802.300199537    -8.359580949   738.909936283
ATOM    583  C1'  DC A  19     800.833  -6.313 740.529  1.00  0.00           C  
REMARK-SIMTK-COORDS   800.833311438    -6.312738127   740.528712292
ATOM    584  C2'  DC A  19     802.323  -6.627 740.573  1.00  0.00           C  
REMARK-SIMTK-COORDS   802.323160626    -6.627329021   740.573422095
ATOM    585  C3'  DC A  19     802.339  -8.125 740.316  1.00  0.00           C  
REMARK-SIMTK-COORDS   802.338688743    -8.125057700   740.315707754
ATOM    586  C4'  DC A  19     801.069  -8.604 741.017  1.00  0.00           C  
REMARK-SIMTK-COORDS   801.069253602    -8.603525270   741.016792775
ATOM    587  C5'  DC A  19     801.194  -8.922 742.488  1.00  0.00           C  
REMARK-SIMTK-COORDS   801.193623641    -8.922466390   742.488090384
ATOM    588  O4'  DC A  19     800.129  -7.494 740.856  1.00  0.00           O  
REMARK-SIMTK-COORDS   800.128545644    -7.494298509   740.856036659
ATOM    589  N4   DC A  19     799.153  -2.322 743.958  1.00  0.00           N  
REMARK-SIMTK-COORDS   799.152942496    -2.321953534   743.957642527
ATOM    590  C4   DC A  19     799.576  -3.289 743.159  1.00  0.00           C  
REMARK-SIMTK-COORDS   799.576169401    -3.289099339   743.158544299
ATOM    591  N3   DC A  19     799.043  -3.380 741.935  1.00  0.00           N  
REMARK-SIMTK-COORDS   799.042869506    -3.380462140   741.934730154
ATOM    592  C2   DC A  19     799.437  -4.353 741.075  1.00  0.00           C  
REMARK-SIMTK-COORDS   799.436665460    -4.352781619   741.075199714
ATOM    593  O2   DC A  19     798.962  -4.464 739.938  1.00  0.00           O  
REMARK-SIMTK-COORDS   798.961564415    -4.464015657   739.938126723
ATOM    594  N1   DC A  19     800.415  -5.254 741.487  1.00  0.00           N  
REMARK-SIMTK-COORDS   800.415167603    -5.254386316   741.487452704
ATOM    595  C6   DC A  19     800.963  -5.167 742.726  1.00  0.00           C  
REMARK-SIMTK-COORDS   800.963201947    -5.167301650   742.726051759
ATOM    596  C5   DC A  19     800.586  -4.198 743.603  1.00  0.00           C  
REMARK-SIMTK-COORDS   800.586146951    -4.198317240   743.602833797
ATOM    597  H1'  DC A  19     800.528  -6.006 739.527  1.00  0.00           H  
REMARK-SIMTK-COORDS   800.528339984    -6.006472132   739.527409864
ATOM    598 1H2'  DC A  19     802.883  -6.087 739.808  1.00  0.00           H  
REMARK-SIMTK-COORDS   802.883208442    -6.086777431   739.807814218
ATOM    599 2H2'  DC A  19     802.768  -6.385 741.537  1.00  0.00           H  
REMARK-SIMTK-COORDS   802.768459162    -6.384831317   741.537392052
ATOM    600  H3'  DC A  19     803.224  -8.602 740.738  1.00  0.00           H  
REMARK-SIMTK-COORDS   803.224444073    -8.602282480   740.737641403
ATOM    601  H4'  DC A  19     800.749  -9.512 740.506  1.00  0.00           H  
REMARK-SIMTK-COORDS   800.748587709    -9.512147464   740.506111764
ATOM    602 1H5'  DC A  19     800.213  -8.844 742.956  1.00  0.00           H  
REMARK-SIMTK-COORDS   800.212678414    -8.843983834   742.955624285
ATOM    603 2H5'  DC A  19     801.567  -9.939 742.604  1.00  0.00           H  
REMARK-SIMTK-COORDS   801.566676441    -9.939142816   742.603734894
ATOM    604  H41  DC A  19     799.546  -2.227 744.906  1.00  0.00           H  
REMARK-SIMTK-COORDS   799.546143691    -2.227111146   744.905713590
ATOM    605  H42  DC A  19     798.428  -1.666 743.633  1.00  0.00           H  
REMARK-SIMTK-COORDS   798.428183917    -1.665846544   743.633111143
ATOM    606  H6   DC A  19     801.724  -5.890 743.024  1.00  0.00           H  
REMARK-SIMTK-COORDS   801.723613405    -5.890181509   743.023596921
ATOM    607  H5   DC A  19     801.031  -4.120 744.595  1.00  0.00           H  
REMARK-SIMTK-COORDS   801.031105457    -4.120298236   744.595099368
ATOM    608  P    DC A  20     803.667  -7.530 737.957  1.00  0.00           P  
REMARK-SIMTK-COORDS   803.666954858    -7.530293036   737.957060414
ATOM    609  OP1  DC A  20     804.704  -6.893 738.804  1.00  0.00           O  
REMARK-SIMTK-COORDS   804.703820749    -6.893108976   738.803888967
ATOM    610  OP2  DC A  20     804.159  -8.280 736.785  1.00  0.00           O  
REMARK-SIMTK-COORDS   804.158897373    -8.280103220   736.785139235
ATOM    611  O5'  DC A  20     802.610  -6.428 737.497  1.00  0.00           O  
REMARK-SIMTK-COORDS   802.609578053    -6.427820024   737.497041339
ATOM    612  O3'  DC A  20     801.374  -4.949 733.736  1.00  0.00           O  
REMARK-SIMTK-COORDS   801.373921683    -4.949121765   733.735630594
ATOM    613  C1'  DC A  20     801.131  -3.639 736.416  1.00  0.00           C  
REMARK-SIMTK-COORDS   801.130754748    -3.638717972   736.416203991
ATOM    614  C2'  DC A  20     802.406  -4.135 735.746  1.00  0.00           C  
REMARK-SIMTK-COORDS   802.405518300    -4.135159223   735.746024187
ATOM    615  C3'  DC A  20     801.911  -5.358 734.991  1.00  0.00           C  
REMARK-SIMTK-COORDS   801.911159965    -5.358207392   734.991297738
ATOM    616  C4'  DC A  20     800.840  -5.922 735.922  1.00  0.00           C  
REMARK-SIMTK-COORDS   800.840180218    -5.922000072   735.922456798
ATOM    617  C5'  DC A  20     801.317  -6.864 737.003  1.00  0.00           C  
REMARK-SIMTK-COORDS   801.317177085    -6.863713238   737.002992916
ATOM    618  O4'  DC A  20     800.255  -4.740 736.556  1.00  0.00           O  
REMARK-SIMTK-COORDS   800.254863298    -4.740130905   736.556292245
ATOM    619  N4   DC A  20     801.811  -1.359 741.401  1.00  0.00           N  
REMARK-SIMTK-COORDS   801.810778192    -1.358583559   741.400792156
ATOM    620  C4   DC A  20     801.670  -1.927 740.213  1.00  0.00           C  
REMARK-SIMTK-COORDS   801.670356282    -1.927175307   740.213343163
ATOM    621  N3   DC A  20     800.782  -1.405 739.360  1.00  0.00           N  
REMARK-SIMTK-COORDS   800.781741359    -1.404566822   739.360277580
ATOM    622  C2   DC A  20     800.594  -1.948 738.132  1.00  0.00           C  
REMARK-SIMTK-COORDS   800.594442123    -1.947532310   738.131709114
ATOM    623  O2   DC A  20     799.780  -1.488 737.322  1.00  0.00           O  
REMARK-SIMTK-COORDS   799.779767698    -1.488115995   737.321603423
ATOM    624  N1   DC A  20     801.351  -3.059 737.769  1.00  0.00           N  
REMARK-SIMTK-COORDS   801.351313189    -3.059191515   737.768845503
ATOM    625  C6   DC A  20     802.257  -3.594 738.627  1.00  0.00           C  
REMARK-SIMTK-COORDS   802.256641832    -3.594000585   738.626990193
ATOM    626  C5   DC A  20     802.464  -3.064 739.862  1.00  0.00           C  
REMARK-SIMTK-COORDS   802.463507815    -3.063736537   739.862253122
ATOM    627  H1'  DC A  20     800.632  -2.889 735.801  1.00  0.00           H  
REMARK-SIMTK-COORDS   800.631872347    -2.889293737   735.800661411
ATOM    628 1H2'  DC A  20     802.831  -3.394 735.066  1.00  0.00           H  
REMARK-SIMTK-COORDS   802.831036033    -3.394222007   735.066353898
ATOM    629 2H2'  DC A  20     803.177  -4.398 736.468  1.00  0.00           H  
REMARK-SIMTK-COORDS   803.177145030    -4.398324914   736.468291456
ATOM    630  H3'  DC A  20     802.708  -6.084 734.824  1.00  0.00           H  
REMARK-SIMTK-COORDS   802.708385823    -6.084030431   734.824127622
ATOM    631  H4'  DC A  20     800.131  -6.466 735.297  1.00  0.00           H  
REMARK-SIMTK-COORDS   800.131256189    -6.465904583   735.297308331
ATOM    632 1H5'  DC A  20     800.595  -6.868 737.819  1.00  0.00           H  
REMARK-SIMTK-COORDS   800.594887186    -6.868007634   737.818639812
ATOM    633 2H5'  DC A  20     801.400  -7.869 736.591  1.00  0.00           H  
REMARK-SIMTK-COORDS   801.400280279    -7.868507687   736.591100969
ATOM    634  H41  DC A  20     802.488  -1.739 742.078  1.00  0.00           H  
REMARK-SIMTK-COORDS   802.487982977    -1.739382266   742.078159873
ATOM    635  H42  DC A  20     801.241  -0.537 741.649  1.00  0.00           H  
REMARK-SIMTK-COORDS   801.240891574    -0.537247369   741.649203320
ATOM    636  H6   DC A  20     802.831  -4.468 738.318  1.00  0.00           H  
REMARK-SIMTK-COORDS   802.831392355    -4.467728834   738.317838477
ATOM    637  H5   DC A  20     803.197  -3.486 740.550  1.00  0.00           H  
REMARK-SIMTK-COORDS   803.196512249    -3.485616590   740.550284894
TER     638       DC A  20                                                                                                                          
ENDMDL                                                                                                                                              
MODEL        2                                                                                                                                      
ATOM      1  P    DG A   1     837.003 -10.713 697.156  1.00  0.00           P  
REMARK-SIMTK-COORDS   837.003309735   -10.713481384   697.155554284
ATOM      2  OP1  DG A   1     835.799 -11.041 696.354  1.00  0.00           O  
REMARK-SIMTK-COORDS   835.798806457   -11.040644479   696.353902762
ATOM      3  OP2  DG A   1     837.776 -11.865 697.662  1.00  0.00           O  
REMARK-SIMTK-COORDS   837.776234936   -11.864733271   697.661925419
ATOM      4  O5'  DG A   1     836.592  -9.757 698.364  1.00  0.00           O  
REMARK-SIMTK-COORDS   836.592115487    -9.757167900   698.363545927
ATOM      5  O3'  DG A   1     836.812 -10.096 702.570  1.00  0.00           O  
REMARK-SIMTK-COORDS   836.812162784   -10.096349090   702.570001954
ATOM      6  C1'  DG A   1     835.044  -8.312 700.942  1.00  0.00           C  
REMARK-SIMTK-COORDS   835.043554326    -8.312472241   700.941774541
ATOM      7  C2'  DG A   1     835.142  -9.830 700.866  1.00  0.00           C  
REMARK-SIMTK-COORDS   835.142247524    -9.830219623   700.865771004
ATOM      8  C3'  DG A   1     836.614 -10.068 701.158  1.00  0.00           C  
REMARK-SIMTK-COORDS   836.613837299   -10.068211461   701.158170422
ATOM      9  C4'  DG A   1     837.290  -8.864 700.504  1.00  0.00           C  
REMARK-SIMTK-COORDS   837.290180056    -8.863930161   700.503788250
ATOM     10  C5'  DG A   1     837.629  -8.999 699.038  1.00  0.00           C  
REMARK-SIMTK-COORDS   837.628656104    -8.999298062   699.038113833
ATOM     11  O4'  DG A   1     836.323  -7.778 700.663  1.00  0.00           O  
REMARK-SIMTK-COORDS   836.322574664    -7.778320422   700.662801764
ATOM     12  N2   DG A   1     832.092  -4.189 702.394  1.00  0.00           N  
REMARK-SIMTK-COORDS   832.091548547    -4.189237375   702.393722585
ATOM     13  O6   DG A   1     830.870  -5.042 698.062  1.00  0.00           O  
REMARK-SIMTK-COORDS   830.869855000    -5.042370028   698.061542700
ATOM     14  C6   DG A   1     831.597  -5.385 698.995  1.00  0.00           C  
REMARK-SIMTK-COORDS   831.596940914    -5.384809883   698.994546998
ATOM     15  C5   DG A   1     832.538  -6.436 699.050  1.00  0.00           C  
REMARK-SIMTK-COORDS   832.537654921    -6.436349185   699.050361459
ATOM     16  N7   DG A   1     832.905  -7.371 698.079  1.00  0.00           N  
REMARK-SIMTK-COORDS   832.905215274    -7.370896431   698.078582250
ATOM     17  C8   DG A   1     833.816  -8.100 698.670  1.00  0.00           C  
REMARK-SIMTK-COORDS   833.816265582    -8.100080880   698.670097573
ATOM     18  N9   DG A   1     834.083  -7.724 699.969  1.00  0.00           N  
REMARK-SIMTK-COORDS   834.083459576    -7.723677008   699.969211307
ATOM     19  C4   DG A   1     833.258  -6.648 700.212  1.00  0.00           C  
REMARK-SIMTK-COORDS   833.258255608    -6.648103216   700.212195732
ATOM     20  N3   DG A   1     833.185  -5.957 701.379  1.00  0.00           N  
REMARK-SIMTK-COORDS   833.185289079    -5.956512996   701.379436861
ATOM     21  C2   DG A   1     832.293  -4.971 701.329  1.00  0.00           C  
REMARK-SIMTK-COORDS   832.292961790    -4.971067187   701.328854588
ATOM     22  N1   DG A   1     831.539  -4.681 700.211  1.00  0.00           N  
REMARK-SIMTK-COORDS   831.538788134    -4.681394332   700.210866782
ATOM     23  H1'  DG A   1     834.756  -7.990 701.942  1.00  0.00           H  
REMARK-SIMTK-COORDS   834.756087884    -7.989578160   701.942456537
ATOM     24 1H2'  DG A   1     834.506 -10.323 701.601  1.00  0.00           H  
REMARK-SIMTK-COORDS   834.505858047   -10.323221922   701.600942526
ATOM     25 2H2'  DG A   1     834.865 -10.213 699.884  1.00  0.00           H  
REMARK-SIMTK-COORDS   834.865375078   -10.213386355   699.883604570
ATOM     26  H3'  DG A   1     836.971 -11.003 700.725  1.00  0.00           H  
REMARK-SIMTK-COORDS   836.970926000   -11.002681018   700.724755716
ATOM     27  H4'  DG A   1     838.220  -8.690 701.045  1.00  0.00           H  
REMARK-SIMTK-COORDS   838.220064600    -8.690310513   701.044875076
ATOM     28 1H5'  DG A   1     837.705  -8.006 698.595  1.00  0.00           H  
REMARK-SIMTK-COORDS   837.704515206    -8.006376832   698.594715786
ATOM     29 2H5'  DG A   1     838.584  -9.512 698.937  1.00  0.00           H  
REMARK-SIMTK-COORDS   838.584044672    -9.512456464   698.936712951
ATOM     30  H21  DG A   1     832.623  -4.352 703.261  1.00  0.00           H  
REMARK-SIMTK-COORDS   832.623012987    -4.352334938   703.261140439
ATOM     31  H22  DG A   1     831.404  -3.423 702.348  1.00  0.00           H  
REMARK-SIMTK-COORDS   831.404023002    -3.422589669   702.347571531
ATOM     32  H8   DG A   1     834.320  -8.932 698.178  1.00  0.00           H  
REMARK-SIMTK-COORDS   834.320388231    -8.932208635   698.178320434
ATOM     33  H1   DG A   1     830.883  -3.889 700.271  1.00  0.00           H  
REMARK-SIMTK-COORDS   830.883080030    -3.888570448   700.271465239
ATOM     34  P    DG A   2     835.773 -11.352 703.487  1.00  0.00           P  
REMARK-SIMTK-COORDS   835.773349706   -11.351981924   703.487254244
ATOM     35  OP1  DG A   2     835.053 -12.253 702.555  1.00  0.00           O  
REMARK-SIMTK-COORDS   835.053188021   -12.253391259   702.554871620
ATOM     36  OP2  DG A   2     836.393 -11.997 704.662  1.00  0.00           O  
REMARK-SIMTK-COORDS   836.393401860   -11.996729932   704.661580149
ATOM     37  O5'  DG A   2     834.794 -10.185 703.958  1.00  0.00           O  
REMARK-SIMTK-COORDS   834.794258825   -10.184609454   703.957873585
ATOM     38  O3'  DG A   2     833.294  -8.959 707.714  1.00  0.00           O  
REMARK-SIMTK-COORDS   833.294320203    -8.959333994   707.713751801
ATOM     39  C1'  DG A   2     832.166  -8.410 704.996  1.00  0.00           C  
REMARK-SIMTK-COORDS   832.166034102    -8.410486036   704.995838374
ATOM     40  C2'  DG A   2     832.459  -9.771 705.614  1.00  0.00           C  
REMARK-SIMTK-COORDS   832.458990927    -9.770884568   705.614357682
ATOM     41  C3'  DG A   2     833.695  -9.481 706.449  1.00  0.00           C  
REMARK-SIMTK-COORDS   833.695012215    -9.481315543   706.448692841
ATOM     42  C4'  DG A   2     834.440  -8.446 705.606  1.00  0.00           C  
REMARK-SIMTK-COORDS   834.439649937    -8.446012461   705.606308610
ATOM     43  C5'  DG A   2     835.366  -8.987 704.543  1.00  0.00           C  
REMARK-SIMTK-COORDS   835.366213474    -8.987191906   704.543436642
ATOM     44  O4'  DG A   2     833.376  -7.681 704.955  1.00  0.00           O  
REMARK-SIMTK-COORDS   833.376327697    -7.680699928   704.955358121
ATOM     45  N2   DG A   2     828.431  -5.011 703.476  1.00  0.00           N  
REMARK-SIMTK-COORDS   828.430567484    -5.010611278   703.475740427
ATOM     46  O6   DG A   2     829.213  -7.622 699.793  1.00  0.00           O  
REMARK-SIMTK-COORDS   829.212749631    -7.621572050   699.793454733
ATOM     47  C6   DG A   2     829.523  -7.405 700.965  1.00  0.00           C  
REMARK-SIMTK-COORDS   829.523312639    -7.404633557   700.965164726
ATOM     48  C5   DG A   2     830.470  -8.072 701.773  1.00  0.00           C  
REMARK-SIMTK-COORDS   830.469739902    -8.071678897   701.773322477
ATOM     49  N7   DG A   2     831.309  -9.149 701.478  1.00  0.00           N  
REMARK-SIMTK-COORDS   831.309372543    -9.148905149   701.477629002
ATOM     50  C8   DG A   2     831.971  -9.348 702.589  1.00  0.00           C  
REMARK-SIMTK-COORDS   831.971133178    -9.347888489   702.588525708
ATOM     51  N9   DG A   2     831.633  -8.484 703.608  1.00  0.00           N  
REMARK-SIMTK-COORDS   831.633277452    -8.483836327   703.608347442
ATOM     52  C4   DG A   2     830.665  -7.659 703.079  1.00  0.00           C  
REMARK-SIMTK-COORDS   830.665090759    -7.659404193   703.079397364
ATOM     53  N3   DG A   2     830.039  -6.651 703.741  1.00  0.00           N  
REMARK-SIMTK-COORDS   830.038525789    -6.651484980   703.740901859
ATOM     54  C2   DG A   2     829.141  -6.029 702.981  1.00  0.00           C  
REMARK-SIMTK-COORDS   829.141167555    -6.028689243   702.981439107
ATOM     55  N1   DG A   2     828.889  -6.365 701.668  1.00  0.00           N  
REMARK-SIMTK-COORDS   828.888520610    -6.364933223   701.667782186
ATOM     56  H1'  DG A   2     831.456  -7.850 705.604  1.00  0.00           H  
REMARK-SIMTK-COORDS   831.456310210    -7.849723428   705.604196241
ATOM     57 1H2'  DG A   2     831.636 -10.129 706.233  1.00  0.00           H  
REMARK-SIMTK-COORDS   831.636301864   -10.129390886   706.233369737
ATOM     58 2H2'  DG A   2     832.658 -10.533 704.861  1.00  0.00           H  
REMARK-SIMTK-COORDS   832.657967295   -10.532917163   704.860805607
ATOM     59  H3'  DG A   2     834.303 -10.373 706.602  1.00  0.00           H  
REMARK-SIMTK-COORDS   834.302824650   -10.373258045   706.602304745
ATOM     60  H4'  DG A   2     835.037  -7.848 706.294  1.00  0.00           H  
REMARK-SIMTK-COORDS   835.036716329    -7.848078313   706.294487713
ATOM     61 1H5'  DG A   2     835.505  -8.231 703.770  1.00  0.00           H  
REMARK-SIMTK-COORDS   835.505112051    -8.231224856   703.770474802
ATOM     62 2H5'  DG A   2     836.330  -9.222 704.994  1.00  0.00           H  
REMARK-SIMTK-COORDS   836.329682815    -9.222477958   704.993712451
ATOM     63  H21  DG A   2     828.571  -4.709 704.451  1.00  0.00           H  
REMARK-SIMTK-COORDS   828.571081636    -4.709074287   704.450830278
ATOM     64  H22  DG A   2     827.741  -4.527 702.881  1.00  0.00           H  
REMARK-SIMTK-COORDS   827.741292566    -4.526650898   702.881389993
ATOM     65  H8   DG A   2     832.724 -10.128 702.698  1.00  0.00           H  
REMARK-SIMTK-COORDS   832.724288169   -10.128419155   702.697843771
ATOM     66  H1   DG A   2     828.181  -5.812 701.163  1.00  0.00           H  
REMARK-SIMTK-COORDS   828.180934944    -5.811548421   701.162527016
ATOM     67  P    DT A   3     832.118 -10.215 708.598  1.00  0.00           P  
REMARK-SIMTK-COORDS   832.117522156   -10.215399358   708.598451442
ATOM     68  OP1  DT A   3     831.927 -11.537 707.952  1.00  0.00           O  
REMARK-SIMTK-COORDS   831.927148347   -11.536905484   707.952213582
ATOM     69  OP2  DT A   3     832.274 -10.231 710.067  1.00  0.00           O  
REMARK-SIMTK-COORDS   832.273769596   -10.230547284   710.066580618
ATOM     70  O5'  DT A   3     830.920  -9.246 708.187  1.00  0.00           O  
REMARK-SIMTK-COORDS   830.919683903    -9.246147732   708.186886372
ATOM     71  O3'  DT A   3     827.922  -7.209 710.359  1.00  0.00           O  
REMARK-SIMTK-COORDS   827.922244898    -7.209246360   710.359405695
ATOM     72  C1'  DT A   3     827.934  -7.949 707.459  1.00  0.00           C  
REMARK-SIMTK-COORDS   827.934131237    -7.948833357   707.458829581
ATOM     73  C2'  DT A   3     828.087  -8.887 708.650  1.00  0.00           C  
REMARK-SIMTK-COORDS   828.086974087    -8.886734072   708.649645399
ATOM     74  C3'  DT A   3     828.848  -8.020 709.639  1.00  0.00           C  
REMARK-SIMTK-COORDS   828.848239412    -8.019907740   709.639340915
ATOM     75  C4'  DT A   3     829.761  -7.192 708.736  1.00  0.00           C  
REMARK-SIMTK-COORDS   829.760530258    -7.191796696   708.736103676
ATOM     76  C5'  DT A   3     831.085  -7.816 708.367  1.00  0.00           C  
REMARK-SIMTK-COORDS   831.085412110    -7.816434943   708.366590297
ATOM     77  O4'  DT A   3     828.978  -6.997 707.515  1.00  0.00           O  
REMARK-SIMTK-COORDS   828.977933363    -6.997289644   707.514862460
ATOM     78  O4   DT A   3     828.140 -10.411 702.526  1.00  0.00           O  
REMARK-SIMTK-COORDS   828.139517056   -10.411319888   702.526250970
ATOM     79  C4   DT A   3     828.131  -9.892 703.649  1.00  0.00           C  
REMARK-SIMTK-COORDS   828.131049315    -9.892326123   703.649027337
ATOM     80  N3   DT A   3     827.287  -8.846 703.937  1.00  0.00           N  
REMARK-SIMTK-COORDS   827.286800985    -8.846001928   703.936715429
ATOM     81  C2   DT A   3     827.176  -8.183 705.142  1.00  0.00           C  
REMARK-SIMTK-COORDS   827.176109507    -8.183221480   705.142176119
ATOM     82  O2   DT A   3     826.394  -7.263 705.305  1.00  0.00           O  
REMARK-SIMTK-COORDS   826.393717848    -7.263413596   705.304539131
ATOM     83  N1   DT A   3     828.014  -8.634 706.141  1.00  0.00           N  
REMARK-SIMTK-COORDS   828.014058628    -8.633792542   706.141499885
ATOM     84  C6   DT A   3     828.891  -9.672 705.943  1.00  0.00           C  
REMARK-SIMTK-COORDS   828.890986833    -9.671596286   705.942904035
ATOM     85  C5   DT A   3     828.966 -10.300 704.754  1.00  0.00           C  
REMARK-SIMTK-COORDS   828.966398038   -10.299674563   704.754058449
ATOM     86  C7   DT A   3     829.910 -11.433 704.483  1.00  0.00           C  
REMARK-SIMTK-COORDS   829.909624889   -11.432685775   704.483476298
ATOM     87  H1'  DT A   3     826.987  -7.411 707.506  1.00  0.00           H  
REMARK-SIMTK-COORDS   826.986588760    -7.411049577   707.505785528
ATOM     88 1H2'  DT A   3     827.126  -9.203 709.055  1.00  0.00           H  
REMARK-SIMTK-COORDS   827.125548473    -9.202832830   709.054816184
ATOM     89 2H2'  DT A   3     828.647  -9.787 708.397  1.00  0.00           H  
REMARK-SIMTK-COORDS   828.647489440    -9.786557553   708.397101853
ATOM     90  H3'  DT A   3     829.428  -8.617 710.343  1.00  0.00           H  
REMARK-SIMTK-COORDS   829.428244086    -8.616590805   710.343033247
ATOM     91  H4'  DT A   3     829.968  -6.261 709.263  1.00  0.00           H  
REMARK-SIMTK-COORDS   829.967872798    -6.260699459   709.262913893
ATOM     92 1H5'  DT A   3     831.446  -7.369 707.442  1.00  0.00           H  
REMARK-SIMTK-COORDS   831.446313509    -7.368765433   707.441744802
ATOM     93 2H5'  DT A   3     831.804  -7.627 709.163  1.00  0.00           H  
REMARK-SIMTK-COORDS   831.804141506    -7.627188184   709.162715111
ATOM     94  H3   DT A   3     826.673  -8.525 703.174  1.00  0.00           H  
REMARK-SIMTK-COORDS   826.673330186    -8.525233860   703.173989775
ATOM     95  H6   DT A   3     829.538  -9.992 706.761  1.00  0.00           H  
REMARK-SIMTK-COORDS   829.537531254    -9.991568488   706.761014726
ATOM     96  H71  DT A   3     829.862 -11.703 703.428  1.00  0.00           H  
REMARK-SIMTK-COORDS   829.862265103   -11.703480326   703.428008458
ATOM     97  H72  DT A   3     830.926 -11.129 704.735  1.00  0.00           H  
REMARK-SIMTK-COORDS   830.925816554   -11.128944414   704.734575255
ATOM     98  H73  DT A   3     829.629 -12.293 705.091  1.00  0.00           H  
REMARK-SIMTK-COORDS   829.628630279   -12.293238207   705.091084346
ATOM     99  P    DG A   4     826.379  -8.091 711.305  1.00  0.00           P  
REMARK-SIMTK-COORDS   826.379326680    -8.091170004   711.304523038
ATOM    100  OP1  DG A   4     826.594  -9.559 711.288  1.00  0.00           O  
REMARK-SIMTK-COORDS   826.593879829    -9.558886576   711.287670428
ATOM    101  OP2  DG A   4     825.903  -7.521 712.580  1.00  0.00           O  
REMARK-SIMTK-COORDS   825.902717326    -7.521222487   712.580144201
ATOM    102  O5'  DG A   4     825.390  -7.687 710.121  1.00  0.00           O  
REMARK-SIMTK-COORDS   825.389667660    -7.686746594   710.121359174
ATOM    103  O3'  DG A   4     821.592  -5.838 709.986  1.00  0.00           O  
REMARK-SIMTK-COORDS   821.592203052    -5.837805770   709.985648517
ATOM    104  C1'  DG A   4     822.889  -7.568 707.915  1.00  0.00           C  
REMARK-SIMTK-COORDS   822.889420384    -7.567521885   707.915231564
ATOM    105  C2'  DG A   4     822.607  -7.924 709.368  1.00  0.00           C  
REMARK-SIMTK-COORDS   822.606647063    -7.924377559   709.368423663
ATOM    106  C3'  DG A   4     822.801  -6.590 710.067  1.00  0.00           C  
REMARK-SIMTK-COORDS   822.801122733    -6.589635293   710.067248604
ATOM    107  C4'  DG A   4     823.935  -5.949 709.268  1.00  0.00           C  
REMARK-SIMTK-COORDS   823.935030984    -5.948622338   709.267684053
ATOM    108  C5'  DG A   4     825.340  -6.301 709.696  1.00  0.00           C  
REMARK-SIMTK-COORDS   825.339950471    -6.301096711   709.695533385
ATOM    109  O4'  DG A   4     823.727  -6.429 707.901  1.00  0.00           O  
REMARK-SIMTK-COORDS   823.727065067    -6.428575212   707.901488819
ATOM    110  N2   DG A   4     821.590  -8.410 702.873  1.00  0.00           N  
REMARK-SIMTK-COORDS   821.590449997    -8.409982512   702.872762623
ATOM    111  O6   DG A   4     824.845 -11.504 703.781  1.00  0.00           O  
REMARK-SIMTK-COORDS   824.845096838   -11.503602864   703.781024732
ATOM    112  C6   DG A   4     824.174 -10.577 704.236  1.00  0.00           C  
REMARK-SIMTK-COORDS   824.173773285   -10.577005004   704.236169866
ATOM    113  C5   DG A   4     824.187 -10.022 705.534  1.00  0.00           C  
REMARK-SIMTK-COORDS   824.187438060   -10.021812339   705.534386866
ATOM    114  N7   DG A   4     824.955 -10.360 706.652  1.00  0.00           N  
REMARK-SIMTK-COORDS   824.954508457   -10.359966924   706.652460424
ATOM    115  C8   DG A   4     824.557  -9.520 707.574  1.00  0.00           C  
REMARK-SIMTK-COORDS   824.557204849    -9.520418054   707.573829263
ATOM    116  N9   DG A   4     823.577  -8.646 707.155  1.00  0.00           N  
REMARK-SIMTK-COORDS   823.576950705    -8.646160501   707.154848901
ATOM    117  C4   DG A   4     823.341  -8.970 705.837  1.00  0.00           C  
REMARK-SIMTK-COORDS   823.340961120    -8.970276887   705.837230032
ATOM    118  N3   DG A   4     822.440  -8.361 705.023  1.00  0.00           N  
REMARK-SIMTK-COORDS   822.439821013    -8.360846712   705.023218749
ATOM    119  C2   DG A   4     822.422  -8.890 703.803  1.00  0.00           C  
REMARK-SIMTK-COORDS   822.421678843    -8.889750819   703.802628192
ATOM    120  N1   DG A   4     823.237  -9.931 703.410  1.00  0.00           N  
REMARK-SIMTK-COORDS   823.236654014    -9.931097739   703.410203597
ATOM    121  H1'  DG A   4     821.969  -7.313 707.389  1.00  0.00           H  
REMARK-SIMTK-COORDS   821.968974787    -7.313413096   707.389426823
ATOM    122 1H2'  DG A   4     821.595  -8.305 709.511  1.00  0.00           H  
REMARK-SIMTK-COORDS   821.594938443    -8.304525506   709.511438370
ATOM    123 2H2'  DG A   4     823.296  -8.677 709.751  1.00  0.00           H  
REMARK-SIMTK-COORDS   823.296300641    -8.677029312   709.750548356
ATOM    124  H3'  DG A   4     823.080  -6.713 711.114  1.00  0.00           H  
REMARK-SIMTK-COORDS   823.079624473    -6.712918784   711.114068532
ATOM    125  H4'  DG A   4     823.819  -4.869 709.364  1.00  0.00           H  
REMARK-SIMTK-COORDS   823.819383202    -4.869270645   709.363754400
ATOM    126 1H5'  DG A   4     826.019  -6.151 708.856  1.00  0.00           H  
REMARK-SIMTK-COORDS   826.018555667    -6.150851243   708.855789206
ATOM    127 2H5'  DG A   4     825.637  -5.653 710.519  1.00  0.00           H  
REMARK-SIMTK-COORDS   825.637307666    -5.652797321   710.518739070
ATOM    128  H21  DG A   4     820.955  -7.632 703.101  1.00  0.00           H  
REMARK-SIMTK-COORDS   820.954902765    -7.631937777   703.101225107
ATOM    129  H22  DG A   4     821.585  -8.818 701.926  1.00  0.00           H  
REMARK-SIMTK-COORDS   821.584812761    -8.818484579   701.926367207
ATOM    130  H8   DG A   4     824.966  -9.513 708.584  1.00  0.00           H  
REMARK-SIMTK-COORDS   824.966092907    -9.512623529   708.584359224
ATOM    131  H1   DG A   4     823.153 -10.260 702.437  1.00  0.00           H  
REMARK-SIMTK-COORDS   823.152733227   -10.260486619   702.437241487
ATOM    132  P    DT A   5     820.134  -6.830 710.759  1.00  0.00           P  
REMARK-SIMTK-COORDS   820.133918511    -6.830100189   710.758967101
ATOM    133  OP1  DT A   5     820.440  -8.114 711.436  1.00  0.00           O  
REMARK-SIMTK-COORDS   820.439679530    -8.113870588   711.436232012
ATOM    134  OP2  DT A   5     819.145  -5.964 711.432  1.00  0.00           O  
REMARK-SIMTK-COORDS   819.145115872    -5.964138183   711.431592664
ATOM    135  O5'  DT A   5     819.676  -7.118 709.258  1.00  0.00           O  
REMARK-SIMTK-COORDS   819.676468081    -7.117748210   709.258417628
ATOM    136  O3'  DT A   5     816.135  -6.364 707.081  1.00  0.00           O  
REMARK-SIMTK-COORDS   816.134604822    -6.364081716   707.081116669
ATOM    137  C1'  DT A   5     818.274  -8.377 706.507  1.00  0.00           C  
REMARK-SIMTK-COORDS   818.273992469    -8.377365012   706.506501265
ATOM    138  C2'  DT A   5     817.456  -8.241 707.784  1.00  0.00           C  
REMARK-SIMTK-COORDS   817.455664984    -8.241479526   707.784365210
ATOM    139  C3'  DT A   5     817.259  -6.737 707.875  1.00  0.00           C  
REMARK-SIMTK-COORDS   817.258576471    -6.737053115   707.875289865
ATOM    140  C4'  DT A   5     818.569  -6.187 707.316  1.00  0.00           C  
REMARK-SIMTK-COORDS   818.569401245    -6.186935991   707.315835163
ATOM    141  C5'  DT A   5     819.705  -6.030 708.299  1.00  0.00           C  
REMARK-SIMTK-COORDS   819.705369251    -6.030130853   708.299203780
ATOM    142  O4'  DT A   5     818.963  -7.161 706.297  1.00  0.00           O  
REMARK-SIMTK-COORDS   818.963217999    -7.161115804   706.297207137
ATOM    143  O4   DT A   5     821.992 -12.453 706.556  1.00  0.00           O  
REMARK-SIMTK-COORDS   821.991766446   -12.453153634   706.556087255
ATOM    144  C4   DT A   5     821.170 -11.530 706.596  1.00  0.00           C  
REMARK-SIMTK-COORDS   821.169533431   -11.529890398   706.595721405
ATOM    145  N3   DT A   5     820.430 -11.195 705.486  1.00  0.00           N  
REMARK-SIMTK-COORDS   820.430417111   -11.194715622   705.485911090
ATOM    146  C2   DT A   5     819.484 -10.194 705.397  1.00  0.00           C  
REMARK-SIMTK-COORDS   819.483705958   -10.194471890   705.396936544
ATOM    147  O2   DT A   5     818.875  -9.971 704.366  1.00  0.00           O  
REMARK-SIMTK-COORDS   818.874500358    -9.971067257   704.365673287
ATOM    148  N1   DT A   5     819.283  -9.469 706.553  1.00  0.00           N  
REMARK-SIMTK-COORDS   819.282619549    -9.468881085   706.553181864
ATOM    149  C6   DT A   5     819.978  -9.732 707.708  1.00  0.00           C  
REMARK-SIMTK-COORDS   819.977549179    -9.732494753   707.707764317
ATOM    150  C5   DT A   5     820.890 -10.722 707.759  1.00  0.00           C  
REMARK-SIMTK-COORDS   820.889627067   -10.721934396   707.759204764
ATOM    151  C7   DT A   5     821.679 -11.047 708.991  1.00  0.00           C  
REMARK-SIMTK-COORDS   821.678879966   -11.046547489   708.991402882
ATOM    152  H1'  DT A   5     817.627  -8.549 705.646  1.00  0.00           H  
REMARK-SIMTK-COORDS   817.626586699    -8.548883471   705.645861859
ATOM    153 1H2'  DT A   5     816.501  -8.765 707.723  1.00  0.00           H  
REMARK-SIMTK-COORDS   816.501339420    -8.764905937   707.723467658
ATOM    154 2H2'  DT A   5     817.985  -8.626 708.656  1.00  0.00           H  
REMARK-SIMTK-COORDS   817.984702970    -8.625832983   708.656161762
ATOM    155  H3'  DT A   5     817.100  -6.407 708.902  1.00  0.00           H  
REMARK-SIMTK-COORDS   817.100095128    -6.407234322   708.901799596
ATOM    156  H4'  DT A   5     818.350  -5.203 706.903  1.00  0.00           H  
REMARK-SIMTK-COORDS   818.349608266    -5.202797861   706.902767147
ATOM    157 1H5'  DT A   5     820.651  -6.041 707.758  1.00  0.00           H  
REMARK-SIMTK-COORDS   820.650615000    -6.041470775   707.758483076
ATOM    158 2H5'  DT A   5     819.599  -5.079 708.819  1.00  0.00           H  
REMARK-SIMTK-COORDS   819.599268532    -5.078985156   708.819074438
ATOM    159  H3   DT A   5     820.600 -11.748 704.634  1.00  0.00           H  
REMARK-SIMTK-COORDS   820.600453472   -11.748326378   704.634094345
ATOM    160  H6   DT A   5     819.788  -9.130 708.597  1.00  0.00           H  
REMARK-SIMTK-COORDS   819.788389864    -9.130028478   708.597123717
ATOM    161  H71  DT A   5     822.423 -11.809 708.758  1.00  0.00           H  
REMARK-SIMTK-COORDS   822.422827826   -11.809344701   708.758450110
ATOM    162  H72  DT A   5     822.181 -10.148 709.350  1.00  0.00           H  
REMARK-SIMTK-COORDS   822.180938641   -10.148038239   709.349973955
ATOM    163  H73  DT A   5     821.008 -11.420 709.766  1.00  0.00           H  
REMARK-SIMTK-COORDS   821.007961789   -11.419541048   709.765638379
ATOM    164  P    DA A   6     814.567  -7.225 707.513  1.00  0.00           P  
REMARK-SIMTK-COORDS   814.567299987    -7.225210892   707.512833898
ATOM    165  OP1  DA A   6     814.637  -8.062 708.734  1.00  0.00           O  
REMARK-SIMTK-COORDS   814.637112592    -8.062235238   708.734346667
ATOM    166  OP2  DA A   6     813.344  -6.413 707.354  1.00  0.00           O  
REMARK-SIMTK-COORDS   813.344248746    -6.412897445   707.354282567
ATOM    167  O5'  DA A   6     814.784  -8.144 706.228  1.00  0.00           O  
REMARK-SIMTK-COORDS   814.783747243    -8.143551610   706.228116844
ATOM    168  O3'  DA A   6     812.414  -9.060 702.851  1.00  0.00           O  
REMARK-SIMTK-COORDS   812.413836204    -9.060477591   702.850979238
ATOM    169  C1'  DA A   6     814.706 -10.615 703.986  1.00  0.00           C  
REMARK-SIMTK-COORDS   814.706047707   -10.614720231   703.986224690
ATOM    170  C2'  DA A   6     813.430 -10.198 704.705  1.00  0.00           C  
REMARK-SIMTK-COORDS   813.430018882   -10.198063077   704.704779666
ATOM    171  C3'  DA A   6     813.131  -8.853 704.065  1.00  0.00           C  
REMARK-SIMTK-COORDS   813.130574016    -8.852711254   704.065477512
ATOM    172  C4'  DA A   6     814.523  -8.273 703.823  1.00  0.00           C  
REMARK-SIMTK-COORDS   814.522829560    -8.273064188   703.823273511
ATOM    173  C5'  DA A   6     815.144  -7.514 704.972  1.00  0.00           C  
REMARK-SIMTK-COORDS   815.144171685    -7.513596621   704.971541763
ATOM    174  O4'  DA A   6     815.353  -9.443 703.531  1.00  0.00           O  
REMARK-SIMTK-COORDS   815.353085733    -9.443303847   703.531328605
ATOM    175  N6   DA A   6     818.819 -14.318 706.415  1.00  0.00           N  
REMARK-SIMTK-COORDS   818.819469333   -14.317829846   706.414869315
ATOM    176  C6   DA A   6     818.053 -13.854 705.414  1.00  0.00           C  
REMARK-SIMTK-COORDS   818.052899302   -13.854251347   705.413802203
ATOM    177  C5   DA A   6     817.158 -12.776 705.565  1.00  0.00           C  
REMARK-SIMTK-COORDS   817.158148175   -12.776120029   705.564561223
ATOM    178  N7   DA A   6     816.847 -11.966 706.642  1.00  0.00           N  
REMARK-SIMTK-COORDS   816.846821866   -11.966367021   706.642409540
ATOM    179  C8   DA A   6     815.953 -11.149 706.170  1.00  0.00           C  
REMARK-SIMTK-COORDS   815.953428306   -11.149336702   706.170365682
ATOM    180  N9   DA A   6     815.665 -11.357 704.848  1.00  0.00           N  
REMARK-SIMTK-COORDS   815.664901237   -11.357356875   704.848250052
ATOM    181  C4   DA A   6     816.450 -12.413 704.456  1.00  0.00           C  
REMARK-SIMTK-COORDS   816.449967224   -12.412824258   704.456274291
ATOM    182  N3   DA A   6     816.499 -12.972 703.233  1.00  0.00           N  
REMARK-SIMTK-COORDS   816.499407298   -12.972095644   703.233021171
ATOM    183  C2   DA A   6     817.362 -13.966 703.221  1.00  0.00           C  
REMARK-SIMTK-COORDS   817.362428163   -13.966462553   703.221426493
ATOM    184  N1   DA A   6     818.127 -14.432 704.205  1.00  0.00           N  
REMARK-SIMTK-COORDS   818.126887357   -14.432263575   704.205012050
ATOM    185  H1'  DA A   6     814.481 -11.233 703.117  1.00  0.00           H  
REMARK-SIMTK-COORDS   814.480571307   -11.232745682   703.117224152
ATOM    186 1H2'  DA A   6     812.615 -10.904 704.545  1.00  0.00           H  
REMARK-SIMTK-COORDS   812.614741728   -10.904194410   704.544571356
ATOM    187 2H2'  DA A   6     813.573 -10.103 705.781  1.00  0.00           H  
REMARK-SIMTK-COORDS   813.573481114   -10.102804953   705.781426534
ATOM    188  H3'  DA A   6     812.546  -8.208 704.723  1.00  0.00           H  
REMARK-SIMTK-COORDS   812.546392434    -8.207941893   704.723433705
ATOM    189  H4'  DA A   6     814.440  -7.589 702.979  1.00  0.00           H  
REMARK-SIMTK-COORDS   814.440163952    -7.588852374   702.979116185
ATOM    190 1H5'  DA A   6     816.228  -7.516 704.858  1.00  0.00           H  
REMARK-SIMTK-COORDS   816.227586880    -7.515553491   704.857503672
ATOM    191 2H5'  DA A   6     814.783  -6.487 704.959  1.00  0.00           H  
REMARK-SIMTK-COORDS   814.782666159    -6.486868651   704.958679802
ATOM    192  H61  DA A   6     819.457 -15.110 706.250  1.00  0.00           H  
REMARK-SIMTK-COORDS   819.456726897   -15.109741600   706.250347065
ATOM    193  H62  DA A   6     818.769 -13.881 707.346  1.00  0.00           H  
REMARK-SIMTK-COORDS   818.768657782   -13.880754196   707.345555654
ATOM    194  H8   DA A   6     815.480 -10.370 706.769  1.00  0.00           H  
REMARK-SIMTK-COORDS   815.479619826   -10.370484624   706.769232082
ATOM    195  H2   DA A   6     817.465 -14.481 702.268  1.00  0.00           H  
REMARK-SIMTK-COORDS   817.464968530   -14.481459429   702.268258779
ATOM    196  P    DT A   7     810.945  -9.899 702.951  1.00  0.00           P  
REMARK-SIMTK-COORDS   810.945263094    -9.898747545   702.951289070
ATOM    197  OP1  DT A   7     810.534 -10.175 704.349  1.00  0.00           O  
REMARK-SIMTK-COORDS   810.533677139   -10.174940400   704.349344329
ATOM    198  OP2  DT A   7     809.868  -9.484 702.031  1.00  0.00           O  
REMARK-SIMTK-COORDS   809.868133339    -9.483938799   702.030544157
ATOM    199  O5'  DT A   7     811.708 -11.169 702.362  1.00  0.00           O  
REMARK-SIMTK-COORDS   811.708017787   -11.169409290   702.361988632
ATOM    200  O3'  DT A   7     810.985 -13.773 699.113  1.00  0.00           O  
REMARK-SIMTK-COORDS   810.984784533   -13.772628851   699.113353599
ATOM    201  C1'  DT A   7     812.657 -14.262 701.547  1.00  0.00           C  
REMARK-SIMTK-COORDS   812.657214674   -14.261656492   701.547342381
ATOM    202  C2'  DT A   7     811.183 -13.881 701.504  1.00  0.00           C  
REMARK-SIMTK-COORDS   811.182585807   -13.881366965   701.503632177
ATOM    203  C3'  DT A   7     811.126 -12.974 700.286  1.00  0.00           C  
REMARK-SIMTK-COORDS   811.126003186   -12.973551881   700.285814382
ATOM    204  C4'  DT A   7     812.472 -12.253 700.335  1.00  0.00           C  
REMARK-SIMTK-COORDS   812.472003125   -12.252619614   700.335016309
ATOM    205  C5'  DT A   7     812.533 -11.002 701.181  1.00  0.00           C  
REMARK-SIMTK-COORDS   812.533123017   -11.002455579   701.180817257
ATOM    206  O4'  DT A   7     813.391 -13.243 700.897  1.00  0.00           O  
REMARK-SIMTK-COORDS   813.390867234   -13.243357240   700.897020495
ATOM    207  O4   DT A   7     814.741 -14.887 706.617  1.00  0.00           O  
REMARK-SIMTK-COORDS   814.741298211   -14.887463814   706.616988917
ATOM    208  C4   DT A   7     814.245 -14.707 705.498  1.00  0.00           C  
REMARK-SIMTK-COORDS   814.245405186   -14.706533686   705.498325699
ATOM    209  N3   DT A   7     814.591 -15.507 704.435  1.00  0.00           N  
REMARK-SIMTK-COORDS   814.591269152   -15.506601944   704.435036980
ATOM    210  C2   DT A   7     814.113 -15.414 703.144  1.00  0.00           C  
REMARK-SIMTK-COORDS   814.112891160   -15.414381724   703.143791098
ATOM    211  O2   DT A   7     814.478 -16.173 702.263  1.00  0.00           O  
REMARK-SIMTK-COORDS   814.478251838   -16.173370046   702.263454058
ATOM    212  N1   DT A   7     813.200 -14.404 702.924  1.00  0.00           N  
REMARK-SIMTK-COORDS   813.199648696   -14.403581771   702.924490719
ATOM    213  C6   DT A   7     812.798 -13.556 703.927  1.00  0.00           C  
REMARK-SIMTK-COORDS   812.797999854   -13.555701529   703.927115925
ATOM    214  C5   DT A   7     813.282 -13.680 705.178  1.00  0.00           C  
REMARK-SIMTK-COORDS   813.281525106   -13.680363084   705.177790075
ATOM    215  C7   DT A   7     812.881 -12.778 706.306  1.00  0.00           C  
REMARK-SIMTK-COORDS   812.880874869   -12.778171776   706.305680244
ATOM    216  H1'  DT A   7     812.834 -15.196 701.014  1.00  0.00           H  
REMARK-SIMTK-COORDS   812.834369819   -15.196147649   701.013867609
ATOM    217 1H2'  DT A   7     810.534 -14.749 701.384  1.00  0.00           H  
REMARK-SIMTK-COORDS   810.533765871   -14.749150255   701.383607795
ATOM    218 2H2'  DT A   7     810.865 -13.357 702.405  1.00  0.00           H  
REMARK-SIMTK-COORDS   810.864616269   -13.357093583   702.404559917
ATOM    219  H3'  DT A   7     810.299 -12.266 700.342  1.00  0.00           H  
REMARK-SIMTK-COORDS   810.298884488   -12.266192027   700.341811666
ATOM    220  H4'  DT A   7     812.720 -11.973 699.311  1.00  0.00           H  
REMARK-SIMTK-COORDS   812.719676667   -11.973291490   699.311250898
ATOM    221 1H5'  DT A   7     813.565 -10.820 701.476  1.00  0.00           H  
REMARK-SIMTK-COORDS   813.565489819   -10.820417150   701.475906730
ATOM    222 2H5'  DT A   7     812.171 -10.158 700.596  1.00  0.00           H  
REMARK-SIMTK-COORDS   812.171296091   -10.157592360   700.596447153
ATOM    223  H3   DT A   7     815.277 -16.252 704.623  1.00  0.00           H  
REMARK-SIMTK-COORDS   815.277019892   -16.251966299   704.622565379
ATOM    224  H6   DT A   7     812.077 -12.768 703.707  1.00  0.00           H  
REMARK-SIMTK-COORDS   812.076505415   -12.767973671   703.706576594
ATOM    225  H71  DT A   7     813.481 -13.007 707.187  1.00  0.00           H  
REMARK-SIMTK-COORDS   813.480747980   -13.006940441   707.187384360
ATOM    226  H72  DT A   7     813.042 -11.740 706.017  1.00  0.00           H  
REMARK-SIMTK-COORDS   813.042338389   -11.739690488   706.016818435
ATOM    227  H73  DT A   7     811.826 -12.930 706.536  1.00  0.00           H  
REMARK-SIMTK-COORDS   811.826058916   -12.929845837   706.536015399
ATOM    228  P    DA A   8     808.631 -14.580 699.038  1.00  0.00           P  
REMARK-SIMTK-COORDS   808.631473879   -14.580409772   699.037906436
ATOM    229  OP1  DA A   8     809.673 -13.531 698.936  1.00  0.00           O  
REMARK-SIMTK-COORDS   809.673425336   -13.530870778   698.936014033
ATOM    230  OP2  DA A   8     809.119 -15.974 699.079  1.00  0.00           O  
REMARK-SIMTK-COORDS   809.118732379   -15.973870641   699.079039882
ATOM    231  O5'  DA A   8     807.583 -14.403 697.851  1.00  0.00           O  
REMARK-SIMTK-COORDS   807.582795462   -14.403009072   697.850682965
ATOM    232  O3'  DA A   8     806.358 -16.856 694.634  1.00  0.00           O  
REMARK-SIMTK-COORDS   806.357900400   -16.856093530   694.634427576
ATOM    233  C1'  DA A   8     806.122 -13.884 694.895  1.00  0.00           C  
REMARK-SIMTK-COORDS   806.122337567   -13.883669409   694.894986591
ATOM    234  C2'  DA A   8     807.393 -14.718 694.980  1.00  0.00           C  
REMARK-SIMTK-COORDS   807.393153239   -14.717888468   694.980310029
ATOM    235  C3'  DA A   8     806.892 -15.994 695.636  1.00  0.00           C  
REMARK-SIMTK-COORDS   806.891985336   -15.993619393   695.635815435
ATOM    236  C4'  DA A   8     805.817 -15.485 696.594  1.00  0.00           C  
REMARK-SIMTK-COORDS   805.816819154   -15.484762311   696.593996603
ATOM    237  C5'  DA A   8     806.287 -15.047 697.961  1.00  0.00           C  
REMARK-SIMTK-COORDS   806.286958442   -15.046735927   697.960919768
ATOM    238  O4'  DA A   8     805.239 -14.329 695.904  1.00  0.00           O  
REMARK-SIMTK-COORDS   805.239104048   -14.329438509   695.904438651
ATOM    239  N6   DA A   8     806.124  -7.840 694.810  1.00  0.00           N  
REMARK-SIMTK-COORDS   806.124078240    -7.840128607   694.810224928
ATOM    240  C6   DA A   8     805.710  -9.054 694.410  1.00  0.00           C  
REMARK-SIMTK-COORDS   805.709990637    -9.053716960   694.409719292
ATOM    241  C5   DA A   8     806.223 -10.255 694.937  1.00  0.00           C  
REMARK-SIMTK-COORDS   806.222814945   -10.255488240   694.937385873
ATOM    242  N7   DA A   8     807.173 -10.517 695.908  1.00  0.00           N  
REMARK-SIMTK-COORDS   807.173468021   -10.517071412   695.908062942
ATOM    243  C8   DA A   8     807.216 -11.815 695.961  1.00  0.00           C  
REMARK-SIMTK-COORDS   807.216126566   -11.814739556   695.960538040
ATOM    244  N9   DA A   8     806.346 -12.427 695.099  1.00  0.00           N  
REMARK-SIMTK-COORDS   806.346165742   -12.426799962   695.098528629
ATOM    245  C4   DA A   8     805.701 -11.412 694.437  1.00  0.00           C  
REMARK-SIMTK-COORDS   805.700561248   -11.412349679   694.436659714
ATOM    246  N3   DA A   8     804.755 -11.541 693.487  1.00  0.00           N  
REMARK-SIMTK-COORDS   804.755441009   -11.540633125   693.486992355
ATOM    247  C2   DA A   8     804.363 -10.354 693.072  1.00  0.00           C  
REMARK-SIMTK-COORDS   804.362924102   -10.354315335   693.071919374
ATOM    248  N1   DA A   8     804.764  -9.148 693.462  1.00  0.00           N  
REMARK-SIMTK-COORDS   804.764452830    -9.147966958   693.462185022
ATOM    249  H1'  DA A   8     805.629 -14.021 693.933  1.00  0.00           H  
REMARK-SIMTK-COORDS   805.629197187   -14.021015988   693.932746765
ATOM    250 1H2'  DA A   8     807.824 -14.918 693.999  1.00  0.00           H  
REMARK-SIMTK-COORDS   807.823949015   -14.918387230   693.998892561
ATOM    251 2H2'  DA A   8     808.164 -14.238 695.584  1.00  0.00           H  
REMARK-SIMTK-COORDS   808.163783099   -14.237708687   695.583949820
ATOM    252  H3'  DA A   8     807.684 -16.515 696.176  1.00  0.00           H  
REMARK-SIMTK-COORDS   807.683766055   -16.514555913   696.175825098
ATOM    253  H4'  DA A   8     805.104 -16.297 696.733  1.00  0.00           H  
REMARK-SIMTK-COORDS   805.104096425   -16.297346836   696.732970338
ATOM    254 1H5'  DA A   8     805.565 -14.348 698.381  1.00  0.00           H  
REMARK-SIMTK-COORDS   805.564545146   -14.347857877   698.381021543
ATOM    255 2H5'  DA A   8     806.364 -15.918 698.609  1.00  0.00           H  
REMARK-SIMTK-COORDS   806.363852265   -15.918004974   698.608993519
ATOM    256  H61  DA A   8     805.716  -6.993 694.391  1.00  0.00           H  
REMARK-SIMTK-COORDS   805.715776026    -6.993037665   694.390683227
ATOM    257  H62  DA A   8     806.849  -7.759 695.536  1.00  0.00           H  
REMARK-SIMTK-COORDS   806.849449291    -7.758549530   695.536155843
ATOM    258  H8   DA A   8     807.880 -12.365 696.629  1.00  0.00           H  
REMARK-SIMTK-COORDS   807.880017985   -12.364619908   696.628838707
ATOM    259  H2   DA A   8     803.599 -10.363 692.297  1.00  0.00           H  
REMARK-SIMTK-COORDS   803.598709722   -10.362648076   692.297211722
ATOM    260  P    DT A   9     807.538 -17.303 693.331  1.00  0.00           P  
REMARK-SIMTK-COORDS   807.538072592   -17.302951939   693.330654777
ATOM    261  OP1  DT A   9     808.910 -16.824 693.627  1.00  0.00           O  
REMARK-SIMTK-COORDS   808.910127251   -16.823550189   693.627107095
ATOM    262  OP2  DT A   9     807.437 -18.664 692.766  1.00  0.00           O  
REMARK-SIMTK-COORDS   807.436843430   -18.663554602   692.766244422
ATOM    263  O5'  DT A   9     806.807 -16.259 692.372  1.00  0.00           O  
REMARK-SIMTK-COORDS   806.806715570   -16.258619327   692.372459964
ATOM    264  O3'  DT A   9     805.162 -16.502 688.488  1.00  0.00           O  
REMARK-SIMTK-COORDS   805.161894002   -16.502213303   688.488045982
ATOM    265  C1'  DT A   9     806.067 -14.065 689.971  1.00  0.00           C  
REMARK-SIMTK-COORDS   806.066561116   -14.064634559   689.971373080
ATOM    266  C2'  DT A   9     806.891 -15.303 689.644  1.00  0.00           C  
REMARK-SIMTK-COORDS   806.891323423   -15.302919022   689.643532072
ATOM    267  C3'  DT A   9     805.852 -16.408 689.732  1.00  0.00           C  
REMARK-SIMTK-COORDS   805.851611989   -16.408134720   689.732461234
ATOM    268  C4'  DT A   9     804.942 -15.930 690.863  1.00  0.00           C  
REMARK-SIMTK-COORDS   804.941659535   -15.930213643   690.862708099
ATOM    269  C5'  DT A   9     805.361 -16.304 692.265  1.00  0.00           C  
REMARK-SIMTK-COORDS   805.360927302   -16.303559054   692.265153372
ATOM    270  O4'  DT A   9     804.954 -14.472 690.743  1.00  0.00           O  
REMARK-SIMTK-COORDS   804.954366536   -14.471711059   690.743001190
ATOM    271  O4   DT A   9     808.760 -10.165 692.795  1.00  0.00           O  
REMARK-SIMTK-COORDS   808.760458138   -10.164817452   692.794615960
ATOM    272  C4   DT A   9     808.182 -11.076 692.190  1.00  0.00           C  
REMARK-SIMTK-COORDS   808.181831705   -11.075763014   692.190113988
ATOM    273  N3   DT A   9     807.273 -10.798 691.196  1.00  0.00           N  
REMARK-SIMTK-COORDS   807.273273284   -10.797756812   691.196359418
ATOM    274  C2   DT A   9     806.565 -11.715 690.447  1.00  0.00           C  
REMARK-SIMTK-COORDS   806.564861933   -11.714695786   690.446664629
ATOM    275  O2   DT A   9     805.778 -11.372 689.581  1.00  0.00           O  
REMARK-SIMTK-COORDS   805.778366264   -11.372336053   689.581355796
ATOM    276  N1   DT A   9     806.809 -13.038 690.750  1.00  0.00           N  
REMARK-SIMTK-COORDS   806.808763273   -13.038365473   690.750361347
ATOM    277  C6   DT A   9     807.698 -13.408 691.729  1.00  0.00           C  
REMARK-SIMTK-COORDS   807.698062601   -13.408445420   691.728966240
ATOM    278  C5   DT A   9     808.377 -12.485 692.436  1.00  0.00           C  
REMARK-SIMTK-COORDS   808.377105344   -12.485107307   692.435981574
ATOM    279  C7   DT A   9     809.354 -12.835 693.518  1.00  0.00           C  
REMARK-SIMTK-COORDS   809.353631005   -12.835474358   693.517760925
ATOM    280  H1'  DT A   9     805.690 -13.595 689.062  1.00  0.00           H  
REMARK-SIMTK-COORDS   805.690456048   -13.595185328   689.061749313
ATOM    281 1H2'  DT A   9     807.336 -15.254 688.649  1.00  0.00           H  
REMARK-SIMTK-COORDS   807.336014095   -15.253923208   688.649414063
ATOM    282 2H2'  DT A   9     807.700 -15.461 690.357  1.00  0.00           H  
REMARK-SIMTK-COORDS   807.700269551   -15.460748142   690.356507619
ATOM    283  H3'  DT A   9     806.300 -17.373 689.970  1.00  0.00           H  
REMARK-SIMTK-COORDS   806.300062772   -17.372561236   689.969932053
ATOM    284  H4'  DT A   9     803.958 -16.365 690.683  1.00  0.00           H  
REMARK-SIMTK-COORDS   803.958478918   -16.364561203   690.683375806
ATOM    285 1H5'  DT A   9     804.918 -15.601 692.970  1.00  0.00           H  
REMARK-SIMTK-COORDS   804.917694967   -15.601415591   692.969806944
ATOM    286 2H5'  DT A   9     805.007 -17.309 692.488  1.00  0.00           H  
REMARK-SIMTK-COORDS   805.007153154   -17.309205941   692.488131375
ATOM    287  H3   DT A   9     807.106  -9.803 690.990  1.00  0.00           H  
REMARK-SIMTK-COORDS   807.105583574    -9.802635719   690.989954061
ATOM    288  H6   DT A   9     807.856 -14.467 691.938  1.00  0.00           H  
REMARK-SIMTK-COORDS   807.856107618   -14.467316788   691.937581192
ATOM    289  H71  DT A   9     809.693 -11.925 694.013  1.00  0.00           H  
REMARK-SIMTK-COORDS   809.692988220   -11.924738565   694.012717484
ATOM    290  H72  DT A   9     808.872 -13.486 694.247  1.00  0.00           H  
REMARK-SIMTK-COORDS   808.871674046   -13.486422507   694.247102406
ATOM    291  H73  DT A   9     810.210 -13.351 693.082  1.00  0.00           H  
REMARK-SIMTK-COORDS   810.209665357   -13.351433481   693.082229789
ATOM    292  P    DG A  10     806.232 -16.758 686.860  1.00  0.00           P  
REMARK-SIMTK-COORDS   806.232089548   -16.758072863   686.859797157
ATOM    293  OP1  DG A  10     807.633 -17.043 687.255  1.00  0.00           O  
REMARK-SIMTK-COORDS   807.633246219   -17.043389859   687.254592286
ATOM    294  OP2  DG A  10     805.684 -17.590 685.771  1.00  0.00           O  
REMARK-SIMTK-COORDS   805.684083217   -17.590498474   685.770778027
ATOM    295  O5'  DG A  10     806.089 -15.213 686.492  1.00  0.00           O  
REMARK-SIMTK-COORDS   806.089464202   -15.213070798   686.491712075
ATOM    296  O3'  DG A  10     804.985 -13.130 682.985  1.00  0.00           O  
REMARK-SIMTK-COORDS   804.985149165   -13.130156803   682.984620033
ATOM    297  C1'  DG A  10     806.567 -12.126 685.319  1.00  0.00           C  
REMARK-SIMTK-COORDS   806.567231220   -12.126102073   685.319187973
ATOM    298  C2'  DG A  10     806.882 -13.331 684.443  1.00  0.00           C  
REMARK-SIMTK-COORDS   806.881872933   -13.331012678   684.442680685
ATOM    299  C3'  DG A  10     805.495 -13.850 684.105  1.00  0.00           C  
REMARK-SIMTK-COORDS   805.494503143   -13.849797062   684.105365063
ATOM    300  C4'  DG A  10     804.705 -13.565 685.382  1.00  0.00           C  
REMARK-SIMTK-COORDS   804.704534424   -13.564726086   685.382327460
ATOM    301  C5'  DG A  10     804.765 -14.623 686.459  1.00  0.00           C  
REMARK-SIMTK-COORDS   804.765068012   -14.622558266   686.458626101
ATOM    302  O4'  DG A  10     805.296 -12.332 685.903  1.00  0.00           O  
REMARK-SIMTK-COORDS   805.296132823   -12.332251035   685.903010266
ATOM    303  N2   DG A  10     807.938  -7.209 686.650  1.00  0.00           N  
REMARK-SIMTK-COORDS   807.937582896    -7.209409919   686.650289603
ATOM    304  O6   DG A  10     810.317  -9.903 689.492  1.00  0.00           O  
REMARK-SIMTK-COORDS   810.316515199    -9.902983540   689.491679272
ATOM    305  C6   DG A  10     809.504  -9.874 688.567  1.00  0.00           C  
REMARK-SIMTK-COORDS   809.504084483    -9.874329366   688.566719126
ATOM    306  C5   DG A  10     808.879 -10.949 687.898  1.00  0.00           C  
REMARK-SIMTK-COORDS   808.878657560   -10.949055830   687.897692078
ATOM    307  N7   DG A  10     809.001 -12.327 688.093  1.00  0.00           N  
REMARK-SIMTK-COORDS   809.001303752   -12.327392032   688.092579807
ATOM    308  C8   DG A  10     808.196 -12.845 687.201  1.00  0.00           C  
REMARK-SIMTK-COORDS   808.195549850   -12.845398002   687.201488642
ATOM    309  N9   DG A  10     807.544 -11.914 686.421  1.00  0.00           N  
REMARK-SIMTK-COORDS   807.544220660   -11.913777967   686.421345452
ATOM    310  C4   DG A  10     807.985 -10.690 686.874  1.00  0.00           C  
REMARK-SIMTK-COORDS   807.985196434   -10.689942192   686.873704120
ATOM    311  N3   DG A  10     807.603  -9.482 686.383  1.00  0.00           N  
REMARK-SIMTK-COORDS   807.602862832    -9.482029249   686.382949255
ATOM    312  C2   DG A  10     808.199  -8.470 687.008  1.00  0.00           C  
REMARK-SIMTK-COORDS   808.198647611    -8.470145781   687.008283042
ATOM    313  N1   DG A  10     809.093  -8.635 688.045  1.00  0.00           N  
REMARK-SIMTK-COORDS   809.093333294    -8.634634019   688.045137008
ATOM    314  H1'  DG A  10     806.520 -11.213 684.725  1.00  0.00           H  
REMARK-SIMTK-COORDS   806.519635780   -11.213187047   684.725401117
ATOM    315 1H2'  DG A  10     807.433 -13.055 683.543  1.00  0.00           H  
REMARK-SIMTK-COORDS   807.432972911   -13.055376214   683.543329055
ATOM    316 2H2'  DG A  10     807.470 -14.083 684.969  1.00  0.00           H  
REMARK-SIMTK-COORDS   807.469796216   -14.082638665   684.969492404
ATOM    317  H3'  DG A  10     805.501 -14.916 683.877  1.00  0.00           H  
REMARK-SIMTK-COORDS   805.500884886   -14.915874570   683.877259782
ATOM    318  H4'  DG A  10     803.661 -13.448 685.090  1.00  0.00           H  
REMARK-SIMTK-COORDS   803.661304381   -13.447683117   685.089793667
ATOM    319 1H5'  DG A  10     804.543 -14.166 687.423  1.00  0.00           H  
REMARK-SIMTK-COORDS   804.543015554   -14.165569992   687.423044798
ATOM    320 2H5'  DG A  10     804.025 -15.393 686.246  1.00  0.00           H  
REMARK-SIMTK-COORDS   804.024567227   -15.392644457   686.246477932
ATOM    321  H21  DG A  10     807.278  -7.017 685.883  1.00  0.00           H  
REMARK-SIMTK-COORDS   807.277938978    -7.017411303   685.882516569
ATOM    322  H22  DG A  10     808.396  -6.428 687.142  1.00  0.00           H  
REMARK-SIMTK-COORDS   808.396415180    -6.428404720   687.142299578
ATOM    323  H8   DG A  10     808.051 -13.920 687.086  1.00  0.00           H  
REMARK-SIMTK-COORDS   808.051462269   -13.919841982   687.086467332
ATOM    324  H1   DG A  10     809.491  -7.784 688.470  1.00  0.00           H  
REMARK-SIMTK-COORDS   809.490616915    -7.784022030   688.470366321
ATOM    325  P    DA A  11     806.255 -13.350 681.501  1.00  0.00           P  
REMARK-SIMTK-COORDS   806.254800157   -13.350307656   681.501199084
ATOM    326  OP1  DA A  11     807.406 -14.271 681.658  1.00  0.00           O  
REMARK-SIMTK-COORDS   807.406317744   -14.270557284   681.658440512
ATOM    327  OP2  DA A  11     805.563 -13.396 680.197  1.00  0.00           O  
REMARK-SIMTK-COORDS   805.563402655   -13.396201599   680.197086651
ATOM    328  O5'  DA A  11     806.720 -11.860 681.821  1.00  0.00           O  
REMARK-SIMTK-COORDS   806.720241279   -11.859698556   681.820802080
ATOM    329  O3'  DA A  11     806.828  -8.280 679.576  1.00  0.00           O  
REMARK-SIMTK-COORDS   806.827601446    -8.280442806   679.575876230
ATOM    330  C1'  DA A  11     808.404  -8.985 682.021  1.00  0.00           C  
REMARK-SIMTK-COORDS   808.403745721    -8.984883895   682.020915693
ATOM    331  C2'  DA A  11     808.355  -9.749 680.705  1.00  0.00           C  
REMARK-SIMTK-COORDS   808.355019961    -9.748756736   680.704747739
ATOM    332  C3'  DA A  11     806.919  -9.527 680.262  1.00  0.00           C  
REMARK-SIMTK-COORDS   806.918760510    -9.526653793   680.261831187
ATOM    333  C4'  DA A  11     806.152  -9.517 681.583  1.00  0.00           C  
REMARK-SIMTK-COORDS   806.152352460    -9.516818498   681.583024196
ATOM    334  C5'  DA A  11     805.710 -10.860 682.114  1.00  0.00           C  
REMARK-SIMTK-COORDS   805.710175339   -10.859927201   682.113981263
ATOM    335  O4'  DA A  11     807.090  -8.921 682.537  1.00  0.00           O  
REMARK-SIMTK-COORDS   807.089553817    -8.920912391   682.537260816
ATOM    336  N6   DA A  11     812.216 -10.352 686.507  1.00  0.00           N  
REMARK-SIMTK-COORDS   812.216177679   -10.351726017   686.507415239
ATOM    337  C6   DA A  11     811.557  -9.506 685.698  1.00  0.00           C  
REMARK-SIMTK-COORDS   811.556920413    -9.506404033   685.697797675
ATOM    338  C5   DA A  11     810.672  -9.938 684.690  1.00  0.00           C  
REMARK-SIMTK-COORDS   810.671647560    -9.937968171   684.689968636
ATOM    339  N7   DA A  11     810.257 -11.196 684.289  1.00  0.00           N  
REMARK-SIMTK-COORDS   810.257311678   -11.195581711   684.288577355
ATOM    340  C8   DA A  11     809.434 -10.955 683.313  1.00  0.00           C  
REMARK-SIMTK-COORDS   809.433736156   -10.955402878   683.312588888
ATOM    341  N9   DA A  11     809.266  -9.622 683.053  1.00  0.00           N  
REMARK-SIMTK-COORDS   809.266359343    -9.621642785   683.052629247
ATOM    342  C4   DA A  11     810.069  -8.963 683.950  1.00  0.00           C  
REMARK-SIMTK-COORDS   810.069488941    -8.962672003   683.949694104
ATOM    343  N3   DA A  11     810.230  -7.631 684.064  1.00  0.00           N  
REMARK-SIMTK-COORDS   810.229888187    -7.631196425   684.063807498
ATOM    344  C2   DA A  11     811.081  -7.356 685.031  1.00  0.00           C  
REMARK-SIMTK-COORDS   811.080509050    -7.356147964   685.030501603
ATOM    345  N1   DA A  11     811.737  -8.184 685.838  1.00  0.00           N  
REMARK-SIMTK-COORDS   811.736875774    -8.184051547   685.838318030
ATOM    346  H1'  DA A  11     808.754  -7.964 681.867  1.00  0.00           H  
REMARK-SIMTK-COORDS   808.754090492    -7.964316375   681.867105820
ATOM    347 1H2'  DA A  11     809.062  -9.358 679.972  1.00  0.00           H  
REMARK-SIMTK-COORDS   809.061583389    -9.357570788   679.972145066
ATOM    348 2H2'  DA A  11     808.571 -10.810 680.834  1.00  0.00           H  
REMARK-SIMTK-COORDS   808.571137754   -10.809657988   680.833610586
ATOM    349  H3'  DA A  11     806.564 -10.325 679.609  1.00  0.00           H  
REMARK-SIMTK-COORDS   806.563883354   -10.324912838   679.608572662
ATOM    350  H4'  DA A  11     805.260  -8.911 681.429  1.00  0.00           H  
REMARK-SIMTK-COORDS   805.259782804    -8.910976563   681.428570454
ATOM    351 1H5'  DA A  11     805.566 -10.789 683.191  1.00  0.00           H  
REMARK-SIMTK-COORDS   805.565816162   -10.789060202   683.191448337
ATOM    352 2H5'  DA A  11     804.770 -11.139 681.642  1.00  0.00           H  
REMARK-SIMTK-COORDS   804.769623498   -11.139070478   681.642321148
ATOM    353  H61  DA A  11     812.852  -9.983 687.228  1.00  0.00           H  
REMARK-SIMTK-COORDS   812.852443103    -9.982687893   687.228016497
ATOM    354  H62  DA A  11     812.085 -11.368 686.406  1.00  0.00           H  
REMARK-SIMTK-COORDS   812.084534176   -11.367709222   686.406211899
ATOM    355  H8   DA A  11     808.923 -11.741 682.755  1.00  0.00           H  
REMARK-SIMTK-COORDS   808.922578403   -11.740930371   682.754547393
ATOM    356  H2   DA A  11     811.274  -6.297 685.192  1.00  0.00           H  
REMARK-SIMTK-COORDS   811.274016820    -6.297456114   685.191719809
ATOM    357  P    DA A  12     808.030  -8.152 678.053  1.00  0.00           P  
REMARK-SIMTK-COORDS   808.029744872    -8.152227527   678.052790391
ATOM    358  OP1  DA A  12     808.743  -9.407 677.715  1.00  0.00           O  
REMARK-SIMTK-COORDS   808.743327837    -9.406857513   677.714737212
ATOM    359  OP2  DA A  12     807.512  -7.375 676.909  1.00  0.00           O  
REMARK-SIMTK-COORDS   807.511509371    -7.374529147   676.909346822
ATOM    360  O5'  DA A  12     808.969  -7.235 678.956  1.00  0.00           O  
REMARK-SIMTK-COORDS   808.969478343    -7.235127878   678.956408805
ATOM    361  O3'  DA A  12     810.610  -3.368 678.491  1.00  0.00           O  
REMARK-SIMTK-COORDS   810.610449213    -3.368241625   678.490903378
ATOM    362  C1'  DA A  12     811.553  -5.582 680.272  1.00  0.00           C  
REMARK-SIMTK-COORDS   811.553085399    -5.581649861   680.271618683
ATOM    363  C2'  DA A  12     811.369  -5.630 678.761  1.00  0.00           C  
REMARK-SIMTK-COORDS   811.369239057    -5.629790993   678.760970825
ATOM    364  C3'  DA A  12     810.168  -4.722 678.558  1.00  0.00           C  
REMARK-SIMTK-COORDS   810.168172685    -4.721658382   678.558287009
ATOM    365  C4'  DA A  12     809.323  -4.992 679.801  1.00  0.00           C  
REMARK-SIMTK-COORDS   809.322624689    -4.992410649   679.801175095
ATOM    366  C5'  DA A  12     808.368  -6.160 679.724  1.00  0.00           C  
REMARK-SIMTK-COORDS   808.368007767    -6.160353245   679.723756596
ATOM    367  O4'  DA A  12     810.306  -5.259 680.853  1.00  0.00           O  
REMARK-SIMTK-COORDS   810.305708769    -5.259359696   680.852983965
ATOM    368  N6   DA A  12     814.107 -10.048 683.444  1.00  0.00           N  
REMARK-SIMTK-COORDS   814.107238516   -10.047632227   683.443822392
ATOM    369  C6   DA A  12     813.891  -8.759 683.130  1.00  0.00           C  
REMARK-SIMTK-COORDS   813.890962096    -8.759479299   683.129885223
ATOM    370  C5   DA A  12     813.021  -8.354 682.098  1.00  0.00           C  
REMARK-SIMTK-COORDS   813.021465550    -8.353672503   682.097910610
ATOM    371  N7   DA A  12     812.223  -9.063 681.219  1.00  0.00           N  
REMARK-SIMTK-COORDS   812.222552787    -9.063022650   681.218739543
ATOM    372  C8   DA A  12     811.651  -8.141 680.503  1.00  0.00           C  
REMARK-SIMTK-COORDS   811.651448768    -8.140721810   680.503395318
ATOM    373  N9   DA A  12     812.010  -6.869 680.862  1.00  0.00           N  
REMARK-SIMTK-COORDS   812.009950742    -6.868891328   680.861771600
ATOM    374  C4   DA A  12     812.898  -7.009 681.899  1.00  0.00           C  
REMARK-SIMTK-COORDS   812.898014281    -7.009445385   681.898869815
ATOM    375  N3   DA A  12     813.519  -6.022 682.570  1.00  0.00           N  
REMARK-SIMTK-COORDS   813.519318802    -6.021714064   682.569648862
ATOM    376  C2   DA A  12     814.304  -6.526 683.499  1.00  0.00           C  
REMARK-SIMTK-COORDS   814.304102091    -6.525884254   683.498967219
ATOM    377  N1   DA A  12     814.524  -7.798 683.819  1.00  0.00           N  
REMARK-SIMTK-COORDS   814.524239515    -7.797846004   683.819063803
ATOM    378  H1'  DA A  12     812.265  -4.806 680.554  1.00  0.00           H  
REMARK-SIMTK-COORDS   812.265282230    -4.806261215   680.553585210
ATOM    379 1H2'  DA A  12     812.243  -5.258 678.225  1.00  0.00           H  
REMARK-SIMTK-COORDS   812.243112936    -5.258124874   678.225084887
ATOM    380 2H2'  DA A  12     811.169  -6.639 678.400  1.00  0.00           H  
REMARK-SIMTK-COORDS   811.169115679    -6.639086028   678.400279589
ATOM    381  H3'  DA A  12     809.618  -4.967 677.649  1.00  0.00           H  
REMARK-SIMTK-COORDS   809.618284073    -4.967278054   677.648784127
ATOM    382  H4'  DA A  12     808.734  -4.094 679.987  1.00  0.00           H  
REMARK-SIMTK-COORDS   808.733816298    -4.094481220   679.987208477
ATOM    383 1H5'  DA A  12     808.146  -6.509 680.732  1.00  0.00           H  
REMARK-SIMTK-COORDS   808.146071162    -6.508757297   680.731802111
ATOM    384 2H5'  DA A  12     807.446  -5.838 679.243  1.00  0.00           H  
REMARK-SIMTK-COORDS   807.446064447    -5.837628342   679.243245250
ATOM    385  H61  DA A  12     814.754 -10.289 684.208  1.00  0.00           H  
REMARK-SIMTK-COORDS   814.754003189   -10.289223123   684.207771536
ATOM    386  H62  DA A  12     813.626 -10.792 682.920  1.00  0.00           H  
REMARK-SIMTK-COORDS   813.626089723   -10.791829294   682.919932552
ATOM    387  H8   DA A  12     810.952  -8.358 679.696  1.00  0.00           H  
REMARK-SIMTK-COORDS   810.951508181    -8.358251930   679.695614517
ATOM    388  H2   DA A  12     814.852  -5.795 684.091  1.00  0.00           H  
REMARK-SIMTK-COORDS   814.851687656    -5.795259525   684.091084230
ATOM    389  P    DG A  13     811.921  -2.873 677.222  1.00  0.00           P  
REMARK-SIMTK-COORDS   811.920942941    -2.873381451   677.222174911
ATOM    390  OP1  DG A  13     812.153  -4.011 676.299  1.00  0.00           O  
REMARK-SIMTK-COORDS   812.153477596    -4.011064332   676.299074539
ATOM    391  OP2  DG A  13     811.848  -1.538 676.598  1.00  0.00           O  
REMARK-SIMTK-COORDS   811.848180308    -1.537650945   676.597886826
ATOM    392  O5'  DG A  13     813.033  -2.883 678.365  1.00  0.00           O  
REMARK-SIMTK-COORDS   813.032732286    -2.882786453   678.365282955
ATOM    393  O3'  DG A  13     816.021  -0.145 679.564  1.00  0.00           O  
REMARK-SIMTK-COORDS   816.020557920    -0.145386007   679.564146492
ATOM    394  C1'  DG A  13     815.891  -3.092 680.074  1.00  0.00           C  
REMARK-SIMTK-COORDS   815.890872683    -3.092349191   680.073956981
ATOM    395  C2'  DG A  13     815.860  -2.389 678.724  1.00  0.00           C  
REMARK-SIMTK-COORDS   815.860421723    -2.388606543   678.723811424
ATOM    396  C3'  DG A  13     815.106  -1.110 679.048  1.00  0.00           C  
REMARK-SIMTK-COORDS   815.106249749    -1.110484461   679.048376636
ATOM    397  C4'  DG A  13     814.096  -1.569 680.100  1.00  0.00           C  
REMARK-SIMTK-COORDS   814.096069688    -1.568774375   680.099783121
ATOM    398  C5'  DG A  13     812.792  -2.126 679.579  1.00  0.00           C  
REMARK-SIMTK-COORDS   812.792458751    -2.126184959   679.579221918
ATOM    399  O4'  DG A  13     814.796  -2.622 680.835  1.00  0.00           O  
REMARK-SIMTK-COORDS   814.795796840    -2.622397139   680.834871540
ATOM    400  N2   DG A  13     818.692  -6.111 683.370  1.00  0.00           N  
REMARK-SIMTK-COORDS   818.692378149    -6.110744893   683.370077657
ATOM    401  O6   DG A  13     816.354  -9.068 680.768  1.00  0.00           O  
REMARK-SIMTK-COORDS   816.354151597    -9.068413424   680.767569933
ATOM    402  C6   DG A  13     816.579  -7.880 680.997  1.00  0.00           C  
REMARK-SIMTK-COORDS   816.578997913    -7.879546408   680.996601265
ATOM    403  C5   DG A  13     816.054  -6.735 680.357  1.00  0.00           C  
REMARK-SIMTK-COORDS   816.054274393    -6.735130893   680.357248970
ATOM    404  N7   DG A  13     815.145  -6.628 679.301  1.00  0.00           N  
REMARK-SIMTK-COORDS   815.145274771    -6.628436051   679.301232920
ATOM    405  C8   DG A  13     815.018  -5.339 679.123  1.00  0.00           C  
REMARK-SIMTK-COORDS   815.017541147    -5.338598830   679.123421034
ATOM    406  N9   DG A  13     815.778  -4.573 679.982  1.00  0.00           N  
REMARK-SIMTK-COORDS   815.777796651    -4.573256053   679.981926131
ATOM    407  C4   DG A  13     816.445  -5.477 680.779  1.00  0.00           C  
REMARK-SIMTK-COORDS   816.444982541    -5.476789318   680.779016231
ATOM    408  N3   DG A  13     817.316  -5.161 681.773  1.00  0.00           N  
REMARK-SIMTK-COORDS   817.316216523    -5.160765027   681.772571965
ATOM    409  C2   DG A  13     817.816  -6.240 682.369  1.00  0.00           C  
REMARK-SIMTK-COORDS   817.816425568    -6.239565540   682.369137440
ATOM    410  N1   DG A  13     817.476  -7.530 682.022  1.00  0.00           N  
REMARK-SIMTK-COORDS   817.475938977    -7.530320935   682.021856013
ATOM    411  H1'  DG A  13     816.805  -2.854 680.618  1.00  0.00           H  
REMARK-SIMTK-COORDS   816.804689535    -2.853509874   680.618159647
ATOM    412 1H2'  DG A  13     816.861  -2.175 678.346  1.00  0.00           H  
REMARK-SIMTK-COORDS   816.860612709    -2.175262823   678.346157549
ATOM    413 2H2'  DG A  13     815.342  -2.974 677.965  1.00  0.00           H  
REMARK-SIMTK-COORDS   815.341732006    -2.974000423   677.964600660
ATOM    414  H3'  DG A  13     814.603  -0.699 678.173  1.00  0.00           H  
REMARK-SIMTK-COORDS   814.602876877    -0.699251162   678.173107006
ATOM    415  H4'  DG A  13     813.864  -0.700 680.715  1.00  0.00           H  
REMARK-SIMTK-COORDS   813.863730739    -0.700115438   680.715456950
ATOM    416 1H5'  DG A  13     812.353  -2.776 680.336  1.00  0.00           H  
REMARK-SIMTK-COORDS   812.353258164    -2.776461148   680.335854407
ATOM    417 2H5'  DG A  13     812.109  -1.304 679.371  1.00  0.00           H  
REMARK-SIMTK-COORDS   812.108909544    -1.304205155   679.370677717
ATOM    418  H21  DG A  13     818.989  -5.173 683.679  1.00  0.00           H  
REMARK-SIMTK-COORDS   818.988753275    -5.173479514   683.678564923
ATOM    419  H22  DG A  13     819.072  -6.949 683.834  1.00  0.00           H  
REMARK-SIMTK-COORDS   819.072020682    -6.949408594   683.833849954
ATOM    420  H8   DG A  13     814.366  -4.907 678.363  1.00  0.00           H  
REMARK-SIMTK-COORDS   814.366334255    -4.906918924   678.363155921
ATOM    421  H1   DG A  13     817.912  -8.297 682.555  1.00  0.00           H  
REMARK-SIMTK-COORDS   817.911738754    -8.297248645   682.554862056
ATOM    422  P    DC A  14     817.205   0.092 678.284  1.00  0.00           P  
REMARK-SIMTK-COORDS   817.205495622     0.092002123   678.284082866
ATOM    423  OP1  DC A  14     817.122  -0.556 676.953  1.00  0.00           O  
REMARK-SIMTK-COORDS   817.121810534    -0.555938148   676.952530685
ATOM    424  OP2  DC A  14     817.638   1.503 678.290  1.00  0.00           O  
REMARK-SIMTK-COORDS   817.638476520     1.502966616   678.290226252
ATOM    425  O5'  DC A  14     818.148  -0.773 679.236  1.00  0.00           O  
REMARK-SIMTK-COORDS   818.148170732    -0.772854135   679.236026294
ATOM    426  O3'  DC A  14     821.765   0.016 681.274  1.00  0.00           O  
REMARK-SIMTK-COORDS   821.765476862     0.015951207   681.274350973
ATOM    427  C1'  DC A  14     820.613  -2.636 680.497  1.00  0.00           C  
REMARK-SIMTK-COORDS   820.612670758    -2.635563860   680.496544482
ATOM    428  C2'  DC A  14     820.936  -1.465 679.576  1.00  0.00           C  
REMARK-SIMTK-COORDS   820.936183739    -1.465327701   679.576268609
ATOM    429  C3'  DC A  14     820.629  -0.270 680.463  1.00  0.00           C  
REMARK-SIMTK-COORDS   820.628718542    -0.270180588   680.462818400
ATOM    430  C4'  DC A  14     819.437  -0.756 681.287  1.00  0.00           C  
REMARK-SIMTK-COORDS   819.437192807    -0.755679384   681.286540649
ATOM    431  C5'  DC A  14     818.072  -0.565 680.670  1.00  0.00           C  
REMARK-SIMTK-COORDS   818.072021337    -0.565018514   680.669690350
ATOM    432  O4'  DC A  14     819.677  -2.189 681.458  1.00  0.00           O  
REMARK-SIMTK-COORDS   819.677286617    -2.188901835   681.457611881
ATOM    433  N4   DC A  14     818.504  -7.093 678.008  1.00  0.00           N  
REMARK-SIMTK-COORDS   818.503664109    -7.092869852   678.008028007
ATOM    434  C4   DC A  14     818.992  -6.007 678.584  1.00  0.00           C  
REMARK-SIMTK-COORDS   818.991834710    -6.006773435   678.583764959
ATOM    435  N3   DC A  14     819.863  -6.157 679.589  1.00  0.00           N  
REMARK-SIMTK-COORDS   819.862986105    -6.157281130   679.589415834
ATOM    436  C2   DC A  14     820.392  -5.078 680.218  1.00  0.00           C  
REMARK-SIMTK-COORDS   820.392474950    -5.077887759   680.218339925
ATOM    437  O2   DC A  14     821.199  -5.185 681.149  1.00  0.00           O  
REMARK-SIMTK-COORDS   821.199232519    -5.184967770   681.149174549
ATOM    438  N1   DC A  14     820.020  -3.805 679.794  1.00  0.00           N  
REMARK-SIMTK-COORDS   820.019787741    -3.804729305   679.794155068
ATOM    439  C6   DC A  14     819.139  -3.642 678.774  1.00  0.00           C  
REMARK-SIMTK-COORDS   819.139260182    -3.641843020   678.773846156
ATOM    440  C5   DC A  14     818.596  -4.709 678.127  1.00  0.00           C  
REMARK-SIMTK-COORDS   818.596435925    -4.709049218   678.126904306
ATOM    441  H1'  DC A  14     821.504  -2.973 681.026  1.00  0.00           H  
REMARK-SIMTK-COORDS   821.503876256    -2.973377622   681.026100545
ATOM    442 1H2'  DC A  14     821.979  -1.466 679.257  1.00  0.00           H  
REMARK-SIMTK-COORDS   821.979002528    -1.465687117   679.256983712
ATOM    443 2H2'  DC A  14     820.319  -1.463 678.678  1.00  0.00           H  
REMARK-SIMTK-COORDS   820.318590216    -1.463277985   678.677923999
ATOM    444  H3'  DC A  14     820.369   0.614 679.880  1.00  0.00           H  
REMARK-SIMTK-COORDS   820.368636658     0.613884904   679.880479480
ATOM    445  H4'  DC A  14     819.457  -0.205 682.228  1.00  0.00           H  
REMARK-SIMTK-COORDS   819.456602546    -0.205027279   682.227615312
ATOM    446 1H5'  DC A  14     817.377  -1.281 681.109  1.00  0.00           H  
REMARK-SIMTK-COORDS   817.377344773    -1.280677409   681.108531799
ATOM    447 2H5'  DC A  14     817.723   0.447 680.877  1.00  0.00           H  
REMARK-SIMTK-COORDS   817.723424264     0.446752001   680.877002928
ATOM    448  H41  DC A  14     817.831  -7.007 677.232  1.00  0.00           H  
REMARK-SIMTK-COORDS   817.830974462    -7.007225109   677.231758327
ATOM    449  H42  DC A  14     818.793  -8.025 678.336  1.00  0.00           H  
REMARK-SIMTK-COORDS   818.793332101    -8.025094453   678.336202882
ATOM    450  H6   DC A  14     818.859  -2.635 678.466  1.00  0.00           H  
REMARK-SIMTK-COORDS   818.858931494    -2.634767276   678.465522828
ATOM    451  H5   DC A  14     817.896  -4.584 677.301  1.00  0.00           H  
REMARK-SIMTK-COORDS   817.896465337    -4.583981220   677.301364378
ATOM    452  P    DC A  15     823.189   0.336 680.391  1.00  0.00           P  
REMARK-SIMTK-COORDS   823.189288817     0.336077826   680.390985291
ATOM    453  OP1  DC A  15     823.004   0.427 678.922  1.00  0.00           O  
REMARK-SIMTK-COORDS   823.003770504     0.426697035   678.922233401
ATOM    454  OP2  DC A  15     824.084   1.344 680.993  1.00  0.00           O  
REMARK-SIMTK-COORDS   824.084377604     1.343549590   680.992772385
ATOM    455  O5'  DC A  15     823.683  -1.131 680.773  1.00  0.00           O  
REMARK-SIMTK-COORDS   823.682983051    -1.131202764   680.773297562
ATOM    456  O3'  DC A  15     827.152  -2.658 682.643  1.00  0.00           O  
REMARK-SIMTK-COORDS   827.152050843    -2.658298850   682.642904794
ATOM    457  C1'  DC A  15     825.222  -4.091 680.858  1.00  0.00           C  
REMARK-SIMTK-COORDS   825.221618066    -4.090562859   680.857820453
ATOM    458  C2'  DC A  15     826.013  -2.829 680.536  1.00  0.00           C  
REMARK-SIMTK-COORDS   826.013010713    -2.829139742   680.536059054
ATOM    459  C3'  DC A  15     826.064  -2.134 681.886  1.00  0.00           C  
REMARK-SIMTK-COORDS   826.063745444    -2.133511888   681.886025674
ATOM    460  C4'  DC A  15     824.710  -2.484 682.500  1.00  0.00           C  
REMARK-SIMTK-COORDS   824.709555878    -2.484209777   682.500145053
ATOM    461  C5'  DC A  15     823.557  -1.574 682.149  1.00  0.00           C  
REMARK-SIMTK-COORDS   823.556940337    -1.573868629   682.148996354
ATOM    462  O4'  DC A  15     824.419  -3.825 681.991  1.00  0.00           O  
REMARK-SIMTK-COORDS   824.419020092    -3.824742984   681.990638746
ATOM    463  N4   DC A  15     821.922  -5.911 676.820  1.00  0.00           N  
REMARK-SIMTK-COORDS   821.921780338    -5.910806020   676.819753365
ATOM    464  C4   DC A  15     822.705  -5.445 677.779  1.00  0.00           C  
REMARK-SIMTK-COORDS   822.704559209    -5.444586980   677.778547423
ATOM    465  N3   DC A  15     823.376  -6.323 678.535  1.00  0.00           N  
REMARK-SIMTK-COORDS   823.375636970    -6.322649110   678.534558359
ATOM    466  C2   DC A  15     824.190  -5.900 679.534  1.00  0.00           C  
REMARK-SIMTK-COORDS   824.189908587    -5.900169876   679.534291838
ATOM    467  O2   DC A  15     824.823  -6.687 680.248  1.00  0.00           O  
REMARK-SIMTK-COORDS   824.822679219    -6.686515629   680.248461764
ATOM    468  N1   DC A  15     824.323  -4.532 679.758  1.00  0.00           N  
REMARK-SIMTK-COORDS   824.323442091    -4.531952647   679.757700472
ATOM    469  C6   DC A  15     823.649  -3.634 678.995  1.00  0.00           C  
REMARK-SIMTK-COORDS   823.649230859    -3.633868689   678.994958433
ATOM    470  C5   DC A  15     822.828  -4.034 677.986  1.00  0.00           C  
REMARK-SIMTK-COORDS   822.828363202    -4.033597154   677.985743667
ATOM    471  H1'  DC A  15     825.888  -4.917 681.104  1.00  0.00           H  
REMARK-SIMTK-COORDS   825.888454513    -4.917186766   681.104431623
ATOM    472 1H2'  DC A  15     827.014  -3.052 680.166  1.00  0.00           H  
REMARK-SIMTK-COORDS   827.014328554    -3.051781739   680.165644253
ATOM    473 2H2'  DC A  15     825.517  -2.210 679.788  1.00  0.00           H  
REMARK-SIMTK-COORDS   825.517269671    -2.209992982   679.788163936
ATOM    474  H3'  DC A  15     826.181  -1.054 681.785  1.00  0.00           H  
REMARK-SIMTK-COORDS   826.180837666    -1.054425157   681.785059155
ATOM    475  H4'  DC A  15     824.836  -2.458 683.583  1.00  0.00           H  
REMARK-SIMTK-COORDS   824.835899851    -2.458004461   683.582996142
ATOM    476 1H5'  DC A  15     822.620  -2.116 682.276  1.00  0.00           H  
REMARK-SIMTK-COORDS   822.620377155    -2.116034003   682.276397739
ATOM    477 2H5'  DC A  15     823.566  -0.711 682.816  1.00  0.00           H  
REMARK-SIMTK-COORDS   823.565761398    -0.711405118   682.815522335
ATOM    478  H41  DC A  15     821.393  -5.258 676.223  1.00  0.00           H  
REMARK-SIMTK-COORDS   821.392906671    -5.258079092   676.222525435
ATOM    479  H42  DC A  15     821.838  -6.926 676.670  1.00  0.00           H  
REMARK-SIMTK-COORDS   821.838101672    -6.926360881   676.670437572
ATOM    480  H6   DC A  15     823.766  -2.569 679.195  1.00  0.00           H  
REMARK-SIMTK-COORDS   823.765940002    -2.568819864   679.194705716
ATOM    481  H5   DC A  15     822.292  -3.317 677.365  1.00  0.00           H  
REMARK-SIMTK-COORDS   822.292147639    -3.316852032   677.364562293
ATOM    482  P    DA A  16     828.702  -2.568 681.967  1.00  0.00           P  
REMARK-SIMTK-COORDS   828.701857042    -2.567782566   681.966616512
ATOM    483  OP1  DA A  16     828.692  -1.752 680.729  1.00  0.00           O  
REMARK-SIMTK-COORDS   828.692099970    -1.752379706   680.728634293
ATOM    484  OP2  DA A  16     829.837  -2.339 682.883  1.00  0.00           O  
REMARK-SIMTK-COORDS   829.837168016    -2.339101621   682.882924331
ATOM    485  O5'  DA A  16     828.611  -4.113 681.584  1.00  0.00           O  
REMARK-SIMTK-COORDS   828.610681300    -4.112542059   681.584383477
ATOM    486  O3'  DA A  16     831.138  -7.440 682.219  1.00  0.00           O  
REMARK-SIMTK-COORDS   831.137789156    -7.440284010   682.218535978
ATOM    487  C1'  DA A  16     828.995  -7.105 680.156  1.00  0.00           C  
REMARK-SIMTK-COORDS   828.994616268    -7.104531194   680.156312415
ATOM    488  C2'  DA A  16     830.204  -6.208 680.382  1.00  0.00           C  
REMARK-SIMTK-COORDS   830.204116567    -6.207713309   680.382145778
ATOM    489  C3'  DA A  16     830.376  -6.281 681.890  1.00  0.00           C  
REMARK-SIMTK-COORDS   830.376420795    -6.280888381   681.889893324
ATOM    490  C4'  DA A  16     828.937  -6.372 682.393  1.00  0.00           C  
REMARK-SIMTK-COORDS   828.937251360    -6.372429975   682.393322043
ATOM    491  C5'  DA A  16     828.215  -5.063 682.607  1.00  0.00           C  
REMARK-SIMTK-COORDS   828.214922477    -5.063213903   682.606796308
ATOM    492  O4'  DA A  16     828.240  -7.128 681.351  1.00  0.00           O  
REMARK-SIMTK-COORDS   828.239739741    -7.128189348   681.351053693
ATOM    493  N6   DA A  16     825.235  -6.480 675.465  1.00  0.00           N  
REMARK-SIMTK-COORDS   825.234829393    -6.479890769   675.465321049
ATOM    494  C6   DA A  16     825.971  -7.189 676.337  1.00  0.00           C  
REMARK-SIMTK-COORDS   825.971264099    -7.188621550   676.337120685
ATOM    495  C5   DA A  16     826.746  -6.594 677.353  1.00  0.00           C  
REMARK-SIMTK-COORDS   826.745622751    -6.594074042   677.353268774
ATOM    496  N7   DA A  16     826.947  -5.276 677.722  1.00  0.00           N  
REMARK-SIMTK-COORDS   826.947035232    -5.275681846   677.721583896
ATOM    497  C8   DA A  16     827.761  -5.355 678.731  1.00  0.00           C  
REMARK-SIMTK-COORDS   827.761061229    -5.355259140   678.731309171
ATOM    498  N9   DA A  16     828.099  -6.640 679.063  1.00  0.00           N  
REMARK-SIMTK-COORDS   828.099070003    -6.639976711   679.062610894
ATOM    499  C4   DA A  16     827.437  -7.443 678.168  1.00  0.00           C  
REMARK-SIMTK-COORDS   827.436806454    -7.442938091   678.167823201
ATOM    500  N3   DA A  16     827.473  -8.787 678.108  1.00  0.00           N  
REMARK-SIMTK-COORDS   827.473031321    -8.787080227   678.108269203
ATOM    501  C2   DA A  16     826.718  -9.220 677.120  1.00  0.00           C  
REMARK-SIMTK-COORDS   826.718418092    -9.219652219   677.119762578
ATOM    502  N1   DA A  16     825.985  -8.528 676.253  1.00  0.00           N  
REMARK-SIMTK-COORDS   825.984703298    -8.527813577   676.252680751
ATOM    503  H1'  DA A  16     829.302  -8.126 679.933  1.00  0.00           H  
REMARK-SIMTK-COORDS   829.302396632    -8.126057352   679.933349288
ATOM    504 1H2'  DA A  16     831.092  -6.570 679.863  1.00  0.00           H  
REMARK-SIMTK-COORDS   831.091689740    -6.570406102   679.862883994
ATOM    505 2H2'  DA A  16     830.028  -5.184 680.052  1.00  0.00           H  
REMARK-SIMTK-COORDS   830.027541485    -5.183671363   680.052019541
ATOM    506  H3'  DA A  16     830.876  -5.397 682.288  1.00  0.00           H  
REMARK-SIMTK-COORDS   830.875650987    -5.396533780   682.288124607
ATOM    507  H4'  DA A  16     828.967  -6.894 683.349  1.00  0.00           H  
REMARK-SIMTK-COORDS   828.967235524    -6.894491293   683.349425557
ATOM    508 1H5'  DA A  16     827.140  -5.234 682.553  1.00  0.00           H  
REMARK-SIMTK-COORDS   827.140385535    -5.234223445   682.552730640
ATOM    509 2H5'  DA A  16     828.468  -4.671 683.590  1.00  0.00           H  
REMARK-SIMTK-COORDS   828.468042928    -4.671173990   683.590288425
ATOM    510  H61  DA A  16     824.687  -6.965 674.741  1.00  0.00           H  
REMARK-SIMTK-COORDS   824.687090469    -6.965221968   674.740942213
ATOM    511  H62  DA A  16     825.219  -5.452 675.522  1.00  0.00           H  
REMARK-SIMTK-COORDS   825.219188799    -5.452133593   675.522457369
ATOM    512  H8   DA A  16     828.138  -4.482 679.266  1.00  0.00           H  
REMARK-SIMTK-COORDS   828.137937070    -4.482282692   679.265745998
ATOM    513  H2   DA A  16     826.691 -10.300 676.995  1.00  0.00           H  
REMARK-SIMTK-COORDS   826.691216552   -10.300337357   676.994683766
ATOM    514  P    DG A  17     832.706  -7.688 681.552  1.00  0.00           P  
REMARK-SIMTK-COORDS   832.705807161    -7.687838356   681.552260893
ATOM    515  OP1  DG A  17     833.089  -6.444 680.841  1.00  0.00           O  
REMARK-SIMTK-COORDS   833.088901330    -6.443581194   680.841225048
ATOM    516  OP2  DG A  17     833.765  -8.325 682.359  1.00  0.00           O  
REMARK-SIMTK-COORDS   833.765459129    -8.325018381   682.358700800
ATOM    517  O5'  DG A  17     832.111  -8.734 680.506  1.00  0.00           O  
REMARK-SIMTK-COORDS   832.111079973    -8.734197997   680.506177210
ATOM    518  O3'  DG A  17     833.246 -12.617 679.283  1.00  0.00           O  
REMARK-SIMTK-COORDS   833.246412377   -12.616604749   679.283199229
ATOM    519  C1'  DG A  17     831.543 -10.635 677.823  1.00  0.00           C  
REMARK-SIMTK-COORDS   831.543256201   -10.634506537   677.823109261
ATOM    520  C2'  DG A  17     832.966 -10.433 678.326  1.00  0.00           C  
REMARK-SIMTK-COORDS   832.966361745   -10.432668020   678.326205497
ATOM    521  C3'  DG A  17     832.972 -11.255 679.604  1.00  0.00           C  
REMARK-SIMTK-COORDS   832.971553544   -11.254588150   679.603755630
ATOM    522  C4'  DG A  17     831.553 -11.062 680.138  1.00  0.00           C  
REMARK-SIMTK-COORDS   831.552729816   -11.062021824   680.138364308
ATOM    523  C5'  DG A  17     831.321  -9.845 681.002  1.00  0.00           C  
REMARK-SIMTK-COORDS   831.320904932    -9.844870569   681.002014726
ATOM    524  O4'  DG A  17     830.728 -10.947 678.935  1.00  0.00           O  
REMARK-SIMTK-COORDS   830.728244257   -10.946797949   678.935434126
ATOM    525  N2   DG A  17     828.445 -11.256 673.600  1.00  0.00           N  
REMARK-SIMTK-COORDS   828.444696050   -11.255853744   673.599791887
ATOM    526  O6   DG A  17     828.621  -6.728 674.272  1.00  0.00           O  
REMARK-SIMTK-COORDS   828.621172421    -6.727662272   674.272466464
ATOM    527  C6   DG A  17     828.999  -7.827 674.679  1.00  0.00           C  
REMARK-SIMTK-COORDS   828.999348272    -7.826987633   674.678524065
ATOM    528  C5   DG A  17     829.840  -8.131 675.772  1.00  0.00           C  
REMARK-SIMTK-COORDS   829.839786710    -8.131212646   675.771640424
ATOM    529  N7   DG A  17     830.470  -7.285 676.688  1.00  0.00           N  
REMARK-SIMTK-COORDS   830.469827581    -7.285326748   676.688351691
ATOM    530  C8   DG A  17     831.115  -8.102 677.481  1.00  0.00           C  
REMARK-SIMTK-COORDS   831.114902424    -8.102492170   677.480647167
ATOM    531  N9   DG A  17     830.965  -9.435 677.159  1.00  0.00           N  
REMARK-SIMTK-COORDS   830.965241369    -9.434778180   677.159112481
ATOM    532  C4   DG A  17     830.140  -9.451 676.057  1.00  0.00           C  
REMARK-SIMTK-COORDS   830.140056006    -9.451300722   676.056543606
ATOM    533  N3   DG A  17     829.726 -10.564 675.396  1.00  0.00           N  
REMARK-SIMTK-COORDS   829.726338801   -10.564431591   675.396353677
ATOM    534  C2   DG A  17     828.941 -10.277 674.362  1.00  0.00           C  
REMARK-SIMTK-COORDS   828.941136832   -10.276649124   674.361680241
ATOM    535  N1   DG A  17     828.581  -8.992 674.011  1.00  0.00           N  
REMARK-SIMTK-COORDS   828.581370414    -8.992047212   674.011036472
ATOM    536  H1'  DG A  17     831.491 -11.469 677.124  1.00  0.00           H  
REMARK-SIMTK-COORDS   831.491042107   -11.469263764   677.124026963
ATOM    537 1H2'  DG A  17     833.711 -10.795 677.617  1.00  0.00           H  
REMARK-SIMTK-COORDS   833.710855170   -10.795105604   677.617059152
ATOM    538 2H2'  DG A  17     833.189  -9.385 678.527  1.00  0.00           H  
REMARK-SIMTK-COORDS   833.188562501    -9.384646921   678.527214451
ATOM    539  H3'  DG A  17     833.713 -10.895 680.318  1.00  0.00           H  
REMARK-SIMTK-COORDS   833.712558354   -10.895222166   680.318151852
ATOM    540  H4'  DG A  17     831.317 -11.943 680.735  1.00  0.00           H  
REMARK-SIMTK-COORDS   831.317039755   -11.942769269   680.735304952
ATOM    541 1H5'  DG A  17     830.263  -9.583 680.976  1.00  0.00           H  
REMARK-SIMTK-COORDS   830.263070912    -9.583064268   680.975677545
ATOM    542 2H5'  DG A  17     831.610 -10.072 682.027  1.00  0.00           H  
REMARK-SIMTK-COORDS   831.609695787   -10.072499348   682.027278585
ATOM    543  H21  DG A  17     828.675 -12.238 673.808  1.00  0.00           H  
REMARK-SIMTK-COORDS   828.674933826   -12.238272466   673.807909690
ATOM    544  H22  DG A  17     827.831 -11.028 672.803  1.00  0.00           H  
REMARK-SIMTK-COORDS   827.831172731   -11.028413453   672.803280713
ATOM    545  H8   DG A  17     831.718  -7.760 678.322  1.00  0.00           H  
REMARK-SIMTK-COORDS   831.717580029    -7.759693534   678.321890176
ATOM    546  H1   DG A  17     827.958  -8.877 673.198  1.00  0.00           H  
REMARK-SIMTK-COORDS   827.958220184    -8.877447307   673.198173843
ATOM    547  P    DT A  18     834.758 -12.725 678.527  1.00  0.00           P  
REMARK-SIMTK-COORDS   834.758442516   -12.725310718   678.526689656
ATOM    548  OP1  DT A  18     835.588 -11.501 678.412  1.00  0.00           O  
REMARK-SIMTK-COORDS   835.587708231   -11.500826646   678.411793481
ATOM    549  OP2  DT A  18     835.481 -13.965 678.874  1.00  0.00           O  
REMARK-SIMTK-COORDS   835.481327636   -13.965076905   678.873767322
ATOM    550  O5'  DT A  18     833.932 -12.934 677.179  1.00  0.00           O  
REMARK-SIMTK-COORDS   833.931709758   -12.934488832   677.178947670
ATOM    551  O3'  DT A  18     833.799 -15.996 674.270  1.00  0.00           O  
REMARK-SIMTK-COORDS   833.798867661   -15.996313014   674.270162072
ATOM    552  C1'  DT A  18     832.970 -13.134 673.991  1.00  0.00           C  
REMARK-SIMTK-COORDS   832.969504173   -13.133645933   673.991297616
ATOM    553  C2'  DT A  18     834.337 -13.661 674.408  1.00  0.00           C  
REMARK-SIMTK-COORDS   834.336816642   -13.660525826   674.408329021
ATOM    554  C3'  DT A  18     833.969 -14.915 675.184  1.00  0.00           C  
REMARK-SIMTK-COORDS   833.969293421   -14.915041261   675.183911193
ATOM    555  C4'  DT A  18     832.660 -14.523 675.866  1.00  0.00           C  
REMARK-SIMTK-COORDS   832.659666441   -14.522991985   675.865860265
ATOM    556  C5'  DT A  18     832.781 -13.817 677.196  1.00  0.00           C  
REMARK-SIMTK-COORDS   832.780782149   -13.817051172   677.195899195
ATOM    557  O4'  DT A  18     832.014 -13.619 674.913  1.00  0.00           O  
REMARK-SIMTK-COORDS   832.014113858   -13.618913432   674.913166804
ATOM    558  O4   DT A  18     832.550  -7.635 673.842  1.00  0.00           O  
REMARK-SIMTK-COORDS   832.550134330    -7.634711733   673.842278816
ATOM    559  C4   DT A  18     832.674  -8.863 673.919  1.00  0.00           C  
REMARK-SIMTK-COORDS   832.674370791    -8.863028207   673.918809466
ATOM    560  N3   DT A  18     832.073  -9.692 673.001  1.00  0.00           N  
REMARK-SIMTK-COORDS   832.073319157    -9.691881147   673.001174605
ATOM    561  C2   DT A  18     832.134 -11.070 672.971  1.00  0.00           C  
REMARK-SIMTK-COORDS   832.134274807   -11.070296289   672.970808442
ATOM    562  O2   DT A  18     831.567 -11.724 672.113  1.00  0.00           O  
REMARK-SIMTK-COORDS   831.567273102   -11.723555412   672.112725354
ATOM    563  N1   DT A  18     832.876 -11.650 673.979  1.00  0.00           N  
REMARK-SIMTK-COORDS   832.876445655   -11.649693747   673.979422351
ATOM    564  C6   DT A  18     833.509 -10.900 674.940  1.00  0.00           C  
REMARK-SIMTK-COORDS   833.509441341   -10.899756656   674.939834149
ATOM    565  C5   DT A  18     833.433  -9.555 674.934  1.00  0.00           C  
REMARK-SIMTK-COORDS   833.433327763    -9.555253071   674.933522752
ATOM    566  C7   DT A  18     834.100  -8.691 675.961  1.00  0.00           C  
REMARK-SIMTK-COORDS   834.099812613    -8.691258349   675.961101005
ATOM    567  H1'  DT A  18     832.697 -13.500 673.001  1.00  0.00           H  
REMARK-SIMTK-COORDS   832.696626029   -13.499631858   673.000921516
ATOM    568 1H2'  DT A  18     834.970 -13.893 673.552  1.00  0.00           H  
REMARK-SIMTK-COORDS   834.970470897   -13.893196073   673.552310422
ATOM    569 2H2'  DT A  18     834.879 -12.952 675.034  1.00  0.00           H  
REMARK-SIMTK-COORDS   834.879064667   -12.951799912   675.033878905
ATOM    570  H3'  DT A  18     834.731 -15.179 675.917  1.00  0.00           H  
REMARK-SIMTK-COORDS   834.730676367   -15.179449699   675.917398200
ATOM    571  H4'  DT A  18     832.099 -15.443 676.028  1.00  0.00           H  
REMARK-SIMTK-COORDS   832.098893677   -15.443123283   676.028200346
ATOM    572 1H5'  DT A  18     831.876 -13.239 677.377  1.00  0.00           H  
REMARK-SIMTK-COORDS   831.876152893   -13.238522377   677.377413224
ATOM    573 2H5'  DT A  18     832.898 -14.559 677.985  1.00  0.00           H  
REMARK-SIMTK-COORDS   832.898265137   -14.558745130   677.984752045
ATOM    574  H3   DT A  18     831.522  -9.236 672.260  1.00  0.00           H  
REMARK-SIMTK-COORDS   831.522084557    -9.236399038   672.259780335
ATOM    575  H6   DT A  18     834.082 -11.401 675.721  1.00  0.00           H  
REMARK-SIMTK-COORDS   834.082200703   -11.401323586   675.720913100
ATOM    576  H71  DT A  18     833.808  -7.651 675.809  1.00  0.00           H  
REMARK-SIMTK-COORDS   833.808161405    -7.651366663   675.808950240
ATOM    577  H72  DT A  18     833.797  -9.011 676.958  1.00  0.00           H  
REMARK-SIMTK-COORDS   833.796579762    -9.010667506   676.958087779
ATOM    578  H73  DT A  18     835.182  -8.781 675.866  1.00  0.00           H  
REMARK-SIMTK-COORDS   835.182165653    -8.781453278   675.865849903
ATOM    579  P    DA A  19     835.194 -16.316 673.308  1.00  0.00           P  
REMARK-SIMTK-COORDS   835.194081906   -16.315830146   673.308311126
ATOM    580  OP1  DA A  19     836.394 -15.532 673.686  1.00  0.00           O  
REMARK-SIMTK-COORDS   836.394413353   -15.532176931   673.686026703
ATOM    581  OP2  DA A  19     835.425 -17.739 672.991  1.00  0.00           O  
REMARK-SIMTK-COORDS   835.424572581   -17.739484937   672.990620891
ATOM    582  O5'  DA A  19     834.453 -15.598 672.093  1.00  0.00           O  
REMARK-SIMTK-COORDS   834.453215623   -15.597787795   672.093309344
ATOM    583  O3'  DA A  19     833.519 -16.755 668.137  1.00  0.00           O  
REMARK-SIMTK-COORDS   833.518532959   -16.755255610   668.137436927
ATOM    584  C1'  DA A  19     833.732 -13.989 669.260  1.00  0.00           C  
REMARK-SIMTK-COORDS   833.731610684   -13.988727856   669.259759552
ATOM    585  C2'  DA A  19     834.802 -15.071 669.269  1.00  0.00           C  
REMARK-SIMTK-COORDS   834.801998594   -15.071480970   669.269215584
ATOM    586  C3'  DA A  19     833.973 -16.336 669.422  1.00  0.00           C  
REMARK-SIMTK-COORDS   833.973284021   -16.335741506   669.421608017
ATOM    587  C4'  DA A  19     832.825 -15.884 670.322  1.00  0.00           C  
REMARK-SIMTK-COORDS   832.825350651   -15.884239773   670.322398872
ATOM    588  C5'  DA A  19     833.074 -15.948 671.811  1.00  0.00           C  
REMARK-SIMTK-COORDS   833.073570580   -15.947886627   671.810925978
ATOM    589  O4'  DA A  19     832.600 -14.488 669.944  1.00  0.00           O  
REMARK-SIMTK-COORDS   832.599984899   -14.487808039   669.943972278
ATOM    590  N6   DA A  19     834.754  -8.302 671.034  1.00  0.00           N  
REMARK-SIMTK-COORDS   834.753699271    -8.301871051   671.033616254
ATOM    591  C6   DA A  19     834.234  -9.240 670.224  1.00  0.00           C  
REMARK-SIMTK-COORDS   834.234191482    -9.239964342   670.224442209
ATOM    592  C5   DA A  19     834.422 -10.622 670.427  1.00  0.00           C  
REMARK-SIMTK-COORDS   834.422173965   -10.621756148   670.426899591
ATOM    593  N7   DA A  19     835.099 -11.338 671.398  1.00  0.00           N  
REMARK-SIMTK-COORDS   835.098542292   -11.338432513   671.398126585
ATOM    594  C8   DA A  19     834.914 -12.578 671.056  1.00  0.00           C  
REMARK-SIMTK-COORDS   834.913627821   -12.578231067   671.055749333
ATOM    595  N9   DA A  19     834.148 -12.728 669.931  1.00  0.00           N  
REMARK-SIMTK-COORDS   834.147994003   -12.727524477   669.930570976
ATOM    596  C4   DA A  19     833.828 -11.456 669.525  1.00  0.00           C  
REMARK-SIMTK-COORDS   833.828103854   -11.455812277   669.525104117
ATOM    597  N3   DA A  19     833.088 -11.111 668.455  1.00  0.00           N  
REMARK-SIMTK-COORDS   833.088085697   -11.111449837   668.454887019
ATOM    598  C2   DA A  19     832.991  -9.801 668.371  1.00  0.00           C  
REMARK-SIMTK-COORDS   832.990714165    -9.801027810   668.371114136
ATOM    599  N1   DA A  19     833.499  -8.864 669.167  1.00  0.00           N  
REMARK-SIMTK-COORDS   833.498985575    -8.864193023   669.166607539
ATOM    600  H1'  DA A  19     833.429 -13.748 668.241  1.00  0.00           H  
REMARK-SIMTK-COORDS   833.428765210   -13.748214105   668.240742989
ATOM    601 1H2'  DA A  19     835.384 -15.087 668.347  1.00  0.00           H  
REMARK-SIMTK-COORDS   835.384085924   -15.086851319   668.347313695
ATOM    602 2H2'  DA A  19     835.502 -14.954 670.096  1.00  0.00           H  
REMARK-SIMTK-COORDS   835.502467070   -14.953875712   670.096462171
ATOM    603  H3'  DA A  19     834.541 -17.144 669.885  1.00  0.00           H  
REMARK-SIMTK-COORDS   834.540933506   -17.143746827   669.885076963
ATOM    604  H4'  DA A  19     831.974 -16.528 670.100  1.00  0.00           H  
REMARK-SIMTK-COORDS   831.974481521   -16.527833870   670.100161694
ATOM    605 1H5'  DA A  19     832.407 -15.249 672.315  1.00  0.00           H  
REMARK-SIMTK-COORDS   832.407036082   -15.249163014   672.315221602
ATOM    606 2H5'  DA A  19     832.871 -16.957 672.165  1.00  0.00           H  
REMARK-SIMTK-COORDS   832.871280761   -16.957376165   672.164524196
ATOM    607  H61  DA A  19     834.586  -7.305 670.839  1.00  0.00           H  
REMARK-SIMTK-COORDS   834.585697633    -7.304719688   670.839313377
ATOM    608  H62  DA A  19     835.319  -8.581 671.847  1.00  0.00           H  
REMARK-SIMTK-COORDS   835.319451093    -8.581187800   671.847066332
ATOM    609  H8   DA A  19     835.327 -13.420 671.612  1.00  0.00           H  
REMARK-SIMTK-COORDS   835.326968085   -13.420277059   671.612394978
ATOM    610  H2   DA A  19     832.410  -9.431 667.529  1.00  0.00           H  
REMARK-SIMTK-COORDS   832.409564845    -9.431319465   667.528590423
ATOM    611  P    DC A  20     834.851 -17.062 667.096  1.00  0.00           P  
REMARK-SIMTK-COORDS   834.850815937   -17.061725491   667.096065414
ATOM    612  OP1  DC A  20     836.212 -16.973 667.678  1.00  0.00           O  
REMARK-SIMTK-COORDS   836.212022872   -16.973433905   667.678458131
ATOM    613  OP2  DC A  20     834.619 -18.179 666.160  1.00  0.00           O  
REMARK-SIMTK-COORDS   834.619489825   -18.179237531   666.160124139
ATOM    614  O5'  DC A  20     834.483 -15.677 666.395  1.00  0.00           O  
REMARK-SIMTK-COORDS   834.483352216   -15.677269989   666.395306984
ATOM    615  O3'  DC A  20     833.514 -14.568 662.434  1.00  0.00           O  
REMARK-SIMTK-COORDS   833.514448704   -14.567697076   662.433999254
ATOM    616  C1'  DC A  20     834.549 -12.836 664.647  1.00  0.00           C  
REMARK-SIMTK-COORDS   834.549300109   -12.836407686   664.646734353
ATOM    617  C2'  DC A  20     835.196 -14.094 664.081  1.00  0.00           C  
REMARK-SIMTK-COORDS   835.196161201   -14.094493309   664.081214866
ATOM    618  C3'  DC A  20     833.986 -14.942 663.727  1.00  0.00           C  
REMARK-SIMTK-COORDS   833.985598007   -14.941651422   663.726613845
ATOM    619  C4'  DC A  20     832.989 -14.589 664.830  1.00  0.00           C  
REMARK-SIMTK-COORDS   832.989289850   -14.589301372   664.829872880
ATOM    620  C5'  DC A  20     833.091 -15.389 666.107  1.00  0.00           C  
REMARK-SIMTK-COORDS   833.091241629   -15.388534776   666.107128062
ATOM    621  O4'  DC A  20     833.269 -13.185 665.133  1.00  0.00           O  
REMARK-SIMTK-COORDS   833.268682032   -13.185327870   665.132916467
ATOM    622  N4   DC A  20     837.321 -10.387 668.749  1.00  0.00           N  
REMARK-SIMTK-COORDS   837.321036077   -10.387114252   668.748763289
ATOM    623  C4   DC A  20     836.666 -11.002 667.778  1.00  0.00           C  
REMARK-SIMTK-COORDS   836.665939373   -11.002378648   667.778357688
ATOM    624  N3   DC A  20     836.046 -10.255 666.856  1.00  0.00           N  
REMARK-SIMTK-COORDS   836.046303941   -10.254890066   666.856292749
ATOM    625  C2   DC A  20     835.357 -10.833 665.841  1.00  0.00           C  
REMARK-SIMTK-COORDS   835.356667921   -10.833187209   665.840926522
ATOM    626  O2   DC A  20     834.775 -10.170 664.975  1.00  0.00           O  
REMARK-SIMTK-COORDS   834.775088133   -10.169775192   664.974654944
ATOM    627  N1   DC A  20     835.310 -12.223 665.768  1.00  0.00           N  
REMARK-SIMTK-COORDS   835.309818432   -12.223245447   665.768096448
ATOM    628  C6   DC A  20     835.937 -12.990 666.697  1.00  0.00           C  
REMARK-SIMTK-COORDS   835.936916131   -12.989651311   666.696676831
ATOM    629  C5   DC A  20     836.636 -12.432 667.723  1.00  0.00           C  
REMARK-SIMTK-COORDS   836.635940845   -12.432472813   667.722853020
ATOM    630  H1'  DC A  20     834.420 -12.081 663.871  1.00  0.00           H  
REMARK-SIMTK-COORDS   834.420347740   -12.081460467   663.870705369
ATOM    631 1H2'  DC A  20     835.807 -13.887 663.202  1.00  0.00           H  
REMARK-SIMTK-COORDS   835.807185646   -13.886540998   663.202113641
ATOM    632 2H2'  DC A  20     835.832 -14.596 664.811  1.00  0.00           H  
REMARK-SIMTK-COORDS   835.832183061   -14.595762939   664.811046321
ATOM    633  H3'  DC A  20     834.217 -16.007 663.733  1.00  0.00           H  
REMARK-SIMTK-COORDS   834.216887870   -16.006921451   663.732759207
ATOM    634  H4'  DC A  20     831.992 -14.746 664.418  1.00  0.00           H  
REMARK-SIMTK-COORDS   831.991645486   -14.746082197   664.418361647
ATOM    635 1H5'  DC A  20     832.658 -14.814 666.925  1.00  0.00           H  
REMARK-SIMTK-COORDS   832.658041869   -14.813653884   666.925159191
ATOM    636 2H5'  DC A  20     832.538 -16.321 665.991  1.00  0.00           H  
REMARK-SIMTK-COORDS   832.538220532   -16.320719052   665.991464153
ATOM    637  H41  DC A  20     837.807 -10.937 669.473  1.00  0.00           H  
REMARK-SIMTK-COORDS   837.807003270   -10.937092236   669.472504337
ATOM    638  H42  DC A  20     837.344  -9.358 668.784  1.00  0.00           H  
REMARK-SIMTK-COORDS   837.344313476    -9.358087232   668.783556333
ATOM    639  H6   DC A  20     835.879 -14.075 666.621  1.00  0.00           H  
REMARK-SIMTK-COORDS   835.879286948   -14.075360610   666.620761116
ATOM    640  H5   DC A  20     837.149 -13.043 668.466  1.00  0.00           H  
REMARK-SIMTK-COORDS   837.148835619   -13.042806989   668.465515893
ATOM    641  P    DG A  21     834.533 -14.555 660.987  1.00  0.00           P  
REMARK-SIMTK-COORDS   834.532724722   -14.555274360   660.987173185
ATOM    642  OP1  DG A  21     835.778 -15.244 661.404  1.00  0.00           O  
REMARK-SIMTK-COORDS   835.778407365   -15.244280396   661.404371500
ATOM    643  OP2  DG A  21     834.001 -14.925 659.660  1.00  0.00           O  
REMARK-SIMTK-COORDS   834.001497852   -14.925303321   659.660492145
ATOM    644  O5'  DG A  21     834.747 -12.977 661.070  1.00  0.00           O  
REMARK-SIMTK-COORDS   834.746989758   -12.977251302   661.069597234
ATOM    645  O3'  DG A  21     834.596  -9.851 658.230  1.00  0.00           O  
REMARK-SIMTK-COORDS   834.596307747    -9.851279683   658.229996316
ATOM    646  C1'  DG A  21     835.980  -9.882 660.885  1.00  0.00           C  
REMARK-SIMTK-COORDS   835.979568439    -9.882258950   660.884604977
ATOM    647  C2'  DG A  21     836.182 -10.853 659.729  1.00  0.00           C  
REMARK-SIMTK-COORDS   836.181797655   -10.853033407   659.728847953
ATOM    648  C3'  DG A  21     834.786 -10.936 659.136  1.00  0.00           C  
REMARK-SIMTK-COORDS   834.785794643   -10.936349762   659.135595920
ATOM    649  C4'  DG A  21     833.886 -10.826 660.366  1.00  0.00           C  
REMARK-SIMTK-COORDS   833.885763131   -10.825760652   660.365905769
ATOM    650  C5'  DG A  21     833.581 -12.115 661.092  1.00  0.00           C  
REMARK-SIMTK-COORDS   833.581194054   -12.114557943   661.092081520
ATOM    651  O4'  DG A  21     834.621  -9.941 661.270  1.00  0.00           O  
REMARK-SIMTK-COORDS   834.620508221    -9.940987008   661.270018180
ATOM    652  N2   DG A  21     838.061  -5.932 663.693  1.00  0.00           N  
REMARK-SIMTK-COORDS   838.060963101    -5.932103319   663.693096343
ATOM    653  O6   DG A  21     839.429  -9.745 665.834  1.00  0.00           O  
REMARK-SIMTK-COORDS   839.428575283    -9.744609374   665.833794243
ATOM    654  C6   DG A  21     838.783  -9.290 664.889  1.00  0.00           C  
REMARK-SIMTK-COORDS   838.782796430    -9.290328249   664.888799887
ATOM    655  C5   DG A  21     838.068  -9.980 663.886  1.00  0.00           C  
REMARK-SIMTK-COORDS   838.067615220    -9.980486158   663.885808912
ATOM    656  N7   DG A  21     837.892 -11.352 663.685  1.00  0.00           N  
REMARK-SIMTK-COORDS   837.891743247   -11.352134360   663.684601903
ATOM    657  C8   DG A  21     837.142 -11.421 662.615  1.00  0.00           C  
REMARK-SIMTK-COORDS   837.141925383   -11.420928035   662.614717049
ATOM    658  N9   DG A  21     836.805 -10.194 662.083  1.00  0.00           N  
REMARK-SIMTK-COORDS   836.805281999   -10.194454025   662.082550031
ATOM    659  C4   DG A  21     837.402  -9.266 662.906  1.00  0.00           C  
REMARK-SIMTK-COORDS   837.402357286    -9.265671146   662.905790861
ATOM    660  N3   DG A  21     837.337  -7.917 662.753  1.00  0.00           N  
REMARK-SIMTK-COORDS   837.337181643    -7.917171182   662.752908607
ATOM    661  C2   DG A  21     838.018  -7.268 663.694  1.00  0.00           C  
REMARK-SIMTK-COORDS   838.017940631    -7.267737215   663.693500294
ATOM    662  N1   DG A  21     838.701  -7.897 664.713  1.00  0.00           N  
REMARK-SIMTK-COORDS   838.700747490    -7.897474248   664.713201752
ATOM    663  H1'  DG A  21     836.197  -8.859 660.578  1.00  0.00           H  
REMARK-SIMTK-COORDS   836.197383514    -8.859188843   660.577772531
ATOM    664 1H2'  DG A  21     836.903 -10.483 658.999  1.00  0.00           H  
REMARK-SIMTK-COORDS   836.902521262   -10.482952935   658.999383817
ATOM    665 2H2'  DG A  21     836.529 -11.830 660.066  1.00  0.00           H  
REMARK-SIMTK-COORDS   836.529129697   -11.829715676   660.065861597
ATOM    666  H3'  DG A  21     834.620 -11.878 658.611  1.00  0.00           H  
REMARK-SIMTK-COORDS   834.619949160   -11.877569381   658.611005694
ATOM    667  H4'  DG A  21     832.940 -10.403 660.029  1.00  0.00           H  
REMARK-SIMTK-COORDS   832.939671910   -10.402588458   660.029096185
ATOM    668 1H5'  DG A  21     833.311 -11.889 662.124  1.00  0.00           H  
REMARK-SIMTK-COORDS   833.311426295   -11.889287458   662.123937888
ATOM    669 2H5'  DG A  21     832.746 -12.613 660.602  1.00  0.00           H  
REMARK-SIMTK-COORDS   832.745644225   -12.613092276   660.602488830
ATOM    670  H21  DG A  21     837.572  -5.401 662.959  1.00  0.00           H  
REMARK-SIMTK-COORDS   837.571674780    -5.400609871   662.958534805
ATOM    671  H22  DG A  21     838.584  -5.433 664.428  1.00  0.00           H  
REMARK-SIMTK-COORDS   838.584028447    -5.433079397   664.427907727
ATOM    672  H8   DG A  21     836.812 -12.366 662.182  1.00  0.00           H  
REMARK-SIMTK-COORDS   836.811792217   -12.365624433   662.182303117
ATOM    673  H1   DG A  21     839.187  -7.302 665.399  1.00  0.00           H  
REMARK-SIMTK-COORDS   839.187418154    -7.301659582   665.399023556
ATOM    674  P    DC A  22     835.798 -10.065 657.045  1.00  0.00           P  
REMARK-SIMTK-COORDS   835.797641069   -10.064510629   657.045183392
ATOM    675  OP1  DC A  22     836.717 -11.228 657.023  1.00  0.00           O  
REMARK-SIMTK-COORDS   836.717245436   -11.227999045   657.023194450
ATOM    676  OP2  DC A  22     835.272  -9.631 655.736  1.00  0.00           O  
REMARK-SIMTK-COORDS   835.271988190    -9.631302067   655.735851352
ATOM    677  O5'  DC A  22     836.508  -8.841 657.780  1.00  0.00           O  
REMARK-SIMTK-COORDS   836.508428288    -8.840991195   657.780432142
ATOM    678  O3'  DC A  22     837.587  -4.934 656.584  1.00  0.00           O  
REMARK-SIMTK-COORDS   837.587118389    -4.933589263   656.584387488
ATOM    679  C1'  DC A  22     838.691  -6.554 658.847  1.00  0.00           C  
REMARK-SIMTK-COORDS   838.690726713    -6.553773583   658.847466903
ATOM    680  C2'  DC A  22     838.648  -6.938 657.374  1.00  0.00           C  
REMARK-SIMTK-COORDS   838.648477703    -6.937554890   657.373713894
ATOM    681  C3'  DC A  22     837.347  -6.299 656.917  1.00  0.00           C  
REMARK-SIMTK-COORDS   837.347486775    -6.299138459   656.916845132
ATOM    682  C4'  DC A  22     836.448  -6.447 658.143  1.00  0.00           C  
REMARK-SIMTK-COORDS   836.447627379    -6.446905141   658.142560872
ATOM    683  C5'  DC A  22     835.689  -7.747 658.266  1.00  0.00           C  
REMARK-SIMTK-COORDS   835.688982865    -7.746824644   658.265917217
ATOM    684  O4'  DC A  22     837.363  -6.330 659.278  1.00  0.00           O  
REMARK-SIMTK-COORDS   837.363095548    -6.329894075   659.278018243
ATOM    685  N4   DC A  22     840.963 -10.303 662.207  1.00  0.00           N  
REMARK-SIMTK-COORDS   840.963104155   -10.303132351   662.207051637
ATOM    686  C4   DC A  22     840.406  -9.429 661.385  1.00  0.00           C  
REMARK-SIMTK-COORDS   840.405770346    -9.429258030   661.385399827
ATOM    687  N3   DC A  22     840.630  -8.126 661.596  1.00  0.00           N  
REMARK-SIMTK-COORDS   840.630195690    -8.126096166   661.595859848
ATOM    688  C2   DC A  22     840.081  -7.186 660.786  1.00  0.00           C  
REMARK-SIMTK-COORDS   840.080775094    -7.186085546   660.786223484
ATOM    689  O2   DC A  22     840.270  -5.976 660.955  1.00  0.00           O  
REMARK-SIMTK-COORDS   840.270127833    -5.975924036   660.954840387
ATOM    690  N1   DC A  22     839.282  -7.600 659.723  1.00  0.00           N  
REMARK-SIMTK-COORDS   839.282255184    -7.600378265   659.722979158
ATOM    691  C6   DC A  22     839.051  -8.919 659.500  1.00  0.00           C  
REMARK-SIMTK-COORDS   839.050917464    -8.919321317   659.499902753
ATOM    692  C5   DC A  22     839.592  -9.880 660.297  1.00  0.00           C  
REMARK-SIMTK-COORDS   839.592365734    -9.880192514   660.297199005
ATOM    693  H1'  DC A  22     839.252  -5.631 658.994  1.00  0.00           H  
REMARK-SIMTK-COORDS   839.252201179    -5.630743415   658.994289020
ATOM    694 1H2'  DC A  22     839.501  -6.544 656.819  1.00  0.00           H  
REMARK-SIMTK-COORDS   839.500852539    -6.543961707   656.818776470
ATOM    695 2H2'  DC A  22     838.634  -8.018 657.228  1.00  0.00           H  
REMARK-SIMTK-COORDS   838.633682437    -8.017891861   657.228448183
ATOM    696  H3'  DC A  22     836.922  -6.812 656.054  1.00  0.00           H  
REMARK-SIMTK-COORDS   836.922089791    -6.811891715   656.054027362
ATOM    697  H4'  DC A  22     835.717  -5.638 658.099  1.00  0.00           H  
REMARK-SIMTK-COORDS   835.717043041    -5.638465050   658.099119583
ATOM    698 1H5'  DC A  22     835.433  -7.915 659.312  1.00  0.00           H  
REMARK-SIMTK-COORDS   835.433491831    -7.914807501   659.311781018
ATOM    699 2H5'  DC A  22     834.773  -7.684 657.678  1.00  0.00           H  
REMARK-SIMTK-COORDS   834.772963226    -7.684095402   657.678421631
ATOM    700  H41  DC A  22     840.807 -11.313 662.069  1.00  0.00           H  
REMARK-SIMTK-COORDS   840.807381088   -11.312700215   662.069341601
ATOM    701  H42  DC A  22     841.551  -9.976 662.987  1.00  0.00           H  
REMARK-SIMTK-COORDS   841.551245360    -9.975742099   662.986509492
ATOM    702  H6   DC A  22     838.417  -9.217 658.665  1.00  0.00           H  
REMARK-SIMTK-COORDS   838.416819331    -9.216910747   658.664912281
ATOM    703  H5   DC A  22     839.418 -10.940 660.117  1.00  0.00           H  
REMARK-SIMTK-COORDS   839.417548360   -10.940447002   660.117153716
ATOM    704  P    DG A  23     838.830  -4.413 655.408  1.00  0.00           P  
REMARK-SIMTK-COORDS   838.830087169    -4.413136735   655.407683019
ATOM    705  OP1  DG A  23     839.264  -5.671 654.752  1.00  0.00           O  
REMARK-SIMTK-COORDS   839.263613652    -5.671035099   654.751744384
ATOM    706  OP2  DG A  23     838.621  -3.256 654.515  1.00  0.00           O  
REMARK-SIMTK-COORDS   838.620529557    -3.256375458   654.514825272
ATOM    707  O5'  DG A  23     839.864  -4.033 656.561  1.00  0.00           O  
REMARK-SIMTK-COORDS   839.863833479    -4.033412747   656.560955867
ATOM    708  O3'  DG A  23     842.392  -0.718 657.250  1.00  0.00           O  
REMARK-SIMTK-COORDS   842.391934306    -0.717952979   657.249555704
ATOM    709  C1'  DG A  23     842.618  -3.488 658.363  1.00  0.00           C  
REMARK-SIMTK-COORDS   842.618486055    -3.487578505   658.362733924
ATOM    710  C2'  DG A  23     842.576  -3.085 656.895  1.00  0.00           C  
REMARK-SIMTK-COORDS   842.576422186    -3.085192351   656.894609265
ATOM    711  C3'  DG A  23     841.644  -1.886 656.920  1.00  0.00           C  
REMARK-SIMTK-COORDS   841.643786392    -1.886336565   656.920090234
ATOM    712  C4'  DG A  23     840.642  -2.258 658.013  1.00  0.00           C  
REMARK-SIMTK-COORDS   840.641622798    -2.257644634   658.012677735
ATOM    713  C5'  DG A  23     839.455  -3.087 657.581  1.00  0.00           C  
REMARK-SIMTK-COORDS   839.455207560    -3.086551183   657.580908335
ATOM    714  O4'  DG A  23     841.428  -3.031 658.974  1.00  0.00           O  
REMARK-SIMTK-COORDS   841.428220982    -3.030607843   658.973867192
ATOM    715  N2   DG A  23     845.590  -5.348 662.304  1.00  0.00           N  
REMARK-SIMTK-COORDS   845.590049275    -5.347627155   662.304001239
ATOM    716  O6   DG A  23     843.817  -9.072 660.310  1.00  0.00           O  
REMARK-SIMTK-COORDS   843.816820048    -9.071585121   660.310023260
ATOM    717  C6   DG A  23     843.870  -7.841 660.291  1.00  0.00           C  
REMARK-SIMTK-COORDS   843.870397499    -7.841469090   660.291049383
ATOM    718  C5   DG A  23     843.239  -6.936 659.410  1.00  0.00           C  
REMARK-SIMTK-COORDS   843.239451263    -6.936492247   659.409734025
ATOM    719  N7   DG A  23     842.389  -7.176 658.327  1.00  0.00           N  
REMARK-SIMTK-COORDS   842.388518795    -7.175775099   658.327379346
ATOM    720  C8   DG A  23     842.104  -5.980 657.879  1.00  0.00           C  
REMARK-SIMTK-COORDS   842.104088709    -5.980174764   657.878767747
ATOM    721  N9   DG A  23     842.706  -4.957 658.580  1.00  0.00           N  
REMARK-SIMTK-COORDS   842.705565040    -4.957065979   658.580368515
ATOM    722  C4   DG A  23     843.437  -5.577 659.570  1.00  0.00           C  
REMARK-SIMTK-COORDS   843.436669082    -5.576526867   659.569619286
ATOM    723  N3   DG A  23     844.199  -4.946 660.501  1.00  0.00           N  
REMARK-SIMTK-COORDS   844.198687433    -4.945688300   660.500985881
ATOM    724  C2   DG A  23     844.799  -5.799 661.326  1.00  0.00           C  
REMARK-SIMTK-COORDS   844.799334640    -5.799247070   661.325952764
ATOM    725  N1   DG A  23     844.652  -7.168 661.247  1.00  0.00           N  
REMARK-SIMTK-COORDS   844.651638878    -7.168396677   661.247210684
ATOM    726  H1'  DG A  23     843.459  -3.017 658.873  1.00  0.00           H  
REMARK-SIMTK-COORDS   843.459371722    -3.017154611   658.872512949
ATOM    727 1H2'  DG A  23     843.561  -2.815 656.512  1.00  0.00           H  
REMARK-SIMTK-COORDS   843.560769115    -2.815278588   656.511558769
ATOM    728 2H2'  DG A  23     842.185  -3.880 656.260  1.00  0.00           H  
REMARK-SIMTK-COORDS   842.184608952    -3.879847998   656.259683448
ATOM    729  H3'  DG A  23     841.144  -1.737 655.963  1.00  0.00           H  
REMARK-SIMTK-COORDS   841.143769677    -1.736851618   655.962890393
ATOM    730  H4'  DG A  23     840.262  -1.323 658.425  1.00  0.00           H  
REMARK-SIMTK-COORDS   840.261671556    -1.323047718   658.424708875
ATOM    731 1H5'  DG A  23     839.061  -3.624 658.443  1.00  0.00           H  
REMARK-SIMTK-COORDS   839.060677971    -3.623939685   658.443351957
ATOM    732 2H5'  DG A  23     838.684  -2.428 657.183  1.00  0.00           H  
REMARK-SIMTK-COORDS   838.683677174    -2.428432264   657.183414496
ATOM    733  H21  DG A  23     845.743  -4.335 662.418  1.00  0.00           H  
REMARK-SIMTK-COORDS   845.742584941    -4.335071250   662.417721988
ATOM    734  H22  DG A  23     846.048  -6.012 662.945  1.00  0.00           H  
REMARK-SIMTK-COORDS   846.047868269    -6.012479560   662.945049636
ATOM    735  H8   DG A  23     841.448  -5.808 657.025  1.00  0.00           H  
REMARK-SIMTK-COORDS   841.448278329    -5.808155770   657.025103170
ATOM    736  H1   DG A  23     845.152  -7.742 661.943  1.00  0.00           H  
REMARK-SIMTK-COORDS   845.151554954    -7.741759203   661.942577013
ATOM    737  P    DT A  24     843.667  -0.484 656.040  1.00  0.00           P  
REMARK-SIMTK-COORDS   843.666878495    -0.484496505   656.039797521
ATOM    738  OP1  DT A  24     843.697  -1.392 654.867  1.00  0.00           O  
REMARK-SIMTK-COORDS   843.697132392    -1.392133574   654.866970316
ATOM    739  OP2  DT A  24     843.939   0.940 655.762  1.00  0.00           O  
REMARK-SIMTK-COORDS   843.939458265     0.939756972   655.761861735
ATOM    740  O5'  DT A  24     844.671  -1.025 657.155  1.00  0.00           O  
REMARK-SIMTK-COORDS   844.670892876    -1.025003162   657.154902303
ATOM    741  O3'  DT A  24     848.113   0.568 659.016  1.00  0.00           O  
REMARK-SIMTK-COORDS   848.113270869     0.568363619   659.016263112
ATOM    742  C1'  DT A  24     847.287  -2.300 658.785  1.00  0.00           C  
REMARK-SIMTK-COORDS   847.287364783    -2.299516936   658.784719901
ATOM    743  C2'  DT A  24     847.507  -1.309 657.648  1.00  0.00           C  
REMARK-SIMTK-COORDS   847.507019134    -1.309119710   657.648090541
ATOM    744  C3'  DT A  24     847.040  -0.004 658.271  1.00  0.00           C  
REMARK-SIMTK-COORDS   847.040387028    -0.003695804   658.271414616
ATOM    745  C4'  DT A  24     845.886  -0.448 659.169  1.00  0.00           C  
REMARK-SIMTK-COORDS   845.886283813    -0.447524721   659.168600027
ATOM    746  C5'  DT A  24     844.527  -0.544 658.516  1.00  0.00           C  
REMARK-SIMTK-COORDS   844.527445156    -0.543787326   658.515671229
ATOM    747  O4'  DT A  24     846.280  -1.780 659.629  1.00  0.00           O  
REMARK-SIMTK-COORDS   846.279800839    -1.779781653   659.628987710
ATOM    748  O4   DT A  24     845.736  -7.349 657.193  1.00  0.00           O  
REMARK-SIMTK-COORDS   845.736233446    -7.349030790   657.193256292
ATOM    749  C4   DT A  24     846.054  -6.197 657.512  1.00  0.00           C  
REMARK-SIMTK-COORDS   846.053710109    -6.196720899   657.511758227
ATOM    750  N3   DT A  24     846.918  -5.966 658.556  1.00  0.00           N  
REMARK-SIMTK-COORDS   846.918099124    -5.965633874   658.555666470
ATOM    751  C2   DT A  24     847.354  -4.737 659.009  1.00  0.00           C  
REMARK-SIMTK-COORDS   847.353550709    -4.737068041   659.009179327
ATOM    752  O2   DT A  24     848.126  -4.630 659.945  1.00  0.00           O  
REMARK-SIMTK-COORDS   848.125925776    -4.630429457   659.945453842
ATOM    753  N1   DT A  24     846.850  -3.646 658.331  1.00  0.00           N  
REMARK-SIMTK-COORDS   846.849793831    -3.646186239   658.330926498
ATOM    754  C6   DT A  24     845.979  -3.783 657.278  1.00  0.00           C  
REMARK-SIMTK-COORDS   845.979493595    -3.782643001   657.277628320
ATOM    755  C5   DT A  24     845.582  -4.999 656.858  1.00  0.00           C  
REMARK-SIMTK-COORDS   845.581713177    -4.998900736   656.858091835
ATOM    756  C7   DT A  24     844.630  -5.202 655.718  1.00  0.00           C  
REMARK-SIMTK-COORDS   844.629673357    -5.202481189   655.718451023
ATOM    757  H1'  DT A  24     848.194  -2.419 659.378  1.00  0.00           H  
REMARK-SIMTK-COORDS   848.194439087    -2.418556110   659.378267608
ATOM    758 1H2'  DT A  24     848.552  -1.253 657.343  1.00  0.00           H  
REMARK-SIMTK-COORDS   848.552038767    -1.253161327   657.342765098
ATOM    759 2H2'  DT A  24     846.921  -1.559 656.764  1.00  0.00           H  
REMARK-SIMTK-COORDS   846.920672768    -1.558683077   656.764035076
ATOM    760  H3'  DT A  24     846.702   0.710 657.520  1.00  0.00           H  
REMARK-SIMTK-COORDS   846.702394911     0.709730264   657.520146638
ATOM    761  H4'  DT A  24     845.815   0.280 659.977  1.00  0.00           H  
REMARK-SIMTK-COORDS   845.815407840     0.279688488   659.977055062
ATOM    762 1H5'  DT A  24     843.905  -1.232 659.086  1.00  0.00           H  
REMARK-SIMTK-COORDS   843.904773577    -1.231914506   659.085546733
ATOM    763 2H5'  DT A  24     844.063   0.441 658.510  1.00  0.00           H  
REMARK-SIMTK-COORDS   844.063174847     0.441413163   658.509833652
ATOM    764  H3   DT A  24     847.278  -6.795 659.049  1.00  0.00           H  
REMARK-SIMTK-COORDS   847.278197793    -6.795291733   659.048602353
ATOM    765  H6   DT A  24     845.604  -2.891 656.773  1.00  0.00           H  
REMARK-SIMTK-COORDS   845.603619061    -2.891449357   656.773446584
ATOM    766  H71  DT A  24     844.379  -6.261 655.637  1.00  0.00           H  
REMARK-SIMTK-COORDS   844.378671886    -6.260723260   655.636554865
ATOM    767  H72  DT A  24     843.721  -4.627 655.895  1.00  0.00           H  
REMARK-SIMTK-COORDS   843.721079487    -4.627010784   655.895216382
ATOM    768  H73  DT A  24     845.095  -4.868 654.791  1.00  0.00           H  
REMARK-SIMTK-COORDS   845.095199890    -4.867897015   654.791070585
ATOM    769  P    DG A  25     849.759   0.883 658.143  1.00  0.00           P  
REMARK-SIMTK-COORDS   849.758676338     0.883377935   658.143190065
ATOM    770  OP1  DG A  25     849.569   0.662 656.689  1.00  0.00           O  
REMARK-SIMTK-COORDS   849.568589343     0.661753727   656.688797187
ATOM    771  OP2  DG A  25     850.554   2.069 658.519  1.00  0.00           O  
REMARK-SIMTK-COORDS   850.553621509     2.069187428   658.518854839
ATOM    772  O5'  DG A  25     850.386  -0.427 658.801  1.00  0.00           O  
REMARK-SIMTK-COORDS   850.386433453    -0.426527266   658.801163748
ATOM    773  O3'  DG A  25     853.979  -1.224 660.878  1.00  0.00           O  
REMARK-SIMTK-COORDS   853.979492171    -1.224073204   660.877599764
ATOM    774  C1'  DG A  25     852.197  -3.155 659.444  1.00  0.00           C  
REMARK-SIMTK-COORDS   852.196607985    -3.154644884   659.443886415
ATOM    775  C2'  DG A  25     852.866  -1.915 658.866  1.00  0.00           C  
REMARK-SIMTK-COORDS   852.866128202    -1.914984932   658.865907278
ATOM    776  C3'  DG A  25     852.848  -0.963 660.050  1.00  0.00           C  
REMARK-SIMTK-COORDS   852.848345390    -0.962917520   660.049531126
ATOM    777  C4'  DG A  25     851.532  -1.308 660.745  1.00  0.00           C  
REMARK-SIMTK-COORDS   851.531672164    -1.308210339   660.744580393
ATOM    778  C5'  DG A  25     850.300  -0.596 660.239  1.00  0.00           C  
REMARK-SIMTK-COORDS   850.299533410    -0.595897327   660.239074443
ATOM    779  O4'  DG A  25     851.370  -2.744 660.515  1.00  0.00           O  
REMARK-SIMTK-COORDS   851.370100148    -2.743922516   660.514974149
ATOM    780  N2   DG A  25     852.099  -8.428 659.543  1.00  0.00           N  
REMARK-SIMTK-COORDS   852.098573686    -8.427602147   659.543224101
ATOM    781  O6   DG A  25     849.254  -7.263 656.146  1.00  0.00           O  
REMARK-SIMTK-COORDS   849.254450375    -7.262666484   656.145866231
ATOM    782  C6   DG A  25     850.010  -6.842 657.022  1.00  0.00           C  
REMARK-SIMTK-COORDS   850.010343257    -6.842291697   657.022408865
ATOM    783  C5   DG A  25     850.340  -5.509 657.349  1.00  0.00           C  
REMARK-SIMTK-COORDS   850.339564648    -5.508711447   657.349471543
ATOM    784  N7   DG A  25     849.908  -4.307 656.781  1.00  0.00           N  
REMARK-SIMTK-COORDS   849.907599793    -4.307244002   656.781390261
ATOM    785  C8   DG A  25     850.527  -3.388 657.477  1.00  0.00           C  
REMARK-SIMTK-COORDS   850.526729167    -3.388295541   657.476965953
ATOM    786  N9   DG A  25     851.345  -3.887 658.468  1.00  0.00           N  
REMARK-SIMTK-COORDS   851.344919404    -3.887302772   658.468089315
ATOM    787  C4   DG A  25     851.221  -5.257 658.385  1.00  0.00           C  
REMARK-SIMTK-COORDS   851.221204068    -5.256504211   658.385361229
ATOM    788  N3   DG A  25     851.860  -6.157 659.177  1.00  0.00           N  
REMARK-SIMTK-COORDS   851.860416631    -6.156518592   659.177481430
ATOM    789  C2   DG A  25     851.556  -7.413 658.864  1.00  0.00           C  
REMARK-SIMTK-COORDS   851.556077409    -7.412984491   658.863505187
ATOM    790  N1   DG A  25     850.680  -7.757 657.855  1.00  0.00           N  
REMARK-SIMTK-COORDS   850.680447506    -7.756592374   657.854648955
ATOM    791  H1'  DG A  25     852.937  -3.850 659.839  1.00  0.00           H  
REMARK-SIMTK-COORDS   852.937273845    -3.849938571   659.839161979
ATOM    792 1H2'  DG A  25     853.884  -2.113 658.530  1.00  0.00           H  
REMARK-SIMTK-COORDS   853.884235686    -2.113437930   658.530357641
ATOM    793 2H2'  DG A  25     852.316  -1.506 658.019  1.00  0.00           H  
REMARK-SIMTK-COORDS   852.316038082    -1.505657258   658.018571622
ATOM    794  H3'  DG A  25     852.864   0.081 659.735  1.00  0.00           H  
REMARK-SIMTK-COORDS   852.864464132     0.080830135   659.735007646
ATOM    795  H4'  DG A  25     851.653  -1.055 661.797  1.00  0.00           H  
REMARK-SIMTK-COORDS   851.653476134    -1.054809900   661.797460258
ATOM    796 1H5'  DG A  25     849.417  -1.187 660.486  1.00  0.00           H  
REMARK-SIMTK-COORDS   849.417412659    -1.186703409   660.486177972
ATOM    797 2H5'  DG A  25     850.226   0.379 660.720  1.00  0.00           H  
REMARK-SIMTK-COORDS   850.226098142     0.378583560   660.720089267
ATOM    798  H21  DG A  25     852.761  -8.239 660.310  1.00  0.00           H  
REMARK-SIMTK-COORDS   852.760978051    -8.239261115   660.309525029
ATOM    799  H22  DG A  25     851.854  -9.399 659.301  1.00  0.00           H  
REMARK-SIMTK-COORDS   851.854463063    -9.399312558   659.300821789
ATOM    800  H8   DG A  25     850.406  -2.321 657.289  1.00  0.00           H  
REMARK-SIMTK-COORDS   850.405641424    -2.321245522   657.289447908
ATOM    801  H1   DG A  25     850.503  -8.760 657.699  1.00  0.00           H  
REMARK-SIMTK-COORDS   850.503404951    -8.759958460   657.699383276
ATOM    802  P    DA A  26     855.552  -1.019 659.810  1.00  0.00           P  
REMARK-SIMTK-COORDS   855.552002718    -1.018778558   659.810316610
ATOM    803  OP1  DA A  26     855.429  -0.520 658.420  1.00  0.00           O  
REMARK-SIMTK-COORDS   855.429349312    -0.520170367   658.419661005
ATOM    804  OP2  DA A  26     856.675  -0.471 660.597  1.00  0.00           O  
REMARK-SIMTK-COORDS   856.675458308    -0.471354163   660.597094896
ATOM    805  O5'  DA A  26     855.618  -2.611 659.798  1.00  0.00           O  
REMARK-SIMTK-COORDS   855.618047804    -2.611321131   659.798350005
ATOM    806  O3'  DA A  26     858.498  -5.432 661.066  1.00  0.00           O  
REMARK-SIMTK-COORDS   858.498336360    -5.432407512   661.066300898
ATOM    807  C1'  DA A  26     856.289  -5.801 659.081  1.00  0.00           C  
REMARK-SIMTK-COORDS   856.288728383    -5.801111993   659.081262966
ATOM    808  C2'  DA A  26     857.400  -4.761 659.040  1.00  0.00           C  
REMARK-SIMTK-COORDS   857.400185671    -4.761347343   659.039715762
ATOM    809  C3'  DA A  26     857.611  -4.463 660.514  1.00  0.00           C  
REMARK-SIMTK-COORDS   857.610950541    -4.462921840   660.514458583
ATOM    810  C4'  DA A  26     856.201  -4.576 661.090  1.00  0.00           C  
REMARK-SIMTK-COORDS   856.200643175    -4.576093831   661.090005482
ATOM    811  C5'  DA A  26     855.347  -3.331 661.029  1.00  0.00           C  
REMARK-SIMTK-COORDS   855.347481073    -3.331200363   661.028917978
ATOM    812  O4'  DA A  26     855.566  -5.620 660.282  1.00  0.00           O  
REMARK-SIMTK-COORDS   855.565947764    -5.619522554   660.282270232
ATOM    813  N6   DA A  26     852.386  -6.664 654.547  1.00  0.00           N  
REMARK-SIMTK-COORDS   852.386046188    -6.664154652   654.547412278
ATOM    814  C6   DA A  26     853.212  -7.073 655.525  1.00  0.00           C  
REMARK-SIMTK-COORDS   853.212005459    -7.073303566   655.524683197
ATOM    815  C5   DA A  26     853.940  -6.184 656.341  1.00  0.00           C  
REMARK-SIMTK-COORDS   853.939733350    -6.184322931   656.340649218
ATOM    816  N7   DA A  26     854.007  -4.803 656.386  1.00  0.00           N  
REMARK-SIMTK-COORDS   854.007116342    -4.803103767   656.386192080
ATOM    817  C8   DA A  26     854.846  -4.564 657.349  1.00  0.00           C  
REMARK-SIMTK-COORDS   854.846021030    -4.563786468   657.349250829
ATOM    818  N9   DA A  26     855.326  -5.696 657.952  1.00  0.00           N  
REMARK-SIMTK-COORDS   855.325973217    -5.695710604   657.951665675
ATOM    819  C4   DA A  26     854.734  -6.747 657.297  1.00  0.00           C  
REMARK-SIMTK-COORDS   854.734448745    -6.746866154   657.296565827
ATOM    820  N3   DA A  26     854.913  -8.057 657.546  1.00  0.00           N  
REMARK-SIMTK-COORDS   854.912528511    -8.057389849   657.546350216
ATOM    821  C2   DA A  26     854.188  -8.781 656.719  1.00  0.00           C  
REMARK-SIMTK-COORDS   854.187739033    -8.781283375   656.719087637
ATOM    822  N1   DA A  26     853.366  -8.387 655.750  1.00  0.00           N  
REMARK-SIMTK-COORDS   853.366383832    -8.387103511   655.750167171
ATOM    823  H1'  DA A  26     856.699  -6.811 659.086  1.00  0.00           H  
REMARK-SIMTK-COORDS   856.698922627    -6.810903178   659.085672484
ATOM    824 1H2'  DA A  26     858.310  -5.146 658.578  1.00  0.00           H  
REMARK-SIMTK-COORDS   858.310264396    -5.145763221   658.578254880
ATOM    825 2H2'  DA A  26     857.109  -3.865 658.491  1.00  0.00           H  
REMARK-SIMTK-COORDS   857.108530571    -3.865348480   658.491129086
ATOM    826  H3'  DA A  26     858.021  -3.465 660.675  1.00  0.00           H  
REMARK-SIMTK-COORDS   858.021295644    -3.465131105   660.675494435
ATOM    827  H4'  DA A  26     856.306  -4.855 662.138  1.00  0.00           H  
REMARK-SIMTK-COORDS   856.306203526    -4.854794629   662.138224867
ATOM    828 1H5'  DA A  26     854.296  -3.615 661.064  1.00  0.00           H  
REMARK-SIMTK-COORDS   854.296406571    -3.615430049   661.064313958
ATOM    829 2H5'  DA A  26     855.578  -2.697 661.883  1.00  0.00           H  
REMARK-SIMTK-COORDS   855.577964455    -2.697241137   661.883315491
ATOM    830  H61  DA A  26     851.878  -7.357 653.980  1.00  0.00           H  
REMARK-SIMTK-COORDS   851.878080747    -7.356944279   653.979695233
ATOM    831  H62  DA A  26     852.262  -5.658 654.367  1.00  0.00           H  
REMARK-SIMTK-COORDS   852.262112895    -5.658201701   654.367153574
ATOM    832  H8   DA A  26     855.139  -3.557 657.651  1.00  0.00           H  
REMARK-SIMTK-COORDS   855.138811445    -3.557277551   657.650845881
ATOM    833  H2   DA A  26     854.273  -9.859 656.847  1.00  0.00           H  
REMARK-SIMTK-COORDS   854.273299926    -9.858537328   656.847416332
ATOM    834  P    DG A  27     860.265  -5.694 660.227  1.00  0.00           P  
REMARK-SIMTK-COORDS   860.265244949    -5.694361027   660.227058415
ATOM    835  OP1  DG A  27     860.487  -4.631 659.217  1.00  0.00           O  
REMARK-SIMTK-COORDS   860.486637350    -4.630882109   659.216856952
ATOM    836  OP2  DG A  27     861.422  -6.025 661.083  1.00  0.00           O  
REMARK-SIMTK-COORDS   861.421507540    -6.024679233   661.083301782
ATOM    837  O5'  DG A  27     859.728  -7.009 659.503  1.00  0.00           O  
REMARK-SIMTK-COORDS   859.727835711    -7.009485377   659.502835208
ATOM    838  O3'  DG A  27     861.185 -10.961 659.153  1.00  0.00           O  
REMARK-SIMTK-COORDS   861.184982412   -10.960710678   659.153150897
ATOM    839  C1'  DG A  27     859.223  -9.543 657.392  1.00  0.00           C  
REMARK-SIMTK-COORDS   859.222632387    -9.543491943   657.391904056
ATOM    840  C2'  DG A  27     860.641  -9.105 657.730  1.00  0.00           C  
REMARK-SIMTK-COORDS   860.641265358    -9.105125411   657.730118894
ATOM    841  C3'  DG A  27     860.791  -9.590 659.162  1.00  0.00           C  
REMARK-SIMTK-COORDS   860.791154176    -9.590230382   659.161873241
ATOM    842  C4'  DG A  27     859.388  -9.396 659.736  1.00  0.00           C  
REMARK-SIMTK-COORDS   859.388017246    -9.396119289   659.735873797
ATOM    843  C5'  DG A  27     859.078  -8.031 660.302  1.00  0.00           C  
REMARK-SIMTK-COORDS   859.078004385    -8.030672496   660.302035507
ATOM    844  O4'  DG A  27     858.498  -9.646 658.602  1.00  0.00           O  
REMARK-SIMTK-COORDS   858.498328565    -9.646065187   658.601821286
ATOM    845  N2   DG A  27     855.999 -11.430 653.667  1.00  0.00           N  
REMARK-SIMTK-COORDS   855.999122201   -11.430021097   653.667183015
ATOM    846  O6   DG A  27     855.754  -6.876 653.237  1.00  0.00           O  
REMARK-SIMTK-COORDS   855.754070335    -6.875532690   653.237371505
ATOM    847  C6   DG A  27     856.260  -7.808 653.863  1.00  0.00           C  
REMARK-SIMTK-COORDS   856.259792514    -7.807594853   653.863407608
ATOM    848  C5   DG A  27     857.179  -7.766 654.935  1.00  0.00           C  
REMARK-SIMTK-COORDS   857.178887579    -7.765516935   654.934522313
ATOM    849  N7   DG A  27     857.765  -6.672 655.578  1.00  0.00           N  
REMARK-SIMTK-COORDS   857.765135947    -6.672423534   655.578178796
ATOM    850  C8   DG A  27     858.527  -7.216 656.493  1.00  0.00           C  
REMARK-SIMTK-COORDS   858.526728807    -7.215563874   656.492830580
ATOM    851  N9   DG A  27     858.496  -8.594 656.506  1.00  0.00           N  
REMARK-SIMTK-COORDS   858.495655651    -8.593829937   656.506473144
ATOM    852  C4   DG A  27     857.623  -8.947 655.501  1.00  0.00           C  
REMARK-SIMTK-COORDS   857.623366242    -8.946911031   655.500835571
ATOM    853  N3   DG A  27     857.291 -10.218 655.153  1.00  0.00           N  
REMARK-SIMTK-COORDS   857.291387507   -10.217800707   655.153412845
ATOM    854  C2   DG A  27     856.432 -10.257 654.139  1.00  0.00           C  
REMARK-SIMTK-COORDS   856.431687864   -10.256919699   654.138870471
ATOM    855  N1   DG A  27     855.928  -9.131 653.521  1.00  0.00           N  
REMARK-SIMTK-COORDS   855.928421440    -9.130805305   653.521477339
ATOM    856  H1'  DG A  27     859.220 -10.524 656.915  1.00  0.00           H  
REMARK-SIMTK-COORDS   859.220137745   -10.523821116   656.915238042
ATOM    857 1H2'  DG A  27     861.383  -9.563 657.075  1.00  0.00           H  
REMARK-SIMTK-COORDS   861.382743608    -9.563264823   657.075261441
ATOM    858 2H2'  DG A  27     860.767  -8.025 657.662  1.00  0.00           H  
REMARK-SIMTK-COORDS   860.766992582    -8.024558599   657.661605903
ATOM    859  H3'  DG A  27     861.526  -9.007 659.716  1.00  0.00           H  
REMARK-SIMTK-COORDS   861.526491167    -9.006818371   659.716403615
ATOM    860  H4'  DG A  27     859.271 -10.123 660.539  1.00  0.00           H  
REMARK-SIMTK-COORDS   859.271143835   -10.123231167   660.539150165
ATOM    861 1H5'  DG A  27     857.999  -7.874 660.290  1.00  0.00           H  
REMARK-SIMTK-COORDS   857.999258852    -7.874406802   660.290283601
ATOM    862 2H5'  DG A  27     859.438  -7.978 661.329  1.00  0.00           H  
REMARK-SIMTK-COORDS   859.437901184    -7.978116925   661.328725921
ATOM    863  H21  DG A  27     856.336 -12.310 654.084  1.00  0.00           H  
REMARK-SIMTK-COORDS   856.336448331   -12.309588831   654.084364850
ATOM    864  H22  DG A  27     855.328 -11.455 652.885  1.00  0.00           H  
REMARK-SIMTK-COORDS   855.327714930   -11.455207425   652.885423509
ATOM    865  H8   DG A  27     859.132  -6.629 657.184  1.00  0.00           H  
REMARK-SIMTK-COORDS   859.132458615    -6.629319649   657.184083144
ATOM    866  H1   DG A  27     855.258  -9.270 652.751  1.00  0.00           H  
REMARK-SIMTK-COORDS   855.257944198    -9.269834851   652.751200730
ATOM    867  P    DG A  28     863.821 -10.908 658.333  1.00  0.00           P  
REMARK-SIMTK-COORDS   863.821234145   -10.908475052   658.333208520
ATOM    868  OP1  DG A  28     862.688 -10.716 659.271  1.00  0.00           O  
REMARK-SIMTK-COORDS   862.687791048   -10.715657996   659.270565084
ATOM    869  OP2  DG A  28     863.539 -11.724 657.136  1.00  0.00           O  
REMARK-SIMTK-COORDS   863.539334245   -11.724430765   657.135730036
ATOM    870  O5'  DG A  28     865.067 -11.512 659.125  1.00  0.00           O  
REMARK-SIMTK-COORDS   865.066914228   -11.511853215   659.125089777
ATOM    871  O3'  DG A  28     867.293 -15.088 658.791  1.00  0.00           O  
REMARK-SIMTK-COORDS   867.293242318   -15.088100754   658.790943432
ATOM    872  C1'  DG A  28     867.043 -13.272 661.157  1.00  0.00           C  
REMARK-SIMTK-COORDS   867.043039735   -13.271797072   661.157323917
ATOM    873  C2'  DG A  28     865.915 -13.964 660.404  1.00  0.00           C  
REMARK-SIMTK-COORDS   865.915191409   -13.964142969   660.403872318
ATOM    874  C3'  DG A  28     866.438 -13.963 658.977  1.00  0.00           C  
REMARK-SIMTK-COORDS   866.437790358   -13.962578675   658.977477600
ATOM    875  C4'  DG A  28     867.198 -12.639 658.895  1.00  0.00           C  
REMARK-SIMTK-COORDS   867.198035857   -12.639274089   658.894768751
ATOM    876  C5'  DG A  28     866.385 -11.421 658.527  1.00  0.00           C  
REMARK-SIMTK-COORDS   866.385145206   -11.420665603   658.526945223
ATOM    877  O4'  DG A  28     867.740 -12.452 660.240  1.00  0.00           O  
REMARK-SIMTK-COORDS   867.740347494   -12.451938550   660.240464662
ATOM    878  N2   DG A  28     869.847 -13.078 665.621  1.00  0.00           N  
REMARK-SIMTK-COORDS   869.847243507   -13.078249101   665.620790887
ATOM    879  O6   DG A  28     866.307 -10.259 666.333  1.00  0.00           O  
REMARK-SIMTK-COORDS   866.307419091   -10.258599561   666.333091786
ATOM    880  C6   DG A  28     866.849 -11.021 665.532  1.00  0.00           C  
REMARK-SIMTK-COORDS   866.849040769   -11.021223885   665.532175999
ATOM    881  C5   DG A  28     866.445 -11.374 664.226  1.00  0.00           C  
REMARK-SIMTK-COORDS   866.444586478   -11.374248829   664.226196245
ATOM    882  N7   DG A  28     865.334 -10.965 663.484  1.00  0.00           N  
REMARK-SIMTK-COORDS   865.333820745   -10.964590698   663.483758570
ATOM    883  C8   DG A  28     865.462 -11.600 662.347  1.00  0.00           C  
REMARK-SIMTK-COORDS   865.461852265   -11.599654088   662.347133997
ATOM    884  N9   DG A  28     866.577 -12.408 662.275  1.00  0.00           N  
REMARK-SIMTK-COORDS   866.576523771   -12.407825552   662.275472865
ATOM    885  C4   DG A  28     867.211 -12.259 663.489  1.00  0.00           C  
REMARK-SIMTK-COORDS   867.210724741   -12.259418104   663.488991038
ATOM    886  N3   DG A  28     868.360 -12.882 663.861  1.00  0.00           N  
REMARK-SIMTK-COORDS   868.359986666   -12.881553836   663.860766722
ATOM    887  C2   DG A  28     868.736 -12.555 665.094  1.00  0.00           C  
REMARK-SIMTK-COORDS   868.736121633   -12.554791551   665.094322110
ATOM    888  N1   DG A  28     868.040 -11.674 665.896  1.00  0.00           N  
REMARK-SIMTK-COORDS   868.040350935   -11.673953148   665.895952851
ATOM    889  H1'  DG A  28     867.748 -13.999 661.560  1.00  0.00           H  
REMARK-SIMTK-COORDS   867.747774031   -13.999416188   661.560042173
ATOM    890 1H2'  DG A  28     865.740 -14.979 660.762  1.00  0.00           H  
REMARK-SIMTK-COORDS   865.740386087   -14.978779593   660.762307277
ATOM    891 2H2'  DG A  28     864.973 -13.422 660.482  1.00  0.00           H  
REMARK-SIMTK-COORDS   864.972653737   -13.422280725   660.482192458
ATOM    892  H3'  DG A  28     865.630 -13.998 658.246  1.00  0.00           H  
REMARK-SIMTK-COORDS   865.630101668   -13.997857747   658.246048610
ATOM    893  H4'  DG A  28     867.970 -12.765 658.136  1.00  0.00           H  
REMARK-SIMTK-COORDS   867.970456945   -12.764739672   658.136330850
ATOM    894 1H5'  DG A  28     866.893 -10.528 658.892  1.00  0.00           H  
REMARK-SIMTK-COORDS   866.892702047   -10.527783251   658.892179611
ATOM    895 2H5'  DG A  28     866.294 -11.364 657.443  1.00  0.00           H  
REMARK-SIMTK-COORDS   866.293755949   -11.364467698   657.443030651
ATOM    896  H21  DG A  28     870.413 -13.743 665.074  1.00  0.00           H  
REMARK-SIMTK-COORDS   870.413185043   -13.743295050   665.074079751
ATOM    897  H22  DG A  28     870.138 -12.817 666.574  1.00  0.00           H  
REMARK-SIMTK-COORDS   870.138403190   -12.816798279   666.574436264
ATOM    898  H8   DG A  28     864.750 -11.498 661.528  1.00  0.00           H  
REMARK-SIMTK-COORDS   864.749555184   -11.498061813   661.528151165
ATOM    899  H1   DG A  28     868.423 -11.479 666.833  1.00  0.00           H  
REMARK-SIMTK-COORDS   868.423158724   -11.478911482   666.832762300
ATOM    900  P    DG A  29     866.516 -16.609 659.107  1.00  0.00           P  
REMARK-SIMTK-COORDS   866.516498314   -16.609171687   659.106809185
ATOM    901  OP1  DG A  29     865.060 -16.515 659.372  1.00  0.00           O  
REMARK-SIMTK-COORDS   865.059918873   -16.515392052   659.371555691
ATOM    902  OP2  DG A  29     866.947 -17.729 658.246  1.00  0.00           O  
REMARK-SIMTK-COORDS   866.947282536   -17.728584948   658.246259997
ATOM    903  O5'  DG A  29     867.305 -16.650 660.492  1.00  0.00           O  
REMARK-SIMTK-COORDS   867.305289227   -16.649573261   660.492102153
ATOM    904  O3'  DG A  29     869.876 -19.465 662.315  1.00  0.00           O  
REMARK-SIMTK-COORDS   869.876177852   -19.464938504   662.314734104
ATOM    905  C1'  DG A  29     868.295 -17.281 663.615  1.00  0.00           C  
REMARK-SIMTK-COORDS   868.295206405   -17.280792292   663.615253849
ATOM    906  C2'  DG A  29     867.763 -18.409 662.742  1.00  0.00           C  
REMARK-SIMTK-COORDS   867.762751058   -18.409219802   662.742203645
ATOM    907  C3'  DG A  29     868.894 -18.602 661.746  1.00  0.00           C  
REMARK-SIMTK-COORDS   868.893765750   -18.601616327   661.746461036
ATOM    908  C4'  DG A  29     869.419 -17.180 661.549  1.00  0.00           C  
REMARK-SIMTK-COORDS   869.419009895   -17.179996300   661.548814669
ATOM    909  C5'  DG A  29     868.724 -16.349 660.497  1.00  0.00           C  
REMARK-SIMTK-COORDS   868.724151788   -16.348520526   660.496715696
ATOM    910  O4'  DG A  29     869.228 -16.542 662.851  1.00  0.00           O  
REMARK-SIMTK-COORDS   869.228042508   -16.542232058   662.851458991
ATOM    911  N2   DG A  29     868.594 -15.293 668.492  1.00  0.00           N  
REMARK-SIMTK-COORDS   868.593683000   -15.292959511   668.492034504
ATOM    912  O6   DG A  29     864.801 -13.450 666.701  1.00  0.00           O  
REMARK-SIMTK-COORDS   864.800698744   -13.450305245   666.701490261
ATOM    913  C6   DG A  29     865.753 -14.204 666.499  1.00  0.00           C  
REMARK-SIMTK-COORDS   865.753121378   -14.204049027   666.498568018
ATOM    914  C5   DG A  29     866.067 -14.950 665.341  1.00  0.00           C  
REMARK-SIMTK-COORDS   866.067236319   -14.949894032   665.341485466
ATOM    915  N7   DG A  29     865.398 -15.042 664.118  1.00  0.00           N  
REMARK-SIMTK-COORDS   865.398139859   -15.042253439   664.118123840
ATOM    916  C8   DG A  29     866.133 -15.868 663.418  1.00  0.00           C  
REMARK-SIMTK-COORDS   866.132843907   -15.867629377   663.417711446
ATOM    917  N9   DG A  29     867.244 -16.338 664.085  1.00  0.00           N  
REMARK-SIMTK-COORDS   867.244272810   -16.337574461   664.084529570
ATOM    918  C4   DG A  29     867.201 -15.742 665.326  1.00  0.00           C  
REMARK-SIMTK-COORDS   867.201126353   -15.742365503   665.325789687
ATOM    919  N3   DG A  29     868.108 -15.925 666.321  1.00  0.00           N  
REMARK-SIMTK-COORDS   868.107695638   -15.925069525   666.321191301
ATOM    920  C2   DG A  29     867.807 -15.228 667.414  1.00  0.00           C  
REMARK-SIMTK-COORDS   867.806761333   -15.228420396   667.413907428
ATOM    921  N1   DG A  29     866.704 -14.406 667.515  1.00  0.00           N  
REMARK-SIMTK-COORDS   866.704141903   -14.405825068   667.514666139
ATOM    922  H1'  DG A  29     868.814 -17.675 664.489  1.00  0.00           H  
REMARK-SIMTK-COORDS   868.814206083   -17.674914731   664.489078109
ATOM    923 1H2'  DG A  29     867.575 -19.320 663.312  1.00  0.00           H  
REMARK-SIMTK-COORDS   867.575332285   -19.319556499   663.312011771
ATOM    924 2H2'  DG A  29     866.833 -18.140 662.240  1.00  0.00           H  
REMARK-SIMTK-COORDS   866.833334651   -18.139795761   662.240484772
ATOM    925  H3'  DG A  29     868.542 -19.025 660.805  1.00  0.00           H  
REMARK-SIMTK-COORDS   868.542299278   -19.024837492   660.805212310
ATOM    926  H4'  DG A  29     870.468 -17.266 661.265  1.00  0.00           H  
REMARK-SIMTK-COORDS   870.467588889   -17.266478255   661.264901014
ATOM    927 1H5'  DG A  29     868.874 -15.292 660.718  1.00  0.00           H  
REMARK-SIMTK-COORDS   868.874195125   -15.291827017   660.718379465
ATOM    928 2H5'  DG A  29     869.151 -16.575 659.521  1.00  0.00           H  
REMARK-SIMTK-COORDS   869.151124177   -16.575465248   659.520717913
ATOM    929  H21  DG A  29     869.434 -15.889 668.482  1.00  0.00           H  
REMARK-SIMTK-COORDS   869.433779987   -15.889291717   668.482341515
ATOM    930  H22  DG A  29     868.360 -14.746 669.334  1.00  0.00           H  
REMARK-SIMTK-COORDS   868.360187956   -14.746039148   669.334013233
ATOM    931  H8   DG A  29     865.888 -16.158 662.396  1.00  0.00           H  
REMARK-SIMTK-COORDS   865.887750052   -16.157841891   662.395886265
ATOM    932  H1   DG A  29     866.567 -13.900 668.402  1.00  0.00           H  
REMARK-SIMTK-COORDS   866.567212682   -13.900079129   668.402171877
ATOM    933  P    DC A  30     869.001 -20.936 662.602  1.00  0.00           P  
REMARK-SIMTK-COORDS   869.001265528   -20.935817468   662.602218589
ATOM    934  OP1  DC A  30     867.583 -21.158 662.230  1.00  0.00           O  
REMARK-SIMTK-COORDS   867.582878023   -21.157848516   662.229740271
ATOM    935  OP2  DC A  30     869.914 -22.074 662.379  1.00  0.00           O  
REMARK-SIMTK-COORDS   869.913931947   -22.074028147   662.378953148
ATOM    936  O5'  DC A  30     869.082 -20.461 664.122  1.00  0.00           O  
REMARK-SIMTK-COORDS   869.081936523   -20.460943930   664.122348950
ATOM    937  O3'  DC A  30     870.906 -22.043 667.591  1.00  0.00           O  
REMARK-SIMTK-COORDS   870.906124375   -22.043449807   667.590763405
ATOM    938  C1'  DC A  30     868.639 -20.096 667.409  1.00  0.00           C  
REMARK-SIMTK-COORDS   868.639461505   -20.095697580   667.409165793
ATOM    939  C2'  DC A  30     868.708 -21.490 666.800  1.00  0.00           C  
REMARK-SIMTK-COORDS   868.707542979   -21.490330892   666.799753095
ATOM    940  C3'  DC A  30     870.180 -21.609 666.443  1.00  0.00           C  
REMARK-SIMTK-COORDS   870.179852560   -21.609220139   666.443309769
ATOM    941  C4'  DC A  30     870.546 -20.184 666.032  1.00  0.00           C  
REMARK-SIMTK-COORDS   870.546042591   -20.184232140   666.031879261
ATOM    942  C5'  DC A  30     870.295 -19.816 664.589  1.00  0.00           C  
REMARK-SIMTK-COORDS   870.294842354   -19.816317459   664.588935662
ATOM    943  O4'  DC A  30     869.710 -19.337 666.883  1.00  0.00           O  
REMARK-SIMTK-COORDS   869.709966107   -19.337184259   666.883068429
ATOM    944  N4   DC A  30     863.958 -17.323 666.461  1.00  0.00           N  
REMARK-SIMTK-COORDS   863.957600297   -17.322706112   666.461065614
ATOM    945  C4   DC A  30     865.077 -17.999 666.658  1.00  0.00           C  
REMARK-SIMTK-COORDS   865.077105968   -17.998886157   666.658237108
ATOM    946  N3   DC A  30     865.675 -17.904 667.852  1.00  0.00           N  
REMARK-SIMTK-COORDS   865.675343169   -17.903671011   667.852363285
ATOM    947  C2   DC A  30     866.828 -18.573 668.108  1.00  0.00           C  
REMARK-SIMTK-COORDS   866.827610828   -18.572811489   668.108340363
ATOM    948  O2   DC A  30     867.403 -18.505 669.201  1.00  0.00           O  
REMARK-SIMTK-COORDS   867.402662060   -18.505185006   669.200823653
ATOM    949  N1   DC A  30     867.377 -19.370 667.107  1.00  0.00           N  
REMARK-SIMTK-COORDS   867.376739796   -19.370313742   667.107236705
ATOM    950  C6   DC A  30     866.776 -19.475 665.894  1.00  0.00           C  
REMARK-SIMTK-COORDS   866.776325773   -19.475270497   665.894232962
ATOM    951  C5   DC A  30     865.619 -18.815 665.615  1.00  0.00           C  
REMARK-SIMTK-COORDS   865.619486798   -18.815137074   665.614825647
ATOM    952  H1'  DC A  30     868.757 -20.137 668.492  1.00  0.00           H  
REMARK-SIMTK-COORDS   868.756892864   -20.137119657   668.492350490
ATOM    953 1H2'  DC A  30     868.405 -22.265 667.505  1.00  0.00           H  
REMARK-SIMTK-COORDS   868.405336894   -22.265492172   667.504884623
ATOM    954 2H2'  DC A  30     868.076 -21.587 665.917  1.00  0.00           H  
REMARK-SIMTK-COORDS   868.075669488   -21.586519168   665.916615106
ATOM    955  H3'  DC A  30     870.346 -22.309 665.624  1.00  0.00           H  
REMARK-SIMTK-COORDS   870.346326003   -22.308882054   665.624107231
ATOM    956  H4'  DC A  30     871.612 -20.062 666.225  1.00  0.00           H  
REMARK-SIMTK-COORDS   871.612316108   -20.062251177   666.225263414
ATOM    957 1H5'  DC A  30     870.191 -18.735 664.508  1.00  0.00           H  
REMARK-SIMTK-COORDS   870.190911769   -18.734683479   664.507748433
ATOM    958 2H5'  DC A  30     871.141 -20.142 663.984  1.00  0.00           H  
REMARK-SIMTK-COORDS   871.140975284   -20.141877786   663.983751775
ATOM    959  H41  DC A  30     863.476 -17.377 665.552  1.00  0.00           H  
REMARK-SIMTK-COORDS   863.475609362   -17.376868124   665.551564533
ATOM    960  H42  DC A  30     863.568 -16.740 667.215  1.00  0.00           H  
REMARK-SIMTK-COORDS   863.567626697   -16.739664837   667.215142840
ATOM    961  H6   DC A  30     867.230 -20.101 665.126  1.00  0.00           H  
REMARK-SIMTK-COORDS   867.230127626   -20.100735781   665.125658921
ATOM    962  H5   DC A  30     865.128 -18.903 664.646  1.00  0.00           H  
REMARK-SIMTK-COORDS   865.128473719   -18.903158508   664.646179487
ATOM    963  P    DA A  31     870.388 -23.557 668.296  1.00  0.00           P  
REMARK-SIMTK-COORDS   870.387683803   -23.557197653   668.296138326
ATOM    964  OP1  DA A  31     869.374 -24.248 667.464  1.00  0.00           O  
REMARK-SIMTK-COORDS   869.373515828   -24.247558785   667.464007431
ATOM    965  OP2  DA A  31     871.438 -24.415 668.880  1.00  0.00           O  
REMARK-SIMTK-COORDS   871.438322979   -24.415209048   668.879936038
ATOM    966  O5'  DA A  31     869.656 -22.730 669.446  1.00  0.00           O  
REMARK-SIMTK-COORDS   869.656058110   -22.730295945   669.445770619
ATOM    967  O3'  DA A  31     869.758 -22.867 673.669  1.00  0.00           O  
REMARK-SIMTK-COORDS   869.757796109   -22.866538470   673.668728984
ATOM    968  C1'  DA A  31     867.627 -21.730 671.900  1.00  0.00           C  
REMARK-SIMTK-COORDS   867.627488423   -21.729931454   671.899944189
ATOM    969  C2'  DA A  31     868.169 -23.153 671.892  1.00  0.00           C  
REMARK-SIMTK-COORDS   868.168934794   -23.152937627   671.891990612
ATOM    970  C3'  DA A  31     869.630 -22.939 672.251  1.00  0.00           C  
REMARK-SIMTK-COORDS   869.629641321   -22.938769440   672.250897881
ATOM    971  C4'  DA A  31     869.956 -21.610 671.572  1.00  0.00           C  
REMARK-SIMTK-COORDS   869.955956850   -21.609780334   671.572417866
ATOM    972  C5'  DA A  31     870.391 -21.681 670.128  1.00  0.00           C  
REMARK-SIMTK-COORDS   870.390954303   -21.681222731   670.127755206
ATOM    973  O4'  DA A  31     868.706 -20.851 671.649  1.00  0.00           O  
REMARK-SIMTK-COORDS   868.705774255   -20.851326147   671.648632870
ATOM    974  N6   DA A  31     862.859 -19.980 668.625  1.00  0.00           N  
REMARK-SIMTK-COORDS   862.858756525   -19.979626818   668.624703318
ATOM    975  C6   DA A  31     863.613 -20.016 669.735  1.00  0.00           C  
REMARK-SIMTK-COORDS   863.613466711   -20.016307082   669.735440502
ATOM    976  C5   DA A  31     864.809 -20.756 669.830  1.00  0.00           C  
REMARK-SIMTK-COORDS   864.809065448   -20.756057521   669.830245299
ATOM    977  N7   DA A  31     865.486 -21.554 668.925  1.00  0.00           N  
REMARK-SIMTK-COORDS   865.486321390   -21.553838493   668.925120496
ATOM    978  C8   DA A  31     866.526 -21.964 669.588  1.00  0.00           C  
REMARK-SIMTK-COORDS   866.525763071   -21.964027026   669.588311538
ATOM    979  N9   DA A  31     866.587 -21.478 670.867  1.00  0.00           N  
REMARK-SIMTK-COORDS   866.586575805   -21.478242508   670.866914375
ATOM    980  C4   DA A  31     865.472 -20.692 671.021  1.00  0.00           C  
REMARK-SIMTK-COORDS   865.471931559   -20.692269886   671.021187638
ATOM    981  N3   DA A  31     865.111 -20.010 672.124  1.00  0.00           N  
REMARK-SIMTK-COORDS   865.111099321   -20.009950460   672.123828695
ATOM    982  C2   DA A  31     863.981 -19.368 671.913  1.00  0.00           C  
REMARK-SIMTK-COORDS   863.981160816   -19.367817087   671.912620966
ATOM    983  N1   DA A  31     863.227 -19.323 670.818  1.00  0.00           N  
REMARK-SIMTK-COORDS   863.227432272   -19.323266708   670.817761365
ATOM    984  H1'  DA A  31     867.208 -21.477 672.874  1.00  0.00           H  
REMARK-SIMTK-COORDS   867.208473116   -21.477230854   672.873866968
ATOM    985 1H2'  DA A  31     867.670 -23.790 672.622  1.00  0.00           H  
REMARK-SIMTK-COORDS   867.669802090   -23.790353797   672.622423476
ATOM    986 2H2'  DA A  31     868.066 -23.630 670.917  1.00  0.00           H  
REMARK-SIMTK-COORDS   868.065543241   -23.629733542   670.916900953
ATOM    987  H3'  DA A  31     870.266 -23.739 671.871  1.00  0.00           H  
REMARK-SIMTK-COORDS   870.265918738   -23.739419232   671.871407485
ATOM    988  H4'  DA A  31     870.766 -21.153 672.141  1.00  0.00           H  
REMARK-SIMTK-COORDS   870.765966355   -21.152954478   672.140551424
ATOM    989 1H5'  DA A  31     870.195 -20.724 669.647  1.00  0.00           H  
REMARK-SIMTK-COORDS   870.194675626   -20.723548461   669.646993649
ATOM    990 2H5'  DA A  31     871.458 -21.893 670.085  1.00  0.00           H  
REMARK-SIMTK-COORDS   871.457836038   -21.893342109   670.085438167
ATOM    991  H61  DA A  31     861.993 -19.423 668.609  1.00  0.00           H  
REMARK-SIMTK-COORDS   861.992839369   -19.422632172   668.609424464
ATOM    992  H62  DA A  31     863.147 -20.509 667.790  1.00  0.00           H  
REMARK-SIMTK-COORDS   863.147070129   -20.508754489   667.790021837
ATOM    993  H8   DA A  31     867.279 -22.630 669.167  1.00  0.00           H  
REMARK-SIMTK-COORDS   867.279446144   -22.630216948   669.166531011
ATOM    994  H2   DA A  31     863.611 -18.789 672.757  1.00  0.00           H  
REMARK-SIMTK-COORDS   863.610772220   -18.789417841   672.756736834
ATOM    995  P    DT A  32     869.203 -24.294 674.499  1.00  0.00           P  
REMARK-SIMTK-COORDS   869.202779173   -24.293558451   674.498879944
ATOM    996  OP1  DT A  32     868.809 -25.410 673.605  1.00  0.00           O  
REMARK-SIMTK-COORDS   868.809280560   -25.409907739   673.604918475
ATOM    997  OP2  DT A  32     869.951 -24.672 675.714  1.00  0.00           O  
REMARK-SIMTK-COORDS   869.951402744   -24.671889255   675.713982636
ATOM    998  O5'  DT A  32     867.909 -23.450 674.895  1.00  0.00           O  
REMARK-SIMTK-COORDS   867.908582151   -23.450101429   674.895472079
ATOM    999  O3'  DT A  32     866.005 -22.556 678.560  1.00  0.00           O  
REMARK-SIMTK-COORDS   866.005267350   -22.556379360   678.560455248
ATOM   1000  C1'  DT A  32     864.845 -22.491 675.802  1.00  0.00           C  
REMARK-SIMTK-COORDS   864.845069117   -22.490905922   675.801809694
ATOM   1001  C2'  DT A  32     865.509 -23.674 676.495  1.00  0.00           C  
REMARK-SIMTK-COORDS   865.508599794   -23.674452223   676.494634488
ATOM   1002  C3'  DT A  32     866.579 -22.992 677.330  1.00  0.00           C  
REMARK-SIMTK-COORDS   866.579449767   -22.992151415   677.330191753
ATOM   1003  C4'  DT A  32     867.008 -21.822 676.446  1.00  0.00           C  
REMARK-SIMTK-COORDS   867.007938306   -21.822234926   676.446125590
ATOM   1004  C5'  DT A  32     868.083 -22.111 675.425  1.00  0.00           C  
REMARK-SIMTK-COORDS   868.083311636   -22.111225690   675.425301638
ATOM   1005  O4'  DT A  32     865.785 -21.437 675.741  1.00  0.00           O  
REMARK-SIMTK-COORDS   865.784794603   -21.436708230   675.741136478
ATOM   1006  O4   DT A  32     863.083 -23.497 670.672  1.00  0.00           O  
REMARK-SIMTK-COORDS   863.083002208   -23.496957097   670.671572249
ATOM   1007  C4   DT A  32     863.520 -23.301 671.812  1.00  0.00           C  
REMARK-SIMTK-COORDS   863.520397512   -23.301472378   671.811977473
ATOM   1008  N3   DT A  32     862.834 -22.514 672.706  1.00  0.00           N  
REMARK-SIMTK-COORDS   862.833897329   -22.514256182   672.706025658
ATOM   1009  C2   DT A  32     863.207 -22.220 674.002  1.00  0.00           C  
REMARK-SIMTK-COORDS   863.207315406   -22.219845572   674.001613297
ATOM   1010  O2   DT A  32     862.530 -21.510 674.724  1.00  0.00           O  
REMARK-SIMTK-COORDS   862.529846027   -21.510166819   674.724064894
ATOM   1011  N1   DT A  32     864.398 -22.782 674.414  1.00  0.00           N  
REMARK-SIMTK-COORDS   864.398262967   -22.781646253   674.413735732
ATOM   1012  C6   DT A  32     865.151 -23.579 673.587  1.00  0.00           C  
REMARK-SIMTK-COORDS   865.150975629   -23.579203324   673.587414750
ATOM   1013  C5   DT A  32     864.751 -23.851 672.330  1.00  0.00           C  
REMARK-SIMTK-COORDS   864.751082126   -23.850517574   672.330435528
ATOM   1014  C7   DT A  32     865.538 -24.709 671.387  1.00  0.00           C  
REMARK-SIMTK-COORDS   865.537779792   -24.709235102   671.386869427
ATOM   1015  H1'  DT A  32     863.983 -22.140 676.370  1.00  0.00           H  
REMARK-SIMTK-COORDS   863.983087634   -22.140092637   676.370290971
ATOM   1016 1H2'  DT A  32     864.812 -24.233 677.120  1.00  0.00           H  
REMARK-SIMTK-COORDS   864.811839176   -24.233096010   677.119824667
ATOM   1017 2H2'  DT A  32     865.946 -24.376 675.785  1.00  0.00           H  
REMARK-SIMTK-COORDS   865.946199613   -24.376028094   675.784750205
ATOM   1018  H3'  DT A  32     867.419 -23.655 677.539  1.00  0.00           H  
REMARK-SIMTK-COORDS   867.418753045   -23.655197571   677.538899214
ATOM   1019  H4'  DT A  32     867.381 -21.043 677.110  1.00  0.00           H  
REMARK-SIMTK-COORDS   867.381324671   -21.043125287   677.110228589
ATOM   1020 1H5'  DT A  32     868.014 -21.384 674.618  1.00  0.00           H  
REMARK-SIMTK-COORDS   868.014389485   -21.384012890   674.617583692
ATOM   1021 2H5'  DT A  32     869.059 -22.029 675.901  1.00  0.00           H  
REMARK-SIMTK-COORDS   869.059389297   -22.029132481   675.901467685
ATOM   1022  H3   DT A  32     861.949 -22.103 672.374  1.00  0.00           H  
REMARK-SIMTK-COORDS   861.949473877   -22.103384377   672.374410643
ATOM   1023  H6   DT A  32     866.088 -23.999 673.955  1.00  0.00           H  
REMARK-SIMTK-COORDS   866.088331115   -23.998787183   673.954866894
ATOM   1024  H71  DT A  32     865.069 -24.695 670.402  1.00  0.00           H  
REMARK-SIMTK-COORDS   865.068619756   -24.695101304   670.402352237
ATOM   1025  H72  DT A  32     866.556 -24.327 671.309  1.00  0.00           H  
REMARK-SIMTK-COORDS   866.555655595   -24.327387755   671.308917822
ATOM   1026  H73  DT A  32     865.563 -25.733 671.761  1.00  0.00           H  
REMARK-SIMTK-COORDS   865.563032691   -25.732877628   671.761321387
ATOM   1027  P    DC A  33     865.368 -23.938 679.394  1.00  0.00           P  
REMARK-SIMTK-COORDS   865.367794930   -23.938158485   679.393830590
ATOM   1028  OP1  DC A  33     865.581 -25.293 678.829  1.00  0.00           O  
REMARK-SIMTK-COORDS   865.580628548   -25.293151864   678.829423119
ATOM   1029  OP2  DC A  33     865.514 -23.817 680.857  1.00  0.00           O  
REMARK-SIMTK-COORDS   865.514220858   -23.817346212   680.857488625
ATOM   1030  O5'  DC A  33     863.939 -23.394 678.941  1.00  0.00           O  
REMARK-SIMTK-COORDS   863.939010107   -23.393819107   678.940975677
ATOM   1031  O3'  DC A  33     860.462 -22.206 681.030  1.00  0.00           O  
REMARK-SIMTK-COORDS   860.462153538   -22.206364575   681.029828264
ATOM   1032  C1'  DC A  33     860.706 -23.083 678.177  1.00  0.00           C  
REMARK-SIMTK-COORDS   860.705882196   -23.083441741   678.177494310
ATOM   1033  C2'  DC A  33     861.124 -23.860 679.420  1.00  0.00           C  
REMARK-SIMTK-COORDS   861.124416372   -23.859893984   679.419658573
ATOM   1034  C3'  DC A  33     861.590 -22.749 680.346  1.00  0.00           C  
REMARK-SIMTK-COORDS   861.589512096   -22.749107552   680.346330829
ATOM   1035  C4'  DC A  33     862.221 -21.745 679.383  1.00  0.00           C  
REMARK-SIMTK-COORDS   862.220714863   -21.745086546   679.383270143
ATOM   1036  C5'  DC A  33     863.672 -21.971 679.034  1.00  0.00           C  
REMARK-SIMTK-COORDS   863.672468996   -21.970905667   679.034035749
ATOM   1037  O4'  DC A  33     861.422 -21.865 678.163  1.00  0.00           O  
REMARK-SIMTK-COORDS   861.421905861   -21.864751381   678.163179366
ATOM   1038  N4   DC A  33     861.605 -25.646 673.368  1.00  0.00           N  
REMARK-SIMTK-COORDS   861.605496727   -25.645868962   673.367831075
ATOM   1039  C4   DC A  33     861.418 -25.044 674.531  1.00  0.00           C  
REMARK-SIMTK-COORDS   861.417755354   -25.044495475   674.530798016
ATOM   1040  N3   DC A  33     860.305 -24.319 674.699  1.00  0.00           N  
REMARK-SIMTK-COORDS   860.304781166   -24.319342928   674.699122820
ATOM   1041  C2   DC A  33     860.063 -23.678 675.870  1.00  0.00           C  
REMARK-SIMTK-COORDS   860.062839151   -23.678255249   675.870218311
ATOM   1042  O2   DC A  33     859.044 -23.002 676.056  1.00  0.00           O  
REMARK-SIMTK-COORDS   859.044399843   -23.002104150   676.055631546
ATOM   1043  N1   DC A  33     860.991 -23.793 676.902  1.00  0.00           N  
REMARK-SIMTK-COORDS   860.991080154   -23.793348866   676.902150043
ATOM   1044  C6   DC A  33     862.121 -24.528 676.742  1.00  0.00           C  
REMARK-SIMTK-COORDS   862.121173616   -24.528289396   676.742018275
ATOM   1045  C5   DC A  33     862.385 -25.181 675.577  1.00  0.00           C  
REMARK-SIMTK-COORDS   862.384616824   -25.181439432   675.577495322
ATOM   1046  H1'  DC A  33     859.642 -22.848 678.205  1.00  0.00           H  
REMARK-SIMTK-COORDS   859.641622620   -22.848061106   678.204743385
ATOM   1047 1H2'  DC A  33     860.297 -24.421 679.856  1.00  0.00           H  
REMARK-SIMTK-COORDS   860.296993405   -24.420952712   679.855546562
ATOM   1048 2H2'  DC A  33     861.927 -24.568 679.213  1.00  0.00           H  
REMARK-SIMTK-COORDS   861.927393821   -24.567762369   679.213264372
ATOM   1049  H3'  DC A  33     862.318 -23.104 681.076  1.00  0.00           H  
REMARK-SIMTK-COORDS   862.317849613   -23.104061654   681.075621613
ATOM   1050  H4'  DC A  33     862.140 -20.763 679.851  1.00  0.00           H  
REMARK-SIMTK-COORDS   862.140122377   -20.763184251   679.850804885
ATOM   1051 1H5'  DC A  33     863.890 -21.493 678.079  1.00  0.00           H  
REMARK-SIMTK-COORDS   863.889934709   -21.492925309   678.079274815
ATOM   1052 2H5'  DC A  33     864.300 -21.529 679.808  1.00  0.00           H  
REMARK-SIMTK-COORDS   864.300006737   -21.528645535   679.807844744
ATOM   1053  H41  DC A  33     862.453 -26.210 673.210  1.00  0.00           H  
REMARK-SIMTK-COORDS   862.453358832   -26.210343735   673.209909955
ATOM   1054  H42  DC A  33     860.906 -25.549 672.618  1.00  0.00           H  
REMARK-SIMTK-COORDS   860.905989033   -25.548886762   672.618209544
ATOM   1055  H6   DC A  33     862.835 -24.597 677.563  1.00  0.00           H  
REMARK-SIMTK-COORDS   862.834853751   -24.596841106   677.562877781
ATOM   1056  H5   DC A  33     863.285 -25.780 675.447  1.00  0.00           H  
REMARK-SIMTK-COORDS   863.285469488   -25.780194723   675.446829418
ATOM   1057  P    DG A  34     859.353 -23.226 681.989  1.00  0.00           P  
REMARK-SIMTK-COORDS   859.352774283   -23.225813589   681.989080812
ATOM   1058  OP1  DG A  34     860.000 -24.557 682.087  1.00  0.00           O  
REMARK-SIMTK-COORDS   860.000407204   -24.556794471   682.086909707
ATOM   1059  OP2  DG A  34     858.732 -22.716 683.227  1.00  0.00           O  
REMARK-SIMTK-COORDS   858.731554862   -22.715603246   683.227215634
ATOM   1060  O5'  DG A  34     858.282 -23.243 680.807  1.00  0.00           O  
REMARK-SIMTK-COORDS   858.282350302   -23.243008702   680.807236141
ATOM   1061  O3'  DG A  34     854.103 -22.640 680.635  1.00  0.00           O  
REMARK-SIMTK-COORDS   854.103331700   -22.639790956   680.634989591
ATOM   1062  C1'  DG A  34     855.854 -24.075 678.676  1.00  0.00           C  
REMARK-SIMTK-COORDS   855.853773973   -24.074791852   678.675897639
ATOM   1063  C2'  DG A  34     855.698 -24.371 680.162  1.00  0.00           C  
REMARK-SIMTK-COORDS   855.697910574   -24.370971148   680.161514826
ATOM   1064  C3'  DG A  34     855.483 -22.983 680.742  1.00  0.00           C  
REMARK-SIMTK-COORDS   855.483159390   -22.983469107   680.741544148
ATOM   1065  C4'  DG A  34     856.367 -22.104 679.858  1.00  0.00           C  
REMARK-SIMTK-COORDS   856.367306416   -22.104267066   679.857668133
ATOM   1066  C5'  DG A  34     857.815 -21.979 680.270  1.00  0.00           C  
REMARK-SIMTK-COORDS   857.814822250   -21.979348101   680.270203176
ATOM   1067  O4'  DG A  34     856.308 -22.743 678.543  1.00  0.00           O  
REMARK-SIMTK-COORDS   856.308363599   -22.742633090   678.542712406
ATOM   1068  N2   DG A  34     854.849 -25.708 673.762  1.00  0.00           N  
REMARK-SIMTK-COORDS   854.849136544   -25.708269614   673.762038561
ATOM   1069  O6   DG A  34     858.890 -27.589 674.823  1.00  0.00           O  
REMARK-SIMTK-COORDS   858.889666365   -27.588810557   674.823093475
ATOM   1070  C6   DG A  34     857.972 -26.870 675.220  1.00  0.00           C  
REMARK-SIMTK-COORDS   857.971769968   -26.870469585   675.220420106
ATOM   1071  C5   DG A  34     857.822 -26.225 676.467  1.00  0.00           C  
REMARK-SIMTK-COORDS   857.822485272   -26.224992721   676.467363047
ATOM   1072  N7   DG A  34     858.660 -26.217 677.586  1.00  0.00           N  
REMARK-SIMTK-COORDS   858.660435340   -26.217451620   677.585672850
ATOM   1073  C8   DG A  34     858.032 -25.458 678.446  1.00  0.00           C  
REMARK-SIMTK-COORDS   858.031962756   -25.458491781   678.446262866
ATOM   1074  N9   DG A  34     856.832 -24.959 677.987  1.00  0.00           N  
REMARK-SIMTK-COORDS   856.831776169   -24.959486335   677.986573059
ATOM   1075  C4   DG A  34     856.699 -25.454 676.708  1.00  0.00           C  
REMARK-SIMTK-COORDS   856.699263592   -25.453997828   676.707995412
ATOM   1076  N3   DG A  34     855.653 -25.217 675.874  1.00  0.00           N  
REMARK-SIMTK-COORDS   855.652840129   -25.217455688   675.874257593
ATOM   1077  C2   DG A  34     855.790 -25.832 674.703  1.00  0.00           C  
REMARK-SIMTK-COORDS   855.790237195   -25.832488912   674.702606545
ATOM   1078  N1   DG A  34     856.880 -26.611 674.373  1.00  0.00           N  
REMARK-SIMTK-COORDS   856.879983953   -26.611143295   674.372857617
ATOM   1079  H1'  DG A  34     854.897 -24.156 678.159  1.00  0.00           H  
REMARK-SIMTK-COORDS   854.897414553   -24.156189171   678.159164501
ATOM   1080 1H2'  DG A  34     854.849 -25.023 680.366  1.00  0.00           H  
REMARK-SIMTK-COORDS   854.848799973   -25.023398309   680.366136394
ATOM   1081 2H2'  DG A  34     856.584 -24.845 680.583  1.00  0.00           H  
REMARK-SIMTK-COORDS   856.584193525   -24.845026424   680.583296911
ATOM   1082  H3'  DG A  34     855.790 -22.925 681.786  1.00  0.00           H  
REMARK-SIMTK-COORDS   855.790177609   -22.924898183   681.786007292
ATOM   1083  H4'  DG A  34     855.932 -21.105 679.868  1.00  0.00           H  
REMARK-SIMTK-COORDS   855.931550134   -21.105458830   679.867795820
ATOM   1084 1H5'  DG A  34     858.413 -21.707 679.401  1.00  0.00           H  
REMARK-SIMTK-COORDS   858.412939219   -21.706569375   679.400664874
ATOM   1085 2H5'  DG A  34     857.906 -21.202 681.028  1.00  0.00           H  
REMARK-SIMTK-COORDS   857.905925626   -21.201954040   681.027659213
ATOM   1086  H21  DG A  34     854.009 -25.140 673.945  1.00  0.00           H  
REMARK-SIMTK-COORDS   854.009271052   -25.140187543   673.944734252
ATOM   1087  H22  DG A  34     854.963 -26.181 672.853  1.00  0.00           H  
REMARK-SIMTK-COORDS   854.963224917   -26.181099971   672.853201229
ATOM   1088  H8   DG A  34     858.424 -25.239 679.440  1.00  0.00           H  
REMARK-SIMTK-COORDS   858.423553804   -25.239446607   679.439790250
ATOM   1089  H1   DG A  34     856.895 -27.035 673.433  1.00  0.00           H  
REMARK-SIMTK-COORDS   856.895446719   -27.034689619   673.433408622
ATOM   1090  P    DT A  35     853.191 -23.807 681.524  1.00  0.00           P  
REMARK-SIMTK-COORDS   853.191126938   -23.806670044   681.523862457
ATOM   1091  OP1  DT A  35     853.888 -24.861 682.300  1.00  0.00           O  
REMARK-SIMTK-COORDS   853.887586051   -24.861296227   682.300362500
ATOM   1092  OP2  DT A  35     852.007 -23.206 682.168  1.00  0.00           O  
REMARK-SIMTK-COORDS   852.006541901   -23.205540037   682.168414242
ATOM   1093  O5'  DT A  35     852.800 -24.377 680.087  1.00  0.00           O  
REMARK-SIMTK-COORDS   852.800191363   -24.376930785   680.086634895
ATOM   1094  O3'  DT A  35     849.137 -24.946 678.059  1.00  0.00           O  
REMARK-SIMTK-COORDS   849.137006218   -24.946263361   678.059226941
ATOM   1095  C1'  DT A  35     851.766 -26.285 677.553  1.00  0.00           C  
REMARK-SIMTK-COORDS   851.766332958   -26.284523223   677.553091154
ATOM   1096  C2'  DT A  35     850.981 -26.260 678.858  1.00  0.00           C  
REMARK-SIMTK-COORDS   850.980646893   -26.260451996   678.858150150
ATOM   1097  C3'  DT A  35     850.343 -24.881 678.818  1.00  0.00           C  
REMARK-SIMTK-COORDS   850.342590161   -24.881441900   678.817841820
ATOM   1098  C4'  DT A  35     851.411 -24.031 678.133  1.00  0.00           C  
REMARK-SIMTK-COORDS   851.411161183   -24.031122860   678.133010817
ATOM   1099  C5'  DT A  35     852.474 -23.440 679.029  1.00  0.00           C  
REMARK-SIMTK-COORDS   852.473990539   -23.439623461   679.028860815
ATOM   1100  O4'  DT A  35     852.052 -24.949 677.190  1.00  0.00           O  
REMARK-SIMTK-COORDS   852.051585178   -24.948601935   677.189713275
ATOM   1101  O4   DT A  35     856.538 -29.045 677.770  1.00  0.00           O  
REMARK-SIMTK-COORDS   856.538115427   -29.044869555   677.769736469
ATOM   1102  C4   DT A  35     855.478 -28.408 677.770  1.00  0.00           C  
REMARK-SIMTK-COORDS   855.477596888   -28.408195909   677.770043616
ATOM   1103  N3   DT A  35     854.642 -28.429 676.679  1.00  0.00           N  
REMARK-SIMTK-COORDS   854.641537610   -28.428814290   676.678762824
ATOM   1104  C2   DT A  35     853.436 -27.770 676.551  1.00  0.00           C  
REMARK-SIMTK-COORDS   853.435645490   -27.769846846   676.551279093
ATOM   1105  O2   DT A  35     852.759 -27.850 675.541  1.00  0.00           O  
REMARK-SIMTK-COORDS   852.759224844   -27.849556968   675.541008631
ATOM   1106  N1   DT A  35     853.058 -27.016 677.644  1.00  0.00           N  
REMARK-SIMTK-COORDS   853.057543541   -27.016307901   677.643542328
ATOM   1107  C6   DT A  35     853.831 -26.936 678.775  1.00  0.00           C  
REMARK-SIMTK-COORDS   853.831184471   -26.936054885   678.775142596
ATOM   1108  C5   DT A  35     855.000 -27.599 678.866  1.00  0.00           C  
REMARK-SIMTK-COORDS   854.999775105   -27.599080563   678.866334043
ATOM   1109  C7   DT A  35     855.884 -27.540 680.075  1.00  0.00           C  
REMARK-SIMTK-COORDS   855.883827843   -27.540389605   680.075305560
ATOM   1110  H1'  DT A  35     851.177 -26.732 676.752  1.00  0.00           H  
REMARK-SIMTK-COORDS   851.177042934   -26.731936009   676.751959413
ATOM   1111 1H2'  DT A  35     850.227 -27.047 678.903  1.00  0.00           H  
REMARK-SIMTK-COORDS   850.226753333   -27.046612837   678.903057079
ATOM   1112 2H2'  DT A  35     851.625 -26.374 679.730  1.00  0.00           H  
REMARK-SIMTK-COORDS   851.624675708   -26.374422858   679.729858546
ATOM   1113  H3'  DT A  35     850.121 -24.505 679.816  1.00  0.00           H  
REMARK-SIMTK-COORDS   850.120610471   -24.504823809   679.816091704
ATOM   1114  H4'  DT A  35     850.894 -23.207 677.642  1.00  0.00           H  
REMARK-SIMTK-COORDS   850.894106113   -23.206882343   677.642354497
ATOM   1115 1H5'  DT A  35     853.364 -23.228 678.437  1.00  0.00           H  
REMARK-SIMTK-COORDS   853.363535000   -23.228452269   678.437156176
ATOM   1116 2H5'  DT A  35     852.101 -22.512 679.462  1.00  0.00           H  
REMARK-SIMTK-COORDS   852.100995430   -22.512459606   679.461807502
ATOM   1117  H3   DT A  35     854.947 -28.996 675.875  1.00  0.00           H  
REMARK-SIMTK-COORDS   854.946695155   -28.995551695   675.874600784
ATOM   1118  H6   DT A  35     853.494 -26.325 679.613  1.00  0.00           H  
REMARK-SIMTK-COORDS   853.494133362   -26.324578862   679.613116715
ATOM   1119  H71  DT A  35     856.816 -28.069 679.872  1.00  0.00           H  
REMARK-SIMTK-COORDS   856.816098747   -28.068825280   679.872298917
ATOM   1120  H72  DT A  35     856.102 -26.500 680.317  1.00  0.00           H  
REMARK-SIMTK-COORDS   856.101948946   -26.500280349   680.317278533
ATOM   1121  H73  DT A  35     855.378 -28.010 680.919  1.00  0.00           H  
REMARK-SIMTK-COORDS   855.377882032   -28.009795168   680.919327630
TER    1122       DT A  35                                                                                                                          
ENDMDL                                                                                                                                              
MODEL        3                                                                                                                                      
ATOM      1  P    DA A   1     859.597 -36.208 669.801  1.00  0.00           P  
REMARK-SIMTK-COORDS   859.597188721   -36.207907341   669.800695481
ATOM      2  OP1  DA A   1     860.745 -35.641 670.550  1.00  0.00           O  
REMARK-SIMTK-COORDS   860.745269840   -35.641101760   670.549963242
ATOM      3  OP2  DA A   1     859.856 -36.565 668.392  1.00  0.00           O  
REMARK-SIMTK-COORDS   859.855936435   -36.564626386   668.392130913
ATOM      4  O5'  DA A   1     858.360 -35.206 669.892  1.00  0.00           O  
REMARK-SIMTK-COORDS   858.359637881   -35.206239993   669.892463890
ATOM      5  O3'  DA A   1     856.104 -33.071 667.026  1.00  0.00           O  
REMARK-SIMTK-COORDS   856.104124758   -33.070736245   667.025948706
ATOM      6  C1'  DA A   1     856.401 -32.504 669.950  1.00  0.00           C  
REMARK-SIMTK-COORDS   856.401442533   -32.503882539   669.950266749
ATOM      7  C2'  DA A   1     857.515 -32.617 668.917  1.00  0.00           C  
REMARK-SIMTK-COORDS   857.514857096   -32.616803627   668.917106142
ATOM      8  C3'  DA A   1     856.969 -33.683 667.980  1.00  0.00           C  
REMARK-SIMTK-COORDS   856.969040035   -33.683369101   667.979500775
ATOM      9  C4'  DA A   1     856.218 -34.616 668.927  1.00  0.00           C  
REMARK-SIMTK-COORDS   856.217536925   -34.616000859   668.927195917
ATOM     10  C5'  DA A   1     857.033 -35.705 669.584  1.00  0.00           C  
REMARK-SIMTK-COORDS   857.032917582   -35.704733507   669.583848492
ATOM     11  O4'  DA A   1     855.696 -33.729 669.968  1.00  0.00           O  
REMARK-SIMTK-COORDS   855.696264202   -33.729235823   669.968010751
ATOM     12  N6   DA A   1     857.338 -30.694 675.642  1.00  0.00           N  
REMARK-SIMTK-COORDS   857.338127606   -30.694128499   675.641940790
ATOM     13  C6   DA A   1     856.661 -30.730 674.481  1.00  0.00           C  
REMARK-SIMTK-COORDS   856.661257419   -30.730173367   674.481047808
ATOM     14  C5   DA A   1     857.081 -31.490 673.369  1.00  0.00           C  
REMARK-SIMTK-COORDS   857.080703827   -31.490103753   673.368690167
ATOM     15  N7   DA A   1     858.163 -32.326 673.165  1.00  0.00           N  
REMARK-SIMTK-COORDS   858.163220552   -32.326201586   673.165247416
ATOM     16  C8   DA A   1     858.010 -32.740 671.942  1.00  0.00           C  
REMARK-SIMTK-COORDS   858.010066933   -32.740117998   671.942442782
ATOM     17  N9   DA A   1     856.891 -32.243 671.332  1.00  0.00           N  
REMARK-SIMTK-COORDS   856.890954641   -32.243448794   671.331898451
ATOM     18  C4   DA A   1     856.287 -31.432 672.260  1.00  0.00           C  
REMARK-SIMTK-COORDS   856.286578538   -31.432405433   672.259801567
ATOM     19  N3   DA A   1     855.152 -30.727 672.100  1.00  0.00           N  
REMARK-SIMTK-COORDS   855.151609392   -30.726831529   672.099840621
ATOM     20  C2   DA A   1     854.873 -30.059 673.199  1.00  0.00           C  
REMARK-SIMTK-COORDS   854.873124990   -30.059335002   673.199248563
ATOM     21  N1   DA A   1     855.533 -30.017 674.353  1.00  0.00           N  
REMARK-SIMTK-COORDS   855.532622921   -30.016756728   674.352825855
ATOM     22  H1'  DA A   1     855.698 -31.716 669.683  1.00  0.00           H  
REMARK-SIMTK-COORDS   855.698453998   -31.715717814   669.683018763
ATOM     23 1H2'  DA A   1     857.687 -31.677 668.390  1.00  0.00           H  
REMARK-SIMTK-COORDS   857.686930451   -31.677119950   668.390160844
ATOM     24 2H2'  DA A   1     858.460 -32.923 669.360  1.00  0.00           H  
REMARK-SIMTK-COORDS   858.460354906   -32.923422259   669.359758270
ATOM     25  H3'  DA A   1     857.767 -34.213 667.456  1.00  0.00           H  
REMARK-SIMTK-COORDS   857.766875070   -34.212873427   667.456288174
ATOM     26  H4'  DA A   1     855.433 -35.096 668.343  1.00  0.00           H  
REMARK-SIMTK-COORDS   855.432826556   -35.096497210   668.342686812
ATOM     27 1H5'  DA A   1     856.537 -36.020 670.501  1.00  0.00           H  
REMARK-SIMTK-COORDS   856.536682697   -36.019852580   670.501044169
ATOM     28 2H5'  DA A   1     857.108 -36.555 668.907  1.00  0.00           H  
REMARK-SIMTK-COORDS   857.107908608   -36.554618875   668.906617950
ATOM     29  H61  DA A   1     856.989 -30.122 676.423  1.00  0.00           H  
REMARK-SIMTK-COORDS   856.988809428   -30.122498407   676.422610277
ATOM     30  H62  DA A   1     858.207 -31.238 675.747  1.00  0.00           H  
REMARK-SIMTK-COORDS   858.206842853   -31.237503643   675.746970655
ATOM     31  H8   DA A   1     858.706 -33.419 671.451  1.00  0.00           H  
REMARK-SIMTK-COORDS   858.706414383   -33.419156028   671.450820384
ATOM     32  H2   DA A   1     853.968 -29.453 673.159  1.00  0.00           H  
REMARK-SIMTK-COORDS   853.967866774   -29.452967348   673.158790791
ATOM     33  P    DC A   2     856.996 -31.887 666.124  1.00  0.00           P  
REMARK-SIMTK-COORDS   856.995863651   -31.886738419   666.123507946
ATOM     34  OP1  DC A   2     858.452 -31.749 666.365  1.00  0.00           O  
REMARK-SIMTK-COORDS   858.452220546   -31.748776695   666.364763328
ATOM     35  OP2  DC A   2     856.561 -31.799 664.716  1.00  0.00           O  
REMARK-SIMTK-COORDS   856.561436126   -31.798666967   664.715978854
ATOM     36  O5'  DC A   2     856.210 -30.816 667.007  1.00  0.00           O  
REMARK-SIMTK-COORDS   856.210111944   -30.815604815   667.006897475
ATOM     37  O3'  DC A   2     853.636 -27.591 666.091  1.00  0.00           O  
REMARK-SIMTK-COORDS   853.636459172   -27.590897442   666.090829918
ATOM     38  C1'  DC A   2     855.225 -28.047 668.587  1.00  0.00           C  
REMARK-SIMTK-COORDS   855.225008817   -28.046625936   668.586943611
ATOM     39  C2'  DC A   2     855.754 -27.964 667.161  1.00  0.00           C  
REMARK-SIMTK-COORDS   855.754103441   -27.963875678   667.160820098
ATOM     40  C3'  DC A   2     854.619 -28.587 666.365  1.00  0.00           C  
REMARK-SIMTK-COORDS   854.619031846   -28.586911213   666.365026031
ATOM     41  C4'  DC A   2     854.098 -29.670 667.307  1.00  0.00           C  
REMARK-SIMTK-COORDS   854.097747513   -29.669512864   667.307444892
ATOM     42  C5'  DC A   2     854.792 -31.010 667.241  1.00  0.00           C  
REMARK-SIMTK-COORDS   854.791639157   -31.009650477   667.240709863
ATOM     43  O4'  DC A   2     854.292 -29.108 668.645  1.00  0.00           O  
REMARK-SIMTK-COORDS   854.291955890   -29.107763764   668.644560839
ATOM     44  N4   DC A   2     859.043 -28.922 672.481  1.00  0.00           N  
REMARK-SIMTK-COORDS   859.043054702   -28.922445174   672.480917195
ATOM     45  C4   DC A   2     858.144 -28.733 671.528  1.00  0.00           C  
REMARK-SIMTK-COORDS   858.143756879   -28.732763442   671.527851476
ATOM     46  N3   DC A   2     857.124 -27.901 671.773  1.00  0.00           N  
REMARK-SIMTK-COORDS   857.124324022   -27.901482020   671.773218237
ATOM     47  C2   DC A   2     856.173 -27.672 670.835  1.00  0.00           C  
REMARK-SIMTK-COORDS   856.172766521   -27.671731220   670.834588442
ATOM     48  O2   DC A   2     855.218 -26.910 671.032  1.00  0.00           O  
REMARK-SIMTK-COORDS   855.217850338   -26.910014999   671.031952268
ATOM     49  N1   DC A   2     856.279 -28.313 669.603  1.00  0.00           N  
REMARK-SIMTK-COORDS   856.279097332   -28.313318077   669.602772683
ATOM     50  C6   DC A   2     857.311 -29.156 669.345  1.00  0.00           C  
REMARK-SIMTK-COORDS   857.311236993   -29.156002917   669.344658404
ATOM     51  C5   DC A   2     858.279 -29.398 670.270  1.00  0.00           C  
REMARK-SIMTK-COORDS   858.278505209   -29.398226188   670.269627640
ATOM     52  H1'  DC A   2     854.707 -27.128 668.865  1.00  0.00           H  
REMARK-SIMTK-COORDS   854.706667987   -27.128388700   668.865468589
ATOM     53 1H2'  DC A   2     855.940 -26.935 666.848  1.00  0.00           H  
REMARK-SIMTK-COORDS   855.940370758   -26.934633915   666.847817095
ATOM     54 2H2'  DC A   2     856.682 -28.519 667.031  1.00  0.00           H  
REMARK-SIMTK-COORDS   856.682358450   -28.518714054   667.031085695
ATOM     55  H3'  DC A   2     854.968 -29.018 665.426  1.00  0.00           H  
REMARK-SIMTK-COORDS   854.968320353   -29.018289936   665.425747618
ATOM     56  H4'  DC A   2     853.048 -29.827 667.059  1.00  0.00           H  
REMARK-SIMTK-COORDS   853.047555422   -29.826742595   667.059268778
ATOM     57 1H5'  DC A   2     854.644 -31.537 668.183  1.00  0.00           H  
REMARK-SIMTK-COORDS   854.643684486   -31.536742677   668.182667521
ATOM     58 2H5'  DC A   2     854.362 -31.595 666.430  1.00  0.00           H  
REMARK-SIMTK-COORDS   854.361558106   -31.595485877   666.429537765
ATOM     59  H41  DC A   2     859.839 -29.557 672.320  1.00  0.00           H  
REMARK-SIMTK-COORDS   859.839238623   -29.556960623   672.319913129
ATOM     60  H42  DC A   2     858.946 -28.438 673.385  1.00  0.00           H  
REMARK-SIMTK-COORDS   858.945501006   -28.438268725   673.384868766
ATOM     61  H6   DC A   2     857.366 -29.649 668.373  1.00  0.00           H  
REMARK-SIMTK-COORDS   857.365986684   -29.648553884   668.373211023
ATOM     62  H5   DC A   2     859.114 -30.068 670.062  1.00  0.00           H  
REMARK-SIMTK-COORDS   859.113680465   -30.067553231   670.061902822
ATOM     63  P    DG A   3     854.042 -26.060 665.270  1.00  0.00           P  
REMARK-SIMTK-COORDS   854.042355237   -26.060150260   665.269796263
ATOM     64  OP1  DG A   3     855.432 -26.215 664.776  1.00  0.00           O  
REMARK-SIMTK-COORDS   855.431519333   -26.214886149   664.776202383
ATOM     65  OP2  DG A   3     853.092 -25.424 664.337  1.00  0.00           O  
REMARK-SIMTK-COORDS   853.091741286   -25.424034519   664.336578240
ATOM     66  O5'  DG A   3     854.058 -25.271 666.656  1.00  0.00           O  
REMARK-SIMTK-COORDS   854.057882958   -25.271320070   666.655757958
ATOM     67  O3'  DG A   3     852.392 -21.613 667.961  1.00  0.00           O  
REMARK-SIMTK-COORDS   852.391880171   -21.613258208   667.961477732
ATOM     68  C1'  DG A   3     854.691 -23.128 669.134  1.00  0.00           C  
REMARK-SIMTK-COORDS   854.691398714   -23.128401908   669.134145647
ATOM     69  C2'  DG A   3     854.556 -22.622 667.704  1.00  0.00           C  
REMARK-SIMTK-COORDS   854.556265586   -22.621715236   667.704006963
ATOM     70  C3'  DG A   3     853.063 -22.766 667.457  1.00  0.00           C  
REMARK-SIMTK-COORDS   853.063407143   -22.765617360   667.456985006
ATOM     71  C4'  DG A   3     852.709 -24.028 668.239  1.00  0.00           C  
REMARK-SIMTK-COORDS   852.708901886   -24.028347429   668.238537817
ATOM     72  C5'  DG A   3     852.888 -25.340 667.512  1.00  0.00           C  
REMARK-SIMTK-COORDS   852.887922251   -25.340212086   667.511675498
ATOM     73  O4'  DG A   3     853.611 -24.005 669.390  1.00  0.00           O  
REMARK-SIMTK-COORDS   853.611041671   -24.004918520   669.389923458
ATOM     74  N2   DG A   3     857.150 -22.550 673.765  1.00  0.00           N  
REMARK-SIMTK-COORDS   857.149920287   -22.550484050   673.765218592
ATOM     75  O6   DG A   3     859.744 -25.510 671.417  1.00  0.00           O  
REMARK-SIMTK-COORDS   859.743723901   -25.509597640   671.417152456
ATOM     76  C6   DG A   3     858.726 -24.816 671.395  1.00  0.00           C  
REMARK-SIMTK-COORDS   858.726156980   -24.816419982   671.395282466
ATOM     77  C5   DG A   3     857.776 -24.662 670.361  1.00  0.00           C  
REMARK-SIMTK-COORDS   857.776051693   -24.661702152   670.360926949
ATOM     78  N7   DG A   3     857.722 -25.242 669.092  1.00  0.00           N  
REMARK-SIMTK-COORDS   857.722490184   -25.242017096   669.091656399
ATOM     79  C8   DG A   3     856.632 -24.748 668.565  1.00  0.00           C  
REMARK-SIMTK-COORDS   856.631540160   -24.748168789   668.564873812
ATOM     80  N9   DG A   3     855.952 -23.876 669.389  1.00  0.00           N  
REMARK-SIMTK-COORDS   855.952230894   -23.876472251   669.389163244
ATOM     81  C4   DG A   3     856.693 -23.823 670.549  1.00  0.00           C  
REMARK-SIMTK-COORDS   856.692517761   -23.822898626   670.549319795
ATOM     82  N3   DG A   3     856.392 -23.076 671.644  1.00  0.00           N  
REMARK-SIMTK-COORDS   856.392267573   -23.076168307   671.644036039
ATOM     83  C2   DG A   3     857.291 -23.215 672.615  1.00  0.00           C  
REMARK-SIMTK-COORDS   857.290991852   -23.215484691   672.614722195
ATOM     84  N1   DG A   3     858.396 -24.038 672.518  1.00  0.00           N  
REMARK-SIMTK-COORDS   858.396373060   -24.037984664   672.518062063
ATOM     85  H1'  DG A   3     854.632 -22.305 669.847  1.00  0.00           H  
REMARK-SIMTK-COORDS   854.631744723   -22.305176367   669.847062269
ATOM     86 1H2'  DG A   3     854.878 -21.585 667.601  1.00  0.00           H  
REMARK-SIMTK-COORDS   854.877884277   -21.584888498   667.601061667
ATOM     87 2H2'  DG A   3     855.134 -23.217 666.999  1.00  0.00           H  
REMARK-SIMTK-COORDS   855.134487850   -23.216733938   666.998678843
ATOM     88  H3'  DG A   3     852.834 -22.882 666.396  1.00  0.00           H  
REMARK-SIMTK-COORDS   852.834448824   -22.881545163   666.396438056
ATOM     89  H4'  DG A   3     851.659 -23.944 668.518  1.00  0.00           H  
REMARK-SIMTK-COORDS   851.658696475   -23.944180395   668.517870067
ATOM     90 1H5'  DG A   3     853.013 -26.140 668.241  1.00  0.00           H  
REMARK-SIMTK-COORDS   853.012761327   -26.140104998   668.241259307
ATOM     91 2H5'  DG A   3     852.003 -25.540 666.910  1.00  0.00           H  
REMARK-SIMTK-COORDS   852.002756013   -25.540381055   666.909719425
ATOM     92  H21  DG A   3     856.348 -21.921 673.900  1.00  0.00           H  
REMARK-SIMTK-COORDS   856.347784131   -21.921331129   673.900470907
ATOM     93  H22  DG A   3     857.845 -22.667 674.516  1.00  0.00           H  
REMARK-SIMTK-COORDS   857.845245504   -22.667227595   674.515838195
ATOM     94  H8   DG A   3     856.289 -25.004 667.562  1.00  0.00           H  
REMARK-SIMTK-COORDS   856.289283652   -25.004346908   667.562036211
ATOM     95  H1   DG A   3     859.026 -24.084 673.332  1.00  0.00           H  
REMARK-SIMTK-COORDS   859.025746483   -24.083855059   673.331509665
ATOM     96  P    DA A   4     853.033 -20.245 667.123  1.00  0.00           P  
REMARK-SIMTK-COORDS   853.032913156   -20.245064854   667.122831503
ATOM     97  OP1  DA A   4     854.015 -20.413 666.024  1.00  0.00           O  
REMARK-SIMTK-COORDS   854.015174880   -20.413248412   666.023906030
ATOM     98  OP2  DA A   4     851.989 -19.224 666.908  1.00  0.00           O  
REMARK-SIMTK-COORDS   851.989395220   -19.223741019   666.907840943
ATOM     99  O5'  DA A   4     853.809 -19.955 668.486  1.00  0.00           O  
REMARK-SIMTK-COORDS   853.808783817   -19.955392363   668.485698175
ATOM    100  O3'  DA A   4     853.825 -16.728 671.215  1.00  0.00           O  
REMARK-SIMTK-COORDS   853.824661704   -16.728480090   671.215425282
ATOM    101  C1'  DA A   4     855.920 -18.828 670.813  1.00  0.00           C  
REMARK-SIMTK-COORDS   855.919721190   -18.828438046   670.812611017
ATOM    102  C2'  DA A   4     855.359 -17.875 669.765  1.00  0.00           C  
REMARK-SIMTK-COORDS   855.359426662   -17.874955679   669.765326234
ATOM    103  C3'  DA A   4     853.911 -17.734 670.209  1.00  0.00           C  
REMARK-SIMTK-COORDS   853.910895150   -17.734296059   670.208669587
ATOM    104  C4'  DA A   4     853.585 -19.125 670.750  1.00  0.00           C  
REMARK-SIMTK-COORDS   853.585219566   -19.124690403   670.750355827
ATOM    105  C5'  DA A   4     853.108 -20.143 669.742  1.00  0.00           C  
REMARK-SIMTK-COORDS   853.108323719   -20.143018597   669.741913940
ATOM    106  O4'  DA A   4     854.846 -19.592 671.327  1.00  0.00           O  
REMARK-SIMTK-COORDS   854.846490866   -19.591898056   671.326797253
ATOM    107  N6   DA A   4     860.617 -22.491 669.779  1.00  0.00           N  
REMARK-SIMTK-COORDS   860.617471587   -22.490589928   669.779399129
ATOM    108  C6   DA A   4     859.894 -21.632 670.519  1.00  0.00           C  
REMARK-SIMTK-COORDS   859.894105410   -21.631898672   670.518666131
ATOM    109  C5   DA A   4     858.690 -21.051 670.066  1.00  0.00           C  
REMARK-SIMTK-COORDS   858.690495985   -21.051123015   670.066125539
ATOM    110  N7   DA A   4     857.978 -21.180 668.888  1.00  0.00           N  
REMARK-SIMTK-COORDS   857.977971176   -21.180269023   668.888025073
ATOM    111  C8   DA A   4     856.952 -20.400 669.059  1.00  0.00           C  
REMARK-SIMTK-COORDS   856.952010624   -20.400359676   669.058847659
ATOM    112  N9   DA A   4     856.934 -19.777 670.277  1.00  0.00           N  
REMARK-SIMTK-COORDS   856.934091093   -19.777257082   670.276747100
ATOM    113  C4   DA A   4     858.063 -20.202 670.931  1.00  0.00           C  
REMARK-SIMTK-COORDS   858.063319628   -20.201777389   670.931492412
ATOM    114  N3   DA A   4     858.464 -19.846 672.166  1.00  0.00           N  
REMARK-SIMTK-COORDS   858.464071441   -19.845794999   672.166098229
ATOM    115  C2   DA A   4     859.596 -20.446 672.467  1.00  0.00           C  
REMARK-SIMTK-COORDS   859.595989313   -20.445934797   672.466759424
ATOM    116  N1   DA A   4     860.319 -21.297 671.746  1.00  0.00           N  
REMARK-SIMTK-COORDS   860.319277476   -21.297386222   671.746082171
ATOM    117  H1'  DA A   4     856.369 -18.280 671.640  1.00  0.00           H  
REMARK-SIMTK-COORDS   856.368682938   -18.280326603   671.640152675
ATOM    118 1H2'  DA A   4     855.870 -16.911 669.769  1.00  0.00           H  
REMARK-SIMTK-COORDS   855.869764136   -16.910678772   669.768748163
ATOM    119 2H2'  DA A   4     855.429 -18.280 668.758  1.00  0.00           H  
REMARK-SIMTK-COORDS   855.428761345   -18.280046330   668.757846078
ATOM    120  H3'  DA A   4     853.254 -17.472 669.378  1.00  0.00           H  
REMARK-SIMTK-COORDS   853.254198552   -17.471504237   669.377792318
ATOM    121  H4'  DA A   4     852.797 -18.999 671.493  1.00  0.00           H  
REMARK-SIMTK-COORDS   852.796767618   -18.998897783   671.492526792
ATOM    122 1H5'  DA A   4     853.303 -21.144 670.125  1.00  0.00           H  
REMARK-SIMTK-COORDS   853.302928839   -21.144221792   670.124690649
ATOM    123 2H5'  DA A   4     852.037 -20.020 669.587  1.00  0.00           H  
REMARK-SIMTK-COORDS   852.037059200   -20.020253709   669.587346435
ATOM    124  H61  DA A   4     861.489 -22.885 670.157  1.00  0.00           H  
REMARK-SIMTK-COORDS   861.489262740   -22.885213461   670.156866282
ATOM    125  H62  DA A   4     860.298 -22.750 668.835  1.00  0.00           H  
REMARK-SIMTK-COORDS   860.298461020   -22.750295991   668.835079787
ATOM    126  H8   DA A   4     856.179 -20.257 668.304  1.00  0.00           H  
REMARK-SIMTK-COORDS   856.179053270   -20.257400621   668.304006857
ATOM    127  H2   DA A   4     860.000 -20.212 673.452  1.00  0.00           H  
REMARK-SIMTK-COORDS   859.999526314   -20.211531217   673.452164849
ATOM    128  P    DT A   5     854.386 -15.165 670.698  1.00  0.00           P  
REMARK-SIMTK-COORDS   854.386091469   -15.164527726   670.697924385
ATOM    129  OP1  DT A   5     854.740 -15.084 669.261  1.00  0.00           O  
REMARK-SIMTK-COORDS   854.740025022   -15.084017661   669.260548244
ATOM    130  OP2  DT A   5     853.668 -14.000 671.253  1.00  0.00           O  
REMARK-SIMTK-COORDS   853.667696347   -13.999959760   671.252663873
ATOM    131  O5'  DT A   5     855.703 -15.452 671.551  1.00  0.00           O  
REMARK-SIMTK-COORDS   855.702712077   -15.452222920   671.551060747
ATOM    132  O3'  DT A   5     857.720 -13.354 674.616  1.00  0.00           O  
REMARK-SIMTK-COORDS   857.720089592   -13.354450962   674.615881585
ATOM    133  C1'  DT A   5     858.804 -15.459 672.782  1.00  0.00           C  
REMARK-SIMTK-COORDS   858.803697834   -15.458568755   672.782412063
ATOM    134  C2'  DT A   5     858.144 -14.145 672.387  1.00  0.00           C  
REMARK-SIMTK-COORDS   858.143977599   -14.144514166   672.387254184
ATOM    135  C3'  DT A   5     857.106 -13.968 673.485  1.00  0.00           C  
REMARK-SIMTK-COORDS   857.106396044   -13.968267016   673.484678650
ATOM    136  C4'  DT A   5     856.669 -15.403 673.772  1.00  0.00           C  
REMARK-SIMTK-COORDS   856.669048971   -15.402822954   673.772092635
ATOM    137  C5'  DT A   5     855.561 -15.954 672.905  1.00  0.00           C  
REMARK-SIMTK-COORDS   855.560917636   -15.953542191   672.904833004
ATOM    138  O4'  DT A   5     857.876 -16.200 673.551  1.00  0.00           O  
REMARK-SIMTK-COORDS   857.876373841   -16.199794979   673.550906628
ATOM    139  O4   DT A   5     860.407 -18.611 668.547  1.00  0.00           O  
REMARK-SIMTK-COORDS   860.406571174   -18.610999705   668.547167305
ATOM    140  C4   DT A   5     860.004 -17.892 669.468  1.00  0.00           C  
REMARK-SIMTK-COORDS   860.003619471   -17.891533036   669.468105216
ATOM    141  N3   DT A   5     860.727 -17.763 670.632  1.00  0.00           N  
REMARK-SIMTK-COORDS   860.726537450   -17.762927476   670.631708759
ATOM    142  C2   DT A   5     860.393 -16.996 671.730  1.00  0.00           C  
REMARK-SIMTK-COORDS   860.393246457   -16.995756289   671.730392738
ATOM    143  O2   DT A   5     861.100 -16.944 672.720  1.00  0.00           O  
REMARK-SIMTK-COORDS   861.100218396   -16.943640330   672.720269298
ATOM    144  N1   DT A   5     859.208 -16.300 671.623  1.00  0.00           N  
REMARK-SIMTK-COORDS   859.207562557   -16.299879688   671.623026795
ATOM    145  C6   DT A   5     858.420 -16.367 670.500  1.00  0.00           C  
REMARK-SIMTK-COORDS   858.420170529   -16.367265970   670.500329203
ATOM    146  C5   DT A   5     858.782 -17.123 669.444  1.00  0.00           C  
REMARK-SIMTK-COORDS   858.781634635   -17.122966322   669.444162229
ATOM    147  C7   DT A   5     857.958 -17.237 668.198  1.00  0.00           C  
REMARK-SIMTK-COORDS   857.957796403   -17.237027314   668.198342154
ATOM    148  H1'  DT A   5     859.685 -15.282 673.400  1.00  0.00           H  
REMARK-SIMTK-COORDS   859.685367682   -15.282139224   673.399949024
ATOM    149 1H2'  DT A   5     858.851 -13.313 672.373  1.00  0.00           H  
REMARK-SIMTK-COORDS   858.851374388   -13.313152494   672.373377817
ATOM    150 2H2'  DT A   5     857.678 -14.195 671.405  1.00  0.00           H  
REMARK-SIMTK-COORDS   857.677723396   -14.194992584   671.404608802
ATOM    151  H3'  DT A   5     856.263 -13.359 673.156  1.00  0.00           H  
REMARK-SIMTK-COORDS   856.263459112   -13.358742958   673.156066794
ATOM    152  H4'  DT A   5     856.324 -15.429 674.806  1.00  0.00           H  
REMARK-SIMTK-COORDS   856.324154249   -15.428548982   674.806005012
ATOM    153 1H5'  DT A   5     855.615 -17.042 672.902  1.00  0.00           H  
REMARK-SIMTK-COORDS   855.615478694   -17.041964236   672.901586157
ATOM    154 2H5'  DT A   5     854.600 -15.645 673.313  1.00  0.00           H  
REMARK-SIMTK-COORDS   854.599749826   -15.645101428   673.313211181
ATOM    155  H3   DT A   5     861.606 -18.296 670.690  1.00  0.00           H  
REMARK-SIMTK-COORDS   861.606043258   -18.296144206   670.690415245
ATOM    156  H6   DT A   5     857.489 -15.803 670.462  1.00  0.00           H  
REMARK-SIMTK-COORDS   857.488752534   -15.802838295   670.462238289
ATOM    157  H71  DT A   5     858.400 -17.983 667.536  1.00  0.00           H  
REMARK-SIMTK-COORDS   858.399646943   -17.983386641   667.535785097
ATOM    158  H72  DT A   5     856.944 -17.541 668.459  1.00  0.00           H  
REMARK-SIMTK-COORDS   856.943664878   -17.540665334   668.458972548
ATOM    159  H73  DT A   5     857.929 -16.273 667.691  1.00  0.00           H  
REMARK-SIMTK-COORDS   857.928941125   -16.272851707   667.690969735
ATOM    160  P    DG A   6     858.526 -11.804 674.398  1.00  0.00           P  
REMARK-SIMTK-COORDS   858.526148740   -11.804347431   674.398190878
ATOM    161  OP1  DG A   6     858.250 -11.286 673.037  1.00  0.00           O  
REMARK-SIMTK-COORDS   858.249852332   -11.286452035   673.037015043
ATOM    162  OP2  DG A   6     858.463 -10.815 675.492  1.00  0.00           O  
REMARK-SIMTK-COORDS   858.463048923   -10.814603111   675.491639822
ATOM    163  O5'  DG A   6     859.941 -12.539 674.408  1.00  0.00           O  
REMARK-SIMTK-COORDS   859.941458857   -12.539324558   674.407672113
ATOM    164  O3'  DG A   6     863.556 -11.906 676.505  1.00  0.00           O  
REMARK-SIMTK-COORDS   863.555691635   -11.905638295   676.504729372
ATOM    165  C1'  DG A   6     863.136 -13.381 673.935  1.00  0.00           C  
REMARK-SIMTK-COORDS   863.135729813   -13.381236426   673.934741391
ATOM    166  C2'  DG A   6     862.765 -11.935 674.237  1.00  0.00           C  
REMARK-SIMTK-COORDS   862.765170061   -11.935020055   674.237119760
ATOM    167  C3'  DG A   6     862.379 -12.008 675.705  1.00  0.00           C  
REMARK-SIMTK-COORDS   862.379168710   -12.007582471   675.705483357
ATOM    168  C4'  DG A   6     861.723 -13.381 675.818  1.00  0.00           C  
REMARK-SIMTK-COORDS   861.722653686   -13.381402671   675.817697798
ATOM    169  C5'  DG A   6     860.249 -13.449 675.496  1.00  0.00           C  
REMARK-SIMTK-COORDS   860.248529096   -13.449343206   675.495662430
ATOM    170  O4'  DG A   6     862.450 -14.208 674.855  1.00  0.00           O  
REMARK-SIMTK-COORDS   862.450121018   -14.208370965   674.854884877
ATOM    171  N2   DG A   6     866.362 -16.608 671.288  1.00  0.00           N  
REMARK-SIMTK-COORDS   866.361861939   -16.608085041   671.288107014
ATOM    172  O6   DG A   6     862.842 -15.873 668.447  1.00  0.00           O  
REMARK-SIMTK-COORDS   862.842426771   -15.873008597   668.447187494
ATOM    173  C6   DG A   6     863.319 -15.623 669.555  1.00  0.00           C  
REMARK-SIMTK-COORDS   863.318566908   -15.623067038   669.554994240
ATOM    174  C5   DG A   6     862.799 -14.805 670.584  1.00  0.00           C  
REMARK-SIMTK-COORDS   862.799206192   -14.805380800   670.583674299
ATOM    175  N7   DG A   6     861.618 -14.062 670.635  1.00  0.00           N  
REMARK-SIMTK-COORDS   861.617992807   -14.061870498   670.634756294
ATOM    176  C8   DG A   6     861.646 -13.506 671.819  1.00  0.00           C  
REMARK-SIMTK-COORDS   861.645931475   -13.506414812   671.818921152
ATOM    177  N9   DG A   6     862.763 -13.822 672.563  1.00  0.00           N  
REMARK-SIMTK-COORDS   862.762535412   -13.822216018   672.563390255
ATOM    178  C4   DG A   6     863.506 -14.662 671.764  1.00  0.00           C  
REMARK-SIMTK-COORDS   863.505678836   -14.662360784   671.764170245
ATOM    179  N3   DG A   6     864.699 -15.219 672.098  1.00  0.00           N  
REMARK-SIMTK-COORDS   864.699136852   -15.219296292   672.098297174
ATOM    180  C2   DG A   6     865.192 -15.983 671.127  1.00  0.00           C  
REMARK-SIMTK-COORDS   865.192050121   -15.982555298   671.126794113
ATOM    181  N1   DG A   6     864.551 -16.191 669.921  1.00  0.00           N  
REMARK-SIMTK-COORDS   864.551166472   -16.190540948   669.921088047
ATOM    182  H1'  DG A   6     864.206 -13.546 674.068  1.00  0.00           H  
REMARK-SIMTK-COORDS   864.205614559   -13.545939349   674.067890099
ATOM    183 1H2'  DG A   6     863.601 -11.253 674.079  1.00  0.00           H  
REMARK-SIMTK-COORDS   863.601088722   -11.252833089   674.079300448
ATOM    184 2H2'  DG A   6     861.935 -11.585 673.625  1.00  0.00           H  
REMARK-SIMTK-COORDS   861.935150354   -11.584788433   673.625334588
ATOM    185  H3'  DG A   6     861.683 -11.215 675.984  1.00  0.00           H  
REMARK-SIMTK-COORDS   861.683409640   -11.214620524   675.984323213
ATOM    186  H4'  DG A   6     861.853 -13.712 676.848  1.00  0.00           H  
REMARK-SIMTK-COORDS   861.852967962   -13.712059781   676.848098723
ATOM    187 1H5'  DG A   6     859.991 -14.468 675.206  1.00  0.00           H  
REMARK-SIMTK-COORDS   859.991400153   -14.468141229   675.206454385
ATOM    188 2H5'  DG A   6     859.675 -13.173 676.379  1.00  0.00           H  
REMARK-SIMTK-COORDS   859.675280504   -13.173162241   676.379431702
ATOM    189  H21  DG A   6     866.889 -16.494 672.164  1.00  0.00           H  
REMARK-SIMTK-COORDS   866.889383591   -16.494322834   672.163508675
ATOM    190  H22  DG A   6     866.736 -17.203 670.535  1.00  0.00           H  
REMARK-SIMTK-COORDS   866.735548250   -17.203059564   670.535179490
ATOM    191  H8   DG A   6     860.855 -12.852 672.185  1.00  0.00           H  
REMARK-SIMTK-COORDS   860.854868716   -12.851751334   672.185097943
ATOM    192  H1   DG A   6     865.012 -16.809 669.240  1.00  0.00           H  
REMARK-SIMTK-COORDS   865.012407569   -16.809143423   669.239545951
ATOM    193  P    DC A   7     864.202 -10.353 676.071  1.00  0.00           P  
REMARK-SIMTK-COORDS   864.202129723   -10.353481468   676.071274603
ATOM    194  OP1  DC A   7     863.555  -9.404 675.134  1.00  0.00           O  
REMARK-SIMTK-COORDS   863.555323038    -9.403684043   675.134397363
ATOM    195  OP2  DC A   7     864.826  -9.758 677.269  1.00  0.00           O  
REMARK-SIMTK-COORDS   864.826260560    -9.758207240   677.268659792
ATOM    196  O5'  DC A   7     865.270 -11.234 675.278  1.00  0.00           O  
REMARK-SIMTK-COORDS   865.270023626   -11.233834500   675.277743790
ATOM    197  O3'  DC A   7     869.449 -11.768 675.613  1.00  0.00           O  
REMARK-SIMTK-COORDS   869.449017770   -11.768010603   675.612810700
ATOM    198  C1'  DC A   7     867.694 -12.295 673.245  1.00  0.00           C  
REMARK-SIMTK-COORDS   867.694381971   -12.294705226   673.245194179
ATOM    199  C2'  DC A   7     867.852 -10.981 674.000  1.00  0.00           C  
REMARK-SIMTK-COORDS   867.852360371   -10.981170098   674.000366540
ATOM    200  C3'  DC A   7     868.070 -11.460 675.426  1.00  0.00           C  
REMARK-SIMTK-COORDS   868.069578792   -11.459632525   675.426458705
ATOM    201  C4'  DC A   7     867.184 -12.701 675.507  1.00  0.00           C  
REMARK-SIMTK-COORDS   867.183540507   -12.700747420   675.507000479
ATOM    202  C5'  DC A   7     865.737 -12.471 675.875  1.00  0.00           C  
REMARK-SIMTK-COORDS   865.736613444   -12.470758109   675.874988235
ATOM    203  O4'  DC A   7     867.239 -13.272 674.161  1.00  0.00           O  
REMARK-SIMTK-COORDS   867.239263341   -13.271629046   674.160840334
ATOM    204  N4   DC A   7     864.170 -12.172 668.994  1.00  0.00           N  
REMARK-SIMTK-COORDS   864.170174466   -12.171786482   668.994027699
ATOM    205  C4   DC A   7     864.995 -12.182 670.030  1.00  0.00           C  
REMARK-SIMTK-COORDS   864.994956136   -12.181957771   670.029731200
ATOM    206  N3   DC A   7     866.128 -12.887 669.932  1.00  0.00           N  
REMARK-SIMTK-COORDS   866.128201588   -12.886709852   669.931975121
ATOM    207  C2   DC A   7     867.008 -12.935 670.963  1.00  0.00           C  
REMARK-SIMTK-COORDS   867.008487714   -12.934799654   670.962536476
ATOM    208  O2   DC A   7     868.064 -13.578 670.903  1.00  0.00           O  
REMARK-SIMTK-COORDS   868.063591504   -13.578416762   670.903021681
ATOM    209  N1   DC A   7     866.715 -12.229 672.127  1.00  0.00           N  
REMARK-SIMTK-COORDS   866.714774154   -12.229170571   672.127066399
ATOM    210  C6   DC A   7     865.569 -11.510 672.234  1.00  0.00           C  
REMARK-SIMTK-COORDS   865.568866412   -11.509735741   672.233658953
ATOM    211  C5   DC A   7     864.674 -11.444 671.212  1.00  0.00           C  
REMARK-SIMTK-COORDS   864.673785833   -11.444434206   671.211692971
ATOM    212  H1'  DC A   7     868.650 -12.632 672.843  1.00  0.00           H  
REMARK-SIMTK-COORDS   868.650332778   -12.631533992   672.842556083
ATOM    213 1H2'  DC A   7     868.704 -10.398 673.643  1.00  0.00           H  
REMARK-SIMTK-COORDS   868.703619301   -10.398383893   673.642982332
ATOM    214 2H2'  DC A   7     866.968 -10.350 673.923  1.00  0.00           H  
REMARK-SIMTK-COORDS   866.967851811   -10.350339207   673.922707066
ATOM    215  H3'  DC A   7     867.765 -10.711 676.159  1.00  0.00           H  
REMARK-SIMTK-COORDS   867.764509998   -10.710670707   676.158799627
ATOM    216  H4'  DC A   7     867.619 -13.352 676.265  1.00  0.00           H  
REMARK-SIMTK-COORDS   867.619301544   -13.352441436   676.265039546
ATOM    217 1H5'  DC A   7     865.137 -13.304 675.509  1.00  0.00           H  
REMARK-SIMTK-COORDS   865.137359689   -13.303863003   675.509157437
ATOM    218 2H5'  DC A   7     865.648 -12.413 676.959  1.00  0.00           H  
REMARK-SIMTK-COORDS   865.647753170   -12.412682709   676.958918168
ATOM    219  H41  DC A   7     863.290 -11.637 669.041  1.00  0.00           H  
REMARK-SIMTK-COORDS   863.290089720   -11.637269830   669.040758728
ATOM    220  H42  DC A   7     864.406 -12.701 668.142  1.00  0.00           H  
REMARK-SIMTK-COORDS   864.406393863   -12.700734512   668.142272818
ATOM    221  H6   DC A   7     865.363 -10.971 673.159  1.00  0.00           H  
REMARK-SIMTK-COORDS   865.362609126   -10.971408643   673.159388863
ATOM    222  H5   DC A   7     863.757 -10.860 671.291  1.00  0.00           H  
REMARK-SIMTK-COORDS   863.756834152   -10.859993864   671.291034646
ATOM    223  P    DC A   8     870.480 -10.406 675.295  1.00  0.00           P  
REMARK-SIMTK-COORDS   870.479706915   -10.405613408   675.294780368
ATOM    224  OP1  DC A   8     869.788  -9.121 675.030  1.00  0.00           O  
REMARK-SIMTK-COORDS   869.788050136    -9.121254734   675.029739432
ATOM    225  OP2  DC A   8     871.677 -10.331 676.155  1.00  0.00           O  
REMARK-SIMTK-COORDS   871.676642572   -10.331124185   676.154674774
ATOM    226  O5'  DC A   8     870.845 -11.105 673.908  1.00  0.00           O  
REMARK-SIMTK-COORDS   870.844547473   -11.105249787   673.908234190
ATOM    227  O3'  DC A   8     874.475 -12.270 672.085  1.00  0.00           O  
REMARK-SIMTK-COORDS   874.475218576   -12.270207208   672.085404646
ATOM    228  C1'  DC A   8     871.831 -11.741 670.785  1.00  0.00           C  
REMARK-SIMTK-COORDS   871.831309546   -11.741210057   670.784762860
ATOM    229  C2'  DC A   8     872.635 -10.787 671.659  1.00  0.00           C  
REMARK-SIMTK-COORDS   872.634774830   -10.787109151   671.659263860
ATOM    230  C3'  DC A   8     873.281 -11.737 672.654  1.00  0.00           C  
REMARK-SIMTK-COORDS   873.281311422   -11.737174546   672.653856832
ATOM    231  C4'  DC A   8     872.208 -12.805 672.851  1.00  0.00           C  
REMARK-SIMTK-COORDS   872.207665489   -12.805094758   672.850701520
ATOM    232  C5'  DC A   8     871.162 -12.521 673.903  1.00  0.00           C  
REMARK-SIMTK-COORDS   871.161942245   -12.520743010   673.903086896
ATOM    233  O4'  DC A   8     871.548 -12.898 671.548  1.00  0.00           O  
REMARK-SIMTK-COORDS   871.547820811   -12.897554051   671.547929752
ATOM    234  N4   DC A   8     867.048  -9.744 668.878  1.00  0.00           N  
REMARK-SIMTK-COORDS   867.047785724    -9.744071018   668.877697183
ATOM    235  C4   DC A   8     868.189 -10.208 669.363  1.00  0.00           C  
REMARK-SIMTK-COORDS   868.189103347   -10.207678827   669.362992847
ATOM    236  N3   DC A   8     868.945 -10.984 668.577  1.00  0.00           N  
REMARK-SIMTK-COORDS   868.944632039   -10.983560190   668.577078407
ATOM    237  C2   DC A   8     870.122 -11.488 669.023  1.00  0.00           C  
REMARK-SIMTK-COORDS   870.121888753   -11.488226710   669.022781596
ATOM    238  O2   DC A   8     870.842 -12.209 668.321  1.00  0.00           O  
REMARK-SIMTK-COORDS   870.841674772   -12.209382429   668.320733509
ATOM    239  N1   DC A   8     870.536 -11.178 670.316  1.00  0.00           N  
REMARK-SIMTK-COORDS   870.536289325   -11.177934709   670.315956387
ATOM    240  C6   DC A   8     869.777 -10.390 671.119  1.00  0.00           C  
REMARK-SIMTK-COORDS   869.777346674   -10.389604562   671.118822896
ATOM    241  C5   DC A   8     868.595  -9.870 670.691  1.00  0.00           C  
REMARK-SIMTK-COORDS   868.595404909    -9.869764870   670.691472504
ATOM    242  H1'  DC A   8     872.407 -12.049 669.911  1.00  0.00           H  
REMARK-SIMTK-COORDS   872.406555781   -12.048605181   669.910684485
ATOM    243 1H2'  DC A   8     873.386 -10.237 671.089  1.00  0.00           H  
REMARK-SIMTK-COORDS   873.386202316   -10.237087561   671.089318262
ATOM    244 2H2'  DC A   8     872.004 -10.055 672.161  1.00  0.00           H  
REMARK-SIMTK-COORDS   872.003561101   -10.054892745   672.161023128
ATOM    245  H3'  DC A   8     873.520 -11.241 673.596  1.00  0.00           H  
REMARK-SIMTK-COORDS   873.519693376   -11.241109818   673.595890711
ATOM    246  H4'  DC A   8     872.723 -13.724 673.134  1.00  0.00           H  
REMARK-SIMTK-COORDS   872.722653092   -13.723613096   673.134123172
ATOM    247 1H5'  DC A   8     870.265 -13.097 673.681  1.00  0.00           H  
REMARK-SIMTK-COORDS   870.264544645   -13.097275299   673.681075482
ATOM    248 2H5'  DC A   8     871.546 -12.815 674.879  1.00  0.00           H  
REMARK-SIMTK-COORDS   871.546362265   -12.815398753   674.878572540
ATOM    249  H41  DC A   8     866.446  -9.144 669.460  1.00  0.00           H  
REMARK-SIMTK-COORDS   866.445566299    -9.143753749   669.460270732
ATOM    250  H42  DC A   8     866.760  -9.986 667.919  1.00  0.00           H  
REMARK-SIMTK-COORDS   866.759834155    -9.985851067   667.918688162
ATOM    251  H6   DC A   8     870.124 -10.168 672.129  1.00  0.00           H  
REMARK-SIMTK-COORDS   870.124354366   -10.167660136   672.128595312
ATOM    252  H5   DC A   8     867.988  -9.229 671.331  1.00  0.00           H  
REMARK-SIMTK-COORDS   867.988017925    -9.228794597   671.330928648
ATOM    253  P    DA A   9     875.658 -11.122 671.598  1.00  0.00           P  
REMARK-SIMTK-COORDS   875.658410542   -11.122311666   671.597930647
ATOM    254  OP1  DA A   9     875.316  -9.740 672.012  1.00  0.00           O  
REMARK-SIMTK-COORDS   875.316162108    -9.739522856   672.012082934
ATOM    255  OP2  DA A   9     877.071 -11.516 671.761  1.00  0.00           O  
REMARK-SIMTK-COORDS   877.071461507   -11.515999455   671.760872036
ATOM    256  O5'  DA A   9     875.198 -11.351 670.088  1.00  0.00           O  
REMARK-SIMTK-COORDS   875.197679767   -11.351435663   670.088453802
ATOM    257  O3'  DA A   9     877.243 -12.327 666.520  1.00  0.00           O  
REMARK-SIMTK-COORDS   877.242554691   -12.327228226   666.520409460
ATOM    258  C1'  DA A   9     874.568 -11.017 666.828  1.00  0.00           C  
REMARK-SIMTK-COORDS   874.568377918   -11.017361120   666.827628847
ATOM    259  C2'  DA A   9     875.897 -10.542 667.400  1.00  0.00           C  
REMARK-SIMTK-COORDS   875.897105185   -10.541735126   667.400453220
ATOM    260  C3'  DA A   9     876.600 -11.857 667.703  1.00  0.00           C  
REMARK-SIMTK-COORDS   876.599780287   -11.856793783   667.702860940
ATOM    261  C4'  DA A   9     875.450 -12.764 668.137  1.00  0.00           C  
REMARK-SIMTK-COORDS   875.450165423   -12.763957378   668.136594586
ATOM    262  C5'  DA A   9     875.067 -12.710 669.596  1.00  0.00           C  
REMARK-SIMTK-COORDS   875.066545011   -12.709629283   669.596478430
ATOM    263  O4'  DA A   9     874.312 -12.311 667.336  1.00  0.00           O  
REMARK-SIMTK-COORDS   874.311720804   -12.311375076   667.336290827
ATOM    264  N6   DA A   9     869.487  -7.754 667.104  1.00  0.00           N  
REMARK-SIMTK-COORDS   869.486574033    -7.754481386   667.104444884
ATOM    265  C6   DA A   9     870.376  -8.558 666.495  1.00  0.00           C  
REMARK-SIMTK-COORDS   870.375505582    -8.557599106   666.494586188
ATOM    266  C5   DA A   9     871.552  -9.020 667.122  1.00  0.00           C  
REMARK-SIMTK-COORDS   871.551789848    -9.020223270   667.121565621
ATOM    267  N7   DA A   9     872.072  -8.825 668.388  1.00  0.00           N  
REMARK-SIMTK-COORDS   872.072328618    -8.824781921   668.387714533
ATOM    268  C8   DA A   9     873.179  -9.507 668.377  1.00  0.00           C  
REMARK-SIMTK-COORDS   873.178831914    -9.507108532   668.376997760
ATOM    269  N9   DA A   9     873.414 -10.151 667.193  1.00  0.00           N  
REMARK-SIMTK-COORDS   873.414427293   -10.150517292   667.192777770
ATOM    270  C4   DA A   9     872.356  -9.835 666.378  1.00  0.00           C  
REMARK-SIMTK-COORDS   872.355937279    -9.834984117   666.377852187
ATOM    271  N3   DA A   9     872.162 -10.243 665.110  1.00  0.00           N  
REMARK-SIMTK-COORDS   872.161947771   -10.243058289   665.110011290
ATOM    272  C2   DA A   9     871.041  -9.741 664.638  1.00  0.00           C  
REMARK-SIMTK-COORDS   871.040837530    -9.741032890   664.637903965
ATOM    273  N1   DA A   9     870.153  -8.948 665.231  1.00  0.00           N  
REMARK-SIMTK-COORDS   870.153493234    -8.948119631   665.230693694
ATOM    274  H1'  DA A   9     874.613 -11.086 665.741  1.00  0.00           H  
REMARK-SIMTK-COORDS   874.613128273   -11.086338211   665.741324301
ATOM    275 1H2'  DA A   9     876.465  -9.945 666.686  1.00  0.00           H  
REMARK-SIMTK-COORDS   876.465451683    -9.944531102   666.685879493
ATOM    276 2H2'  DA A   9     875.769  -9.944 668.300  1.00  0.00           H  
REMARK-SIMTK-COORDS   875.769217238    -9.943758264   668.300447856
ATOM    277  H3'  DA A   9     877.339 -11.750 668.498  1.00  0.00           H  
REMARK-SIMTK-COORDS   877.339071399   -11.750191872   668.498317844
ATOM    278  H4'  DA A   9     875.751 -13.787 667.911  1.00  0.00           H  
REMARK-SIMTK-COORDS   875.751412353   -13.787013408   667.910974004
ATOM    279 1H5'  DA A   9     874.035 -13.043 669.708  1.00  0.00           H  
REMARK-SIMTK-COORDS   874.035300302   -13.042542923   669.708281191
ATOM    280 2H5'  DA A   9     875.720 -13.371 670.164  1.00  0.00           H  
REMARK-SIMTK-COORDS   875.720247793   -13.370858268   670.163945524
ATOM    281  H61  DA A   9     868.644  -7.445 666.601  1.00  0.00           H  
REMARK-SIMTK-COORDS   868.644359719    -7.444963022   666.601352019
ATOM    282  H62  DA A   9     869.652  -7.449 668.074  1.00  0.00           H  
REMARK-SIMTK-COORDS   869.651528562    -7.448619994   668.074080285
ATOM    283  H8   DA A   9     873.854  -9.562 669.231  1.00  0.00           H  
REMARK-SIMTK-COORDS   873.854023244    -9.562246661   669.230673023
ATOM    284  H2   DA A   9     870.804 -10.017 663.610  1.00  0.00           H  
REMARK-SIMTK-COORDS   870.804053585   -10.016730221   663.609927630
ATOM    285  P    DC A  10     878.324 -11.291 665.986  1.00  0.00           P  
REMARK-SIMTK-COORDS   878.324171955   -11.290784940   665.986333204
ATOM    286  OP1  DC A  10     878.578 -10.092 666.822  1.00  0.00           O  
REMARK-SIMTK-COORDS   878.577964743   -10.092467362   666.821699711
ATOM    287  OP2  DC A  10     879.513 -11.924 665.384  1.00  0.00           O  
REMARK-SIMTK-COORDS   879.513241728   -11.923820427   665.383837440
ATOM    288  O5'  DC A  10     877.263 -10.929 664.852  1.00  0.00           O  
REMARK-SIMTK-COORDS   877.262704486   -10.928795325   664.851714180
ATOM    289  O3'  DC A  10     877.375 -10.948 660.627  1.00  0.00           O  
REMARK-SIMTK-COORDS   877.375069610   -10.948466104   660.626954644
ATOM    290  C1'  DC A  10     875.526  -9.431 662.428  1.00  0.00           C  
REMARK-SIMTK-COORDS   875.526217812    -9.431414107   662.427527405
ATOM    291  C2'  DC A  10     877.049  -9.382 662.418  1.00  0.00           C  
REMARK-SIMTK-COORDS   877.048728331    -9.381590653   662.417711939
ATOM    292  C3'  DC A  10     877.410 -10.810 662.046  1.00  0.00           C  
REMARK-SIMTK-COORDS   877.410173800   -10.810111755   662.045510871
ATOM    293  C4'  DC A  10     876.319 -11.627 662.733  1.00  0.00           C  
REMARK-SIMTK-COORDS   876.318586955   -11.626906167   662.733407701
ATOM    294  C5'  DC A  10     876.571 -12.008 664.173  1.00  0.00           C  
REMARK-SIMTK-COORDS   876.571162318   -12.008411126   664.173049202
ATOM    295  O4'  DC A  10     875.136 -10.767 662.677  1.00  0.00           O  
REMARK-SIMTK-COORDS   875.135656104   -10.767431609   662.677406950
ATOM    296  N4   DC A  10     873.077  -6.209 666.186  1.00  0.00           N  
REMARK-SIMTK-COORDS   873.076783361    -6.209478110   666.186112684
ATOM    297  C4   DC A  10     873.687  -6.989 665.307  1.00  0.00           C  
REMARK-SIMTK-COORDS   873.687132298    -6.988680048   665.306698950
ATOM    298  N3   DC A  10     873.145  -7.120 664.091  1.00  0.00           N  
REMARK-SIMTK-COORDS   873.144664542    -7.119845894   664.090556995
ATOM    299  C2   DC A  10     873.725  -7.907 663.151  1.00  0.00           C  
REMARK-SIMTK-COORDS   873.725378441    -7.906909104   663.151101902
ATOM    300  O2   DC A  10     873.247  -8.049 662.019  1.00  0.00           O  
REMARK-SIMTK-COORDS   873.247424572    -8.049393343   662.018720632
ATOM    301  N1   DC A  10     874.905  -8.574 663.473  1.00  0.00           N  
REMARK-SIMTK-COORDS   874.905189951    -8.573805226   663.472978218
ATOM    302  C6   DC A  10     875.464  -8.444 664.703  1.00  0.00           C  
REMARK-SIMTK-COORDS   875.463538743    -8.444275982   664.703230956
ATOM    303  C5   DC A  10     874.901  -7.658 665.659  1.00  0.00           C  
REMARK-SIMTK-COORDS   874.900522961    -7.657626587   665.659287418
ATOM    304  H1'  DC A  10     875.119  -9.138 661.459  1.00  0.00           H  
REMARK-SIMTK-COORDS   875.119265770    -9.138277368   661.459088512
ATOM    305 1H2'  DC A  10     877.435  -8.670 661.685  1.00  0.00           H  
REMARK-SIMTK-COORDS   877.434588594    -8.670431270   661.684657242
ATOM    306 2H2'  DC A  10     877.460  -9.107 663.388  1.00  0.00           H  
REMARK-SIMTK-COORDS   877.459949626    -9.107096795   663.388219110
ATOM    307  H3'  DC A  10     878.399 -11.089 662.412  1.00  0.00           H  
REMARK-SIMTK-COORDS   878.399412174   -11.089026031   662.411500306
ATOM    308  H4'  DC A  10     876.204 -12.548 662.161  1.00  0.00           H  
REMARK-SIMTK-COORDS   876.204003732   -12.548067045   662.161088452
ATOM    309 1H5'  DC A  10     875.618 -12.200 664.665  1.00  0.00           H  
REMARK-SIMTK-COORDS   875.618228655   -12.200416724   664.665037296
ATOM    310 2H5'  DC A  10     877.179 -12.911 664.203  1.00  0.00           H  
REMARK-SIMTK-COORDS   877.179420247   -12.911359532   664.202705015
ATOM    311  H41  DC A  10     873.472  -6.089 667.130  1.00  0.00           H  
REMARK-SIMTK-COORDS   873.471950616    -6.089349472   667.130492348
ATOM    312  H42  DC A  10     872.205  -5.726 665.928  1.00  0.00           H  
REMARK-SIMTK-COORDS   872.204969562    -5.725507554   665.927684355
ATOM    313  H6   DC A  10     876.385  -8.982 664.929  1.00  0.00           H  
REMARK-SIMTK-COORDS   876.384808245    -8.982463843   664.928908449
ATOM    314  H5   DC A  10     875.352  -7.544 666.645  1.00  0.00           H  
REMARK-SIMTK-COORDS   875.351607475    -7.544446129   666.645380185
ATOM    315  P    DC A  11     878.372  -9.946 659.820  1.00  0.00           P  
REMARK-SIMTK-COORDS   878.372114683    -9.945554383   659.819578489
ATOM    316  OP1  DC A  11     879.271  -9.168 660.706  1.00  0.00           O  
REMARK-SIMTK-COORDS   879.271310838    -9.168393496   660.705964540
ATOM    317  OP2  DC A  11     878.986 -10.495 658.596  1.00  0.00           O  
REMARK-SIMTK-COORDS   878.986196308   -10.495459961   658.595597438
ATOM    318  O5'  DC A  11     877.103  -9.055 659.443  1.00  0.00           O  
REMARK-SIMTK-COORDS   877.102931205    -9.055426840   659.442807661
ATOM    319  O3'  DC A  11     875.523  -7.607 655.800  1.00  0.00           O  
REMARK-SIMTK-COORDS   875.522552126    -7.607369381   655.800399451
ATOM    320  C1'  DC A  11     875.064  -6.563 658.568  1.00  0.00           C  
REMARK-SIMTK-COORDS   875.064121340    -6.562929528   658.568205190
ATOM    321  C2'  DC A  11     876.401  -6.739 657.860  1.00  0.00           C  
REMARK-SIMTK-COORDS   876.401315280    -6.738875476   657.859987433
ATOM    322  C3'  DC A  11     876.155  -7.983 657.022  1.00  0.00           C  
REMARK-SIMTK-COORDS   876.154849969    -7.982557400   657.021918747
ATOM    323  C4'  DC A  11     875.239  -8.818 657.914  1.00  0.00           C  
REMARK-SIMTK-COORDS   875.239288268    -8.817565063   657.914345761
ATOM    324  C5'  DC A  11     875.919  -9.713 658.924  1.00  0.00           C  
REMARK-SIMTK-COORDS   875.918746324    -9.713015802   658.923510129
ATOM    325  O4'  DC A  11     874.435  -7.828 658.633  1.00  0.00           O  
REMARK-SIMTK-COORDS   874.435489516    -7.828073366   658.632657496
ATOM    326  N4   DC A  11     875.352  -4.540 663.700  1.00  0.00           N  
REMARK-SIMTK-COORDS   875.351711853    -4.540489992   663.699929463
ATOM    327  C4   DC A  11     875.310  -5.043 662.476  1.00  0.00           C  
REMARK-SIMTK-COORDS   875.309527077    -5.042643625   662.475547099
ATOM    328  N3   DC A  11     874.317  -4.657 661.665  1.00  0.00           N  
REMARK-SIMTK-COORDS   874.317357913    -4.656724477   661.664903058
ATOM    329  C2   DC A  11     874.223  -5.141 660.401  1.00  0.00           C  
REMARK-SIMTK-COORDS   874.223301641    -5.140683718   660.401491062
ATOM    330  O2   DC A  11     873.317  -4.804 659.629  1.00  0.00           O  
REMARK-SIMTK-COORDS   873.317226929    -4.804182743   659.628946753
ATOM    331  N1   DC A  11     875.185  -6.045 659.958  1.00  0.00           N  
REMARK-SIMTK-COORDS   875.185461495    -6.044978814   659.957859688
ATOM    332  C6   DC A  11     876.197  -6.440 660.773  1.00  0.00           C  
REMARK-SIMTK-COORDS   876.196580696    -6.439715723   660.772644158
ATOM    333  C5   DC A  11     876.313  -5.965 662.042  1.00  0.00           C  
REMARK-SIMTK-COORDS   876.312510766    -5.964586934   662.041762297
ATOM    334  H1'  DC A  11     874.411  -5.892 658.009  1.00  0.00           H  
REMARK-SIMTK-COORDS   874.411083411    -5.891714277   658.009255684
ATOM    335 1H2'  DC A  11     876.653  -5.881 657.233  1.00  0.00           H  
REMARK-SIMTK-COORDS   876.653446275    -5.881180900   657.233253858
ATOM    336 2H2'  DC A  11     877.223  -6.887 658.559  1.00  0.00           H  
REMARK-SIMTK-COORDS   877.223419368    -6.886621820   658.559022401
ATOM    337  H3'  DC A  11     877.081  -8.515 656.801  1.00  0.00           H  
REMARK-SIMTK-COORDS   877.080874723    -8.515390379   656.800782655
ATOM    338  H4'  DC A  11     874.646  -9.451 657.255  1.00  0.00           H  
REMARK-SIMTK-COORDS   874.645866639    -9.451412633   657.254570020
ATOM    339 1H5'  DC A  11     875.228  -9.922 659.739  1.00  0.00           H  
REMARK-SIMTK-COORDS   875.227534092    -9.922116800   659.739294061
ATOM    340 2H5'  DC A  11     876.199 -10.648 658.441  1.00  0.00           H  
REMARK-SIMTK-COORDS   876.198773326   -10.648356912   658.440918287
ATOM    341  H41  DC A  11     876.105  -4.819 664.346  1.00  0.00           H  
REMARK-SIMTK-COORDS   876.104740710    -4.819413241   664.346141783
ATOM    342  H42  DC A  11     874.630  -3.873 664.008  1.00  0.00           H  
REMARK-SIMTK-COORDS   874.630023900    -3.873205829   664.008102048
ATOM    343  H6   DC A  11     876.933  -7.153 660.400  1.00  0.00           H  
REMARK-SIMTK-COORDS   876.932680910    -7.152956851   660.400142386
ATOM    344  H5   DC A  11     877.129  -6.273 662.695  1.00  0.00           H  
REMARK-SIMTK-COORDS   877.128763429    -6.272856036   662.695495997
ATOM    345  P    DT A  12     876.288  -6.479 654.785  1.00  0.00           P  
REMARK-SIMTK-COORDS   876.287705328    -6.478781833   654.784634226
ATOM    346  OP1  DT A  12     877.654  -6.223 655.300  1.00  0.00           O  
REMARK-SIMTK-COORDS   877.654246590    -6.223289454   655.299502777
ATOM    347  OP2  DT A  12     876.166  -6.624 653.320  1.00  0.00           O  
REMARK-SIMTK-COORDS   876.165646835    -6.624352847   653.320408559
ATOM    348  O5'  DT A  12     875.305  -5.335 655.304  1.00  0.00           O  
REMARK-SIMTK-COORDS   875.304749302    -5.335242751   655.304457096
ATOM    349  O3'  DT A  12     872.911  -2.434 653.376  1.00  0.00           O  
REMARK-SIMTK-COORDS   872.911454379    -2.434248303   653.375738188
ATOM    350  C1'  DT A  12     873.935  -2.424 656.189  1.00  0.00           C  
REMARK-SIMTK-COORDS   873.934780347    -2.424450887   656.189247913
ATOM    351  C2'  DT A  12     874.757  -2.522 654.911  1.00  0.00           C  
REMARK-SIMTK-COORDS   874.756691146    -2.522026406   654.911334905
ATOM    352  C3'  DT A  12     873.836  -3.321 654.002  1.00  0.00           C  
REMARK-SIMTK-COORDS   873.835781232    -3.320711450   654.002486111
ATOM    353  C4'  DT A  12     873.150  -4.280 654.973  1.00  0.00           C  
REMARK-SIMTK-COORDS   873.149503148    -4.279789942   654.972548396
ATOM    354  C5'  DT A  12     873.874  -5.573 655.264  1.00  0.00           C  
REMARK-SIMTK-COORDS   873.874437232    -5.573287650   655.263615832
ATOM    355  O4'  DT A  12     873.037  -3.517 656.216  1.00  0.00           O  
REMARK-SIMTK-COORDS   873.036666286    -3.516513427   656.216090838
ATOM    356  O4   DT A  12     876.882  -2.532 660.853  1.00  0.00           O  
REMARK-SIMTK-COORDS   876.882104039    -2.531932040   660.852514242
ATOM    357  C4   DT A  12     876.255  -2.544 659.787  1.00  0.00           C  
REMARK-SIMTK-COORDS   876.255172336    -2.544436280   659.787183643
ATOM    358  N3   DT A  12     875.144  -1.752 659.613  1.00  0.00           N  
REMARK-SIMTK-COORDS   875.143739522    -1.752366053   659.612641797
ATOM    359  C2   DT A  12     874.358  -1.670 658.480  1.00  0.00           C  
REMARK-SIMTK-COORDS   874.358284682    -1.669706380   658.479959551
ATOM    360  O2   DT A  12     873.389  -0.935 658.418  1.00  0.00           O  
REMARK-SIMTK-COORDS   873.389251543    -0.935179982   658.418098849
ATOM    361  N1   DT A  12     874.751  -2.477 657.433  1.00  0.00           N  
REMARK-SIMTK-COORDS   874.750508678    -2.476955371   657.432998518
ATOM    362  C6   DT A  12     875.846  -3.300 657.516  1.00  0.00           C  
REMARK-SIMTK-COORDS   875.846091293    -3.300218981   657.516141546
ATOM    363  C5   DT A  12     876.593  -3.350 658.637  1.00  0.00           C  
REMARK-SIMTK-COORDS   876.592906658    -3.349594801   658.637327007
ATOM    364  C7   DT A  12     877.793  -4.234 658.784  1.00  0.00           C  
REMARK-SIMTK-COORDS   877.793343099    -4.233523265   658.783647963
ATOM    365  H1'  DT A  12     873.346  -1.506 656.205  1.00  0.00           H  
REMARK-SIMTK-COORDS   873.346249290    -1.506194775   656.205307419
ATOM    366 1H2'  DT A  12     874.980  -1.542 654.486  1.00  0.00           H  
REMARK-SIMTK-COORDS   874.980315673    -1.541653630   654.486333387
ATOM    367 2H2'  DT A  12     875.704  -3.036 655.067  1.00  0.00           H  
REMARK-SIMTK-COORDS   875.703907961    -3.035873877   655.067136326
ATOM    368  H3'  DT A  12     874.389  -3.866 653.237  1.00  0.00           H  
REMARK-SIMTK-COORDS   874.389447909    -3.865695720   653.236657569
ATOM    369  H4'  DT A  12     872.182  -4.533 654.538  1.00  0.00           H  
REMARK-SIMTK-COORDS   872.182246947    -4.532903124   654.537878224
ATOM    370 1H5'  DT A  12     873.539  -5.964 656.224  1.00  0.00           H  
REMARK-SIMTK-COORDS   873.539027771    -5.963977817   656.224090552
ATOM    371 2H5'  DT A  12     873.643  -6.297 654.483  1.00  0.00           H  
REMARK-SIMTK-COORDS   873.643411866    -6.296678577   654.483176951
ATOM    372  H3   DT A  12     874.867  -1.162 660.410  1.00  0.00           H  
REMARK-SIMTK-COORDS   874.867428888    -1.161916393   660.410337624
ATOM    373  H6   DT A  12     876.116  -3.924 656.664  1.00  0.00           H  
REMARK-SIMTK-COORDS   876.115770832    -3.923952936   656.664203814
ATOM    374  H71  DT A  12     878.164  -4.178 659.809  1.00  0.00           H  
REMARK-SIMTK-COORDS   878.164221867    -4.178478481   659.808677236
ATOM    375  H72  DT A  12     877.518  -5.263 658.554  1.00  0.00           H  
REMARK-SIMTK-COORDS   877.517591764    -5.263033465   658.554176938
ATOM    376  H73  DT A  12     878.574  -3.905 658.097  1.00  0.00           H  
REMARK-SIMTK-COORDS   878.573588177    -3.905107278   658.097168133
ATOM    377  P    DC A  13     873.756  -1.232 652.468  1.00  0.00           P  
REMARK-SIMTK-COORDS   873.756469983    -1.231823827   652.468366352
ATOM    378  OP1  DC A  13     875.229  -1.371 652.362  1.00  0.00           O  
REMARK-SIMTK-COORDS   875.228739649    -1.371025024   652.362262362
ATOM    379  OP2  DC A  13     873.053  -0.838 651.233  1.00  0.00           O  
REMARK-SIMTK-COORDS   873.052558901    -0.837691200   651.232732644
ATOM    380  O5'  DC A  13     873.405  -0.215 653.646  1.00  0.00           O  
REMARK-SIMTK-COORDS   873.405386454    -0.214933548   653.646409015
ATOM    381  O3'  DC A  13     871.373   3.487 653.807  1.00  0.00           O  
REMARK-SIMTK-COORDS   871.373209181     3.487247233   653.806780443
ATOM    382  C1'  DC A  13     873.346   2.366 655.760  1.00  0.00           C  
REMARK-SIMTK-COORDS   873.345706111     2.366463562   655.759947569
ATOM    383  C2'  DC A  13     873.558   2.605 654.270  1.00  0.00           C  
REMARK-SIMTK-COORDS   873.558336679     2.604847258   654.270458242
ATOM    384  C3'  DC A  13     872.178   2.315 653.703  1.00  0.00           C  
REMARK-SIMTK-COORDS   872.178475751     2.315302882   653.703010557
ATOM    385  C4'  DC A  13     871.673   1.186 654.598  1.00  0.00           C  
REMARK-SIMTK-COORDS   871.673475518     1.185555513   654.597752222
ATOM    386  C5'  DC A  13     872.062  -0.217 654.193  1.00  0.00           C  
REMARK-SIMTK-COORDS   872.061549989    -0.217041241   654.192747841
ATOM    387  O4'  DC A  13     872.259   1.474 655.907  1.00  0.00           O  
REMARK-SIMTK-COORDS   872.258960059     1.473636851   655.907475473
ATOM    388  N4   DC A  13     877.672   0.244 658.459  1.00  0.00           N  
REMARK-SIMTK-COORDS   877.672309551     0.243905881   658.458616790
ATOM    389  C4   DC A  13     876.642   0.734 657.786  1.00  0.00           C  
REMARK-SIMTK-COORDS   876.642200848     0.733797845   657.786357967
ATOM    390  N3   DC A  13     875.882   1.663 658.377  1.00  0.00           N  
REMARK-SIMTK-COORDS   875.882360758     1.663142624   658.377491047
ATOM    391  C2   DC A  13     874.813   2.198 657.737  1.00  0.00           C  
REMARK-SIMTK-COORDS   874.813207239     2.197885190   657.736995816
ATOM    392  O2   DC A  13     874.091   3.057 658.257  1.00  0.00           O  
REMARK-SIMTK-COORDS   874.091101397     3.057443881   658.257333215
ATOM    393  N1   DC A  13     874.522   1.766 656.445  1.00  0.00           N  
REMARK-SIMTK-COORDS   874.522490594     1.766319982   656.444886957
ATOM    394  C6   DC A  13     875.289   0.826 655.837  1.00  0.00           C  
REMARK-SIMTK-COORDS   875.289495475     0.826024575   655.836938720
ATOM    395  C5   DC A  13     876.368   0.279 656.459  1.00  0.00           C  
REMARK-SIMTK-COORDS   876.368280518     0.278967635   656.458870817
ATOM    396  H1'  DC A  13     873.089   3.295 656.272  1.00  0.00           H  
REMARK-SIMTK-COORDS   873.089306496     3.294783276   656.271704099
ATOM    397 1H2'  DC A  13     873.869   3.629 654.056  1.00  0.00           H  
REMARK-SIMTK-COORDS   873.869123944     3.629205286   654.055733055
ATOM    398 2H2'  DC A  13     874.310   1.939 653.848  1.00  0.00           H  
REMARK-SIMTK-COORDS   874.309935649     1.939229998   653.848099803
ATOM    399  H3'  DC A  13     872.225   2.000 652.660  1.00  0.00           H  
REMARK-SIMTK-COORDS   872.224615456     1.999681692   652.659656163
ATOM    400  H4'  DC A  13     870.584   1.242 654.596  1.00  0.00           H  
REMARK-SIMTK-COORDS   870.584447982     1.242390165   654.595550065
ATOM    401 1H5'  DC A  13     872.022  -0.866 655.067  1.00  0.00           H  
REMARK-SIMTK-COORDS   872.021793125    -0.866068666   655.066923906
ATOM    402 2H5'  DC A  13     871.360  -0.580 653.443  1.00  0.00           H  
REMARK-SIMTK-COORDS   871.359927877    -0.580281229   653.443110513
ATOM    403  H41  DC A  13     878.275  -0.473 658.028  1.00  0.00           H  
REMARK-SIMTK-COORDS   878.275267248    -0.472807794   658.028262838
ATOM    404  H42  DC A  13     877.870   0.577 659.413  1.00  0.00           H  
REMARK-SIMTK-COORDS   877.869575779     0.576708012   659.413289916
ATOM    405  H6   DC A  13     875.035   0.503 654.827  1.00  0.00           H  
REMARK-SIMTK-COORDS   875.035003296     0.503377291   654.826767219
ATOM    406  H5   DC A  13     876.992  -0.470 655.970  1.00  0.00           H  
REMARK-SIMTK-COORDS   876.991608034    -0.469881015   655.969632115
ATOM    407  P    DA A  14     871.993   4.978 653.047  1.00  0.00           P  
REMARK-SIMTK-COORDS   871.992792052     4.978402195   653.046753640
ATOM    408  OP1  DA A  14     873.191   4.675 652.226  1.00  0.00           O  
REMARK-SIMTK-COORDS   873.190917182     4.675412943   652.226110790
ATOM    409  OP2  DA A  14     871.013   5.903 652.445  1.00  0.00           O  
REMARK-SIMTK-COORDS   871.012695900     5.903245329   652.444815345
ATOM    410  O5'  DA A  14     872.453   5.522 654.474  1.00  0.00           O  
REMARK-SIMTK-COORDS   872.452985125     5.522347787   654.473510988
ATOM    411  O3'  DA A  14     871.853   9.152 656.555  1.00  0.00           O  
REMARK-SIMTK-COORDS   871.852649440     9.151783605   656.554716819
ATOM    412  C1'  DA A  14     874.001   7.109 656.969  1.00  0.00           C  
REMARK-SIMTK-COORDS   874.001392596     7.109004740   656.968618204
ATOM    413  C2'  DA A  14     873.674   7.851 655.680  1.00  0.00           C  
REMARK-SIMTK-COORDS   873.673738150     7.851497007   655.679738148
ATOM    414  C3'  DA A  14     872.163   7.999 655.775  1.00  0.00           C  
REMARK-SIMTK-COORDS   872.162539334     7.998895628   655.775308987
ATOM    415  C4'  DA A  14     871.738   6.703 656.464  1.00  0.00           C  
REMARK-SIMTK-COORDS   871.738080329     6.703496043   656.464119169
ATOM    416  C5'  DA A  14     871.499   5.513 655.566  1.00  0.00           C  
REMARK-SIMTK-COORDS   871.498671997     5.513072201   655.565814250
ATOM    417  O4'  DA A  14     872.848   6.394 657.366  1.00  0.00           O  
REMARK-SIMTK-COORDS   872.848235452     6.393761640   657.365780525
ATOM    418  N6   DA A  14     878.840   3.538 657.594  1.00  0.00           N  
REMARK-SIMTK-COORDS   878.839568247     3.538393056   657.593542664
ATOM    419  C6   DA A  14     877.967   4.474 658.005  1.00  0.00           C  
REMARK-SIMTK-COORDS   877.966711907     4.474105522   658.005475899
ATOM    420  C5   DA A  14     876.885   4.919 657.216  1.00  0.00           C  
REMARK-SIMTK-COORDS   876.885151414     4.918679741   657.215950938
ATOM    421  N7   DA A  14     876.446   4.566 655.953  1.00  0.00           N  
REMARK-SIMTK-COORDS   876.445563663     4.566108773   655.953117884
ATOM    422  C8   DA A  14     875.401   5.317 655.767  1.00  0.00           C  
REMARK-SIMTK-COORDS   875.400956589     5.317299476   655.767261521
ATOM    423  N9   DA A  14     875.115   6.131 656.829  1.00  0.00           N  
REMARK-SIMTK-COORDS   875.115009684     6.130818901   656.829465603
ATOM    424  C4   DA A  14     876.079   5.870 657.771  1.00  0.00           C  
REMARK-SIMTK-COORDS   876.078976651     5.870181787   657.771220339
ATOM    425  N3   DA A  14     876.200   6.442 658.984  1.00  0.00           N  
REMARK-SIMTK-COORDS   876.200208874     6.441766334   658.983726361
ATOM    426  C2   DA A  14     877.245   5.950 659.615  1.00  0.00           C  
REMARK-SIMTK-COORDS   877.244806757     5.949956691   659.615186209
ATOM    427  N1   DA A  14     878.114   5.024 659.220  1.00  0.00           N  
REMARK-SIMTK-COORDS   878.113506878     5.024432378   659.219894109
ATOM    428  H1'  DA A  14     874.256   7.805 657.767  1.00  0.00           H  
REMARK-SIMTK-COORDS   874.256322680     7.805092646   657.766922831
ATOM    429 1H2'  DA A  14     874.164   8.825 655.627  1.00  0.00           H  
REMARK-SIMTK-COORDS   874.163768098     8.824838020   655.627165130
ATOM    430 2H2'  DA A  14     873.963   7.290 654.794  1.00  0.00           H  
REMARK-SIMTK-COORDS   873.962645636     7.289688799   654.793834089
ATOM    431  H3'  DA A  14     871.699   8.092 654.792  1.00  0.00           H  
REMARK-SIMTK-COORDS   871.699262675     8.092116556   654.791768649
ATOM    432  H4'  DA A  14     870.807   6.915 656.990  1.00  0.00           H  
REMARK-SIMTK-COORDS   870.806717753     6.914615957   656.989752248
ATOM    433 1H5'  DA A  14     871.614   4.598 656.146  1.00  0.00           H  
REMARK-SIMTK-COORDS   871.613533490     4.598072029   656.145795735
ATOM    434 2H5'  DA A  14     870.485   5.561 655.169  1.00  0.00           H  
REMARK-SIMTK-COORDS   870.485351202     5.561196724   655.169033457
ATOM    435  H61  DA A  14     879.612   3.250 658.209  1.00  0.00           H  
REMARK-SIMTK-COORDS   879.612001004     3.250213714   658.208790015
ATOM    436  H62  DA A  14     878.735   3.113 656.661  1.00  0.00           H  
REMARK-SIMTK-COORDS   878.734554523     3.113041767   656.661339683
ATOM    437  H8   DA A  14     874.809   5.300 654.853  1.00  0.00           H  
REMARK-SIMTK-COORDS   874.808645681     5.299798177   654.852632365
ATOM    438  H2   DA A  14     877.424   6.361 660.609  1.00  0.00           H  
REMARK-SIMTK-COORDS   877.423641771     6.360874816   660.609155692
ATOM    439  P    DT A  15     872.534  10.700 655.940  1.00  0.00           P  
REMARK-SIMTK-COORDS   872.534002838    10.700122125   655.940462239
ATOM    440  OP1  DT A  15     873.179  10.549 654.614  1.00  0.00           O  
REMARK-SIMTK-COORDS   873.179304455    10.549488447   654.614303758
ATOM    441  OP2  DT A  15     871.715  11.915 656.126  1.00  0.00           O  
REMARK-SIMTK-COORDS   871.715067854    11.914555189   656.126321935
ATOM    442  O5'  DT A  15     873.644  10.609 657.082  1.00  0.00           O  
REMARK-SIMTK-COORDS   873.644416044    10.609205720   657.081872209
ATOM    443  O3'  DT A  15     874.978  13.267 660.085  1.00  0.00           O  
REMARK-SIMTK-COORDS   874.978239156    13.267270817   660.085069146
ATOM    444  C1'  DT A  15     876.421  10.925 658.905  1.00  0.00           C  
REMARK-SIMTK-COORDS   876.421197202    10.924734945   658.904591800
ATOM    445  C2'  DT A  15     875.857  12.128 658.162  1.00  0.00           C  
REMARK-SIMTK-COORDS   875.857259828    12.128027525   658.161502569
ATOM    446  C3'  DT A  15     874.614  12.449 658.976  1.00  0.00           C  
REMARK-SIMTK-COORDS   874.613861927    12.449036719   658.975685446
ATOM    447  C4'  DT A  15     874.127  11.069 659.411  1.00  0.00           C  
REMARK-SIMTK-COORDS   874.127268761    11.068629091   659.411038029
ATOM    448  C5'  DT A  15     873.224  10.339 658.444  1.00  0.00           C  
REMARK-SIMTK-COORDS   873.224301461    10.339018663   658.443719737
ATOM    449  O4'  DT A  15     875.355  10.291 659.583  1.00  0.00           O  
REMARK-SIMTK-COORDS   875.354743775    10.290547772   659.583129726
ATOM    450  O4   DT A  15     878.873   7.163 655.698  1.00  0.00           O  
REMARK-SIMTK-COORDS   878.872682783     7.162832267   655.697937986
ATOM    451  C4   DT A  15     878.286   8.012 656.378  1.00  0.00           C  
REMARK-SIMTK-COORDS   878.286371640     8.012319403   656.378187829
ATOM    452  N3   DT A  15     878.751   8.362 657.625  1.00  0.00           N  
REMARK-SIMTK-COORDS   878.751174786     8.362132562   657.625068653
ATOM    453  C2   DT A  15     878.196   9.291 658.483  1.00  0.00           C  
REMARK-SIMTK-COORDS   878.195969427     9.291197365   658.482580521
ATOM    454  O2   DT A  15     878.681   9.536 659.572  1.00  0.00           O  
REMARK-SIMTK-COORDS   878.681388533     9.535729921   659.572054302
ATOM    455  N1   DT A  15     877.058   9.915 658.016  1.00  0.00           N  
REMARK-SIMTK-COORDS   877.058116584     9.914976592   658.015881066
ATOM    456  C6   DT A  15     876.522   9.630 656.785  1.00  0.00           C  
REMARK-SIMTK-COORDS   876.521694696     9.630009510   656.784612484
ATOM    457  C5   DT A  15     877.096   8.720 655.972  1.00  0.00           C  
REMARK-SIMTK-COORDS   877.095598668     8.720460715   655.971849777
ATOM    458  C7   DT A  15     876.549   8.367 654.623  1.00  0.00           C  
REMARK-SIMTK-COORDS   876.549187988     8.367378998   654.622570091
ATOM    459  H1'  DT A  15     877.155  11.235 659.650  1.00  0.00           H  
REMARK-SIMTK-COORDS   877.154900457    11.235190248   659.649654240
ATOM    460 1H2'  DT A  15     876.551  12.970 658.149  1.00  0.00           H  
REMARK-SIMTK-COORDS   876.551473706    12.970454619   658.149309039
ATOM    461 2H2'  DT A  15     875.606  11.895 657.128  1.00  0.00           H  
REMARK-SIMTK-COORDS   875.605780207    11.895155134   657.128031984
ATOM    462  H3'  DT A  15     873.857  12.963 658.381  1.00  0.00           H  
REMARK-SIMTK-COORDS   873.857359688    12.962941129   658.380996771
ATOM    463  H4'  DT A  15     873.575  11.205 660.341  1.00  0.00           H  
REMARK-SIMTK-COORDS   873.574746904    11.205370213   660.340882351
ATOM    464 1H5'  DT A  15     873.279   9.268 658.640  1.00  0.00           H  
REMARK-SIMTK-COORDS   873.279100450     9.268445229   658.639983829
ATOM    465 2H5'  DT A  15     872.199  10.677 658.587  1.00  0.00           H  
REMARK-SIMTK-COORDS   872.198969977    10.676587306   658.586879647
ATOM    466  H3   DT A  15     879.600   7.879 657.954  1.00  0.00           H  
REMARK-SIMTK-COORDS   879.599570057     7.879114426   657.954030573
ATOM    467  H6   DT A  15     875.618  10.145 656.459  1.00  0.00           H  
REMARK-SIMTK-COORDS   875.618211542    10.145349073   656.459478165
ATOM    468  H71  DT A  15     877.120   7.536 654.204  1.00  0.00           H  
REMARK-SIMTK-COORDS   877.119785319     7.536495088   654.203861824
ATOM    469  H72  DT A  15     875.503   8.075 654.718  1.00  0.00           H  
REMARK-SIMTK-COORDS   875.503230753     8.075179610   654.718382299
ATOM    470  H73  DT A  15     876.626   9.230 653.961  1.00  0.00           H  
REMARK-SIMTK-COORDS   876.625898571     9.230228968   653.961132704
ATOM    471  P    DC A  16     875.780  14.779 659.506  1.00  0.00           P  
REMARK-SIMTK-COORDS   875.779968313    14.778994815   659.506331660
ATOM    472  OP1  DC A  16     875.815  15.016 658.043  1.00  0.00           O  
REMARK-SIMTK-COORDS   875.815425735    15.016297038   658.043237874
ATOM    473  OP2  DC A  16     875.469  15.952 660.345  1.00  0.00           O  
REMARK-SIMTK-COORDS   875.468871787    15.952419610   660.345328205
ATOM    474  O5'  DC A  16     877.160  14.125 659.969  1.00  0.00           O  
REMARK-SIMTK-COORDS   877.159731406    14.125482226   659.969241051
ATOM    475  O3'  DC A  16     880.208  15.314 662.645  1.00  0.00           O  
REMARK-SIMTK-COORDS   880.207719423    15.314287954   662.644706615
ATOM    476  C1'  DC A  16     880.382  13.362 660.382  1.00  0.00           C  
REMARK-SIMTK-COORDS   880.381523978    13.361532400   660.382340659
ATOM    477  C2'  DC A  16     879.947  14.820 660.309  1.00  0.00           C  
REMARK-SIMTK-COORDS   879.946612017    14.819643739   660.308992801
ATOM    478  C3'  DC A  16     879.242  15.008 661.642  1.00  0.00           C  
REMARK-SIMTK-COORDS   879.241530018    15.007504985   661.642190658
ATOM    479  C4'  DC A  16     878.581  13.650 661.872  1.00  0.00           C  
REMARK-SIMTK-COORDS   878.581308036    13.649778975   661.871546311
ATOM    480  C5'  DC A  16     877.217  13.453 661.253  1.00  0.00           C  
REMARK-SIMTK-COORDS   877.217204992    13.452806396   661.253215745
ATOM    481  O4'  DC A  16     879.510  12.691 661.272  1.00  0.00           O  
REMARK-SIMTK-COORDS   879.510078832    12.691204389   661.271815063
ATOM    482  N4   DC A  16     880.340  10.635 655.579  1.00  0.00           N  
REMARK-SIMTK-COORDS   880.340398889    10.634823104   655.579119953
ATOM    483  C4   DC A  16     880.323  11.304 656.722  1.00  0.00           C  
REMARK-SIMTK-COORDS   880.323106920    11.303737315   656.721619304
ATOM    484  N3   DC A  16     881.303  11.078 657.605  1.00  0.00           N  
REMARK-SIMTK-COORDS   881.302765020    11.077634906   657.604582898
ATOM    485  C2   DC A  16     881.334  11.732 658.792  1.00  0.00           C  
REMARK-SIMTK-COORDS   881.333884623    11.732431287   658.791826036
ATOM    486  O2   DC A  16     882.225  11.544 659.629  1.00  0.00           O  
REMARK-SIMTK-COORDS   882.225314531    11.544124101   659.629036955
ATOM    487  N1   DC A  16     880.328  12.654 659.075  1.00  0.00           N  
REMARK-SIMTK-COORDS   880.328011884    12.653599679   659.074631319
ATOM    488  C6   DC A  16     879.332  12.891 658.184  1.00  0.00           C  
REMARK-SIMTK-COORDS   879.332099117    12.890880287   658.183615789
ATOM    489  C5   DC A  16     879.283  12.249 656.986  1.00  0.00           C  
REMARK-SIMTK-COORDS   879.283077692    12.248564003   656.985753238
ATOM    490  H1'  DC A  16     881.395  13.275 660.776  1.00  0.00           H  
REMARK-SIMTK-COORDS   881.394799078    13.275192036   660.776335472
ATOM    491 1H2'  DC A  16     880.795  15.500 660.209  1.00  0.00           H  
REMARK-SIMTK-COORDS   880.794825165    15.499748401   660.209007276
ATOM    492 2H2'  DC A  16     879.274  15.009 659.473  1.00  0.00           H  
REMARK-SIMTK-COORDS   879.274451450    15.009344478   659.473201079
ATOM    493  H3'  DC A  16     878.498  15.804 661.601  1.00  0.00           H  
REMARK-SIMTK-COORDS   878.497556456    15.804477630   661.601301274
ATOM    494  H4'  DC A  16     878.478  13.526 662.950  1.00  0.00           H  
REMARK-SIMTK-COORDS   878.477919090    13.525926587   662.950057930
ATOM    495 1H5'  DC A  16     877.036  12.387 661.118  1.00  0.00           H  
REMARK-SIMTK-COORDS   877.036069770    12.387064535   661.117623275
ATOM    496 2H5'  DC A  16     876.460  13.864 661.919  1.00  0.00           H  
REMARK-SIMTK-COORDS   876.459657014    13.864397818   661.918712974
ATOM    497  H41  DC A  16     879.599  10.789 654.880  1.00  0.00           H  
REMARK-SIMTK-COORDS   879.598820459    10.788831180   654.879989104
ATOM    498  H42  DC A  16     881.093   9.958 655.390  1.00  0.00           H  
REMARK-SIMTK-COORDS   881.093408047     9.957866966   655.389965003
ATOM    499  H6   DC A  16     878.555  13.614 658.434  1.00  0.00           H  
REMARK-SIMTK-COORDS   878.554886658    13.613712771   658.434151201
ATOM    500  H5   DC A  16     878.489  12.444 656.264  1.00  0.00           H  
REMARK-SIMTK-COORDS   878.489387039    12.443770115   656.264216183
ATOM    501  P    DC A  17     881.224  16.791 662.259  1.00  0.00           P  
REMARK-SIMTK-COORDS   881.224047864    16.791326436   662.259065248
ATOM    502  OP1  DC A  17     880.770  17.540 661.063  1.00  0.00           O  
REMARK-SIMTK-COORDS   880.770251659    17.540296151   661.062684719
ATOM    503  OP2  DC A  17     881.616  17.608 663.424  1.00  0.00           O  
REMARK-SIMTK-COORDS   881.615662942    17.607854179   663.424201324
ATOM    504  O5'  DC A  17     882.417  15.814 661.850  1.00  0.00           O  
REMARK-SIMTK-COORDS   882.416812910    15.814150326   661.849738490
ATOM    505  O3'  DC A  17     886.455  15.466 663.046  1.00  0.00           O  
REMARK-SIMTK-COORDS   886.455332953    15.466453574   663.046011381
ATOM    506  C1'  DC A  17     885.174  14.477 660.528  1.00  0.00           C  
REMARK-SIMTK-COORDS   885.173521363    14.476896619   660.528175390
ATOM    507  C2'  DC A  17     885.195  15.908 661.050  1.00  0.00           C  
REMARK-SIMTK-COORDS   885.194526366    15.907920108   661.050044685
ATOM    508  C3'  DC A  17     885.137  15.698 662.554  1.00  0.00           C  
REMARK-SIMTK-COORDS   885.137259518    15.697608743   662.554151941
ATOM    509  C4'  DC A  17     884.245  14.466 662.691  1.00  0.00           C  
REMARK-SIMTK-COORDS   884.244634573    14.466204251   662.691194577
ATOM    510  C5'  DC A  17     882.756  14.717 662.736  1.00  0.00           C  
REMARK-SIMTK-COORDS   882.755710869    14.717148541   662.736373848
ATOM    511  O4'  DC A  17     884.549  13.666 661.504  1.00  0.00           O  
REMARK-SIMTK-COORDS   884.548847267    13.666349080   661.504247088
ATOM    512  N4   DC A  17     882.511  13.741 655.745  1.00  0.00           N  
REMARK-SIMTK-COORDS   882.511182466    13.740631886   655.745139759
ATOM    513  C4   DC A  17     883.127  13.939 656.901  1.00  0.00           C  
REMARK-SIMTK-COORDS   883.126706384    13.938502455   656.900573680
ATOM    514  N3   DC A  17     884.254  13.260 657.144  1.00  0.00           N  
REMARK-SIMTK-COORDS   884.254014846    13.259893714   657.143766624
ATOM    515  C2   DC A  17     884.925  13.421 658.311  1.00  0.00           C  
REMARK-SIMTK-COORDS   884.924799116    13.421118924   658.311382954
ATOM    516  O2   DC A  17     885.969  12.807 658.566  1.00  0.00           O  
REMARK-SIMTK-COORDS   885.968532540    12.807250797   658.565971766
ATOM    517  N1   DC A  17     884.422  14.314 659.254  1.00  0.00           N  
REMARK-SIMTK-COORDS   884.421731434    14.314419117   659.254382249
ATOM    518  C6   DC A  17     883.280  15.009 659.015  1.00  0.00           C  
REMARK-SIMTK-COORDS   883.280412356    15.008686939   659.014724252
ATOM    519  C5   DC A  17     882.594  14.866 657.850  1.00  0.00           C  
REMARK-SIMTK-COORDS   882.593583320    14.865505109   657.849557810
ATOM    520  H1'  DC A  17     886.186  14.101 660.378  1.00  0.00           H  
REMARK-SIMTK-COORDS   886.186097490    14.100828447   660.377592134
ATOM    521 1H2'  DC A  17     886.101  16.441 660.758  1.00  0.00           H  
REMARK-SIMTK-COORDS   886.101142136    16.441480572   660.757869948
ATOM    522 2H2'  DC A  17     884.344  16.490 660.697  1.00  0.00           H  
REMARK-SIMTK-COORDS   884.344036929    16.489580912   660.696954858
ATOM    523  H3'  DC A  17     884.704  16.556 663.070  1.00  0.00           H  
REMARK-SIMTK-COORDS   884.704458186    16.556183292   663.069774623
ATOM    524  H4'  DC A  17     884.526  13.973 663.622  1.00  0.00           H  
REMARK-SIMTK-COORDS   884.526469741    13.972612388   663.621867458
ATOM    525 1H5'  DC A  17     882.231  13.816 662.422  1.00  0.00           H  
REMARK-SIMTK-COORDS   882.230973488    13.815599522   662.421952081
ATOM    526 2H5'  DC A  17     882.465  14.965 663.756  1.00  0.00           H  
REMARK-SIMTK-COORDS   882.465206534    14.964943970   663.756362895
ATOM    527  H41  DC A  17     881.641  14.250 655.530  1.00  0.00           H  
REMARK-SIMTK-COORDS   881.641115141    14.249853749   655.530391199
ATOM    528  H42  DC A  17     882.900  13.075 655.062  1.00  0.00           H  
REMARK-SIMTK-COORDS   882.900070710    13.075233155   655.061705444
ATOM    529  H6   DC A  17     882.907  15.697 659.773  1.00  0.00           H  
REMARK-SIMTK-COORDS   882.907114552    15.697340884   659.773485410
ATOM    530  H5   DC A  17     881.681  15.429 657.650  1.00  0.00           H  
REMARK-SIMTK-COORDS   881.681472591    15.428602215   657.650455662
ATOM    531  P    DA A  18     887.743  16.766 662.659  1.00  0.00           P  
REMARK-SIMTK-COORDS   887.743183424    16.765800296   662.659304783
ATOM    532  OP1  DA A  18     887.116  17.970 662.063  1.00  0.00           O  
REMARK-SIMTK-COORDS   887.115653192    17.970468785   662.062864811
ATOM    533  OP2  DA A  18     888.784  17.014 663.676  1.00  0.00           O  
REMARK-SIMTK-COORDS   888.783697289    17.013944910   663.676166695
ATOM    534  O5'  DA A  18     888.324  15.842 661.497  1.00  0.00           O  
REMARK-SIMTK-COORDS   888.324400216    15.841864900   661.496626227
ATOM    535  O3'  DA A  18     892.195  14.449 660.524  1.00  0.00           O  
REMARK-SIMTK-COORDS   892.194526994    14.448688976   660.524101386
ATOM    536  C1'  DA A  18     889.805  14.688 658.737  1.00  0.00           C  
REMARK-SIMTK-COORDS   889.805054539    14.687958171   658.736776950
ATOM    537  C2'  DA A  18     890.462  15.797 659.548  1.00  0.00           C  
REMARK-SIMTK-COORDS   890.462175552    15.797174816   659.547760555
ATOM    538  C3'  DA A  18     890.928  15.049 660.788  1.00  0.00           C  
REMARK-SIMTK-COORDS   890.928293442    15.048626323   660.787515073
ATOM    539  C4'  DA A  18     889.827  14.010 660.991  1.00  0.00           C  
REMARK-SIMTK-COORDS   889.827016821    14.010136914   660.991020726
ATOM    540  C5'  DA A  18     888.626  14.454 661.792  1.00  0.00           C  
REMARK-SIMTK-COORDS   888.625707526    14.454047045   661.791755870
ATOM    541  O4'  DA A  18     889.389  13.678 659.635  1.00  0.00           O  
REMARK-SIMTK-COORDS   889.388944161    13.678263791   659.634803348
ATOM    542  N6   DA A  18     885.394  15.688 654.725  1.00  0.00           N  
REMARK-SIMTK-COORDS   885.394207952    15.688457106   654.725396107
ATOM    543  C6   DA A  18     886.528  15.108 655.156  1.00  0.00           C  
REMARK-SIMTK-COORDS   886.527765879    15.107884539   655.155636645
ATOM    544  C5   DA A  18     887.103  15.381 656.415  1.00  0.00           C  
REMARK-SIMTK-COORDS   887.102677770    15.381139774   656.414833569
ATOM    545  N7   DA A  18     886.720  16.209 657.455  1.00  0.00           N  
REMARK-SIMTK-COORDS   886.720301916    16.208569317   657.454756671
ATOM    546  C8   DA A  18     887.648  16.033 658.348  1.00  0.00           C  
REMARK-SIMTK-COORDS   887.648184672    16.033011306   658.348203354
ATOM    547  N9   DA A  18     888.608  15.134 657.972  1.00  0.00           N  
REMARK-SIMTK-COORDS   888.608494117    15.134206316   657.971623535
ATOM    548  C4   DA A  18     888.253  14.710 656.716  1.00  0.00           C  
REMARK-SIMTK-COORDS   888.252590239    14.709757473   656.715740734
ATOM    549  N3   DA A  18     888.909  13.821 655.946  1.00  0.00           N  
REMARK-SIMTK-COORDS   888.908749540    13.821461250   655.946350202
ATOM    550  C2   DA A  18     888.279  13.659 654.802  1.00  0.00           C  
REMARK-SIMTK-COORDS   888.279217198    13.659472053   654.802124905
ATOM    551  N1   DA A  18     887.158  14.226 654.366  1.00  0.00           N  
REMARK-SIMTK-COORDS   887.158149492    14.225626687   654.366043342
ATOM    552  H1'  DA A  18     890.512  14.244 658.037  1.00  0.00           H  
REMARK-SIMTK-COORDS   890.511900040    14.244158971   658.036612891
ATOM    553 1H2'  DA A  18     891.302  16.252 659.021  1.00  0.00           H  
REMARK-SIMTK-COORDS   891.302239302    16.252414874   659.021134135
ATOM    554 2H2'  DA A  18     889.764  16.592 659.803  1.00  0.00           H  
REMARK-SIMTK-COORDS   889.764337444    16.592084163   659.802835261
ATOM    555  H3'  DA A  18     891.013  15.707 661.653  1.00  0.00           H  
REMARK-SIMTK-COORDS   891.013354803    15.707366243   661.653247874
ATOM    556  H4'  DA A  18     890.279  13.167 661.512  1.00  0.00           H  
REMARK-SIMTK-COORDS   890.279487757    13.166522022   661.512443747
ATOM    557 1H5'  DA A  18     887.772  13.830 661.532  1.00  0.00           H  
REMARK-SIMTK-COORDS   887.771625224    13.829726275   661.531825113
ATOM    558 2H5'  DA A  18     888.841  14.343 662.854  1.00  0.00           H  
REMARK-SIMTK-COORDS   888.841343021    14.342502417   662.853654702
ATOM    559  H61  DA A  18     885.017  15.454 653.797  1.00  0.00           H  
REMARK-SIMTK-COORDS   885.017452580    15.454271204   653.797257457
ATOM    560  H62  DA A  18     884.906  16.369 655.325  1.00  0.00           H  
REMARK-SIMTK-COORDS   884.905895659    16.368655920   655.325258323
ATOM    561  H8   DA A  18     887.659  16.552 659.307  1.00  0.00           H  
REMARK-SIMTK-COORDS   887.659354438    16.551707157   659.306595158
ATOM    562  H2   DA A  18     888.745  12.957 654.110  1.00  0.00           H  
REMARK-SIMTK-COORDS   888.744581906    12.956804039   654.110384817
ATOM    563  P    DC A  19     893.445  15.740 660.022  1.00  0.00           P  
REMARK-SIMTK-COORDS   893.444950147    15.739724882   660.022200413
ATOM    564  OP1  DC A  19     893.023  17.159 660.094  1.00  0.00           O  
REMARK-SIMTK-COORDS   893.023315575    17.159332185   660.093980594
ATOM    565  OP2  DC A  19     894.812  15.446 660.494  1.00  0.00           O  
REMARK-SIMTK-COORDS   894.811907157    15.445553151   660.493913806
ATOM    566  O5'  DC A  19     893.254  15.207 658.531  1.00  0.00           O  
REMARK-SIMTK-COORDS   893.253998833    15.206554021   658.530766061
ATOM    567  O3'  DC A  19     895.894  13.655 655.618  1.00  0.00           O  
REMARK-SIMTK-COORDS   895.894305583    13.655455962   655.617952802
ATOM    568  C1'  DC A  19     893.195  14.884 655.210  1.00  0.00           C  
REMARK-SIMTK-COORDS   893.195001263    14.883948512   655.210124109
ATOM    569  C2'  DC A  19     894.401  15.516 655.894  1.00  0.00           C  
REMARK-SIMTK-COORDS   894.400701747    15.515950225   655.893847136
ATOM    570  C3'  DC A  19     895.052  14.316 656.560  1.00  0.00           C  
REMARK-SIMTK-COORDS   895.052382878    14.315558991   656.560346642
ATOM    571  C4'  DC A  19     893.854  13.459 656.964  1.00  0.00           C  
REMARK-SIMTK-COORDS   893.854206570    13.459426670   656.964485213
ATOM    572  C5'  DC A  19     893.223  13.775 658.300  1.00  0.00           C  
REMARK-SIMTK-COORDS   893.222975805    13.774683707   658.300175567
ATOM    573  O4'  DC A  19     892.867  13.701 655.912  1.00  0.00           O  
REMARK-SIMTK-COORDS   892.867117691    13.700558120   655.911551612
ATOM    574  N4   DC A  19     888.671  18.045 654.994  1.00  0.00           N  
REMARK-SIMTK-COORDS   888.670537048    18.044627834   654.993574364
ATOM    575  C4   DC A  19     889.761  17.298 655.075  1.00  0.00           C  
REMARK-SIMTK-COORDS   889.761119681    17.298296921   655.075242530
ATOM    576  N3   DC A  19     890.079  16.522 654.033  1.00  0.00           N  
REMARK-SIMTK-COORDS   890.078729270    16.522008227   654.032660634
ATOM    577  C2   DC A  19     891.183  15.735 654.062  1.00  0.00           C  
REMARK-SIMTK-COORDS   891.182871610    15.735072854   654.062247976
ATOM    578  O2   DC A  19     891.502  15.006 653.115  1.00  0.00           O  
REMARK-SIMTK-COORDS   891.502100228    15.005709620   653.115067232
ATOM    579  N1   DC A  19     891.988  15.754 655.199  1.00  0.00           N  
REMARK-SIMTK-COORDS   891.988029548    15.754135972   655.198763393
ATOM    580  C6   DC A  19     891.675  16.541 656.260  1.00  0.00           C  
REMARK-SIMTK-COORDS   891.674632345    16.540512159   656.259634584
ATOM    581  C5   DC A  19     890.575  17.340 656.250  1.00  0.00           C  
REMARK-SIMTK-COORDS   890.574516451    17.340203250   656.250297659
ATOM    582  H1'  DC A  19     893.428  14.610 654.181  1.00  0.00           H  
REMARK-SIMTK-COORDS   893.428457602    14.610155677   654.180586047
ATOM    583 1H2'  DC A  19     895.078  15.991 655.182  1.00  0.00           H  
REMARK-SIMTK-COORDS   895.078149729    15.991092454   655.181590796
ATOM    584 2H2'  DC A  19     894.113  16.270 656.625  1.00  0.00           H  
REMARK-SIMTK-COORDS   894.113317290    16.269917527   656.625473736
ATOM    585  H3'  DC A  19     895.642  14.603 657.432  1.00  0.00           H  
REMARK-SIMTK-COORDS   895.641811777    14.603323078   657.432183441
ATOM    586  H4'  DC A  19     894.200  12.426 656.996  1.00  0.00           H  
REMARK-SIMTK-COORDS   894.199882979    12.425645393   656.996424058
ATOM    587 1H5'  DC A  19     892.191  13.425 658.300  1.00  0.00           H  
REMARK-SIMTK-COORDS   892.191029144    13.425274201   658.299881581
ATOM    588 2H5'  DC A  19     893.776  13.263 659.087  1.00  0.00           H  
REMARK-SIMTK-COORDS   893.775541856    13.263014753   659.086965654
ATOM    589  H41  DC A  19     888.401  18.653 655.781  1.00  0.00           H  
REMARK-SIMTK-COORDS   888.401461305    18.652654408   655.781192882
ATOM    590  H42  DC A  19     888.089  18.015 654.144  1.00  0.00           H  
REMARK-SIMTK-COORDS   888.088861919    18.015422810   654.143943202
ATOM    591  H6   DC A  19     892.321  16.531 657.138  1.00  0.00           H  
REMARK-SIMTK-COORDS   892.320557734    16.531136756   657.138273586
ATOM    592  H5   DC A  19     890.325  17.980 657.097  1.00  0.00           H  
REMARK-SIMTK-COORDS   890.325199843    17.979772071   657.097327146
ATOM    593  P    DT A  20     897.235  14.661 654.777  1.00  0.00           P  
REMARK-SIMTK-COORDS   897.235061885    14.661337559   654.777191527
ATOM    594  OP1  DT A  20     897.346  16.001 655.401  1.00  0.00           O  
REMARK-SIMTK-COORDS   897.346423953    16.001402705   655.401390929
ATOM    595  OP2  DT A  20     898.510  13.990 654.456  1.00  0.00           O  
REMARK-SIMTK-COORDS   898.510374069    13.990041421   654.456276696
ATOM    596  O5'  DT A  20     896.325  14.761 653.471  1.00  0.00           O  
REMARK-SIMTK-COORDS   896.325411447    14.760828391   653.470769829
ATOM    597  O3'  DT A  20     896.998  13.986 649.371  1.00  0.00           O  
REMARK-SIMTK-COORDS   896.998280261    13.986205484   649.370673133
ATOM    598  C1'  DT A  20     894.889  15.709 650.613  1.00  0.00           C  
REMARK-SIMTK-COORDS   894.888529254    15.709350288   650.612788938
ATOM    599  C2'  DT A  20     896.396  15.833 650.785  1.00  0.00           C  
REMARK-SIMTK-COORDS   896.396313309    15.832572214   650.784613262
ATOM    600  C3'  DT A  20     896.841  14.379 650.732  1.00  0.00           C  
REMARK-SIMTK-COORDS   896.841021009    14.379485387   650.732146763
ATOM    601  C4'  DT A  20     895.689  13.647 651.416  1.00  0.00           C  
REMARK-SIMTK-COORDS   895.688788013    13.646812254   651.415798138
ATOM    602  C5'  DT A  20     895.758  13.544 652.922  1.00  0.00           C  
REMARK-SIMTK-COORDS   895.757748812    13.544058740   652.921810131
ATOM    603  O4'  DT A  20     894.502  14.422 651.054  1.00  0.00           O  
REMARK-SIMTK-COORDS   894.501824461    14.422438587   651.053524321
ATOM    604  O4   DT A  20     891.927  19.427 653.414  1.00  0.00           O  
REMARK-SIMTK-COORDS   891.926676664    19.427250008   653.414390784
ATOM    605  C4   DT A  20     892.624  18.591 652.828  1.00  0.00           C  
REMARK-SIMTK-COORDS   892.623743970    18.591217508   652.828493328
ATOM    606  N3   DT A  20     892.294  18.158 651.565  1.00  0.00           N  
REMARK-SIMTK-COORDS   892.293976506    18.157723002   651.564982769
ATOM    607  C2   DT A  20     892.983  17.235 650.803  1.00  0.00           C  
REMARK-SIMTK-COORDS   892.982743404    17.235240843   650.802507965
ATOM    608  O2   DT A  20     892.613  16.913 649.688  1.00  0.00           O  
REMARK-SIMTK-COORDS   892.612716817    16.913134691   649.688188015
ATOM    609  N1   DT A  20     894.112  16.709 651.395  1.00  0.00           N  
REMARK-SIMTK-COORDS   894.111621852    16.709384542   651.394729715
ATOM    610  C6   DT A  20     894.518  17.082 652.652  1.00  0.00           C  
REMARK-SIMTK-COORDS   894.517895395    17.082158278   652.652091457
ATOM    611  C5   DT A  20     893.822  17.991 653.365  1.00  0.00           C  
REMARK-SIMTK-COORDS   893.822470124    17.991024605   653.364533519
ATOM    612  C7   DT A  20     894.217  18.429 654.742  1.00  0.00           C  
REMARK-SIMTK-COORDS   894.217339657    18.428608413   654.741626640
ATOM    613  H1'  DT A  20     894.607  15.803 649.563  1.00  0.00           H  
REMARK-SIMTK-COORDS   894.606654590    15.802755290   649.563197027
ATOM    614 1H2'  DT A  20     896.858  16.417 649.987  1.00  0.00           H  
REMARK-SIMTK-COORDS   896.858089239    16.417462470   649.986846767
ATOM    615 2H2'  DT A  20     896.668  16.297 651.731  1.00  0.00           H  
REMARK-SIMTK-COORDS   896.668035518    16.296872850   651.731252032
ATOM    616  H3'  DT A  20     897.780  14.220 651.265  1.00  0.00           H  
REMARK-SIMTK-COORDS   897.779514294    14.219818072   651.264861230
ATOM    617  H4'  DT A  20     895.675  12.633 651.015  1.00  0.00           H  
REMARK-SIMTK-COORDS   895.674827306    12.633007818   651.015055495
ATOM    618 1H5'  DT A  20     894.753  13.396 653.317  1.00  0.00           H  
REMARK-SIMTK-COORDS   894.753187385    13.395762742   653.317429440
ATOM    619 2H5'  DT A  20     896.379  12.692 653.195  1.00  0.00           H  
REMARK-SIMTK-COORDS   896.378634345    12.692071413   653.194520142
ATOM    620  H3   DT A  20     891.444  18.561 651.145  1.00  0.00           H  
REMARK-SIMTK-COORDS   891.443908704    18.561064401   651.145462272
ATOM    621  H6   DT A  20     895.415  16.636 653.081  1.00  0.00           H  
REMARK-SIMTK-COORDS   895.414818349    16.636376845   653.081483036
ATOM    622  H71  DT A  20     893.447  19.084 655.151  1.00  0.00           H  
REMARK-SIMTK-COORDS   893.446938647    19.084470038   655.151008875
ATOM    623  H72  DT A  20     894.326  17.555 655.384  1.00  0.00           H  
REMARK-SIMTK-COORDS   894.326340296    17.554614725   655.384153599
ATOM    624  H73  DT A  20     895.165  18.966 654.696  1.00  0.00           H  
REMARK-SIMTK-COORDS   895.164558020    18.965791119   654.695734227
TER     625       DT A  20                                                                                                                          
ENDMDL                                                                                                                                              
MODEL        4                                                                                                                                      
ATOM      1  P    DA A   1     888.691   2.615 658.356  1.00  0.00           P  
REMARK-SIMTK-COORDS   888.690886465     2.614656977   658.356410666
ATOM      2  OP1  DA A   1     887.873   1.757 657.466  1.00  0.00           O  
REMARK-SIMTK-COORDS   887.872610044     1.756889781   657.466334188
ATOM      3  OP2  DA A   1     889.598   1.907 659.282  1.00  0.00           O  
REMARK-SIMTK-COORDS   889.597600441     1.906748209   659.282467329
ATOM      4  O5'  DA A   1     887.735   3.597 659.171  1.00  0.00           O  
REMARK-SIMTK-COORDS   887.735424489     3.596558509   659.171063226
ATOM      5  O3'  DA A   1     886.956   4.180 663.284  1.00  0.00           O  
REMARK-SIMTK-COORDS   886.956061997     4.179749967   663.283820432
ATOM      6  C1'  DA A   1     885.240   4.922 660.947  1.00  0.00           C  
REMARK-SIMTK-COORDS   885.239775149     4.922219330   660.946774283
ATOM      7  C2'  DA A   1     885.772   3.539 661.296  1.00  0.00           C  
REMARK-SIMTK-COORDS   885.772008454     3.539157192   661.296117711
ATOM      8  C3'  DA A   1     887.126   3.864 661.904  1.00  0.00           C  
REMARK-SIMTK-COORDS   887.125871739     3.864304780   661.904130254
ATOM      9  C4'  DA A   1     887.585   5.071 661.088  1.00  0.00           C  
REMARK-SIMTK-COORDS   887.585335049     5.070577726   661.087534856
ATOM     10  C5'  DA A   1     888.312   4.772 659.797  1.00  0.00           C  
REMARK-SIMTK-COORDS   888.311547480     4.772021354   659.797241635
ATOM     11  O4'  DA A   1     886.346   5.785 660.774  1.00  0.00           O  
REMARK-SIMTK-COORDS   886.346142023     5.784651087   660.773659277
ATOM     12  N6   DA A   1     881.256   5.918 656.512  1.00  0.00           N  
REMARK-SIMTK-COORDS   881.255975897     5.917829289   656.511723288
ATOM     13  C6   DA A   1     881.763   6.097 657.743  1.00  0.00           C  
REMARK-SIMTK-COORDS   881.762993543     6.097078156   657.742768758
ATOM     14  C5   DA A   1     882.913   5.428 658.207  1.00  0.00           C  
REMARK-SIMTK-COORDS   882.913189073     5.428326798   658.206985156
ATOM     15  N7   DA A   1     883.765   4.514 657.612  1.00  0.00           N  
REMARK-SIMTK-COORDS   883.764559987     4.514434099   657.611713200
ATOM     16  C8   DA A   1     884.643   4.261 658.535  1.00  0.00           C  
REMARK-SIMTK-COORDS   884.643485272     4.260608197   658.534523448
ATOM     17  N9   DA A   1     884.436   4.957 659.695  1.00  0.00           N  
REMARK-SIMTK-COORDS   884.436499679     4.957379233   659.694772166
ATOM     18  C4   DA A   1     883.314   5.717 659.479  1.00  0.00           C  
REMARK-SIMTK-COORDS   883.313610347     5.716716940   659.479108550
ATOM     19  N3   DA A   1     882.731   6.562 660.349  1.00  0.00           N  
REMARK-SIMTK-COORDS   882.730702325     6.561867257   660.349462604
ATOM     20  C2   DA A   1     881.669   7.117 659.803  1.00  0.00           C  
REMARK-SIMTK-COORDS   881.669025008     7.117208087   659.803438028
ATOM     21  N1   DA A   1     881.160   6.948 658.587  1.00  0.00           N  
REMARK-SIMTK-COORDS   881.159657269     6.948429966   658.586529053
ATOM     22  H1'  DA A   1     884.627   5.320 661.755  1.00  0.00           H  
REMARK-SIMTK-COORDS   884.627048611     5.320337338   661.755492555
ATOM     23 1H2'  DA A   1     885.132   3.016 662.008  1.00  0.00           H  
REMARK-SIMTK-COORDS   885.132218359     3.016482504   662.007767066
ATOM     24 2H2'  DA A   1     885.874   2.901 660.418  1.00  0.00           H  
REMARK-SIMTK-COORDS   885.874168234     2.900969993   660.417992163
ATOM     25  H3'  DA A   1     887.828   3.035 661.807  1.00  0.00           H  
REMARK-SIMTK-COORDS   887.827757993     3.034912790   661.807348987
ATOM     26  H4'  DA A   1     888.259   5.646 661.722  1.00  0.00           H  
REMARK-SIMTK-COORDS   888.259035202     5.646229133   661.721833337
ATOM     27 1H5'  DA A   1     888.219   5.627 659.128  1.00  0.00           H  
REMARK-SIMTK-COORDS   888.218967177     5.626826852   659.128262226
ATOM     28 2H5'  DA A   1     889.364   4.595 660.012  1.00  0.00           H  
REMARK-SIMTK-COORDS   889.364018614     4.595060613   660.011744333
ATOM     29  H61  DA A   1     880.412   6.432 656.223  1.00  0.00           H  
REMARK-SIMTK-COORDS   880.411816098     6.432104298   656.223271474
ATOM     30  H62  DA A   1     881.712   5.266 655.858  1.00  0.00           H  
REMARK-SIMTK-COORDS   881.712073836     5.266187570   655.858170123
ATOM     31  H8   DA A   1     885.469   3.561 658.398  1.00  0.00           H  
REMARK-SIMTK-COORDS   885.468914599     3.560808070   658.397804002
ATOM     32  H2   DA A   1     881.131   7.816 660.441  1.00  0.00           H  
REMARK-SIMTK-COORDS   881.130651674     7.815964398   660.440743897
ATOM     33  P    DT A   2     886.213   2.918 664.262  1.00  0.00           P  
REMARK-SIMTK-COORDS   886.213357010     2.918075587   664.262436614
ATOM     34  OP1  DT A   2     886.031   1.654 663.509  1.00  0.00           O  
REMARK-SIMTK-COORDS   886.031341813     1.653584223   663.508662073
ATOM     35  OP2  DT A   2     886.684   2.778 665.655  1.00  0.00           O  
REMARK-SIMTK-COORDS   886.684097793     2.778269458   665.654881716
ATOM     36  O5'  DT A   2     884.858   3.757 664.226  1.00  0.00           O  
REMARK-SIMTK-COORDS   884.857518459     3.757144511   664.226157611
ATOM     37  O3'  DT A   2     882.199   5.156 667.197  1.00  0.00           O  
REMARK-SIMTK-COORDS   882.199127565     5.156351328   667.197458023
ATOM     38  C1'  DT A   2     881.663   4.716 664.286  1.00  0.00           C  
REMARK-SIMTK-COORDS   881.663130927     4.715775866   664.285573261
ATOM     39  C2'  DT A   2     882.170   3.693 665.294  1.00  0.00           C  
REMARK-SIMTK-COORDS   882.170078041     3.692851495   665.294380157
ATOM     40  C3'  DT A   2     883.029   4.550 666.209  1.00  0.00           C  
REMARK-SIMTK-COORDS   883.029359977     4.550016593   666.209427997
ATOM     41  C4'  DT A   2     883.630   5.576 665.250  1.00  0.00           C  
REMARK-SIMTK-COORDS   883.630009467     5.576398222   665.250448884
ATOM     42  C5'  DT A   2     884.903   5.171 664.545  1.00  0.00           C  
REMARK-SIMTK-COORDS   884.903062461     5.171334890   664.545264672
ATOM     43  O4'  DT A   2     882.586   5.786 664.247  1.00  0.00           O  
REMARK-SIMTK-COORDS   882.585534544     5.786190099   664.247064359
ATOM     44  O4   DT A   2     881.061   2.803 659.146  1.00  0.00           O  
REMARK-SIMTK-COORDS   881.061211742     2.802619416   659.146129644
ATOM     45  C4   DT A   2     881.240   3.202 660.303  1.00  0.00           C  
REMARK-SIMTK-COORDS   881.239849190     3.202180035   660.303062215
ATOM     46  N3   DT A   2     880.370   4.095 660.884  1.00  0.00           N  
REMARK-SIMTK-COORDS   880.370030447     4.094551727   660.883925466
ATOM     47  C2   DT A   2     880.452   4.614 662.160  1.00  0.00           C  
REMARK-SIMTK-COORDS   880.451852909     4.614284252   662.159797399
ATOM     48  O2   DT A   2     879.629   5.402 662.591  1.00  0.00           O  
REMARK-SIMTK-COORDS   879.628595132     5.402427780   662.590635431
ATOM     49  N1   DT A   2     881.530   4.181 662.905  1.00  0.00           N  
REMARK-SIMTK-COORDS   881.529654834     4.181199381   662.904513119
ATOM     50  C6   DT A   2     882.450   3.293 662.405  1.00  0.00           C  
REMARK-SIMTK-COORDS   882.449533110     3.292708589   662.404625061
ATOM     51  C5   DT A   2     882.333   2.801 661.156  1.00  0.00           C  
REMARK-SIMTK-COORDS   882.333327771     2.800913046   661.156363684
ATOM     52  C7   DT A   2     883.312   1.834 660.561  1.00  0.00           C  
REMARK-SIMTK-COORDS   883.312236784     1.834375981   660.561259288
ATOM     53  H1'  DT A   2     880.696   5.117 664.590  1.00  0.00           H  
REMARK-SIMTK-COORDS   880.695844357     5.116805368   664.590179612
ATOM     54 1H2'  DT A   2     881.359   3.214 665.843  1.00  0.00           H  
REMARK-SIMTK-COORDS   881.358841201     3.214355091   665.843340066
ATOM     55 2H2'  DT A   2     882.756   2.904 664.823  1.00  0.00           H  
REMARK-SIMTK-COORDS   882.756378004     2.904140690   664.823396484
ATOM     56  H3'  DT A   2     883.809   3.968 666.701  1.00  0.00           H  
REMARK-SIMTK-COORDS   883.808681547     3.968141897   666.701056647
ATOM     57  H4'  DT A   2     883.845   6.470 665.836  1.00  0.00           H  
REMARK-SIMTK-COORDS   883.844753055     6.469881381   665.836140812
ATOM     58 1H5'  DT A   2     885.005   5.752 663.630  1.00  0.00           H  
REMARK-SIMTK-COORDS   885.005004001     5.752019600   663.629617256
ATOM     59 2H5'  DT A   2     885.752   5.374 665.196  1.00  0.00           H  
REMARK-SIMTK-COORDS   885.752257044     5.373756373   665.196490519
ATOM     60  H3   DT A   2     879.575   4.406 660.307  1.00  0.00           H  
REMARK-SIMTK-COORDS   879.575214156     4.405724272   660.307360023
ATOM     61  H6   DT A   2     883.288   2.981 663.028  1.00  0.00           H  
REMARK-SIMTK-COORDS   883.288334430     2.981188897   663.028383689
ATOM     62  H71  DT A   2     883.067   1.666 659.512  1.00  0.00           H  
REMARK-SIMTK-COORDS   883.067224039     1.665604429   659.511940500
ATOM     63  H72  DT A   2     884.320   2.243 660.637  1.00  0.00           H  
REMARK-SIMTK-COORDS   884.319870678     2.242882567   660.637096644
ATOM     64  H73  DT A   2     883.264   0.888 661.101  1.00  0.00           H  
REMARK-SIMTK-COORDS   883.263742124     0.888398113   661.101139036
ATOM     65  P    DG A   3     881.143   4.119 668.251  1.00  0.00           P  
REMARK-SIMTK-COORDS   881.142646702     4.118544511   668.251300209
ATOM     66  OP1  DG A   3     881.524   2.704 668.017  1.00  0.00           O  
REMARK-SIMTK-COORDS   881.523981651     2.704269741   668.016951044
ATOM     67  OP2  DG A   3     880.917   4.503 669.658  1.00  0.00           O  
REMARK-SIMTK-COORDS   880.916639725     4.503430838   669.658421157
ATOM     68  O5'  DG A   3     879.859   4.473 667.374  1.00  0.00           O  
REMARK-SIMTK-COORDS   879.858878544     4.473436911   667.374458887
ATOM     69  O3'  DG A   3     875.942   5.756 668.307  1.00  0.00           O  
REMARK-SIMTK-COORDS   875.941778588     5.756087382   668.306592302
ATOM     70  C1'  DG A   3     876.911   4.414 665.812  1.00  0.00           C  
REMARK-SIMTK-COORDS   876.911179233     4.414219447   665.812405092
ATOM     71  C2'  DG A   3     877.027   3.899 667.241  1.00  0.00           C  
REMARK-SIMTK-COORDS   877.026870718     3.898625682   667.240639159
ATOM     72  C3'  DG A   3     877.218   5.184 668.028  1.00  0.00           C  
REMARK-SIMTK-COORDS   877.217750812     5.183612550   668.028095531
ATOM     73  C4'  DG A   3     878.043   6.048 667.075  1.00  0.00           C  
REMARK-SIMTK-COORDS   878.042903549     6.047718926   667.074999454
ATOM     74  C5'  DG A   3     879.541   5.868 667.134  1.00  0.00           C  
REMARK-SIMTK-COORDS   879.541355766     5.868140408   667.134029186
ATOM     75  O4'  DG A   3     877.577   5.660 665.744  1.00  0.00           O  
REMARK-SIMTK-COORDS   877.576681589     5.659783366   665.743745503
ATOM     76  N2   DG A   3     874.565   3.821 661.125  1.00  0.00           N  
REMARK-SIMTK-COORDS   874.565242923     3.821010739   661.125375835
ATOM     77  O6   DG A   3     878.294   1.167 660.918  1.00  0.00           O  
REMARK-SIMTK-COORDS   878.293906337     1.167288062   660.918064245
ATOM     78  C6   DG A   3     877.642   1.945 661.616  1.00  0.00           C  
REMARK-SIMTK-COORDS   877.642164807     1.944781222   661.616027971
ATOM     79  C5   DG A   3     877.896   2.384 662.934  1.00  0.00           C  
REMARK-SIMTK-COORDS   877.895837580     2.384412291   662.933665117
ATOM     80  N7   DG A   3     878.942   2.068 663.805  1.00  0.00           N  
REMARK-SIMTK-COORDS   878.941569821     2.068020048   663.804971050
ATOM     81  C8   DG A   3     878.675   2.760 664.883  1.00  0.00           C  
REMARK-SIMTK-COORDS   878.675142687     2.760115074   664.882762336
ATOM     82  N9   DG A   3     877.525   3.515 664.798  1.00  0.00           N  
REMARK-SIMTK-COORDS   877.524609523     3.514982222   664.797803352
ATOM     83  C4   DG A   3     877.024   3.272 663.538  1.00  0.00           C  
REMARK-SIMTK-COORDS   877.023947157     3.272495563   663.537882952
ATOM     84  N3   DG A   3     875.888   3.811 663.022  1.00  0.00           N  
REMARK-SIMTK-COORDS   875.888146698     3.811155036   663.022251019
ATOM     85  C2   DG A   3     875.645   3.390 661.784  1.00  0.00           C  
REMARK-SIMTK-COORDS   875.645379903     3.390231883   661.783785040
ATOM     86  N1   DG A   3     876.464   2.515 661.101  1.00  0.00           N  
REMARK-SIMTK-COORDS   876.464413693     2.515184171   661.101099055
ATOM     87  H1'  DG A   3     875.868   4.575 665.539  1.00  0.00           H  
REMARK-SIMTK-COORDS   875.868383304     4.575460482   665.538836125
ATOM     88 1H2'  DG A   3     876.132   3.365 667.561  1.00  0.00           H  
REMARK-SIMTK-COORDS   876.131971994     3.364878794   667.561248788
ATOM     89 2H2'  DG A   3     877.874   3.225 667.369  1.00  0.00           H  
REMARK-SIMTK-COORDS   877.873786228     3.224547488   667.369008575
ATOM     90  H3'  DG A   3     877.750   5.014 668.965  1.00  0.00           H  
REMARK-SIMTK-COORDS   877.749557176     5.014105167   668.964601397
ATOM     91  H4'  DG A   3     877.823   7.087 667.319  1.00  0.00           H  
REMARK-SIMTK-COORDS   877.822934718     7.086820630   667.318895668
ATOM     92 1H5'  DG A   3     879.978   6.186 666.187  1.00  0.00           H  
REMARK-SIMTK-COORDS   879.977858502     6.185728448   666.187006378
ATOM     93 2H5'  DG A   3     879.944   6.481 667.939  1.00  0.00           H  
REMARK-SIMTK-COORDS   879.944411894     6.480875461   667.939313304
ATOM     94  H21  DG A   3     873.912   4.476 661.579  1.00  0.00           H  
REMARK-SIMTK-COORDS   873.912266484     4.476404609   661.578751666
ATOM     95  H22  DG A   3     874.385   3.497 660.163  1.00  0.00           H  
REMARK-SIMTK-COORDS   874.384942632     3.497434201   660.163419480
ATOM     96  H8   DG A   3     879.308   2.742 665.770  1.00  0.00           H  
REMARK-SIMTK-COORDS   879.308057946     2.741822899   665.770176935
ATOM     97  H1   DG A   3     876.193   2.260 660.140  1.00  0.00           H  
REMARK-SIMTK-COORDS   876.192736241     2.260471898   660.140105809
ATOM     98  P    DA A   4     874.957   4.552 669.235  1.00  0.00           P  
REMARK-SIMTK-COORDS   874.957230323     4.552047802   669.234792558
ATOM     99  OP1  DA A   4     875.600   3.290 669.673  1.00  0.00           O  
REMARK-SIMTK-COORDS   875.599805702     3.290197426   669.673435364
ATOM    100  OP2  DA A   4     874.072   5.204 670.221  1.00  0.00           O  
REMARK-SIMTK-COORDS   874.071504116     5.203659784   670.220559726
ATOM    101  O5'  DA A   4     874.167   4.299 667.874  1.00  0.00           O  
REMARK-SIMTK-COORDS   874.167370244     4.299156487   667.873593073
ATOM    102  O3'  DA A   4     870.110   4.630 666.737  1.00  0.00           O  
REMARK-SIMTK-COORDS   870.110091949     4.630120376   666.737263127
ATOM    103  C1'  DA A   4     872.276   3.024 665.437  1.00  0.00           C  
REMARK-SIMTK-COORDS   872.275782239     3.024321783   665.437308340
ATOM    104  C2'  DA A   4     871.811   2.942 666.885  1.00  0.00           C  
REMARK-SIMTK-COORDS   871.810602825     2.941978465   666.884720407
ATOM    105  C3'  DA A   4     871.442   4.386 667.182  1.00  0.00           C  
REMARK-SIMTK-COORDS   871.442023090     4.385568877   667.182279982
ATOM    106  C4'  DA A   4     872.474   5.174 666.378  1.00  0.00           C  
REMARK-SIMTK-COORDS   872.474174682     5.173538481   666.378043703
ATOM    107  C5'  DA A   4     873.796   5.441 667.059  1.00  0.00           C  
REMARK-SIMTK-COORDS   873.795660997     5.440990062   667.058867155
ATOM    108  O4'  DA A   4     872.716   4.346 665.195  1.00  0.00           O  
REMARK-SIMTK-COORDS   872.715528105     4.345532029   665.194755132
ATOM    109  N6   DA A   4     876.230  -0.844 663.001  1.00  0.00           N  
REMARK-SIMTK-COORDS   876.229823321    -0.843910207   663.001345821
ATOM    110  C6   DA A   4     875.116  -0.093 662.998  1.00  0.00           C  
REMARK-SIMTK-COORDS   875.115664000    -0.093370797   662.998247136
ATOM    111  C5   DA A   4     874.721   0.704 664.091  1.00  0.00           C  
REMARK-SIMTK-COORDS   874.721224331     0.704302225   664.090863306
ATOM    112  N7   DA A   4     875.291   0.936 665.330  1.00  0.00           N  
REMARK-SIMTK-COORDS   875.291429337     0.936372425   665.329972128
ATOM    113  C8   DA A   4     874.469   1.764 665.901  1.00  0.00           C  
REMARK-SIMTK-COORDS   874.468883174     1.764412266   665.901184726
ATOM    114  N9   DA A   4     873.401   2.105 665.115  1.00  0.00           N  
REMARK-SIMTK-COORDS   873.400725142     2.105148396   665.115406570
ATOM    115  C4   DA A   4     873.568   1.417 663.939  1.00  0.00           C  
REMARK-SIMTK-COORDS   873.567745527     1.417292854   663.939420200
ATOM    116  N3   DA A   4     872.754   1.441 662.867  1.00  0.00           N  
REMARK-SIMTK-COORDS   872.754187419     1.440793167   662.867437019
ATOM    117  C2   DA A   4     873.225   0.655 661.921  1.00  0.00           C  
REMARK-SIMTK-COORDS   873.224867380     0.655430498   661.921196642
ATOM    118  N1   DA A   4     874.326  -0.090 661.913  1.00  0.00           N  
REMARK-SIMTK-COORDS   874.326313455    -0.089927889   661.913046756
ATOM    119  H1'  DA A   4     871.456   2.812 664.751  1.00  0.00           H  
REMARK-SIMTK-COORDS   871.455925259     2.812062026   664.751205339
ATOM    120 1H2'  DA A   4     870.953   2.280 667.007  1.00  0.00           H  
REMARK-SIMTK-COORDS   870.953077456     2.279733725   667.007387217
ATOM    121 2H2'  DA A   4     872.596   2.587 667.552  1.00  0.00           H  
REMARK-SIMTK-COORDS   872.596139029     2.587129027   667.552431982
ATOM    122  H3'  DA A   4     871.515   4.616 668.246  1.00  0.00           H  
REMARK-SIMTK-COORDS   871.514996547     4.615615980   668.246072821
ATOM    123  H4'  DA A   4     872.023   6.136 666.139  1.00  0.00           H  
REMARK-SIMTK-COORDS   872.023441731     6.136423439   666.138725159
ATOM    124 1H5'  DA A   4     874.559   5.616 666.302  1.00  0.00           H  
REMARK-SIMTK-COORDS   874.559393492     5.615948604   666.301966116
ATOM    125 2H5'  DA A   4     873.702   6.325 667.687  1.00  0.00           H  
REMARK-SIMTK-COORDS   873.702045677     6.325164637   667.686954326
ATOM    126  H61  DA A   4     876.471  -1.409 662.175  1.00  0.00           H  
REMARK-SIMTK-COORDS   876.471354263    -1.409334891   662.175363538
ATOM    127  H62  DA A   4     876.841  -0.853 663.830  1.00  0.00           H  
REMARK-SIMTK-COORDS   876.840814689    -0.852971731   663.829839295
ATOM    128  H8   DA A   4     874.616   2.153 666.910  1.00  0.00           H  
REMARK-SIMTK-COORDS   874.615847258     2.152969583   666.909733569
ATOM    129  H2   DA A   4     872.625   0.610 661.014  1.00  0.00           H  
REMARK-SIMTK-COORDS   872.625354378     0.610229973   661.014110057
ATOM    130  P    DG A   5     868.690   3.530 667.366  1.00  0.00           P  
REMARK-SIMTK-COORDS   868.689691476     3.529966195   667.365708292
ATOM    131  OP1  DG A   5     869.224   2.677 668.455  1.00  0.00           O  
REMARK-SIMTK-COORDS   869.224030540     2.676786667   668.455238217
ATOM    132  OP2  DG A   5     867.356   4.118 667.599  1.00  0.00           O  
REMARK-SIMTK-COORDS   867.355888367     4.117993202   667.598945308
ATOM    133  O5'  DG A   5     868.694   2.708 665.999  1.00  0.00           O  
REMARK-SIMTK-COORDS   868.693591020     2.708359314   665.999030962
ATOM    134  O3'  DG A   5     865.673   1.503 663.300  1.00  0.00           O  
REMARK-SIMTK-COORDS   865.673214626     1.503390944   663.300306324
ATOM    135  C1'  DG A   5     868.407   0.340 663.666  1.00  0.00           C  
REMARK-SIMTK-COORDS   868.407137667     0.340164619   663.666211130
ATOM    136  C2'  DG A   5     867.325   0.501 664.725  1.00  0.00           C  
REMARK-SIMTK-COORDS   867.324846976     0.500871198   664.725406229
ATOM    137  C3'  DG A   5     866.651   1.793 664.297  1.00  0.00           C  
REMARK-SIMTK-COORDS   866.650517725     1.793104052   664.297471289
ATOM    138  C4'  DG A   5     867.813   2.617 663.745  1.00  0.00           C  
REMARK-SIMTK-COORDS   867.813054018     2.617042535   663.744674993
ATOM    139  C5'  DG A   5     868.592   3.434 664.748  1.00  0.00           C  
REMARK-SIMTK-COORDS   868.592256912     3.434498986   664.747520843
ATOM    140  O4'  DG A   5     868.709   1.623 663.154  1.00  0.00           O  
REMARK-SIMTK-COORDS   868.708765856     1.622850093   663.153594887
ATOM    141  N2   DG A   5     871.107  -3.042 660.651  1.00  0.00           N  
REMARK-SIMTK-COORDS   871.106981591    -3.042197160   660.650580420
ATOM    142  O6   DG A   5     873.548  -2.704 664.513  1.00  0.00           O  
REMARK-SIMTK-COORDS   873.547754176    -2.703928556   664.512750347
ATOM    143  C6   DG A   5     872.539  -2.326 663.916  1.00  0.00           C  
REMARK-SIMTK-COORDS   872.539075685    -2.325665793   663.916175971
ATOM    144  C5   DG A   5     871.535  -1.430 664.345  1.00  0.00           C  
REMARK-SIMTK-COORDS   871.534770123    -1.430311398   664.344549459
ATOM    145  N7   DG A   5     871.403  -0.730 665.547  1.00  0.00           N  
REMARK-SIMTK-COORDS   871.402950636    -0.730177495   665.546743345
ATOM    146  C8   DG A   5     870.294  -0.053 665.398  1.00  0.00           C  
REMARK-SIMTK-COORDS   870.293686640    -0.052706846   665.397814139
ATOM    147  N9   DG A   5     869.671  -0.251 664.184  1.00  0.00           N  
REMARK-SIMTK-COORDS   869.670929807    -0.250783937   664.183850222
ATOM    148  C4   DG A   5     870.475  -1.139 663.505  1.00  0.00           C  
REMARK-SIMTK-COORDS   870.474820643    -1.139105503   663.504507659
ATOM    149  N3   DG A   5     870.240  -1.621 662.256  1.00  0.00           N  
REMARK-SIMTK-COORDS   870.239988941    -1.621392195   662.256178128
ATOM    150  C2   DG A   5     871.182  -2.471 661.856  1.00  0.00           C  
REMARK-SIMTK-COORDS   871.182320437    -2.471157262   661.856402336
ATOM    151  N1   DG A   5     872.278  -2.811 662.622  1.00  0.00           N  
REMARK-SIMTK-COORDS   872.277968248    -2.810929014   662.622363190
ATOM    152  H1'  DG A   5     868.056  -0.277 662.840  1.00  0.00           H  
REMARK-SIMTK-COORDS   868.055704738    -0.277388812   662.839540303
ATOM    153 1H2'  DG A   5     866.622  -0.333 664.728  1.00  0.00           H  
REMARK-SIMTK-COORDS   866.622046446    -0.332545905   664.728116909
ATOM    154 2H2'  DG A   5     867.739   0.583 665.730  1.00  0.00           H  
REMARK-SIMTK-COORDS   867.739322384     0.582931101   665.730195913
ATOM    155  H3'  DG A   5     866.172   2.301 665.135  1.00  0.00           H  
REMARK-SIMTK-COORDS   866.172116211     2.301465173   665.134904845
ATOM    156  H4'  DG A   5     867.393   3.304 663.010  1.00  0.00           H  
REMARK-SIMTK-COORDS   867.393171201     3.304184086   663.010414202
ATOM    157 1H5'  DG A   5     869.590   3.628 664.354  1.00  0.00           H  
REMARK-SIMTK-COORDS   869.590183735     3.628101463   664.353935864
ATOM    158 2H5'  DG A   5     868.081   4.382 664.913  1.00  0.00           H  
REMARK-SIMTK-COORDS   868.080718069     4.381822411   664.912709642
ATOM    159  H21  DG A   5     870.313  -2.831 660.029  1.00  0.00           H  
REMARK-SIMTK-COORDS   870.313347674    -2.830790155   660.028550449
ATOM    160  H22  DG A   5     871.843  -3.695 660.342  1.00  0.00           H  
REMARK-SIMTK-COORDS   871.843083538    -3.694708510   660.342436198
ATOM    161  H8   DG A   5     869.897   0.611 666.166  1.00  0.00           H  
REMARK-SIMTK-COORDS   869.896954455     0.610856395   666.166389704
ATOM    162  H1   DG A   5     872.957  -3.470 662.215  1.00  0.00           H  
REMARK-SIMTK-COORDS   872.957336982    -3.470306775   662.215086758
ATOM    163  P    DG A   6     864.362   0.228 663.827  1.00  0.00           P  
REMARK-SIMTK-COORDS   864.361948375     0.227664459   663.826544986
ATOM    164  OP1  DG A   6     864.444  -0.137 665.262  1.00  0.00           O  
REMARK-SIMTK-COORDS   864.444221045    -0.136951815   665.262091983
ATOM    165  OP2  DG A   6     863.004   0.442 663.290  1.00  0.00           O  
REMARK-SIMTK-COORDS   863.003558683     0.442408013   663.290011065
ATOM    166  O5'  DG A   6     865.126  -0.869 662.957  1.00  0.00           O  
REMARK-SIMTK-COORDS   865.126321665    -0.868721716   662.956757180
ATOM    167  O3'  DG A   6     863.935  -3.525 659.894  1.00  0.00           O  
REMARK-SIMTK-COORDS   863.935373455    -3.525448952   659.893886018
ATOM    168  C1'  DG A   6     866.319  -3.718 661.695  1.00  0.00           C  
REMARK-SIMTK-COORDS   866.318665009    -3.718076256   661.695033732
ATOM    169  C2'  DG A   6     864.856  -3.621 662.109  1.00  0.00           C  
REMARK-SIMTK-COORDS   864.856339428    -3.621339113   662.108941718
ATOM    170  C3'  DG A   6     864.278  -2.728 661.025  1.00  0.00           C  
REMARK-SIMTK-COORDS   864.277586704    -2.727796419   661.025271686
ATOM    171  C4'  DG A   6     865.427  -1.766 660.727  1.00  0.00           C  
REMARK-SIMTK-COORDS   865.427140091    -1.765688867   660.727236333
ATOM    172  C5'  DG A   6     865.516  -0.536 661.600  1.00  0.00           C  
REMARK-SIMTK-COORDS   865.515931731    -0.536103516   661.599777398
ATOM    173  O4'  DG A   6     866.631  -2.571 660.929  1.00  0.00           O  
REMARK-SIMTK-COORDS   866.631338549    -2.571415038   660.929239824
ATOM    174  N2   DG A   6     870.583  -6.808 661.392  1.00  0.00           N  
REMARK-SIMTK-COORDS   870.582705220    -6.808348044   661.392150332
ATOM    175  O6   DG A   6     870.853  -4.833 665.517  1.00  0.00           O  
REMARK-SIMTK-COORDS   870.852718365    -4.833340247   665.517024888
ATOM    176  C6   DG A   6     870.197  -4.923 664.479  1.00  0.00           C  
REMARK-SIMTK-COORDS   870.196860660    -4.923448856   664.478686259
ATOM    177  C5   DG A   6     868.989  -4.281 664.130  1.00  0.00           C  
REMARK-SIMTK-COORDS   868.988786869    -4.280807140   664.130315277
ATOM    178  N7   DG A   6     868.208  -3.374 664.853  1.00  0.00           N  
REMARK-SIMTK-COORDS   868.207881371    -3.374474461   664.852521396
ATOM    179  C8   DG A   6     867.211  -3.106 664.049  1.00  0.00           C  
REMARK-SIMTK-COORDS   867.210669829    -3.106427157   664.049195320
ATOM    180  N9   DG A   6     867.265  -3.770 662.842  1.00  0.00           N  
REMARK-SIMTK-COORDS   867.265235588    -3.770184941   662.842042810
ATOM    181  C4   DG A   6     868.415  -4.526 662.896  1.00  0.00           C  
REMARK-SIMTK-COORDS   868.415035975    -4.526457840   662.895637326
ATOM    182  N3   DG A   6     868.866  -5.349 661.913  1.00  0.00           N  
REMARK-SIMTK-COORDS   868.865782279    -5.349049650   661.912660478
ATOM    183  C2   DG A   6     870.000  -5.960 662.245  1.00  0.00           C  
REMARK-SIMTK-COORDS   869.999726471    -5.960433133   662.244761076
ATOM    184  N1   DG A   6     870.646  -5.768 663.448  1.00  0.00           N  
REMARK-SIMTK-COORDS   870.646428723    -5.767652941   663.447756087
ATOM    185  H1'  DG A   6     866.491  -4.595 661.071  1.00  0.00           H  
REMARK-SIMTK-COORDS   866.490596439    -4.595290614   661.071177536
ATOM    186 1H2'  DG A   6     864.366  -4.595 662.126  1.00  0.00           H  
REMARK-SIMTK-COORDS   864.366101313    -4.594946528   662.125530579
ATOM    187 2H2'  DG A   6     864.735  -3.177 663.097  1.00  0.00           H  
REMARK-SIMTK-COORDS   864.735316255    -3.176931446   663.096859334
ATOM    188  H3'  DG A   6     863.394  -2.189 661.368  1.00  0.00           H  
REMARK-SIMTK-COORDS   863.393714412    -2.189406654   661.368054753
ATOM    189  H4'  DG A   6     865.303  -1.434 659.697  1.00  0.00           H  
REMARK-SIMTK-COORDS   865.302996993    -1.433586739   659.696750687
ATOM    190 1H5'  DG A   6     866.541  -0.165 661.593  1.00  0.00           H  
REMARK-SIMTK-COORDS   866.540918168    -0.165152313   661.592921109
ATOM    191 2H5'  DG A   6     864.853   0.232 661.205  1.00  0.00           H  
REMARK-SIMTK-COORDS   864.852647752     0.232352938   661.204922943
ATOM    192  H21  DG A   6     870.151  -6.997 660.476  1.00  0.00           H  
REMARK-SIMTK-COORDS   870.150842650    -6.996692782   660.475913474
ATOM    193  H22  DG A   6     871.465  -7.274 661.651  1.00  0.00           H  
REMARK-SIMTK-COORDS   871.464877776    -7.274474868   661.651124008
ATOM    194  H8   DG A   6     866.407  -2.418 664.311  1.00  0.00           H  
REMARK-SIMTK-COORDS   866.407187955    -2.417889671   664.311405176
ATOM    195  H1   DG A   6     871.527  -6.281 663.603  1.00  0.00           H  
REMARK-SIMTK-COORDS   871.526556074    -6.281079567   663.602559009
ATOM    196  P    DT A   7     862.704  -4.860 660.407  1.00  0.00           P  
REMARK-SIMTK-COORDS   862.703842108    -4.860266317   660.407447962
ATOM    197  OP1  DT A   7     862.170  -4.840 661.791  1.00  0.00           O  
REMARK-SIMTK-COORDS   862.169617355    -4.840193158   661.791082662
ATOM    198  OP2  DT A   7     861.729  -5.171 659.343  1.00  0.00           O  
REMARK-SIMTK-COORDS   861.728986670    -5.170552347   659.342823402
ATOM    199  O5'  DT A   7     863.937  -5.869 660.329  1.00  0.00           O  
REMARK-SIMTK-COORDS   863.936881938    -5.868820899   660.329464427
ATOM    200  O3'  DT A   7     864.703  -9.393 658.129  1.00  0.00           O  
REMARK-SIMTK-COORDS   864.702605377    -9.393449039   658.128530060
ATOM    201  C1'  DT A   7     865.989  -8.476 660.671  1.00  0.00           C  
REMARK-SIMTK-COORDS   865.988707827    -8.476462102   660.671274137
ATOM    202  C2'  DT A   7     864.503  -8.704 660.420  1.00  0.00           C  
REMARK-SIMTK-COORDS   864.503453863    -8.704032388   660.419692288
ATOM    203  C3'  DT A   7     864.362  -8.289 658.964  1.00  0.00           C  
REMARK-SIMTK-COORDS   864.362017705    -8.289445235   658.964177497
ATOM    204  C4'  DT A   7     865.360  -7.140 658.838  1.00  0.00           C  
REMARK-SIMTK-COORDS   865.360432271    -7.139997391   658.838407830
ATOM    205  C5'  DT A   7     864.853  -5.766 659.209  1.00  0.00           C  
REMARK-SIMTK-COORDS   864.852632576    -5.766461393   659.209303144
ATOM    206  O4'  DT A   7     866.443  -7.502 659.754  1.00  0.00           O  
REMARK-SIMTK-COORDS   866.443261012    -7.501706827   659.754032863
ATOM    207  O4   DT A   7     867.240  -6.742 665.757  1.00  0.00           O  
REMARK-SIMTK-COORDS   867.240159868    -6.742081808   665.756758164
ATOM    208  C4   DT A   7     866.916  -7.101 664.618  1.00  0.00           C  
REMARK-SIMTK-COORDS   866.916375786    -7.100534097   664.618018147
ATOM    209  N3   DT A   7     867.689  -7.992 663.912  1.00  0.00           N  
REMARK-SIMTK-COORDS   867.689465873    -7.991615918   663.911888623
ATOM    210  C2   DT A   7     867.442  -8.473 662.642  1.00  0.00           C  
REMARK-SIMTK-COORDS   867.441675424    -8.472900093   662.642388156
ATOM    211  O2   DT A   7     868.187  -9.266 662.095  1.00  0.00           O  
REMARK-SIMTK-COORDS   868.187108537    -9.266160637   662.095019740
ATOM    212  N1   DT A   7     866.297  -7.989 662.042  1.00  0.00           N  
REMARK-SIMTK-COORDS   866.297354287    -7.989466384   662.041853407
ATOM    213  C6   DT A   7     865.467  -7.095 662.672  1.00  0.00           C  
REMARK-SIMTK-COORDS   865.467281685    -7.095170154   662.671689677
ATOM    214  C5   DT A   7     865.738  -6.653 663.914  1.00  0.00           C  
REMARK-SIMTK-COORDS   865.737749586    -6.652565159   663.914457126
ATOM    215  C7   DT A   7     864.869  -5.673 664.643  1.00  0.00           C  
REMARK-SIMTK-COORDS   864.868578349    -5.672869606   664.643390585
ATOM    216  H1'  DT A   7     866.557  -9.391 660.499  1.00  0.00           H  
REMARK-SIMTK-COORDS   866.557457226    -9.390835128   660.498939895
ATOM    217 1H2'  DT A   7     864.212  -9.744 660.567  1.00  0.00           H  
REMARK-SIMTK-COORDS   864.212295650    -9.744155314   660.567314076
ATOM    218 2H2'  DT A   7     863.876  -8.093 661.069  1.00  0.00           H  
REMARK-SIMTK-COORDS   863.876482090    -8.093349631   661.069008056
ATOM    219  H3'  DT A   7     863.350  -7.959 658.730  1.00  0.00           H  
REMARK-SIMTK-COORDS   863.350320798    -7.958785865   658.730184444
ATOM    220  H4'  DT A   7     865.676  -7.107 657.796  1.00  0.00           H  
REMARK-SIMTK-COORDS   865.676192401    -7.106930923   657.795975986
ATOM    221 1H5'  DT A   7     865.697  -5.134 659.481  1.00  0.00           H  
REMARK-SIMTK-COORDS   865.696843530    -5.134333836   659.480816710
ATOM    222 2H5'  DT A   7     864.338  -5.332 658.353  1.00  0.00           H  
REMARK-SIMTK-COORDS   864.338403097    -5.332311005   658.352983997
ATOM    223  H3   DT A   7     868.540  -8.336 664.380  1.00  0.00           H  
REMARK-SIMTK-COORDS   868.540187098    -8.335829096   664.379627530
ATOM    224  H6   DT A   7     864.575  -6.737 662.157  1.00  0.00           H  
REMARK-SIMTK-COORDS   864.575117828    -6.736842912   662.156566158
ATOM    225  H71  DT A   7     865.346  -5.388 665.582  1.00  0.00           H  
REMARK-SIMTK-COORDS   865.346132603    -5.388293238   665.581763232
ATOM    226  H72  DT A   7     864.723  -4.786 664.027  1.00  0.00           H  
REMARK-SIMTK-COORDS   864.722960393    -4.785775520   664.027099668
ATOM    227  H73  DT A   7     863.901  -6.130 664.853  1.00  0.00           H  
REMARK-SIMTK-COORDS   863.901434997    -6.130283806   664.853395314
ATOM    228  P    DA A   8     862.692 -11.045 658.307  1.00  0.00           P  
REMARK-SIMTK-COORDS   862.691695687   -11.044946858   658.306928389
ATOM    229  OP1  DA A   8     863.384  -9.825 657.827  1.00  0.00           O  
REMARK-SIMTK-COORDS   863.384264176    -9.825289936   657.826967057
ATOM    230  OP2  DA A   8     863.555 -12.092 658.889  1.00  0.00           O  
REMARK-SIMTK-COORDS   863.554866580   -12.092282722   658.889053461
ATOM    231  O5'  DA A   8     861.813 -11.655 657.125  1.00  0.00           O  
REMARK-SIMTK-COORDS   861.813253105   -11.655231485   657.125155017
ATOM    232  O3'  DA A   8     861.821 -15.353 655.079  1.00  0.00           O  
REMARK-SIMTK-COORDS   861.821129942   -15.353446287   655.079321388
ATOM    233  C1'  DA A   8     860.692 -12.734 654.173  1.00  0.00           C  
REMARK-SIMTK-COORDS   860.691707671   -12.734072856   654.172693479
ATOM    234  C2'  DA A   8     862.126 -13.022 654.594  1.00  0.00           C  
REMARK-SIMTK-COORDS   862.126199649   -13.022234015   654.593846552
ATOM    235  C3'  DA A   8     861.934 -14.066 655.681  1.00  0.00           C  
REMARK-SIMTK-COORDS   861.934239017   -14.066140517   655.680932717
ATOM    236  C4'  DA A   8     860.635 -13.625 656.351  1.00  0.00           C  
REMARK-SIMTK-COORDS   860.634611386   -13.625029729   656.351319391
ATOM    237  C5'  DA A   8     860.761 -12.599 657.452  1.00  0.00           C  
REMARK-SIMTK-COORDS   860.760541562   -12.598847965   657.452441354
ATOM    238  O4'  DA A   8     859.846 -13.048 655.261  1.00  0.00           O  
REMARK-SIMTK-COORDS   859.845988628   -13.048124622   655.260781613
ATOM    239  N6   DA A   8     858.936  -7.473 651.770  1.00  0.00           N  
REMARK-SIMTK-COORDS   858.935746012    -7.473198049   651.770326330
ATOM    240  C6   DA A   8     858.955  -8.813 651.860  1.00  0.00           C  
REMARK-SIMTK-COORDS   858.955181650    -8.813416794   651.860359501
ATOM    241  C5   DA A   8     859.719  -9.510 652.818  1.00  0.00           C  
REMARK-SIMTK-COORDS   859.718587821    -9.510086334   652.818241316
ATOM    242  N7   DA A   8     860.559  -9.083 653.831  1.00  0.00           N  
REMARK-SIMTK-COORDS   860.559137108    -9.082941680   653.830864316
ATOM    243  C8   DA A   8     860.972 -10.186 654.379  1.00  0.00           C  
REMARK-SIMTK-COORDS   860.972105688   -10.186322336   654.379065081
ATOM    244  N9   DA A   8     860.449 -11.313 653.804  1.00  0.00           N  
REMARK-SIMTK-COORDS   860.448524119   -11.313162651   653.804083999
ATOM    245  C4   DA A   8     859.633 -10.872 652.792  1.00  0.00           C  
REMARK-SIMTK-COORDS   859.633065341   -10.871632437   652.792123994
ATOM    246  N3   DA A   8     858.909 -11.631 651.949  1.00  0.00           N  
REMARK-SIMTK-COORDS   858.908965947   -11.630749524   651.948916833
ATOM    247  C2   DA A   8     858.248 -10.868 651.103  1.00  0.00           C  
REMARK-SIMTK-COORDS   858.248194214   -10.868249073   651.102938832
ATOM    248  N1   DA A   8     858.220  -9.542 651.006  1.00  0.00           N  
REMARK-SIMTK-COORDS   858.220425591    -9.542109658   651.006025700
ATOM    249  H1'  DA A   8     860.400 -13.359 653.329  1.00  0.00           H  
REMARK-SIMTK-COORDS   860.399570645   -13.359270867   653.329046392
ATOM    250 1H2'  DA A   8     862.729 -13.410 653.772  1.00  0.00           H  
REMARK-SIMTK-COORDS   862.729235110   -13.410401001   653.772482063
ATOM    251 2H2'  DA A   8     862.630 -12.136 654.979  1.00  0.00           H  
REMARK-SIMTK-COORDS   862.630448351   -12.135719908   654.979398086
ATOM    252  H3'  DA A   8     862.760 -14.072 656.393  1.00  0.00           H  
REMARK-SIMTK-COORDS   862.760472448   -14.072020498   656.393116503
ATOM    253  H4'  DA A   8     860.179 -14.517 656.780  1.00  0.00           H  
REMARK-SIMTK-COORDS   860.178936247   -14.517329140   656.779971847
ATOM    254 1H5'  DA A   8     859.814 -12.070 657.559  1.00  0.00           H  
REMARK-SIMTK-COORDS   859.813983007   -12.070225670   657.559129559
ATOM    255 2H5'  DA A   8     860.998 -13.104 658.387  1.00  0.00           H  
REMARK-SIMTK-COORDS   860.998023767   -13.104147631   658.386944671
ATOM    256  H61  DA A   8     858.360  -7.014 651.050  1.00  0.00           H  
REMARK-SIMTK-COORDS   858.359983592    -7.014383726   651.050412410
ATOM    257  H62  DA A   8     859.497  -6.906 652.421  1.00  0.00           H  
REMARK-SIMTK-COORDS   859.496835392    -6.906408990   652.421266319
ATOM    258  H8   DA A   8     861.668 -10.213 655.219  1.00  0.00           H  
REMARK-SIMTK-COORDS   861.667950049   -10.212922282   655.218612024
ATOM    259  H2   DA A   8     857.636 -11.401 650.378  1.00  0.00           H  
REMARK-SIMTK-COORDS   857.635715293   -11.400996225   650.378152626
ATOM    260  P    DT A   9     863.209 -15.811 654.132  1.00  0.00           P  
REMARK-SIMTK-COORDS   863.208961378   -15.811268966   654.132319816
ATOM    261  OP1  DT A   9     864.343 -14.858 654.204  1.00  0.00           O  
REMARK-SIMTK-COORDS   864.343201076   -14.858069959   654.204124837
ATOM    262  OP2  DT A   9     863.566 -17.244 654.152  1.00  0.00           O  
REMARK-SIMTK-COORDS   863.566431067   -17.243698930   654.152464730
ATOM    263  O5'  DT A   9     862.324 -15.487 652.845  1.00  0.00           O  
REMARK-SIMTK-COORDS   862.324493439   -15.487361773   652.845287728
ATOM    264  O3'  DT A   9     861.275 -17.676 649.387  1.00  0.00           O  
REMARK-SIMTK-COORDS   861.274916022   -17.676093903   649.386778380
ATOM    265  C1'  DT A   9     861.268 -14.708 649.779  1.00  0.00           C  
REMARK-SIMTK-COORDS   861.268460204   -14.708447922   649.778578903
ATOM    266  C2'  DT A   9     862.445 -15.659 649.960  1.00  0.00           C  
REMARK-SIMTK-COORDS   862.444770810   -15.659422900   649.960240532
ATOM    267  C3'  DT A   9     861.761 -16.911 650.487  1.00  0.00           C  
REMARK-SIMTK-COORDS   861.761437041   -16.910774487   650.487103100
ATOM    268  C4'  DT A   9     860.629 -16.346 651.344  1.00  0.00           C  
REMARK-SIMTK-COORDS   860.629440306   -16.346229275   651.343696409
ATOM    269  C5'  DT A   9     860.974 -16.012 652.776  1.00  0.00           C  
REMARK-SIMTK-COORDS   860.974185534   -16.012451328   652.776095798
ATOM    270  O4'  DT A   9     860.238 -15.114 650.657  1.00  0.00           O  
REMARK-SIMTK-COORDS   860.238239118   -15.114411582   650.657177798
ATOM    271  O4   DT A   9     862.392  -9.406 650.809  1.00  0.00           O  
REMARK-SIMTK-COORDS   862.392412337    -9.406406247   650.808841335
ATOM    272  C4   DT A   9     862.172 -10.609 650.618  1.00  0.00           C  
REMARK-SIMTK-COORDS   862.171735737   -10.608503559   650.618271425
ATOM    273  N3   DT A   9     861.342 -11.022 649.603  1.00  0.00           N  
REMARK-SIMTK-COORDS   861.341876165   -11.021582428   649.602883352
ATOM    274  C2   DT A   9     861.016 -12.324 649.282  1.00  0.00           C  
REMARK-SIMTK-COORDS   861.016096392   -12.323810374   649.282358916
ATOM    275  O2   DT A   9     860.269 -12.595 648.359  1.00  0.00           O  
REMARK-SIMTK-COORDS   860.269227925   -12.594527365   648.358538152
ATOM    276  N1   DT A   9     861.592 -13.289 650.083  1.00  0.00           N  
REMARK-SIMTK-COORDS   861.591766706   -13.289292121   650.082527452
ATOM    277  C6   DT A   9     862.431 -12.968 651.121  1.00  0.00           C  
REMARK-SIMTK-COORDS   862.431367956   -12.968251091   651.120545947
ATOM    278  C5   DT A   9     862.732 -11.686 651.400  1.00  0.00           C  
REMARK-SIMTK-COORDS   862.732273788   -11.685628024   651.399574170
ATOM    279  C7   DT A   9     863.637 -11.281 652.524  1.00  0.00           C  
REMARK-SIMTK-COORDS   863.637386935   -11.281483046   652.523870852
ATOM    280  H1'  DT A   9     860.881 -14.759 648.761  1.00  0.00           H  
REMARK-SIMTK-COORDS   860.880766850   -14.758598515   648.760525966
ATOM    281 1H2'  DT A   9     862.968 -15.856 649.024  1.00  0.00           H  
REMARK-SIMTK-COORDS   862.967861241   -15.855787960   649.024164593
ATOM    282 2H2'  DT A   9     863.178 -15.278 650.671  1.00  0.00           H  
REMARK-SIMTK-COORDS   863.177710482   -15.278336656   650.671022294
ATOM    283  H3'  DT A   9     862.437 -17.525 651.083  1.00  0.00           H  
REMARK-SIMTK-COORDS   862.436588173   -17.524715480   651.082809744
ATOM    284  H4'  DT A   9     859.839 -17.096 651.359  1.00  0.00           H  
REMARK-SIMTK-COORDS   859.838842962   -17.096027575   651.358540592
ATOM    285 1H5'  DT A   9     860.271 -15.269 653.149  1.00  0.00           H  
REMARK-SIMTK-COORDS   860.270918462   -15.269443005   653.149393343
ATOM    286 2H5'  DT A   9     860.900 -16.915 653.381  1.00  0.00           H  
REMARK-SIMTK-COORDS   860.899579504   -16.914922058   653.381225141
ATOM    287  H3   DT A   9     860.921 -10.283 649.021  1.00  0.00           H  
REMARK-SIMTK-COORDS   860.921490250   -10.282627393   649.021324981
ATOM    288  H6   DT A   9     862.861 -13.765 651.729  1.00  0.00           H  
REMARK-SIMTK-COORDS   862.860552601   -13.764990931   651.729408138
ATOM    289  H71  DT A   9     863.643 -10.195 652.616  1.00  0.00           H  
REMARK-SIMTK-COORDS   863.643058353   -10.194699907   652.615823251
ATOM    290  H72  DT A   9     863.281 -11.722 653.455  1.00  0.00           H  
REMARK-SIMTK-COORDS   863.281329186   -11.722234269   653.454954221
ATOM    291  H73  DT A   9     864.649 -11.633 652.321  1.00  0.00           H  
REMARK-SIMTK-COORDS   864.649271266   -11.633018172   652.320870470
ATOM    292  P    DA A  10     862.544 -18.127 648.286  1.00  0.00           P  
REMARK-SIMTK-COORDS   862.543959512   -18.127480482   648.285676503
ATOM    293  OP1  DA A  10     863.923 -17.787 648.711  1.00  0.00           O
[truncated: 60,515,674 more chars]
