# Supplementary material for: Lattice-free prediction of three-dimensional structure of programmed DNA assemblies
Source: Nat Commun. 2014 Dec 3;5:5578. doi: 10.1038/ncomms6578 (PMC4268701; doi:10.1038/ncomms6578)
Supplement: Supplementary Dataset 7 — Tiamat and PDB files for 40×2 ribbon with [nx, ny] = [22, 21] bps. [file ncomms6578-s16.zip › Supplemetary Dataset 7/20_21_40x2.pdb]

MODEL        1                                                                                                                                      
ATOM      1  P    DG A   1     186.564-144.442 234.164  1.00  0.00           P  
REMARK-SIMTK-COORDS   186.564441386  -144.441770839   234.164404099
ATOM      2  OP1  DG A   1     186.041-145.705 234.739  1.00  0.00           O  
REMARK-SIMTK-COORDS   186.041071531  -145.705177285   234.739205930
ATOM      3  OP2  DG A   1     186.585-143.277 235.072  1.00  0.00           O  
REMARK-SIMTK-COORDS   186.585179117  -143.277494165   235.071727511
ATOM      4  O5'  DG A   1     185.753-144.087 232.838  1.00  0.00           O  
REMARK-SIMTK-COORDS   185.753209143  -144.086994327   232.838170381
ATOM      5  O3'  DG A   1     183.334-140.824 231.672  1.00  0.00           O  
REMARK-SIMTK-COORDS   183.333945427  -140.824276424   231.672163538
ATOM      6  C1'  DG A   1     183.367-143.602 230.557  1.00  0.00           C  
REMARK-SIMTK-COORDS   183.366636734  -143.602332204   230.557419460
ATOM      7  C2'  DG A   1     183.131-143.193 232.005  1.00  0.00           C  
REMARK-SIMTK-COORDS   183.131015294  -143.193185672   232.005230101
ATOM      8  C3'  DG A   1     184.030-141.976 232.142  1.00  0.00           C  
REMARK-SIMTK-COORDS   184.030253248  -141.976499423   232.142196066
ATOM      9  C4'  DG A   1     185.223-142.333 231.255  1.00  0.00           C  
REMARK-SIMTK-COORDS   185.222646793  -142.332686978   231.254909720
ATOM     10  C5'  DG A   1     186.325-143.137 231.903  1.00  0.00           C  
REMARK-SIMTK-COORDS   186.324665163  -143.136540966   231.903343431
ATOM     11  O4'  DG A   1     184.640-143.125 230.172  1.00  0.00           O  
REMARK-SIMTK-COORDS   184.640261574  -143.124765680   230.171612536
ATOM     12  N2   DG A   1     181.204-145.536 226.152  1.00  0.00           N  
REMARK-SIMTK-COORDS   181.203976096  -145.536076216   226.152071566
ATOM     13  O6   DG A   1     182.649-149.217 228.466  1.00  0.00           O  
REMARK-SIMTK-COORDS   182.649171175  -149.216567054   228.465845836
ATOM     14  C6   DG A   1     182.570-147.988 228.465  1.00  0.00           C  
REMARK-SIMTK-COORDS   182.570394249  -147.987661075   228.465306987
ATOM     15  C5   DG A   1     183.012-147.067 229.441  1.00  0.00           C  
REMARK-SIMTK-COORDS   183.012036711  -147.066955383   229.440522841
ATOM     16  N7   DG A   1     183.654-147.285 230.662  1.00  0.00           N  
REMARK-SIMTK-COORDS   183.654031292  -147.285171601   230.662430628
ATOM     17  C8   DG A   1     183.829-146.082 231.147  1.00  0.00           C  
REMARK-SIMTK-COORDS   183.829207920  -146.082426439   231.146507301
ATOM     18  N9   DG A   1     183.348-145.074 230.339  1.00  0.00           N  
REMARK-SIMTK-COORDS   183.348052988  -145.074117568   230.338687920
ATOM     19  C4   DG A   1     182.823-145.712 229.237  1.00  0.00           C  
REMARK-SIMTK-COORDS   182.822536548  -145.711758139   229.236821787
ATOM     20  N3   DG A   1     182.233-145.100 228.177  1.00  0.00           N  
REMARK-SIMTK-COORDS   182.233001519  -145.099712146   228.176670311
ATOM     21  C2   DG A   1     181.810-145.968 227.262  1.00  0.00           C  
REMARK-SIMTK-COORDS   181.809845616  -145.968188500   227.262013050
ATOM     22  N1   DG A   1     181.966-147.334 227.377  1.00  0.00           N  
REMARK-SIMTK-COORDS   181.965741632  -147.333865854   227.376933878
ATOM     23  H1'  DG A   1     182.625-143.150 229.898  1.00  0.00           H  
REMARK-SIMTK-COORDS   182.625134005  -143.150476969   229.898433459
ATOM     24 1H2'  DG A   1     182.088-142.941 232.199  1.00  0.00           H  
REMARK-SIMTK-COORDS   182.088274475  -142.940934849   232.199088572
ATOM     25 2H2'  DG A   1     183.414-143.977 232.707  1.00  0.00           H  
REMARK-SIMTK-COORDS   183.414145753  -143.977445461   232.707298279
ATOM     26  H3'  DG A   1     184.343-141.813 233.174  1.00  0.00           H  
REMARK-SIMTK-COORDS   184.343183707  -141.813375845   233.173728531
ATOM     27  H4'  DG A   1     185.655-141.393 230.912  1.00  0.00           H  
REMARK-SIMTK-COORDS   185.654527401  -141.392561585   230.912495664
ATOM     28 1H5'  DG A   1     186.881-143.670 231.132  1.00  0.00           H  
REMARK-SIMTK-COORDS   186.880659341  -143.669672149   231.132051907
ATOM     29 2H5'  DG A   1     186.998-142.462 232.431  1.00  0.00           H  
REMARK-SIMTK-COORDS   186.997853299  -142.461889007   232.430641703
ATOM     30  H21  DG A   1     181.056-144.527 226.005  1.00  0.00           H  
REMARK-SIMTK-COORDS   181.056307436  -144.527159611   226.004591899
ATOM     31  H22  DG A   1     180.884-146.212 225.443  1.00  0.00           H  
REMARK-SIMTK-COORDS   180.883954433  -146.212346355   225.442977191
ATOM     32  H8   DG A   1     184.314-145.894 232.105  1.00  0.00           H  
REMARK-SIMTK-COORDS   184.313851845  -145.894162183   232.104681521
ATOM     33  H1   DG A   1     181.613-147.920 226.606  1.00  0.00           H  
REMARK-SIMTK-COORDS   181.612635440  -147.919707275   226.606024774
ATOM     34  P    DA A   2     181.798-140.638 232.647  1.00  0.00           P  
REMARK-SIMTK-COORDS   181.797536246  -140.638029251   232.646740605
ATOM     35  OP1  DA A   2     181.560-141.545 233.795  1.00  0.00           O  
REMARK-SIMTK-COORDS   181.560169067  -141.544771721   233.795240460
ATOM     36  OP2  DA A   2     181.447-139.219 232.859  1.00  0.00           O  
REMARK-SIMTK-COORDS   181.447213113  -139.219272745   232.859460323
ATOM     37  O5'  DA A   2     181.041-141.201 231.362  1.00  0.00           O  
REMARK-SIMTK-COORDS   181.040730741  -141.201071157   231.361856859
ATOM     38  O3'  DA A   2     177.990-139.684 228.861  1.00  0.00           O  
REMARK-SIMTK-COORDS   177.989766445  -139.684087525   228.861323412
ATOM     39  C1'  DA A   2     178.815-142.533 229.262  1.00  0.00           C  
REMARK-SIMTK-COORDS   178.814838538  -142.533200365   229.261945510
ATOM     40  C2'  DA A   2     178.360-141.547 230.329  1.00  0.00           C  
REMARK-SIMTK-COORDS   178.359698139  -141.547338289   230.329230470
ATOM     41  C3'  DA A   2     178.909-140.233 229.802  1.00  0.00           C  
REMARK-SIMTK-COORDS   178.909442989  -140.232694367   229.802127103
ATOM     42  C4'  DA A   2     180.225-140.651 229.148  1.00  0.00           C  
REMARK-SIMTK-COORDS   180.224892249  -140.651101423   229.148248076
ATOM     43  C5'  DA A   2     181.434-140.717 230.051  1.00  0.00           C  
REMARK-SIMTK-COORDS   181.433701127  -140.717162468   230.051461248
ATOM     44  O4'  DA A   2     179.956-141.992 228.626  1.00  0.00           O  
REMARK-SIMTK-COORDS   179.955686290  -141.992464581   228.626432946
ATOM     45  N6   DA A   2     179.769-148.400 230.359  1.00  0.00           N  
REMARK-SIMTK-COORDS   179.769019383  -148.399780630   230.359373369
ATOM     46  C6   DA A   2     179.314-147.365 229.633  1.00  0.00           C  
REMARK-SIMTK-COORDS   179.314452086  -147.365022421   229.633209461
ATOM     47  C5   DA A   2     179.444-146.022 230.040  1.00  0.00           C  
REMARK-SIMTK-COORDS   179.444264669  -146.022249242   230.040375133
ATOM     48  N7   DA A   2     180.014-145.437 231.157  1.00  0.00           N  
REMARK-SIMTK-COORDS   180.014309099  -145.437392795   231.157233801
ATOM     49  C8   DA A   2     179.828-144.165 230.972  1.00  0.00           C  
REMARK-SIMTK-COORDS   179.828215251  -144.164816980   230.971664744
ATOM     50  N9   DA A   2     179.185-143.870 229.799  1.00  0.00           N  
REMARK-SIMTK-COORDS   179.185463761  -143.870358585   229.799199488
ATOM     51  C4   DA A   2     178.939-145.078 229.195  1.00  0.00           C  
REMARK-SIMTK-COORDS   178.939016745  -145.077895416   229.194961397
ATOM     52  N3   DA A   2     178.320-145.280 228.017  1.00  0.00           N  
REMARK-SIMTK-COORDS   178.320217866  -145.280194886   228.016937682
ATOM     53  C2   DA A   2     178.256-146.568 227.752  1.00  0.00           C  
REMARK-SIMTK-COORDS   178.255977155  -146.568272211   227.751541871
ATOM     54  N1   DA A   2     178.704-147.600 228.462  1.00  0.00           N  
REMARK-SIMTK-COORDS   178.703600925  -147.599842291   228.461686313
ATOM     55  H1'  DA A   2     178.043-142.673 228.505  1.00  0.00           H  
REMARK-SIMTK-COORDS   178.043220006  -142.672586615   228.504889823
ATOM     56 1H2'  DA A   2     177.274-141.514 230.426  1.00  0.00           H  
REMARK-SIMTK-COORDS   177.274154086  -141.513508826   230.426259722
ATOM     57 2H2'  DA A   2     178.769-141.783 231.312  1.00  0.00           H  
REMARK-SIMTK-COORDS   178.768798281  -141.783126703   231.312014728
ATOM     58  H3'  DA A   2     179.081-139.511 230.602  1.00  0.00           H  
REMARK-SIMTK-COORDS   179.081191615  -139.510950723   230.601808616
ATOM     59  H4'  DA A   2     180.436-139.924 228.364  1.00  0.00           H  
REMARK-SIMTK-COORDS   180.435879114  -139.924117109   228.364309718
ATOM     60 1H5'  DA A   2     182.169-141.393 229.616  1.00  0.00           H  
REMARK-SIMTK-COORDS   182.169324486  -141.392607569   229.616226611
ATOM     61 2H5'  DA A   2     181.867-139.723 230.142  1.00  0.00           H  
REMARK-SIMTK-COORDS   181.867273197  -139.722777058   230.142207679
ATOM     62  H61  DA A   2     179.647-149.363 230.015  1.00  0.00           H  
REMARK-SIMTK-COORDS   179.647429286  -149.362554290   230.015030910
ATOM     63  H62  DA A   2     180.238-148.229 231.260  1.00  0.00           H  
REMARK-SIMTK-COORDS   180.238312678  -148.228825790   231.259557931
ATOM     64  H8   DA A   2     180.155-143.403 231.681  1.00  0.00           H  
REMARK-SIMTK-COORDS   180.154521960  -143.403133464   231.680965918
ATOM     65  H2   DA A   2     177.766-146.826 226.815  1.00  0.00           H  
REMARK-SIMTK-COORDS   177.765566755  -146.825652477   226.814782543
ATOM     66  P    DA A   3     176.271-139.416 229.552  1.00  0.00           P  
REMARK-SIMTK-COORDS   176.270868061  -139.415978698   229.551536284
ATOM     67  OP1  DA A   3     176.162-139.653 231.011  1.00  0.00           O  
REMARK-SIMTK-COORDS   176.161726211  -139.652910042   231.010826726
ATOM     68  OP2  DA A   3     175.549-138.237 229.032  1.00  0.00           O  
REMARK-SIMTK-COORDS   175.549032574  -138.237139061   229.031789577
ATOM     69  O5'  DA A   3     175.815-140.726 228.766  1.00  0.00           O  
REMARK-SIMTK-COORDS   175.814709244  -140.726028662   228.766434235
ATOM     70  O3'  DA A   3     172.739-141.553 225.988  1.00  0.00           O  
REMARK-SIMTK-COORDS   172.739361196  -141.553043705   225.987842776
ATOM     71  C1'  DA A   3     174.224-143.474 227.738  1.00  0.00           C  
REMARK-SIMTK-COORDS   174.223969164  -143.474025379   227.738401141
ATOM     72  C2'  DA A   3     173.428-142.253 228.179  1.00  0.00           C  
REMARK-SIMTK-COORDS   173.427927650  -142.253055368   228.178542187
ATOM     73  C3'  DA A   3     173.671-141.285 227.033  1.00  0.00           C  
REMARK-SIMTK-COORDS   173.671326064  -141.285496516   227.032709267
ATOM     74  C4'  DA A   3     175.108-141.600 226.620  1.00  0.00           C  
REMARK-SIMTK-COORDS   175.108068317  -141.599954867   226.620499802
ATOM     75  C5'  DA A   3     176.198-140.876 227.375  1.00  0.00           C  
REMARK-SIMTK-COORDS   176.197941736  -140.875747410   227.374871389
ATOM     76  O4'  DA A   3     175.245-143.037 226.864  1.00  0.00           O  
REMARK-SIMTK-COORDS   175.244954494  -143.037319446   226.863940230
ATOM     77  N6   DA A   3     176.538-147.495 231.612  1.00  0.00           N  
REMARK-SIMTK-COORDS   176.537952370  -147.495179276   231.612336615
ATOM     78  C6   DA A   3     175.907-147.129 230.484  1.00  0.00           C  
REMARK-SIMTK-COORDS   175.907228946  -147.129457865   230.484016708
ATOM     79  C5   DA A   3     175.647-145.786 230.148  1.00  0.00           C  
REMARK-SIMTK-COORDS   175.647294679  -145.785955064   230.147699298
ATOM     80  N7   DA A   3     175.935-144.592 230.786  1.00  0.00           N  
REMARK-SIMTK-COORDS   175.934905462  -144.592464759   230.785854395
ATOM     81  C8   DA A   3     175.448-143.688 229.990  1.00  0.00           C  
REMARK-SIMTK-COORDS   175.447850043  -143.688328489   229.989719593
ATOM     82  N9   DA A   3     174.870-144.206 228.861  1.00  0.00           N  
REMARK-SIMTK-COORDS   174.870243221  -144.205681607   228.861346379
ATOM     83  C4   DA A   3     175.003-145.568 228.965  1.00  0.00           C  
REMARK-SIMTK-COORDS   175.002826867  -145.567913321   228.964938528
ATOM     84  N3   DA A   3     174.576-146.490 228.082  1.00  0.00           N  
REMARK-SIMTK-COORDS   174.576242559  -146.490344714   228.082485610
ATOM     85  C2   DA A   3     174.871-147.700 228.510  1.00  0.00           C  
REMARK-SIMTK-COORDS   174.871173137  -147.700272128   228.510032809
ATOM     86  N1   DA A   3     175.496-148.073 229.623  1.00  0.00           N  
REMARK-SIMTK-COORDS   175.495986497  -148.073251271   229.623273045
ATOM     87  H1'  DA A   3     173.593-144.176 227.194  1.00  0.00           H  
REMARK-SIMTK-COORDS   173.592694803  -144.175858671   227.193534449
ATOM     88 1H2'  DA A   3     172.366-142.471 228.296  1.00  0.00           H  
REMARK-SIMTK-COORDS   172.365947459  -142.470872796   228.295668796
ATOM     89 2H2'  DA A   3     173.785-141.845 229.125  1.00  0.00           H  
REMARK-SIMTK-COORDS   173.784589023  -141.845451951   229.124838186
ATOM     90  H3'  DA A   3     173.572-140.246 227.347  1.00  0.00           H  
REMARK-SIMTK-COORDS   173.572230559  -140.245668512   227.347097251
ATOM     91  H4'  DA A   3     175.202-141.336 225.567  1.00  0.00           H  
REMARK-SIMTK-COORDS   175.201920769  -141.336036867   225.567352136
ATOM     92 1H5'  DA A   3     177.122-141.450 227.308  1.00  0.00           H  
REMARK-SIMTK-COORDS   177.121530678  -141.449632769   227.308267634
ATOM     93 2H5'  DA A   3     176.351-139.895 226.929  1.00  0.00           H  
REMARK-SIMTK-COORDS   176.350722586  -139.894659223   226.928613637
ATOM     94  H61  DA A   3     176.702-148.492 231.810  1.00  0.00           H  
REMARK-SIMTK-COORDS   176.702092088  -148.492371413   231.809706810
ATOM     95  H62  DA A   3     176.856-146.778 232.279  1.00  0.00           H  
REMARK-SIMTK-COORDS   176.856303254  -146.777800183   232.278530245
ATOM     96  H8   DA A   3     175.496-142.619 230.199  1.00  0.00           H  
REMARK-SIMTK-COORDS   175.496045077  -142.618893489   230.198841614
ATOM     97  H2   DA A   3     174.558-148.513 227.857  1.00  0.00           H  
REMARK-SIMTK-COORDS   174.558307470  -148.512759110   227.857158410
ATOM     98  P    DC A   4     171.006-141.405 226.606  1.00  0.00           P  
REMARK-SIMTK-COORDS   171.005663634  -141.404520650   226.605658210
ATOM     99  OP1  DC A   4     170.809-140.921 227.994  1.00  0.00           O  
REMARK-SIMTK-COORDS   170.809170377  -140.921151622   227.994040643
ATOM    100  OP2  DC A   4     170.070-140.871 225.597  1.00  0.00           O  
REMARK-SIMTK-COORDS   170.069568935  -140.871032965   225.596971636
ATOM    101  O5'  DC A   4     170.975-142.999 226.590  1.00  0.00           O  
REMARK-SIMTK-COORDS   170.975070792  -142.998770890   226.590190498
ATOM    102  O3'  DC A   4     168.509-145.861 224.697  1.00  0.00           O  
REMARK-SIMTK-COORDS   168.508690395  -145.861162419   224.696631028
ATOM    103  C1'  DC A   4     170.238-146.210 227.116  1.00  0.00           C  
REMARK-SIMTK-COORDS   170.238006777  -146.210137124   227.115754527
ATOM    104  C2'  DC A   4     169.120-145.194 226.921  1.00  0.00           C  
REMARK-SIMTK-COORDS   169.120021397  -145.193741287   226.920641243
ATOM    105  C3'  DC A   4     169.231-144.881 225.438  1.00  0.00           C  
REMARK-SIMTK-COORDS   169.231122651  -144.880703332   225.437891855
ATOM    106  C4'  DC A   4     170.736-144.958 225.186  1.00  0.00           C  
REMARK-SIMTK-COORDS   170.735987980  -144.957821474   225.186109940
ATOM    107  C5'  DC A   4     171.525-143.696 225.444  1.00  0.00           C  
REMARK-SIMTK-COORDS   171.525470342  -143.696489703   225.443614817
ATOM    108  O4'  DC A   4     171.202-145.997 226.104  1.00  0.00           O  
REMARK-SIMTK-COORDS   171.202270317  -145.997294141   226.104322528
ATOM    109  N4   DC A   4     172.812-145.992 231.998  1.00  0.00           N  
REMARK-SIMTK-COORDS   172.811786416  -145.991946965   231.997992889
ATOM    110  C4   DC A   4     172.193-146.012 230.829  1.00  0.00           C  
REMARK-SIMTK-COORDS   172.193393055  -146.011980035   230.828985906
ATOM    111  N3   DC A   4     171.947-147.199 230.261  1.00  0.00           N  
REMARK-SIMTK-COORDS   171.946722878  -147.198973514   230.260574694
ATOM    112  C2   DC A   4     171.319-147.278 229.060  1.00  0.00           C  
REMARK-SIMTK-COORDS   171.318648690  -147.278345479   229.060484321
ATOM    113  O2   DC A   4     171.077-148.359 228.511  1.00  0.00           O  
REMARK-SIMTK-COORDS   171.076632669  -148.359305405   228.511183963
ATOM    114  N1   DC A   4     170.926-146.100 228.430  1.00  0.00           N  
REMARK-SIMTK-COORDS   170.925659907  -146.100363000   228.429867086
ATOM    115  C6   DC A   4     171.169-144.892 228.999  1.00  0.00           C  
REMARK-SIMTK-COORDS   171.168990438  -144.892303763   228.999317815
ATOM    116  C5   DC A   4     171.796-144.788 230.203  1.00  0.00           C  
REMARK-SIMTK-COORDS   171.795693891  -144.787683468   230.202820360
ATOM    117  H1'  DC A   4     169.862-147.228 227.013  1.00  0.00           H  
REMARK-SIMTK-COORDS   169.861856071  -147.228351914   227.013069143
ATOM    118 1H2'  DC A   4     168.140-145.604 227.168  1.00  0.00           H  
REMARK-SIMTK-COORDS   168.140095322  -145.603500384   227.168141486
ATOM    119 2H2'  DC A   4     169.264-144.300 227.528  1.00  0.00           H  
REMARK-SIMTK-COORDS   169.263997146  -144.299688909   227.527592912
ATOM    120  H3'  DC A   4     168.844-143.890 225.200  1.00  0.00           H  
REMARK-SIMTK-COORDS   168.844008220  -143.889866026   225.199738855
ATOM    121  H4'  DC A   4     170.869-145.225 224.137  1.00  0.00           H  
REMARK-SIMTK-COORDS   170.868905135  -145.224877382   224.137191367
ATOM    122 1H5'  DC A   4     172.566-143.958 225.637  1.00  0.00           H  
REMARK-SIMTK-COORDS   172.565524293  -143.957832630   225.636779653
ATOM    123 2H5'  DC A   4     171.474-143.056 224.563  1.00  0.00           H  
REMARK-SIMTK-COORDS   171.474087265  -143.055756663   224.563274570
ATOM    124  H41  DC A   4     173.015-145.093 232.459  1.00  0.00           H  
REMARK-SIMTK-COORDS   173.015043687  -145.092578441   232.458713782
ATOM    125  H42  DC A   4     173.093-146.875 232.448  1.00  0.00           H  
REMARK-SIMTK-COORDS   173.092867621  -146.874660239   232.447948034
ATOM    126  H6   DC A   4     170.857-143.985 228.482  1.00  0.00           H  
REMARK-SIMTK-COORDS   170.857209768  -143.985117736   228.481963655
ATOM    127  H5   DC A   4     171.985-143.821 230.669  1.00  0.00           H  
REMARK-SIMTK-COORDS   171.985170093  -143.821163233   230.668711338
ATOM    128  P    DA A   5     166.771-146.095 225.099  1.00  0.00           P  
REMARK-SIMTK-COORDS   166.770507312  -146.094996048   225.099108769
ATOM    129  OP1  DA A   5     166.289-145.055 226.039  1.00  0.00           O  
REMARK-SIMTK-COORDS   166.288526735  -145.055311201   226.039495467
ATOM    130  OP2  DA A   5     165.859-146.435 223.988  1.00  0.00           O  
REMARK-SIMTK-COORDS   165.858799802  -146.435350859   223.988345959
ATOM    131  O5'  DA A   5     167.154-147.410 225.914  1.00  0.00           O  
REMARK-SIMTK-COORDS   167.153622036  -147.410137204   225.914169410
ATOM    132  O3'  DA A   5     165.757-151.399 225.862  1.00  0.00           O  
REMARK-SIMTK-COORDS   165.757052825  -151.398761867   225.861655257
ATOM    133  C1'  DA A   5     167.209-149.970 228.055  1.00  0.00           C  
REMARK-SIMTK-COORDS   167.209125412  -149.970197495   228.054683993
ATOM    134  C2'  DA A   5     165.900-149.557 227.395  1.00  0.00           C  
REMARK-SIMTK-COORDS   165.900412634  -149.557280920   227.395180571
ATOM    135  C3'  DA A   5     166.107-150.021 225.963  1.00  0.00           C  
REMARK-SIMTK-COORDS   166.106682123  -150.020583655   225.962997107
ATOM    136  C4'  DA A   5     167.599-149.785 225.740  1.00  0.00           C  
REMARK-SIMTK-COORDS   167.599267848  -149.784848121   225.740184157
ATOM    137  C5'  DA A   5     168.001-148.403 225.280  1.00  0.00           C  
REMARK-SIMTK-COORDS   168.000576087  -148.403302671   225.280118002
ATOM    138  O4'  DA A   5     168.202-150.036 227.051  1.00  0.00           O  
REMARK-SIMTK-COORDS   168.201943652  -150.036020494   227.050799400
ATOM    139  N6   DA A   5     169.499-147.187 232.907  1.00  0.00           N  
REMARK-SIMTK-COORDS   169.498509943  -147.186593708   232.906677545
ATOM    140  C6   DA A   5     169.186-148.264 232.168  1.00  0.00           C  
REMARK-SIMTK-COORDS   169.185739243  -148.263845778   232.167507425
ATOM    141  C5   DA A   5     168.545-148.179 230.915  1.00  0.00           C  
REMARK-SIMTK-COORDS   168.545058682  -148.179171586   230.915295901
ATOM    142  N7   DA A   5     168.112-147.104 230.160  1.00  0.00           N  
REMARK-SIMTK-COORDS   168.111670220  -147.103710115   230.160353476
ATOM    143  C8   DA A   5     167.601-147.654 229.100  1.00  0.00           C  
REMARK-SIMTK-COORDS   167.600712861  -147.653516994   229.099622137
ATOM    144  N9   DA A   5     167.681-149.020 229.098  1.00  0.00           N  
REMARK-SIMTK-COORDS   167.680995262  -149.020287941   229.098239303
ATOM    145  C4   DA A   5     168.297-149.359 230.277  1.00  0.00           C  
REMARK-SIMTK-COORDS   168.296565794  -149.359403937   230.277246624
ATOM    146  N3   DA A   5     168.585-150.601 230.710  1.00  0.00           N  
REMARK-SIMTK-COORDS   168.584668848  -150.600889092   230.710014738
ATOM    147  C2   DA A   5     169.173-150.548 231.887  1.00  0.00           C  
REMARK-SIMTK-COORDS   169.172716847  -150.547910613   231.886916532
ATOM    148  N1   DA A   5     169.488-149.488 232.626  1.00  0.00           N  
REMARK-SIMTK-COORDS   169.488248076  -149.488190563   232.625998706
ATOM    149  H1'  DA A   5     167.123-150.958 228.507  1.00  0.00           H  
REMARK-SIMTK-COORDS   167.123391421  -150.957960611   228.507376726
ATOM    150 1H2'  DA A   5     165.036-150.043 227.849  1.00  0.00           H  
REMARK-SIMTK-COORDS   165.036206512  -150.043054620   227.849203358
ATOM    151 2H2'  DA A   5     165.734-148.481 227.444  1.00  0.00           H  
REMARK-SIMTK-COORDS   165.733808782  -148.480862793   227.444080204
ATOM    152  H3'  DA A   5     165.509-149.444 225.256  1.00  0.00           H  
REMARK-SIMTK-COORDS   165.508771358  -149.443718351   225.256151199
ATOM    153  H4'  DA A   5     167.923-150.495 224.980  1.00  0.00           H  
REMARK-SIMTK-COORDS   167.923487314  -150.494926381   224.979755592
ATOM    154 1H5'  DA A   5     169.041-148.224 225.550  1.00  0.00           H  
REMARK-SIMTK-COORDS   169.040866118  -148.224369657   225.549518500
ATOM    155 2H5'  DA A   5     167.893-148.341 224.199  1.00  0.00           H  
REMARK-SIMTK-COORDS   167.892912213  -148.341022329   224.198659889
ATOM    156  H61  DA A   5     169.967-147.305 233.816  1.00  0.00           H  
REMARK-SIMTK-COORDS   169.966582348  -147.305168565   233.816148395
ATOM    157  H62  DA A   5     169.270-146.244 232.563  1.00  0.00           H  
REMARK-SIMTK-COORDS   169.269578657  -146.243618417   232.562901357
ATOM    158  H8   DA A   5     167.152-147.081 228.287  1.00  0.00           H  
REMARK-SIMTK-COORDS   167.152275953  -147.081216431   228.286527797
ATOM    159  H2   DA A   5     169.439-151.511 232.317  1.00  0.00           H  
REMARK-SIMTK-COORDS   169.439381108  -151.511442907   232.316754513
ATOM    160  P    DT A   6     164.167-151.800 226.295  1.00  0.00           P  
REMARK-SIMTK-COORDS   164.167246033  -151.800026375   226.294834374
ATOM    161  OP1  DT A   6     163.323-150.615 226.582  1.00  0.00           O  
REMARK-SIMTK-COORDS   163.322894984  -150.614828299   226.582272762
ATOM    162  OP2  DT A   6     163.520-152.885 225.531  1.00  0.00           O  
REMARK-SIMTK-COORDS   163.519508662  -152.884956132   225.531021752
ATOM    163  O5'  DT A   6     164.760-152.372 227.660  1.00  0.00           O  
REMARK-SIMTK-COORDS   164.760470252  -152.372437130   227.660148240
ATOM    164  O3'  DT A   6     164.428-156.072 229.674  1.00  0.00           O  
REMARK-SIMTK-COORDS   164.428251545  -156.071890087   229.674379247
ATOM    165  C1'  DT A   6     165.182-153.404 230.804  1.00  0.00           C  
REMARK-SIMTK-COORDS   165.182321120  -153.404344339   230.804003415
ATOM    166  C2'  DT A   6     163.906-153.759 230.051  1.00  0.00           C  
REMARK-SIMTK-COORDS   163.906289832  -153.758850534   230.050922735
ATOM    167  C3'  DT A   6     164.405-154.790 229.051  1.00  0.00           C  
REMARK-SIMTK-COORDS   164.404964995  -154.789582774   229.051260726
ATOM    168  C4'  DT A   6     165.807-154.286 228.713  1.00  0.00           C  
REMARK-SIMTK-COORDS   165.807060917  -154.286051354   228.712936719
ATOM    169  C5'  DT A   6     165.904-153.263 227.605  1.00  0.00           C  
REMARK-SIMTK-COORDS   165.903696220  -153.263425827   227.605270863
ATOM    170  O4'  DT A   6     166.280-153.676 229.956  1.00  0.00           O  
REMARK-SIMTK-COORDS   166.280237621  -153.675717701   229.956044774
ATOM    171  O4   DT A   6     165.537-148.140 232.415  1.00  0.00           O  
REMARK-SIMTK-COORDS   165.537386543  -148.139961634   232.415387378
ATOM    172  C4   DT A   6     165.435-149.304 232.009  1.00  0.00           C  
REMARK-SIMTK-COORDS   165.435103478  -149.303862292   232.009276024
ATOM    173  N3   DT A   6     165.881-150.359 232.770  1.00  0.00           N  
REMARK-SIMTK-COORDS   165.880857770  -150.358735781   232.770103885
ATOM    174  C2   DT A   6     165.824-151.697 232.438  1.00  0.00           C  
REMARK-SIMTK-COORDS   165.824187088  -151.697050366   232.437886326
ATOM    175  O2   DT A   6     166.245-152.566 233.181  1.00  0.00           O  
REMARK-SIMTK-COORDS   166.245152420  -152.565866900   233.181183721
ATOM    176  N1   DT A   6     165.263-151.976 231.209  1.00  0.00           N  
REMARK-SIMTK-COORDS   165.263001190  -151.975806260   231.208583052
ATOM    177  C6   DT A   6     164.793-150.985 230.382  1.00  0.00           C  
REMARK-SIMTK-COORDS   164.793319229  -150.985285341   230.381692996
ATOM    178  C5   DT A   6     164.859-149.690 230.743  1.00  0.00           C  
REMARK-SIMTK-COORDS   164.859068226  -149.689567923   230.742686684
ATOM    179  C7   DT A   6     164.367-148.571 229.875  1.00  0.00           C  
REMARK-SIMTK-COORDS   164.366790475  -148.570591969   229.875414276
ATOM    180  H1'  DT A   6     165.290-154.018 231.699  1.00  0.00           H  
REMARK-SIMTK-COORDS   165.289545964  -154.018062028   231.699048906
ATOM    181 1H2'  DT A   6     163.141-154.177 230.705  1.00  0.00           H  
REMARK-SIMTK-COORDS   163.140980510  -154.176780212   230.705183711
ATOM    182 2H2'  DT A   6     163.471-152.896 229.547  1.00  0.00           H  
REMARK-SIMTK-COORDS   163.470859171  -152.895974767   229.547451238
ATOM    183  H3'  DT A   6     163.777-154.832 228.161  1.00  0.00           H  
REMARK-SIMTK-COORDS   163.777302838  -154.832480596   228.161418608
ATOM    184  H4'  DT A   6     166.393-155.155 228.414  1.00  0.00           H  
REMARK-SIMTK-COORDS   166.392628136  -155.155215189   228.414394828
ATOM    185 1H5'  DT A   6     166.822-152.691 227.726  1.00  0.00           H  
REMARK-SIMTK-COORDS   166.822323926  -152.691117928   227.726034298
ATOM    186 2H5'  DT A   6     165.923-153.777 226.645  1.00  0.00           H  
REMARK-SIMTK-COORDS   165.923127544  -153.777290441   226.645184105
ATOM    187  H3   DT A   6     166.299-150.125 233.682  1.00  0.00           H  
REMARK-SIMTK-COORDS   166.298796412  -150.125428753   233.682180703
ATOM    188  H6   DT A   6     164.361-151.252 229.417  1.00  0.00           H  
REMARK-SIMTK-COORDS   164.361013678  -151.252357974   229.416555121
ATOM    189  H71  DT A   6     164.623-147.614 230.333  1.00  0.00           H  
REMARK-SIMTK-COORDS   164.622796751  -147.614060927   230.332682416
ATOM    190  H72  DT A   6     164.833-148.639 228.893  1.00  0.00           H  
REMARK-SIMTK-COORDS   164.833008351  -148.638910703   228.892597689
ATOM    191  H73  DT A   6     163.284-148.642 229.768  1.00  0.00           H  
REMARK-SIMTK-COORDS   163.284193420  -148.642470284   229.768115044
ATOM    192  P    DA A   7     163.013-156.575 230.240  1.00  0.00           P  
REMARK-SIMTK-COORDS   163.012815162  -156.575492642   230.240177505
ATOM    193  OP1  DA A   7     161.871-155.695 229.895  1.00  0.00           O  
REMARK-SIMTK-COORDS   161.870918145  -155.695483710   229.894876936
ATOM    194  OP2  DA A   7     162.765-158.028 230.135  1.00  0.00           O  
REMARK-SIMTK-COORDS   162.765431310  -158.027576908   230.134828007
ATOM    195  O5'  DA A   7     163.537-156.215 231.702  1.00  0.00           O  
REMARK-SIMTK-COORDS   163.536539136  -156.214999219   231.701839125
ATOM    196  O3'  DA A   7     163.858-158.384 235.315  1.00  0.00           O  
REMARK-SIMTK-COORDS   163.857902208  -158.383806520   235.315049701
ATOM    197  C1'  DA A   7     163.766-155.416 234.934  1.00  0.00           C  
REMARK-SIMTK-COORDS   163.766052352  -155.416444913   234.934241745
ATOM    198  C2'  DA A   7     162.734-156.437 234.473  1.00  0.00           C  
REMARK-SIMTK-COORDS   162.734039308  -156.436574924   234.473310256
ATOM    199  C3'  DA A   7     163.603-157.634 234.130  1.00  0.00           C  
REMARK-SIMTK-COORDS   163.603256073  -157.634345553   234.129575279
ATOM    200  C4'  DA A   7     164.869-156.988 233.571  1.00  0.00           C  
REMARK-SIMTK-COORDS   164.869367506  -156.987589705   233.571276333
ATOM    201  C5'  DA A   7     164.861-156.655 232.098  1.00  0.00           C  
REMARK-SIMTK-COORDS   164.861269776  -156.655449680   232.097846854
ATOM    202  O4'  DA A   7     165.002-155.743 234.332  1.00  0.00           O  
REMARK-SIMTK-COORDS   165.002105667  -155.743296041   234.331626161
ATOM    203  N6   DA A   7     162.916-149.444 234.567  1.00  0.00           N  
REMARK-SIMTK-COORDS   162.916273049  -149.443641064   234.566733489
ATOM    204  C6   DA A   7     163.321-150.571 235.175  1.00  0.00           C  
REMARK-SIMTK-COORDS   163.321101698  -150.571025570   235.174835405
ATOM    205  C5   DA A   7     163.197-151.848 234.592  1.00  0.00           C  
REMARK-SIMTK-COORDS   163.197105021  -151.847884421   234.591799128
ATOM    206  N7   DA A   7     162.698-152.272 233.373  1.00  0.00           N  
REMARK-SIMTK-COORDS   162.698441920  -152.272012959   233.372852412
ATOM    207  C8   DA A   7     162.853-153.562 233.405  1.00  0.00           C  
REMARK-SIMTK-COORDS   162.853295449  -153.561787897   233.404742746
ATOM    208  N9   DA A   7     163.434-154.015 234.559  1.00  0.00           N  
REMARK-SIMTK-COORDS   163.434221614  -154.015474158   234.558520701
ATOM    209  C4   DA A   7     163.659-152.901 235.327  1.00  0.00           C  
REMARK-SIMTK-COORDS   163.658657154  -152.900585623   235.327049974
ATOM    210  N3   DA A   7     164.212-152.863 236.553  1.00  0.00           N  
REMARK-SIMTK-COORDS   164.212444095  -152.862950628   236.553214984
ATOM    211  C2   DA A   7     164.267-151.622 236.990  1.00  0.00           C  
REMARK-SIMTK-COORDS   164.267301229  -151.622110538   236.990263684
ATOM    212  N1   DA A   7     163.871-150.500 236.397  1.00  0.00           N  
REMARK-SIMTK-COORDS   163.871426531  -150.499745293   236.396640504
ATOM    213  H1'  DA A   7     163.899-155.457 236.015  1.00  0.00           H  
REMARK-SIMTK-COORDS   163.898599862  -155.456527756   236.015343740
ATOM    214 1H2'  DA A   7     162.014-156.680 235.255  1.00  0.00           H  
REMARK-SIMTK-COORDS   162.013849624  -156.679757832   235.255073578
ATOM    215 2H2'  DA A   7     162.171-156.093 233.605  1.00  0.00           H  
REMARK-SIMTK-COORDS   162.170968325  -156.092569595   233.605303689
ATOM    216  H3'  DA A   7     163.134-158.281 233.388  1.00  0.00           H  
REMARK-SIMTK-COORDS   163.133509965  -158.281374043   233.387554573
ATOM    217  H4'  DA A   7     165.688-157.685 233.750  1.00  0.00           H  
REMARK-SIMTK-COORDS   165.687900059  -157.684541177   233.749725502
ATOM    218 1H5'  DA A   7     165.584-155.863 231.905  1.00  0.00           H  
REMARK-SIMTK-COORDS   165.584127089  -155.863463342   231.905409995
ATOM    219 2H5'  DA A   7     165.138-157.542 231.530  1.00  0.00           H  
REMARK-SIMTK-COORDS   165.138499416  -157.541721751   231.529790920
ATOM    220  H61  DA A   7     163.030-148.535 235.038  1.00  0.00           H  
REMARK-SIMTK-COORDS   163.030056507  -148.535466730   235.038497946
ATOM    221  H62  DA A   7     162.492-149.489 233.630  1.00  0.00           H  
REMARK-SIMTK-COORDS   162.492489436  -149.489139230   233.629646851
ATOM    222  H8   DA A   7     162.551-154.221 232.590  1.00  0.00           H  
REMARK-SIMTK-COORDS   162.551351941  -154.220589750   232.589539560
ATOM    223  H2   DA A   7     164.700-151.497 237.981  1.00  0.00           H  
REMARK-SIMTK-COORDS   164.699751620  -151.497280107   237.981055803
ATOM    224  P    DG A   8     161.435-159.703 235.990  1.00  0.00           P  
REMARK-SIMTK-COORDS   161.434991958  -159.702726864   235.990052816
ATOM    225  OP1  DG A   8     162.742-159.464 235.331  1.00  0.00           O  
REMARK-SIMTK-COORDS   162.742301346  -159.464473019   235.330745398
ATOM    226  OP2  DG A   8     161.228-159.020 237.283  1.00  0.00           O  
REMARK-SIMTK-COORDS   161.227980774  -159.020406506   237.282643740
ATOM    227  O5'  DG A   8     161.204-161.272 236.157  1.00  0.00           O  
REMARK-SIMTK-COORDS   161.203828184  -161.271677438   236.156838321
ATOM    228  O3'  DG A   8     160.650-163.810 239.490  1.00  0.00           O  
REMARK-SIMTK-COORDS   160.649961951  -163.810076642   239.489629745
ATOM    229  C1'  DG A   8     161.576-164.536 236.737  1.00  0.00           C  
REMARK-SIMTK-COORDS   161.575622698  -164.536284128   236.736977956
ATOM    230  C2'  DG A   8     162.202-163.519 237.681  1.00  0.00           C  
REMARK-SIMTK-COORDS   162.201833044  -163.518692260   237.681139697
ATOM    231  C3'  DG A   8     160.985-162.958 238.397  1.00  0.00           C  
REMARK-SIMTK-COORDS   160.984804057  -162.957714427   238.396582436
ATOM    232  C4'  DG A   8     159.914-162.969 237.306  1.00  0.00           C  
REMARK-SIMTK-COORDS   159.913721150  -162.968749537   237.306349143
ATOM    233  C5'  DG A   8     159.860-161.757 236.407  1.00  0.00           C  
REMARK-SIMTK-COORDS   159.859929329  -161.756760868   236.406748173
ATOM    234  O4'  DG A   8     160.240-164.141 236.494  1.00  0.00           O  
REMARK-SIMTK-COORDS   160.240054782  -164.140898357   236.494149966
ATOM    235  N2   DG A   8     162.076-169.259 234.441  1.00  0.00           N  
REMARK-SIMTK-COORDS   162.076171326  -169.258863015   234.441273985
ATOM    236  O6   DG A   8     164.077-166.326 231.546  1.00  0.00           O  
REMARK-SIMTK-COORDS   164.077091104  -166.326147205   231.545820476
ATOM    237  C6   DG A   8     163.483-166.444 232.618  1.00  0.00           C  
REMARK-SIMTK-COORDS   163.482895596  -166.443697483   232.617981672
ATOM    238  C5   DG A   8     163.138-165.448 233.558  1.00  0.00           C  
REMARK-SIMTK-COORDS   163.137914414  -165.448401725   233.558283400
ATOM    239  N7   DG A   8     163.368-164.070 233.539  1.00  0.00           N  
REMARK-SIMTK-COORDS   163.368191859  -164.070200546   233.539105085
ATOM    240  C8   DG A   8     162.834-163.645 234.655  1.00  0.00           C  
REMARK-SIMTK-COORDS   162.833867951  -163.645047895   234.655060364
ATOM    241  N9   DG A   8     162.265-164.639 235.422  1.00  0.00           N  
REMARK-SIMTK-COORDS   162.264973796  -164.639309265   235.422245327
ATOM    242  C4   DG A   8     162.461-165.803 234.711  1.00  0.00           C  
REMARK-SIMTK-COORDS   162.460660717  -165.802643088   234.711454890
ATOM    243  N3   DG A   8     162.060-167.042 235.099  1.00  0.00           N  
REMARK-SIMTK-COORDS   162.060413629  -167.041824174   235.099147430
ATOM    244  C2   DG A   8     162.393-167.980 234.217  1.00  0.00           C  
REMARK-SIMTK-COORDS   162.392924312  -167.980199147   234.216651506
ATOM    245  N1   DG A   8     163.058-167.717 233.037  1.00  0.00           N  
REMARK-SIMTK-COORDS   163.058124970  -167.717014298   233.037318296
ATOM    246  H1'  DG A   8     161.555-165.528 237.190  1.00  0.00           H  
REMARK-SIMTK-COORDS   161.554996194  -165.527745476   237.189571529
ATOM    247 1H2'  DG A   8     162.898-163.979 238.382  1.00  0.00           H  
REMARK-SIMTK-COORDS   162.898240247  -163.979091348   238.382260007
ATOM    248 2H2'  DG A   8     162.743-162.738 237.147  1.00  0.00           H  
REMARK-SIMTK-COORDS   162.743325989  -162.738090182   237.146750525
ATOM    249  H3'  DG A   8     161.158-161.947 238.767  1.00  0.00           H  
REMARK-SIMTK-COORDS   161.157940712  -161.946997061   238.766809536
ATOM    250  H4'  DG A   8     158.951-163.052 237.809  1.00  0.00           H  
REMARK-SIMTK-COORDS   158.950642404  -163.052089722   237.809477102
ATOM    251 1H5'  DG A   8     159.388-162.031 235.463  1.00  0.00           H  
REMARK-SIMTK-COORDS   159.387756672  -162.031412163   235.463419678
ATOM    252 2H5'  DG A   8     159.272-160.978 236.890  1.00  0.00           H  
REMARK-SIMTK-COORDS   159.271898273  -160.977521689   236.889849382
ATOM    253  H21  DG A   8     161.579-169.523 235.304  1.00  0.00           H  
REMARK-SIMTK-COORDS   161.578588424  -169.523008303   235.303890656
ATOM    254  H22  DG A   8     162.330-169.982 233.751  1.00  0.00           H  
REMARK-SIMTK-COORDS   162.329831492  -169.981522905   233.751354276
ATOM    255  H8   DG A   8     162.838-162.596 234.952  1.00  0.00           H  
REMARK-SIMTK-COORDS   162.837734071  -162.596101108   234.951904923
ATOM    256  H1   DG A   8     163.259-168.514 232.416  1.00  0.00           H  
REMARK-SIMTK-COORDS   163.258587793  -168.514367418   232.415838080
ATOM    257  P    DT A   9     161.907-163.876 240.533  1.00  0.00           P  
REMARK-SIMTK-COORDS   161.907364647  -163.875817022   240.533138302
ATOM    258  OP1  DT A   9     163.080-163.008 240.266  1.00  0.00           O  
REMARK-SIMTK-COORDS   163.080272852  -163.007882612   240.266267167
ATOM    259  OP2  DT A   9     161.488-163.980 241.945  1.00  0.00           O  
REMARK-SIMTK-COORDS   161.488332601  -163.979727759   241.945108805
ATOM    260  O5'  DT A   9     162.176-165.330 239.935  1.00  0.00           O  
REMARK-SIMTK-COORDS   162.176236514  -165.329658629   239.935055111
ATOM    261  O3'  DT A   9     162.415-169.194 241.627  1.00  0.00           O  
REMARK-SIMTK-COORDS   162.415358673  -169.194054988   241.627009417
ATOM    262  C1'  DT A   9     163.542-168.234 239.025  1.00  0.00           C  
REMARK-SIMTK-COORDS   163.542232998  -168.233661470   239.025419413
ATOM    263  C2'  DT A   9     163.814-167.666 240.413  1.00  0.00           C  
REMARK-SIMTK-COORDS   163.813628282  -167.665934538   240.412896163
ATOM    264  C3'  DT A   9     162.476-167.869 241.105  1.00  0.00           C  
REMARK-SIMTK-COORDS   162.475528223  -167.868579539   241.104873935
ATOM    265  C4'  DT A   9     161.471-167.646 239.976  1.00  0.00           C  
REMARK-SIMTK-COORDS   161.470609220  -167.646133349   239.975920664
ATOM    266  C5'  DT A   9     161.049-166.218 239.725  1.00  0.00           C  
REMARK-SIMTK-COORDS   161.048661430  -166.217500319   239.724937139
ATOM    267  O4'  DT A   9     162.152-168.149 238.783  1.00  0.00           O  
REMARK-SIMTK-COORDS   162.152244373  -168.149377388   238.782673013
ATOM    268  O4   DT A   9     166.148-165.644 234.910  1.00  0.00           O  
REMARK-SIMTK-COORDS   166.148357603  -165.644035382   234.909802051
ATOM    269  C4   DT A   9     165.557-166.178 235.856  1.00  0.00           C  
REMARK-SIMTK-COORDS   165.556589502  -166.177790972   235.855829792
ATOM    270  N3   DT A   9     165.373-167.540 235.896  1.00  0.00           N  
REMARK-SIMTK-COORDS   165.373153162  -167.539804331   235.895638331
ATOM    271  C2   DT A   9     164.737-168.258 236.888  1.00  0.00           C  
REMARK-SIMTK-COORDS   164.737118228  -168.257528781   236.888108571
ATOM    272  O2   DT A   9     164.624-169.470 236.838  1.00  0.00           O  
REMARK-SIMTK-COORDS   164.623749903  -169.469611828   236.837637684
ATOM    273  N1   DT A   9     164.239-167.505 237.932  1.00  0.00           N  
REMARK-SIMTK-COORDS   164.239266778  -167.505494895   237.932335543
ATOM    274  C6   DT A   9     164.375-166.140 237.975  1.00  0.00           C  
REMARK-SIMTK-COORDS   164.374617056  -166.139710867   237.974694593
ATOM    275  C5   DT A   9     165.008-165.473 236.991  1.00  0.00           C  
REMARK-SIMTK-COORDS   165.008122070  -165.473435281   236.990686848
ATOM    276  C7   DT A   9     165.178-163.984 236.986  1.00  0.00           C  
REMARK-SIMTK-COORDS   165.177511800  -163.984177520   236.985743116
ATOM    277  H1'  DT A   9     163.829-169.284 238.972  1.00  0.00           H  
REMARK-SIMTK-COORDS   163.829442853  -169.284308867   238.971534851
ATOM    278 1H2'  DT A   9     164.613-168.197 240.929  1.00  0.00           H  
REMARK-SIMTK-COORDS   164.613247391  -168.197222601   240.929387475
ATOM    279 2H2'  DT A   9     164.088-166.612 240.381  1.00  0.00           H  
REMARK-SIMTK-COORDS   164.088356877  -166.611823143   240.381094208
ATOM    280  H3'  DT A   9     162.322-167.155 241.914  1.00  0.00           H  
REMARK-SIMTK-COORDS   162.322028922  -167.154989302   241.914099452
ATOM    281  H4'  DT A   9     160.577-168.216 240.230  1.00  0.00           H  
REMARK-SIMTK-COORDS   160.577387216  -168.216458608   240.229584914
ATOM    282 1H5'  DT A   9     160.693-166.124 238.700  1.00  0.00           H  
REMARK-SIMTK-COORDS   160.693141554  -166.124435619   238.699782721
ATOM    283 2H5'  DT A   9     160.243-165.957 240.410  1.00  0.00           H  
REMARK-SIMTK-COORDS   160.243373406  -165.957044855   240.410411537
ATOM    284  H3   DT A   9     165.751-168.079 235.104  1.00  0.00           H  
REMARK-SIMTK-COORDS   165.750604526  -168.079367218   235.103557932
ATOM    285  H6   DT A   9     163.961-165.586 238.818  1.00  0.00           H  
REMARK-SIMTK-COORDS   163.961404209  -165.585629880   238.818469683
ATOM    286  H71  DT A   9     165.625-163.670 236.042  1.00  0.00           H  
REMARK-SIMTK-COORDS   165.624874417  -163.670405213   236.041815880
ATOM    287  H72  DT A   9     164.205-163.506 237.103  1.00  0.00           H  
REMARK-SIMTK-COORDS   164.204933899  -163.506264137   237.102559313
ATOM    288  H73  DT A   9     165.827-163.689 237.810  1.00  0.00           H  
REMARK-SIMTK-COORDS   165.827062961  -163.688987293   237.810147155
ATOM    289  P    DT A  10     163.701-169.580 242.762  1.00  0.00           P  
REMARK-SIMTK-COORDS   163.700782261  -169.579859393   242.762171806
ATOM    290  OP1  DT A  10     164.537-168.405 243.110  1.00  0.00           O  
REMARK-SIMTK-COORDS   164.537313387  -168.405339440   243.109968521
ATOM    291  OP2  DT A  10     163.345-170.474 243.882  1.00  0.00           O  
REMARK-SIMTK-COORDS   163.345049152  -170.474132452   243.881893044
ATOM    292  O5'  DT A  10     164.412-170.413 241.603  1.00  0.00           O  
REMARK-SIMTK-COORDS   164.411826982  -170.412936237   241.602840371
ATOM    293  O3'  DT A  10     165.871-174.367 241.311  1.00  0.00           O  
REMARK-SIMTK-COORDS   165.871429827  -174.367405125   241.310978502
ATOM    294  C1'  DT A  10     166.620-171.986 239.660  1.00  0.00           C  
REMARK-SIMTK-COORDS   166.620293515  -171.985631335   239.659667269
ATOM    295  C2'  DT A  10     166.707-172.121 241.175  1.00  0.00           C  
REMARK-SIMTK-COORDS   166.706989762  -172.120708328   241.174691680
ATOM    296  C3'  DT A  10     165.506-173.000 241.483  1.00  0.00           C  
REMARK-SIMTK-COORDS   165.506046336  -172.999926571   241.483107259
ATOM    297  C4'  DT A  10     164.475-172.543 240.452  1.00  0.00           C  
REMARK-SIMTK-COORDS   164.475238669  -172.543138747   240.452253032
ATOM    298  C5'  DT A  10     163.622-171.358 240.837  1.00  0.00           C  
REMARK-SIMTK-COORDS   163.621581845  -171.357608164   240.836716639
ATOM    299  O4'  DT A  10     165.273-172.184 239.279  1.00  0.00           O  
REMARK-SIMTK-COORDS   165.273479622  -172.184392998   239.279293584
ATOM    300  O4   DT A  10     168.248-167.104 237.670  1.00  0.00           O  
REMARK-SIMTK-COORDS   168.247669098  -167.104152794   237.669900708
ATOM    301  C4   DT A  10     167.861-168.173 238.157  1.00  0.00           C  
REMARK-SIMTK-COORDS   167.861055561  -168.173388119   238.157054476
ATOM    302  N3   DT A  10     168.118-169.369 237.529  1.00  0.00           N  
REMARK-SIMTK-COORDS   168.118006619  -169.369119762   237.528949397
ATOM    303  C2   DT A  10     167.748-170.625 237.964  1.00  0.00           C  
REMARK-SIMTK-COORDS   167.747870130  -170.625411284   237.964146585
ATOM    304  O2   DT A  10     168.023-171.634 237.338  1.00  0.00           O  
REMARK-SIMTK-COORDS   168.023307799  -171.633541566   237.337766170
ATOM    305  N1   DT A  10     167.044-170.654 239.151  1.00  0.00           N  
REMARK-SIMTK-COORDS   167.044358962  -170.654430113   239.150759809
ATOM    306  C6   DT A  10     166.741-169.509 239.845  1.00  0.00           C  
REMARK-SIMTK-COORDS   166.741117579  -169.509233328   239.845057287
ATOM    307  C5   DT A  10     167.125-168.300 239.393  1.00  0.00           C  
REMARK-SIMTK-COORDS   167.125177525  -168.300292616   239.392858977
ATOM    308  C7   DT A  10     166.815-167.020 240.109  1.00  0.00           C  
REMARK-SIMTK-COORDS   166.814882107  -167.020441154   240.108612418
ATOM    309  H1'  DT A  10     167.225-172.747 239.166  1.00  0.00           H  
REMARK-SIMTK-COORDS   167.224670053  -172.747116963   239.165580598
ATOM    310 1H2'  DT A  10     167.637-172.590 241.497  1.00  0.00           H  
REMARK-SIMTK-COORDS   167.636833310  -172.589799886   241.496817563
ATOM    311 2H2'  DT A  10     166.634-171.158 241.680  1.00  0.00           H  
REMARK-SIMTK-COORDS   166.634064341  -171.157810305   241.679812736
ATOM    312  H3'  DT A  10     165.140-172.850 242.498  1.00  0.00           H  
REMARK-SIMTK-COORDS   165.139879875  -172.849634355   242.498466000
ATOM    313  H4'  DT A  10     163.810-173.387 240.274  1.00  0.00           H  
REMARK-SIMTK-COORDS   163.809836195  -173.387412538   240.273638044
ATOM    314 1H5'  DT A  10     163.248-170.878 239.933  1.00  0.00           H  
REMARK-SIMTK-COORDS   163.248404013  -170.877600760   239.933207814
ATOM    315 2H5'  DT A  10     162.780-171.703 241.435  1.00  0.00           H  
REMARK-SIMTK-COORDS   162.779605291  -171.702626827   241.435247011
ATOM    316  H3   DT A  10     168.642-169.322 236.643  1.00  0.00           H  
REMARK-SIMTK-COORDS   168.641701925  -169.321651037   236.643241236
ATOM    317  H6   DT A  10     166.179-169.580 240.777  1.00  0.00           H  
REMARK-SIMTK-COORDS   166.179232424  -169.579997037   240.777250706
ATOM    318  H71  DT A  10     167.134-166.174 239.499  1.00  0.00           H  
REMARK-SIMTK-COORDS   167.134083996  -166.174192929   239.499055942
ATOM    319  H72  DT A  10     165.742-166.954 240.288  1.00  0.00           H  
REMARK-SIMTK-COORDS   165.741841798  -166.953869982   240.287798838
ATOM    320  H73  DT A  10     167.343-166.999 241.062  1.00  0.00           H  
REMARK-SIMTK-COORDS   167.342946223  -166.999454107   241.062239092
ATOM    321  P    DG A  11     167.345-175.034 242.259  1.00  0.00           P  
REMARK-SIMTK-COORDS   167.344747751  -175.034029052   242.259345043
ATOM    322  OP1  DG A  11     167.767-174.008 243.244  1.00  0.00           O  
REMARK-SIMTK-COORDS   167.767081941  -174.008403961   243.244350630
ATOM    323  OP2  DG A  11     167.317-176.427 242.747  1.00  0.00           O  
REMARK-SIMTK-COORDS   167.316608937  -176.427081024   242.747013382
ATOM    324  O5'  DG A  11     168.261-174.929 240.959  1.00  0.00           O  
REMARK-SIMTK-COORDS   168.261174177  -174.928521527   240.958618028
ATOM    325  O3'  DG A  11     170.906-177.593 239.019  1.00  0.00           O  
REMARK-SIMTK-COORDS   170.906290700  -177.592561727   239.018518702
ATOM    326  C1'  DG A  11     170.819-174.606 238.841  1.00  0.00           C  
REMARK-SIMTK-COORDS   170.819268749  -174.605551106   238.841003270
ATOM    327  C2'  DG A  11     170.974-175.450 240.099  1.00  0.00           C  
REMARK-SIMTK-COORDS   170.973744457  -175.449710415   240.099020088
ATOM    328  C3'  DG A  11     170.126-176.667 239.771  1.00  0.00           C  
REMARK-SIMTK-COORDS   170.125662419  -176.666734319   239.771417167
ATOM    329  C4'  DG A  11     168.982-176.073 238.950  1.00  0.00           C  
REMARK-SIMTK-COORDS   168.981676722  -176.073444146   238.949679681
ATOM    330  C5'  DG A  11     167.801-175.544 239.728  1.00  0.00           C  
REMARK-SIMTK-COORDS   167.800923409  -175.543874311   239.728441137
ATOM    331  O4'  DG A  11     169.599-174.964 238.223  1.00  0.00           O  
REMARK-SIMTK-COORDS   169.599187366  -174.964060156   238.223014856
ATOM    332  N2   DG A  11     173.186-171.319 235.462  1.00  0.00           N  
REMARK-SIMTK-COORDS   173.186268685  -171.318527518   235.462195160
ATOM    333  O6   DG A  11     171.413-168.603 238.698  1.00  0.00           O  
REMARK-SIMTK-COORDS   171.413105947  -168.602564215   238.697560709
ATOM    334  C6   DG A  11     171.550-169.765 238.315  1.00  0.00           C  
REMARK-SIMTK-COORDS   171.549666882  -169.764943027   238.314621280
ATOM    335  C5   DG A  11     171.086-170.958 238.910  1.00  0.00           C  
REMARK-SIMTK-COORDS   171.085919342  -170.958499274   238.909730265
ATOM    336  N7   DG A  11     170.352-171.156 240.082  1.00  0.00           N  
REMARK-SIMTK-COORDS   170.351767620  -171.156242368   240.082228845
ATOM    337  C8   DG A  11     170.201-172.454 240.145  1.00  0.00           C  
REMARK-SIMTK-COORDS   170.200673665  -172.454244940   240.145260109
ATOM    338  N9   DG A  11     170.783-173.141 239.101  1.00  0.00           N  
REMARK-SIMTK-COORDS   170.783352077  -173.140872728   239.101326610
ATOM    339  C4   DG A  11     171.353-172.173 238.304  1.00  0.00           C  
REMARK-SIMTK-COORDS   171.352761971  -172.173190098   238.303689662
ATOM    340  N3   DG A  11     172.042-172.401 237.155  1.00  0.00           N  
REMARK-SIMTK-COORDS   172.042099123  -172.401392621   237.155294739
ATOM    341  C2   DG A  11     172.486-171.277 236.599  1.00  0.00           C  
REMARK-SIMTK-COORDS   172.485722805  -171.277064500   236.599422177
ATOM    342  N1   DG A  11     172.258-170.023 237.128  1.00  0.00           N  
REMARK-SIMTK-COORDS   172.257982301  -170.023352662   237.127556527
ATOM    343  H1'  DG A  11     171.625-174.806 238.135  1.00  0.00           H  
REMARK-SIMTK-COORDS   171.624871129  -174.806486808   238.134680645
ATOM    344 1H2'  DG A  11     172.011-175.727 240.286  1.00  0.00           H  
REMARK-SIMTK-COORDS   172.011415340  -175.726721986   240.286166362
ATOM    345 2H2'  DG A  11     170.606-174.937 240.988  1.00  0.00           H  
REMARK-SIMTK-COORDS   170.606255926  -174.937098487   240.988012322
ATOM    346  H3'  DG A  11     169.751-177.158 240.670  1.00  0.00           H  
REMARK-SIMTK-COORDS   169.750533390  -177.157528824   240.669745039
ATOM    347  H4'  DG A  11     168.619-176.865 238.294  1.00  0.00           H  
REMARK-SIMTK-COORDS   168.619255751  -176.864816985   238.293947976
ATOM    348 1H5'  DG A  11     167.275-174.805 239.123  1.00  0.00           H  
REMARK-SIMTK-COORDS   167.274779502  -174.805394292   239.123404898
ATOM    349 2H5'  DG A  11     167.126-176.367 239.959  1.00  0.00           H  
REMARK-SIMTK-COORDS   167.125647386  -176.366696737   239.959409855
ATOM    350  H21  DG A  11     173.391-172.224 235.015  1.00  0.00           H  
REMARK-SIMTK-COORDS   173.391207140  -172.224020199   235.015482461
ATOM    351  H22  DG A  11     173.522-170.444 235.032  1.00  0.00           H  
REMARK-SIMTK-COORDS   173.522045565  -170.444246563   235.031548323
ATOM    352  H8   DG A  11     169.661-172.949 240.953  1.00  0.00           H  
REMARK-SIMTK-COORDS   169.660665919  -172.949381169   240.952510224
ATOM    353  H1   DG A  11     172.635-169.214 236.613  1.00  0.00           H  
REMARK-SIMTK-COORDS   172.635252010  -169.214273374   236.612529078
ATOM    354  P    DG A  12     172.500-178.125 239.875  1.00  0.00           P  
REMARK-SIMTK-COORDS   172.500125094  -178.125357868   239.875314145
ATOM    355  OP1  DG A  12     172.610-177.642 241.273  1.00  0.00           O  
REMARK-SIMTK-COORDS   172.610242326  -177.641821667   241.273375638
ATOM    356  OP2  DG A  12     172.919-179.521 239.638  1.00  0.00           O  
REMARK-SIMTK-COORDS   172.919079435  -179.520855467   239.638101772
ATOM    357  O5'  DG A  12     173.302-177.142 238.910  1.00  0.00           O  
REMARK-SIMTK-COORDS   173.302456639  -177.142014626   238.909829729
ATOM    358  O3'  DG A  12     176.589-177.640 236.301  1.00  0.00           O  
REMARK-SIMTK-COORDS   176.589320959  -177.639813513   236.300911138
ATOM    359  C1'  DG A  12     175.575-175.114 237.547  1.00  0.00           C  
REMARK-SIMTK-COORDS   175.574825549  -175.114182384   237.547227094
ATOM    360  C2'  DG A  12     176.018-176.382 238.265  1.00  0.00           C  
REMARK-SIMTK-COORDS   176.018146598  -176.382220294   238.264597504
ATOM    361  C3'  DG A  12     175.581-177.466 237.294  1.00  0.00           C  
REMARK-SIMTK-COORDS   175.580930943  -177.466012064   237.294055455
ATOM    362  C4'  DG A  12     174.287-176.899 236.711  1.00  0.00           C  
REMARK-SIMTK-COORDS   174.287182415  -176.898879915   236.710510366
ATOM    363  C5'  DG A  12     173.022-177.178 237.487  1.00  0.00           C  
REMARK-SIMTK-COORDS   173.022256459  -177.177962086   237.487148936
ATOM    364  O4'  DG A  12     174.510-175.453 236.681  1.00  0.00           O  
REMARK-SIMTK-COORDS   174.509729041  -175.453293135   236.681426697
ATOM    365  N2   DG A  12     176.711-170.079 236.462  1.00  0.00           N  
REMARK-SIMTK-COORDS   176.711146704  -170.078832685   236.462061376
ATOM    366  O6   DG A  12     174.272-169.925 240.337  1.00  0.00           O  
REMARK-SIMTK-COORDS   174.272328923  -169.924897519   240.337190379
ATOM    367  C6   DG A  12     174.752-170.657 239.471  1.00  0.00           C  
REMARK-SIMTK-COORDS   174.752277467  -170.657414909   239.471463130
ATOM    368  C5   DG A  12     174.698-172.064 239.366  1.00  0.00           C  
REMARK-SIMTK-COORDS   174.698346609  -172.064450960   239.365945299
ATOM    369  N7   DG A  12     174.094-173.009 240.200  1.00  0.00           N  
REMARK-SIMTK-COORDS   174.094317204  -173.009439240   240.199599681
ATOM    370  C8   DG A  12     174.355-174.154 239.621  1.00  0.00           C  
REMARK-SIMTK-COORDS   174.355269242  -174.153597983   239.621310994
ATOM    371  N9   DG A  12     175.093-174.044 238.462  1.00  0.00           N  
REMARK-SIMTK-COORDS   175.093333621  -174.043818659   238.462010139
ATOM    372  C4   DG A  12     175.312-172.694 238.298  1.00  0.00           C  
REMARK-SIMTK-COORDS   175.312195268  -172.693998791   238.297851974
ATOM    373  N3   DG A  12     176.006-172.125 237.278  1.00  0.00           N  
REMARK-SIMTK-COORDS   176.006481648  -172.124793509   237.278026121
ATOM    374  C2   DG A  12     176.064-170.800 237.382  1.00  0.00           C  
REMARK-SIMTK-COORDS   176.063851235  -170.799756815   237.382412381
ATOM    375  N1   DG A  12     175.473-170.089 238.406  1.00  0.00           N  
REMARK-SIMTK-COORDS   175.472908726  -170.088817916   238.406100729
ATOM    376  H1'  DG A  12     176.383-174.706 236.941  1.00  0.00           H  
REMARK-SIMTK-COORDS   176.383279399  -174.705868863   236.940642854
ATOM    377 1H2'  DG A  12     177.095-176.408 238.431  1.00  0.00           H  
REMARK-SIMTK-COORDS   177.095283267  -176.408099779   238.430810765
ATOM    378 2H2'  DG A  12     175.534-176.499 239.234  1.00  0.00           H  
REMARK-SIMTK-COORDS   175.534305321  -176.498686637   239.234370267
ATOM    379  H3'  DG A  12     175.401-178.417 237.797  1.00  0.00           H  
REMARK-SIMTK-COORDS   175.401461798  -178.416736126   237.796557777
ATOM    380  H4'  DG A  12     174.170-177.333 235.718  1.00  0.00           H  
REMARK-SIMTK-COORDS   174.170353470  -177.333378398   235.717955045
ATOM    381 1H5'  DG A  12     172.277-176.422 237.241  1.00  0.00           H  
REMARK-SIMTK-COORDS   172.276503465  -176.421991062   237.240959406
ATOM    382 2H5'  DG A  12     172.642-178.161 237.212  1.00  0.00           H  
REMARK-SIMTK-COORDS   172.642270393  -178.161012868   237.212189395
ATOM    383  H21  DG A  12     177.175-170.549 235.671  1.00  0.00           H  
REMARK-SIMTK-COORDS   177.174600698  -170.548899900   235.671039120
ATOM    384  H22  DG A  12     176.747-169.052 236.543  1.00  0.00           H  
REMARK-SIMTK-COORDS   176.747072391  -169.051867918   236.543441431
ATOM    385  H8   DG A  12     174.018-175.110 240.021  1.00  0.00           H  
REMARK-SIMTK-COORDS   174.017970744  -175.110071760   240.021071717
ATOM    386  H1   DG A  12     175.566-169.063 238.388  1.00  0.00           H  
REMARK-SIMTK-COORDS   175.566176610  -169.062569875   238.388463822
ATOM    387  P    DC A  13     178.124-178.098 237.254  1.00  0.00           P  
REMARK-SIMTK-COORDS   178.124114901  -178.097656496   237.253738250
ATOM    388  OP1  DC A  13     178.132-178.310 238.722  1.00  0.00           O  
REMARK-SIMTK-COORDS   178.132350017  -178.309714518   238.721670325
ATOM    389  OP2  DC A  13     178.925-179.049 236.459  1.00  0.00           O  
REMARK-SIMTK-COORDS   178.925418480  -179.048624265   236.458814431
ATOM    390  O5'  DC A  13     178.574-176.602 236.932  1.00  0.00           O  
REMARK-SIMTK-COORDS   178.573591188  -176.601953211   236.931788333
ATOM    391  O3'  DC A  13     181.778-174.913 234.755  1.00  0.00           O  
REMARK-SIMTK-COORDS   181.777835186  -174.912507632   234.754524215
ATOM    392  C1'  DC A  13     180.108-173.640 236.889  1.00  0.00           C  
REMARK-SIMTK-COORDS   180.108445798  -173.639728095   236.889389158
ATOM    393  C2'  DC A  13     180.926-174.920 237.000  1.00  0.00           C  
REMARK-SIMTK-COORDS   180.926397403  -174.920285970   236.999605772
ATOM    394  C3'  DC A  13     180.795-175.502 235.602  1.00  0.00           C  
REMARK-SIMTK-COORDS   180.794649348  -175.502107640   235.602105148
ATOM    395  C4'  DC A  13     179.374-175.107 235.202  1.00  0.00           C  
REMARK-SIMTK-COORDS   179.374052248  -175.107270324   235.202144682
ATOM    396  C5'  DC A  13     178.271-176.048 235.626  1.00  0.00           C  
REMARK-SIMTK-COORDS   178.271169363  -176.047928284   235.625654947
ATOM    397  O4'  DC A  13     179.162-173.814 235.854  1.00  0.00           O  
REMARK-SIMTK-COORDS   179.162270195  -173.814420051   235.853852848
ATOM    398  N4   DC A  13     177.380-172.171 241.462  1.00  0.00           N  
REMARK-SIMTK-COORDS   177.379949157  -172.171266790   241.461820401
ATOM    399  C4   DC A  13     178.027-172.554 240.373  1.00  0.00           C  
REMARK-SIMTK-COORDS   178.026838248  -172.553846031   240.373447015
ATOM    400  N3   DC A  13     178.599-171.614 239.611  1.00  0.00           N  
REMARK-SIMTK-COORDS   178.598996605  -171.613869851   239.610577043
ATOM    401  C2   DC A  13     179.272-171.949 238.481  1.00  0.00           C  
REMARK-SIMTK-COORDS   179.272037231  -171.949362401   238.481216576
ATOM    402  O2   DC A  13     179.811-171.104 237.757  1.00  0.00           O  
REMARK-SIMTK-COORDS   179.811072158  -171.104386769   237.757176157
ATOM    403  N1   DC A  13     179.366-173.294 238.131  1.00  0.00           N  
REMARK-SIMTK-COORDS   179.365536693  -173.293987801   238.130501043
ATOM    404  C6   DC A  13     178.791-174.254 238.899  1.00  0.00           C  
REMARK-SIMTK-COORDS   178.791015731  -174.254484407   238.898786753
ATOM    405  C5   DC A  13     178.113-173.942 240.037  1.00  0.00           C  
REMARK-SIMTK-COORDS   178.112521884  -173.942472011   240.036510517
ATOM    406  H1'  DC A  13     180.743-172.793 236.626  1.00  0.00           H  
REMARK-SIMTK-COORDS   180.742900247  -172.793006100   236.626093858
ATOM    407 1H2'  DC A  13     181.969-174.725 237.252  1.00  0.00           H  
REMARK-SIMTK-COORDS   181.969200408  -174.725029129   237.252292652
ATOM    408 2H2'  DC A  13     180.529-175.601 237.753  1.00  0.00           H  
REMARK-SIMTK-COORDS   180.528797120  -175.600878276   237.752704124
ATOM    409  H3'  DC A  13     180.916-176.585 235.598  1.00  0.00           H  
REMARK-SIMTK-COORDS   180.916443733  -176.585380618   235.597771354
ATOM    410  H4'  DC A  13     179.357-175.044 234.114  1.00  0.00           H  
REMARK-SIMTK-COORDS   179.356990765  -175.043667301   234.113622950
ATOM    411 1H5'  DC A  13     177.330-175.501 235.667  1.00  0.00           H  
REMARK-SIMTK-COORDS   177.329795029  -175.500756908   235.667402388
ATOM    412 2H5'  DC A  13     178.186-176.852 234.895  1.00  0.00           H  
REMARK-SIMTK-COORDS   178.186409399  -176.852495892   234.895131359
ATOM    413  H41  DC A  13     176.929-172.873 242.068  1.00  0.00           H  
REMARK-SIMTK-COORDS   176.929493869  -172.873038684   242.067664641
ATOM    414  H42  DC A  13     177.324-171.172 241.704  1.00  0.00           H  
REMARK-SIMTK-COORDS   177.323684933  -171.171802517   241.703800780
ATOM    415  H6   DC A  13     178.873-175.299 238.599  1.00  0.00           H  
REMARK-SIMTK-COORDS   178.873059078  -175.298989859   238.598576407
ATOM    416  H5   DC A  13     177.657-174.710 240.662  1.00  0.00           H  
REMARK-SIMTK-COORDS   177.657485366  -174.710046246   240.661721329
ATOM    417  P    DT A  14     183.536-175.044 235.261  1.00  0.00           P  
REMARK-SIMTK-COORDS   183.535713758  -175.044476952   235.260708229
ATOM    418  OP1  DT A  14     183.682-175.951 236.426  1.00  0.00           O  
REMARK-SIMTK-COORDS   183.682067572  -175.951111832   236.425542017
ATOM    419  OP2  DT A  14     184.554-175.185 234.201  1.00  0.00           O  
REMARK-SIMTK-COORDS   184.554040158  -175.184658543   234.200799523
ATOM    420  O5'  DT A  14     183.480-173.534 235.768  1.00  0.00           O  
REMARK-SIMTK-COORDS   183.480356773  -173.533502528   235.768195071
ATOM    421  O3'  DT A  14     185.887-170.127 235.091  1.00  0.00           O  
REMARK-SIMTK-COORDS   185.886532955  -170.126839168   235.091136041
ATOM    422  C1'  DT A  14     184.011-170.653 237.364  1.00  0.00           C  
REMARK-SIMTK-COORDS   184.010725922  -170.652677931   237.363868662
ATOM    423  C2'  DT A  14     185.192-171.510 236.927  1.00  0.00           C  
REMARK-SIMTK-COORDS   185.192003917  -171.509758150   236.926768222
ATOM    424  C3'  DT A  14     185.179-171.321 235.419  1.00  0.00           C  
REMARK-SIMTK-COORDS   185.179057504  -171.320724950   235.418620736
ATOM    425  C4'  DT A  14     183.689-171.215 235.101  1.00  0.00           C  
REMARK-SIMTK-COORDS   183.688509806  -171.214637056   235.100984282
ATOM    426  C5'  DT A  14     182.956-172.517 234.877  1.00  0.00           C  
REMARK-SIMTK-COORDS   182.955835708  -172.516547863   234.876837196
ATOM    427  O4'  DT A  14     183.117-170.552 236.274  1.00  0.00           O  
REMARK-SIMTK-COORDS   183.116685719  -170.551618418   236.273649835
ATOM    428  O4   DT A  14     181.203-172.608 241.691  1.00  0.00           O  
REMARK-SIMTK-COORDS   181.202705526  -172.607948987   241.691488280
ATOM    429  C4   DT A  14     181.838-172.219 240.704  1.00  0.00           C  
REMARK-SIMTK-COORDS   181.838042527  -172.219178310   240.703937140
ATOM    430  N3   DT A  14     182.085-170.881 240.505  1.00  0.00           N  
REMARK-SIMTK-COORDS   182.085297535  -170.881347769   240.505472016
ATOM    431  C2   DT A  14     182.779-170.318 239.454  1.00  0.00           C  
REMARK-SIMTK-COORDS   182.779460914  -170.318190418   239.453969756
ATOM    432  O2   DT A  14     182.951-169.115 239.363  1.00  0.00           O  
REMARK-SIMTK-COORDS   182.950694548  -169.115300223   239.362979532
ATOM    433  N1   DT A  14     183.258-171.212 238.518  1.00  0.00           N  
REMARK-SIMTK-COORDS   183.258325533  -171.211826616   238.518061629
ATOM    434  C6   DT A  14     183.057-172.565 238.634  1.00  0.00           C  
REMARK-SIMTK-COORDS   183.056738040  -172.565089829   238.634342139
ATOM    435  C5   DT A  14     182.380-173.080 239.679  1.00  0.00           C  
REMARK-SIMTK-COORDS   182.379933576  -173.079528618   239.678761331
ATOM    436  C7   DT A  14     182.127-174.547 239.850  1.00  0.00           C  
REMARK-SIMTK-COORDS   182.127271402  -174.547030702   239.849657385
ATOM    437  H1'  DT A  14     184.336-169.645 237.626  1.00  0.00           H  
REMARK-SIMTK-COORDS   184.336241853  -169.645339926   237.625713122
ATOM    438 1H2'  DT A  14     186.133-171.172 237.362  1.00  0.00           H  
REMARK-SIMTK-COORDS   186.132832020  -171.172443697   237.362064032
ATOM    439 2H2'  DT A  14     185.064-172.558 237.196  1.00  0.00           H  
REMARK-SIMTK-COORDS   185.063752478  -172.557824291   237.196484614
ATOM    440  H3'  DT A  14     185.633-172.163 234.898  1.00  0.00           H  
REMARK-SIMTK-COORDS   185.633067979  -172.163302935   234.897510548
ATOM    441  H4'  DT A  14     183.600-170.623 234.190  1.00  0.00           H  
REMARK-SIMTK-COORDS   183.599722160  -170.622652256   234.190417013
ATOM    442 1H5'  DT A  14     181.895-172.368 235.072  1.00  0.00           H  
REMARK-SIMTK-COORDS   181.894779698  -172.367997548   235.072003659
ATOM    443 2H5'  DT A  14     183.091-172.829 233.842  1.00  0.00           H  
REMARK-SIMTK-COORDS   183.091390053  -172.829399591   233.842453410
ATOM    444  H3   DT A  14     181.715-170.234 241.216  1.00  0.00           H  
REMARK-SIMTK-COORDS   181.715129946  -170.233585847   241.215661743
ATOM    445  H6   DT A  14     183.450-173.234 237.868  1.00  0.00           H  
REMARK-SIMTK-COORDS   183.450291357  -173.233869577   237.867819839
ATOM    446  H71  DT A  14     181.473-174.708 240.707  1.00  0.00           H  
REMARK-SIMTK-COORDS   181.472911175  -174.707733051   240.707312588
ATOM    447  H72  DT A  14     181.652-174.942 238.952  1.00  0.00           H  
REMARK-SIMTK-COORDS   181.651910479  -174.942074485   238.951922791
ATOM    448  H73  DT A  14     183.074-175.063 240.015  1.00  0.00           H  
REMARK-SIMTK-COORDS   183.073704630  -175.062532146   240.014637401
ATOM    449  P    DG A  15     187.563-169.909 235.631  1.00  0.00           P  
REMARK-SIMTK-COORDS   187.563078237  -169.908814897   235.631218494
ATOM    450  OP1  DG A  15     188.047-171.187 236.209  1.00  0.00           O  
REMARK-SIMTK-COORDS   188.046542707  -171.186531497   236.209328687
ATOM    451  OP2  DG A  15     188.513-169.194 234.756  1.00  0.00           O  
REMARK-SIMTK-COORDS   188.512857007  -169.193869230   234.756016242
ATOM    452  O5'  DG A  15     187.072-168.948 236.805  1.00  0.00           O  
REMARK-SIMTK-COORDS   187.072212797  -168.948099445   236.805499951
ATOM    453  O3'  DG A  15     188.269-165.126 238.153  1.00  0.00           O  
REMARK-SIMTK-COORDS   188.269293787  -165.125829936   238.152715561
ATOM    454  C1'  DG A  15     186.778-167.241 239.657  1.00  0.00           C  
REMARK-SIMTK-COORDS   186.778462974  -167.241238583   239.657304123
ATOM    455  C2'  DG A  15     188.139-167.374 238.986  1.00  0.00           C  
REMARK-SIMTK-COORDS   188.138705848  -167.373757156   238.985551081
ATOM    456  C3'  DG A  15     187.984-166.471 237.774  1.00  0.00           C  
REMARK-SIMTK-COORDS   187.984260508  -166.470667467   237.773821057
ATOM    457  C4'  DG A  15     186.518-166.664 237.390  1.00  0.00           C  
REMARK-SIMTK-COORDS   186.517630355  -166.664032276   237.389692114
ATOM    458  C5'  DG A  15     186.211-167.828 236.477  1.00  0.00           C  
REMARK-SIMTK-COORDS   186.211157294  -167.827963790   236.477316262
ATOM    459  O4'  DG A  15     185.837-166.878 238.667  1.00  0.00           O  
REMARK-SIMTK-COORDS   185.837095202  -166.878096387   238.666853991
ATOM    460  N2   DG A  15     184.168-166.975 244.233  1.00  0.00           N  
REMARK-SIMTK-COORDS   184.168288931  -166.974582580   244.233267742
ATOM    461  O6   DG A  15     184.348-171.444 243.241  1.00  0.00           O  
REMARK-SIMTK-COORDS   184.348308275  -171.443531468   243.241178095
ATOM    462  C6   DG A  15     184.658-170.311 242.870  1.00  0.00           C  
REMARK-SIMTK-COORDS   184.658262112  -170.310891783   242.870405980
ATOM    463  C5   DG A  15     185.364-169.915 241.713  1.00  0.00           C  
REMARK-SIMTK-COORDS   185.363718655  -169.915020243   241.713077249
ATOM    464  N7   DG A  15     185.901-170.683 240.677  1.00  0.00           N  
REMARK-SIMTK-COORDS   185.900751336  -170.683263459   240.676625484
ATOM    465  C8   DG A  15     186.437-169.800 239.874  1.00  0.00           C  
REMARK-SIMTK-COORDS   186.437079457  -169.800214843   239.874010826
ATOM    466  N9   DG A  15     186.301-168.496 240.299  1.00  0.00           N  
REMARK-SIMTK-COORDS   186.301043389  -168.495875717   240.299407855
ATOM    467  C4   DG A  15     185.606-168.572 241.486  1.00  0.00           C  
REMARK-SIMTK-COORDS   185.606073291  -168.572008803   241.486034299
ATOM    468  N3   DG A  15     185.250-167.515 242.262  1.00  0.00           N  
REMARK-SIMTK-COORDS   185.250058190  -167.515006563   242.261967616
ATOM    469  C2   DG A  15     184.593-167.889 243.356  1.00  0.00           C  
REMARK-SIMTK-COORDS   184.592550062  -167.889274608   243.356278583
ATOM    470  N1   DG A  15     184.298-169.203 243.658  1.00  0.00           N  
REMARK-SIMTK-COORDS   184.297913285  -169.202669931   243.657554029
ATOM    471  H1'  DG A  15     186.791-166.455 240.413  1.00  0.00           H  
REMARK-SIMTK-COORDS   186.790951025  -166.455282429   240.412538506
ATOM    472 1H2'  DG A  15     188.952-167.039 239.630  1.00  0.00           H  
REMARK-SIMTK-COORDS   188.952222855  -167.039398514   239.629689558
ATOM    473 2H2'  DG A  15     188.355-168.401 238.691  1.00  0.00           H  
REMARK-SIMTK-COORDS   188.355386636  -168.400517093   238.690696086
ATOM    474  H3'  DG A  15     188.646-166.764 236.958  1.00  0.00           H  
REMARK-SIMTK-COORDS   188.645766403  -166.763910452   236.958338070
ATOM    475  H4'  DG A  15     186.200-165.753 236.884  1.00  0.00           H  
REMARK-SIMTK-COORDS   186.200038554  -165.752613556   236.883672980
ATOM    476 1H5'  DG A  15     185.168-168.118 236.604  1.00  0.00           H  
REMARK-SIMTK-COORDS   185.167990297  -168.117697587   236.604225452
ATOM    477 2H5'  DG A  15     186.378-167.527 235.444  1.00  0.00           H  
REMARK-SIMTK-COORDS   186.377680845  -167.526916128   235.443865145
ATOM    478  H21  DG A  15     184.356-165.975 244.067  1.00  0.00           H  
REMARK-SIMTK-COORDS   184.355824775  -165.975186230   244.067417682
ATOM    479  H22  DG A  15     183.653-167.269 245.076  1.00  0.00           H  
REMARK-SIMTK-COORDS   183.653232209  -167.268816716   245.076305610
ATOM    480  H8   DG A  15     186.946-170.072 238.949  1.00  0.00           H  
REMARK-SIMTK-COORDS   186.946489720  -170.072197287   238.949376988
ATOM    481  H1   DG A  15     183.773-169.386 244.525  1.00  0.00           H  
REMARK-SIMTK-COORDS   183.773129303  -169.385645993   244.525492122
ATOM    482  P    DG A  16     189.797-164.868 238.809  1.00  0.00           P  
REMARK-SIMTK-COORDS   189.797089484  -164.868146120   238.809271794
ATOM    483  OP1  DG A  16     190.675-166.062 238.743  1.00  0.00           O  
REMARK-SIMTK-COORDS   190.674729314  -166.062257567   238.743277992
ATOM    484  OP2  DG A  16     190.435-163.577 238.483  1.00  0.00           O  
REMARK-SIMTK-COORDS   190.434627396  -163.577351604   238.482773820
ATOM    485  O5'  DG A  16     189.113-164.792 240.248  1.00  0.00           O  
REMARK-SIMTK-COORDS   189.113489707  -164.791874207   240.247928785
ATOM    486  O3'  DG A  16     189.192-161.954 243.378  1.00  0.00           O  
REMARK-SIMTK-COORDS   189.191852988  -161.954303477   243.378390181
ATOM    487  C1'  DG A  16     188.496-164.862 243.526  1.00  0.00           C  
REMARK-SIMTK-COORDS   188.496144897  -164.862135903   243.526098805
ATOM    488  C2'  DG A  16     189.790-164.250 243.008  1.00  0.00           C  
REMARK-SIMTK-COORDS   189.790390050  -164.249554982   243.007689605
ATOM    489  C3'  DG A  16     189.300-162.960 242.373  1.00  0.00           C  
REMARK-SIMTK-COORDS   189.299704152  -162.959621334   242.372856923
ATOM    490  C4'  DG A  16     187.938-163.356 241.804  1.00  0.00           C  
REMARK-SIMTK-COORDS   187.937593990  -163.356453053   241.804412121
ATOM    491  C5'  DG A  16     187.939-163.959 240.419  1.00  0.00           C  
REMARK-SIMTK-COORDS   187.938565315  -163.958823747   240.419406488
ATOM    492  O4'  DG A  16     187.431-164.353 242.748  1.00  0.00           O  
REMARK-SIMTK-COORDS   187.431007622  -164.352780202   242.748232265
ATOM    493  N2   DG A  16     186.208-167.630 247.389  1.00  0.00           N  
REMARK-SIMTK-COORDS   186.208240501  -167.630459463   247.389443876
ATOM    494  O6   DG A  16     187.656-170.775 244.389  1.00  0.00           O  
REMARK-SIMTK-COORDS   187.656240649  -170.774798838   244.388680896
ATOM    495  C6   DG A  16     187.590-169.571 244.641  1.00  0.00           C  
REMARK-SIMTK-COORDS   187.590131663  -169.571403856   244.641437930
ATOM    496  C5   DG A  16     188.073-168.477 243.892  1.00  0.00           C  
REMARK-SIMTK-COORDS   188.073335835  -168.476573617   243.892002493
ATOM    497  N7   DG A  16     188.752-168.448 242.671  1.00  0.00           N  
REMARK-SIMTK-COORDS   188.751686919  -168.448180872   242.670582148
ATOM    498  C8   DG A  16     188.950-167.174 242.449  1.00  0.00           C  
REMARK-SIMTK-COORDS   188.949620359  -167.174137568   242.448660963
ATOM    499  N9   DG A  16     188.456-166.347 243.435  1.00  0.00           N  
REMARK-SIMTK-COORDS   188.455723584  -166.346847158   243.434777362
ATOM    500  C4   DG A  16     187.889-167.190 244.365  1.00  0.00           C  
REMARK-SIMTK-COORDS   187.888643464  -167.189611830   244.364847169
ATOM    501  N3   DG A  16     187.281-166.801 245.516  1.00  0.00           N  
REMARK-SIMTK-COORDS   187.280502686  -166.800701526   245.515927778
ATOM    502  C2   DG A  16     186.833-167.833 246.225  1.00  0.00           C  
REMARK-SIMTK-COORDS   186.832675774  -167.833114942   246.225493557
ATOM    503  N1   DG A  16     186.963-169.147 245.827  1.00  0.00           N  
REMARK-SIMTK-COORDS   186.963223430  -169.147037415   245.826557414
ATOM    504  H1'  DG A  16     188.319-164.580 244.564  1.00  0.00           H  
REMARK-SIMTK-COORDS   188.318744129  -164.579580151   244.563862369
ATOM    505 1H2'  DG A  16     190.504-164.053 243.808  1.00  0.00           H  
REMARK-SIMTK-COORDS   190.504142347  -164.052642115   243.807878946
ATOM    506 2H2'  DG A  16     190.286-164.889 242.277  1.00  0.00           H  
REMARK-SIMTK-COORDS   190.285971879  -164.888548882   242.276791906
ATOM    507  H3'  DG A  16     189.968-162.612 241.585  1.00  0.00           H  
REMARK-SIMTK-COORDS   189.967909576  -162.611751304   241.584769393
ATOM    508  H4'  DG A  16     187.332-162.451 241.773  1.00  0.00           H  
REMARK-SIMTK-COORDS   187.331849812  -162.451100769   241.772549393
ATOM    509 1H5'  DG A  16     187.040-164.562 240.290  1.00  0.00           H  
REMARK-SIMTK-COORDS   187.039529713  -164.561559665   240.290203546
ATOM    510 2H5'  DG A  16     187.944-163.159 239.680  1.00  0.00           H  
REMARK-SIMTK-COORDS   187.944425481  -163.158644022   239.680448393
ATOM    511  H21  DG A  16     186.078-166.672 247.745  1.00  0.00           H  
REMARK-SIMTK-COORDS   186.077836285  -166.672202779   247.744701342
ATOM    512  H22  DG A  16     185.857-168.433 247.932  1.00  0.00           H  
REMARK-SIMTK-COORDS   185.856891357  -168.433144899   247.932417053
ATOM    513  H8   DG A  16     189.460-166.800 241.561  1.00  0.00           H  
REMARK-SIMTK-COORDS   189.460008485  -166.799593053   241.561169347
ATOM    514  H1   DG A  16     186.571-169.873 246.444  1.00  0.00           H  
REMARK-SIMTK-COORDS   186.570842110  -169.873059984   246.443909119
ATOM    515  P    DA A  17     190.669-161.725 244.054  1.00  0.00           P  
REMARK-SIMTK-COORDS   190.669484721  -161.725373547   244.054000637
ATOM    516  OP1  DA A  17     191.849-162.439 243.509  1.00  0.00           O  
REMARK-SIMTK-COORDS   191.849034566  -162.439309965   243.509451323
ATOM    517  OP2  DA A  17     190.884-160.313 244.429  1.00  0.00           O  
REMARK-SIMTK-COORDS   190.884188309  -160.313131928   244.428596391
ATOM    518  O5'  DA A  17     190.085-162.537 245.295  1.00  0.00           O  
REMARK-SIMTK-COORDS   190.085139609  -162.537166518   245.295060652
ATOM    519  O3'  DA A  17     189.534-161.635 249.387  1.00  0.00           O  
REMARK-SIMTK-COORDS   189.533639206  -161.634520345   249.386926631
ATOM    520  C1'  DA A  17     189.720-164.325 248.089  1.00  0.00           C  
REMARK-SIMTK-COORDS   189.720204459  -164.325292071   248.089380130
ATOM    521  C2'  DA A  17     190.747-163.202 248.033  1.00  0.00           C  
REMARK-SIMTK-COORDS   190.746682806  -163.202218490   248.032618044
ATOM    522  C3'  DA A  17     189.865-161.965 248.040  1.00  0.00           C  
REMARK-SIMTK-COORDS   189.864543871  -161.965240060   248.040445078
ATOM    523  C4'  DA A  17     188.644-162.412 247.238  1.00  0.00           C  
REMARK-SIMTK-COORDS   188.643996733  -162.412010584   247.238142278
ATOM    524  C5'  DA A  17     188.732-162.258 245.738  1.00  0.00           C  
REMARK-SIMTK-COORDS   188.731900840  -162.257693617   245.738196898
ATOM    525  O4'  DA A  17     188.507-163.835 247.556  1.00  0.00           O  
REMARK-SIMTK-COORDS   188.506734792  -163.834775532   247.555816739
ATOM    526  N6   DA A  17     190.740-169.862 245.891  1.00  0.00           N  
REMARK-SIMTK-COORDS   190.740333503  -169.862386285   245.891313389
ATOM    527  C6   DA A  17     190.278-168.991 246.803  1.00  0.00           C  
REMARK-SIMTK-COORDS   190.277662008  -168.990964938   246.803031504
ATOM    528  C5   DA A  17     190.397-167.594 246.663  1.00  0.00           C  
REMARK-SIMTK-COORDS   190.396780915  -167.593859941   246.663091107
ATOM    529  N7   DA A  17     190.943-166.799 245.671  1.00  0.00           N  
REMARK-SIMTK-COORDS   190.942724640  -166.799243840   245.670663930
ATOM    530  C8   DA A  17     190.753-165.588 246.102  1.00  0.00           C  
REMARK-SIMTK-COORDS   190.753338425  -165.588185086   246.101924359
ATOM    531  N9   DA A  17     190.106-165.531 247.307  1.00  0.00           N  
REMARK-SIMTK-COORDS   190.105795758  -165.530693985   247.306869697
ATOM    532  C4   DA A  17     189.873-166.834 247.668  1.00  0.00           C  
REMARK-SIMTK-COORDS   189.873245299  -166.834224891   247.668411478
ATOM    533  N3   DA A  17     189.262-167.265 248.787  1.00  0.00           N  
REMARK-SIMTK-COORDS   189.261955858  -167.265269968   248.787385276
ATOM    534  C2   DA A  17     189.218-168.581 248.804  1.00  0.00           C  
REMARK-SIMTK-COORDS   189.218005565  -168.581130053   248.804285259
ATOM    535  N1   DA A  17     189.671-169.452 247.907  1.00  0.00           N  
REMARK-SIMTK-COORDS   189.670907003  -169.452483914   247.907384074
ATOM    536  H1'  DA A  17     189.535-164.633 249.118  1.00  0.00           H  
REMARK-SIMTK-COORDS   189.534535663  -164.632678424   249.118456283
ATOM    537 1H2'  DA A  17     191.422-163.214 248.889  1.00  0.00           H  
REMARK-SIMTK-COORDS   191.421716016  -163.214079471   248.888862450
ATOM    538 2H2'  DA A  17     191.360-163.247 247.132  1.00  0.00           H  
REMARK-SIMTK-COORDS   191.359750424  -163.246881035   247.132075234
ATOM    539  H3'  DA A  17     190.353-161.111 247.569  1.00  0.00           H  
REMARK-SIMTK-COORDS   190.352805702  -161.111429010   247.568736403
ATOM    540  H4'  DA A  17     187.800-161.816 247.584  1.00  0.00           H  
REMARK-SIMTK-COORDS   187.800110665  -161.815558411   247.584093301
ATOM    541 1H5'  DA A  17     188.040-162.954 245.266  1.00  0.00           H  
REMARK-SIMTK-COORDS   188.039837465  -162.953702067   245.265526269
ATOM    542 2H5'  DA A  17     188.460-161.239 245.467  1.00  0.00           H  
REMARK-SIMTK-COORDS   188.459732759  -161.239229238   245.466762109
ATOM    543  H61  DA A  17     190.627-170.874 246.043  1.00  0.00           H  
REMARK-SIMTK-COORDS   190.627297333  -170.874488634   246.043499659
ATOM    544  H62  DA A  17     191.208-169.517 245.041  1.00  0.00           H  
REMARK-SIMTK-COORDS   191.207631000  -169.517094156   245.041489646
ATOM    545  H8   DA A  17     191.077-164.701 245.556  1.00  0.00           H  
REMARK-SIMTK-COORDS   191.077286014  -164.701430832   245.555599499
ATOM    546  H2   DA A  17     188.742-169.019 249.679  1.00  0.00           H  
REMARK-SIMTK-COORDS   188.741500321  -169.018799455   249.679301400
ATOM    547  P    DA A  18     190.842-161.334 250.368  1.00  0.00           P  
REMARK-SIMTK-COORDS   190.842364509  -161.333744109   250.367938416
ATOM    548  OP1  DA A  18     192.137-161.313 249.646  1.00  0.00           O  
REMARK-SIMTK-COORDS   192.136837412  -161.312882623   249.645801516
ATOM    549  OP2  DA A  18     190.659-160.291 251.397  1.00  0.00           O  
REMARK-SIMTK-COORDS   190.658944018  -160.290810339   251.397254731
ATOM    550  O5'  DA A  18     190.614-162.777 251.005  1.00  0.00           O  
REMARK-SIMTK-COORDS   190.614425690  -162.776781618   251.005420684
ATOM    551  O3'  DA A  18     190.121-164.187 254.959  1.00  0.00           O  
REMARK-SIMTK-COORDS   190.120943545  -164.186997684   254.958907249
ATOM    552  C1'  DA A  18     190.996-165.716 252.539  1.00  0.00           C  
REMARK-SIMTK-COORDS   190.995626521  -165.716318711   252.539239320
ATOM    553  C2'  DA A  18     191.640-164.465 253.120  1.00  0.00           C  
REMARK-SIMTK-COORDS   191.639508068  -164.464998405   253.120434679
ATOM    554  C3'  DA A  18     190.436-163.707 253.654  1.00  0.00           C  
REMARK-SIMTK-COORDS   190.435643684  -163.707174129   253.654062746
ATOM    555  C4'  DA A  18     189.345-164.040 252.637  1.00  0.00           C  
REMARK-SIMTK-COORDS   189.345475472  -164.039752326   252.637227454
ATOM    556  C5'  DA A  18     189.275-163.157 251.414  1.00  0.00           C  
REMARK-SIMTK-COORDS   189.274805585  -163.156573178   251.413962413
ATOM    557  O4'  DA A  18     189.656-165.406 252.212  1.00  0.00           O  
REMARK-SIMTK-COORDS   189.656131295  -165.405952934   252.211778444
ATOM    558  N6   DA A  18     193.436-168.908 248.024  1.00  0.00           N  
REMARK-SIMTK-COORDS   193.436203872  -168.907985127   248.023885437
ATOM    559  C6   DA A  18     192.805-168.769 249.202  1.00  0.00           C  
REMARK-SIMTK-COORDS   192.805318697  -168.769224151   249.201764585
ATOM    560  C5   DA A  18     192.498-167.516 249.768  1.00  0.00           C  
REMARK-SIMTK-COORDS   192.497841341  -167.515997033   249.767939882
ATOM    561  N7   DA A  18     192.712-166.219 249.335  1.00  0.00           N  
REMARK-SIMTK-COORDS   192.712312864  -166.219377302   249.335319680
ATOM    562  C8   DA A  18     192.207-165.487 250.283  1.00  0.00           C  
REMARK-SIMTK-COORDS   192.207066098  -165.487375005   250.282639238
ATOM    563  N9   DA A  18     191.661-166.215 251.305  1.00  0.00           N  
REMARK-SIMTK-COORDS   191.660656314  -166.215455787   251.305304737
ATOM    564  C4   DA A  18     191.849-167.533 250.968  1.00  0.00           C  
REMARK-SIMTK-COORDS   191.848628890  -167.532593144   250.967961450
ATOM    565  N3   DA A  18     191.474-168.611 251.682  1.00  0.00           N  
REMARK-SIMTK-COORDS   191.474173827  -168.610508585   251.681725211
ATOM    566  C2   DA A  18     191.820-169.715 251.054  1.00  0.00           C  
REMARK-SIMTK-COORDS   191.820451169  -169.715023575   251.054155581
ATOM    567  N1   DA A  18     192.443-169.864 249.888  1.00  0.00           N  
REMARK-SIMTK-COORDS   192.443082845  -169.863790476   249.888390937
ATOM    568  H1'  DA A  18     190.984-166.525 253.270  1.00  0.00           H  
REMARK-SIMTK-COORDS   190.983896821  -166.524680806   253.270245570
ATOM    569 1H2'  DA A  18     192.349-164.695 253.916  1.00  0.00           H  
REMARK-SIMTK-COORDS   192.348575948  -164.695195468   253.916171478
ATOM    570 2H2'  DA A  18     192.171-163.885 252.366  1.00  0.00           H  
REMARK-SIMTK-COORDS   192.171424437  -163.884646732   252.366060163
ATOM    571  H3'  DA A  18     190.616-162.632 253.699  1.00  0.00           H  
REMARK-SIMTK-COORDS   190.615600151  -162.632215318   253.698573707
ATOM    572  H4'  DA A  18     188.391-163.963 253.157  1.00  0.00           H  
REMARK-SIMTK-COORDS   188.391002369  -163.962875781   253.157469795
ATOM    573 1H5'  DA A  18     188.786-163.701 250.607  1.00  0.00           H  
REMARK-SIMTK-COORDS   188.785550567  -163.701009371   250.607106937
ATOM    574 2H5'  DA A  18     188.696-162.265 251.649  1.00  0.00           H  
REMARK-SIMTK-COORDS   188.696203694  -162.265029978   251.649318681
ATOM    575  H61  DA A  18     193.637-169.848 247.656  1.00  0.00           H  
REMARK-SIMTK-COORDS   193.637157060  -169.848392020   247.655725567
ATOM    576  H62  DA A  18     193.718-168.074 247.491  1.00  0.00           H  
REMARK-SIMTK-COORDS   193.718218803  -168.073695922   247.490759652
ATOM    577  H8   DA A  18     192.215-164.397 250.265  1.00  0.00           H  
REMARK-SIMTK-COORDS   192.215315290  -164.396802226   250.264501850
ATOM    578  H2   DA A  18     191.559-170.640 251.564  1.00  0.00           H  
REMARK-SIMTK-COORDS   191.558656823  -170.640327506   251.563607596
ATOM    579  P    DT A  19     191.362-164.038 256.107  1.00  0.00           P  
REMARK-SIMTK-COORDS   191.361824623  -164.037831885   256.106879931
ATOM    580  OP1  DT A  19     192.533-163.288 255.591  1.00  0.00           O  
REMARK-SIMTK-COORDS   192.533160800  -163.288238124   255.590813313
ATOM    581  OP2  DT A  19     190.963-163.737 257.496  1.00  0.00           O  
REMARK-SIMTK-COORDS   190.963418664  -163.737264325   257.496476215
ATOM    582  O5'  DT A  19     191.618-165.603 255.939  1.00  0.00           O  
REMARK-SIMTK-COORDS   191.617622268  -165.603058239   255.938698402
ATOM    583  O3'  DT A  19     191.871-168.837 258.647  1.00  0.00           O  
REMARK-SIMTK-COORDS   191.870572537  -168.836658539   258.646703804
ATOM    584  C1'  DT A  19     192.962-168.655 255.865  1.00  0.00           C  
REMARK-SIMTK-COORDS   192.961623840  -168.655084549   255.865137710
ATOM    585  C2'  DT A  19     193.255-167.722 257.033  1.00  0.00           C  
REMARK-SIMTK-COORDS   193.255144898  -167.721723324   257.032931875
ATOM    586  C3'  DT A  19     191.927-167.712 257.772  1.00  0.00           C  
REMARK-SIMTK-COORDS   191.926843541  -167.712151044   257.771805257
ATOM    587  C4'  DT A  19     190.906-167.809 256.639  1.00  0.00           C  
REMARK-SIMTK-COORDS   190.905987460  -167.809453663   256.639433825
ATOM    588  C5'  DT A  19     190.485-166.506 256.002  1.00  0.00           C  
REMARK-SIMTK-COORDS   190.484503355  -166.506307321   256.002106779
ATOM    589  O4'  DT A  19     191.568-168.633 255.627  1.00  0.00           O  
REMARK-SIMTK-COORDS   191.568446995  -168.632886643   255.627096682
ATOM    590  O4   DT A  19     195.514-167.347 251.152  1.00  0.00           O  
REMARK-SIMTK-COORDS   195.514076272  -167.346518731   251.152495448
ATOM    591  C4   DT A  19     194.935-167.588 252.218  1.00  0.00           C  
REMARK-SIMTK-COORDS   194.934822258  -167.588343986   252.218346439
ATOM    592  N3   DT A  19     194.748-168.883 252.642  1.00  0.00           N  
REMARK-SIMTK-COORDS   194.748060771  -168.882797948   252.642401962
ATOM    593  C2   DT A  19     194.125-169.288 253.805  1.00  0.00           C  
REMARK-SIMTK-COORDS   194.124700237  -169.287774538   253.805192401
ATOM    594  O2   DT A  19     194.007-170.464 254.099  1.00  0.00           O  
REMARK-SIMTK-COORDS   194.007096978  -170.464255005   254.099485088
ATOM    595  N1   DT A  19     193.645-168.269 254.602  1.00  0.00           N  
REMARK-SIMTK-COORDS   193.644518696  -168.268826772   254.602056340
ATOM    596  C6   DT A  19     193.784-166.947 254.256  1.00  0.00           C  
REMARK-SIMTK-COORDS   193.784425478  -166.947296814   254.256419737
ATOM    597  C5   DT A  19     194.405-166.589 253.116  1.00  0.00           C  
REMARK-SIMTK-COORDS   194.405232887  -166.589289196   253.116265491
ATOM    598  C7   DT A  19     194.579-165.163 252.690  1.00  0.00           C  
REMARK-SIMTK-COORDS   194.578832488  -165.162827607   252.690030209
ATOM    599  H1'  DT A  19     193.245-169.680 256.105  1.00  0.00           H  
REMARK-SIMTK-COORDS   193.244969175  -169.680396751   256.105352843
ATOM    600 1H2'  DT A  19     194.061-168.092 257.667  1.00  0.00           H  
REMARK-SIMTK-COORDS   194.060775769  -168.091713298   257.667350758
ATOM    601 2H2'  DT A  19     193.532-166.721 256.702  1.00  0.00           H  
REMARK-SIMTK-COORDS   193.532417197  -166.721098555   256.702011726
ATOM    602  H3'  DT A  19     191.787-166.799 258.349  1.00  0.00           H  
REMARK-SIMTK-COORDS   191.787389057  -166.798616310   258.349408699
ATOM    603  H4'  DT A  19     190.015-168.279 257.055  1.00  0.00           H  
REMARK-SIMTK-COORDS   190.014970188  -168.279130744   257.055310803
ATOM    604 1H5'  DT A  19     190.114-166.703 254.997  1.00  0.00           H  
REMARK-SIMTK-COORDS   190.114133797  -166.703049875   254.997061627
ATOM    605 2H5'  DT A  19     189.690-166.058 256.597  1.00  0.00           H  
REMARK-SIMTK-COORDS   189.690195206  -166.057888711   256.597250723
ATOM    606  H3   DT A  19     195.112-169.626 252.029  1.00  0.00           H  
REMARK-SIMTK-COORDS   195.112198156  -169.626071345   252.029264438
ATOM    607  H6   DT A  19     193.385-166.175 254.916  1.00  0.00           H  
REMARK-SIMTK-COORDS   193.385337015  -166.175296085   254.915548157
ATOM    608  H71  DT A  19     195.013-165.130 251.690  1.00  0.00           H  
REMARK-SIMTK-COORDS   195.013092977  -165.130496330   251.690051451
ATOM    609  H72  DT A  19     193.609-164.665 252.681  1.00  0.00           H  
REMARK-SIMTK-COORDS   193.609472939  -164.664622920   252.680588051
ATOM    610  H73  DT A  19     195.241-164.652 253.389  1.00  0.00           H  
REMARK-SIMTK-COORDS   195.241353075  -164.652068342   253.389235075
ATOM    611  P    DC A  20     193.184-168.776 259.768  1.00  0.00           P  
REMARK-SIMTK-COORDS   193.183877649  -168.775570235   259.768081567
ATOM    612  OP1  DC A  20     194.053-167.574 259.753  1.00  0.00           O  
REMARK-SIMTK-COORDS   194.052712255  -167.573594499   259.752533016
ATOM    613  OP2  DC A  20     192.826-169.297 261.102  1.00  0.00           O  
REMARK-SIMTK-COORDS   192.825997120  -169.297180007   261.101564140
ATOM    614  O5'  DC A  20     193.856-169.927 258.894  1.00  0.00           O  
REMARK-SIMTK-COORDS   193.856375302  -169.926976226   258.893541603
ATOM    615  O3'  DC A  20     195.218-173.835 259.749  1.00  0.00           O  
REMARK-SIMTK-COORDS   195.218201433  -173.835418970   259.748754973
ATOM    616  C1'  DC A  20     195.995-172.055 257.470  1.00  0.00           C  
REMARK-SIMTK-COORDS   195.995465453  -172.055480612   257.470124444
ATOM    617  C2'  DC A  20     196.103-171.748 258.958  1.00  0.00           C  
REMARK-SIMTK-COORDS   196.103178264  -171.747958339   258.958361322
ATOM    618  C3'  DC A  20     194.888-172.467 259.520  1.00  0.00           C  
REMARK-SIMTK-COORDS   194.888224577  -172.467456486   259.519691843
ATOM    619  C4'  DC A  20     193.852-172.300 258.410  1.00  0.00           C  
REMARK-SIMTK-COORDS   193.851541042  -172.300305707   258.410048267
ATOM    620  C5'  DC A  20     193.032-171.032 258.442  1.00  0.00           C  
REMARK-SIMTK-COORDS   193.032292362  -171.032091580   258.441884252
ATOM    621  O4'  DC A  20     194.638-172.318 257.176  1.00  0.00           O  
REMARK-SIMTK-COORDS   194.638027451  -172.318400661   257.176294360
ATOM    622  N4   DC A  20     197.725-168.043 254.091  1.00  0.00           N  
REMARK-SIMTK-COORDS   197.724922253  -168.042918668   254.091289464
ATOM    623  C4   DC A  20     197.299-168.981 254.920  1.00  0.00           C  
REMARK-SIMTK-COORDS   197.298651336  -168.981336176   254.920177084
ATOM    624  N3   DC A  20     197.550-170.261 254.615  1.00  0.00           N  
REMARK-SIMTK-COORDS   197.550216929  -170.260700833   254.615493926
ATOM    625  C2   DC A  20     197.133-171.264 255.428  1.00  0.00           C  
REMARK-SIMTK-COORDS   197.133111840  -171.264140181   255.427975816
ATOM    626  O2   DC A  20     197.351-172.454 255.174  1.00  0.00           O  
REMARK-SIMTK-COORDS   197.350807669  -172.454415063   255.173749087
ATOM    627  N1   DC A  20     196.443-170.940 256.593  1.00  0.00           N  
REMARK-SIMTK-COORDS   196.442722455  -170.940474868   256.593464667
ATOM    628  C6   DC A  20     196.185-169.646 256.912  1.00  0.00           C  
REMARK-SIMTK-COORDS   196.185073239  -169.646311620   256.912289651
ATOM    629  C5   DC A  20     196.595-168.623 256.114  1.00  0.00           C  
REMARK-SIMTK-COORDS   196.594807465  -168.623040919   256.114069170
ATOM    630  H1'  DC A  20     196.574-172.943 257.212  1.00  0.00           H  
REMARK-SIMTK-COORDS   196.573555884  -172.943270279   257.212372702
ATOM    631 1H2'  DC A  20     197.027-172.129 259.394  1.00  0.00           H  
REMARK-SIMTK-COORDS   197.027451820  -172.129128445   259.394069645
ATOM    632 2H2'  DC A  20     196.061-170.678 259.163  1.00  0.00           H  
REMARK-SIMTK-COORDS   196.061395504  -170.678024341   259.163164743
ATOM    633  H3'  DC A  20     194.542-172.018 260.451  1.00  0.00           H  
REMARK-SIMTK-COORDS   194.541907157  -172.018423870   260.450695041
ATOM    634  H4'  DC A  20     193.163-173.143 258.489  1.00  0.00           H  
REMARK-SIMTK-COORDS   193.163461214  -173.142623883   258.489182586
ATOM    635 1H5'  DC A  20     192.655-170.824 257.441  1.00  0.00           H  
REMARK-SIMTK-COORDS   192.654732781  -170.824121951   257.441123343
ATOM    636 2H5'  DC A  20     192.191-171.166 259.122  1.00  0.00           H  
REMARK-SIMTK-COORDS   192.191099030  -171.166044781   259.122052111
ATOM    637  H41  DC A  20     197.545-167.050 254.300  1.00  0.00           H  
REMARK-SIMTK-COORDS   197.545207019  -167.049690638   254.300194979
ATOM    638  H42  DC A  20     198.235-168.304 253.235  1.00  0.00           H  
REMARK-SIMTK-COORDS   198.234724361  -168.303689652   253.235281692
ATOM    639  H6   DC A  20     195.637-169.420 257.827  1.00  0.00           H  
REMARK-SIMTK-COORDS   195.637056668  -169.420151902   257.826827031
ATOM    640  H5   DC A  20     196.399-167.582 256.370  1.00  0.00           H  
REMARK-SIMTK-COORDS   196.398840792  -167.582229790   256.369854739
ATOM    641  P    DG A  21     196.636-174.356 260.766  1.00  0.00           P  
REMARK-SIMTK-COORDS   196.636327165  -174.356434150   260.766145069
ATOM    642  OP1  DG A  21     197.097-173.116 261.436  1.00  0.00           O  
REMARK-SIMTK-COORDS   197.097320637  -173.115813807   261.436111625
ATOM    643  OP2  DG A  21     196.579-175.565 261.611  1.00  0.00           O  
REMARK-SIMTK-COORDS   196.578776960  -175.565449152   261.611234828
ATOM    644  O5'  DG A  21     197.538-174.631 259.480  1.00  0.00           O  
REMARK-SIMTK-COORDS   197.538462611  -174.630715815   259.480150821
ATOM    645  O3'  DG A  21     200.090-177.792 258.315  1.00  0.00           O  
REMARK-SIMTK-COORDS   200.089531451  -177.791850126   258.315241107
ATOM    646  C1'  DG A  21     200.077-174.962 257.340  1.00  0.00           C  
REMARK-SIMTK-COORDS   200.076724616  -174.961639157   257.340018644
ATOM    647  C2'  DG A  21     200.226-175.440 258.778  1.00  0.00           C  
REMARK-SIMTK-COORDS   200.225603029  -175.440021656   258.778093539
ATOM    648  C3'  DG A  21     199.343-176.676 258.795  1.00  0.00           C  
REMARK-SIMTK-COORDS   199.342535466  -176.675989751   258.795080270
ATOM    649  C4'  DG A  21     198.204-176.294 257.850  1.00  0.00           C  
REMARK-SIMTK-COORDS   198.203704704  -176.293889960   257.850086490
ATOM    650  C5'  DG A  21     197.047-175.541 258.464  1.00  0.00           C  
REMARK-SIMTK-COORDS   197.046936298  -175.541300259   258.463753824
ATOM    651  O4'  DG A  21     198.840-175.439 256.848  1.00  0.00           O  
REMARK-SIMTK-COORDS   198.840072518  -175.438841703   256.848077266
ATOM    652  N2   DG A  21     202.484-172.773 253.188  1.00  0.00           N  
REMARK-SIMTK-COORDS   202.483718576  -172.773218237   253.187820316
ATOM    653  O6   DG A  21     200.822-169.238 255.581  1.00  0.00           O  
REMARK-SIMTK-COORDS   200.822122118  -169.237948458   255.581377877
ATOM    654  C6   DG A  21     200.924-170.464 255.525  1.00  0.00           C  
REMARK-SIMTK-COORDS   200.923986269  -170.463862099   255.525026845
ATOM    655  C5   DG A  21     200.437-171.440 256.422  1.00  0.00           C  
REMARK-SIMTK-COORDS   200.437483829  -171.439670922   256.422192113
ATOM    656  N7   DG A  21     199.714-171.294 257.609  1.00  0.00           N  
REMARK-SIMTK-COORDS   199.713549833  -171.293817460   257.608564877
ATOM    657  C8   DG A  21     199.530-172.522 258.020  1.00  0.00           C  
REMARK-SIMTK-COORDS   199.530102848  -172.522174146   258.019782650
ATOM    658  N9   DG A  21     200.082-173.481 257.196  1.00  0.00           N  
REMARK-SIMTK-COORDS   200.081633991  -173.480537497   257.196300965
ATOM    659  C4   DG A  21     200.665-172.780 256.164  1.00  0.00           C  
REMARK-SIMTK-COORDS   200.665387504  -172.779655108   256.164381533
ATOM    660  N3   DG A  21     201.334-173.328 255.116  1.00  0.00           N  
REMARK-SIMTK-COORDS   201.333931867  -173.327813023   255.116219172
ATOM    661  C2   DG A  21     201.799-172.408 254.276  1.00  0.00           C  
REMARK-SIMTK-COORDS   201.799048142  -172.407522670   254.275598855
ATOM    662  N1   DG A  21     201.610-171.052 254.448  1.00  0.00           N  
REMARK-SIMTK-COORDS   201.610234044  -171.052041586   254.447660667
ATOM    663  H1'  DG A  21     200.868-175.368 256.710  1.00  0.00           H  
REMARK-SIMTK-COORDS   200.867831775  -175.367822625   256.709600962
ATOM    664 1H2'  DG A  21     201.258-175.685 259.027  1.00  0.00           H  
REMARK-SIMTK-COORDS   201.258150416  -175.685469176   259.027335206
ATOM    665 2H2'  DG A  21     199.883-174.697 259.498  1.00  0.00           H  
REMARK-SIMTK-COORDS   199.882740776  -174.696929809   259.498083803
ATOM    666  H3'  DG A  21     198.966-176.896 259.794  1.00  0.00           H  
REMARK-SIMTK-COORDS   198.966474707  -176.896133929   259.794434484
ATOM    667  H4'  DG A  21     197.813-177.222 257.434  1.00  0.00           H  
REMARK-SIMTK-COORDS   197.812801547  -177.222052925   257.433778633
ATOM    668 1H5'  DG A  21     196.532-174.978 257.685  1.00  0.00           H  
REMARK-SIMTK-COORDS   196.532178661  -174.978453957   257.684987097
ATOM    669 2H5'  DG A  21     196.354-176.252 258.912  1.00  0.00           H  
REMARK-SIMTK-COORDS   196.353828452  -176.252282204   258.911511781
ATOM    670  H21  DG A  21     202.660-173.771 253.000  1.00  0.00           H  
REMARK-SIMTK-COORDS   202.659692130  -173.770917858   253.000476317
ATOM    671  H22  DG A  21     202.836-172.057 252.536  1.00  0.00           H  
REMARK-SIMTK-COORDS   202.836232377  -172.056908615   252.535743215
ATOM    672  H8   DG A  21     198.988-172.766 258.933  1.00  0.00           H  
REMARK-SIMTK-COORDS   198.987956236  -172.766381920   258.933489722
ATOM    673  H1   DG A  21     202.001-170.422 253.732  1.00  0.00           H  
REMARK-SIMTK-COORDS   202.001477048  -170.422378417   253.731666110
ATOM    674  P    DA A  22     201.501-178.003 259.354  1.00  0.00           P  
REMARK-SIMTK-COORDS   201.500524898  -178.002567178   259.353917796
ATOM    675  OP1  DA A  22     201.654-177.157 260.562  1.00  0.00           O  
REMARK-SIMTK-COORDS   201.654037967  -177.156968309   260.561797463
ATOM    676  OP2  DA A  22     201.851-179.428 259.513  1.00  0.00           O  
REMARK-SIMTK-COORDS   201.851116320  -179.428215734   259.513472962
ATOM    677  O5'  DA A  22     202.333-177.366 258.152  1.00  0.00           O  
REMARK-SIMTK-COORDS   202.332610026  -177.366342437   258.152439781
ATOM    678  O3'  DA A  22     205.554-178.726 255.778  1.00  0.00           O  
REMARK-SIMTK-COORDS   205.553807526  -178.726172542   255.778194901
ATOM    679  C1'  DA A  22     204.675-175.908 256.275  1.00  0.00           C  
REMARK-SIMTK-COORDS   204.675156645  -175.908363016   256.274791426
ATOM    680  C2'  DA A  22     205.071-176.947 257.316  1.00  0.00           C  
REMARK-SIMTK-COORDS   205.070831721  -176.946757021   257.315633934
ATOM    681  C3'  DA A  22     204.570-178.235 256.685  1.00  0.00           C  
REMARK-SIMTK-COORDS   204.569826007  -178.235081262   256.685110402
ATOM    682  C4'  DA A  22     203.295-177.791 255.970  1.00  0.00           C  
REMARK-SIMTK-COORDS   203.294939530  -177.791395355   255.970382280
ATOM    683  C5'  DA A  22     202.030-177.782 256.796  1.00  0.00           C  
REMARK-SIMTK-COORDS   202.029864712  -177.782136413   256.795534978
ATOM    684  O4'  DA A  22     203.583-176.422 255.539  1.00  0.00           O  
REMARK-SIMTK-COORDS   203.583262217  -176.422196679   255.538892980
ATOM    685  N6   DA A  22     203.592-170.116 257.617  1.00  0.00           N  
REMARK-SIMTK-COORDS   203.591521005  -170.115668261   257.617175227
ATOM    686  C6   DA A  22     204.103-171.107 256.868  1.00  0.00           C  
REMARK-SIMTK-COORDS   204.102604210  -171.106909219   256.868239102
ATOM    687  C5   DA A  22     203.961-172.470 257.194  1.00  0.00           C  
REMARK-SIMTK-COORDS   203.960774602  -172.470415134   257.194446065
ATOM    688  N7   DA A  22     203.326-173.118 258.239  1.00  0.00           N  
REMARK-SIMTK-COORDS   203.326097620  -173.118137455   258.239444592
ATOM    689  C8   DA A  22     203.537-174.378 257.999  1.00  0.00           C  
REMARK-SIMTK-COORDS   203.536937937  -174.377639509   257.999201098
ATOM    690  N9   DA A  22     204.257-174.604 256.857  1.00  0.00           N  
REMARK-SIMTK-COORDS   204.256864574  -174.604471520   256.856938923
ATOM    691  C4   DA A  22     204.529-173.365 256.335  1.00  0.00           C  
REMARK-SIMTK-COORDS   204.529171219  -173.364650598   256.334752967
ATOM    692  N3   DA A  22     205.220-173.095 255.212  1.00  0.00           N  
REMARK-SIMTK-COORDS   205.220403538  -173.095316903   255.211706111
ATOM    693  C2   DA A  22     205.288-171.794 255.020  1.00  0.00           C  
REMARK-SIMTK-COORDS   205.288239975  -171.794468294   255.019622497
ATOM    694  N1   DA A  22     204.785-170.806 255.753  1.00  0.00           N  
REMARK-SIMTK-COORDS   204.785150001  -170.805505423   255.752876831
ATOM    695  H1'  DA A  22     205.492-175.723 255.578  1.00  0.00           H  
REMARK-SIMTK-COORDS   205.492431150  -175.723322411   255.577812690
ATOM    696 1H2'  DA A  22     206.148-176.978 257.481  1.00  0.00           H  
REMARK-SIMTK-COORDS   206.148168301  -176.978215643   257.480925341
ATOM    697 2H2'  DA A  22     204.597-176.767 258.281  1.00  0.00           H  
REMARK-SIMTK-COORDS   204.596880155  -176.766740760   258.280925629
ATOM    698  H3'  DA A  22     204.354-179.000 257.433  1.00  0.00           H  
REMARK-SIMTK-COORDS   204.354438013  -178.999759527   257.432624390
ATOM    699  H4'  DA A  22     203.142-178.477 255.137  1.00  0.00           H  
REMARK-SIMTK-COORDS   203.142414148  -178.476826009   255.137014518
ATOM    700 1H5'  DA A  22     201.317-177.089 256.350  1.00  0.00           H  
REMARK-SIMTK-COORDS   201.316827089  -177.089474739   256.349895939
ATOM    701 2H5'  DA A  22     201.602-178.783 256.805  1.00  0.00           H  
REMARK-SIMTK-COORDS   201.601683011  -178.782930743   256.805185808
ATOM    702  H61  DA A  22     203.725-169.135 257.333  1.00  0.00           H  
REMARK-SIMTK-COORDS   203.725040682  -169.135027258   257.332913518
ATOM    703  H62  DA A  22     203.067-170.338 258.475  1.00  0.00           H  
REMARK-SIMTK-COORDS   203.067039966  -170.337798677   258.474713400
ATOM    704  H8   DA A  22     203.174-175.178 258.645  1.00  0.00           H  
REMARK-SIMTK-COORDS   203.173554227  -175.178432352   258.644514280
ATOM    705  H2   DA A  22     205.835-171.484 254.132  1.00  0.00           H  
REMARK-SIMTK-COORDS   205.835251975  -171.483934795   254.131584312
ATOM    706  P    DC A  23     207.076-179.018 256.619  1.00  0.00           P  
REMARK-SIMTK-COORDS   207.075877018  -179.018381839   256.618967386
ATOM    707  OP1  DC A  23     207.092-178.846 258.092  1.00  0.00           O  
REMARK-SIMTK-COORDS   207.091876006  -178.846452097   258.092074713
ATOM    708  OP2  DC A  23     207.821-180.180 256.096  1.00  0.00           O  
REMARK-SIMTK-COORDS   207.821019479  -180.179963896   256.095688458
ATOM    709  O5'  DC A  23     207.592-177.680 255.923  1.00  0.00           O  
REMARK-SIMTK-COORDS   207.592411637  -177.679609538   255.923489339
ATOM    710  O3'  DC A  23     210.847-176.766 253.387  1.00  0.00           O  
REMARK-SIMTK-COORDS   210.846978131  -176.766312857   253.386646595
ATOM    711  C1'  DC A  23     209.267-174.907 255.122  1.00  0.00           C  
REMARK-SIMTK-COORDS   209.266553412  -174.907132053   255.121634043
ATOM    712  C2'  DC A  23     210.024-176.155 255.558  1.00  0.00           C  
REMARK-SIMTK-COORDS   210.023607393  -176.155184435   255.557816943
ATOM    713  C3'  DC A  23     209.847-177.069 254.357  1.00  0.00           C  
REMARK-SIMTK-COORDS   209.847136426  -177.069177146   254.356835127
ATOM    714  C4'  DC A  23     208.442-176.721 253.868  1.00  0.00           C  
REMARK-SIMTK-COORDS   208.442273503  -176.720688143   253.868085104
ATOM    715  C5'  DC A  23     207.301-177.465 254.519  1.00  0.00           C  
REMARK-SIMTK-COORDS   207.300914684  -177.465399077   254.518665362
ATOM    716  O4'  DC A  23     208.301-175.295 254.165  1.00  0.00           O  
REMARK-SIMTK-COORDS   208.300537379  -175.295002800   254.165354634
ATOM    717  N4   DC A  23     206.667-172.181 259.161  1.00  0.00           N  
REMARK-SIMTK-COORDS   206.667421870  -172.180757728   259.161386296
ATOM    718  C4   DC A  23     207.282-172.861 258.208  1.00  0.00           C  
REMARK-SIMTK-COORDS   207.281941070  -172.861480270   258.208300795
ATOM    719  N3   DC A  23     207.889-172.178 257.230  1.00  0.00           N  
REMARK-SIMTK-COORDS   207.889047800  -172.178390900   257.229678636
ATOM    720  C2   DC A  23     208.531-172.825 256.225  1.00  0.00           C  
REMARK-SIMTK-COORDS   208.531438446  -172.825483235   256.224890217
ATOM    721  O2   DC A  23     209.101-172.222 255.308  1.00  0.00           O  
REMARK-SIMTK-COORDS   209.101392406  -172.222480276   255.308202203
ATOM    722  N1   DC A  23     208.556-174.218 256.232  1.00  0.00           N  
REMARK-SIMTK-COORDS   208.556233502  -174.217998656   256.231746554
ATOM    723  C6   DC A  23     207.946-174.919 257.221  1.00  0.00           C  
REMARK-SIMTK-COORDS   207.945851707  -174.919386678   257.220877438
ATOM    724  C5   DC A  23     207.297-174.293 258.240  1.00  0.00           C  
REMARK-SIMTK-COORDS   207.296993567  -174.292540131   258.239782498
ATOM    725  H1'  DC A  23     209.938-174.189 254.650  1.00  0.00           H  
REMARK-SIMTK-COORDS   209.937517496  -174.188818619   254.649799319
ATOM    726 1H2'  DC A  23     211.078-175.953 255.752  1.00  0.00           H  
REMARK-SIMTK-COORDS   211.077561939  -175.953295470   255.752328280
ATOM    727 2H2'  DC A  23     209.603-176.599 256.460  1.00  0.00           H  
REMARK-SIMTK-COORDS   209.603132356  -176.599043329   256.460390500
ATOM    728  H3'  DC A  23     209.917-178.122 254.631  1.00  0.00           H  
REMARK-SIMTK-COORDS   209.916919312  -178.121870912   254.631242092
ATOM    729  H4'  DC A  23     208.415-176.938 252.800  1.00  0.00           H  
REMARK-SIMTK-COORDS   208.414989388  -176.938025086   252.799798518
ATOM    730 1H5'  DC A  23     206.387-176.880 254.418  1.00  0.00           H  
REMARK-SIMTK-COORDS   206.387367162  -176.880086147   254.417845238
ATOM    731 2H5'  DC A  23     207.169-178.425 254.020  1.00  0.00           H  
REMARK-SIMTK-COORDS   207.168861618  -178.425402439   254.019532583
ATOM    732  H41  DC A  23     206.191-172.680 259.927  1.00  0.00           H  
REMARK-SIMTK-COORDS   206.191346055  -172.680269972   259.927075748
ATOM    733  H42  DC A  23     206.662-171.151 259.138  1.00  0.00           H  
REMARK-SIMTK-COORDS   206.661981388  -171.151154585   259.138218018
ATOM    734  H6   DC A  23     207.974-176.009 257.199  1.00  0.00           H  
REMARK-SIMTK-COORDS   207.974174989  -176.008691097   257.199367588
ATOM    735  H5   DC A  23     206.813-174.850 259.041  1.00  0.00           H  
REMARK-SIMTK-COORDS   206.813431318  -174.850364346   259.041104342
ATOM    736  P    DC A  24     212.481-176.914 253.992  1.00  0.00           P  
REMARK-SIMTK-COORDS   212.480603280  -176.914498896   253.992236615
ATOM    737  OP1  DC A  24     212.582-177.487 255.357  1.00  0.00           O  
REMARK-SIMTK-COORDS   212.582084499  -177.486893460   255.356761083
ATOM    738  OP2  DC A  24     213.472-177.400 253.012  1.00  0.00           O  
REMARK-SIMTK-COORDS   213.471640089  -177.400140101   253.012272503
ATOM    739  O5'  DC A  24     212.533-175.323 254.080  1.00  0.00           O  
REMARK-SIMTK-COORDS   212.533402206  -175.323160061   254.079769381
ATOM    740  O3'  DC A  24     215.153-172.391 252.529  1.00  0.00           O  
REMARK-SIMTK-COORDS   215.153024694  -172.391343544   252.529313018
ATOM    741  C1'  DC A  24     213.278-172.164 254.853  1.00  0.00           C  
REMARK-SIMTK-COORDS   213.278429698  -172.164099203   254.852829880
ATOM    742  C2'  DC A  24     214.393-173.186 254.664  1.00  0.00           C  
REMARK-SIMTK-COORDS   214.392874675  -173.185553500   254.663979384
ATOM    743  C3'  DC A  24     214.372-173.403 253.160  1.00  0.00           C  
REMARK-SIMTK-COORDS   214.371961914  -173.403484810   253.160333614
ATOM    744  C4'  DC A  24     212.887-173.285 252.820  1.00  0.00           C  
REMARK-SIMTK-COORDS   212.887281328  -173.284747755   252.820354104
ATOM    745  C5'  DC A  24     212.066-174.546 252.948  1.00  0.00           C  
REMARK-SIMTK-COORDS   212.066271071  -174.545823766   252.947548648
ATOM    746  O4'  DC A  24     212.378-172.297 253.772  1.00  0.00           O  
REMARK-SIMTK-COORDS   212.377567611  -172.296676816   253.771639944
ATOM    747  N4   DC A  24     210.397-172.642 259.541  1.00  0.00           N  
REMARK-SIMTK-COORDS   210.397202394  -172.641900704   259.540946234
ATOM    748  C4   DC A  24     211.089-172.560 258.417  1.00  0.00           C  
REMARK-SIMTK-COORDS   211.088776670  -172.559675296   258.416511708
ATOM    749  N3   DC A  24     211.387-171.344 257.941  1.00  0.00           N  
REMARK-SIMTK-COORDS   211.386863938  -171.343977346   257.940997802
ATOM    750  C2   DC A  24     212.091-171.201 256.790  1.00  0.00           C  
REMARK-SIMTK-COORDS   212.090864393  -171.200765680   256.789968794
ATOM    751  O2   DC A  24     212.382-170.092 256.326  1.00  0.00           O  
REMARK-SIMTK-COORDS   212.381678128  -170.091990606   256.326479629
ATOM    752  N1   DC A  24     212.507-172.344 256.112  1.00  0.00           N  
REMARK-SIMTK-COORDS   212.507330976  -172.343732182   256.111776961
ATOM    753  C6   DC A  24     212.212-173.581 256.587  1.00  0.00           C  
REMARK-SIMTK-COORDS   212.212229025  -173.580574390   256.587200131
ATOM    754  C5   DC A  24     211.509-173.749 257.740  1.00  0.00           C  
REMARK-SIMTK-COORDS   211.509042642  -173.749218053   257.740113496
ATOM    755  H1'  DC A  24     213.674-171.148 254.839  1.00  0.00           H  
REMARK-SIMTK-COORDS   213.673903676  -171.148130389   254.838592572
ATOM    756 1H2'  DC A  24     215.360-172.809 254.998  1.00  0.00           H  
REMARK-SIMTK-COORDS   215.360495125  -172.809074450   254.997728078
ATOM    757 2H2'  DC A  24     214.199-174.113 255.203  1.00  0.00           H  
REMARK-SIMTK-COORDS   214.198730435  -174.113109265   255.202864639
ATOM    758  H3'  DC A  24     214.760-174.384 252.885  1.00  0.00           H  
REMARK-SIMTK-COORDS   214.760149357  -174.384087342   252.884539883
ATOM    759  H4'  DC A  24     212.825-172.950 251.784  1.00  0.00           H  
REMARK-SIMTK-COORDS   212.824802415  -172.950496427   251.784212977
ATOM    760 1H5'  DC A  24     211.020-174.279 253.091  1.00  0.00           H  
REMARK-SIMTK-COORDS   211.019634582  -174.279065832   253.091483581
ATOM    761 2H5'  DC A  24     212.165-175.131 252.033  1.00  0.00           H  
REMARK-SIMTK-COORDS   212.164879689  -175.131167908   252.033313134
ATOM    762  H41  DC A  24     210.153-173.565 259.930  1.00  0.00           H  
REMARK-SIMTK-COORDS   210.153114206  -173.564609566   259.930138104
ATOM    763  H42  DC A  24     210.100-171.784 260.027  1.00  0.00           H  
REMARK-SIMTK-COORDS   210.099934416  -171.784248726   260.027478695
ATOM    764  H6   DC A  24     212.544-174.459 256.034  1.00  0.00           H  
REMARK-SIMTK-COORDS   212.544083929  -174.458973809   256.033904745
ATOM    765  H5   DC A  24     211.277-174.739 258.131  1.00  0.00           H  
REMARK-SIMTK-COORDS   211.277481560  -174.739499016   258.131061164
ATOM    766  P    DG A  25     216.860-172.053 252.955  1.00  0.00           P  
REMARK-SIMTK-COORDS   216.859595320  -172.053308617   252.954801644
ATOM    767  OP1  DG A  25     217.260-173.182 253.830  1.00  0.00           O  
REMARK-SIMTK-COORDS   217.260444703  -173.181805087   253.830201262
ATOM    768  OP2  DG A  25     217.845-171.643 251.935  1.00  0.00           O  
REMARK-SIMTK-COORDS   217.845312540  -171.643037864   251.935367747
ATOM    769  O5'  DG A  25     216.452-170.802 253.856  1.00  0.00           O  
REMARK-SIMTK-COORDS   216.452229859  -170.802427282   253.856028179
ATOM    770  O3'  DG A  25     217.930-166.861 254.232  1.00  0.00           O  
REMARK-SIMTK-COORDS   217.930083417  -166.861301198   254.231808768
ATOM    771  C1'  DG A  25     216.315-168.434 256.202  1.00  0.00           C  
REMARK-SIMTK-COORDS   216.315398051  -168.433787896   256.201934083
ATOM    772  C2'  DG A  25     217.654-168.822 255.589  1.00  0.00           C  
REMARK-SIMTK-COORDS   217.654201927  -168.822363284   255.589000686
ATOM    773  C3'  DG A  25     217.547-168.234 254.192  1.00  0.00           C  
REMARK-SIMTK-COORDS   217.547165271  -168.234332195   254.192406044
ATOM    774  C4'  DG A  25     216.066-168.412 253.861  1.00  0.00           C  
REMARK-SIMTK-COORDS   216.065728425  -168.411528310   253.860901280
ATOM    775  C5'  DG A  25     215.667-169.739 253.260  1.00  0.00           C  
REMARK-SIMTK-COORDS   215.667037526  -169.738519447   253.259875415
ATOM    776  O4'  DG A  25     215.389-168.258 255.149  1.00  0.00           O  
REMARK-SIMTK-COORDS   215.388716441  -168.258179008   255.148625149
ATOM    777  N2   DG A  25     213.790-166.873 260.562  1.00  0.00           N  
REMARK-SIMTK-COORDS   213.790251031  -166.872601404   260.561966912
ATOM    778  O6   DG A  25     213.646-171.450 260.695  1.00  0.00           O  
REMARK-SIMTK-COORDS   213.645657360  -171.449674369   260.694815500
ATOM    779  C6   DG A  25     214.029-170.467 260.059  1.00  0.00           C  
REMARK-SIMTK-COORDS   214.028844765  -170.466894730   260.059419880
ATOM    780  C5   DG A  25     214.745-170.417 258.843  1.00  0.00           C  
REMARK-SIMTK-COORDS   214.744943445  -170.416888629   258.843486053
ATOM    781  N7   DG A  25     215.214-171.451 258.029  1.00  0.00           N  
REMARK-SIMTK-COORDS   215.213566234  -171.451203538   258.028980467
ATOM    782  C8   DG A  25     215.800-170.831 257.037  1.00  0.00           C  
REMARK-SIMTK-COORDS   215.799527049  -170.831381506   257.036970601
ATOM    783  N9   DG A  25     215.760-169.456 257.130  1.00  0.00           N  
REMARK-SIMTK-COORDS   215.760222818  -169.456370344   257.129536690
ATOM    784  C4   DG A  25     215.077-169.191 258.296  1.00  0.00           C  
REMARK-SIMTK-COORDS   215.077231207  -169.190745084   258.295653186
ATOM    785  N3   DG A  25     214.806-167.954 258.788  1.00  0.00           N  
REMARK-SIMTK-COORDS   214.805867218  -167.953671582   258.787673241
ATOM    786  C2   DG A  25     214.138-168.002 259.937  1.00  0.00           C  
REMARK-SIMTK-COORDS   214.138275799  -168.001582812   259.937428089
ATOM    787  N1   DG A  25     213.757-169.177 260.550  1.00  0.00           N  
REMARK-SIMTK-COORDS   213.756871178  -169.177239920   260.549756334
ATOM    788  H1'  DG A  25     216.392-167.490 256.742  1.00  0.00           H  
REMARK-SIMTK-COORDS   216.392467203  -167.489954913   256.741843008
ATOM    789 1H2'  DG A  25     218.497-168.399 256.135  1.00  0.00           H  
REMARK-SIMTK-COORDS   218.497387924  -168.399063620   256.135237603
ATOM    790 2H2'  DG A  25     217.795-169.903 255.555  1.00  0.00           H  
REMARK-SIMTK-COORDS   217.794984943  -169.902723218   255.555406707
ATOM    791  H3'  DG A  25     218.176-168.764 253.476  1.00  0.00           H  
REMARK-SIMTK-COORDS   218.175915374  -168.764067280   253.476411598
ATOM    792  H4'  DG A  25     215.806-167.631 253.146  1.00  0.00           H  
REMARK-SIMTK-COORDS   215.805773147  -167.631373336   253.145789072
ATOM    793 1H5'  DG A  25     214.608-169.914 253.449  1.00  0.00           H  
REMARK-SIMTK-COORDS   214.607979061  -169.913918189   253.449294131
ATOM    794 2H5'  DG A  25     215.841-169.712 252.185  1.00  0.00           H  
REMARK-SIMTK-COORDS   215.840576537  -169.711818405   252.184909246
ATOM    795  H21  DG A  25     214.045-165.960 260.157  1.00  0.00           H  
REMARK-SIMTK-COORDS   214.044732788  -165.959921538   260.157339310
ATOM    796  H22  DG A  25     213.267-166.915 261.449  1.00  0.00           H  
REMARK-SIMTK-COORDS   213.267036600  -166.914618798   261.449125972
ATOM    797  H8   DG A  25     216.277-171.356 256.209  1.00  0.00           H  
REMARK-SIMTK-COORDS   216.276615309  -171.356485785   256.209279059
ATOM    798  H1   DG A  25     213.232-169.105 261.434  1.00  0.00           H  
REMARK-SIMTK-COORDS   213.232026806  -169.104887235   261.433780358
ATOM    799  P    DC A  26     219.558-166.875 254.800  1.00  0.00           P  
REMARK-SIMTK-COORDS   219.558225532  -166.875250289   254.800359765
ATOM    800  OP1  DC A  26     220.316-168.123 255.063  1.00  0.00           O  
REMARK-SIMTK-COORDS   220.316160264  -168.122838746   255.062884022
ATOM    801  OP2  DC A  26     220.311-165.787 254.148  1.00  0.00           O  
REMARK-SIMTK-COORDS   220.311457205  -165.786551457   254.147896817
ATOM    802  O5'  DC A  26     218.910-166.353 256.160  1.00  0.00           O  
REMARK-SIMTK-COORDS   218.910428627  -166.352520785   256.160478156
ATOM    803  O3'  DC A  26     219.313-162.804 258.421  1.00  0.00           O  
REMARK-SIMTK-COORDS   219.313404331  -162.804250952   258.420849094
ATOM    804  C1'  DC A  26     218.344-165.486 259.332  1.00  0.00           C  
REMARK-SIMTK-COORDS   218.343521413  -165.486235710   259.332310494
ATOM    805  C2'  DC A  26     219.682-165.162 258.682  1.00  0.00           C  
REMARK-SIMTK-COORDS   219.682465052  -165.162471143   258.681597472
ATOM    806  C3'  DC A  26     219.307-164.046 257.721  1.00  0.00           C  
REMARK-SIMTK-COORDS   219.306806341  -164.046484273   257.721214300
ATOM    807  C4'  DC A  26     217.904-164.447 257.267  1.00  0.00           C  
REMARK-SIMTK-COORDS   217.904364903  -164.447064102   257.266621280
ATOM    808  C5'  DC A  26     217.824-165.394 256.093  1.00  0.00           C  
REMARK-SIMTK-COORDS   217.823703858  -165.393949308   256.092972609
ATOM    809  O4'  DC A  26     217.319-165.102 258.437  1.00  0.00           O  
REMARK-SIMTK-COORDS   217.319334959  -165.101841632   258.437109790
ATOM    810  N4   DC A  26     217.565-170.797 260.634  1.00  0.00           N  
REMARK-SIMTK-COORDS   217.565453539  -170.797442603   260.633806452
ATOM    811  C4   DC A  26     217.767-169.535 260.295  1.00  0.00           C  
REMARK-SIMTK-COORDS   217.767126791  -169.534854277   260.295298521
ATOM    812  N3   DC A  26     217.324-168.577 261.119  1.00  0.00           N  
REMARK-SIMTK-COORDS   217.323811261  -168.577160284   261.119425063
ATOM    813  C2   DC A  26     217.500-167.266 260.820  1.00  0.00           C  
REMARK-SIMTK-COORDS   217.500292857  -167.265552459   260.820204143
ATOM    814  O2   DC A  26     217.103-166.359 261.561  1.00  0.00           O  
REMARK-SIMTK-COORDS   217.102813822  -166.359110452   261.561250905
ATOM    815  N1   DC A  26     218.160-166.930 259.641  1.00  0.00           N  
REMARK-SIMTK-COORDS   218.159961010  -166.929541706   259.640502611
ATOM    816  C6   DC A  26     218.615-167.893 258.800  1.00  0.00           C  
REMARK-SIMTK-COORDS   218.615302594  -167.893263951   258.799791915
ATOM    817  C5   DC A  26     218.452-169.215 259.079  1.00  0.00           C  
REMARK-SIMTK-COORDS   218.451561530  -169.215055727   259.079392285
ATOM    818  H1'  DC A  26     218.212-164.922 260.256  1.00  0.00           H  
REMARK-SIMTK-COORDS   218.212162221  -164.922127301   260.256064500
ATOM    819 1H2'  DC A  26     220.426-164.829 259.407  1.00  0.00           H  
REMARK-SIMTK-COORDS   220.425573429  -164.829378568   259.407030638
ATOM    820 2H2'  DC A  26     220.102-166.018 258.152  1.00  0.00           H  
REMARK-SIMTK-COORDS   220.102096925  -166.018100208   258.152204429
ATOM    821  H3'  DC A  26     219.992-163.988 256.875  1.00  0.00           H  
REMARK-SIMTK-COORDS   219.991598982  -163.988349212   256.875039168
ATOM    822  H4'  DC A  26     217.386-163.528 256.989  1.00  0.00           H  
REMARK-SIMTK-COORDS   217.386403569  -163.528488718   256.988860015
ATOM    823 1H5'  DC A  26     216.869-165.918 256.120  1.00  0.00           H  
REMARK-SIMTK-COORDS   216.868842901  -165.918175376   256.120405854
ATOM    824 2H5'  DC A  26     217.893-164.823 255.167  1.00  0.00           H  
REMARK-SIMTK-COORDS   217.893203603  -164.823251598   255.166877631
ATOM    825  H41  DC A  26     217.896-171.556 260.018  1.00  0.00           H  
REMARK-SIMTK-COORDS   217.895545643  -171.555560086   260.018389451
ATOM    826  H42  DC A  26     217.076-171.024 261.511  1.00  0.00           H  
REMARK-SIMTK-COORDS   217.076449337  -171.024332704   261.511328402
ATOM    827  H6   DC A  26     219.122-167.604 257.880  1.00  0.00           H  
REMARK-SIMTK-COORDS   219.122423373  -167.603664706   257.879569228
ATOM    828  H5   DC A  26     218.823-169.993 258.413  1.00  0.00           H  
REMARK-SIMTK-COORDS   218.823212987  -169.992637315   258.412789653
ATOM    829  P    DG A  27     220.734-162.204 259.356  1.00  0.00           P  
REMARK-SIMTK-COORDS   220.733783208  -162.203566970   259.355676045
ATOM    830  OP1  DG A  27     221.843-163.116 258.983  1.00  0.00           O  
REMARK-SIMTK-COORDS   221.842519794  -163.116062143   258.983433190
ATOM    831  OP2  DG A  27     221.070-160.767 259.416  1.00  0.00           O  
REMARK-SIMTK-COORDS   221.069868159  -160.767379599   259.415832031
ATOM    832  O5'  DG A  27     220.102-162.676 260.741  1.00  0.00           O  
REMARK-SIMTK-COORDS   220.101625053  -162.675644619   260.741453357
ATOM    833  O3'  DG A  27     219.686-160.864 264.537  1.00  0.00           O  
REMARK-SIMTK-COORDS   219.686409484  -160.864017269   264.536626525
ATOM    834  C1'  DG A  27     219.631-163.778 263.855  1.00  0.00           C  
REMARK-SIMTK-COORDS   219.631277695  -163.778439745   263.855143495
ATOM    835  C2'  DG A  27     220.746-162.784 263.560  1.00  0.00           C  
REMARK-SIMTK-COORDS   220.746060323  -162.783982233   263.559528967
ATOM    836  C3'  DG A  27     219.970-161.505 263.295  1.00  0.00           C  
REMARK-SIMTK-COORDS   219.969644925  -161.505360991   263.294914435
ATOM    837  C4'  DG A  27     218.704-162.012 262.605  1.00  0.00           C  
REMARK-SIMTK-COORDS   218.703724086  -162.012294021   262.604688144
ATOM    838  C5'  DG A  27     218.783-162.194 261.107  1.00  0.00           C  
REMARK-SIMTK-COORDS   218.783237287  -162.194284774   261.107474392
ATOM    839  O4'  DG A  27     218.455-163.315 263.222  1.00  0.00           O  
REMARK-SIMTK-COORDS   218.454957136  -163.314859120   263.222371855
ATOM    840  N2   DG A  27     218.125-167.929 266.741  1.00  0.00           N  
REMARK-SIMTK-COORDS   218.124956475  -167.928800657   266.741154181
ATOM    841  O6   DG A  27     220.100-169.736 263.024  1.00  0.00           O  
REMARK-SIMTK-COORDS   220.100499641  -169.736458272   263.023929928
ATOM    842  C6   DG A  27     219.789-168.693 263.599  1.00  0.00           C  
REMARK-SIMTK-COORDS   219.788884745  -168.692843277   263.598542753
ATOM    843  C5   DG A  27     220.001-167.357 263.194  1.00  0.00           C  
REMARK-SIMTK-COORDS   220.000822765  -167.356638197   263.194276430
ATOM    844  N7   DG A  27     220.613-166.848 262.046  1.00  0.00           N  
REMARK-SIMTK-COORDS   220.613365749  -166.847566426   262.046029494
ATOM    845  C8   DG A  27     220.528-165.550 262.191  1.00  0.00           C  
REMARK-SIMTK-COORDS   220.527520700  -165.550166477   262.190932914
ATOM    846  N9   DG A  27     219.905-165.153 263.355  1.00  0.00           N  
REMARK-SIMTK-COORDS   219.904532754  -165.153022345   263.354948187
ATOM    847  C4   DG A  27     219.564-166.321 264.000  1.00  0.00           C  
REMARK-SIMTK-COORDS   219.563521728  -166.320878154   264.000460612
ATOM    848  N3   DG A  27     218.928-166.404 265.199  1.00  0.00           N  
REMARK-SIMTK-COORDS   218.928197008  -166.404491775   265.198560885
ATOM    849  C2   DG A  27     218.736-167.664 265.583  1.00  0.00           C  
REMARK-SIMTK-COORDS   218.736089056  -167.663628926   265.582719927
ATOM    850  N1   DG A  27     219.129-168.757 264.839  1.00  0.00           N  
REMARK-SIMTK-COORDS   219.128908628  -168.756652034   264.838691521
ATOM    851  H1'  DG A  27     219.435-163.838 264.926  1.00  0.00           H  
REMARK-SIMTK-COORDS   219.435115247  -163.838099674   264.925761535
ATOM    852 1H2'  DG A  27     221.430-162.667 264.401  1.00  0.00           H  
REMARK-SIMTK-COORDS   221.429760003  -162.667298815   264.400635220
ATOM    853 2H2'  DG A  27     221.340-163.075 262.693  1.00  0.00           H  
REMARK-SIMTK-COORDS   221.339765055  -163.074767379   262.692877544
ATOM    854  H3'  DG A  27     220.520-160.819 262.651  1.00  0.00           H  
REMARK-SIMTK-COORDS   220.519816918  -160.818706361   262.651167438
ATOM    855  H4'  DG A  27     217.918-161.285 262.810  1.00  0.00           H  
REMARK-SIMTK-COORDS   217.918425229  -161.285067706   262.809752991
ATOM    856 1H5'  DG A  27     218.029-162.916 260.794  1.00  0.00           H  
REMARK-SIMTK-COORDS   218.029043000  -162.916088720   260.793724430
ATOM    857 2H5'  DG A  27     218.592-161.239 260.620  1.00  0.00           H  
REMARK-SIMTK-COORDS   218.592169004  -161.239370900   260.619608217
ATOM    858  H21  DG A  27     217.806-167.157 267.345  1.00  0.00           H  
REMARK-SIMTK-COORDS   217.806409173  -167.156938884   267.344665589
ATOM    859  H22  DG A  27     217.972-168.906 267.031  1.00  0.00           H  
REMARK-SIMTK-COORDS   217.972187657  -168.906038245   267.031392676
ATOM    860  H8   DG A  27     220.914-164.845 261.455  1.00  0.00           H  
REMARK-SIMTK-COORDS   220.914355036  -164.844917499   261.455131258
ATOM    861  H1   DG A  27     218.922-169.691 265.221  1.00  0.00           H  
REMARK-SIMTK-COORDS   218.922424085  -169.691380216   265.220584647
ATOM    862  P    DT A  28     221.194-160.501 265.361  1.00  0.00           P  
REMARK-SIMTK-COORDS   221.193601522  -160.501200481   265.360960271
ATOM    863  OP1  DT A  28     222.472-160.774 264.659  1.00  0.00           O  
REMARK-SIMTK-COORDS   222.471747541  -160.774171089   264.659480549
ATOM    864  OP2  DT A  28     221.134-159.242 266.129  1.00  0.00           O  
REMARK-SIMTK-COORDS   221.134269685  -159.241638099   266.129093293
ATOM    865  O5'  DT A  28     220.833-161.734 266.306  1.00  0.00           O  
REMARK-SIMTK-COORDS   220.833215897  -161.734415461   266.305922712
ATOM    866  O3'  DT A  28     220.269-162.165 270.471  1.00  0.00           O  
REMARK-SIMTK-COORDS   220.269253468  -162.165224018   270.471231628
ATOM    867  C1'  DT A  28     220.944-164.278 268.461  1.00  0.00           C  
REMARK-SIMTK-COORDS   220.944220437  -164.278016049   268.461007406
ATOM    868  C2'  DT A  28     221.721-163.000 268.751  1.00  0.00           C  
REMARK-SIMTK-COORDS   221.721117776  -162.999937521   268.750846671
ATOM    869  C3'  DT A  28     220.608-162.024 269.093  1.00  0.00           C  
REMARK-SIMTK-COORDS   220.607562254  -162.023661157   269.093320847
ATOM    870  C4'  DT A  28     219.472-162.464 268.171  1.00  0.00           C  
REMARK-SIMTK-COORDS   219.472002541  -162.464475698   268.171330241
ATOM    871  C5'  DT A  28     219.470-161.875 266.780  1.00  0.00           C  
REMARK-SIMTK-COORDS   219.469795872  -161.875161426   266.780384944
ATOM    872  O4'  DT A  28     219.637-163.915 268.065  1.00  0.00           O  
REMARK-SIMTK-COORDS   219.636827114  -163.914731380   268.064970857
ATOM    873  O4   DT A  28     223.101-167.455 264.500  1.00  0.00           O  
REMARK-SIMTK-COORDS   223.101065362  -167.454935212   264.499750079
ATOM    874  C4   DT A  28     222.631-166.700 265.360  1.00  0.00           C  
REMARK-SIMTK-COORDS   222.631218607  -166.700103331   265.359706973
ATOM    875  N3   DT A  28     222.047-167.204 266.498  1.00  0.00           N  
REMARK-SIMTK-COORDS   222.046734824  -167.203646015   266.497748041
ATOM    876  C2   DT A  28     221.490-166.476 267.530  1.00  0.00           C  
REMARK-SIMTK-COORDS   221.490476852  -166.476104191   267.530184947
ATOM    877  O2   DT A  28     220.994-167.013 268.505  1.00  0.00           O  
REMARK-SIMTK-COORDS   220.994284039  -167.012828525   268.505000150
ATOM    878  N1   DT A  28     221.534-165.106 267.376  1.00  0.00           N  
REMARK-SIMTK-COORDS   221.534164169  -165.105683420   267.375720293
ATOM    879  C6   DT A  28     222.097-164.516 266.271  1.00  0.00           C  
REMARK-SIMTK-COORDS   222.096573450  -164.515560277   266.270763064
ATOM    880  C5   DT A  28     222.637-165.258 265.286  1.00  0.00           C  
REMARK-SIMTK-COORDS   222.636538805  -165.258121175   265.285591136
ATOM    881  C7   DT A  28     223.257-164.664 264.057  1.00  0.00           C  
REMARK-SIMTK-COORDS   223.256830672  -164.664427415   264.057026234
ATOM    882  H1'  DT A  28     220.864-164.897 269.356  1.00  0.00           H  
REMARK-SIMTK-COORDS   220.864435792  -164.896595178   269.355572815
ATOM    883 1H2'  DT A  28     222.417-163.117 269.582  1.00  0.00           H  
REMARK-SIMTK-COORDS   222.417227377  -163.116976640   269.581601911
ATOM    884 2H2'  DT A  28     222.295-162.661 267.888  1.00  0.00           H  
REMARK-SIMTK-COORDS   222.294754262  -162.661007635   267.888462932
ATOM    885  H3'  DT A  28     220.895-160.991 268.897  1.00  0.00           H  
REMARK-SIMTK-COORDS   220.895054992  -160.990999767   268.896909596
ATOM    886  H4'  DT A  28     218.540-162.175 268.656  1.00  0.00           H  
REMARK-SIMTK-COORDS   218.539773824  -162.175333442   268.655900540
ATOM    887 1H5'  DT A  28     218.914-162.533 266.114  1.00  0.00           H  
REMARK-SIMTK-COORDS   218.914426340  -162.533492837   266.113930568
ATOM    888 2H5'  DT A  28     218.987-160.899 266.807  1.00  0.00           H  
REMARK-SIMTK-COORDS   218.987409217  -160.899038071   266.806601570
ATOM    889  H3   DT A  28     222.023-168.229 266.589  1.00  0.00           H  
REMARK-SIMTK-COORDS   222.023099219  -168.229369829   266.588967640
ATOM    890  H6   DT A  28     222.105-163.428 266.189  1.00  0.00           H  
REMARK-SIMTK-COORDS   222.105082636  -163.427897168   266.189377849
ATOM    891  H71  DT A  28     223.526-165.461 263.362  1.00  0.00           H  
REMARK-SIMTK-COORDS   223.526109204  -165.460903816   263.362260508
ATOM    892  H72  DT A  28     222.546-163.991 263.579  1.00  0.00           H  
REMARK-SIMTK-COORDS   222.545710367  -163.991087956   263.578615443
ATOM    893  H73  DT A  28     224.152-164.108 264.334  1.00  0.00           H  
REMARK-SIMTK-COORDS   224.152248780  -164.107542572   264.334157403
ATOM    894  P    DG A  29     222.488-161.042 271.929  1.00  0.00           P  
REMARK-SIMTK-COORDS   222.487580627  -161.042266824   271.929257963
ATOM    895  OP1  DG A  29     221.198-161.101 271.199  1.00  0.00           O  
REMARK-SIMTK-COORDS   221.197524203  -161.100509417   271.199277672
ATOM    896  OP2  DG A  29     222.911-162.289 272.597  1.00  0.00           O  
REMARK-SIMTK-COORDS   222.910539554  -162.289167378   272.596753848
ATOM    897  O5'  DG A  29     222.447-159.845 272.982  1.00  0.00           O  
REMARK-SIMTK-COORDS   222.447113141  -159.845177229   272.981968219
ATOM    898  O3'  DG A  29     222.791-159.635 277.189  1.00  0.00           O  
REMARK-SIMTK-COORDS   222.790665622  -159.634578458   277.188553158
ATOM    899  C1'  DG A  29     221.544-157.650 275.326  1.00  0.00           C  
REMARK-SIMTK-COORDS   221.544002321  -157.649689696   275.326467172
ATOM    900  C2'  DG A  29     221.183-159.121 275.481  1.00  0.00           C  
REMARK-SIMTK-COORDS   221.182909466  -159.121001073   275.481156480
ATOM    901  C3'  DG A  29     222.531-159.748 275.791  1.00  0.00           C  
REMARK-SIMTK-COORDS   222.531248001  -159.748447132   275.791009089
ATOM    902  C4'  DG A  29     223.497-158.910 274.954  1.00  0.00           C  
REMARK-SIMTK-COORDS   223.497254554  -158.910401501   274.954074289
ATOM    903  C5'  DG A  29     223.698-159.348 273.523  1.00  0.00           C  
REMARK-SIMTK-COORDS   223.697943364  -159.348213672   273.522593760
ATOM    904  O4'  DG A  29     222.906-157.572 274.956  1.00  0.00           O  
REMARK-SIMTK-COORDS   222.906326028  -157.572159008   274.956196850
ATOM    905  N2   DG A  29     220.036-152.665 276.165  1.00  0.00           N  
REMARK-SIMTK-COORDS   220.036107545  -152.665061001   276.165089323
ATOM    906  O6   DG A  29     218.377-153.715 272.026  1.00  0.00           O  
REMARK-SIMTK-COORDS   218.376517404  -153.714826443   272.026018645
ATOM    907  C6   DG A  29     219.020-154.125 272.993  1.00  0.00           C  
REMARK-SIMTK-COORDS   219.019874897  -154.124917584   272.992627352
ATOM    908  C5   DG A  29     219.607-155.392 273.198  1.00  0.00           C  
REMARK-SIMTK-COORDS   219.607272505  -155.392439541   273.197920166
ATOM    909  N7   DG A  29     219.626-156.522 272.376  1.00  0.00           N  
REMARK-SIMTK-COORDS   219.625786726  -156.522315058   272.375805491
ATOM    910  C8   DG A  29     220.311-157.401 273.062  1.00  0.00           C  
REMARK-SIMTK-COORDS   220.310554990  -157.401001105   273.061820253
ATOM    911  N9   DG A  29     220.750-156.943 274.286  1.00  0.00           N  
REMARK-SIMTK-COORDS   220.749524725  -156.942587972   274.285720564
ATOM    912  C4   DG A  29     220.296-155.645 274.371  1.00  0.00           C  
REMARK-SIMTK-COORDS   220.296036274  -155.644913598   274.370875972
ATOM    913  N3   DG A  29     220.497-154.805 275.420  1.00  0.00           N  
REMARK-SIMTK-COORDS   220.497049471  -154.805331461   275.420051137
ATOM    914  C2   DG A  29     219.936-153.614 275.229  1.00  0.00           C  
REMARK-SIMTK-COORDS   219.936429875  -153.613988785   275.229477534
ATOM    915  N1   DG A  29     219.241-153.272 274.088  1.00  0.00           N  
REMARK-SIMTK-COORDS   219.241259014  -153.271700438   274.088354770
ATOM    916  H1'  DG A  29     221.422-157.116 276.269  1.00  0.00           H  
REMARK-SIMTK-COORDS   221.421721355  -157.116488583   276.269338286
ATOM    917 1H2'  DG A  29     220.471-159.289 276.289  1.00  0.00           H  
REMARK-SIMTK-COORDS   220.470816750  -159.289164411   276.289342755
ATOM    918 2H2'  DG A  29     220.750-159.538 274.572  1.00  0.00           H  
REMARK-SIMTK-COORDS   220.750379335  -159.537897014   274.571628328
ATOM    919  H3'  DG A  29     222.570-160.799 275.501  1.00  0.00           H  
REMARK-SIMTK-COORDS   222.569825399  -160.798703042   275.501063736
ATOM    920  H4'  DG A  29     224.465-158.951 275.453  1.00  0.00           H  
REMARK-SIMTK-COORDS   224.465391385  -158.950899987   275.452747476
ATOM    921 1H5'  DG A  29     224.041-158.498 272.933  1.00  0.00           H  
REMARK-SIMTK-COORDS   224.040529242  -158.498058994   272.932576015
ATOM    922 2H5'  DG A  29     224.451-160.135 273.490  1.00  0.00           H  
REMARK-SIMTK-COORDS   224.450517557  -160.134967397   273.490474270
ATOM    923  H21  DG A  29     220.543-152.856 277.042  1.00  0.00           H  
REMARK-SIMTK-COORDS   220.542621785  -152.856299748   277.041639417
ATOM    924  H22  DG A  29     219.606-151.741 276.010  1.00  0.00           H  
REMARK-SIMTK-COORDS   219.605949139  -151.741214062   276.010039074
ATOM    925  H8   DG A  29     220.516-158.407 272.697  1.00  0.00           H  
REMARK-SIMTK-COORDS   220.516439046  -158.407485431   272.697098361
ATOM    926  H1   DG A  29     218.855-152.318 274.034  1.00  0.00           H  
REMARK-SIMTK-COORDS   218.855159419  -152.317645351   274.034493893
ATOM    927  P    DC A  30     221.480-160.511 277.914  1.00  0.00           P  
REMARK-SIMTK-COORDS   221.479839364  -160.510702140   277.913644953
ATOM    928  OP1  DC A  30     220.433-161.238 277.156  1.00  0.00           O  
REMARK-SIMTK-COORDS   220.432525049  -161.237942614   277.155941172
ATOM    929  OP2  DC A  30     221.981-161.181 279.129  1.00  0.00           O  
REMARK-SIMTK-COORDS   221.981392483  -161.181158228   279.129072492
ATOM    930  O5'  DC A  30     220.955-159.049 278.273  1.00  0.00           O  
REMARK-SIMTK-COORDS   220.954835651  -159.048607154   278.273448165
ATOM    931  O3'  DC A  30     220.271-156.995 281.903  1.00  0.00           O  
REMARK-SIMTK-COORDS   220.271076766  -156.994624235   281.903257107
ATOM    932  C1'  DC A  30     219.110-156.428 279.202  1.00  0.00           C  
REMARK-SIMTK-COORDS   219.110360261  -156.427954790   279.202127726
ATOM    933  C2'  DC A  30     219.030-157.732 279.985  1.00  0.00           C  
REMARK-SIMTK-COORDS   219.029586618  -157.732419202   279.984987366
ATOM    934  C3'  DC A  30     220.369-157.756 280.702  1.00  0.00           C  
REMARK-SIMTK-COORDS   220.369243128  -157.755722371   280.701687720
ATOM    935  C4'  DC A  30     221.310-157.112 279.684  1.00  0.00           C  
REMARK-SIMTK-COORDS   221.310097801  -157.112292336   279.684460472
ATOM    936  C5'  DC A  30     221.920-158.035 278.656  1.00  0.00           C  
REMARK-SIMTK-COORDS   221.919503736  -158.034942697   278.655922812
ATOM    937  O4'  DC A  30     220.476-156.128 278.994  1.00  0.00           O  
REMARK-SIMTK-COORDS   220.475973440  -156.127990821   278.994225674
ATOM    938  N4   DC A  30     216.604-156.460 274.280  1.00  0.00           N  
REMARK-SIMTK-COORDS   216.603554693  -156.460337586   274.280433180
ATOM    939  C4   DC A  30     217.213-156.483 275.454  1.00  0.00           C  
REMARK-SIMTK-COORDS   217.213246473  -156.483050064   275.453953132
ATOM    940  N3   DC A  30     217.152-155.389 276.223  1.00  0.00           N  
REMARK-SIMTK-COORDS   217.151895343  -155.388991834   276.223474819
ATOM    941  C2   DC A  30     217.762-155.356 277.435  1.00  0.00           C  
REMARK-SIMTK-COORDS   217.761993013  -155.355664266   277.434946695
ATOM    942  O2   DC A  30     217.722-154.361 278.168  1.00  0.00           O  
REMARK-SIMTK-COORDS   217.722494089  -154.360677104   278.167897841
ATOM    943  N1   DC A  30     218.450-156.486 277.871  1.00  0.00           N  
REMARK-SIMTK-COORDS   218.449729731  -156.485570338   277.870941506
ATOM    944  C6   DC A  30     218.515-157.600 277.099  1.00  0.00           C  
REMARK-SIMTK-COORDS   218.515448330  -157.600403686   277.099113370
ATOM    945  C5   DC A  30     217.910-157.658 275.882  1.00  0.00           C  
REMARK-SIMTK-COORDS   217.910199362  -157.658027667   275.881544413
ATOM    946  H1'  DC A  30     218.668-155.607 279.766  1.00  0.00           H  
REMARK-SIMTK-COORDS   218.667524005  -155.606519271   279.765984745
ATOM    947 1H2'  DC A  30     218.200-157.740 280.693  1.00  0.00           H  
REMARK-SIMTK-COORDS   218.199863543  -157.739841136   280.692743351
ATOM    948 2H2'  DC A  30     218.912-158.599 279.333  1.00  0.00           H  
REMARK-SIMTK-COORDS   218.912130749  -158.598568726   279.333498209
ATOM    949  H3'  DC A  30     220.686-158.771 280.942  1.00  0.00           H  
REMARK-SIMTK-COORDS   220.686209149  -158.770743959   280.941680885
ATOM    950  H4'  DC A  30     222.126-156.659 280.249  1.00  0.00           H  
REMARK-SIMTK-COORDS   222.125552755  -156.658891867   280.248975515
ATOM    951 1H5'  DC A  30     222.209-157.454 277.781  1.00  0.00           H  
REMARK-SIMTK-COORDS   222.209290011  -157.454317219   277.780581183
ATOM    952 2H5'  DC A  30     222.804-158.510 279.080  1.00  0.00           H  
REMARK-SIMTK-COORDS   222.804055249  -158.510004466   279.080261046
ATOM    953  H41  DC A  30     216.634-157.288 273.667  1.00  0.00           H  
REMARK-SIMTK-COORDS   216.634439004  -157.288066424   273.666957727
ATOM    954  H42  DC A  30     216.099-155.615 273.977  1.00  0.00           H  
REMARK-SIMTK-COORDS   216.099376217  -155.614960782   273.977462681
ATOM    955  H6   DC A  30     219.066-158.469 277.461  1.00  0.00           H  
REMARK-SIMTK-COORDS   219.065686174  -158.468972284   277.460604594
ATOM    956  H5   DC A  30     217.952-158.553 275.262  1.00  0.00           H  
REMARK-SIMTK-COORDS   217.951932668  -158.553377076   275.262089195
ATOM    957  P    DA A  31     219.035-157.503 283.031  1.00  0.00           P  
REMARK-SIMTK-COORDS   219.034911667  -157.502989684   283.030865390
ATOM    958  OP1  DA A  31     218.396-158.779 282.629  1.00  0.00           O  
REMARK-SIMTK-COORDS   218.396012419  -158.778748877   282.628592807
ATOM    959  OP2  DA A  31     219.344-157.359 284.468  1.00  0.00           O  
REMARK-SIMTK-COORDS   219.344204177  -157.359253443   284.467710558
ATOM    960  O5'  DA A  31     218.135-156.282 282.541  1.00  0.00           O  
REMARK-SIMTK-COORDS   218.134997152  -156.282058470   282.540785972
ATOM    961  O3'  DA A  31     216.125-153.141 284.531  1.00  0.00           O  
REMARK-SIMTK-COORDS   216.125304840  -153.141457932   284.530774684
ATOM    962  C1'  DA A  31     215.595-154.247 281.800  1.00  0.00           C  
REMARK-SIMTK-COORDS   215.595299449  -154.247229680   281.800381099
ATOM    963  C2'  DA A  31     215.601-155.010 283.118  1.00  0.00           C  
REMARK-SIMTK-COORDS   215.600585705  -155.010151682   283.117991085
ATOM    964  C3'  DA A  31     216.687-154.289 283.898  1.00  0.00           C  
REMARK-SIMTK-COORDS   216.686642911  -154.288835154   283.898073268
ATOM    965  C4'  DA A  31     217.695-153.916 282.813  1.00  0.00           C  
REMARK-SIMTK-COORDS   217.694820754  -153.915575410   282.813046263
ATOM    966  C5'  DA A  31     218.730-154.960 282.469  1.00  0.00           C  
REMARK-SIMTK-COORDS   218.729738734  -154.960394708   282.468554740
ATOM    967  O4'  DA A  31     216.871-153.663 281.629  1.00  0.00           O  
REMARK-SIMTK-COORDS   216.871069468  -153.663397581   281.629045351
ATOM    968  N6   DA A  31     213.830-156.692 276.562  1.00  0.00           N  
REMARK-SIMTK-COORDS   213.830478568  -156.691692463   276.561909761
ATOM    969  C6   DA A  31     213.897-155.708 277.474  1.00  0.00           C  
REMARK-SIMTK-COORDS   213.896628751  -155.707916729   277.474312884
ATOM    970  C5   DA A  31     214.599-155.831 278.690  1.00  0.00           C  
REMARK-SIMTK-COORDS   214.598517827  -155.830782308   278.690014646
ATOM    971  N7   DA A  31     215.344-156.860 279.236  1.00  0.00           N  
REMARK-SIMTK-COORDS   215.344289787  -156.860227498   279.236318394
ATOM    972  C8   DA A  31     215.745-156.383 280.377  1.00  0.00           C  
REMARK-SIMTK-COORDS   215.744705142  -156.383486599   280.376889154
ATOM    973  N9   DA A  31     215.324-155.102 280.613  1.00  0.00           N  
REMARK-SIMTK-COORDS   215.324134924  -155.102149983   280.613124566
ATOM    974  C4   DA A  31     214.582-154.744 279.515  1.00  0.00           C  
REMARK-SIMTK-COORDS   214.581796044  -154.744404781   279.515428634
ATOM    975  N3   DA A  31     213.963-153.567 279.308  1.00  0.00           N  
REMARK-SIMTK-COORDS   213.962955682  -153.567364055   279.307609638
ATOM    976  C2   DA A  31     213.341-153.578 278.147  1.00  0.00           C  
REMARK-SIMTK-COORDS   213.340997510  -153.578488380   278.147114363
ATOM    977  N1   DA A  31     213.270-154.545 277.236  1.00  0.00           N  
REMARK-SIMTK-COORDS   213.270379529  -154.545173895   277.236432632
ATOM    978  H1'  DA A  31     214.858-153.444 281.817  1.00  0.00           H  
REMARK-SIMTK-COORDS   214.858221245  -153.444489897   281.817160895
ATOM    979 1H2'  DA A  31     214.640-154.957 283.632  1.00  0.00           H  
REMARK-SIMTK-COORDS   214.640315603  -154.956536945   283.631772935
ATOM    980 2H2'  DA A  31     215.842-156.065 282.985  1.00  0.00           H  
REMARK-SIMTK-COORDS   215.841757492  -156.065069186   282.984539858
ATOM    981  H3'  DA A  31     217.143-154.930 284.653  1.00  0.00           H  
REMARK-SIMTK-COORDS   217.142789388  -154.930369079   284.653233260
ATOM    982  H4'  DA A  31     218.223-153.028 283.161  1.00  0.00           H  
REMARK-SIMTK-COORDS   218.222642416  -153.027915542   283.160961844
ATOM    983 1H5'  DA A  31     219.100-154.779 281.460  1.00  0.00           H  
REMARK-SIMTK-COORDS   219.099641927  -154.779023341   281.460054340
ATOM    984 2H5'  DA A  31     219.557-154.891 283.173  1.00  0.00           H  
REMARK-SIMTK-COORDS   219.556571191  -154.890932423   283.173214288
ATOM    985  H61  DA A  31     213.303-156.549 275.689  1.00  0.00           H  
REMARK-SIMTK-COORDS   213.302790702  -156.549179621   275.689255989
ATOM    986  H62  DA A  31     214.307-157.587 276.736  1.00  0.00           H  
REMARK-SIMTK-COORDS   214.307416669  -157.587153858   276.736474758
ATOM    987  H8   DA A  31     216.359-156.949 281.079  1.00  0.00           H  
REMARK-SIMTK-COORDS   216.359034944  -156.948926546   281.078759911
ATOM    988  H2   DA A  31     212.808-152.663 277.897  1.00  0.00           H  
REMARK-SIMTK-COORDS   212.807666656  -152.663431915   277.897124632
ATOM    989  P    DT A  32     214.827-153.510 285.631  1.00  0.00           P  
REMARK-SIMTK-COORDS   214.826858124  -153.510364702   285.631296308
ATOM    990  OP1  DT A  32     214.593-154.960 285.842  1.00  0.00           O  
REMARK-SIMTK-COORDS   214.593243550  -154.959902739   285.842264813
ATOM    991  OP2  DT A  32     214.731-152.659 286.834  1.00  0.00           O  
REMARK-SIMTK-COORDS   214.731440992  -152.658754277   286.833669484
ATOM    992  O5'  DT A  32     213.838-152.973 284.502  1.00  0.00           O  
REMARK-SIMTK-COORDS   213.837910926  -152.972573102   284.501511092
ATOM    993  O3'  DT A  32     210.780-150.058 284.432  1.00  0.00           O  
REMARK-SIMTK-COORDS   210.779580006  -150.057916596   284.431959447
ATOM    994  C1'  DT A  32     211.191-152.362 282.566  1.00  0.00           C  
REMARK-SIMTK-COORDS   211.191123366  -152.361731507   282.565534811
ATOM    995  C2'  DT A  32     211.030-152.420 284.079  1.00  0.00           C  
REMARK-SIMTK-COORDS   211.030143261  -152.419548357   284.079405221
ATOM    996  C3'  DT A  32     211.711-151.134 284.519  1.00  0.00           C  
REMARK-SIMTK-COORDS   211.711210389  -151.133823269   284.519255837
ATOM    997  C4'  DT A  32     212.853-150.992 283.515  1.00  0.00           C  
REMARK-SIMTK-COORDS   212.853418393  -150.992013902   283.514700722
ATOM    998  C5'  DT A  32     214.139-151.710 283.854  1.00  0.00           C  
REMARK-SIMTK-COORDS   214.138511470  -151.709941942   283.854023744
ATOM    999  O4'  DT A  32     212.316-151.556 282.276  1.00  0.00           O  
REMARK-SIMTK-COORDS   212.315500943  -151.555540732   282.275828926
ATOM   1000  O4   DT A  32     211.930-157.253 280.124  1.00  0.00           O  
REMARK-SIMTK-COORDS   211.930150021  -157.253300787   280.123661640
ATOM   1001  C4   DT A  32     211.795-156.173 280.711  1.00  0.00           C  
REMARK-SIMTK-COORDS   211.794501170  -156.173316176   280.711271740
ATOM   1002  N3   DT A  32     211.043-155.161 280.163  1.00  0.00           N  
REMARK-SIMTK-COORDS   211.043276720  -155.160772992   280.162881251
ATOM   1003  C2   DT A  32     210.811-153.916 280.712  1.00  0.00           C  
REMARK-SIMTK-COORDS   210.810647534  -153.916222173   280.712101535
ATOM   1004  O2   DT A  32     210.126-153.079 280.150  1.00  0.00           O  
REMARK-SIMTK-COORDS   210.126092664  -153.079490730   280.150131677
ATOM   1005  N1   DT A  32     211.410-153.690 281.934  1.00  0.00           N  
REMARK-SIMTK-COORDS   211.409814979  -153.690111113   281.934268939
ATOM   1006  C6   DT A  32     212.179-154.643 282.555  1.00  0.00           C  
REMARK-SIMTK-COORDS   212.179066638  -154.643259714   282.554945687
ATOM   1007  C5   DT A  32     212.378-155.850 281.992  1.00  0.00           C  
REMARK-SIMTK-COORDS   212.378467739  -155.850094286   281.991640693
ATOM   1008  C7   DT A  32     213.213-156.922 282.624  1.00  0.00           C  
REMARK-SIMTK-COORDS   213.213470497  -156.922350503   282.623813929
ATOM   1009  H1'  DT A  32     210.319-151.902 282.098  1.00  0.00           H  
REMARK-SIMTK-COORDS   210.319268533  -151.902425413   282.098458735
ATOM   1010 1H2'  DT A  32     209.984-152.440 284.385  1.00  0.00           H  
REMARK-SIMTK-COORDS   209.983861512  -152.440284553   284.384831993
ATOM   1011 2H2'  DT A  32     211.515-153.294 284.513  1.00  0.00           H  
REMARK-SIMTK-COORDS   211.515044239  -153.293913444   284.512988817
ATOM   1012  H3'  DT A  32     212.090-151.201 285.539  1.00  0.00           H  
REMARK-SIMTK-COORDS   212.090341691  -151.200626991   285.538773232
ATOM   1013  H4'  DT A  32     213.078-149.928 283.438  1.00  0.00           H  
REMARK-SIMTK-COORDS   213.077663731  -149.928417289   283.437640523
ATOM   1014 1H5'  DT A  32     214.700-151.890 282.938  1.00  0.00           H  
REMARK-SIMTK-COORDS   214.699834050  -151.890456344   282.938420931
ATOM   1015 2H5'  DT A  32     214.731-151.086 284.522  1.00  0.00           H  
REMARK-SIMTK-COORDS   214.730561913  -151.086233580   284.522353866
ATOM   1016  H3   DT A  32     210.609-155.352 279.249  1.00  0.00           H  
REMARK-SIMTK-COORDS   210.608772097  -155.351965477   279.248747690
ATOM   1017  H6   DT A  32     212.637-154.419 283.519  1.00  0.00           H  
REMARK-SIMTK-COORDS   212.636733727  -154.418740367   283.519227232
ATOM   1018  H71  DT A  32     213.312-157.762 281.935  1.00  0.00           H  
REMARK-SIMTK-COORDS   213.312441431  -157.762198787   281.935014528
ATOM   1019  H72  DT A  32     214.202-156.526 282.856  1.00  0.00           H  
REMARK-SIMTK-COORDS   214.201683685  -156.525505497   282.855985711
ATOM   1020  H73  DT A  32     212.735-157.262 283.543  1.00  0.00           H  
REMARK-SIMTK-COORDS   212.734947182  -157.262057831   283.542677558
ATOM   1021  P    DC A  33     209.425-150.413 285.456  1.00  0.00           P  
REMARK-SIMTK-COORDS   209.424892521  -150.412956393   285.455977329
ATOM   1022  OP1  DC A  33     209.453-151.627 286.307  1.00  0.00           O  
REMARK-SIMTK-COORDS   209.452870273  -151.627464271   286.306887935
ATOM   1023  OP2  DC A  33     208.871-149.197 286.083  1.00  0.00           O  
REMARK-SIMTK-COORDS   208.871296345  -149.196998836   286.083121245
ATOM   1024  O5'  DC A  33     208.646-150.732 284.102  1.00  0.00           O  
REMARK-SIMTK-COORDS   208.645688979  -150.732387892   284.101867157
ATOM   1025  O3'  DC A  33     205.158-149.174 282.294  1.00  0.00           O  
REMARK-SIMTK-COORDS   205.157592451  -149.174422533   282.294158233
ATOM   1026  C1'  DC A  33     206.470-151.823 281.820  1.00  0.00           C  
REMARK-SIMTK-COORDS   206.469967655  -151.823391091   281.819696536
ATOM   1027  C2'  DC A  33     205.968-151.268 283.147  1.00  0.00           C  
REMARK-SIMTK-COORDS   205.968183018  -151.267704610   283.146514426
ATOM   1028  C3'  DC A  33     206.243-149.781 282.992  1.00  0.00           C  
REMARK-SIMTK-COORDS   206.242710802  -149.781217398   282.992007900
ATOM   1029  C4'  DC A  33     207.538-149.757 282.182  1.00  0.00           C  
REMARK-SIMTK-COORDS   207.537542416  -149.757202960   282.181578756
ATOM   1030  C5'  DC A  33     208.824-149.845 282.968  1.00  0.00           C  
REMARK-SIMTK-COORDS   208.823747955  -149.845228084   282.968011136
ATOM   1031  O4'  DC A  33     207.440-150.930 281.311  1.00  0.00           O  
REMARK-SIMTK-COORDS   207.439979759  -150.929577589   281.311488957
ATOM   1032  N4   DC A  33     208.746-156.850 282.066  1.00  0.00           N  
REMARK-SIMTK-COORDS   208.746432709  -156.849832293   282.066264371
ATOM   1033  C4   DC A  33     208.215-155.639 282.036  1.00  0.00           C  
REMARK-SIMTK-COORDS   208.214685237  -155.639170326   282.035748352
ATOM   1034  N3   DC A  33     207.448-155.308 280.989  1.00  0.00           N  
REMARK-SIMTK-COORDS   207.448033584  -155.307787501   280.989172188
ATOM   1035  C2   DC A  33     206.880-154.078 280.904  1.00  0.00           C  
REMARK-SIMTK-COORDS   206.880348396  -154.078335327   280.904467528
ATOM   1036  O2   DC A  33     206.167-153.744 279.951  1.00  0.00           O  
REMARK-SIMTK-COORDS   206.167478497  -153.743561044   279.951304538
ATOM   1037  N1   DC A  33     207.102-153.165 281.932  1.00  0.00           N  
REMARK-SIMTK-COORDS   207.102296583  -153.164787845   281.932052560
ATOM   1038  C6   DC A  33     207.876-153.492 282.998  1.00  0.00           C  
REMARK-SIMTK-COORDS   207.875928329  -153.492252337   282.998425819
ATOM   1039  C5   DC A  33     208.454-154.719 283.106  1.00  0.00           C  
REMARK-SIMTK-COORDS   208.454257105  -154.719460281   283.106210286
ATOM   1040  H1'  DC A  33     205.660-151.889 281.093  1.00  0.00           H  
REMARK-SIMTK-COORDS   205.659806424  -151.889412659   281.093008892
ATOM   1041 1H2'  DC A  33     204.906-151.462 283.302  1.00  0.00           H  
REMARK-SIMTK-COORDS   204.906275241  -151.461874382   283.301640092
ATOM   1042 2H2'  DC A  33     206.505-151.685 283.999  1.00  0.00           H  
REMARK-SIMTK-COORDS   206.505295386  -151.684719822   283.998604572
ATOM   1043  H3'  DC A  33     206.374-149.288 283.955  1.00  0.00           H  
REMARK-SIMTK-COORDS   206.373863308  -149.288034813   283.955285096
ATOM   1044  H4'  DC A  33     207.549-148.817 281.630  1.00  0.00           H  
REMARK-SIMTK-COORDS   207.549034895  -148.816710636   281.629710917
ATOM   1045 1H5'  DC A  33     209.613-150.228 282.322  1.00  0.00           H  
REMARK-SIMTK-COORDS   209.613295360  -150.228168219   282.322026037
ATOM   1046 2H5'  DC A  33     209.098-148.850 283.319  1.00  0.00           H  
REMARK-SIMTK-COORDS   209.098033002  -148.850225266   283.318603641
ATOM   1047  H41  DC A  33     209.341-157.132 282.859  1.00  0.00           H  
REMARK-SIMTK-COORDS   209.341147634  -157.132202863   282.859373455
ATOM   1048  H42  DC A  33     208.569-157.511 281.297  1.00  0.00           H  
REMARK-SIMTK-COORDS   208.568744483  -157.510716089   281.296648556
ATOM   1049  H6   DC A  33     208.039-152.757 283.786  1.00  0.00           H  
REMARK-SIMTK-COORDS   208.039422126  -152.756795152   283.785967251
ATOM   1050  H5   DC A  33     209.068-154.991 283.964  1.00  0.00           H  
REMARK-SIMTK-COORDS   209.068423222  -154.990713427   283.964312092
ATOM   1051  P    DG A  34     203.469-149.315 282.859  1.00  0.00           P  
REMARK-SIMTK-COORDS   203.469380418  -149.314904109   282.859336773
ATOM   1052  OP1  DG A  34     203.539-149.918 284.213  1.00  0.00           O  
REMARK-SIMTK-COORDS   203.538622655  -149.917969887   284.212860389
ATOM   1053  OP2  DG A  34     202.519-148.198 282.696  1.00  0.00           O  
REMARK-SIMTK-COORDS   202.518557280  -148.197503305   282.696374198
ATOM   1054  O5'  DG A  34     203.163-150.454 281.787  1.00  0.00           O  
REMARK-SIMTK-COORDS   203.163000963  -150.454342677   281.786643257
ATOM   1055  O3'  DG A  34     200.018-151.123 279.045  1.00  0.00           O  
REMARK-SIMTK-COORDS   200.017818768  -151.122657053   279.044578004
ATOM   1056  C1'  DG A  34     201.955-153.110 280.167  1.00  0.00           C  
REMARK-SIMTK-COORDS   201.955036989  -153.109662413   280.167214303
ATOM   1057  C2'  DG A  34     201.014-152.199 280.945  1.00  0.00           C  
REMARK-SIMTK-COORDS   201.014424194  -152.199052408   280.945103106
ATOM   1058  C3'  DG A  34     200.987-150.953 280.076  1.00  0.00           C  
REMARK-SIMTK-COORDS   200.987371182  -150.953135405   280.076383958
ATOM   1059  C4'  DG A  34     202.412-150.891 279.526  1.00  0.00           C  
REMARK-SIMTK-COORDS   202.411807342  -150.890805352   279.525888189
ATOM   1060  C5'  DG A  34     203.433-150.187 280.387  1.00  0.00           C  
REMARK-SIMTK-COORDS   203.433374056  -150.186544262   280.386997802
ATOM   1061  O4'  DG A  34     202.804-152.293 279.386  1.00  0.00           O  
REMARK-SIMTK-COORDS   202.804257297  -152.293079351   279.385514892
ATOM   1062  N2   DG A  34     203.014-158.058 278.679  1.00  0.00           N  
REMARK-SIMTK-COORDS   203.013590762  -158.058124479   278.678676734
ATOM   1063  O6   DG A  34     205.218-157.531 282.660  1.00  0.00           O  
REMARK-SIMTK-COORDS   205.218003939  -157.530995785   282.659989443
ATOM   1064  C6   DG A  34     204.497-156.988 281.822  1.00  0.00           C  
REMARK-SIMTK-COORDS   204.497491959  -156.987743529   281.822042265
ATOM   1065  C5   DG A  34     203.970-155.678 281.817  1.00  0.00           C  
REMARK-SIMTK-COORDS   203.970072644  -155.677937424   281.816580173
ATOM   1066  N7   DG A  34     204.114-154.643 282.745  1.00  0.00           N  
REMARK-SIMTK-COORDS   204.114292722  -154.643145758   282.744610763
ATOM   1067  C8   DG A  34     203.418-153.661 282.233  1.00  0.00           C  
REMARK-SIMTK-COORDS   203.417985781  -153.660725943   282.233121808
ATOM   1068  N9   DG A  34     202.815-153.964 281.031  1.00  0.00           N  
REMARK-SIMTK-COORDS   202.814897796  -153.963509678   281.030883940
ATOM   1069  C4   DG A  34     203.174-155.266 280.763  1.00  0.00           C  
REMARK-SIMTK-COORDS   203.174144731  -155.265777142   280.762736419
ATOM   1070  N3   DG A  34     202.797-155.980 279.670  1.00  0.00           N  
REMARK-SIMTK-COORDS   202.797006545  -155.980083953   279.670213848
ATOM   1071  C2   DG A  34     203.288-157.217 279.680  1.00  0.00           C  
REMARK-SIMTK-COORDS   203.287586146  -157.216670329   279.680001078
ATOM   1072  N1   DG A  34     204.097-157.708 280.683  1.00  0.00           N  
REMARK-SIMTK-COORDS   204.097051876  -157.708391110   280.682777675
ATOM   1073  H1'  DG A  34     201.399-153.759 279.491  1.00  0.00           H  
REMARK-SIMTK-COORDS   201.399018326  -153.759418234   279.491253787
ATOM   1074 1H2'  DG A  34     200.019-152.629 281.054  1.00  0.00           H  
REMARK-SIMTK-COORDS   200.018764736  -152.629459149   281.054338076
ATOM   1075 2H2'  DG A  34     201.387-151.978 281.945  1.00  0.00           H  
REMARK-SIMTK-COORDS   201.387077497  -151.977916159   281.945280228
ATOM   1076  H3'  DG A  34     200.749-150.058 280.652  1.00  0.00           H  
REMARK-SIMTK-COORDS   200.749299545  -150.058392614   280.652015118
ATOM   1077  H4'  DG A  34     202.360-150.364 278.573  1.00  0.00           H  
REMARK-SIMTK-COORDS   202.360349863  -150.363975268   278.573309483
ATOM   1078 1H5'  DG A  34     204.429-150.548 280.130  1.00  0.00           H  
REMARK-SIMTK-COORDS   204.429059409  -150.548232900   280.130013353
ATOM   1079 2H5'  DG A  34     203.381-149.115 280.201  1.00  0.00           H  
REMARK-SIMTK-COORDS   203.381025547  -149.114576852   280.201184707
ATOM   1080  H21  DG A  34     202.415-157.753 277.898  1.00  0.00           H  
REMARK-SIMTK-COORDS   202.414500137  -157.753012241   277.897993734
ATOM   1081  H22  DG A  34     203.402-159.013 278.687  1.00  0.00           H  
REMARK-SIMTK-COORDS   203.401583204  -159.013090064   278.687197067
ATOM   1082  H8   DG A  34     203.324-152.688 282.715  1.00  0.00           H  
REMARK-SIMTK-COORDS   203.323523566  -152.687593669   282.715316237
ATOM   1083  H1   DG A  34     204.435-158.678 280.590  1.00  0.00           H  
REMARK-SIMTK-COORDS   204.434573220  -158.677718236   280.589615097
ATOM   1084  P    DT A  35     198.479-151.364 279.791  1.00  0.00           P  
REMARK-SIMTK-COORDS   198.478729025  -151.364014556   279.790845086
ATOM   1085  OP1  DT A  35     198.344-151.272 281.265  1.00  0.00           O  
REMARK-SIMTK-COORDS   198.343998173  -151.271987971   281.265166186
ATOM   1086  OP2  DT A  35     197.384-150.763 279.003  1.00  0.00           O  
REMARK-SIMTK-COORDS   197.383847035  -150.763306580   279.003171704
ATOM   1087  O5'  DT A  35     198.680-152.889 279.371  1.00  0.00           O  
REMARK-SIMTK-COORDS   198.680303182  -152.889317123   279.370760644
ATOM   1088  O3'  DT A  35     196.494-155.573 276.947  1.00  0.00           O  
REMARK-SIMTK-COORDS   196.494095124  -155.572905248   276.947478345
ATOM   1089  C1'  DT A  35     198.474-156.208 279.101  1.00  0.00           C  
REMARK-SIMTK-COORDS   198.474144700  -156.207639036   279.100845173
ATOM   1090  C2'  DT A  35     197.206-155.374 279.232  1.00  0.00           C  
REMARK-SIMTK-COORDS   197.205687124  -155.374027792   279.231874454
ATOM   1091  C3'  DT A  35     197.131-154.696 277.874  1.00  0.00           C  
REMARK-SIMTK-COORDS   197.131230319  -154.695743979   277.873641318
ATOM   1092  C4'  DT A  35     198.601-154.460 277.529  1.00  0.00           C  
REMARK-SIMTK-COORDS   198.600802379  -154.460141634   277.529069851
ATOM   1093  C5'  DT A  35     199.218-153.186 278.057  1.00  0.00           C  
REMARK-SIMTK-COORDS   199.217887300  -153.186248127   278.056731233
ATOM   1094  O4'  DT A  35     199.298-155.600 278.126  1.00  0.00           O  
REMARK-SIMTK-COORDS   199.297897900  -155.600106857   278.125943476
ATOM   1095  O4   DT A  35     201.414-156.703 283.743  1.00  0.00           O  
REMARK-SIMTK-COORDS   201.413554793  -156.702590878   283.743177128
ATOM   1096  C4   DT A  35     200.744-156.542 282.716  1.00  0.00           C  
REMARK-SIMTK-COORDS   200.743937287  -156.541590851   282.715682900
ATOM   1097  N3   DT A  35     200.584-157.564 281.810  1.00  0.00           N  
REMARK-SIMTK-COORDS   200.584083718  -157.563513116   281.809903832
ATOM   1098  C2   DT A  35     199.865-157.517 280.633  1.00  0.00           C  
REMARK-SIMTK-COORDS   199.864606348  -157.517315112   280.633092862
ATOM   1099  O2   DT A  35     199.778-158.479 279.891  1.00  0.00           O  
REMARK-SIMTK-COORDS   199.777580986  -158.479423862   279.890584722
ATOM   1100  N1   DT A  35     199.259-156.308 280.360  1.00  0.00           N  
REMARK-SIMTK-COORDS   199.258767976  -156.308125771   280.359885970
ATOM   1101  C6   DT A  35     199.367-155.233 281.207  1.00  0.00           C  
REMARK-SIMTK-COORDS   199.366510843  -155.232546402   281.206644789
ATOM   1102  C5   DT A  35     200.072-155.317 282.351  1.00  0.00           C  
REMARK-SIMTK-COORDS   200.071863912  -155.316867332   282.350712107
ATOM   1103  C7   DT A  35     200.226-154.172 283.306  1.00  0.00           C  
REMARK-SIMTK-COORDS   200.225599743  -154.171868897   283.305672776
ATOM   1104  H1'  DT A  35     198.243-157.218 278.763  1.00  0.00           H  
REMARK-SIMTK-COORDS   198.242792590  -157.218212865   278.762511408
ATOM   1105 1H2'  DT A  35     196.324-155.987 279.419  1.00  0.00           H  
REMARK-SIMTK-COORDS   196.323952800  -155.987039655   279.419443208
ATOM   1106 2H2'  DT A  35     197.273-154.643 280.037  1.00  0.00           H  
REMARK-SIMTK-COORDS   197.273477917  -154.643068444   280.037318953
ATOM   1107  H3'  DT A  35     196.582-153.756 277.916  1.00  0.00           H  
REMARK-SIMTK-COORDS   196.581806278  -153.755564434   277.916239988
ATOM   1108  H4'  DT A  35     198.672-154.438 276.442  1.00  0.00           H  
REMARK-SIMTK-COORDS   198.671950572  -154.438013978   276.441912870
ATOM   1109 1H5'  DT A  35     200.298-153.312 278.121  1.00  0.00           H  
REMARK-SIMTK-COORDS   200.297766942  -153.311772067   278.120767923
ATOM   1110 2H5'  DT A  35     198.990-152.369 277.374  1.00  0.00           H  
REMARK-SIMTK-COORDS   198.990203547  -152.369189385   277.373521074
ATOM   1111  H3   DT A  35     201.048-158.455 282.034  1.00  0.00           H  
REMARK-SIMTK-COORDS   201.048310537  -158.455285663   282.034011360
ATOM   1112  H6   DT A  35     198.874-154.295 280.948  1.00  0.00           H  
REMARK-SIMTK-COORDS   198.873665560  -154.294570907   280.947777066
ATOM   1113  H71  DT A  35     200.922-154.448 284.098  1.00  0.00           H  
REMARK-SIMTK-COORDS   200.922373571  -154.447928382   284.098063079
ATOM   1114  H72  DT A  35     200.609-153.302 282.773  1.00  0.00           H  
REMARK-SIMTK-COORDS   200.608827557  -153.301707908   282.772839505
ATOM   1115  H73  DT A  35     199.257-153.930 283.743  1.00  0.00           H  
REMARK-SIMTK-COORDS   199.256687616  -153.930341078   283.743359426
ATOM   1116  P    DG A  36     194.878-156.173 277.326  1.00  0.00           P  
REMARK-SIMTK-COORDS   194.878272012  -156.172891943   277.326113243
ATOM   1117  OP1  DG A  36     194.358-155.473 278.526  1.00  0.00           O  
REMARK-SIMTK-COORDS   194.357839851  -155.472786690   278.525909893
ATOM   1118  OP2  DG A  36     193.917-156.367 276.222  1.00  0.00           O  
REMARK-SIMTK-COORDS   193.917388257  -156.367405921   276.222449924
ATOM   1119  O5'  DG A  36     195.504-157.574 277.760  1.00  0.00           O  
REMARK-SIMTK-COORDS   195.503584032  -157.574188556   277.759948098
ATOM   1120  O3'  DG A  36     194.633-161.594 276.789  1.00  0.00           O  
REMARK-SIMTK-COORDS   194.632755780  -161.593637921   276.788648990
ATOM   1121  C1'  DG A  36     196.090-160.536 279.180  1.00  0.00           C  
REMARK-SIMTK-COORDS   196.089537290  -160.535871597   279.180350275
ATOM   1122  C2'  DG A  36     194.682-160.175 278.725  1.00  0.00           C  
REMARK-SIMTK-COORDS   194.682046300  -160.174758162   278.724674732
ATOM   1123  C3'  DG A  36     194.810-160.244 277.213  1.00  0.00           C  
REMARK-SIMTK-COORDS   194.809887825  -160.243692562   277.212517798
ATOM   1124  C4'  DG A  36     196.233-159.744 276.968  1.00  0.00           C  
REMARK-SIMTK-COORDS   196.233254114  -159.743540388   276.967925874
ATOM   1125  C5'  DG A  36     196.407-158.248 276.847  1.00  0.00           C  
REMARK-SIMTK-COORDS   196.407169412  -158.248126344   276.847168651
ATOM   1126  O4'  DG A  36     196.983-160.210 278.134  1.00  0.00           O  
REMARK-SIMTK-COORDS   196.983118258  -160.209692939   278.134330420
ATOM   1127  N2   DG A  36     199.010-163.049 282.783  1.00  0.00           N  
REMARK-SIMTK-COORDS   199.010057806  -163.049101210   282.782820793
ATOM   1128  O6   DG A  36     198.494-158.809 284.438  1.00  0.00           O  
REMARK-SIMTK-COORDS   198.493841731  -158.808659208   284.438213674
ATOM   1129  C6   DG A  36     198.229-159.572 283.509  1.00  0.00           C  
REMARK-SIMTK-COORDS   198.229096818  -159.571807132   283.508734585
ATOM   1130  C5   DG A  36     197.473-159.325 282.342  1.00  0.00           C  
REMARK-SIMTK-COORDS   197.473413000  -159.324745586   282.341817467
ATOM   1131  N7   DG A  36     196.823-158.163 281.917  1.00  0.00           N  
REMARK-SIMTK-COORDS   196.822966830  -158.163159175   281.916998933
ATOM   1132  C8   DG A  36     196.289-158.501 280.771  1.00  0.00           C  
REMARK-SIMTK-COORDS   196.288876837  -158.501080940   280.771499146
ATOM   1133  N9   DG A  36     196.532-159.806 280.400  1.00  0.00           N  
REMARK-SIMTK-COORDS   196.531746216  -159.806236141   280.399540321
ATOM   1134  C4   DG A  36     197.298-160.336 281.414  1.00  0.00           C  
REMARK-SIMTK-COORDS   197.298315913  -160.335774502   281.413848964
ATOM   1135  N3   DG A  36     197.769-161.609 281.466  1.00  0.00           N  
REMARK-SIMTK-COORDS   197.768628396  -161.609421976   281.465822796
ATOM   1136  C2   DG A  36     198.474-161.844 282.569  1.00  0.00           C  
REMARK-SIMTK-COORDS   198.473670516  -161.843903392   282.569382524
ATOM   1137  N1   DG A  36     198.708-160.894 283.542  1.00  0.00           N  
REMARK-SIMTK-COORDS   198.707576648  -160.893771124   283.541556169
ATOM   1138  H1'  DG A  36     196.175-161.605 279.373  1.00  0.00           H  
REMARK-SIMTK-COORDS   196.175037982  -161.605301813   279.373406342
ATOM   1139 1H2'  DG A  36     193.935-160.878 279.093  1.00  0.00           H  
REMARK-SIMTK-COORDS   193.935003100  -160.878088365   279.093148726
ATOM   1140 2H2'  DG A  36     194.384-159.179 279.053  1.00  0.00           H  
REMARK-SIMTK-COORDS   194.384378018  -159.178962127   279.053171080
ATOM   1141  H3'  DG A  36     194.079-159.609 276.711  1.00  0.00           H  
REMARK-SIMTK-COORDS   194.078980415  -159.608975961   276.711016857
ATOM   1142  H4'  DG A  36     196.571-160.194 276.035  1.00  0.00           H  
REMARK-SIMTK-COORDS   196.571089222  -160.193754129   276.034770460
ATOM   1143 1H5'  DG A  36     197.437-157.986 277.090  1.00  0.00           H  
REMARK-SIMTK-COORDS   197.436991162  -157.986376414   277.090485597
ATOM   1144 2H5'  DG A  36     196.191-157.943 275.824  1.00  0.00           H  
REMARK-SIMTK-COORDS   196.190733000  -157.943490372   275.824068849
ATOM   1145  H21  DG A  36     198.873-163.804 282.095  1.00  0.00           H  
REMARK-SIMTK-COORDS   198.872807275  -163.803790783   282.095016359
ATOM   1146  H22  DG A  36     199.561-163.224 283.636  1.00  0.00           H  
REMARK-SIMTK-COORDS   199.561341382  -163.224095350   283.636069566
ATOM   1147  H8   DG A  36     195.703-157.811 280.164  1.00  0.00           H  
REMARK-SIMTK-COORDS   195.703465415  -157.810622383   280.164060715
ATOM   1148  H1   DG A  36     199.277-161.174 284.354  1.00  0.00           H  
REMARK-SIMTK-COORDS   199.276949471  -161.173987184   284.353645171
TER    1149       DG A  36                                                                                                                          
ENDMDL                                                                                                                                              
MODEL        2                                                                                                                                      
ATOM      1  P    DC A   1     202.950-163.306 292.032  1.00  0.00           P  
REMARK-SIMTK-COORDS   202.950007896  -163.305825077   292.031601801
ATOM      2  OP1  DC A   1     203.273-161.860 291.981  1.00  0.00           O  
REMARK-SIMTK-COORDS   203.273165443  -161.859730018   291.980697202
ATOM      3  OP2  DC A   1     204.009-164.188 292.559  1.00  0.00           O  
REMARK-SIMTK-COORDS   204.009124522  -164.187878224   292.558741459
ATOM      4  O5'  DC A   1     202.499-163.798 290.583  1.00  0.00           O  
REMARK-SIMTK-COORDS   202.498862761  -163.797774860   290.582614748
ATOM      5  O3'  DC A   1     204.002-166.666 287.868  1.00  0.00           O  
REMARK-SIMTK-COORDS   204.002372711  -166.666437801   287.867502088
ATOM      6  C1'  DC A   1     202.235-164.319 287.297  1.00  0.00           C  
REMARK-SIMTK-COORDS   202.234659180  -164.318702135   287.297337098
ATOM      7  C2'  DC A   1     203.607-164.299 287.959  1.00  0.00           C  
REMARK-SIMTK-COORDS   203.606826055  -164.299237888   287.958696463
ATOM      8  C3'  DC A   1     203.604-165.607 288.734  1.00  0.00           C  
REMARK-SIMTK-COORDS   203.603649376  -165.606574914   288.733750530
ATOM      9  C4'  DC A   1     202.147-165.737 289.174  1.00  0.00           C  
REMARK-SIMTK-COORDS   202.147344372  -165.736665340   289.174396893
ATOM     10  C5'  DC A   1     201.772-165.047 290.465  1.00  0.00           C  
REMARK-SIMTK-COORDS   201.771610900  -165.047439825   290.465017112
ATOM     11  O4'  DC A   1     201.385-165.132 288.082  1.00  0.00           O  
REMARK-SIMTK-COORDS   201.384542102  -165.132416935   288.081613949
ATOM     12  N4   DC A   1     199.815-159.387 286.720  1.00  0.00           N  
REMARK-SIMTK-COORDS   199.815176215  -159.387114753   286.720178477
ATOM     13  C4   DC A   1     200.406-160.560 286.887  1.00  0.00           C  
REMARK-SIMTK-COORDS   200.406415082  -160.559935846   286.887442596
ATOM     14  N3   DC A   1     200.289-161.474 285.918  1.00  0.00           N  
REMARK-SIMTK-COORDS   200.288892902  -161.474240446   285.917539180
ATOM     15  C2   DC A   1     200.871-162.693 286.036  1.00  0.00           C  
REMARK-SIMTK-COORDS   200.871358501  -162.693202880   286.036440024
ATOM     16  O2   DC A   1     200.780-163.560 285.158  1.00  0.00           O  
REMARK-SIMTK-COORDS   200.779671952  -163.559733772   285.157948823
ATOM     17  N1   DC A   1     201.603-162.976 287.187  1.00  0.00           N  
REMARK-SIMTK-COORDS   201.603146115  -162.975846888   287.187487048
ATOM     18  C6   DC A   1     201.730-162.053 288.175  1.00  0.00           C  
REMARK-SIMTK-COORDS   201.729560937  -162.053329902   288.174925504
ATOM     19  C5   DC A   1     201.157-160.824 288.075  1.00  0.00           C  
REMARK-SIMTK-COORDS   201.157155958  -160.823583954   288.075298990
ATOM     20  H1'  DC A   1     202.288-164.754 286.299  1.00  0.00           H  
REMARK-SIMTK-COORDS   202.288184227  -164.753766218   286.298704376
ATOM     21 1H2'  DC A   1     204.418-164.273 287.228  1.00  0.00           H  
REMARK-SIMTK-COORDS   204.417757845  -164.272609253   287.228158615
ATOM     22 2H2'  DC A   1     203.735-163.444 288.621  1.00  0.00           H  
REMARK-SIMTK-COORDS   203.734676033  -163.444221662   288.621218641
ATOM     23  H3'  DC A   1     204.273-165.572 289.594  1.00  0.00           H  
REMARK-SIMTK-COORDS   204.273180285  -165.571984907   289.594486200
ATOM     24  H4'  DC A   1     201.947-166.802 289.296  1.00  0.00           H  
REMARK-SIMTK-COORDS   201.947184057  -166.801691440   289.296344643
ATOM     25 1H5'  DC A   1     200.700-164.850 290.467  1.00  0.00           H  
REMARK-SIMTK-COORDS   200.700141265  -164.850080215   290.466750941
ATOM     26 2H5'  DC A   1     202.019-165.698 291.303  1.00  0.00           H  
REMARK-SIMTK-COORDS   202.018768055  -165.697521198   291.303158239
ATOM     27  H41  DC A   1     199.889-158.663 287.450  1.00  0.00           H  
REMARK-SIMTK-COORDS   199.888995718  -158.663465381   287.450468329
ATOM     28  H42  DC A   1     199.279-159.199 285.861  1.00  0.00           H  
REMARK-SIMTK-COORDS   199.278521785  -159.198666315   285.861364639
ATOM     29  H6   DC A   1     202.304-162.304 289.067  1.00  0.00           H  
REMARK-SIMTK-COORDS   202.304074295  -162.304225083   289.067281941
ATOM     30  H5   DC A   1     201.265-160.077 288.863  1.00  0.00           H  
REMARK-SIMTK-COORDS   201.264574122  -160.077276675   288.862796789
ATOM     31  P    DA A   2     205.563-166.483 287.105  1.00  0.00           P  
REMARK-SIMTK-COORDS   205.563043166  -166.482898027   287.104723246
ATOM     32  OP1  DA A   2     206.313-165.317 287.632  1.00  0.00           O  
REMARK-SIMTK-COORDS   206.313333941  -165.316800939   287.632020442
ATOM     33  OP2  DA A   2     206.348-167.714 286.889  1.00  0.00           O  
REMARK-SIMTK-COORDS   206.347932827  -167.713991595   286.888830106
ATOM     34  O5'  DA A   2     204.817-166.067 285.758  1.00  0.00           O  
REMARK-SIMTK-COORDS   204.817461764  -166.066699427   285.757808958
ATOM     35  O3'  DA A   2     205.028-167.418 281.759  1.00  0.00           O  
REMARK-SIMTK-COORDS   205.027824388  -167.418154373   281.758566268
ATOM     36  C1'  DA A   2     204.027-164.788 282.778  1.00  0.00           C  
REMARK-SIMTK-COORDS   204.026561160  -164.787653195   282.778023232
ATOM     37  C2'  DA A   2     205.403-165.398 283.005  1.00  0.00           C  
REMARK-SIMTK-COORDS   205.403321356  -165.398452562   283.004561300
ATOM     38  C3'  DA A   2     205.082-166.884 283.079  1.00  0.00           C  
REMARK-SIMTK-COORDS   205.081831735  -166.883599035   283.079169462
ATOM     39  C4'  DA A   2     203.718-166.902 283.767  1.00  0.00           C  
REMARK-SIMTK-COORDS   203.718262073  -166.901539708   283.766949158
ATOM     40  C5'  DA A   2     203.728-166.896 285.277  1.00  0.00           C  
REMARK-SIMTK-COORDS   203.728357864  -166.895502755   285.277326140
ATOM     41  O4'  DA A   2     203.062-165.681 283.298  1.00  0.00           O  
REMARK-SIMTK-COORDS   203.061683105  -165.680603989   283.298341615
ATOM     42  N6   DA A   2     202.589-159.156 284.441  1.00  0.00           N  
REMARK-SIMTK-COORDS   202.589414593  -159.155813803   284.440773005
ATOM     43  C6   DA A   2     202.589-160.205 283.601  1.00  0.00           C  
REMARK-SIMTK-COORDS   202.588698639  -160.205398548   283.600834702
ATOM     44  C5   DA A   2     203.236-161.425 283.892  1.00  0.00           C  
REMARK-SIMTK-COORDS   203.236107126  -161.424765923   283.891995232
ATOM     45  N7   DA A   2     203.961-161.858 284.988  1.00  0.00           N  
REMARK-SIMTK-COORDS   203.960522738  -161.857587113   284.987521972
ATOM     46  C8   DA A   2     204.301-163.073 284.674  1.00  0.00           C  
REMARK-SIMTK-COORDS   204.300800509  -163.072515120   284.674161192
ATOM     47  N9   DA A   2     203.837-163.474 283.451  1.00  0.00           N  
REMARK-SIMTK-COORDS   203.836509371  -163.473501849   283.451254661
ATOM     48  C4   DA A   2     203.143-162.403 282.944  1.00  0.00           C  
REMARK-SIMTK-COORDS   203.143358111  -162.402790166   282.944121717
ATOM     49  N3   DA A   2     202.512-162.337 281.757  1.00  0.00           N  
REMARK-SIMTK-COORDS   202.512070187  -162.337157131   281.757216135
ATOM     50  C2   DA A   2     201.958-161.154 281.603  1.00  0.00           C  
REMARK-SIMTK-COORDS   201.957513632  -161.153777357   281.602677021
ATOM     51  N1   DA A   2     201.950-160.110 282.425  1.00  0.00           N  
REMARK-SIMTK-COORDS   201.949607743  -160.109500949   282.425425635
ATOM     52  H1'  DA A   2     203.826-164.659 281.715  1.00  0.00           H  
REMARK-SIMTK-COORDS   203.826064113  -164.658708724   281.715012293
ATOM     53 1H2'  DA A   2     206.091-165.183 282.186  1.00  0.00           H  
REMARK-SIMTK-COORDS   206.091155217  -165.183085756   282.185544989
ATOM     54 2H2'  DA A   2     205.866-165.046 283.924  1.00  0.00           H  
REMARK-SIMTK-COORDS   205.866147527  -165.045710550   283.923956215
ATOM     55  H3'  DA A   2     205.824-167.432 283.661  1.00  0.00           H  
REMARK-SIMTK-COORDS   205.823877702  -167.432347757   283.661328909
ATOM     56  H4'  DA A   2     203.212-167.811 283.443  1.00  0.00           H  
REMARK-SIMTK-COORDS   203.211733044  -167.810665468   283.442577927
ATOM     57 1H5'  DA A   2     202.780-166.502 285.640  1.00  0.00           H  
REMARK-SIMTK-COORDS   202.779680777  -166.501551462   285.640108668
ATOM     58 2H5'  DA A   2     203.855-167.915 285.639  1.00  0.00           H  
REMARK-SIMTK-COORDS   203.855038522  -167.915083899   285.639232623
ATOM     59  H61  DA A   2     202.102-158.288 284.179  1.00  0.00           H  
REMARK-SIMTK-COORDS   202.102016434  -158.288448038   284.179337230
ATOM     60  H62  DA A   2     203.080-159.221 285.344  1.00  0.00           H  
REMARK-SIMTK-COORDS   203.080029736  -159.221290577   285.344080025
ATOM     61  H8   DA A   2     204.898-163.711 285.324  1.00  0.00           H  
REMARK-SIMTK-COORDS   204.898196948  -163.711275654   285.324382288
ATOM     62  H2   DA A   2     201.425-161.009 280.662  1.00  0.00           H  
REMARK-SIMTK-COORDS   201.425201867  -161.008564374   280.662268400
ATOM     63  P    DC A   3     206.562-167.181 280.983  1.00  0.00           P  
REMARK-SIMTK-COORDS   206.562081156  -167.181012841   280.983061220
ATOM     64  OP1  DC A   3     207.678-166.597 281.765  1.00  0.00           O  
REMARK-SIMTK-COORDS   207.678088867  -166.596693049   281.764924489
ATOM     65  OP2  DC A   3     206.918-168.289 280.075  1.00  0.00           O  
REMARK-SIMTK-COORDS   206.917771832  -168.288633196   280.075160734
ATOM     66  O5'  DC A   3     205.823-166.024 280.171  1.00  0.00           O  
REMARK-SIMTK-COORDS   205.822922831  -166.023629453   280.171138400
ATOM     67  O3'  DC A   3     205.164-165.296 276.060  1.00  0.00           O  
REMARK-SIMTK-COORDS   205.163793491  -165.295806674   276.060490213
ATOM     68  C1'  DC A   3     205.109-163.338 278.324  1.00  0.00           C  
REMARK-SIMTK-COORDS   205.108874425  -163.337804709   278.324330799
ATOM     69  C2'  DC A   3     206.260-164.253 277.926  1.00  0.00           C  
REMARK-SIMTK-COORDS   206.259503328  -164.253342807   277.926260305
ATOM     70  C3'  DC A   3     205.525-165.486 277.426  1.00  0.00           C  
REMARK-SIMTK-COORDS   205.525007163  -165.486451623   277.426453312
ATOM     71  C4'  DC A   3     204.306-165.551 278.344  1.00  0.00           C  
REMARK-SIMTK-COORDS   204.305683029  -165.550520533   278.343546998
ATOM     72  C5'  DC A   3     204.490-166.274 279.657  1.00  0.00           C  
REMARK-SIMTK-COORDS   204.489807462  -166.273945202   279.656811229
ATOM     73  O4'  DC A   3     203.989-164.149 278.621  1.00  0.00           O  
REMARK-SIMTK-COORDS   203.989283294  -164.149127776   278.621301471
ATOM     74  N4   DC A   3     206.067-160.093 282.690  1.00  0.00           N  
REMARK-SIMTK-COORDS   206.067275682  -160.093360192   282.690405788
ATOM     75  C4   DC A   3     205.854-160.895 281.658  1.00  0.00           C  
REMARK-SIMTK-COORDS   205.853811359  -160.894970266   281.658463797
ATOM     76  N3   DC A   3     205.159-160.420 280.618  1.00  0.00           N  
REMARK-SIMTK-COORDS   205.159108027  -160.419605478   280.618323134
ATOM     77  C2   DC A   3     204.908-161.197 279.536  1.00  0.00           C  
REMARK-SIMTK-COORDS   204.908339718  -161.197002495   279.535714186
ATOM     78  O2   DC A   3     204.268-160.787 278.560  1.00  0.00           O  
REMARK-SIMTK-COORDS   204.268114660  -160.786768360   278.559574427
ATOM     79  N1   DC A   3     205.395-162.502 279.522  1.00  0.00           N  
REMARK-SIMTK-COORDS   205.394509975  -162.502284415   279.522017808
ATOM     80  C6   DC A   3     206.102-162.992 280.572  1.00  0.00           C  
REMARK-SIMTK-COORDS   206.102254430  -162.991561901   280.571664571
ATOM     81  C5   DC A   3     206.369-162.229 281.666  1.00  0.00           C  
REMARK-SIMTK-COORDS   206.368631131  -162.228773984   281.665760567
ATOM     82  H1'  DC A   3     204.835-162.675 277.503  1.00  0.00           H  
REMARK-SIMTK-COORDS   204.834606652  -162.674924117   277.502881160
ATOM     83 1H2'  DC A   3     206.883-163.818 277.143  1.00  0.00           H  
REMARK-SIMTK-COORDS   206.882814886  -163.817617362   277.142914252
ATOM     84 2H2'  DC A   3     206.909-164.491 278.768  1.00  0.00           H  
REMARK-SIMTK-COORDS   206.909229611  -164.490941112   278.767531250
ATOM     85  H3'  DC A   3     206.133-166.388 277.517  1.00  0.00           H  
REMARK-SIMTK-COORDS   206.132878294  -166.387895457   277.517148971
ATOM     86  H4'  DC A   3     203.519-166.064 277.789  1.00  0.00           H  
REMARK-SIMTK-COORDS   203.519051569  -166.063637486   277.789346729
ATOM     87 1H5'  DC A   3     203.748-165.916 280.370  1.00  0.00           H  
REMARK-SIMTK-COORDS   203.748068764  -165.915787732   280.369936695
ATOM     88 2H5'  DC A   3     204.351-167.343 279.499  1.00  0.00           H  
REMARK-SIMTK-COORDS   204.350552364  -167.342599029   279.499458071
ATOM     89  H41  DC A   3     206.600-160.432 283.505  1.00  0.00           H  
REMARK-SIMTK-COORDS   206.599534176  -160.432350043   283.505407491
ATOM     90  H42  DC A   3     205.699-159.132 282.680  1.00  0.00           H  
REMARK-SIMTK-COORDS   205.698688086  -159.131531672   282.680351803
ATOM     91  H6   DC A   3     206.466-164.019 280.536  1.00  0.00           H  
REMARK-SIMTK-COORDS   206.466034063  -164.019023594   280.535597302
ATOM     92  H5   DC A   3     206.945-162.616 282.506  1.00  0.00           H  
REMARK-SIMTK-COORDS   206.944655349  -162.616111117   282.506493608
ATOM     93  P    DG A   4     206.368-164.889 274.809  1.00  0.00           P  
REMARK-SIMTK-COORDS   206.368384352  -164.889191875   274.809234020
ATOM     94  OP1  DG A   4     207.696-165.057 275.448  1.00  0.00           O  
REMARK-SIMTK-COORDS   207.695565722  -165.056600726   275.447919301
ATOM     95  OP2  DG A   4     206.242-165.413 273.435  1.00  0.00           O  
REMARK-SIMTK-COORDS   206.241734962  -165.412524734   273.434720051
ATOM     96  O5'  DG A   4     205.953-163.350 274.848  1.00  0.00           O  
REMARK-SIMTK-COORDS   205.952613204  -163.350035985   274.848189106
ATOM     97  O3'  DG A   4     205.091-160.474 271.874  1.00  0.00           O  
REMARK-SIMTK-COORDS   205.090845073  -160.473807266   271.873874051
ATOM     98  C1'  DG A   4     205.931-160.016 274.710  1.00  0.00           C  
REMARK-SIMTK-COORDS   205.931277197  -160.015932465   274.709825481
ATOM     99  C2'  DG A   4     206.672-160.818 273.648  1.00  0.00           C  
REMARK-SIMTK-COORDS   206.672355697  -160.818351624   273.648121591
ATOM    100  C3'  DG A   4     205.527-161.419 272.849  1.00  0.00           C  
REMARK-SIMTK-COORDS   205.527471160  -161.418629954   272.848584648
ATOM    101  C4'  DG A   4     204.467-161.679 273.915  1.00  0.00           C  
REMARK-SIMTK-COORDS   204.466741619  -161.679135371   273.915344119
ATOM    102  C5'  DG A   4     204.559-162.998 274.646  1.00  0.00           C  
REMARK-SIMTK-COORDS   204.559337425  -162.997673995   274.646266764
ATOM    103  O4'  DG A   4     204.652-160.596 274.880  1.00  0.00           O  
REMARK-SIMTK-COORDS   204.652292860  -160.595544191   274.880483949
ATOM    104  N2   DG A   4     205.871-155.615 277.617  1.00  0.00           N  
REMARK-SIMTK-COORDS   205.871178932  -155.614611322   277.616699126
ATOM    105  O6   DG A   4     208.214-158.650 280.126  1.00  0.00           O  
REMARK-SIMTK-COORDS   208.214136151  -158.649972155   280.125627400
ATOM    106  C6   DG A   4     207.608-158.462 279.070  1.00  0.00           C  
REMARK-SIMTK-COORDS   207.607911727  -158.461724025   279.070416241
ATOM    107  C5   DG A   4     207.382-159.358 278.001  1.00  0.00           C  
REMARK-SIMTK-COORDS   207.381552932  -159.357508964   278.001369919
ATOM    108  N7   DG A   4     207.774-160.688 277.842  1.00  0.00           N  
REMARK-SIMTK-COORDS   207.774213480  -160.688291934   277.841631446
ATOM    109  C8   DG A   4     207.291-161.021 276.672  1.00  0.00           C  
REMARK-SIMTK-COORDS   207.291393346  -161.021374874   276.672230542
ATOM    110  N9   DG A   4     206.606-160.008 276.036  1.00  0.00           N  
REMARK-SIMTK-COORDS   206.606109939  -160.008243427   276.036054213
ATOM    111  C4   DG A   4     206.664-158.935 276.897  1.00  0.00           C  
REMARK-SIMTK-COORDS   206.664452703  -158.934658124   276.896791525
ATOM    112  N3   DG A   4     206.119-157.711 276.671  1.00  0.00           N  
REMARK-SIMTK-COORDS   206.118946524  -157.710869742   276.671125832
ATOM    113  C2   DG A   4     206.339-156.865 277.674  1.00  0.00           C  
REMARK-SIMTK-COORDS   206.338999350  -156.865068001   277.673893087
ATOM    114  N1   DG A   4     207.034-157.204 278.818  1.00  0.00           N  
REMARK-SIMTK-COORDS   207.034466960  -157.203589476   278.818202929
ATOM    115  H1'  DG A   4     205.792-158.982 274.391  1.00  0.00           H  
REMARK-SIMTK-COORDS   205.791539235  -158.982342339   274.390962262
ATOM    116 1H2'  DG A   4     207.307-160.189 273.023  1.00  0.00           H  
REMARK-SIMTK-COORDS   207.306650104  -160.189257078   273.022856321
ATOM    117 2H2'  DG A   4     207.303-161.593 274.081  1.00  0.00           H  
REMARK-SIMTK-COORDS   207.303018851  -161.593202053   274.081419178
ATOM    118  H3'  DG A   4     205.819-162.344 272.349  1.00  0.00           H  
REMARK-SIMTK-COORDS   205.819376096  -162.343852097   272.349208542
ATOM    119  H4'  DG A   4     203.499-161.644 273.415  1.00  0.00           H  
REMARK-SIMTK-COORDS   203.498782428  -161.643887237   273.415489566
ATOM    120 1H5'  DG A   4     204.059-162.909 275.610  1.00  0.00           H  
REMARK-SIMTK-COORDS   204.059129588  -162.908922271   275.610435448
ATOM    121 2H5'  DG A   4     204.066-163.770 274.057  1.00  0.00           H  
REMARK-SIMTK-COORDS   204.066073506  -163.769575312   274.057371983
ATOM    122  H21  DG A   4     205.345-155.300 276.791  1.00  0.00           H  
REMARK-SIMTK-COORDS   205.344897535  -155.299738491   276.791210185
ATOM    123  H22  DG A   4     206.039-154.966 278.399  1.00  0.00           H  
REMARK-SIMTK-COORDS   206.038837721  -154.966025387   278.398851807
ATOM    124  H8   DG A   4     207.419-162.014 276.239  1.00  0.00           H  
REMARK-SIMTK-COORDS   207.419189851  -162.013664748   276.239242253
ATOM    125  H1   DG A   4     207.140-156.478 279.541  1.00  0.00           H  
REMARK-SIMTK-COORDS   207.139681054  -156.478139306   279.541088844
ATOM    126  P    DA A   5     206.447-160.130 270.859  1.00  0.00           P  
REMARK-SIMTK-COORDS   206.446790679  -160.130340248   270.859317720
ATOM    127  OP1  DA A   5     207.731-160.853 271.027  1.00  0.00           O  
REMARK-SIMTK-COORDS   207.731152742  -160.853483438   271.027362408
ATOM    128  OP2  DA A   5     206.015-159.892 269.468  1.00  0.00           O  
REMARK-SIMTK-COORDS   206.014858708  -159.892493053   269.468233077
ATOM    129  O5'  DA A   5     206.509-158.750 271.656  1.00  0.00           O  
REMARK-SIMTK-COORDS   206.508977369  -158.750198548   271.655956097
ATOM    130  O3'  DA A   5     206.197-154.694 270.511  1.00  0.00           O  
REMARK-SIMTK-COORDS   206.196797288  -154.693538757   270.511106788
ATOM    131  C1'  DA A   5     207.454-155.834 272.977  1.00  0.00           C  
REMARK-SIMTK-COORDS   207.453847746  -155.834211420   272.976881924
ATOM    132  C2'  DA A   5     207.800-156.164 271.531  1.00  0.00           C  
REMARK-SIMTK-COORDS   207.800010487  -156.164135015   271.530788643
ATOM    133  C3'  DA A   5     206.444-156.056 270.849  1.00  0.00           C  
REMARK-SIMTK-COORDS   206.444340976  -156.056387376   270.848782320
ATOM    134  C4'  DA A   5     205.484-156.571 271.919  1.00  0.00           C  
REMARK-SIMTK-COORDS   205.484075517  -156.570977322   271.919189922
ATOM    135  C5'  DA A   5     205.268-158.065 271.965  1.00  0.00           C  
REMARK-SIMTK-COORDS   205.268271503  -158.065209011   271.964767190
ATOM    136  O4'  DA A   5     206.090-156.147 273.182  1.00  0.00           O  
REMARK-SIMTK-COORDS   206.090257019  -156.146840260   273.181736847
ATOM    137  N6   DA A   5     210.660-157.847 277.690  1.00  0.00           N  
REMARK-SIMTK-COORDS   210.660095376  -157.847266124   277.690195927
ATOM    138  C6   DA A   5     209.976-156.916 277.003  1.00  0.00           C  
REMARK-SIMTK-COORDS   209.976055049  -156.916176548   277.002965230
ATOM    139  C5   DA A   5     209.392-157.164 275.743  1.00  0.00           C  
REMARK-SIMTK-COORDS   209.392047013  -157.164026511   275.742697794
ATOM    140  N7   DA A   5     209.342-158.292 274.944  1.00  0.00           N  
REMARK-SIMTK-COORDS   209.341681695  -158.291630928   274.943784398
ATOM    141  C8   DA A   5     208.662-157.906 273.905  1.00  0.00           C  
REMARK-SIMTK-COORDS   208.661914833  -157.905784844   273.904999621
ATOM    142  N9   DA A   5     208.249-156.603 273.973  1.00  0.00           N  
REMARK-SIMTK-COORDS   208.249037072  -156.603197047   273.973219739
ATOM    143  C4   DA A   5     208.723-156.122 275.168  1.00  0.00           C  
REMARK-SIMTK-COORDS   208.722500131  -156.122150807   275.168415642
ATOM    144  N3   DA A   5     208.561-154.880 275.661  1.00  0.00           N  
REMARK-SIMTK-COORDS   208.560912461  -154.880057385   275.661031472
ATOM    145  C2   DA A   5     209.154-154.775 276.831  1.00  0.00           C  
REMARK-SIMTK-COORDS   209.154069322  -154.774861646   276.831032239
ATOM    146  N1   DA A   5     209.831-155.687 277.521  1.00  0.00           N  
REMARK-SIMTK-COORDS   209.831263329  -155.687422129   277.521055892
ATOM    147  H1'  DA A   5     207.589-154.772 273.179  1.00  0.00           H  
REMARK-SIMTK-COORDS   207.588891947  -154.772225884   273.178792264
ATOM    148 1H2'  DA A   5     208.514-155.458 271.105  1.00  0.00           H  
REMARK-SIMTK-COORDS   208.514417407  -155.457949061   271.105100785
ATOM    149 2H2'  DA A   5     208.220-157.162 271.423  1.00  0.00           H  
REMARK-SIMTK-COORDS   208.220321799  -157.161995567   271.423388833
ATOM    150  H3'  DA A   5     206.393-156.668 269.946  1.00  0.00           H  
REMARK-SIMTK-COORDS   206.392504178  -156.667672072   269.946390516
ATOM    151  H4'  DA A   5     204.518-156.102 271.730  1.00  0.00           H  
REMARK-SIMTK-COORDS   204.518222624  -156.102279957   271.730115947
ATOM    152 1H5'  DA A   5     204.931-158.348 272.961  1.00  0.00           H  
REMARK-SIMTK-COORDS   204.931086344  -158.347998202   272.961327997
ATOM    153 2H5'  DA A   5     204.506-158.340 271.237  1.00  0.00           H  
REMARK-SIMTK-COORDS   204.505760849  -158.339837332   271.236943868
ATOM    154  H61  DA A   5     211.067-157.614 278.606  1.00  0.00           H  
REMARK-SIMTK-COORDS   211.067046529  -157.614064206   278.605748561
ATOM    155  H62  DA A   5     210.777-158.792 277.298  1.00  0.00           H  
REMARK-SIMTK-COORDS   210.777383125  -158.792297330   277.297622871
ATOM    156  H8   DA A   5     208.441-158.558 273.061  1.00  0.00           H  
REMARK-SIMTK-COORDS   208.440978225  -158.558335241   273.060576744
ATOM    157  H2   DA A   5     209.078-153.796 277.305  1.00  0.00           H  
REMARK-SIMTK-COORDS   209.078076544  -153.795851914   277.304926787
ATOM    158  P    DT A   6     207.391-154.002 269.451  1.00  0.00           P  
REMARK-SIMTK-COORDS   207.391116691  -154.001999225   269.450675909
ATOM    159  OP1  DT A   6     208.403-154.966 268.956  1.00  0.00           O  
REMARK-SIMTK-COORDS   208.403343026  -154.965523815   268.955883820
ATOM    160  OP2  DT A   6     206.896-153.022 268.464  1.00  0.00           O  
REMARK-SIMTK-COORDS   206.895567388  -153.021759664   268.463960503
ATOM    161  O5'  DT A   6     207.964-153.246 270.733  1.00  0.00           O  
REMARK-SIMTK-COORDS   207.963829747  -153.245685755   270.732896518
ATOM    162  O3'  DT A   6     208.775-149.194 271.621  1.00  0.00           O  
REMARK-SIMTK-COORDS   208.774867312  -149.193817002   271.620682343
ATOM    163  C1'  DT A   6     209.899-151.642 272.928  1.00  0.00           C  
REMARK-SIMTK-COORDS   209.898601377  -151.641767193   272.927545233
ATOM    164  C2'  DT A   6     209.959-151.277 271.451  1.00  0.00           C  
REMARK-SIMTK-COORDS   209.958611161  -151.277193145   271.450519645
ATOM    165  C3'  DT A   6     208.632-150.562 271.246  1.00  0.00           C  
REMARK-SIMTK-COORDS   208.632260700  -150.562257750   271.246458783
ATOM    166  C4'  DT A   6     207.690-151.321 272.179  1.00  0.00           C  
REMARK-SIMTK-COORDS   207.690498776  -151.321076892   272.178718396
ATOM    167  C5'  DT A   6     207.035-152.558 271.610  1.00  0.00           C  
REMARK-SIMTK-COORDS   207.035144145  -152.558074667   271.609743165
ATOM    168  O4'  DT A   6     208.538-151.716 273.305  1.00  0.00           O  
REMARK-SIMTK-COORDS   208.537674539  -151.716174452   273.304734446
ATOM    169  O4   DT A   6     212.288-156.442 274.227  1.00  0.00           O  
REMARK-SIMTK-COORDS   212.288057444  -156.442378856   274.227141078
ATOM    170  C4   DT A   6     211.735-155.389 273.891  1.00  0.00           C  
REMARK-SIMTK-COORDS   211.734538280  -155.389446528   273.890868796
ATOM    171  N3   DT A   6     211.800-154.271 274.689  1.00  0.00           N  
REMARK-SIMTK-COORDS   211.800270689  -154.270907832   274.689413369
ATOM    172  C2   DT A   6     211.232-153.039 274.433  1.00  0.00           C  
REMARK-SIMTK-COORDS   211.232167904  -153.038730116   274.433018550
ATOM    173  O2   DT A   6     211.346-152.102 275.203  1.00  0.00           O  
REMARK-SIMTK-COORDS   211.345513782  -152.102404123   275.202971371
ATOM    174  N1   DT A   6     210.531-152.950 273.249  1.00  0.00           N  
REMARK-SIMTK-COORDS   210.530881343  -152.950199434   273.248967252
ATOM    175  C6   DT A   6     210.412-154.014 272.389  1.00  0.00           C  
REMARK-SIMTK-COORDS   210.411564417  -154.014109247   272.389411331
ATOM    176  C5   DT A   6     210.986-155.201 272.671  1.00  0.00           C  
REMARK-SIMTK-COORDS   210.985605507  -155.200872403   272.671010402
ATOM    177  C7   DT A   6     210.882-156.395 271.772  1.00  0.00           C  
REMARK-SIMTK-COORDS   210.881815632  -156.394754000   271.772310566
ATOM    178  H1'  DT A   6     210.374-150.873 273.539  1.00  0.00           H  
REMARK-SIMTK-COORDS   210.374082188  -150.873401583   273.538571656
ATOM    179 1H2'  DT A   6     210.801-150.623 271.219  1.00  0.00           H  
REMARK-SIMTK-COORDS   210.801284688  -150.622977924   271.218854428
ATOM    180 2H2'  DT A   6     210.039-152.155 270.811  1.00  0.00           H  
REMARK-SIMTK-COORDS   210.039018149  -152.154701603   270.810952117
ATOM    181  H3'  DT A   6     208.292-150.620 270.212  1.00  0.00           H  
REMARK-SIMTK-COORDS   208.291791205  -150.620061169   270.211670260
ATOM    182  H4'  DT A   6     206.899-150.628 272.463  1.00  0.00           H  
REMARK-SIMTK-COORDS   206.898560757  -150.627858574   272.463097612
ATOM    183 1H5'  DT A   6     206.744-153.218 272.427  1.00  0.00           H  
REMARK-SIMTK-COORDS   206.743900230  -153.217629588   272.426942215
ATOM    184 2H5'  DT A   6     206.147-152.268 271.051  1.00  0.00           H  
REMARK-SIMTK-COORDS   206.146825192  -152.267776759   271.050843744
ATOM    185  H3   DT A   6     212.325-154.363 275.571  1.00  0.00           H  
REMARK-SIMTK-COORDS   212.325348972  -154.362921962   275.570959282
ATOM    186  H6   DT A   6     209.844-153.899 271.466  1.00  0.00           H  
REMARK-SIMTK-COORDS   209.843719349  -153.898564845   271.466497212
ATOM    187  H71  DT A   6     211.333-157.260 272.261  1.00  0.00           H  
REMARK-SIMTK-COORDS   211.333326410  -157.259831665   272.261232495
ATOM    188  H72  DT A   6     209.832-156.604 271.565  1.00  0.00           H  
REMARK-SIMTK-COORDS   209.832201808  -156.604193741   271.564867042
ATOM    189  H73  DT A   6     211.404-156.193 270.837  1.00  0.00           H  
REMARK-SIMTK-COORDS   211.403503821  -156.193170683   270.836842983
ATOM    190  P    DG A   7     210.021-148.231 270.832  1.00  0.00           P  
REMARK-SIMTK-COORDS   210.020581841  -148.230778576   270.832283976
ATOM    191  OP1  DG A   7     210.616-149.005 269.717  1.00  0.00           O  
REMARK-SIMTK-COORDS   210.616264347  -149.004701426   269.717133414
ATOM    192  OP2  DG A   7     209.745-146.807 270.556  1.00  0.00           O  
REMARK-SIMTK-COORDS   209.744867558  -146.807040404   270.556317942
ATOM    193  O5'  DG A   7     210.945-148.368 272.125  1.00  0.00           O  
REMARK-SIMTK-COORDS   210.944969220  -148.367648943   272.124630089
ATOM    194  O3'  DG A   7     213.077-145.602 274.505  1.00  0.00           O  
REMARK-SIMTK-COORDS   213.077294073  -145.602335610   274.505411240
ATOM    195  C1'  DG A   7     213.525-148.549 274.234  1.00  0.00           C  
REMARK-SIMTK-COORDS   213.524536804  -148.549335139   274.233816473
ATOM    196  C2'  DG A   7     213.523-147.512 273.119  1.00  0.00           C  
REMARK-SIMTK-COORDS   213.523155346  -147.511741325   273.118609690
ATOM    197  C3'  DG A   7     212.472-146.527 273.604  1.00  0.00           C  
REMARK-SIMTK-COORDS   212.472134312  -146.526805585   273.604006820
ATOM    198  C4'  DG A   7     211.455-147.429 274.299  1.00  0.00           C  
REMARK-SIMTK-COORDS   211.455133145  -147.428791034   274.299072914
ATOM    199  C5'  DG A   7     210.386-148.035 273.422  1.00  0.00           C  
REMARK-SIMTK-COORDS   210.385535284  -148.035192114   273.421802062
ATOM    200  O4'  DG A   7     212.261-148.509 274.868  1.00  0.00           O  
REMARK-SIMTK-COORDS   212.260910989  -148.509004166   274.868243940
ATOM    201  N2   DG A   7     216.446-151.838 277.144  1.00  0.00           N  
REMARK-SIMTK-COORDS   216.446324785  -151.838192023   277.144440014
ATOM    202  O6   DG A   7     215.177-154.306 273.498  1.00  0.00           O  
REMARK-SIMTK-COORDS   215.177019722  -154.305706908   273.497822410
ATOM    203  C6   DG A   7     215.106-153.209 274.052  1.00  0.00           C  
REMARK-SIMTK-COORDS   215.105751266  -153.208549264   274.052423088
ATOM    204  C5   DG A   7     214.435-152.039 273.630  1.00  0.00           C  
REMARK-SIMTK-COORDS   214.435212773  -152.038855987   273.629664566
ATOM    205  N7   DG A   7     213.675-151.800 272.482  1.00  0.00           N  
REMARK-SIMTK-COORDS   213.675406746  -151.799928183   272.482367610
ATOM    206  C8   DG A   7     213.295-150.555 272.609  1.00  0.00           C  
REMARK-SIMTK-COORDS   213.295422449  -150.554528535   272.609448887
ATOM    207  N9   DG A   7     213.749-149.941 273.758  1.00  0.00           N  
REMARK-SIMTK-COORDS   213.748701335  -149.941370462   273.758076080
ATOM    208  C4   DG A   7     214.484-150.902 274.416  1.00  0.00           C  
REMARK-SIMTK-COORDS   214.483769017  -150.902223654   274.416327283
ATOM    209  N3   DG A   7     215.124-150.732 275.602  1.00  0.00           N  
REMARK-SIMTK-COORDS   215.124370292  -150.731719775   275.602378898
ATOM    210  C2   DG A   7     215.762-151.830 275.996  1.00  0.00           C  
REMARK-SIMTK-COORDS   215.762399664  -151.830354163   275.996418238
ATOM    211  N1   DG A   7     215.760-153.012 275.281  1.00  0.00           N  
REMARK-SIMTK-COORDS   215.759556179  -153.011773586   275.280906490
ATOM    212  H1'  DG A   7     214.283-148.317 274.982  1.00  0.00           H  
REMARK-SIMTK-COORDS   214.283319318  -148.317023856   274.982007335
ATOM    213 1H2'  DG A   7     214.495-147.030 273.001  1.00  0.00           H  
REMARK-SIMTK-COORDS   214.494531191  -147.030422040   273.001107713
ATOM    214 2H2'  DG A   7     213.250-147.941 272.156  1.00  0.00           H  
REMARK-SIMTK-COORDS   213.250367178  -147.940827152   272.155620610
ATOM    215  H3'  DG A   7     212.014-145.979 272.779  1.00  0.00           H  
REMARK-SIMTK-COORDS   212.013860368  -145.979249068   272.778908127
ATOM    216  H4'  DG A   7     210.959-146.822 275.057  1.00  0.00           H  
REMARK-SIMTK-COORDS   210.958793584  -146.822346640   275.056644188
ATOM    217 1H5'  DG A   7     210.000-148.937 273.898  1.00  0.00           H  
REMARK-SIMTK-COORDS   209.999966803  -148.936552458   273.897819369
ATOM    218 2H5'  DG A   7     209.573-147.320 273.300  1.00  0.00           H  
REMARK-SIMTK-COORDS   209.573447137  -147.319911039   273.300048933
ATOM    219  H21  DG A   7     216.488-150.990 277.724  1.00  0.00           H  
REMARK-SIMTK-COORDS   216.487690789  -150.989792020   277.724142773
ATOM    220  H22  DG A   7     216.933-152.694 277.448  1.00  0.00           H  
REMARK-SIMTK-COORDS   216.932932784  -152.693571866   277.447876958
ATOM    221  H8   DG A   7     212.674-150.046 271.872  1.00  0.00           H  
REMARK-SIMTK-COORDS   212.673966632  -150.046462187   271.871809915
ATOM    222  H1   DG A   7     216.276-153.809 275.679  1.00  0.00           H  
REMARK-SIMTK-COORDS   216.275740590  -153.808511769   275.679245443
ATOM    223  P    DC A   8     214.297-144.837 273.536  1.00  0.00           P  
REMARK-SIMTK-COORDS   214.297449196  -144.836611681   273.535974340
ATOM    224  OP1  DC A   8     214.518-145.104 272.094  1.00  0.00           O  
REMARK-SIMTK-COORDS   214.518144249  -145.103885525   272.094422611
ATOM    225  OP2  DC A   8     214.411-143.427 273.958  1.00  0.00           O  
REMARK-SIMTK-COORDS   214.410701651  -143.427112781   273.958003641
ATOM    226  O5'  DC A   8     215.283-145.747 274.399  1.00  0.00           O  
REMARK-SIMTK-COORDS   215.282732294  -145.747268166   274.399126692
ATOM    227  O3'  DC A   8     218.370-144.913 277.162  1.00  0.00           O  
REMARK-SIMTK-COORDS   218.370234345  -144.913060734   277.161921481
ATOM    228  C1'  DC A   8     217.922-147.414 275.578  1.00  0.00           C  
REMARK-SIMTK-COORDS   217.922445150  -147.413534607   275.577977906
ATOM    229  C2'  DC A   8     218.092-145.999 275.038  1.00  0.00           C  
REMARK-SIMTK-COORDS   218.092074467  -145.999244561   275.037953313
ATOM    230  C3'  DC A   8     217.429-145.165 276.121  1.00  0.00           C  
REMARK-SIMTK-COORDS   217.428805031  -145.164703080   276.121218365
ATOM    231  C4'  DC A   8     216.281-146.059 276.584  1.00  0.00           C  
REMARK-SIMTK-COORDS   216.280716642  -146.059038021   276.583792753
ATOM    232  C5'  DC A   8     214.991-145.953 275.805  1.00  0.00           C  
REMARK-SIMTK-COORDS   214.990643019  -145.953180087   275.805068062
ATOM    233  O4'  DC A   8     216.803-147.419 276.442  1.00  0.00           O  
REMARK-SIMTK-COORDS   216.802964431  -147.418571201   276.442071971
ATOM    234  N4   DC A   8     217.144-151.328 271.759  1.00  0.00           N  
REMARK-SIMTK-COORDS   217.144264559  -151.327698166   271.759428103
ATOM    235  C4   DC A   8     217.312-150.369 272.657  1.00  0.00           C  
REMARK-SIMTK-COORDS   217.312342733  -150.369294663   272.657349286
ATOM    236  N3   DC A   8     218.068-150.630 273.731  1.00  0.00           N  
REMARK-SIMTK-COORDS   218.067620603  -150.630221128   273.730638492
ATOM    237  C2   DC A   8     218.272-149.687 274.683  1.00  0.00           C  
REMARK-SIMTK-COORDS   218.271808709  -149.686956211   274.683440419
ATOM    238  O2   DC A   8     218.964-149.898 275.687  1.00  0.00           O  
REMARK-SIMTK-COORDS   218.963598294  -149.898297291   275.687328419
ATOM    239  N1   DC A   8     217.685-148.434 274.521  1.00  0.00           N  
REMARK-SIMTK-COORDS   217.685003148  -148.434069149   274.521442746
ATOM    240  C6   DC A   8     216.920-148.160 273.435  1.00  0.00           C  
REMARK-SIMTK-COORDS   216.919636305  -148.160170502   273.434591273
ATOM    241  C5   DC A   8     216.705-149.090 272.465  1.00  0.00           C  
REMARK-SIMTK-COORDS   216.704517526  -149.089555222   272.465150220
ATOM    242  H1'  DC A   8     218.795-147.718 276.157  1.00  0.00           H  
REMARK-SIMTK-COORDS   218.794912095  -147.718061472   276.157182376
ATOM    243 1H2'  DC A   8     219.142-145.727 274.914  1.00  0.00           H  
REMARK-SIMTK-COORDS   219.142080378  -145.727010873   274.913931518
ATOM    244 2H2'  DC A   8     217.602-145.863 274.075  1.00  0.00           H  
REMARK-SIMTK-COORDS   217.602371365  -145.862695275   274.074688467
ATOM    245  H3'  DC A   8     217.056-144.215 275.734  1.00  0.00           H  
REMARK-SIMTK-COORDS   217.056016829  -144.215375680   275.733738759
ATOM    246  H4'  DC A   8     216.067-145.790 277.619  1.00  0.00           H  
REMARK-SIMTK-COORDS   216.066773585  -145.790035773   277.618723745
ATOM    247 1H5'  DC A   8     214.420-146.873 275.931  1.00  0.00           H  
REMARK-SIMTK-COORDS   214.420203388  -146.872885864   275.930530846
ATOM    248 2H5'  DC A   8     214.410-145.115 276.187  1.00  0.00           H  
REMARK-SIMTK-COORDS   214.409672140  -145.114871610   276.187016667
ATOM    249  H41  DC A   8     216.568-151.155 270.922  1.00  0.00           H  
REMARK-SIMTK-COORDS   216.567916947  -151.155058901   270.922493151
ATOM    250  H42  DC A   8     217.587-152.247 271.899  1.00  0.00           H  
REMARK-SIMTK-COORDS   217.586968487  -152.247320072   271.898642981
ATOM    251  H6   DC A   8     216.468-147.172 273.337  1.00  0.00           H  
REMARK-SIMTK-COORDS   216.468408891  -147.172176503   273.336735879
ATOM    252  H5   DC A   8     216.098-148.870 271.587  1.00  0.00           H  
REMARK-SIMTK-COORDS   216.097677146  -148.869518374   271.586518022
ATOM    253  P    DC A   9     219.780-144.096 276.592  1.00  0.00           P  
REMARK-SIMTK-COORDS   219.780467888  -144.096462802   276.591501747
ATOM    254  OP1  DC A   9     219.742-143.658 275.176  1.00  0.00           O  
REMARK-SIMTK-COORDS   219.741821457  -143.657849549   275.175755347
ATOM    255  OP2  DC A   9     220.364-143.139 277.550  1.00  0.00           O  
REMARK-SIMTK-COORDS   220.364000687  -143.138619556   277.550484431
ATOM    256  O5'  DC A   9     220.536-145.498 276.690  1.00  0.00           O  
REMARK-SIMTK-COORDS   220.535592053  -145.498320504   276.689952132
ATOM    257  O3'  DC A   9     224.028-146.807 278.679  1.00  0.00           O  
REMARK-SIMTK-COORDS   224.027693201  -146.806833589   278.678577054
ATOM    258  C1'  DC A   9     222.663-148.042 276.318  1.00  0.00           C  
REMARK-SIMTK-COORDS   222.662646665  -148.042240943   276.318030798
ATOM    259  C2'  DC A   9     223.190-146.618 276.436  1.00  0.00           C  
REMARK-SIMTK-COORDS   223.189986349  -146.617913607   276.435595674
ATOM    260  C3'  DC A   9     222.941-146.308 277.902  1.00  0.00           C  
REMARK-SIMTK-COORDS   222.940849491  -146.307791418   277.902430380
ATOM    261  C4'  DC A   9     221.637-147.049 278.190  1.00  0.00           C  
REMARK-SIMTK-COORDS   221.636904097  -147.048867825   278.189570013
ATOM    262  C5'  DC A   9     220.359-146.304 277.883  1.00  0.00           C  
REMARK-SIMTK-COORDS   220.359008072  -146.303756627   277.883467004
ATOM    263  O4'  DC A   9     221.702-148.237 277.337  1.00  0.00           O  
REMARK-SIMTK-COORDS   221.701945259  -148.236635949   277.337434736
ATOM    264  N4   DC A   9     220.298-149.300 271.487  1.00  0.00           N  
REMARK-SIMTK-COORDS   220.298342252  -149.299627692   271.487233017
ATOM    265  C4   DC A   9     220.852-148.969 272.644  1.00  0.00           C  
REMARK-SIMTK-COORDS   220.851731897  -148.968739923   272.643659921
ATOM    266  N3   DC A   9     221.611-149.877 273.267  1.00  0.00           N  
REMARK-SIMTK-COORDS   221.610718681  -149.877291722   273.267318233
ATOM    267  C2   DC A   9     222.200-149.594 274.455  1.00  0.00           C  
REMARK-SIMTK-COORDS   222.199998655  -149.593848816   274.455460578
ATOM    268  O2   DC A   9     222.906-150.413 275.057  1.00  0.00           O  
REMARK-SIMTK-COORDS   222.905978243  -150.412951037   275.056870067
ATOM    269  N1   DC A   9     222.006-148.333 275.014  1.00  0.00           N  
REMARK-SIMTK-COORDS   222.006499966  -148.332758227   275.014494371
ATOM    270  C6   DC A   9     221.240-147.404 274.387  1.00  0.00           C  
REMARK-SIMTK-COORDS   221.240342923  -147.404444083   274.387366604
ATOM    271  C5   DC A   9     220.643-147.666 273.194  1.00  0.00           C  
REMARK-SIMTK-COORDS   220.643017226  -147.665663852   273.193710772
ATOM    272  H1'  DC A   9     223.462-148.769 276.467  1.00  0.00           H  
REMARK-SIMTK-COORDS   223.462252414  -148.768691422   276.467407327
ATOM    273 1H2'  DC A   9     224.251-146.548 276.190  1.00  0.00           H  
REMARK-SIMTK-COORDS   224.251426549  -146.548210879   276.189646021
ATOM    274 2H2'  DC A   9     222.657-145.925 275.786  1.00  0.00           H  
REMARK-SIMTK-COORDS   222.657136207  -145.924552778   275.786245624
ATOM    275  H3'  DC A   9     222.832-145.237 278.080  1.00  0.00           H  
REMARK-SIMTK-COORDS   222.831647164  -145.236865247   278.079985973
ATOM    276  H4'  DC A   9     221.636-147.287 279.254  1.00  0.00           H  
REMARK-SIMTK-COORDS   221.635558733  -147.286969749   279.253770024
ATOM    277 1H5'  DC A   9     219.555-147.022 277.726  1.00  0.00           H  
REMARK-SIMTK-COORDS   219.554838909  -147.021756231   277.726020109
ATOM    278 2H5'  DC A   9     220.108-145.662 278.727  1.00  0.00           H  
REMARK-SIMTK-COORDS   220.107960292  -145.662027251   278.726871664
ATOM    279  H41  DC A   9     219.709-148.620 270.984  1.00  0.00           H  
REMARK-SIMTK-COORDS   219.709064597  -148.619830583   270.984173641
ATOM    280  H42  DC A   9     220.454-150.238 271.091  1.00  0.00           H  
REMARK-SIMTK-COORDS   220.454051259  -150.237809280   271.091452758
ATOM    281  H6   DC A   9     221.102-146.427 274.851  1.00  0.00           H  
REMARK-SIMTK-COORDS   221.102091404  -146.427144072   274.851139400
ATOM    282  H5   DC A   9     220.034-146.919 272.683  1.00  0.00           H  
REMARK-SIMTK-COORDS   220.034472335  -146.918874984   272.683176246
ATOM    283  P    DA A  10     225.598-146.248 278.284  1.00  0.00           P  
REMARK-SIMTK-COORDS   225.597958717  -146.247777728   278.284156013
ATOM    284  OP1  DA A  10     225.529-145.150 277.288  1.00  0.00           O  
REMARK-SIMTK-COORDS   225.528907061  -145.150384939   277.288303647
ATOM    285  OP2  DA A  10     226.558-146.060 279.389  1.00  0.00           O  
REMARK-SIMTK-COORDS   226.558216131  -146.059935123   279.389087620
ATOM    286  O5'  DA A  10     225.890-147.625 277.534  1.00  0.00           O  
REMARK-SIMTK-COORDS   225.889990525  -147.624607208   277.534256682
ATOM    287  O3'  DA A  10     229.018-150.460 277.734  1.00  0.00           O  
REMARK-SIMTK-COORDS   229.018075159  -150.460036162   277.734392055
ATOM    288  C1'  DA A  10     227.069-150.002 275.509  1.00  0.00           C  
REMARK-SIMTK-COORDS   227.068849039  -150.001553289   275.509157689
ATOM    289  C2'  DA A  10     228.020-148.983 276.124  1.00  0.00           C  
REMARK-SIMTK-COORDS   228.019783459  -148.982832403   276.123808392
ATOM    290  C3'  DA A  10     228.054-149.421 277.580  1.00  0.00           C  
REMARK-SIMTK-COORDS   228.054034723  -149.421025264   277.580309634
ATOM    291  C4'  DA A  10     226.629-149.914 277.820  1.00  0.00           C  
REMARK-SIMTK-COORDS   226.628505007  -149.914076390   277.819998212
ATOM    292  C5'  DA A  10     225.617-148.869 278.227  1.00  0.00           C  
REMARK-SIMTK-COORDS   225.616596970  -148.869245327   278.227118801
ATOM    293  O4'  DA A  10     226.223-150.483 276.534  1.00  0.00           O  
REMARK-SIMTK-COORDS   226.222527925  -150.483002435   276.534354885
ATOM    294  N6   DA A  10     223.746-148.878 270.585  1.00  0.00           N  
REMARK-SIMTK-COORDS   223.746379355  -148.878346090   270.584998594
ATOM    295  C6   DA A  10     224.533-149.641 271.364  1.00  0.00           C  
REMARK-SIMTK-COORDS   224.532544874  -149.640927613   271.364445961
ATOM    296  C5   DA A  10     225.051-149.200 272.600  1.00  0.00           C  
REMARK-SIMTK-COORDS   225.051271954  -149.199983677   272.600269436
ATOM    297  N7   DA A  10     224.917-148.014 273.298  1.00  0.00           N  
REMARK-SIMTK-COORDS   224.917144171  -148.013563761   273.297914418
ATOM    298  C8   DA A  10     225.625-148.203 274.372  1.00  0.00           C  
REMARK-SIMTK-COORDS   225.624759481  -148.203411937   274.371819555
ATOM    299  N9   DA A  10     226.204-149.441 274.435  1.00  0.00           N  
REMARK-SIMTK-COORDS   226.204275270  -149.441187234   274.434515385
ATOM    300  C4   DA A  10     225.830-150.089 273.284  1.00  0.00           C  
REMARK-SIMTK-COORDS   225.829938098  -150.088917734   273.283697032
ATOM    301  N3   DA A  10     226.169-151.337 272.912  1.00  0.00           N  
REMARK-SIMTK-COORDS   226.168804948  -151.337284351   272.911773588
ATOM    302  C2   DA A  10     225.631-151.625 271.746  1.00  0.00           C  
REMARK-SIMTK-COORDS   225.631347684  -151.625319397   271.745592427
ATOM    303  N1   DA A  10     224.852-150.882 270.967  1.00  0.00           N  
REMARK-SIMTK-COORDS   224.851774786  -150.881556876   270.966763557
ATOM    304  H1'  DA A  10     227.616-150.850 275.099  1.00  0.00           H  
REMARK-SIMTK-COORDS   227.616050712  -150.849787970   275.099418436
ATOM    305 1H2'  DA A  10     229.014-149.022 275.675  1.00  0.00           H  
REMARK-SIMTK-COORDS   229.013610461  -149.021645675   275.675380673
ATOM    306 2H2'  DA A  10     227.654-147.963 276.025  1.00  0.00           H  
REMARK-SIMTK-COORDS   227.653898904  -147.962935267   276.024509234
ATOM    307  H3'  DA A  10     228.303-148.595 278.249  1.00  0.00           H  
REMARK-SIMTK-COORDS   228.302707772  -148.595014012   278.248541723
ATOM    308  H4'  DA A  10     226.679-150.655 278.618  1.00  0.00           H  
REMARK-SIMTK-COORDS   226.679444671  -150.654791573   278.618148680
ATOM    309 1H5'  DA A  10     224.617-149.220 277.971  1.00  0.00           H  
REMARK-SIMTK-COORDS   224.617346876  -149.219839058   277.971423110
ATOM    310 2H5'  DA A  10     225.677-148.712 279.303  1.00  0.00           H  
REMARK-SIMTK-COORDS   225.676810037  -148.711767721   279.303290344
ATOM    311  H61  DA A  10     223.395-149.248 269.692  1.00  0.00           H  
REMARK-SIMTK-COORDS   223.394964732  -149.248249906   269.691741672
ATOM    312  H62  DA A  10     223.499-147.924 270.883  1.00  0.00           H  
REMARK-SIMTK-COORDS   223.498946666  -147.923836624   270.882727908
ATOM    313  H8   DA A  10     225.744-147.449 275.149  1.00  0.00           H  
REMARK-SIMTK-COORDS   225.744035714  -147.448646146   275.148856736
ATOM    314  H2   DA A  10     225.857-152.621 271.362  1.00  0.00           H  
REMARK-SIMTK-COORDS   225.857483685  -152.620609410   271.362093666
ATOM    315  P    DC A  11     230.583-149.905 277.253  1.00  0.00           P  
REMARK-SIMTK-COORDS   230.583444429  -149.904614596   277.252740235
ATOM    316  OP1  DC A  11     230.720-148.475 276.886  1.00  0.00           O  
REMARK-SIMTK-COORDS   230.720235270  -148.474560011   276.886072608
ATOM    317  OP2  DC A  11     231.682-150.475 278.056  1.00  0.00           O  
REMARK-SIMTK-COORDS   231.682034632  -150.475115335   278.056015077
ATOM    318  O5'  DC A  11     230.365-150.771 275.931  1.00  0.00           O  
REMARK-SIMTK-COORDS   230.365169531  -150.770532096   275.930751977
ATOM    319  O3'  DC A  11     232.522-153.910 274.101  1.00  0.00           O  
REMARK-SIMTK-COORDS   232.522460303  -153.910495714   274.100907449
ATOM    320  C1'  DC A  11     230.541-152.046 272.852  1.00  0.00           C  
REMARK-SIMTK-COORDS   230.540739594  -152.046147255   272.852408410
ATOM    321  C2'  DC A  11     231.816-151.671 273.597  1.00  0.00           C  
REMARK-SIMTK-COORDS   231.815937054  -151.671096113   273.596602658
ATOM    322  C3'  DC A  11     231.895-152.757 274.657  1.00  0.00           C  
REMARK-SIMTK-COORDS   231.895221457  -152.757147669   274.656817259
ATOM    323  C4'  DC A  11     230.428-153.005 274.999  1.00  0.00           C  
REMARK-SIMTK-COORDS   230.427883648  -153.005319631   274.999231386
ATOM    324  C5'  DC A  11     229.824-152.111 276.056  1.00  0.00           C  
REMARK-SIMTK-COORDS   229.823712205  -152.110527063   276.055749785
ATOM    325  O4'  DC A  11     229.721-152.784 273.738  1.00  0.00           O  
REMARK-SIMTK-COORDS   229.720637042  -152.783611225   273.737563592
ATOM    326  N4   DC A  11     227.583-147.795 270.933  1.00  0.00           N  
REMARK-SIMTK-COORDS   227.583010683  -147.794686011   270.932908219
ATOM    327  C4   DC A  11     228.299-148.797 271.420  1.00  0.00           C  
REMARK-SIMTK-COORDS   228.298655337  -148.796649848   271.419705097
ATOM    328  N3   DC A  11     228.410-149.911 270.688  1.00  0.00           N  
REMARK-SIMTK-COORDS   228.410051739  -149.911478399   270.688114266
ATOM    329  C2   DC A  11     229.128-150.970 271.138  1.00  0.00           C  
REMARK-SIMTK-COORDS   229.128452286  -150.970004826   271.138331390
ATOM    330  O2   DC A  11     229.249-152.014 270.486  1.00  0.00           O  
REMARK-SIMTK-COORDS   229.248864152  -152.014488873   270.485964117
ATOM    331  N1   DC A  11     229.757-150.874 272.378  1.00  0.00           N  
REMARK-SIMTK-COORDS   229.756955269  -150.873769595   272.377699285
ATOM    332  C6   DC A  11     229.651-149.746 273.125  1.00  0.00           C  
REMARK-SIMTK-COORDS   229.651290068  -149.745765257   273.125023900
ATOM    333  C5   DC A  11     228.939-148.671 272.692  1.00  0.00           C  
REMARK-SIMTK-COORDS   228.939243387  -148.671021475   272.691707244
ATOM    334  H1'  DC A  11     230.762-152.680 271.993  1.00  0.00           H  
REMARK-SIMTK-COORDS   230.761805090  -152.679979818   271.992874042
ATOM    335 1H2'  DC A  11     232.693-151.685 272.947  1.00  0.00           H  
REMARK-SIMTK-COORDS   232.693350479  -151.685393362   272.947028743
ATOM    336 2H2'  DC A  11     231.757-150.680 274.045  1.00  0.00           H  
REMARK-SIMTK-COORDS   231.756863216  -150.680447415   274.045444990
ATOM    337  H3'  DC A  11     232.454-152.430 275.535  1.00  0.00           H  
REMARK-SIMTK-COORDS   232.453854510  -152.429794424   275.534941945
ATOM    338  H4'  DC A  11     230.355-154.034 275.354  1.00  0.00           H  
REMARK-SIMTK-COORDS   230.354949331  -154.033913403   275.354043219
ATOM    339 1H5'  DC A  11     228.742-152.083 275.926  1.00  0.00           H  
REMARK-SIMTK-COORDS   228.742327016  -152.082983655   275.925948271
ATOM    340 2H5'  DC A  11     230.057-152.512 277.041  1.00  0.00           H  
REMARK-SIMTK-COORDS   230.057427807  -152.511626323   277.040975343
ATOM    341  H41  DC A  11     227.480-146.924 271.474  1.00  0.00           H  
REMARK-SIMTK-COORDS   227.480120531  -146.923591711   271.474248533
ATOM    342  H42  DC A  11     227.126-147.887 270.014  1.00  0.00           H  
REMARK-SIMTK-COORDS   227.126186337  -147.886670430   270.014255736
ATOM    343  H6   DC A  11     230.150-149.701 274.094  1.00  0.00           H  
REMARK-SIMTK-COORDS   230.149740366  -149.700657148   274.093954527
ATOM    344  H5   DC A  11     228.860-147.760 273.286  1.00  0.00           H  
REMARK-SIMTK-COORDS   228.860105467  -147.760225263   273.285721932
ATOM    345  P    DC A  12     234.130-153.593 273.466  1.00  0.00           P  
REMARK-SIMTK-COORDS   234.129568770  -153.592686065   273.465771455
ATOM    346  OP1  DC A  12     234.646-152.232 273.751  1.00  0.00           O  
REMARK-SIMTK-COORDS   234.645502988  -152.232345742   273.751251903
ATOM    347  OP2  DC A  12     235.095-154.698 273.622  1.00  0.00           O  
REMARK-SIMTK-COORDS   235.095199645  -154.697537999   273.622236208
ATOM    348  O5'  DC A  12     233.497-153.622 272.001  1.00  0.00           O  
REMARK-SIMTK-COORDS   233.497423172  -153.621512706   272.001301938
ATOM    349  O3'  DC A  12     234.360-155.802 268.485  1.00  0.00           O  
REMARK-SIMTK-COORDS   234.360156213  -155.801506027   268.484922149
ATOM    350  C1'  DC A  12     232.896-153.204 268.746  1.00  0.00           C  
REMARK-SIMTK-COORDS   232.895595479  -153.203680389   268.745931362
ATOM    351  C2'  DC A  12     234.307-153.518 269.227  1.00  0.00           C  
REMARK-SIMTK-COORDS   234.306563198  -153.517795677   269.226679405
ATOM    352  C3'  DC A  12     234.185-154.977 269.635  1.00  0.00           C  
REMARK-SIMTK-COORDS   234.184929222  -154.976781644   269.634618280
ATOM    353  C4'  DC A  12     232.766-155.056 270.192  1.00  0.00           C  
REMARK-SIMTK-COORDS   232.765640676  -155.056298661   270.192483914
ATOM    354  C5'  DC A  12     232.596-154.703 271.651  1.00  0.00           C  
REMARK-SIMTK-COORDS   232.596239317  -154.703099194   271.651408627
ATOM    355  O4'  DC A  12     232.008-154.098 269.388  1.00  0.00           O  
REMARK-SIMTK-COORDS   232.007544782  -154.097843822   269.387615642
ATOM    356  N4   DC A  12     231.147-148.060 269.740  1.00  0.00           N  
REMARK-SIMTK-COORDS   231.146688086  -148.059650258   269.739833241
ATOM    357  C4   DC A  12     231.581-149.293 269.530  1.00  0.00           C  
REMARK-SIMTK-COORDS   231.580697644  -149.292870429   269.530420458
ATOM    358  N3   DC A  12     231.258-149.892 268.378  1.00  0.00           N  
REMARK-SIMTK-COORDS   231.258218679  -149.892373761   268.378430843
ATOM    359  C2   DC A  12     231.673-151.156 268.112  1.00  0.00           C  
REMARK-SIMTK-COORDS   231.673196603  -151.155686382   268.111770865
ATOM    360  O2   DC A  12     231.390-151.737 267.057  1.00  0.00           O  
REMARK-SIMTK-COORDS   231.390334974  -151.737068668   267.056776582
ATOM    361  N1   DC A  12     232.450-151.819 269.059  1.00  0.00           N  
REMARK-SIMTK-COORDS   232.450188266  -151.818811035   269.058797607
ATOM    362  C6   DC A  12     232.784-151.217 270.229  1.00  0.00           C  
REMARK-SIMTK-COORDS   232.784019538  -151.217184555   270.228693013
ATOM    363  C5   DC A  12     232.382-149.950 270.515  1.00  0.00           C  
REMARK-SIMTK-COORDS   232.382046487  -149.949890502   270.515453277
ATOM    364  H1'  DC A  12     232.806-153.356 267.670  1.00  0.00           H  
REMARK-SIMTK-COORDS   232.806242783  -153.356354941   267.669771719
ATOM    365 1H2'  DC A  12     235.051-153.386 268.439  1.00  0.00           H  
REMARK-SIMTK-COORDS   235.050840382  -153.386439711   268.438769460
ATOM    366 2H2'  DC A  12     234.606-152.893 270.067  1.00  0.00           H  
REMARK-SIMTK-COORDS   234.605853964  -152.893227998   270.067318597
ATOM    367  H3'  DC A  12     234.921-155.251 270.392  1.00  0.00           H  
REMARK-SIMTK-COORDS   234.920875109  -155.251203748   270.391856789
ATOM    368  H4'  DC A  12     232.430-156.085 270.059  1.00  0.00           H  
REMARK-SIMTK-COORDS   232.429913071  -156.085207964   270.058885180
ATOM    369 1H5'  DC A  12     231.566-154.394 271.828  1.00  0.00           H  
REMARK-SIMTK-COORDS   231.566408864  -154.394332335   271.827798148
ATOM    370 2H5'  DC A  12     232.818-155.579 272.260  1.00  0.00           H  
REMARK-SIMTK-COORDS   232.818251055  -155.578701083   272.259853465
ATOM    371  H41  DC A  12     231.380-147.573 270.618  1.00  0.00           H  
REMARK-SIMTK-COORDS   231.379922280  -147.572919312   270.617976621
ATOM    372  H42  DC A  12     230.573-147.587 269.026  1.00  0.00           H  
REMARK-SIMTK-COORDS   230.573062502  -147.587390370   269.026393483
ATOM    373  H6   DC A  12     233.389-151.762 270.954  1.00  0.00           H  
REMARK-SIMTK-COORDS   233.389063192  -151.762470888   270.953881948
ATOM    374  H5   DC A  12     232.656-149.461 271.450  1.00  0.00           H  
REMARK-SIMTK-COORDS   232.656268643  -149.460702961   271.450420527
ATOM    375  P    DT A  13     235.867-155.626 267.554  1.00  0.00           P  
REMARK-SIMTK-COORDS   235.867108694  -155.625891111   267.554211120
ATOM    376  OP1  DT A  13     236.815-154.744 268.277  1.00  0.00           O  
REMARK-SIMTK-COORDS   236.814809934  -154.744281572   268.277002916
ATOM    377  OP2  DT A  13     236.452-156.829 266.930  1.00  0.00           O  
REMARK-SIMTK-COORDS   236.452055718  -156.829127200   266.929626544
ATOM    378  O5'  DT A  13     235.078-154.772 266.463  1.00  0.00           O  
REMARK-SIMTK-COORDS   235.078236919  -154.771500467   266.462516130
ATOM    379  O3'  DT A  13     234.764-154.978 262.253  1.00  0.00           O  
REMARK-SIMTK-COORDS   234.764126799  -154.977833810   262.252724284
ATOM    380  C1'  DT A  13     234.229-152.638 264.042  1.00  0.00           C  
REMARK-SIMTK-COORDS   234.229412645  -152.637778817   264.041956635
ATOM    381  C2'  DT A  13     235.520-153.438 263.934  1.00  0.00           C  
REMARK-SIMTK-COORDS   235.520452501  -153.437559608   263.933851232
ATOM    382  C3'  DT A  13     235.002-154.839 263.652  1.00  0.00           C  
REMARK-SIMTK-COORDS   235.002369087  -154.838960814   263.651639901
ATOM    383  C4'  DT A  13     233.712-154.894 264.466  1.00  0.00           C  
REMARK-SIMTK-COORDS   233.711689760  -154.894233313   264.465840014
ATOM    384  C5'  DT A  13     233.848-155.308 265.913  1.00  0.00           C  
REMARK-SIMTK-COORDS   233.847723316  -155.307954535   265.912807748
ATOM    385  O4'  DT A  13     233.195-153.526 264.417  1.00  0.00           O  
REMARK-SIMTK-COORDS   233.194795656  -153.525967610   264.416947771
ATOM    386  O4   DT A  13     234.354-148.524 267.717  1.00  0.00           O  
REMARK-SIMTK-COORDS   234.354089869  -148.524178291   267.717152997
ATOM    387  C4   DT A  13     234.355-149.476 266.928  1.00  0.00           C  
REMARK-SIMTK-COORDS   234.354956893  -149.475550701   266.927837607
ATOM    388  N3   DT A  13     233.714-149.386 265.714  1.00  0.00           N  
REMARK-SIMTK-COORDS   233.713965469  -149.386211654   265.713641771
ATOM    389  C2   DT A  13     233.640-150.367 264.745  1.00  0.00           C  
REMARK-SIMTK-COORDS   233.639914011  -150.367353468   264.744818711
ATOM    390  O2   DT A  13     233.047-150.195 263.695  1.00  0.00           O  
REMARK-SIMTK-COORDS   233.047451244  -150.195235413   263.695178656
ATOM    391  N1   DT A  13     234.281-151.548 265.054  1.00  0.00           N  
REMARK-SIMTK-COORDS   234.281379086  -151.548151204   265.054426957
ATOM    392  C6   DT A  13     234.946-151.728 266.242  1.00  0.00           C  
REMARK-SIMTK-COORDS   234.946493395  -151.728493689   266.241893396
ATOM    393  C5   DT A  13     235.002-150.745 267.162  1.00  0.00           C  
REMARK-SIMTK-COORDS   235.002380427  -150.744658105   267.161769574
ATOM    394  C7   DT A  13     235.708-150.890 268.475  1.00  0.00           C  
REMARK-SIMTK-COORDS   235.708421061  -150.890121204   268.474832448
ATOM    395  H1'  DT A  13     233.961-152.198 263.080  1.00  0.00           H  
REMARK-SIMTK-COORDS   233.961338827  -152.198036937   263.080403460
ATOM    396 1H2'  DT A  13     236.162-153.082 263.125  1.00  0.00           H  
REMARK-SIMTK-COORDS   236.162042451  -153.081882172   263.125382991
ATOM    397 2H2'  DT A  13     236.104-153.408 264.853  1.00  0.00           H  
REMARK-SIMTK-COORDS   236.103621325  -153.407576282   264.852844226
ATOM    398  H3'  DT A  13     235.705-155.608 263.976  1.00  0.00           H  
REMARK-SIMTK-COORDS   235.705123828  -155.607571437   263.976326648
ATOM    399  H4'  DT A  13     233.057-155.615 263.975  1.00  0.00           H  
REMARK-SIMTK-COORDS   233.057480511  -155.615380070   263.975384498
ATOM    400 1H5'  DT A  13     232.996-154.927 266.476  1.00  0.00           H  
REMARK-SIMTK-COORDS   232.996292953  -154.926828788   266.476243194
ATOM    401 2H5'  DT A  13     233.860-156.395 265.975  1.00  0.00           H  
REMARK-SIMTK-COORDS   233.859576232  -156.395046288   265.974799923
ATOM    402  H3   DT A  13     233.238-148.496 265.507  1.00  0.00           H  
REMARK-SIMTK-COORDS   233.237823844  -148.496320541   265.507050486
ATOM    403  H6   DT A  13     235.436-152.681 266.445  1.00  0.00           H  
REMARK-SIMTK-COORDS   235.435563084  -152.680947011   266.444902041
ATOM    404  H71  DT A  13     235.525-150.006 269.088  1.00  0.00           H  
REMARK-SIMTK-COORDS   235.524883709  -150.005841908   269.087719197
ATOM    405  H72  DT A  13     235.334-151.773 268.994  1.00  0.00           H  
REMARK-SIMTK-COORDS   235.334300664  -151.773035725   268.993564439
ATOM    406  H73  DT A  13     236.779-150.997 268.303  1.00  0.00           H  
REMARK-SIMTK-COORDS   236.779386858  -150.996727217   268.302898099
ATOM    407  P    DC A  14     236.245-154.676 261.367  1.00  0.00           P  
REMARK-SIMTK-COORDS   236.244859212  -154.676314540   261.366830902
ATOM    408  OP1  DC A  14     237.493-154.462 262.137  1.00  0.00           O  
REMARK-SIMTK-COORDS   237.493216335  -154.461532875   262.137341338
ATOM    409  OP2  DC A  14     236.365-155.519 260.161  1.00  0.00           O  
REMARK-SIMTK-COORDS   236.364848508  -155.518720274   260.161187030
ATOM    410  O5'  DC A  14     235.609-153.263 260.986  1.00  0.00           O  
REMARK-SIMTK-COORDS   235.609061986  -153.263485417   260.986323667
ATOM    411  O3'  DC A  14     234.715-151.348 257.327  1.00  0.00           O  
REMARK-SIMTK-COORDS   234.715222677  -151.348004317   257.326598343
ATOM    412  C1'  DC A  14     235.125-150.107 260.020  1.00  0.00           C  
REMARK-SIMTK-COORDS   235.124622761  -150.106690560   260.019792307
ATOM    413  C2'  DC A  14     236.099-150.997 259.258  1.00  0.00           C  
REMARK-SIMTK-COORDS   236.098563063  -150.996718309   259.258275469
ATOM    414  C3'  DC A  14     235.160-151.951 258.539  1.00  0.00           C  
REMARK-SIMTK-COORDS   235.159681915  -151.951493583   258.539418483
ATOM    415  C4'  DC A  14     234.025-152.133 259.545  1.00  0.00           C  
REMARK-SIMTK-COORDS   234.024721496  -152.133068168   259.544810206
ATOM    416  C5'  DC A  14     234.216-153.210 260.586  1.00  0.00           C  
REMARK-SIMTK-COORDS   234.215617662  -153.210274729   260.586488026
ATOM    417  O4'  DC A  14     233.932-150.839 260.221  1.00  0.00           O  
REMARK-SIMTK-COORDS   233.931615696  -150.838866536   260.221220912
ATOM    418  N4   DC A  14     236.890-148.338 264.946  1.00  0.00           N  
REMARK-SIMTK-COORDS   236.890009538  -148.338269655   264.945608080
ATOM    419  C4   DC A  14     236.481-148.791 263.771  1.00  0.00           C  
REMARK-SIMTK-COORDS   236.480779276  -148.790859155   263.770557726
ATOM    420  N3   DC A  14     235.774-147.970 262.985  1.00  0.00           N  
REMARK-SIMTK-COORDS   235.774417481  -147.969712339   262.984906454
ATOM    421  C2   DC A  14     235.328-148.381 261.772  1.00  0.00           C  
REMARK-SIMTK-COORDS   235.327509313  -148.380908721   261.772279708
ATOM    422  O2   DC A  14     234.671-147.646 261.024  1.00  0.00           O  
REMARK-SIMTK-COORDS   234.671174602  -147.645814447   261.024021627
ATOM    423  N1   DC A  14     235.624-149.676 261.354  1.00  0.00           N  
REMARK-SIMTK-COORDS   235.623713784  -149.676076652   261.353814726
ATOM    424  C6   DC A  14     236.342-150.515 262.143  1.00  0.00           C  
REMARK-SIMTK-COORDS   236.341797335  -150.514598272   262.143302221
ATOM    425  C5   DC A  14     236.803-150.122 263.361  1.00  0.00           C  
REMARK-SIMTK-COORDS   236.803029280  -150.122279722   263.361168900
ATOM    426  H1'  DC A  14     234.878-149.215 259.443  1.00  0.00           H  
REMARK-SIMTK-COORDS   234.877630804  -149.214549874   259.443170274
ATOM    427 1H2'  DC A  14     236.709-150.432 258.551  1.00  0.00           H  
REMARK-SIMTK-COORDS   236.708621775  -150.431723449   258.550734533
ATOM    428 2H2'  DC A  14     236.777-151.531 259.922  1.00  0.00           H  
REMARK-SIMTK-COORDS   236.777059678  -151.530553752   259.922350813
ATOM    429  H3'  DC A  14     235.641-152.904 258.314  1.00  0.00           H  
REMARK-SIMTK-COORDS   235.641132450  -152.904196196   258.313814595
ATOM    430  H4'  DC A  14     233.130-152.380 258.972  1.00  0.00           H  
REMARK-SIMTK-COORDS   233.130399678  -152.380164091   258.971793548
ATOM    431 1H5'  DC A  14     233.594-152.985 261.452  1.00  0.00           H  
REMARK-SIMTK-COORDS   233.593704435  -152.985321845   261.452294666
ATOM    432 2H5'  DC A  14     233.916-154.170 260.168  1.00  0.00           H  
REMARK-SIMTK-COORDS   233.915746409  -154.170061195   260.168086100
ATOM    433  H41  DC A  14     237.436-148.948 265.572  1.00  0.00           H  
REMARK-SIMTK-COORDS   237.436241076  -148.948402092   265.571555774
ATOM    434  H42  DC A  14     236.660-147.377 265.236  1.00  0.00           H  
REMARK-SIMTK-COORDS   236.659849331  -147.377117013   265.235924939
ATOM    435  H6   DC A  14     236.554-151.525 261.792  1.00  0.00           H  
REMARK-SIMTK-COORDS   236.554173608  -151.524932893   261.791970081
ATOM    436  H5   DC A  14     237.388-150.791 263.994  1.00  0.00           H  
REMARK-SIMTK-COORDS   237.387849209  -150.790578191   263.993647206
ATOM    437  P    DA A  15     235.951-150.833 256.189  1.00  0.00           P  
REMARK-SIMTK-COORDS   235.951352905  -150.832872723   256.189002214
ATOM    438  OP1  DA A  15     237.294-151.305 256.609  1.00  0.00           O  
REMARK-SIMTK-COORDS   237.293540494  -151.304735036   256.609287155
ATOM    439  OP2  DA A  15     235.644-150.952 254.750  1.00  0.00           O  
REMARK-SIMTK-COORDS   235.644421137  -150.951788462   254.750285794
ATOM    440  O5'  DA A  15     235.747-149.326 256.669  1.00  0.00           O  
REMARK-SIMTK-COORDS   235.746536202  -149.325878531   256.668908063
ATOM    441  O3'  DA A  15     235.032-145.683 254.649  1.00  0.00           O  
REMARK-SIMTK-COORDS   235.032224208  -145.682562834   254.648850116
ATOM    442  C1'  DA A  15     236.155-146.093 257.393  1.00  0.00           C  
REMARK-SIMTK-COORDS   236.154547820  -146.093367156   257.393478783
ATOM    443  C2'  DA A  15     236.695-146.656 256.085  1.00  0.00           C  
REMARK-SIMTK-COORDS   236.694573782  -146.655593037   256.084991864
ATOM    444  C3'  DA A  15     235.418-146.895 255.293  1.00  0.00           C  
REMARK-SIMTK-COORDS   235.417861665  -146.894654243   255.292882079
ATOM    445  C4'  DA A  15     234.423-147.318 256.372  1.00  0.00           C  
REMARK-SIMTK-COORDS   234.423390435  -147.318456286   256.371818500
ATOM    446  C5'  DA A  15     234.401-148.787 256.724  1.00  0.00           C  
REMARK-SIMTK-COORDS   234.400995990  -148.787008204   256.724282333
ATOM    447  O4'  DA A  15     234.829-146.559 257.555  1.00  0.00           O  
REMARK-SIMTK-COORDS   234.829420785  -146.559212377   257.555060252
ATOM    448  N6   DA A  15     239.070-146.596 262.666  1.00  0.00           N  
REMARK-SIMTK-COORDS   239.069806077  -146.595820921   262.665722282
ATOM    449  C6   DA A  15     238.348-145.938 261.742  1.00  0.00           C  
REMARK-SIMTK-COORDS   238.348029281  -145.938431060   261.741600088
ATOM    450  C5   DA A  15     237.941-146.523 260.524  1.00  0.00           C  
REMARK-SIMTK-COORDS   237.940576991  -146.523349293   260.523970304
ATOM    451  N7   DA A  15     238.124-147.785 259.988  1.00  0.00           N  
REMARK-SIMTK-COORDS   238.124298551  -147.784748945   259.987865551
ATOM    452  C8   DA A  15     237.516-147.726 258.841  1.00  0.00           C  
REMARK-SIMTK-COORDS   237.515829240  -147.725894543   258.840549005
ATOM    453  N9   DA A  15     236.931-146.514 258.592  1.00  0.00           N  
REMARK-SIMTK-COORDS   236.931397579  -146.514123448   258.591736933
ATOM    454  C4   DA A  15     237.206-145.734 259.687  1.00  0.00           C  
REMARK-SIMTK-COORDS   237.206445693  -145.733557593   259.686785554
ATOM    455  N3   DA A  15     236.832-144.456 259.884  1.00  0.00           N  
REMARK-SIMTK-COORDS   236.831866530  -144.455843105   259.883542105
ATOM    456  C2   DA A  15     237.277-144.026 261.045  1.00  0.00           C  
REMARK-SIMTK-COORDS   237.276694317  -144.025963801   261.045064823
ATOM    457  N1   DA A  15     237.989-144.666 261.967  1.00  0.00           N  
REMARK-SIMTK-COORDS   237.989002211  -144.665890871   261.967345587
ATOM    458  H1'  DA A  15     236.127-145.005 257.370  1.00  0.00           H  
REMARK-SIMTK-COORDS   236.127158868  -145.004563085   257.369530074
ATOM    459 1H2'  DA A  15     237.352-145.952 255.573  1.00  0.00           H  
REMARK-SIMTK-COORDS   237.352262903  -145.951858890   255.572654797
ATOM    460 2H2'  DA A  15     237.251-147.579 256.230  1.00  0.00           H  
REMARK-SIMTK-COORDS   237.250742910  -147.579480197   256.230010540
ATOM    461  H3'  DA A  15     235.544-147.678 254.544  1.00  0.00           H  
REMARK-SIMTK-COORDS   235.543827992  -147.677962412   254.543730695
ATOM    462  H4'  DA A  15     233.431-147.049 256.011  1.00  0.00           H  
REMARK-SIMTK-COORDS   233.430618617  -147.049068240   256.011080093
ATOM    463 1H5'  DA A  15     233.998-148.908 257.729  1.00  0.00           H  
REMARK-SIMTK-COORDS   233.998281133  -148.907873541   257.729274529
ATOM    464 2H5'  DA A  15     233.764-149.316 256.017  1.00  0.00           H  
REMARK-SIMTK-COORDS   233.763766297  -149.316008467   256.016704041
ATOM    465  H61  DA A  15     239.342-146.122 263.537  1.00  0.00           H  
REMARK-SIMTK-COORDS   239.341801171  -146.122091701   263.537403586
ATOM    466  H62  DA A  15     239.351-147.572 262.498  1.00  0.00           H  
REMARK-SIMTK-COORDS   239.351141668  -147.572433050   262.498291596
ATOM    467  H8   DA A  15     237.474-148.563 258.144  1.00  0.00           H  
REMARK-SIMTK-COORDS   237.474284196  -148.562739670   258.143663618
ATOM    468  H2   DA A  15     237.023-142.994 261.287  1.00  0.00           H  
REMARK-SIMTK-COORDS   237.022859346  -142.993667704   261.287435563
ATOM    469  P    DT A  16     236.219-145.013 253.563  1.00  0.00           P  
REMARK-SIMTK-COORDS   236.218817964  -145.012962991   253.562527628
ATOM    470  OP1  DT A  16     237.393-145.896 253.364  1.00  0.00           O  
REMARK-SIMTK-COORDS   237.392998383  -145.895983940   253.364095397
ATOM    471  OP2  DT A  16     235.708-144.335 252.354  1.00  0.00           O  
REMARK-SIMTK-COORDS   235.708294429  -144.335482667   252.354044227
ATOM    472  O5'  DT A  16     236.551-143.938 254.693  1.00  0.00           O  
REMARK-SIMTK-COORDS   236.551055650  -143.938005751   254.693096092
ATOM    473  O3'  DT A  16     236.736-139.716 254.753  1.00  0.00           O  
REMARK-SIMTK-COORDS   236.736349054  -139.715954519   254.752558221
ATOM    474  C1'  DT A  16     238.021-141.657 256.635  1.00  0.00           C  
REMARK-SIMTK-COORDS   238.021171569  -141.657465821   256.634815899
ATOM    475  C2'  DT A  16     238.189-141.593 255.123  1.00  0.00           C  
REMARK-SIMTK-COORDS   238.189337172  -141.592726902   255.122979532
ATOM    476  C3'  DT A  16     236.811-141.137 254.670  1.00  0.00           C  
REMARK-SIMTK-COORDS   236.811096686  -141.137438025   254.670051061
ATOM    477  C4'  DT A  16     235.882-141.824 255.668  1.00  0.00           C  
REMARK-SIMTK-COORDS   235.881608505  -141.823817860   255.668431973
ATOM    478  C5'  DT A  16     235.454-143.233 255.329  1.00  0.00           C  
REMARK-SIMTK-COORDS   235.454402579  -143.232956774   255.329008023
ATOM    479  O4'  DT A  16     236.649-141.855 256.914  1.00  0.00           O  
REMARK-SIMTK-COORDS   236.648957455  -141.854701387   256.914201934
ATOM    480  O4   DT A  16     240.857-145.692 259.110  1.00  0.00           O  
REMARK-SIMTK-COORDS   240.857241494  -145.691626312   259.110008521
ATOM    481  C4   DT A  16     240.212-144.821 258.515  1.00  0.00           C  
REMARK-SIMTK-COORDS   240.211580355  -144.821457034   258.514982368
ATOM    482  N3   DT A  16     240.048-143.568 259.058  1.00  0.00           N  
REMARK-SIMTK-COORDS   240.048375696  -143.567954338   259.058322254
ATOM    483  C2   DT A  16     239.357-142.510 258.502  1.00  0.00           C  
REMARK-SIMTK-COORDS   239.356867713  -142.510297653   258.501617623
ATOM    484  O2   DT A  16     239.267-141.432 259.060  1.00  0.00           O  
REMARK-SIMTK-COORDS   239.267049802  -141.431957651   259.059736412
ATOM    485  N1   DT A  16     238.779-142.766 257.276  1.00  0.00           N  
REMARK-SIMTK-COORDS   238.778902596  -142.766398698   257.276062003
ATOM    486  C6   DT A  16     238.889-143.987 256.658  1.00  0.00           C  
REMARK-SIMTK-COORDS   238.888685145  -143.987193356   256.657527287
ATOM    487  C5   DT A  16     239.578-144.995 257.230  1.00  0.00           C  
REMARK-SIMTK-COORDS   239.577552292  -144.994924852   257.229512676
ATOM    488  C7   DT A  16     239.723-146.347 256.602  1.00  0.00           C  
REMARK-SIMTK-COORDS   239.723480946  -146.347158483   256.601853503
ATOM    489  H1'  DT A  16     238.327-140.720 257.102  1.00  0.00           H  
REMARK-SIMTK-COORDS   238.326803192  -140.720240306   257.101740566
ATOM    490 1H2'  DT A  16     238.961-140.881 254.822  1.00  0.00           H  
REMARK-SIMTK-COORDS   238.960637484  -140.881327873   254.821695197
ATOM    491 2H2'  DT A  16     238.449-142.559 254.694  1.00  0.00           H  
REMARK-SIMTK-COORDS   238.448892913  -142.559253114   254.694037929
ATOM    492  H3'  DT A  16     236.592-141.452 253.649  1.00  0.00           H  
REMARK-SIMTK-COORDS   236.591983265  -141.451902297   253.648704141
ATOM    493  H4'  DT A  16     234.982-141.212 255.737  1.00  0.00           H  
REMARK-SIMTK-COORDS   234.981592871  -141.212333262   255.736604152
ATOM    494 1H5'  DT A  16     235.166-143.750 256.244  1.00  0.00           H  
REMARK-SIMTK-COORDS   235.165757510  -143.750252729   256.243742366
ATOM    495 2H5'  DT A  16     234.600-143.196 254.655  1.00  0.00           H  
REMARK-SIMTK-COORDS   234.600113313  -143.195536727   254.654811027
ATOM    496  H3   DT A  16     240.485-143.402 259.977  1.00  0.00           H  
REMARK-SIMTK-COORDS   240.484952683  -143.402121055   259.976579765
ATOM    497  H6   DT A  16     238.411-144.145 255.691  1.00  0.00           H  
REMARK-SIMTK-COORDS   238.411277533  -144.144882580   255.690684446
ATOM    498  H71  DT A  16     240.228-147.020 257.298  1.00  0.00           H  
REMARK-SIMTK-COORDS   240.228302595  -147.019779193   257.297556373
ATOM    499  H72  DT A  16     238.737-146.747 256.365  1.00  0.00           H  
REMARK-SIMTK-COORDS   238.737288551  -146.746778983   256.364545653
ATOM    500  H73  DT A  16     240.311-146.263 255.688  1.00  0.00           H  
REMARK-SIMTK-COORDS   240.310702849  -146.263084999   255.687525288
ATOM    501  P    DC A  17     237.972-139.003 253.759  1.00  0.00           P  
REMARK-SIMTK-COORDS   237.971928271  -139.002618026   253.758616777
ATOM    502  OP1  DC A  17     238.796-139.900 252.914  1.00  0.00           O  
REMARK-SIMTK-COORDS   238.796310554  -139.900257088   252.914311759
ATOM    503  OP2  DC A  17     237.537-137.741 253.129  1.00  0.00           O  
REMARK-SIMTK-COORDS   237.536799870  -137.740756806   253.129338192
ATOM    504  O5'  DC A  17     238.748-138.697 255.119  1.00  0.00           O  
REMARK-SIMTK-COORDS   238.747505942  -138.696946566   255.118820524
ATOM    505  O3'  DC A  17     240.183-135.162 256.937  1.00  0.00           O  
REMARK-SIMTK-COORDS   240.183357941  -135.162209570   256.936943021
ATOM    506  C1'  DC A  17     241.061-137.984 257.415  1.00  0.00           C  
REMARK-SIMTK-COORDS   241.061119898  -137.984019458   257.415153123
ATOM    507  C2'  DC A  17     241.048-137.236 256.088  1.00  0.00           C  
REMARK-SIMTK-COORDS   241.047588968  -137.236094177   256.088110664
ATOM    508  C3'  DC A  17     239.822-136.350 256.236  1.00  0.00           C  
REMARK-SIMTK-COORDS   239.821716035  -136.350006213   256.236207501
ATOM    509  C4'  DC A  17     238.864-137.227 257.040  1.00  0.00           C  
REMARK-SIMTK-COORDS   238.863996065  -137.226731205   257.039975345
ATOM    510  C5'  DC A  17     237.999-138.178 256.248  1.00  0.00           C  
REMARK-SIMTK-COORDS   237.998591687  -138.178220051   256.247730282
ATOM    511  O4'  DC A  17     239.739-138.008 257.915  1.00  0.00           O  
REMARK-SIMTK-COORDS   239.738571885  -138.007719925   257.915379112
ATOM    512  N4   DC A  17     242.886-143.192 257.179  1.00  0.00           N  
REMARK-SIMTK-COORDS   242.886203530  -143.191766547   257.178501475
ATOM    513  C4   DC A  17     242.434-141.948 257.207  1.00  0.00           C  
REMARK-SIMTK-COORDS   242.433856350  -141.947727311   257.206757597
ATOM    514  N3   DC A  17     242.754-141.180 258.255  1.00  0.00           N  
REMARK-SIMTK-COORDS   242.753540431  -141.179585398   258.254725674
ATOM    515  C2   DC A  17     242.316-139.899 258.337  1.00  0.00           C  
REMARK-SIMTK-COORDS   242.315796384  -139.898646400   258.337480934
ATOM    516  O2   DC A  17     242.593-139.164 259.294  1.00  0.00           O  
REMARK-SIMTK-COORDS   242.593246484  -139.164251218   259.293887834
ATOM    517  N1   DC A  17     241.530-139.392 257.305  1.00  0.00           N  
REMARK-SIMTK-COORDS   241.530083755  -139.391876343   257.304935644
ATOM    518  C6   DC A  17     241.203-140.163 256.237  1.00  0.00           C  
REMARK-SIMTK-COORDS   241.203328490  -140.163297332   256.237137136
ATOM    519  C5   DC A  17     241.634-141.449 256.132  1.00  0.00           C  
REMARK-SIMTK-COORDS   241.634211721  -141.449006795   256.131596533
ATOM    520  H1'  DC A  17     241.687-137.472 258.146  1.00  0.00           H  
REMARK-SIMTK-COORDS   241.687400679  -137.471576015   258.146307758
ATOM    521 1H2'  DC A  17     241.951-136.642 255.939  1.00  0.00           H  
REMARK-SIMTK-COORDS   241.951361645  -136.642008436   255.938905837
ATOM    522 2H2'  DC A  17     240.953-137.908 255.236  1.00  0.00           H  
REMARK-SIMTK-COORDS   240.952594999  -137.907504556   255.235750265
ATOM    523  H3'  DC A  17     239.392-136.083 255.269  1.00  0.00           H  
REMARK-SIMTK-COORDS   239.392484773  -136.082802912   255.269410253
ATOM    524  H4'  DC A  17     238.203-136.554 257.588  1.00  0.00           H  
REMARK-SIMTK-COORDS   238.202801131  -136.554261731   257.587535446
ATOM    525 1H5'  DC A  17     237.689-139.001 256.892  1.00  0.00           H  
REMARK-SIMTK-COORDS   237.688500409  -139.000647290   256.891514280
ATOM    526 2H5'  DC A  17     237.116-137.648 255.892  1.00  0.00           H  
REMARK-SIMTK-COORDS   237.116373293  -137.647903270   255.891882258
ATOM    527  H41  DC A  17     242.656-143.806 256.384  1.00  0.00           H  
REMARK-SIMTK-COORDS   242.656179061  -143.806300966   256.383594442
ATOM    528  H42  DC A  17     243.466-143.547 257.953  1.00  0.00           H  
REMARK-SIMTK-COORDS   243.465631236  -143.546841409   257.952618634
ATOM    529  H6   DC A  17     240.582-139.742 255.446  1.00  0.00           H  
REMARK-SIMTK-COORDS   240.582312890  -139.741584527   255.446054375
ATOM    530  H5   DC A  17     241.381-142.068 255.271  1.00  0.00           H  
REMARK-SIMTK-COORDS   241.380930669  -142.068200160   255.270716584
ATOM    531  P    DC A  18     241.476-134.254 256.155  1.00  0.00           P  
REMARK-SIMTK-COORDS   241.475761877  -134.254111974   256.155047414
ATOM    532  OP1  DC A  18     241.870-134.767 254.821  1.00  0.00           O  
REMARK-SIMTK-COORDS   241.870065842  -134.767463111   254.821177858
ATOM    533  OP2  DC A  18     241.374-132.787 256.280  1.00  0.00           O  
REMARK-SIMTK-COORDS   241.374309932  -132.787266144   256.280318375
ATOM    534  O5'  DC A  18     242.473-134.830 257.259  1.00  0.00           O  
REMARK-SIMTK-COORDS   242.473225450  -134.830037404   257.258898093
ATOM    535  O3'  DC A  18     245.145-133.045 260.004  1.00  0.00           O  
REMARK-SIMTK-COORDS   245.145253089  -133.044790856   260.003851473
ATOM    536  C1'  DC A  18     245.165-135.846 258.949  1.00  0.00           C  
REMARK-SIMTK-COORDS   245.164797419  -135.846369803   258.949083524
ATOM    537  C2'  DC A  18     245.214-134.557 258.139  1.00  0.00           C  
REMARK-SIMTK-COORDS   245.214471384  -134.557051364   258.139264123
ATOM    538  C3'  DC A  18     244.350-133.626 258.973  1.00  0.00           C  
REMARK-SIMTK-COORDS   244.349970663  -133.625666675   258.972936759
ATOM    539  C4'  DC A  18     243.279-134.562 259.527  1.00  0.00           C  
REMARK-SIMTK-COORDS   243.278590613  -134.562031685   259.527267306
ATOM    540  C5'  DC A  18     242.069-134.793 258.652  1.00  0.00           C  
REMARK-SIMTK-COORDS   242.069433200  -134.792821284   258.651720328
ATOM    541  O4'  DC A  18     243.974-135.837 259.711  1.00  0.00           O  
REMARK-SIMTK-COORDS   243.973593446  -135.836507775   259.711223167
ATOM    542  N4   DC A  18     245.253-140.507 255.986  1.00  0.00           N  
REMARK-SIMTK-COORDS   245.252794079  -140.507134157   255.986467075
ATOM    543  C4   DC A  18     245.213-139.376 256.674  1.00  0.00           C  
REMARK-SIMTK-COORDS   245.212763885  -139.376372802   256.674090767
ATOM    544  N3   DC A  18     245.883-139.312 257.830  1.00  0.00           N  
REMARK-SIMTK-COORDS   245.883202927  -139.312361273   257.830330801
ATOM    545  C2   DC A  18     245.875-138.180 258.577  1.00  0.00           C  
REMARK-SIMTK-COORDS   245.875193963  -138.180419704   258.577269314
ATOM    546  O2   DC A  18     246.484-138.091 259.651  1.00  0.00           O  
REMARK-SIMTK-COORDS   246.483840027  -138.090844494   259.650840574
ATOM    547  N1   DC A  18     245.160-137.078 258.115  1.00  0.00           N  
REMARK-SIMTK-COORDS   245.159704167  -137.078411820   258.114707993
ATOM    548  C6   DC A  18     244.479-137.134 256.942  1.00  0.00           C  
REMARK-SIMTK-COORDS   244.479080028  -137.133919920   256.941795962
ATOM    549  C5   DC A  18     244.476-138.257 256.175  1.00  0.00           C  
REMARK-SIMTK-COORDS   244.476269520  -138.257201958   256.174933807
ATOM    550  H1'  DC A  18     246.006-135.906 259.641  1.00  0.00           H  
REMARK-SIMTK-COORDS   246.005582680  -135.905936750   259.641141992
ATOM    551 1H2'  DC A  18     246.231-134.171 258.038  1.00  0.00           H  
REMARK-SIMTK-COORDS   246.230742214  -134.171132853   258.037945304
ATOM    552 2H2'  DC A  18     244.810-134.683 257.136  1.00  0.00           H  
REMARK-SIMTK-COORDS   244.810426970  -134.683028629   257.135664681
ATOM    553  H3'  DC A  18     243.905-132.833 258.370  1.00  0.00           H  
REMARK-SIMTK-COORDS   243.905209122  -132.832946612   258.369516447
ATOM    554  H4'  DC A  18     242.931-134.126 260.465  1.00  0.00           H  
REMARK-SIMTK-COORDS   242.931333514  -134.126380430   260.464730101
ATOM    555 1H5'  DC A  18     241.605-135.740 258.925  1.00  0.00           H  
REMARK-SIMTK-COORDS   241.605251317  -135.739933093   258.924695422
ATOM    556 2H5'  DC A  18     241.356-133.985 258.807  1.00  0.00           H  
REMARK-SIMTK-COORDS   241.355755467  -133.984845181   258.806677451
ATOM    557  H41  DC A  18     244.746-140.585 255.092  1.00  0.00           H  
REMARK-SIMTK-COORDS   244.746189449  -140.585206753   255.092209048
ATOM    558  H42  DC A  18     245.788-141.310 256.347  1.00  0.00           H  
REMARK-SIMTK-COORDS   245.787776325  -141.310329346   256.346666303
ATOM    559  H6   DC A  18     243.923-136.257 256.607  1.00  0.00           H  
REMARK-SIMTK-COORDS   243.923248676  -136.257397449   256.607021613
ATOM    560  H5   DC A  18     243.938-138.302 255.228  1.00  0.00           H  
REMARK-SIMTK-COORDS   243.937957483  -138.301765721   255.227885644
ATOM    561  P    DA A  19     246.611-132.151 259.489  1.00  0.00           P  
REMARK-SIMTK-COORDS   246.611273231  -132.151454847   259.488553745
ATOM    562  OP1  DA A  19     246.651-131.991 258.014  1.00  0.00           O  
REMARK-SIMTK-COORDS   246.651429109  -131.990839916   258.014324675
ATOM    563  OP2  DA A  19     246.997-130.967 260.280  1.00  0.00           O  
REMARK-SIMTK-COORDS   246.996855269  -130.966674422   260.279676261
ATOM    564  O5'  DA A  19     247.505-133.404 259.908  1.00  0.00           O  
REMARK-SIMTK-COORDS   247.505060531  -133.403693053   259.908476044
ATOM    565  O3'  DA A  19     250.928-133.871 262.343  1.00  0.00           O  
REMARK-SIMTK-COORDS   250.928289179  -133.871101629   262.343154637
ATOM    566  C1'  DA A  19     249.926-135.685 260.183  1.00  0.00           C  
REMARK-SIMTK-COORDS   249.926329106  -135.684693152   260.182525377
ATOM    567  C2'  DA A  19     250.280-134.209 260.054  1.00  0.00           C  
REMARK-SIMTK-COORDS   250.280073731  -134.208784015   260.054381092
ATOM    568  C3'  DA A  19     249.867-133.665 261.414  1.00  0.00           C  
REMARK-SIMTK-COORDS   249.866682338  -133.665475740   261.413978706
ATOM    569  C4'  DA A  19     248.632-134.499 261.752  1.00  0.00           C  
REMARK-SIMTK-COORDS   248.632432879  -134.499306894   261.751675138
ATOM    570  C5'  DA A  19     247.313-133.990 261.221  1.00  0.00           C  
REMARK-SIMTK-COORDS   247.313032651  -133.990398134   261.221041639
ATOM    571  O4'  DA A  19     248.905-135.806 261.153  1.00  0.00           O  
REMARK-SIMTK-COORDS   248.905056253  -135.806329784   261.152725505
ATOM    572  N6   DA A  19     248.563-139.185 255.446  1.00  0.00           N  
REMARK-SIMTK-COORDS   248.562859797  -139.185243975   255.445982610
ATOM    573  C6   DA A  19     249.158-138.921 256.622  1.00  0.00           C  
REMARK-SIMTK-COORDS   249.158130355  -138.921036836   256.621981143
ATOM    574  C5   DA A  19     249.037-137.681 257.285  1.00  0.00           C  
REMARK-SIMTK-COORDS   249.037143018  -137.681267297   257.284629280
ATOM    575  N7   DA A  19     248.352-136.521 256.974  1.00  0.00           N  
REMARK-SIMTK-COORDS   248.351874646  -136.520949745   256.974207895
ATOM    576  C8   DA A  19     248.620-135.727 257.968  1.00  0.00           C  
REMARK-SIMTK-COORDS   248.620184903  -135.726865708   257.967925233
ATOM    577  N9   DA A  19     249.425-136.292 258.919  1.00  0.00           N  
REMARK-SIMTK-COORDS   249.424941138  -136.292018592   258.919148981
ATOM    578  C4   DA A  19     249.694-137.563 258.475  1.00  0.00           C  
REMARK-SIMTK-COORDS   249.694294522  -137.562650959   258.475292988
ATOM    579  N3   DA A  19     250.453-138.490 259.089  1.00  0.00           N  
REMARK-SIMTK-COORDS   250.453256989  -138.489503673   259.088886519
ATOM    580  C2   DA A  19     250.492-139.592 258.371  1.00  0.00           C  
REMARK-SIMTK-COORDS   250.492362678  -139.591938911   258.371314020
ATOM    581  N1   DA A  19     249.907-139.866 257.209  1.00  0.00           N  
REMARK-SIMTK-COORDS   249.907482295  -139.865909034   257.209269998
ATOM    582  H1'  DA A  19     250.784-136.264 260.523  1.00  0.00           H  
REMARK-SIMTK-COORDS   250.783701416  -136.264178823   260.523006037
ATOM    583 1H2'  DA A  19     251.345-134.053 259.873  1.00  0.00           H  
REMARK-SIMTK-COORDS   251.344517128  -134.052880551   259.872886287
ATOM    584 2H2'  DA A  19     249.734-133.721 259.249  1.00  0.00           H  
REMARK-SIMTK-COORDS   249.734386127  -133.721027178   259.249247372
ATOM    585  H3'  DA A  19     249.624-132.602 261.371  1.00  0.00           H  
REMARK-SIMTK-COORDS   249.624261225  -132.602422001   261.371367059
ATOM    586  H4'  DA A  19     248.561-134.534 262.839  1.00  0.00           H  
REMARK-SIMTK-COORDS   248.561199984  -134.533888873   262.838886231
ATOM    587 1H5'  DA A  19     246.611-134.820 261.153  1.00  0.00           H  
REMARK-SIMTK-COORDS   246.610507009  -134.820228003   261.152945301
ATOM    588 2H5'  DA A  19     246.917-133.240 261.905  1.00  0.00           H  
REMARK-SIMTK-COORDS   246.916832910  -133.240425894   261.904516149
ATOM    589  H61  DA A  19     248.684-140.106 255.004  1.00  0.00           H  
REMARK-SIMTK-COORDS   248.684184076  -140.106400829   255.004417812
ATOM    590  H62  DA A  19     247.988-138.464 254.988  1.00  0.00           H  
REMARK-SIMTK-COORDS   247.987841446  -138.463791310   254.987928085
ATOM    591  H8   DA A  19     248.239-134.708 258.037  1.00  0.00           H  
REMARK-SIMTK-COORDS   248.239279160  -134.708141461   258.037183615
ATOM    592  H2   DA A  19     251.091-140.400 258.792  1.00  0.00           H  
REMARK-SIMTK-COORDS   251.091430529  -140.399988140   258.792010056
ATOM    593  P    DA A  20     252.471-133.115 261.856  1.00  0.00           P  
REMARK-SIMTK-COORDS   252.471451241  -133.114730759   261.856054079
ATOM    594  OP1  DA A  20     252.380-132.261 260.646  1.00  0.00           O  
REMARK-SIMTK-COORDS   252.380147360  -132.260833297   260.646391429
ATOM    595  OP2  DA A  20     253.299-132.588 262.959  1.00  0.00           O  
REMARK-SIMTK-COORDS   253.298816614  -132.588473031   262.959128122
ATOM    596  O5'  DA A  20     252.976-134.569 261.440  1.00  0.00           O  
REMARK-SIMTK-COORDS   252.976416327  -134.569023573   261.439720473
ATOM    597  O3'  DA A  20     256.354-136.897 262.457  1.00  0.00           O  
REMARK-SIMTK-COORDS   256.354452410  -136.896720885   262.457228429
ATOM    598  C1'  DA A  20     254.584-137.146 260.056  1.00  0.00           C  
REMARK-SIMTK-COORDS   254.584465791  -137.145799519   260.055882098
ATOM    599  C2'  DA A  20     255.361-135.914 260.503  1.00  0.00           C  
REMARK-SIMTK-COORDS   255.360553840  -135.913885755   260.503028404
ATOM    600  C3'  DA A  20     255.305-136.038 262.018  1.00  0.00           C  
REMARK-SIMTK-COORDS   255.304548319  -136.037818532   262.018312552
ATOM    601  C4'  DA A  20     253.923-136.643 262.258  1.00  0.00           C  
REMARK-SIMTK-COORDS   253.923058657  -136.643200215   262.258488178
ATOM    602  C5'  DA A  20     252.773-135.670 262.362  1.00  0.00           C  
REMARK-SIMTK-COORDS   252.772640188  -135.669945314   262.361876970
ATOM    603  O4'  DA A  20     253.702-137.508 261.099  1.00  0.00           O  
REMARK-SIMTK-COORDS   253.701650780  -137.508214615   261.099134203
ATOM    604  N6   DA A  20     251.637-137.469 254.787  1.00  0.00           N  
REMARK-SIMTK-COORDS   251.637198156  -137.469479605   254.787430078
ATOM    605  C6   DA A  20     252.423-137.954 255.764  1.00  0.00           C  
REMARK-SIMTK-COORDS   252.423245001  -137.954128264   255.764349232
ATOM    606  C5   DA A  20     252.774-137.210 256.910  1.00  0.00           C  
REMARK-SIMTK-COORDS   252.774476860  -137.209697345   256.910310745
ATOM    607  N7   DA A  20     252.451-135.932 257.327  1.00  0.00           N  
REMARK-SIMTK-COORDS   252.450870833  -135.931553332   257.327345539
ATOM    608  C8   DA A  20     253.071-135.810 258.463  1.00  0.00           C  
REMARK-SIMTK-COORDS   253.070997145  -135.809530916   258.463385982
ATOM    609  N9   DA A  20     253.770-136.927 258.829  1.00  0.00           N  
REMARK-SIMTK-COORDS   253.769815977  -136.927463307   258.829085872
ATOM    610  C4   DA A  20     253.575-137.838 257.820  1.00  0.00           C  
REMARK-SIMTK-COORDS   253.575454415  -137.837584121   257.820141033
ATOM    611  N3   DA A  20     254.078-139.084 257.748  1.00  0.00           N  
REMARK-SIMTK-COORDS   254.077824572  -139.084173706   257.747921703
ATOM    612  C2   DA A  20     253.685-139.668 256.636  1.00  0.00           C  
REMARK-SIMTK-COORDS   253.685353370  -139.668191168   256.635854727
ATOM    613  N1   DA A  20     252.908-139.201 255.664  1.00  0.00           N  
REMARK-SIMTK-COORDS   252.907766577  -139.200880866   255.664015820
ATOM    614  H1'  DA A  20     255.254-137.986 259.876  1.00  0.00           H  
REMARK-SIMTK-COORDS   255.254278741  -137.985871434   259.875749400
ATOM    615 1H2'  DA A  20     256.390-135.921 260.143  1.00  0.00           H  
REMARK-SIMTK-COORDS   256.390481957  -135.920797652   260.143186356
ATOM    616 2H2'  DA A  20     254.900-134.989 260.163  1.00  0.00           H  
REMARK-SIMTK-COORDS   254.899704777  -134.988722314   260.163009657
ATOM    617  H3'  DA A  20     255.401-135.069 262.510  1.00  0.00           H  
REMARK-SIMTK-COORDS   255.400795082  -135.068569061   262.510205857
ATOM    618  H4'  DA A  20     253.977-137.193 263.198  1.00  0.00           H  
REMARK-SIMTK-COORDS   253.977187574  -137.193305753   263.198036984
ATOM    619 1H5'  DA A  20     251.844-136.186 262.118  1.00  0.00           H  
REMARK-SIMTK-COORDS   251.844433627  -136.185653523   262.118413167
ATOM    620 2H5'  DA A  20     252.715-135.290 263.381  1.00  0.00           H  
REMARK-SIMTK-COORDS   252.714889821  -135.289851347   263.381074435
ATOM    621  H61  DA A  20     251.412-138.054 253.972  1.00  0.00           H  
REMARK-SIMTK-COORDS   251.412030406  -138.054372585   253.971691954
ATOM    622  H62  DA A  20     251.263-136.512 254.856  1.00  0.00           H  
REMARK-SIMTK-COORDS   251.263383236  -136.512165746   254.856470506
ATOM    623  H8   DA A  20     253.037-134.903 259.068  1.00  0.00           H  
REMARK-SIMTK-COORDS   253.036502900  -134.903184701   259.067564503
ATOM    624  H2   DA A  20     254.050-140.685 256.490  1.00  0.00           H  
REMARK-SIMTK-COORDS   254.050425791  -140.685244632   256.490474608
TER     625       DA A  20                                                                                                                          
ENDMDL                                                                                                                                              
MODEL        3                                                                                                                                      
ATOM      1  P    DT A   1     241.754-140.152 269.773  1.00  0.00           P  
REMARK-SIMTK-COORDS   241.754498489  -140.152471665   269.772576580
ATOM      2  OP1  DT A   1     241.691-141.547 270.275  1.00  0.00           O  
REMARK-SIMTK-COORDS   241.690897439  -141.546710312   270.274868826
ATOM      3  OP2  DT A   1     241.420-139.098 270.750  1.00  0.00           O  
REMARK-SIMTK-COORDS   241.419697306  -139.097625394   270.749947294
ATOM      4  O5'  DT A   1     240.831-140.012 268.480  1.00  0.00           O  
REMARK-SIMTK-COORDS   240.831264829  -140.011756502   268.479715470
ATOM      5  O3'  DT A   1     237.444-137.667 267.541  1.00  0.00           O  
REMARK-SIMTK-COORDS   237.443818300  -137.666965746   267.541307068
ATOM      6  C1'  DT A   1     238.351-140.215 266.258  1.00  0.00           C  
REMARK-SIMTK-COORDS   238.351419936  -140.214500801   266.258031410
ATOM      7  C2'  DT A   1     238.037-139.986 267.731  1.00  0.00           C  
REMARK-SIMTK-COORDS   238.037256041  -139.985625962   267.731116050
ATOM      8  C3'  DT A   1     238.493-138.550 267.932  1.00  0.00           C  
REMARK-SIMTK-COORDS   238.493148732  -138.549635547   267.932370574
ATOM      9  C4'  DT A   1     239.709-138.446 267.013  1.00  0.00           C  
REMARK-SIMTK-COORDS   239.708541703  -138.445594463   267.012655739
ATOM     10  C5'  DT A   1     241.032-138.877 267.599  1.00  0.00           C  
REMARK-SIMTK-COORDS   241.032319827  -138.877338328   267.598517254
ATOM     11  O4'  DT A   1     239.385-139.325 265.888  1.00  0.00           O  
REMARK-SIMTK-COORDS   239.385449268  -139.324561726   265.888045216
ATOM     12  O4   DT A   1     239.982-145.333 265.003  1.00  0.00           O  
REMARK-SIMTK-COORDS   239.981817155  -145.333346505   265.002810886
ATOM     13  C4   DT A   1     239.644-144.189 265.329  1.00  0.00           C  
REMARK-SIMTK-COORDS   239.643747852  -144.189143918   265.329250138
ATOM     14  N3   DT A   1     238.830-143.435 264.517  1.00  0.00           N  
REMARK-SIMTK-COORDS   238.830161368  -143.434734877   264.517303075
ATOM     15  C2   DT A   1     238.379-142.154 264.763  1.00  0.00           C  
REMARK-SIMTK-COORDS   238.379148428  -142.153782090   264.763094217
ATOM     16  O2   DT A   1     237.656-141.562 263.981  1.00  0.00           O  
REMARK-SIMTK-COORDS   237.655699222  -141.562172339   263.981324334
ATOM     17  N1   DT A   1     238.808-141.595 265.950  1.00  0.00           N  
REMARK-SIMTK-COORDS   238.808484979  -141.595387542   265.949553932
ATOM     18  C6   DT A   1     239.624-142.275 266.820  1.00  0.00           C  
REMARK-SIMTK-COORDS   239.624293168  -142.274874469   266.820320556
ATOM     19  C5   DT A   1     240.039-143.527 266.550  1.00  0.00           C  
REMARK-SIMTK-COORDS   240.039147699  -143.527221192   266.550049575
ATOM     20  C7   DT A   1     240.934-144.310 267.463  1.00  0.00           C  
REMARK-SIMTK-COORDS   240.934079297  -144.309676876   267.462993461
ATOM     21  H1'  DT A   1     237.482-139.997 265.636  1.00  0.00           H  
REMARK-SIMTK-COORDS   237.482459867  -139.996797485   265.636125739
ATOM     22 1H2'  DT A   1     236.976-140.101 267.952  1.00  0.00           H  
REMARK-SIMTK-COORDS   236.975891703  -140.100829504   267.951694575
ATOM     23 2H2'  DT A   1     238.583-140.670 268.381  1.00  0.00           H  
REMARK-SIMTK-COORDS   238.582679035  -140.669900085   268.380670268
ATOM     24  H3'  DT A   1     238.766-138.349 268.968  1.00  0.00           H  
REMARK-SIMTK-COORDS   238.765719489  -138.349066879   268.968274234
ATOM     25  H4'  DT A   1     239.799-137.399 266.724  1.00  0.00           H  
REMARK-SIMTK-COORDS   239.798903826  -137.398752300   266.723833696
ATOM     26 1H5'  DT A   1     241.708-139.154 266.790  1.00  0.00           H  
REMARK-SIMTK-COORDS   241.707740764  -139.154361918   266.790395055
ATOM     27 2H5'  DT A   1     241.462-138.048 268.159  1.00  0.00           H  
REMARK-SIMTK-COORDS   241.462355543  -138.048476106   268.159104179
ATOM     28  H3   DT A   1     238.525-143.872 263.636  1.00  0.00           H  
REMARK-SIMTK-COORDS   238.525369762  -143.871686193   263.635733666
ATOM     29  H6   DT A   1     239.942-141.792 267.745  1.00  0.00           H  
REMARK-SIMTK-COORDS   239.942157562  -141.791962551   267.745234232
ATOM     30  H71  DT A   1     241.216-145.248 266.983  1.00  0.00           H  
REMARK-SIMTK-COORDS   241.215528638  -145.247772626   266.983048015
ATOM     31  H72  DT A   1     241.831-143.730 267.679  1.00  0.00           H  
REMARK-SIMTK-COORDS   241.831174007  -143.729661528   267.679230085
ATOM     32  H73  DT A   1     240.408-144.523 268.394  1.00  0.00           H  
REMARK-SIMTK-COORDS   240.407871477  -144.522735023   268.393803623
ATOM     33  P    DG A   2     235.847-137.817 268.286  1.00  0.00           P  
REMARK-SIMTK-COORDS   235.846517647  -137.816530805   268.285795088
ATOM     34  OP1  DG A   2     235.944-138.777 269.412  1.00  0.00           O  
REMARK-SIMTK-COORDS   235.944259405  -138.777408314   269.411703592
ATOM     35  OP2  DG A   2     235.051-136.600 268.541  1.00  0.00           O  
REMARK-SIMTK-COORDS   235.050795698  -136.599524388   268.540604743
ATOM     36  O5'  DG A   2     235.295-138.570 266.993  1.00  0.00           O  
REMARK-SIMTK-COORDS   235.295006171  -138.569604848   266.992901211
ATOM     37  O3'  DG A   2     231.868-138.091 264.567  1.00  0.00           O  
REMARK-SIMTK-COORDS   231.868268998  -138.091316201   264.566700618
ATOM     38  C1'  DG A   2     233.596-140.515 264.881  1.00  0.00           C  
REMARK-SIMTK-COORDS   233.596322080  -140.515452309   264.880887949
ATOM     39  C2'  DG A   2     232.861-139.760 265.979  1.00  0.00           C  
REMARK-SIMTK-COORDS   232.860795985  -139.759562348   265.979389534
ATOM     40  C3'  DG A   2     232.935-138.326 265.483  1.00  0.00           C  
REMARK-SIMTK-COORDS   232.935180100  -138.325655302   265.483313342
ATOM     41  C4'  DG A   2     234.303-138.271 264.804  1.00  0.00           C  
REMARK-SIMTK-COORDS   234.303051517  -138.270939100   264.803693652
ATOM     42  C5'  DG A   2     235.482-137.953 265.693  1.00  0.00           C  
REMARK-SIMTK-COORDS   235.481637643  -137.953388786   265.693181450
ATOM     43  O4'  DG A   2     234.483-139.613 264.249  1.00  0.00           O  
REMARK-SIMTK-COORDS   234.482603919  -139.612808782   264.249400685
ATOM     44  N2   DG A   2     233.825-144.937 262.014  1.00  0.00           N  
REMARK-SIMTK-COORDS   233.824548923  -144.937079254   262.013714311
ATOM     45  O6   DG A   2     236.407-145.791 265.700  1.00  0.00           O  
REMARK-SIMTK-COORDS   236.407437334  -145.791450710   265.699754174
ATOM     46  C6   DG A   2     235.702-144.959 265.129  1.00  0.00           C  
REMARK-SIMTK-COORDS   235.702072835  -144.959152607   265.128652790
ATOM     47  C5   DG A   2     235.364-143.650 265.535  1.00  0.00           C  
REMARK-SIMTK-COORDS   235.364193926  -143.649730314   265.534908991
ATOM     48  N7   DG A   2     235.729-142.938 266.681  1.00  0.00           N  
REMARK-SIMTK-COORDS   235.728949744  -142.938021851   266.680883798
ATOM     49  C8   DG A   2     235.136-141.781 266.536  1.00  0.00           C  
REMARK-SIMTK-COORDS   235.136221061  -141.780733831   266.536073074
ATOM     50  N9   DG A   2     234.398-141.667 265.377  1.00  0.00           N  
REMARK-SIMTK-COORDS   234.397949864  -141.666665125   265.377318151
ATOM     51  C4   DG A   2     234.548-142.874 264.731  1.00  0.00           C  
REMARK-SIMTK-COORDS   234.547982094  -142.873776254   264.731380807
ATOM     52  N3   DG A   2     233.984-143.208 263.541  1.00  0.00           N  
REMARK-SIMTK-COORDS   233.984373248  -143.207973305   263.541115962
ATOM     53  C2   DG A   2     234.296-144.445 263.163  1.00  0.00           C  
REMARK-SIMTK-COORDS   234.296495164  -144.444672095   263.162875282
ATOM     54  N1   DG A   2     235.111-145.284 263.895  1.00  0.00           N  
REMARK-SIMTK-COORDS   235.110662940  -145.283750974   263.894764936
ATOM     55  H1'  DG A   2     232.900-140.885 264.128  1.00  0.00           H  
REMARK-SIMTK-COORDS   232.900220251  -140.884518318   264.127565624
ATOM     56 1H2'  DG A   2     231.828-140.090 266.088  1.00  0.00           H  
REMARK-SIMTK-COORDS   231.827503668  -140.089799164   266.087882077
ATOM     57 2H2'  DG A   2     233.343-139.869 266.951  1.00  0.00           H  
REMARK-SIMTK-COORDS   233.343341654  -139.869435686   266.950576193
ATOM     58  H3'  DG A   2     232.874-137.607 266.300  1.00  0.00           H  
REMARK-SIMTK-COORDS   232.873602093  -137.606571682   266.300455249
ATOM     59  H4'  DG A   2     234.246-137.497 264.039  1.00  0.00           H  
REMARK-SIMTK-COORDS   234.245876821  -137.496722859   264.038890235
ATOM     60 1H5'  DG A   2     236.392-138.337 265.233  1.00  0.00           H  
REMARK-SIMTK-COORDS   236.391912407  -138.337349366   265.232504636
ATOM     61 2H5'  DG A   2     235.564-136.873 265.807  1.00  0.00           H  
REMARK-SIMTK-COORDS   235.564113278  -136.873288714   265.807034887
ATOM     62  H21  DG A   2     233.211-144.361 261.420  1.00  0.00           H  
REMARK-SIMTK-COORDS   233.210528734  -144.361406598   261.419534876
ATOM     63  H22  DG A   2     234.075-145.893 261.721  1.00  0.00           H  
REMARK-SIMTK-COORDS   234.074684338  -145.893416902   261.721446323
ATOM     64  H8   DG A   2     235.219-140.977 267.268  1.00  0.00           H  
REMARK-SIMTK-COORDS   235.219435434  -140.976768890   267.267603485
ATOM     65  H1   DG A   2     235.300-146.220 263.507  1.00  0.00           H  
REMARK-SIMTK-COORDS   235.300457521  -146.219773578   263.507421806
ATOM     66  P    DA A   3     230.386-138.378 265.380  1.00  0.00           P  
REMARK-SIMTK-COORDS   230.385912369  -138.378069211   265.380373829
ATOM     67  OP1  DA A   3     230.388-138.684 266.831  1.00  0.00           O  
REMARK-SIMTK-COORDS   230.388414438  -138.683535656   266.830980941
ATOM     68  OP2  DA A   3     229.325-137.463 264.914  1.00  0.00           O  
REMARK-SIMTK-COORDS   229.324734517  -137.463176648   264.913769967
ATOM     69  O5'  DA A   3     230.337-139.739 264.552  1.00  0.00           O  
REMARK-SIMTK-COORDS   230.337007982  -139.739188886   264.552328788
ATOM     70  O3'  DA A   3     227.602-141.385 261.782  1.00  0.00           O  
REMARK-SIMTK-COORDS   227.602375734  -141.384791601   261.781756974
ATOM     71  C1'  DA A   3     229.646-142.809 263.441  1.00  0.00           C  
REMARK-SIMTK-COORDS   229.645627550  -142.809443286   263.441327881
ATOM     72  C2'  DA A   3     228.523-141.908 263.936  1.00  0.00           C  
REMARK-SIMTK-COORDS   228.522896078  -141.907991362   263.936335427
ATOM     73  C3'  DA A   3     228.431-140.876 262.825  1.00  0.00           C  
REMARK-SIMTK-COORDS   228.430529660  -140.876480804   262.824669823
ATOM     74  C4'  DA A   3     229.884-140.719 262.384  1.00  0.00           C  
REMARK-SIMTK-COORDS   229.884495572  -140.719446938   262.383815548
ATOM     75  C5'  DA A   3     230.716-139.719 263.152  1.00  0.00           C  
REMARK-SIMTK-COORDS   230.715723312  -139.719014111   263.151651209
ATOM     76  O4'  DA A   3     230.462-142.052 262.572  1.00  0.00           O  
REMARK-SIMTK-COORDS   230.462446735  -142.051627852   262.571657147
ATOM     77  N6   DA A   3     233.173-146.043 267.134  1.00  0.00           N  
REMARK-SIMTK-COORDS   233.172517010  -146.042979519   267.134140788
ATOM     78  C6   DA A   3     232.434-145.854 266.028  1.00  0.00           C  
REMARK-SIMTK-COORDS   232.434195519  -145.853678175   266.027923641
ATOM     79  C5   DA A   3     231.766-144.646 265.745  1.00  0.00           C  
REMARK-SIMTK-COORDS   231.765942630  -144.645703804   265.745238312
ATOM     80  N7   DA A   3     231.687-143.443 266.424  1.00  0.00           N  
REMARK-SIMTK-COORDS   231.687007663  -143.442671099   266.424106915
ATOM     81  C8   DA A   3     230.927-142.708 265.668  1.00  0.00           C  
REMARK-SIMTK-COORDS   230.927331918  -142.707772823   265.668240998
ATOM     82  N9   DA A   3     230.511-143.342 264.528  1.00  0.00           N  
REMARK-SIMTK-COORDS   230.511187159  -143.341700949   264.528298600
ATOM     83  C4   DA A   3     231.059-144.599 264.579  1.00  0.00           C  
REMARK-SIMTK-COORDS   231.058728891  -144.599312087   264.579262096
ATOM     84  N3   DA A   3     230.916-145.580 263.668  1.00  0.00           N  
REMARK-SIMTK-COORDS   230.916486822  -145.579672420   263.668088232
ATOM     85  C2   DA A   3     231.579-146.653 264.047  1.00  0.00           C  
REMARK-SIMTK-COORDS   231.579029198  -146.652770142   264.046511117
ATOM     86  N1   DA A   3     232.314-146.850 265.137  1.00  0.00           N  
REMARK-SIMTK-COORDS   232.313615947  -146.850312570   265.137459464
ATOM     87  H1'  DA A   3     229.249-143.654 262.878  1.00  0.00           H  
REMARK-SIMTK-COORDS   229.248552102  -143.653928672   262.878182676
ATOM     88 1H2'  DA A   3     227.582-142.446 264.058  1.00  0.00           H  
REMARK-SIMTK-COORDS   227.582393962  -142.446168037   264.057935744
ATOM     89 2H2'  DA A   3     228.758-141.441 264.893  1.00  0.00           H  
REMARK-SIMTK-COORDS   228.758459503  -141.440705684   264.892880233
ATOM     90  H3'  DA A   3     228.024-139.928 263.179  1.00  0.00           H  
REMARK-SIMTK-COORDS   228.023598020  -139.928415215   263.178901780
ATOM     91  H4'  DA A   3     229.868-140.406 261.340  1.00  0.00           H  
REMARK-SIMTK-COORDS   229.868453971  -140.405992489   261.340230393
ATOM     92 1H5'  DA A   3     231.769-139.978 263.053  1.00  0.00           H  
REMARK-SIMTK-COORDS   231.769284560  -139.977837037   263.052573520
ATOM     93 2H5'  DA A   3     230.549-138.725 262.741  1.00  0.00           H  
REMARK-SIMTK-COORDS   230.549025827  -138.724891105   262.740611800
ATOM     94  H61  DA A   3     233.640-146.947 267.292  1.00  0.00           H  
REMARK-SIMTK-COORDS   233.639931057  -146.946785714   267.292088472
ATOM     95  H62  DA A   3     233.270-145.284 267.823  1.00  0.00           H  
REMARK-SIMTK-COORDS   233.269926979  -145.284039922   267.822846811
ATOM     96  H8   DA A   3     230.649-141.683 265.917  1.00  0.00           H  
REMARK-SIMTK-COORDS   230.648988281  -141.682798479   265.916632654
ATOM     97  H2   DA A   3     231.516-147.501 263.367  1.00  0.00           H  
REMARK-SIMTK-COORDS   231.516399251  -147.500869963   263.367490363
ATOM     98  P    DG A   4     225.954-141.896 262.124  1.00  0.00           P  
REMARK-SIMTK-COORDS   225.953532900  -141.896271711   262.124282236
ATOM     99  OP1  DG A   4     225.635-141.492 263.516  1.00  0.00           O  
REMARK-SIMTK-COORDS   225.635416574  -141.491893018   263.515608537
ATOM    100  OP2  DG A   4     224.888-141.676 261.127  1.00  0.00           O  
REMARK-SIMTK-COORDS   224.887941760  -141.676488876   261.126576354
ATOM    101  O5'  DG A   4     226.411-143.424 262.108  1.00  0.00           O  
REMARK-SIMTK-COORDS   226.411180559  -143.423737618   262.107956705
ATOM    102  O3'  DG A   4     224.913-146.908 260.244  1.00  0.00           O  
REMARK-SIMTK-COORDS   224.913180621  -146.907702786   260.243628435
ATOM    103  C1'  DG A   4     226.694-146.705 262.642  1.00  0.00           C  
REMARK-SIMTK-COORDS   226.693577483  -146.705182036   262.641646233
ATOM    104  C2'  DG A   4     225.318-146.079 262.460  1.00  0.00           C  
REMARK-SIMTK-COORDS   225.317510267  -146.078624684   262.460155457
ATOM    105  C3'  DG A   4     225.310-145.751 260.977  1.00  0.00           C  
REMARK-SIMTK-COORDS   225.310446520  -145.750976338   260.976811038
ATOM    106  C4'  DG A   4     226.765-145.367 260.706  1.00  0.00           C  
REMARK-SIMTK-COORDS   226.764739445  -145.366744432   260.705984652
ATOM    107  C5'  DG A   4     227.135-143.924 260.954  1.00  0.00           C  
REMARK-SIMTK-COORDS   227.134536834  -143.923610749   260.954393723
ATOM    108  O4'  DG A   4     227.535-146.212 261.618  1.00  0.00           O  
REMARK-SIMTK-COORDS   227.535297605  -146.211540302   261.618483453
ATOM    109  N2   DG A   4     229.521-150.409 265.114  1.00  0.00           N  
REMARK-SIMTK-COORDS   229.520748432  -150.408969197   265.114017987
ATOM    110  O6   DG A   4     229.737-146.742 267.852  1.00  0.00           O  
REMARK-SIMTK-COORDS   229.736559080  -146.742234687   267.852016671
ATOM    111  C6   DG A   4     229.293-147.192 266.795  1.00  0.00           C  
REMARK-SIMTK-COORDS   229.293120199  -147.191531506   266.794703885
ATOM    112  C5   DG A   4     228.486-146.555 265.826  1.00  0.00           C  
REMARK-SIMTK-COORDS   228.486297828  -146.555466834   265.826069591
ATOM    113  N7   DG A   4     227.971-145.257 265.792  1.00  0.00           N  
REMARK-SIMTK-COORDS   227.971235275  -145.256849614   265.792337072
ATOM    114  C8   DG A   4     227.303-145.211 264.668  1.00  0.00           C  
REMARK-SIMTK-COORDS   227.303473808  -145.210921232   264.668238230
ATOM    115  N9   DG A   4     227.331-146.386 263.948  1.00  0.00           N  
REMARK-SIMTK-COORDS   227.331180545  -146.386049286   263.947769360
ATOM    116  C4   DG A   4     228.097-147.252 264.696  1.00  0.00           C  
REMARK-SIMTK-COORDS   228.096971422  -147.252309356   264.696114083
ATOM    117  N3   DG A   4     228.388-148.537 264.364  1.00  0.00           N  
REMARK-SIMTK-COORDS   228.388186260  -148.537251253   264.364163425
ATOM    118  C2   DG A   4     229.142-149.138 265.281  1.00  0.00           C  
REMARK-SIMTK-COORDS   229.141600327  -149.138497640   265.281104004
ATOM    119  N1   DG A   4     229.584-148.518 266.431  1.00  0.00           N  
REMARK-SIMTK-COORDS   229.584107821  -148.518431659   266.431012825
ATOM    120  H1'  DG A   4     226.645-147.790 262.542  1.00  0.00           H  
REMARK-SIMTK-COORDS   226.644968702  -147.789610990   262.542082038
ATOM    121 1H2'  DG A   4     224.513-146.767 262.719  1.00  0.00           H  
REMARK-SIMTK-COORDS   224.512541110  -146.766639828   262.719346154
ATOM    122 2H2'  DG A   4     225.189-145.181 263.066  1.00  0.00           H  
REMARK-SIMTK-COORDS   225.189132532  -145.181459225   263.065745498
ATOM    123  H3'  DG A   4     224.636-144.926 260.743  1.00  0.00           H  
REMARK-SIMTK-COORDS   224.636411702  -144.926486358   260.743385809
ATOM    124  H4'  DG A   4     226.959-145.584 259.656  1.00  0.00           H  
REMARK-SIMTK-COORDS   226.959217047  -145.583543898   259.655851111
ATOM    125 1H5'  DG A   4     228.207-143.855 261.136  1.00  0.00           H  
REMARK-SIMTK-COORDS   228.207170673  -143.854742202   261.135950244
ATOM    126 2H5'  DG A   4     226.880-143.332 260.076  1.00  0.00           H  
REMARK-SIMTK-COORDS   226.879663557  -143.331926313   260.076139694
ATOM    127  H21  DG A   4     229.224-150.930 264.276  1.00  0.00           H  
REMARK-SIMTK-COORDS   229.224070093  -150.929713413   264.275998640
ATOM    128  H22  DG A   4     230.110-150.869 265.824  1.00  0.00           H  
REMARK-SIMTK-COORDS   230.110228121  -150.868506090   265.823883847
ATOM    129  H8   DG A   4     226.772-144.321 264.331  1.00  0.00           H  
REMARK-SIMTK-COORDS   226.772120919  -144.320905497   264.330662905
ATOM    130  H1   DG A   4     230.173-149.070 267.072  1.00  0.00           H  
REMARK-SIMTK-COORDS   230.173436336  -149.069525912   267.072247592
ATOM    131  P    DG A   5     223.356-147.549 260.685  1.00  0.00           P  
REMARK-SIMTK-COORDS   223.356201876  -147.548985081   260.684667816
ATOM    132  OP1  DG A   5     222.618-146.686 261.639  1.00  0.00           O  
REMARK-SIMTK-COORDS   222.618246432  -146.686000825   261.639229986
ATOM    133  OP2  DG A   5     222.558-148.129 259.586  1.00  0.00           O  
REMARK-SIMTK-COORDS   222.558477533  -148.128867375   259.586224191
ATOM    134  O5'  DG A   5     224.105-148.706 261.486  1.00  0.00           O  
REMARK-SIMTK-COORDS   224.105115807  -148.706197218   261.486445836
ATOM    135  O3'  DG A   5     223.877-152.925 261.430  1.00  0.00           O  
REMARK-SIMTK-COORDS   223.876676040  -152.925486309   261.430304585
ATOM    136  C1'  DG A   5     224.907-151.151 263.610  1.00  0.00           C  
REMARK-SIMTK-COORDS   224.906723558  -151.151347207   263.610384758
ATOM    137  C2'  DG A   5     223.524-151.119 262.972  1.00  0.00           C  
REMARK-SIMTK-COORDS   223.524367504  -151.119397594   262.972305639
ATOM    138  C3'  DG A   5     223.829-151.504 261.535  1.00  0.00           C  
REMARK-SIMTK-COORDS   223.828814365  -151.504140167   261.534599389
ATOM    139  C4'  DG A   5     225.194-150.861 261.292  1.00  0.00           C  
REMARK-SIMTK-COORDS   225.193785529  -150.860880787   261.291658883
ATOM    140  C5'  DG A   5     225.185-149.422 260.834  1.00  0.00           C  
REMARK-SIMTK-COORDS   225.184985762  -149.421630914   260.833865950
ATOM    141  O4'  DG A   5     225.862-150.935 262.591  1.00  0.00           O  
REMARK-SIMTK-COORDS   225.862143578  -150.935150004   262.590841549
ATOM    142  N2   DG A   5     227.706-152.322 267.925  1.00  0.00           N  
REMARK-SIMTK-COORDS   227.705612461  -152.322414753   267.925286693
ATOM    143  O6   DG A   5     226.462-147.948 268.482  1.00  0.00           O  
REMARK-SIMTK-COORDS   226.462179894  -147.948361513   268.481781706
ATOM    144  C6   DG A   5     226.404-148.931 267.742  1.00  0.00           C  
REMARK-SIMTK-COORDS   226.404419390  -148.931003033   267.741852408
ATOM    145  C5   DG A   5     225.759-149.069 266.494  1.00  0.00           C  
REMARK-SIMTK-COORDS   225.758761713  -149.068674673   266.493667452
ATOM    146  N7   DG A   5     225.015-148.144 265.755  1.00  0.00           N  
REMARK-SIMTK-COORDS   225.015121280  -148.144062749   265.755476625
ATOM    147  C8   DG A   5     224.661-148.806 264.684  1.00  0.00           C  
REMARK-SIMTK-COORDS   224.661146375  -148.806492281   264.684261482
ATOM    148  N9   DG A   5     225.111-150.109 264.653  1.00  0.00           N  
REMARK-SIMTK-COORDS   225.111177947  -150.109278070   264.652800853
ATOM    149  C4   DG A   5     225.821-150.276 265.821  1.00  0.00           C  
REMARK-SIMTK-COORDS   225.821259668  -150.276013224   265.821066806
ATOM    150  N3   DG A   5     226.444-151.419 266.211  1.00  0.00           N  
REMARK-SIMTK-COORDS   226.443752877  -151.419188807   266.210585471
ATOM    151  C2   DG A   5     227.045-151.291 267.390  1.00  0.00           C  
REMARK-SIMTK-COORDS   227.044992816  -151.291256011   267.390438740
ATOM    152  N1   DG A   5     227.043-150.124 268.125  1.00  0.00           N  
REMARK-SIMTK-COORDS   227.043364777  -150.123735000   268.124929746
ATOM    153  H1'  DG A   5     225.108-152.125 264.058  1.00  0.00           H  
REMARK-SIMTK-COORDS   225.107823620  -152.124875974   264.057668231
ATOM    154 1H2'  DG A   5     222.838-151.828 263.437  1.00  0.00           H  
REMARK-SIMTK-COORDS   222.838144439  -151.827802755   263.436826933
ATOM    155 2H2'  DG A   5     223.065-150.133 263.031  1.00  0.00           H  
REMARK-SIMTK-COORDS   223.065288892  -150.132502716   263.030712203
ATOM    156  H3'  DG A   5     223.083-151.116 260.841  1.00  0.00           H  
REMARK-SIMTK-COORDS   223.082740940  -151.116161072   260.840740134
ATOM    157  H4'  DG A   5     225.690-151.451 260.522  1.00  0.00           H  
REMARK-SIMTK-COORDS   225.689577623  -151.451457464   260.521585259
ATOM    158 1H5'  DG A   5     226.138-148.959 261.089  1.00  0.00           H  
REMARK-SIMTK-COORDS   226.138396234  -148.958729692   261.088777562
ATOM    159 2H5'  DG A   5     225.047-149.390 259.754  1.00  0.00           H  
REMARK-SIMTK-COORDS   225.047019096  -149.389776770   259.753897657
ATOM    160  H21  DG A   5     227.745-153.224 267.427  1.00  0.00           H  
REMARK-SIMTK-COORDS   227.745265528  -153.223545253   267.427430834
ATOM    161  H22  DG A   5     228.176-152.216 268.837  1.00  0.00           H  
REMARK-SIMTK-COORDS   228.175731125  -152.216496052   268.836516451
ATOM    162  H8   DG A   5     224.063-148.366 263.886  1.00  0.00           H  
REMARK-SIMTK-COORDS   224.063077633  -148.366394913   263.886107934
ATOM    163  H1   DG A   5     227.550-150.126 269.023  1.00  0.00           H  
REMARK-SIMTK-COORDS   227.549549017  -150.125569636   269.022687592
ATOM    164  P    DT A   6     222.330-153.592 261.924  1.00  0.00           P  
REMARK-SIMTK-COORDS   222.329987440  -153.591951462   261.924313902
ATOM    165  OP1  DT A   6     221.222-152.659 262.243  1.00  0.00           O  
REMARK-SIMTK-COORDS   221.221715195  -152.658830835   262.242531635
ATOM    166  OP2  DT A   6     221.959-154.799 261.159  1.00  0.00           O  
REMARK-SIMTK-COORDS   221.958961341  -154.798738075   261.158773762
ATOM    167  O5'  DT A   6     223.077-154.008 263.271  1.00  0.00           O  
REMARK-SIMTK-COORDS   223.076528870  -154.007778401   263.270944828
ATOM    168  O3'  DT A   6     223.725-157.688 265.243  1.00  0.00           O  
REMARK-SIMTK-COORDS   223.725184124  -157.687768378   265.243346443
ATOM    169  C1'  DT A   6     223.810-154.925 266.393  1.00  0.00           C  
REMARK-SIMTK-COORDS   223.810045054  -154.925215896   266.392943939
ATOM    170  C2'  DT A   6     222.648-155.583 265.659  1.00  0.00           C  
REMARK-SIMTK-COORDS   222.648025891  -155.582721734   265.659146598
ATOM    171  C3'  DT A   6     223.368-156.448 264.637  1.00  0.00           C  
REMARK-SIMTK-COORDS   223.367948304  -156.447531228   264.637272702
ATOM    172  C4'  DT A   6     224.592-155.606 264.280  1.00  0.00           C  
REMARK-SIMTK-COORDS   224.591522905  -155.605653743   264.279519300
ATOM    173  C5'  DT A   6     224.405-154.583 263.183  1.00  0.00           C  
REMARK-SIMTK-COORDS   224.405211247  -154.582920814   263.183467147
ATOM    174  O4'  DT A   6     224.923-154.906 265.521  1.00  0.00           O  
REMARK-SIMTK-COORDS   224.922740831  -154.905793016   265.521377041
ATOM    175  O4   DT A   6     222.868-149.753 268.065  1.00  0.00           O  
REMARK-SIMTK-COORDS   222.867817443  -149.752871936   268.064894923
ATOM    176  C4   DT A   6     223.052-150.902 267.646  1.00  0.00           C  
REMARK-SIMTK-COORDS   223.052063105  -150.902004051   267.645846097
ATOM    177  N3   DT A   6     223.764-151.817 268.385  1.00  0.00           N  
REMARK-SIMTK-COORDS   223.764061656  -151.817147895   268.384685598
ATOM    178  C2   DT A   6     224.038-153.124 268.036  1.00  0.00           C  
REMARK-SIMTK-COORDS   224.037746643  -153.124236101   268.036428581
ATOM    179  O2   DT A   6     224.679-153.865 268.761  1.00  0.00           O  
REMARK-SIMTK-COORDS   224.678732310  -153.865366464   268.760588895
ATOM    180  N1   DT A   6     223.539-153.525 266.814  1.00  0.00           N  
REMARK-SIMTK-COORDS   223.538505663  -153.525331562   266.814257613
ATOM    181  C6   DT A   6     222.818-152.678 266.009  1.00  0.00           C  
REMARK-SIMTK-COORDS   222.818087171  -152.677970005   266.008990211
ATOM    182  C5   DT A   6     222.564-151.410 266.385  1.00  0.00           C  
REMARK-SIMTK-COORDS   222.564477658  -151.410060216   266.385301229
ATOM    183  C7   DT A   6     221.789-150.444 265.542  1.00  0.00           C  
REMARK-SIMTK-COORDS   221.789128198  -150.443714165   265.541728752
ATOM    184  H1'  DT A   6     224.087-155.499 267.278  1.00  0.00           H  
REMARK-SIMTK-COORDS   224.086633113  -155.499328012   267.277900053
ATOM    185 1H2'  DT A   6     222.026-156.184 266.322  1.00  0.00           H  
REMARK-SIMTK-COORDS   222.025969417  -156.184399446   266.322057357
ATOM    186 2H2'  DT A   6     222.000-154.853 265.175  1.00  0.00           H  
REMARK-SIMTK-COORDS   221.999603123  -154.852836248   265.174943035
ATOM    187  H3'  DT A   6     222.752-156.640 263.759  1.00  0.00           H  
REMARK-SIMTK-COORDS   222.752413403  -156.639643519   263.758734909
ATOM    188  H4'  DT A   6     225.370-156.298 263.959  1.00  0.00           H  
REMARK-SIMTK-COORDS   225.369862493  -156.297715505   263.959050889
ATOM    189 1H5'  DT A   6     225.153-153.799 263.295  1.00  0.00           H  
REMARK-SIMTK-COORDS   225.153340144  -153.799360712   263.294524438
ATOM    190 2H5'  DT A   6     224.533-155.068 262.217  1.00  0.00           H  
REMARK-SIMTK-COORDS   224.532550725  -155.067986968   262.216670125
ATOM    191  H3   DT A   6     224.129-151.494 269.292  1.00  0.00           H  
REMARK-SIMTK-COORDS   224.129349312  -151.493526079   269.291781429
ATOM    192  H6   DT A   6     222.446-153.037 265.049  1.00  0.00           H  
REMARK-SIMTK-COORDS   222.446238570  -153.037468697   265.048679684
ATOM    193  H71  DT A   6     221.807-149.457 266.006  1.00  0.00           H  
REMARK-SIMTK-COORDS   221.806736341  -149.457132094   266.006412269
ATOM    194  H72  DT A   6     222.237-150.385 264.550  1.00  0.00           H  
REMARK-SIMTK-COORDS   222.236684893  -150.385210970   264.549647414
ATOM    195  H73  DT A   6     220.757-150.784 265.454  1.00  0.00           H  
REMARK-SIMTK-COORDS   220.757116130  -150.784124177   265.453591842
ATOM    196  P    DG A   7     222.424-158.709 266.020  1.00  0.00           P  
REMARK-SIMTK-COORDS   222.423786288  -158.709415912   266.019958896
ATOM    197  OP1  DG A   7     221.102-158.127 265.683  1.00  0.00           O  
REMARK-SIMTK-COORDS   221.101730159  -158.126860200   265.683350169
ATOM    198  OP2  DG A   7     222.522-160.180 265.940  1.00  0.00           O  
REMARK-SIMTK-COORDS   222.522437652  -160.180154488   265.939946716
ATOM    199  O5'  DG A   7     222.870-158.209 267.467  1.00  0.00           O  
REMARK-SIMTK-COORDS   222.870213754  -158.209423824   267.466876457
ATOM    200  O3'  DG A   7     223.744-160.178 271.103  1.00  0.00           O  
REMARK-SIMTK-COORDS   223.744285152  -160.178002277   271.102593039
ATOM    201  C1'  DG A   7     222.953-157.322 270.682  1.00  0.00           C  
REMARK-SIMTK-COORDS   222.952707053  -157.321795091   270.682115187
ATOM    202  C2'  DG A   7     222.183-158.564 270.254  1.00  0.00           C  
REMARK-SIMTK-COORDS   222.182523102  -158.563932222   270.254346522
ATOM    203  C3'  DG A   7     223.303-159.530 269.911  1.00  0.00           C  
REMARK-SIMTK-COORDS   223.303160829  -159.530433244   269.911183504
ATOM    204  C4'  DG A   7     224.375-158.614 269.321  1.00  0.00           C  
REMARK-SIMTK-COORDS   224.374623560  -158.613936387   269.321310528
ATOM    205  C5'  DG A   7     224.266-158.320 267.844  1.00  0.00           C  
REMARK-SIMTK-COORDS   224.266463655  -158.320026920   267.843809036
ATOM    206  O4'  DG A   7     224.222-157.361 270.061  1.00  0.00           O  
REMARK-SIMTK-COORDS   224.222058500  -157.360843076   270.060617673
ATOM    207  N2   DG A   7     223.136-153.210 273.981  1.00  0.00           N  
REMARK-SIMTK-COORDS   223.135884962  -153.209945274   273.981008022
ATOM    208  O6   DG A   7     220.770-151.706 270.358  1.00  0.00           O  
REMARK-SIMTK-COORDS   220.770188491  -151.705712130   270.357623436
ATOM    209  C6   DG A   7     221.366-152.664 270.851  1.00  0.00           C  
REMARK-SIMTK-COORDS   221.365745402  -152.663997563   270.850996515
ATOM    210  C5   DG A   7     221.560-153.959 270.323  1.00  0.00           C  
REMARK-SIMTK-COORDS   221.560356855  -153.958912096   270.322682464
ATOM    211  N7   DG A   7     221.140-154.511 269.110  1.00  0.00           N  
REMARK-SIMTK-COORDS   221.140160966  -154.511232075   269.109747159
ATOM    212  C8   DG A   7     221.600-155.735 269.144  1.00  0.00           C  
REMARK-SIMTK-COORDS   221.600317342  -155.735450010   269.143799435
ATOM    213  N9   DG A   7     222.296-156.044 270.293  1.00  0.00           N  
REMARK-SIMTK-COORDS   222.295796451  -156.044405378   270.293418672
ATOM    214  C4   DG A   7     222.270-154.895 271.052  1.00  0.00           C  
REMARK-SIMTK-COORDS   222.270493571  -154.895452693   271.052450615
ATOM    215  N3   DG A   7     222.836-154.746 272.279  1.00  0.00           N  
REMARK-SIMTK-COORDS   222.836422811  -154.746375526   272.278653328
ATOM    216  C2   DG A   7     222.646-153.529 272.779  1.00  0.00           C  
REMARK-SIMTK-COORDS   222.645718944  -153.528664175   272.779373910
ATOM    217  N1   DG A   7     221.960-152.531 272.118  1.00  0.00           N  
REMARK-SIMTK-COORDS   221.960449600  -152.530654634   272.118338450
ATOM    218  H1'  DG A   7     223.108-157.311 271.761  1.00  0.00           H  
REMARK-SIMTK-COORDS   223.107615364  -157.310808540   271.761070566
ATOM    219 1H2'  DG A   7     221.551-158.954 271.053  1.00  0.00           H  
REMARK-SIMTK-COORDS   221.551191247  -158.954298715   271.052816365
ATOM    220 2H2'  DG A   7     221.542-158.376 269.393  1.00  0.00           H  
REMARK-SIMTK-COORDS   221.541995805  -158.376282437   269.392581856
ATOM    221  H3'  DG A   7     222.987-160.282 269.187  1.00  0.00           H  
REMARK-SIMTK-COORDS   222.987487487  -160.282146451   269.187393758
ATOM    222  H4'  DG A   7     225.336-159.098 269.494  1.00  0.00           H  
REMARK-SIMTK-COORDS   225.335551751  -159.097970665   269.494318706
ATOM    223 1H5'  DG A   7     224.780-157.384 267.626  1.00  0.00           H  
REMARK-SIMTK-COORDS   224.780429290  -157.383688682   267.626187732
ATOM    224 2H5'  DG A   7     224.736-159.127 267.282  1.00  0.00           H  
REMARK-SIMTK-COORDS   224.735816754  -159.126870801   267.282478813
ATOM    225  H21  DG A   7     223.658-153.910 274.527  1.00  0.00           H  
REMARK-SIMTK-COORDS   223.658036972  -153.910259686   274.527255221
ATOM    226  H22  DG A   7     222.991-152.263 274.362  1.00  0.00           H  
REMARK-SIMTK-COORDS   222.991497533  -152.263033393   274.361901917
ATOM    227  H8   DG A   7     221.448-156.449 268.334  1.00  0.00           H  
REMARK-SIMTK-COORDS   221.447546376  -156.448600206   268.333553281
ATOM    228  H1   DG A   7     221.879-151.617 272.589  1.00  0.00           H  
REMARK-SIMTK-COORDS   221.878573585  -151.617416063   272.588962112
ATOM    229  P    DG A   8     221.539-161.960 271.677  1.00  0.00           P  
REMARK-SIMTK-COORDS   221.538527017  -161.960455221   271.677494664
ATOM    230  OP1  DG A   8     222.773-161.465 271.020  1.00  0.00           O  
REMARK-SIMTK-COORDS   222.772548660  -161.465294020   271.019835961
ATOM    231  OP2  DG A   8     221.196-161.331 272.968  1.00  0.00           O  
REMARK-SIMTK-COORDS   221.195633143  -161.331128993   272.968067518
ATOM    232  O5'  DG A   8     221.628-163.543 271.848  1.00  0.00           O  
REMARK-SIMTK-COORDS   221.627518760  -163.543480684   271.847702930
ATOM    233  O3'  DG A   8     221.589-166.135 275.186  1.00  0.00           O  
REMARK-SIMTK-COORDS   221.588705033  -166.134604710   275.185712333
ATOM    234  C1'  DG A   8     222.648-166.665 272.436  1.00  0.00           C  
REMARK-SIMTK-COORDS   222.647522792  -166.665252562   272.436415185
ATOM    235  C2'  DG A   8     223.054-165.541 273.379  1.00  0.00           C  
REMARK-SIMTK-COORDS   223.054068306  -165.540521010   273.379163126
ATOM    236  C3'  DG A   8     221.747-165.235 274.091  1.00  0.00           C  
REMARK-SIMTK-COORDS   221.747496130  -165.234522981   274.091166185
ATOM    237  C4'  DG A   8     220.703-165.463 272.999  1.00  0.00           C  
REMARK-SIMTK-COORDS   220.702907650  -165.463139280   272.999141234
ATOM    238  C5'  DG A   8     220.408-164.289 272.097  1.00  0.00           C  
REMARK-SIMTK-COORDS   220.408219262  -164.288619409   272.096504083
ATOM    239  O4'  DG A   8     221.260-166.547 272.190  1.00  0.00           O  
REMARK-SIMTK-COORDS   221.260233782  -166.547271590   272.190352808
ATOM    240  N2   DG A   8     224.093-171.195 270.153  1.00  0.00           N  
REMARK-SIMTK-COORDS   224.093296745  -171.195108644   270.153062703
ATOM    241  O6   DG A   8     225.469-167.926 267.254  1.00  0.00           O  
REMARK-SIMTK-COORDS   225.469239654  -167.925590190   267.253893306
ATOM    242  C6   DG A   8     224.909-168.158 268.325  1.00  0.00           C  
REMARK-SIMTK-COORDS   224.908552060  -168.158143722   268.325324255
ATOM    243  C5   DG A   8     224.368-167.251 269.263  1.00  0.00           C  
REMARK-SIMTK-COORDS   224.368279076  -167.250736658   269.262613177
ATOM    244  N7   DG A   8     224.316-165.854 269.240  1.00  0.00           N  
REMARK-SIMTK-COORDS   224.316493040  -165.854433660   269.240474006
ATOM    245  C8   DG A   8     223.705-165.543 270.354  1.00  0.00           C  
REMARK-SIMTK-COORDS   223.705126881  -165.543251953   270.354480453
ATOM    246  N9   DG A   8     223.346-166.630 271.123  1.00  0.00           N  
REMARK-SIMTK-COORDS   223.346337125  -166.630102318   271.123112482
ATOM    247  C4   DG A   8     223.774-167.732 270.415  1.00  0.00           C  
REMARK-SIMTK-COORDS   223.773697506  -167.731689087   270.415488503
ATOM    248  N3   DG A   8     223.630-169.025 270.806  1.00  0.00           N  
REMARK-SIMTK-COORDS   223.630216990  -169.025276135   270.805512721
ATOM    249  C2   DG A   8     224.147-169.879 269.926  1.00  0.00           C  
REMARK-SIMTK-COORDS   224.146693512  -169.879319490   269.925869640
ATOM    250  N1   DG A   8     224.748-169.490 268.747  1.00  0.00           N  
REMARK-SIMTK-COORDS   224.747852192  -169.490039244   268.747033717
ATOM    251  H1'  DG A   8     222.826-167.640 272.891  1.00  0.00           H  
REMARK-SIMTK-COORDS   222.825894476  -167.639649389   272.891383717
ATOM    252 1H2'  DG A   8     223.827-165.850 274.083  1.00  0.00           H  
REMARK-SIMTK-COORDS   223.827374843  -165.849896785   274.082585921
ATOM    253 2H2'  DG A   8     223.429-164.668 272.844  1.00  0.00           H  
REMARK-SIMTK-COORDS   223.428518895  -164.667997069   272.843799016
ATOM    254  H3'  DG A   8     221.713-164.209 274.459  1.00  0.00           H  
REMARK-SIMTK-COORDS   221.712862596  -164.208888832   274.459227471
ATOM    255  H4'  DG A   8     219.775-165.738 273.501  1.00  0.00           H  
REMARK-SIMTK-COORDS   219.775228648  -165.737591057   273.500830273
ATOM    256 1H5'  DG A   8     220.003-164.655 271.153  1.00  0.00           H  
REMARK-SIMTK-COORDS   220.003024656  -164.654610776   271.153044147
ATOM    257 2H5'  DG A   8     219.674-163.643 272.577  1.00  0.00           H  
REMARK-SIMTK-COORDS   219.674342998  -163.642699620   272.576706389
ATOM    258  H21  DG A   8     223.657-171.552 271.015  1.00  0.00           H  
REMARK-SIMTK-COORDS   223.657201736  -171.552238596   271.015471157
ATOM    259  H22  DG A   8     224.489-171.853 269.465  1.00  0.00           H  
REMARK-SIMTK-COORDS   224.488703978  -171.853329766   269.465335960
ATOM    260  H8   DG A   8     223.497-164.514 270.649  1.00  0.00           H  
REMARK-SIMTK-COORDS   223.497151057  -164.514390546   270.648778365
ATOM    261  H1   DG A   8     225.106-170.232 268.128  1.00  0.00           H  
REMARK-SIMTK-COORDS   225.106036801  -170.231992484   268.127837323
ATOM    262  P    DA A   9     222.940-165.897 276.238  1.00  0.00           P  
REMARK-SIMTK-COORDS   222.940081986  -165.896791727   276.237886894
ATOM    263  OP1  DA A   9     223.938-164.833 275.973  1.00  0.00           O  
REMARK-SIMTK-COORDS   223.937639047  -164.832653102   275.973187261
ATOM    264  OP2  DA A   9     222.546-166.077 277.650  1.00  0.00           O  
REMARK-SIMTK-COORDS   222.545528999  -166.076970289   277.649520567
ATOM    265  O5'  DA A   9     223.465-167.277 275.637  1.00  0.00           O  
REMARK-SIMTK-COORDS   223.465036137  -167.276584179   275.636810419
ATOM    266  O3'  DA A   9     224.394-171.040 277.321  1.00  0.00           O  
REMARK-SIMTK-COORDS   224.394481589  -171.039702116   277.321258265
ATOM    267  C1'  DA A   9     225.331-169.888 274.722  1.00  0.00           C  
REMARK-SIMTK-COORDS   225.331036993  -169.888135579   274.722134472
ATOM    268  C2'  DA A   9     225.495-169.284 276.110  1.00  0.00           C  
REMARK-SIMTK-COORDS   225.495360649  -169.283616510   276.109840648
ATOM    269  C3'  DA A   9     224.216-169.724 276.802  1.00  0.00           C  
REMARK-SIMTK-COORDS   224.216444952  -169.724375042   276.801543299
ATOM    270  C4'  DA A   9     223.187-169.683 275.674  1.00  0.00           C  
REMARK-SIMTK-COORDS   223.187248614  -169.682742301   275.673691086
ATOM    271  C5'  DA A   9     222.515-168.353 275.425  1.00  0.00           C  
REMARK-SIMTK-COORDS   222.515206770  -168.353067081   275.425295093
ATOM    272  O4'  DA A   9     223.949-170.054 274.479  1.00  0.00           O  
REMARK-SIMTK-COORDS   223.948515773  -170.053681954   274.479164365
ATOM    273  N6   DA A   9     227.937-167.591 269.776  1.00  0.00           N  
REMARK-SIMTK-COORDS   227.936813281  -167.590734995   269.776080137
ATOM    274  C6   DA A   9     227.551-168.593 270.584  1.00  0.00           C  
REMARK-SIMTK-COORDS   227.551400199  -168.592551111   270.583849427
ATOM    275  C5   DA A   9     226.868-168.383 271.798  1.00  0.00           C  
REMARK-SIMTK-COORDS   226.867792150  -168.383333825   271.798173585
ATOM    276  N7   DA A   9     226.432-167.236 272.438  1.00  0.00           N  
REMARK-SIMTK-COORDS   226.432313125  -167.236173508   272.437518739
ATOM    277  C8   DA A   9     225.866-167.679 273.520  1.00  0.00           C  
REMARK-SIMTK-COORDS   225.865635444  -167.678848102   273.519845681
ATOM    278  N9   DA A   9     225.886-169.043 273.630  1.00  0.00           N  
REMARK-SIMTK-COORDS   225.885916810  -169.043376372   273.630123818
ATOM    279  C4   DA A   9     226.535-169.499 272.510  1.00  0.00           C  
REMARK-SIMTK-COORDS   226.535242200  -169.498951847   272.509939670
ATOM    280  N3   DA A   9     226.793-170.781 272.191  1.00  0.00           N  
REMARK-SIMTK-COORDS   226.793027707  -170.780926592   272.191091138
ATOM    281  C2   DA A   9     227.437-170.844 271.044  1.00  0.00           C  
REMARK-SIMTK-COORDS   227.436969634  -170.844372406   271.044348611
ATOM    282  N1   DA A   9     227.822-169.860 270.237  1.00  0.00           N  
REMARK-SIMTK-COORDS   227.821618562  -169.860288034   270.236615889
ATOM    283  H1'  DA A   9     225.802-170.870 274.666  1.00  0.00           H  
REMARK-SIMTK-COORDS   225.801719472  -170.869580859   274.665741498
ATOM    284 1H2'  DA A   9     226.377-169.664 276.626  1.00  0.00           H  
REMARK-SIMTK-COORDS   226.377390234  -169.664071919   276.625827560
ATOM    285 2H2'  DA A   9     225.577-168.197 276.081  1.00  0.00           H  
REMARK-SIMTK-COORDS   225.576696464  -168.196707690   276.080897557
ATOM    286  H3'  DA A   9     223.937-169.051 277.613  1.00  0.00           H  
REMARK-SIMTK-COORDS   223.936811227  -169.050705060   277.612638691
ATOM    287  H4'  DA A   9     222.411-170.405 275.925  1.00  0.00           H  
REMARK-SIMTK-COORDS   222.410837636  -170.405092335   275.924644110
ATOM    288 1H5'  DA A   9     222.149-168.323 274.400  1.00  0.00           H  
REMARK-SIMTK-COORDS   222.148935257  -168.323099041   274.399749338
ATOM    289 2H5'  DA A   9     221.677-168.243 276.110  1.00  0.00           H  
REMARK-SIMTK-COORDS   221.676560479  -168.242535890   276.110479197
ATOM    290  H61  DA A   9     228.435-167.800 268.899  1.00  0.00           H  
REMARK-SIMTK-COORDS   228.434542534  -167.799592509   268.899191814
ATOM    291  H62  DA A   9     227.734-166.615 270.035  1.00  0.00           H  
REMARK-SIMTK-COORDS   227.734172189  -166.615178602   270.034962952
ATOM    292  H8   DA A   9     225.415-167.026 274.269  1.00  0.00           H  
REMARK-SIMTK-COORDS   225.414778941  -167.026238685   274.268561489
ATOM    293  H2   DA A   9     227.691-171.848 270.709  1.00  0.00           H  
REMARK-SIMTK-COORDS   227.690824628  -171.848066441   270.709056310
ATOM    294  P    DG A  10     225.716-171.346 278.454  1.00  0.00           P  
REMARK-SIMTK-COORDS   225.716400501  -171.345764242   278.453983540
ATOM    295  OP1  DG A  10     226.342-170.054 278.829  1.00  0.00           O  
REMARK-SIMTK-COORDS   226.342355358  -170.054094732   278.828522449
ATOM    296  OP2  DG A  10     225.520-172.313 279.552  1.00  0.00           O  
REMARK-SIMTK-COORDS   225.520204481  -172.312560651   279.552171969
ATOM    297  O5'  DG A  10     226.555-172.019 277.276  1.00  0.00           O  
REMARK-SIMTK-COORDS   226.554559625  -172.018917620   277.276183127
ATOM    298  O3'  DG A  10     228.664-175.661 276.897  1.00  0.00           O  
REMARK-SIMTK-COORDS   228.663819408  -175.660999546   276.896710585
ATOM    299  C1'  DG A  10     228.994-173.150 275.301  1.00  0.00           C  
REMARK-SIMTK-COORDS   228.993750617  -173.150094379   275.300522113
ATOM    300  C2'  DG A  10     229.105-173.303 276.812  1.00  0.00           C  
REMARK-SIMTK-COORDS   229.105024423  -173.302622282   276.811623492
ATOM    301  C3'  DG A  10     228.073-174.379 277.099  1.00  0.00           C  
REMARK-SIMTK-COORDS   228.072676990  -174.379260426   277.099413495
ATOM    302  C4'  DG A  10     226.976-174.081 276.078  1.00  0.00           C  
REMARK-SIMTK-COORDS   226.975717867  -174.081031658   276.077802374
ATOM    303  C5'  DG A  10     225.934-173.067 276.489  1.00  0.00           C  
REMARK-SIMTK-COORDS   225.934342294  -173.067194472   276.488610207
ATOM    304  O4'  DG A  10     227.698-173.565 274.915  1.00  0.00           O  
REMARK-SIMTK-COORDS   227.698400269  -173.565444235   274.915049711
ATOM    305  N2   DG A  10     231.588-172.292 270.789  1.00  0.00           N  
REMARK-SIMTK-COORDS   231.588403859  -172.291961006   270.788877328
ATOM    306  O6   DG A  10     230.430-168.122 272.290  1.00  0.00           O  
REMARK-SIMTK-COORDS   230.429552963  -168.121659105   272.290143347
ATOM    307  C6   DG A  10     230.374-169.331 272.517  1.00  0.00           C  
REMARK-SIMTK-COORDS   230.374069184  -169.330797428   272.516687087
ATOM    308  C5   DG A  10     229.783-170.006 273.607  1.00  0.00           C  
REMARK-SIMTK-COORDS   229.782922530  -170.005965967   273.606864172
ATOM    309  N7   DG A  10     229.104-169.502 274.719  1.00  0.00           N  
REMARK-SIMTK-COORDS   229.103517472  -169.502212641   274.719282867
ATOM    310  C8   DG A  10     228.773-170.571 275.398  1.00  0.00           C  
REMARK-SIMTK-COORDS   228.772668039  -170.570657246   275.397941676
ATOM    311  N9   DG A  10     229.184-171.754 274.822  1.00  0.00           N  
REMARK-SIMTK-COORDS   229.184126570  -171.753898696   274.822258995
ATOM    312  C4   DG A  10     229.835-171.387 273.665  1.00  0.00           C  
REMARK-SIMTK-COORDS   229.834559494  -171.387242026   273.664950956
ATOM    313  N3   DG A  10     230.410-172.241 272.778  1.00  0.00           N  
REMARK-SIMTK-COORDS   230.410319613  -172.240718235   272.778299025
ATOM    314  C2   DG A  10     230.974-171.604 271.756  1.00  0.00           C  
REMARK-SIMTK-COORDS   230.974167648  -171.603509589   271.755581794
ATOM    315  N1   DG A  10     230.962-170.232 271.611  1.00  0.00           N  
REMARK-SIMTK-COORDS   230.961814774  -170.231824069   271.610974598
ATOM    316  H1'  DG A  10     229.716-173.787 274.790  1.00  0.00           H  
REMARK-SIMTK-COORDS   229.716145761  -173.786808046   274.789637623
ATOM    317 1H2'  DG A  10     230.102-173.614 277.123  1.00  0.00           H  
REMARK-SIMTK-COORDS   230.102147081  -173.614191258   277.123378488
ATOM    318 2H2'  DG A  10     228.871-172.377 277.338  1.00  0.00           H  
REMARK-SIMTK-COORDS   228.871451689  -172.377369941   277.338385189
ATOM    319  H3'  DG A  10     227.689-174.316 278.118  1.00  0.00           H  
REMARK-SIMTK-COORDS   227.688678353  -174.315778391   278.117799020
ATOM    320  H4'  DG A  10     226.463-175.022 275.880  1.00  0.00           H  
REMARK-SIMTK-COORDS   226.463214708  -175.022144237   275.879682145
ATOM    321 1H5'  DG A  10     225.482-172.636 275.595  1.00  0.00           H  
REMARK-SIMTK-COORDS   225.482068197  -172.636065435   275.595399764
ATOM    322 2H5'  DG A  10     225.164-173.563 277.078  1.00  0.00           H  
REMARK-SIMTK-COORDS   225.164293160  -173.562984232   277.078184499
ATOM    323  H21  DG A  10     231.633-173.320 270.837  1.00  0.00           H  
REMARK-SIMTK-COORDS   231.633162424  -173.320153171   270.836695132
ATOM    324  H22  DG A  10     232.018-171.794 269.995  1.00  0.00           H  
REMARK-SIMTK-COORDS   232.017881513  -171.794270122   269.994885685
ATOM    325  H8   DG A  10     228.219-170.529 276.336  1.00  0.00           H  
REMARK-SIMTK-COORDS   228.219448006  -170.528791109   276.336353004
ATOM    326  H1   DG A  10     231.418-169.837 270.775  1.00  0.00           H  
REMARK-SIMTK-COORDS   231.417627328  -169.837288491   270.775049007
ATOM    327  P    DA A  11     230.004-175.779 277.983  1.00  0.00           P  
REMARK-SIMTK-COORDS   230.003834700  -175.779321063   277.983138569
ATOM    328  OP1  DA A  11     230.289-174.706 278.966  1.00  0.00           O  
REMARK-SIMTK-COORDS   230.288582887  -174.706490489   278.965752446
ATOM    329  OP2  DA A  11     230.164-177.164 278.472  1.00  0.00           O  
REMARK-SIMTK-COORDS   230.164202109  -177.163555069   278.472039901
ATOM    330  O5'  DA A  11     230.893-175.554 276.680  1.00  0.00           O  
REMARK-SIMTK-COORDS   230.893075321  -175.553672361   276.679669819
ATOM    331  O3'  DA A  11     233.865-177.841 274.730  1.00  0.00           O  
REMARK-SIMTK-COORDS   233.864717780  -177.840695669   274.730014597
ATOM    332  C1'  DA A  11     233.377-174.893 274.551  1.00  0.00           C  
REMARK-SIMTK-COORDS   233.377234067  -174.892984853   274.550999028
ATOM    333  C2'  DA A  11     233.648-175.707 275.809  1.00  0.00           C  
REMARK-SIMTK-COORDS   233.648473506  -175.706968829   275.808788062
ATOM    334  C3'  DA A  11     232.970-177.027 275.485  1.00  0.00           C  
REMARK-SIMTK-COORDS   232.970064325  -177.027267197   275.484875721
ATOM    335  C4'  DA A  11     231.754-176.594 274.669  1.00  0.00           C  
REMARK-SIMTK-COORDS   231.753843459  -176.594234308   274.668592485
ATOM    336  C5'  DA A  11     230.515-176.227 275.451  1.00  0.00           C  
REMARK-SIMTK-COORDS   230.515157725  -176.226623375   275.450830846
ATOM    337  O4'  DA A  11     232.215-175.412 273.937  1.00  0.00           O  
REMARK-SIMTK-COORDS   232.214582341  -175.412216553   273.937448375
ATOM    338  N6   DA A  11     233.097-168.856 274.506  1.00  0.00           N  
REMARK-SIMTK-COORDS   233.096559682  -168.855534833   274.506365580
ATOM    339  C6   DA A  11     233.459-170.052 274.014  1.00  0.00           C  
REMARK-SIMTK-COORDS   233.458659926  -170.051653582   274.013564048
ATOM    340  C5   DA A  11     233.142-171.272 274.643  1.00  0.00           C  
REMARK-SIMTK-COORDS   233.142096617  -171.271960146   274.643099243
ATOM    341  N7   DA A  11     232.444-171.571 275.800  1.00  0.00           N  
REMARK-SIMTK-COORDS   232.444347334  -171.571046769   275.799850785
ATOM    342  C8   DA A  11     232.482-172.869 275.859  1.00  0.00           C  
REMARK-SIMTK-COORDS   232.481683123  -172.868572317   275.859428389
ATOM    343  N9   DA A  11     233.146-173.446 274.811  1.00  0.00           N  
REMARK-SIMTK-COORDS   233.145916211  -173.446271600   274.810825536
ATOM    344  C4   DA A  11     233.572-172.408 274.021  1.00  0.00           C  
REMARK-SIMTK-COORDS   233.572058284  -172.407719853   274.021016570
ATOM    345  N3   DA A  11     234.274-172.499 272.876  1.00  0.00           N  
REMARK-SIMTK-COORDS   234.274201023  -172.498892931   272.876350661
ATOM    346  C2   DA A  11     234.511-171.298 272.391  1.00  0.00           C  
REMARK-SIMTK-COORDS   234.511333339  -171.298230657   272.390672406
ATOM    347  N1   DA A  11     234.157-170.109 272.869  1.00  0.00           N  
REMARK-SIMTK-COORDS   234.156590052  -170.108985085   272.868857693
ATOM    348  H1'  DA A  11     234.200-174.984 273.842  1.00  0.00           H  
REMARK-SIMTK-COORDS   234.200152711  -174.984086733   273.842153238
ATOM    349 1H2'  DA A  11     234.715-175.843 275.993  1.00  0.00           H  
REMARK-SIMTK-COORDS   234.714642396  -175.842843332   275.992600510
ATOM    350 2H2'  DA A  11     233.219-175.248 276.700  1.00  0.00           H  
REMARK-SIMTK-COORDS   233.218819219  -175.247945835   276.699584944
ATOM    351  H3'  DA A  11     232.667-177.564 276.385  1.00  0.00           H  
REMARK-SIMTK-COORDS   232.667303411  -177.563501035   276.385259583
ATOM    352  H4'  DA A  11     231.498-177.427 274.013  1.00  0.00           H  
REMARK-SIMTK-COORDS   231.497619087  -177.426549908   274.013473553
ATOM    353 1H5'  DA A  11     229.893-175.567 274.847  1.00  0.00           H  
REMARK-SIMTK-COORDS   229.893319097  -175.566517611   274.847196766
ATOM    354 2H5'  DA A  11     229.958-177.132 275.685  1.00  0.00           H  
REMARK-SIMTK-COORDS   229.957828140  -177.132029198   275.684595748
ATOM    355  H61  DA A  11     233.355-167.994 274.006  1.00  0.00           H  
REMARK-SIMTK-COORDS   233.354637986  -167.993520110   274.005750750
ATOM    356  H62  DA A  11     232.562-168.802 275.384  1.00  0.00           H  
REMARK-SIMTK-COORDS   232.561525600  -168.802239000   275.384256282
ATOM    357  H8   DA A  11     232.026-173.443 276.667  1.00  0.00           H  
REMARK-SIMTK-COORDS   232.025757082  -173.443427239   276.666533874
ATOM    358  H2   DA A  11     235.080-171.276 271.463  1.00  0.00           H  
REMARK-SIMTK-COORDS   235.079951228  -171.276338954   271.463062870
ATOM    359  P    DT A  12     235.359-178.190 275.552  1.00  0.00           P  
REMARK-SIMTK-COORDS   235.359333829  -178.190206530   275.552171369
ATOM    360  OP1  DT A  12     235.419-177.705 276.953  1.00  0.00           O  
REMARK-SIMTK-COORDS   235.418915928  -177.704950894   276.952607352
ATOM    361  OP2  DT A  12     235.940-179.525 275.306  1.00  0.00           O  
REMARK-SIMTK-COORDS   235.939886565  -179.525205720   275.305631953
ATOM    362  O5'  DT A  12     236.036-177.114 274.589  1.00  0.00           O  
REMARK-SIMTK-COORDS   236.035885298  -177.114265843   274.588698096
ATOM    363  O3'  DT A  12     239.345-177.206 271.962  1.00  0.00           O  
REMARK-SIMTK-COORDS   239.344634623  -177.205621791   271.962430784
ATOM    364  C1'  DT A  12     238.044-174.825 273.228  1.00  0.00           C  
REMARK-SIMTK-COORDS   238.043988044  -174.824829981   273.227587230
ATOM    365  C2'  DT A  12     238.639-176.035 273.936  1.00  0.00           C  
REMARK-SIMTK-COORDS   238.639181470  -176.034984074   273.936341670
ATOM    366  C3'  DT A  12     238.327-177.158 272.961  1.00  0.00           C  
REMARK-SIMTK-COORDS   238.327490658  -177.157982885   272.960568895
ATOM    367  C4'  DT A  12     236.973-176.745 272.386  1.00  0.00           C  
REMARK-SIMTK-COORDS   236.973417020  -176.744859619   272.386379248
ATOM    368  C5'  DT A  12     235.754-177.175 273.167  1.00  0.00           C  
REMARK-SIMTK-COORDS   235.753924866  -177.175169379   273.167210469
ATOM    369  O4'  DT A  12     237.023-175.282 272.364  1.00  0.00           O  
REMARK-SIMTK-COORDS   237.022810212  -175.282403834   272.363920626
ATOM    370  O4   DT A  12     235.864-171.018 276.573  1.00  0.00           O  
REMARK-SIMTK-COORDS   235.863962173  -171.018232117   276.573279221
ATOM    371  C4   DT A  12     236.334-171.909 275.855  1.00  0.00           C  
REMARK-SIMTK-COORDS   236.333856251  -171.909158556   275.855294099
ATOM    372  N3   DT A  12     237.034-171.600 274.713  1.00  0.00           N  
REMARK-SIMTK-COORDS   237.033510778  -171.599629217   274.712932890
ATOM    373  C2   DT A  12     237.609-172.492 273.831  1.00  0.00           C  
REMARK-SIMTK-COORDS   237.608632800  -172.491848072   273.830977010
ATOM    374  O2   DT A  12     238.214-172.122 272.841  1.00  0.00           O  
REMARK-SIMTK-COORDS   238.214336721  -172.122085956   272.840550972
ATOM    375  N1   DT A  12     237.445-173.824 274.150  1.00  0.00           N  
REMARK-SIMTK-COORDS   237.444543408  -173.824241624   274.149760786
ATOM    376  C6   DT A  12     236.759-174.225 275.270  1.00  0.00           C  
REMARK-SIMTK-COORDS   236.758675820  -174.225333579   275.269667432
ATOM    377  C5   DT A  12     236.216-173.325 276.112  1.00  0.00           C  
REMARK-SIMTK-COORDS   236.216451121  -173.325216177   276.111869330
ATOM    378  C7   DT A  12     235.454-173.710 277.343  1.00  0.00           C  
REMARK-SIMTK-COORDS   235.453735612  -173.710025365   277.343450810
ATOM    379  H1'  DT A  12     238.796-174.320 272.620  1.00  0.00           H  
REMARK-SIMTK-COORDS   238.796255510  -174.320193672   272.620389687
ATOM    380 1H2'  DT A  12     239.713-175.935 274.098  1.00  0.00           H  
REMARK-SIMTK-COORDS   239.712609780  -175.934657787   274.097919203
ATOM    381 2H2'  DT A  12     238.177-176.213 274.907  1.00  0.00           H  
REMARK-SIMTK-COORDS   238.177323141  -176.213209129   274.907197331
ATOM    382  H3'  DT A  12     238.265-178.126 273.458  1.00  0.00           H  
REMARK-SIMTK-COORDS   238.264885785  -178.125590382   273.457997645
ATOM    383  H4'  DT A  12     236.903-177.185 271.392  1.00  0.00           H  
REMARK-SIMTK-COORDS   236.903181664  -177.184796635   271.391902291
ATOM    384 1H5'  DT A  12     234.924-176.512 272.928  1.00  0.00           H  
REMARK-SIMTK-COORDS   234.923791584  -176.512089094   272.928044691
ATOM    385 2H5'  DT A  12     235.492-178.195 272.888  1.00  0.00           H  
REMARK-SIMTK-COORDS   235.492292312  -178.194874406   272.888013293
ATOM    386  H3   DT A  12     237.140-170.599 274.494  1.00  0.00           H  
REMARK-SIMTK-COORDS   237.139986424  -170.598714485   274.494251307
ATOM    387  H6   DT A  12     236.651-175.290 275.480  1.00  0.00           H  
REMARK-SIMTK-COORDS   236.650514741  -175.290165845   275.479763663
ATOM    388  H71  DT A  12     235.025-172.818 277.802  1.00  0.00           H  
REMARK-SIMTK-COORDS   235.025159843  -172.817806950   277.801549172
ATOM    389  H72  DT A  12     234.654-174.400 277.076  1.00  0.00           H  
REMARK-SIMTK-COORDS   234.653671337  -174.400186301   277.075999808
ATOM    390  H73  DT A  12     236.127-174.193 278.052  1.00  0.00           H  
REMARK-SIMTK-COORDS   236.126662287  -174.193346232   278.052158528
ATOM    391  P    DA A  13     240.926-177.452 272.644  1.00  0.00           P  
REMARK-SIMTK-COORDS   240.925820046  -177.451664938   272.643976870
ATOM    392  OP1  DA A  13     240.969-177.713 274.103  1.00  0.00           O  
REMARK-SIMTK-COORDS   240.969367372  -177.712706375   274.102585110
ATOM    393  OP2  DA A  13     241.828-178.274 271.812  1.00  0.00           O  
REMARK-SIMTK-COORDS   241.827626778  -178.273931238   271.812430870
ATOM    394  O5'  DA A  13     241.194-175.904 272.374  1.00  0.00           O  
REMARK-SIMTK-COORDS   241.193866360  -175.903693590   272.374471993
ATOM    395  O3'  DA A  13     244.162-173.772 270.252  1.00  0.00           O  
REMARK-SIMTK-COORDS   244.162439759  -173.771867472   270.251931208
ATOM    396  C1'  DA A  13     242.371-172.781 272.435  1.00  0.00           C  
REMARK-SIMTK-COORDS   242.370523503  -172.781098881   272.435071087
ATOM    397  C2'  DA A  13     243.333-173.959 272.497  1.00  0.00           C  
REMARK-SIMTK-COORDS   243.333299809  -173.958972857   272.497108822
ATOM    398  C3'  DA A  13     243.261-174.503 271.080  1.00  0.00           C  
REMARK-SIMTK-COORDS   243.261431896  -174.502639702   271.080208203
ATOM    399  C4'  DA A  13     241.802-174.265 270.698  1.00  0.00           C  
REMARK-SIMTK-COORDS   241.801984085  -174.264737637   270.697528578
ATOM    400  C5'  DA A  13     240.820-175.343 271.089  1.00  0.00           C  
REMARK-SIMTK-COORDS   240.819641666  -175.343075220   271.089406655
ATOM    401  O4'  DA A  13     241.445-173.029 271.396  1.00  0.00           O  
REMARK-SIMTK-COORDS   241.444587071  -173.028569690   271.396223206
ATOM    402  N6   DA A  13     239.400-170.671 277.257  1.00  0.00           N  
REMARK-SIMTK-COORDS   239.399886523  -170.670725491   277.257229638
ATOM    403  C6   DA A  13     240.101-170.542 276.118  1.00  0.00           C  
REMARK-SIMTK-COORDS   240.100567616  -170.541723672   276.118337836
ATOM    404  C5   DA A  13     240.567-171.642 275.372  1.00  0.00           C  
REMARK-SIMTK-COORDS   240.567193368  -171.642266913   275.372187730
ATOM    405  N7   DA A  13     240.451-173.009 275.554  1.00  0.00           N  
REMARK-SIMTK-COORDS   240.450966935  -173.008929494   275.554137742
ATOM    406  C8   DA A  13     241.085-173.513 274.538  1.00  0.00           C  
REMARK-SIMTK-COORDS   241.084593969  -173.513419280   274.538006432
ATOM    407  N9   DA A  13     241.599-172.570 273.690  1.00  0.00           N  
REMARK-SIMTK-COORDS   241.599241749  -172.569862700   273.689862198
ATOM    408  C4   DA A  13     241.260-171.355 274.232  1.00  0.00           C  
REMARK-SIMTK-COORDS   241.260188812  -171.355461502   274.232317575
ATOM    409  N3   DA A  13     241.560-170.139 273.740  1.00  0.00           N  
REMARK-SIMTK-COORDS   241.559522802  -170.139089461   273.739960772
ATOM    410  C2   DA A  13     241.077-169.199 274.525  1.00  0.00           C  
REMARK-SIMTK-COORDS   241.076728191  -169.198620629   274.524902005
ATOM    411  N1   DA A  13     240.381-169.315 275.652  1.00  0.00           N  
REMARK-SIMTK-COORDS   240.381084938  -169.314938208   275.652447873
ATOM    412  H1'  DA A  13     242.899-171.857 272.201  1.00  0.00           H  
REMARK-SIMTK-COORDS   242.898922433  -171.857052263   272.200786175
ATOM    413 1H2'  DA A  13     244.348-173.652 272.754  1.00  0.00           H  
REMARK-SIMTK-COORDS   244.347637484  -173.652047272   272.753781308
ATOM    414 2H2'  DA A  13     243.024-174.709 273.226  1.00  0.00           H  
REMARK-SIMTK-COORDS   243.023972303  -174.708500951   273.226045123
ATOM    415  H3'  DA A  13     243.510-175.564 271.036  1.00  0.00           H  
REMARK-SIMTK-COORDS   243.510474095  -175.563732668   271.035917109
ATOM    416  H4'  DA A  13     241.770-174.165 269.613  1.00  0.00           H  
REMARK-SIMTK-COORDS   241.769699247  -174.164868843   269.612832808
ATOM    417 1H5'  DA A  13     239.821-174.912 271.154  1.00  0.00           H  
REMARK-SIMTK-COORDS   239.821369154  -174.911692674   271.153889918
ATOM    418 2H5'  DA A  13     240.826-176.125 270.332  1.00  0.00           H  
REMARK-SIMTK-COORDS   240.825719954  -176.124972931   270.332028927
ATOM    419  H61  DA A  13     239.083-169.832 277.764  1.00  0.00           H  
REMARK-SIMTK-COORDS   239.083017084  -169.832187064   277.763920930
ATOM    420  H62  DA A  13     239.181-171.608 277.622  1.00  0.00           H  
REMARK-SIMTK-COORDS   239.180734334  -171.608050655   277.622178752
ATOM    421  H8   DA A  13     241.195-174.586 274.375  1.00  0.00           H  
REMARK-SIMTK-COORDS   241.194600128  -174.586242639   274.374621351
ATOM    422  H2   DA A  13     241.276-168.178 274.204  1.00  0.00           H  
REMARK-SIMTK-COORDS   241.275817023  -168.178067266   274.203810942
ATOM    423  P    DA A  14     245.810-173.862 270.804  1.00  0.00           P  
REMARK-SIMTK-COORDS   245.810442847  -173.861772108   270.804175596
ATOM    424  OP1  DA A  14     246.050-174.776 271.946  1.00  0.00           O  
REMARK-SIMTK-COORDS   246.049832464  -174.775955559   271.946339432
ATOM    425  OP2  DA A  14     246.829-173.881 269.735  1.00  0.00           O  
REMARK-SIMTK-COORDS   246.829307996  -173.881329897   269.735355077
ATOM    426  O5'  DA A  14     245.616-172.376 271.347  1.00  0.00           O  
REMARK-SIMTK-COORDS   245.616002165  -172.375642948   271.346678997
ATOM    427  O3'  DA A  14     247.686-168.741 270.737  1.00  0.00           O  
REMARK-SIMTK-COORDS   247.685598564  -168.741441562   270.737055314
ATOM    428  C1'  DA A  14     245.885-169.493 273.007  1.00  0.00           C  
REMARK-SIMTK-COORDS   245.884512673  -169.492652942   273.006517161
ATOM    429  C2'  DA A  14     247.137-170.224 272.544  1.00  0.00           C  
REMARK-SIMTK-COORDS   247.136939429  -170.224278121   272.543563795
ATOM    430  C3'  DA A  14     247.096-170.003 271.041  1.00  0.00           C  
REMARK-SIMTK-COORDS   247.096428537  -170.003353854   271.040933656
ATOM    431  C4'  DA A  14     245.601-170.032 270.732  1.00  0.00           C  
REMARK-SIMTK-COORDS   245.600770625  -170.032448859   270.732405067
ATOM    432  C5'  DA A  14     244.992-171.392 270.481  1.00  0.00           C  
REMARK-SIMTK-COORDS   244.992237461  -171.391869120   270.481325514
ATOM    433  O4'  DA A  14     244.977-169.452 271.923  1.00  0.00           O  
REMARK-SIMTK-COORDS   244.977182148  -169.452398060   271.923495526
ATOM    434  N6   DA A  14     242.873-170.938 278.044  1.00  0.00           N  
REMARK-SIMTK-COORDS   242.872922073  -170.937597759   278.043781254
ATOM    435  C6   DA A  14     243.410-170.078 277.162  1.00  0.00           C  
REMARK-SIMTK-COORDS   243.409913418  -170.078143875   277.161936983
ATOM    436  C5   DA A  14     244.096-170.492 276.003  1.00  0.00           C  
REMARK-SIMTK-COORDS   244.096486743  -170.492155015   276.003107036
ATOM    437  N7   DA A  14     244.379-171.743 275.483  1.00  0.00           N  
REMARK-SIMTK-COORDS   244.378602442  -171.742926982   275.483144327
ATOM    438  C8   DA A  14     245.037-171.486 274.393  1.00  0.00           C  
REMARK-SIMTK-COORDS   245.037055638  -171.485690163   274.392830332
ATOM    439  N9   DA A  14     245.196-170.147 274.152  1.00  0.00           N  
REMARK-SIMTK-COORDS   245.195888998  -170.147381124   274.151561021
ATOM    440  C4   DA A  14     244.582-169.504 275.197  1.00  0.00           C  
REMARK-SIMTK-COORDS   244.582425216  -169.504000423   275.197366195
ATOM    441  N3   DA A  14     244.490-168.174 275.385  1.00  0.00           N  
REMARK-SIMTK-COORDS   244.490392553  -168.174442849   275.385471604
ATOM    442  C2   DA A  14     243.836-167.916 276.498  1.00  0.00           C  
REMARK-SIMTK-COORDS   243.835921500  -167.916171635   276.498426510
ATOM    443  N1   DA A  14     243.299-168.758 277.377  1.00  0.00           N  
REMARK-SIMTK-COORDS   243.299270082  -168.758192833   277.376956280
ATOM    444  H1'  DA A  14     246.115-168.466 273.290  1.00  0.00           H  
REMARK-SIMTK-COORDS   246.114743892  -168.465715792   273.289979108
ATOM    445 1H2'  DA A  14     248.045-169.809 272.982  1.00  0.00           H  
REMARK-SIMTK-COORDS   248.045122349  -169.809285498   272.981684677
ATOM    446 2H2'  DA A  14     247.111-171.286 272.790  1.00  0.00           H  
REMARK-SIMTK-COORDS   247.110750882  -171.286186213   272.789509651
ATOM    447  H3'  DA A  14     247.624-170.788 270.498  1.00  0.00           H  
REMARK-SIMTK-COORDS   247.624249399  -170.788229948   270.497540010
ATOM    448  H4'  DA A  14     245.449-169.430 269.837  1.00  0.00           H  
REMARK-SIMTK-COORDS   245.448892350  -169.430470906   269.836784313
ATOM    449 1H5'  DA A  14     243.923-171.349 270.686  1.00  0.00           H  
REMARK-SIMTK-COORDS   243.923032747  -171.348754101   270.685627679
ATOM    450 2H5'  DA A  14     245.149-171.667 269.440  1.00  0.00           H  
REMARK-SIMTK-COORDS   245.148949791  -171.667170524   269.439849454
ATOM    451  H61  DA A  14     242.381-170.581 278.875  1.00  0.00           H  
REMARK-SIMTK-COORDS   242.381490219  -170.581103002   278.875463417
ATOM    452  H62  DA A  14     242.954-171.952 277.887  1.00  0.00           H  
REMARK-SIMTK-COORDS   242.953616130  -171.951846978   277.886997993
ATOM    453  H8   DA A  14     245.425-172.261 273.731  1.00  0.00           H  
REMARK-SIMTK-COORDS   245.424782645  -172.261489088   273.731354864
ATOM    454  H2   DA A  14     243.717-166.860 276.733  1.00  0.00           H  
REMARK-SIMTK-COORDS   243.716796805  -166.860188312   276.732890853
ATOM    455  P    DC A  15     249.330-168.732 271.293  1.00  0.00           P  
REMARK-SIMTK-COORDS   249.329652854  -168.731881493   271.293199045
ATOM    456  OP1  DC A  15     249.900-169.974 271.869  1.00  0.00           O  
REMARK-SIMTK-COORDS   249.900049196  -169.973943356   271.869212361
ATOM    457  OP2  DC A  15     250.225-167.958 270.411  1.00  0.00           O  
REMARK-SIMTK-COORDS   250.224798505  -167.958141557   270.410945241
ATOM    458  O5'  DC A  15     248.786-167.803 272.470  1.00  0.00           O  
REMARK-SIMTK-COORDS   248.785786580  -167.803107162   272.469802938
ATOM    459  O3'  DC A  15     249.739-163.907 273.802  1.00  0.00           O  
REMARK-SIMTK-COORDS   249.738612022  -163.907167552   273.802343081
ATOM    460  C1'  DC A  15     248.399-166.113 275.320  1.00  0.00           C  
REMARK-SIMTK-COORDS   248.399145446  -166.112975550   275.320472643
ATOM    461  C2'  DC A  15     249.761-166.157 274.640  1.00  0.00           C  
REMARK-SIMTK-COORDS   249.761339175  -166.157443106   274.639684951
ATOM    462  C3'  DC A  15     249.539-165.268 273.428  1.00  0.00           C  
REMARK-SIMTK-COORDS   249.539398820  -165.268271693   273.427662394
ATOM    463  C4'  DC A  15     248.087-165.559 273.054  1.00  0.00           C  
REMARK-SIMTK-COORDS   248.086781417  -165.558964215   273.054350812
ATOM    464  C5'  DC A  15     247.851-166.742 272.146  1.00  0.00           C  
REMARK-SIMTK-COORDS   247.850658470  -166.742309300   272.146336844
ATOM    465  O4'  DC A  15     247.429-165.814 274.336  1.00  0.00           O  
REMARK-SIMTK-COORDS   247.429350730  -165.814425378   274.336365432
ATOM    466  N4   DC A  15     246.869-170.771 277.864  1.00  0.00           N  
REMARK-SIMTK-COORDS   246.869232676  -170.771272323   277.863667110
ATOM    467  C4   DC A  15     247.249-169.673 277.231  1.00  0.00           C  
REMARK-SIMTK-COORDS   247.249022277  -169.673465904   277.231235354
ATOM    468  N3   DC A  15     246.963-168.489 277.786  1.00  0.00           N  
REMARK-SIMTK-COORDS   246.963319869  -168.488939918   277.786359955
ATOM    469  C2   DC A  15     247.326-167.331 277.179  1.00  0.00           C  
REMARK-SIMTK-COORDS   247.325969767  -167.330848241   277.179480462
ATOM    470  O2   DC A  15     247.077-166.222 277.668  1.00  0.00           O  
REMARK-SIMTK-COORDS   247.076850695  -166.222488796   277.667595231
ATOM    471  N1   DC A  15     248.010-167.394 275.968  1.00  0.00           N  
REMARK-SIMTK-COORDS   248.010295555  -167.394066600   275.968091732
ATOM    472  C6   DC A  15     248.307-168.590 275.399  1.00  0.00           C  
REMARK-SIMTK-COORDS   248.306762322  -168.590188379   275.398626066
ATOM    473  C5   DC A  15     247.955-169.765 275.989  1.00  0.00           C  
REMARK-SIMTK-COORDS   247.954928547  -169.764707171   275.989252516
ATOM    474  H1'  DC A  15     248.366-165.327 276.075  1.00  0.00           H  
REMARK-SIMTK-COORDS   248.365686772  -165.326802785   276.075196368
ATOM    475 1H2'  DC A  15     250.556-165.769 275.278  1.00  0.00           H  
REMARK-SIMTK-COORDS   250.555937109  -165.768876789   275.277685217
ATOM    476 2H2'  DC A  15     250.043-167.168 274.345  1.00  0.00           H  
REMARK-SIMTK-COORDS   250.042957212  -167.168476652   274.344809636
ATOM    477  H3'  DC A  15     250.213-165.520 272.608  1.00  0.00           H  
REMARK-SIMTK-COORDS   250.212718426  -165.519780811   272.608079042
ATOM    478  H4'  DC A  15     247.705-164.671 272.549  1.00  0.00           H  
REMARK-SIMTK-COORDS   247.705213163  -164.671002714   272.549230985
ATOM    479 1H5'  DC A  15     246.830-167.099 272.280  1.00  0.00           H  
REMARK-SIMTK-COORDS   246.829702905  -167.098724888   272.280287064
ATOM    480 2H5'  DC A  15     247.989-166.432 271.111  1.00  0.00           H  
REMARK-SIMTK-COORDS   247.989472410  -166.432339704   271.110562960
ATOM    481  H41  DC A  15     247.075-171.697 277.460  1.00  0.00           H  
REMARK-SIMTK-COORDS   247.075331803  -171.696853916   277.459609114
ATOM    482  H42  DC A  15     246.365-170.702 278.759  1.00  0.00           H  
REMARK-SIMTK-COORDS   246.365252028  -170.702399271   278.759160834
ATOM    483  H6   DC A  15     248.837-168.612 274.447  1.00  0.00           H  
REMARK-SIMTK-COORDS   248.837234611  -168.612060955   274.446801638
ATOM    484  H5   DC A  15     248.199-170.728 275.541  1.00  0.00           H  
REMARK-SIMTK-COORDS   248.198518304  -170.727549109   275.541238640
ATOM    485  P    DC A  16     251.328-163.625 274.444  1.00  0.00           P  
REMARK-SIMTK-COORDS   251.328199528  -163.624967650   274.443840593
ATOM    486  OP1  DC A  16     252.267-164.771 274.371  1.00  0.00           O  
REMARK-SIMTK-COORDS   252.267029352  -164.770902540   274.371089027
ATOM    487  OP2  DC A  16     251.895-162.303 274.114  1.00  0.00           O  
REMARK-SIMTK-COORDS   251.895236828  -162.302903369   274.113771299
ATOM    488  O5'  DC A  16     250.652-163.584 275.888  1.00  0.00           O  
REMARK-SIMTK-COORDS   250.652219276  -163.584464112   275.887523093
ATOM    489  O3'  DC A  16     250.602-160.745 279.018  1.00  0.00           O  
REMARK-SIMTK-COORDS   250.602245811  -160.745481666   279.017948994
ATOM    490  C1'  DC A  16     250.060-163.686 279.170  1.00  0.00           C  
REMARK-SIMTK-COORDS   250.060427762  -163.686216867   279.169562578
ATOM    491  C2'  DC A  16     251.318-163.007 278.643  1.00  0.00           C  
REMARK-SIMTK-COORDS   251.317988349  -163.006522064   278.642706486
ATOM    492  C3'  DC A  16     250.755-161.744 278.012  1.00  0.00           C  
REMARK-SIMTK-COORDS   250.755474357  -161.743850041   278.011739473
ATOM    493  C4'  DC A  16     249.413-162.212 277.452  1.00  0.00           C  
REMARK-SIMTK-COORDS   249.413248081  -162.212363268   277.452378247
ATOM    494  C5'  DC A  16     249.436-162.814 276.068  1.00  0.00           C  
REMARK-SIMTK-COORDS   249.436108473  -162.814377706   276.067602084
ATOM    495  O4'  DC A  16     248.965-163.234 278.399  1.00  0.00           O  
REMARK-SIMTK-COORDS   248.964925563  -163.233841265   278.399281948
ATOM    496  N4   DC A  16     250.102-169.207 278.996  1.00  0.00           N  
REMARK-SIMTK-COORDS   250.102350628  -169.206761726   278.996279759
ATOM    497  C4   DC A  16     250.108-167.884 279.010  1.00  0.00           C  
REMARK-SIMTK-COORDS   250.108038806  -167.884196225   279.009589136
ATOM    498  N3   DC A  16     249.555-167.257 280.055  1.00  0.00           N  
REMARK-SIMTK-COORDS   249.554988735  -167.256608921   280.055132437
ATOM    499  C2   DC A  16     249.530-165.902 280.119  1.00  0.00           C  
REMARK-SIMTK-COORDS   249.529809646  -165.901521182   280.119142069
ATOM    500  O2   DC A  16     249.027-165.294 281.071  1.00  0.00           O  
REMARK-SIMTK-COORDS   249.027058325  -165.293885670   281.071401064
ATOM    501  N1   DC A  16     250.098-165.170 279.079  1.00  0.00           N  
REMARK-SIMTK-COORDS   250.098028775  -165.170191455   279.078928220
ATOM    502  C6   DC A  16     250.663-165.797 278.016  1.00  0.00           C  
REMARK-SIMTK-COORDS   250.663352548  -165.797332140   278.015916182
ATOM    503  C5   DC A  16     250.702-167.155 277.930  1.00  0.00           C  
REMARK-SIMTK-COORDS   250.702025525  -167.155019094   277.930408664
ATOM    504  H1'  DC A  16     249.876-163.414 280.209  1.00  0.00           H  
REMARK-SIMTK-COORDS   249.876097284  -163.413822014   280.209090509
ATOM    505 1H2'  DC A  16     252.026-162.772 279.438  1.00  0.00           H  
REMARK-SIMTK-COORDS   252.026102180  -162.771945915   279.438296099
ATOM    506 2H2'  DC A  16     251.842-163.619 277.908  1.00  0.00           H  
REMARK-SIMTK-COORDS   251.841584258  -163.618724209   277.908196541
ATOM    507  H3'  DC A  16     251.399-161.362 277.219  1.00  0.00           H  
REMARK-SIMTK-COORDS   251.398924419  -161.362141748   277.218894093
ATOM    508  H4'  DC A  16     248.759-161.340 277.425  1.00  0.00           H  
REMARK-SIMTK-COORDS   248.759127510  -161.340244886   277.424959151
ATOM    509 1H5'  DC A  16     248.569-163.462 275.944  1.00  0.00           H  
REMARK-SIMTK-COORDS   248.568894859  -163.462483949   275.944217142
ATOM    510 2H5'  DC A  16     249.394-162.014 275.328  1.00  0.00           H  
REMARK-SIMTK-COORDS   249.394149989  -162.014312211   275.328472401
ATOM    511  H41  DC A  16     250.521-169.716 278.204  1.00  0.00           H  
REMARK-SIMTK-COORDS   250.520645549  -169.716476346   278.204028936
ATOM    512  H42  DC A  16     249.678-169.729 279.776  1.00  0.00           H  
REMARK-SIMTK-COORDS   249.677999490  -169.728552711   279.776221603
ATOM    513  H6   DC A  16     251.095-165.202 277.212  1.00  0.00           H  
REMARK-SIMTK-COORDS   251.095222526  -165.201772909   277.211772834
ATOM    514  H5   DC A  16     251.163-167.664 277.084  1.00  0.00           H  
REMARK-SIMTK-COORDS   251.162719752  -167.663514974   277.084057810
ATOM    515  P    DT A  17     252.038-160.292 279.912  1.00  0.00           P  
REMARK-SIMTK-COORDS   252.038221301  -160.292371389   279.912385531
ATOM    516  OP1  DT A  17     253.253-160.919 279.336  1.00  0.00           O  
REMARK-SIMTK-COORDS   253.252865706  -160.918916569   279.335909939
ATOM    517  OP2  DT A  17     252.175-158.883 280.332  1.00  0.00           O  
REMARK-SIMTK-COORDS   252.175017872  -158.883344230   280.331879467
ATOM    518  O5'  DT A  17     251.513-161.176 281.132  1.00  0.00           O  
REMARK-SIMTK-COORDS   251.512995186  -161.176412185   281.131508330
ATOM    519  O3'  DT A  17     250.947-160.439 285.253  1.00  0.00           O  
REMARK-SIMTK-COORDS   250.947319016  -160.439301399   285.253416403
ATOM    520  C1'  DT A  17     251.277-163.071 283.866  1.00  0.00           C  
REMARK-SIMTK-COORDS   251.277379899  -163.071403179   283.866487410
ATOM    521  C2'  DT A  17     252.238-161.889 283.840  1.00  0.00           C  
REMARK-SIMTK-COORDS   252.237591490  -161.888887591   283.839811857
ATOM    522  C3'  DT A  17     251.284-160.706 283.894  1.00  0.00           C  
REMARK-SIMTK-COORDS   251.284391014  -160.706138939   283.893890311
ATOM    523  C4'  DT A  17     250.084-161.198 283.087  1.00  0.00           C  
REMARK-SIMTK-COORDS   250.084172289  -161.198225915   283.086917313
ATOM    524  C5'  DT A  17     250.150-160.991 281.592  1.00  0.00           C  
REMARK-SIMTK-COORDS   250.150141637  -160.990953116   281.592022323
ATOM    525  O4'  DT A  17     250.032-162.635 283.358  1.00  0.00           O  
REMARK-SIMTK-COORDS   250.032477615  -162.635363061   283.358368017
ATOM    526  O4   DT A  17     252.891-167.436 280.902  1.00  0.00           O  
REMARK-SIMTK-COORDS   252.890585668  -167.435762305   280.902319472
ATOM    527  C4   DT A  17     252.548-166.426 281.529  1.00  0.00           C  
REMARK-SIMTK-COORDS   252.548357944  -166.425802647   281.529148535
ATOM    528  N3   DT A  17     251.911-166.530 282.743  1.00  0.00           N  
REMARK-SIMTK-COORDS   251.911377995  -166.530481486   282.743073114
ATOM    529  C2   DT A  17     251.482-165.490 283.541  1.00  0.00           C  
REMARK-SIMTK-COORDS   251.481969498  -165.489852093   283.541424421
ATOM    530  O2   DT A  17     250.925-165.681 284.608  1.00  0.00           O  
REMARK-SIMTK-COORDS   250.925258834  -165.680892911   284.608252263
ATOM    531  N1   DT A  17     251.725-164.226 283.043  1.00  0.00           N  
REMARK-SIMTK-COORDS   251.724675153  -164.226153386   283.043447973
ATOM    532  C6   DT A  17     252.353-164.027 281.839  1.00  0.00           C  
REMARK-SIMTK-COORDS   252.352996954  -164.027049980   281.838852793
ATOM    533  C5   DT A  17     252.765-165.068 281.090  1.00  0.00           C  
REMARK-SIMTK-COORDS   252.764711910  -165.067556234   281.089612823
ATOM    534  C7   DT A  17     253.449-164.905 279.766  1.00  0.00           C  
REMARK-SIMTK-COORDS   253.449160888  -164.905121104   279.766075735
ATOM    535  H1'  DT A  17     251.119-163.422 284.887  1.00  0.00           H  
REMARK-SIMTK-COORDS   251.119404464  -163.421828774   284.887025829
ATOM    536 1H2'  DT A  17     252.920-161.889 284.690  1.00  0.00           H  
REMARK-SIMTK-COORDS   252.919917353  -161.889303193   284.690019034
ATOM    537 2H2'  DT A  17     252.843-161.869 282.934  1.00  0.00           H  
REMARK-SIMTK-COORDS   252.843303268  -161.869344213   282.934069455
ATOM    538  H3'  DT A  17     251.718-159.811 283.448  1.00  0.00           H  
REMARK-SIMTK-COORDS   251.717994566  -159.811442673   283.447655451
ATOM    539  H4'  DT A  17     249.211-160.662 283.458  1.00  0.00           H  
REMARK-SIMTK-COORDS   249.211142614  -160.662126118   283.458236845
ATOM    540 1H5'  DT A  17     249.495-161.710 281.102  1.00  0.00           H  
REMARK-SIMTK-COORDS   249.495163171  -161.709913616   281.102026395
ATOM    541 2H5'  DT A  17     249.817-159.981 281.356  1.00  0.00           H  
REMARK-SIMTK-COORDS   249.816956062  -159.981212559   281.356199549
ATOM    542  H3   DT A  17     251.738-167.484 283.092  1.00  0.00           H  
REMARK-SIMTK-COORDS   251.738358229  -167.483892812   283.092443985
ATOM    543  H6   DT A  17     252.520-163.010 281.483  1.00  0.00           H  
REMARK-SIMTK-COORDS   252.520296801  -163.009727335   281.482801679
ATOM    544  H71  DT A  17     253.589-165.883 279.305  1.00  0.00           H  
REMARK-SIMTK-COORDS   253.589094243  -165.883379110   279.304540331
ATOM    545  H72  DT A  17     252.838-164.281 279.114  1.00  0.00           H  
REMARK-SIMTK-COORDS   252.838498272  -164.280669450   279.114073969
ATOM    546  H73  DT A  17     254.420-164.432 279.914  1.00  0.00           H  
REMARK-SIMTK-COORDS   254.420355242  -164.432305665   279.914140207
TER     547       DT A  17                                                                                                                          
ENDMDL                                                                                                                                              
MODEL        4                                                                                                                                      
ATOM      1  P    DA A   1     252.290-177.832 284.869  1.00  0.00           P  
REMARK-SIMTK-COORDS   252.289833522  -177.831642853   284.869361003
ATOM      2  OP1  DA A   1     252.264-177.769 283.387  1.00  0.00           O  
REMARK-SIMTK-COORDS   252.264175489  -177.768593587   283.387427315
ATOM      3  OP2  DA A   1     251.558-178.957 285.482  1.00  0.00           O  
REMARK-SIMTK-COORDS   251.557807358  -178.957116723   285.482304118
ATOM      4  O5'  DA A   1     251.766-176.449 285.467  1.00  0.00           O  
REMARK-SIMTK-COORDS   251.765904077  -176.448816871   285.466505240
ATOM      5  O3'  DA A   1     248.517-175.376 287.948  1.00  0.00           O  
REMARK-SIMTK-COORDS   248.517075650  -175.376252429   287.948307886
ATOM      6  C1'  DA A   1     250.070-173.638 286.070  1.00  0.00           C  
REMARK-SIMTK-COORDS   250.069818043  -173.638110828   286.069688223
ATOM      7  C2'  DA A   1     249.323-174.922 285.731  1.00  0.00           C  
REMARK-SIMTK-COORDS   249.322983268  -174.921614967   285.730986373
ATOM      8  C3'  DA A   1     249.514-175.742 286.998  1.00  0.00           C  
REMARK-SIMTK-COORDS   249.514462522  -175.742353426   286.997598420
ATOM      9  C4'  DA A   1     250.918-175.346 287.450  1.00  0.00           C  
REMARK-SIMTK-COORDS   250.918352449  -175.345886379   287.449916839
ATOM     10  C5'  DA A   1     252.063-176.128 286.850  1.00  0.00           C  
REMARK-SIMTK-COORDS   252.062678460  -176.127846524   286.849555854
ATOM     11  O4'  DA A   1     251.046-173.945 287.046  1.00  0.00           O  
REMARK-SIMTK-COORDS   251.045564236  -173.945232424   287.045740318
ATOM     12  N6   DA A   1     252.542-170.044 281.884  1.00  0.00           N  
REMARK-SIMTK-COORDS   252.541763200  -170.043779046   281.884236255
ATOM     13  C6   DA A   1     251.851-170.289 283.011  1.00  0.00           C  
REMARK-SIMTK-COORDS   251.850777470  -170.289482389   283.010865559
ATOM     14  C5   DA A   1     251.594-171.592 283.488  1.00  0.00           C  
REMARK-SIMTK-COORDS   251.594394050  -171.592322021   283.487987590
ATOM     15  N7   DA A   1     251.940-172.844 283.013  1.00  0.00           N  
REMARK-SIMTK-COORDS   251.939680879  -172.844207937   283.012751165
ATOM     16  C8   DA A   1     251.421-173.660 283.882  1.00  0.00           C  
REMARK-SIMTK-COORDS   251.421415177  -173.659948824   283.882234615
ATOM     17  N9   DA A   1     250.770-173.028 284.906  1.00  0.00           N  
REMARK-SIMTK-COORDS   250.770055766  -173.028087772   284.906119144
ATOM     18  C4   DA A   1     250.884-171.684 284.650  1.00  0.00           C  
REMARK-SIMTK-COORDS   250.884158180  -171.684383556   284.650178488
ATOM     19  N3   DA A   1     250.391-170.675 285.392  1.00  0.00           N  
REMARK-SIMTK-COORDS   250.391046581  -170.675320031   285.391939065
ATOM     20  C2   DA A   1     250.690-169.518 284.841  1.00  0.00           C  
REMARK-SIMTK-COORDS   250.689752581  -169.518352574   284.840573463
ATOM     21  N1   DA A   1     251.373-169.262 283.729  1.00  0.00           N  
REMARK-SIMTK-COORDS   251.372952373  -169.262381779   283.729174346
ATOM     22  H1'  DA A   1     249.396-172.893 286.491  1.00  0.00           H  
REMARK-SIMTK-COORDS   249.395913586  -172.893203551   286.491332541
ATOM     23 1H2'  DA A   1     248.265-174.744 285.531  1.00  0.00           H  
REMARK-SIMTK-COORDS   248.265346027  -174.744079843   285.530559963
ATOM     24 2H2'  DA A   1     249.742-175.427 284.863  1.00  0.00           H  
REMARK-SIMTK-COORDS   249.741712352  -175.427126354   284.863204031
ATOM     25  H3'  DA A   1     249.452-176.814 286.802  1.00  0.00           H  
REMARK-SIMTK-COORDS   249.451594903  -176.814023870   286.802055274
ATOM     26  H4'  DA A   1     250.954-175.484 288.531  1.00  0.00           H  
REMARK-SIMTK-COORDS   250.953762207  -175.483745049   288.530675431
ATOM     27 1H5'  DA A   1     252.971-175.529 286.901  1.00  0.00           H  
REMARK-SIMTK-COORDS   252.971237443  -175.528915603   286.900539457
ATOM     28 2H5'  DA A   1     252.206-177.046 287.417  1.00  0.00           H  
REMARK-SIMTK-COORDS   252.206393932  -177.046272983   287.417366302
ATOM     29  H61  DA A   1     252.700-169.074 281.580  1.00  0.00           H  
REMARK-SIMTK-COORDS   252.700115795  -169.073925165   281.580037460
ATOM     30  H62  DA A   1     252.910-170.827 281.326  1.00  0.00           H  
REMARK-SIMTK-COORDS   252.909719881  -170.827488107   281.326238058
ATOM     31  H8   DA A   1     251.499-174.744 283.804  1.00  0.00           H  
REMARK-SIMTK-COORDS   251.499409643  -174.744113565   283.803566469
ATOM     32  H2   DA A   1     250.324-168.640 285.374  1.00  0.00           H  
REMARK-SIMTK-COORDS   250.324389686  -168.640475879   285.374102717
ATOM     33  P    DG A   2     246.815-175.514 287.503  1.00  0.00           P  
REMARK-SIMTK-COORDS   246.814914328  -175.513814178   287.503027548
ATOM     34  OP1  DG A   2     246.709-176.202 286.194  1.00  0.00           O  
REMARK-SIMTK-COORDS   246.708769085  -176.201771562   286.194286616
ATOM     35  OP2  DG A   2     245.830-175.916 288.527  1.00  0.00           O  
REMARK-SIMTK-COORDS   245.830404753  -175.916299863   288.526722898
ATOM     36  O5'  DG A   2     246.755-173.936 287.278  1.00  0.00           O  
REMARK-SIMTK-COORDS   246.755038006  -173.936100981   287.278038897
ATOM     37  O3'  DG A   2     244.132-170.890 288.583  1.00  0.00           O  
REMARK-SIMTK-COORDS   244.131988410  -170.889974536   288.582880075
ATOM     38  C1'  DG A   2     245.992-170.859 286.238  1.00  0.00           C  
REMARK-SIMTK-COORDS   245.991682829  -170.858577556   286.237854084
ATOM     39  C2'  DG A   2     244.883-171.865 286.521  1.00  0.00           C  
REMARK-SIMTK-COORDS   244.883438062  -171.864640895   286.520553741
ATOM     40  C3'  DG A   2     244.914-171.951 288.038  1.00  0.00           C  
REMARK-SIMTK-COORDS   244.913646295  -171.950769993   288.037795726
ATOM     41  C4'  DG A   2     246.398-171.797 288.358  1.00  0.00           C  
REMARK-SIMTK-COORDS   246.398442372  -171.796984311   288.358289991
ATOM     42  C5'  DG A   2     247.224-173.061 288.337  1.00  0.00           C  
REMARK-SIMTK-COORDS   247.224384846  -173.061388694   288.336689434
ATOM     43  O4'  DG A   2     246.899-170.894 287.322  1.00  0.00           O  
REMARK-SIMTK-COORDS   246.899246206  -170.893676284   287.322276416
ATOM     44  N2   DG A   2     247.590-166.849 283.206  1.00  0.00           N  
REMARK-SIMTK-COORDS   247.590038121  -166.848926995   283.205838791
ATOM     45  O6   DG A   2     249.102-170.612 281.073  1.00  0.00           O  
REMARK-SIMTK-COORDS   249.101531283  -170.612392739   281.072930210
ATOM     46  C6   DG A   2     248.488-170.179 282.049  1.00  0.00           C  
REMARK-SIMTK-COORDS   248.487958544  -170.179169356   282.048769333
ATOM     47  C5   DG A   2     247.884-170.892 283.109  1.00  0.00           C  
REMARK-SIMTK-COORDS   247.883719274  -170.891555239   283.108925104
ATOM     48  N7   DG A   2     247.813-172.266 283.347  1.00  0.00           N  
REMARK-SIMTK-COORDS   247.812957709  -172.266014300   283.346700400
ATOM     49  C8   DG A   2     247.144-172.358 284.467  1.00  0.00           C  
REMARK-SIMTK-COORDS   247.143861210  -172.358208836   284.467132479
ATOM     50  N9   DG A   2     246.759-171.144 284.995  1.00  0.00           N  
REMARK-SIMTK-COORDS   246.758884588  -171.144255917   284.995223675
ATOM     51  C4   DG A   2     247.239-170.198 284.117  1.00  0.00           C  
REMARK-SIMTK-COORDS   247.238804840  -170.198051442   284.117025722
ATOM     52  N3   DG A   2     247.085-168.854 284.243  1.00  0.00           N  
REMARK-SIMTK-COORDS   247.085308914  -168.853882322   284.242757093
ATOM     53  C2   DG A   2     247.647-168.184 283.241  1.00  0.00           C  
REMARK-SIMTK-COORDS   247.647061986  -168.183585978   283.240518450
ATOM     54  N1   DG A   2     248.320-168.792 282.199  1.00  0.00           N  
REMARK-SIMTK-COORDS   248.319628855  -168.791894657   282.198726073
ATOM     55  H1'  DG A   2     245.591-169.846 286.168  1.00  0.00           H  
REMARK-SIMTK-COORDS   245.591368472  -169.846474112   286.167825272
ATOM     56 1H2'  DG A   2     243.913-171.522 286.161  1.00  0.00           H  
REMARK-SIMTK-COORDS   243.912710046  -171.521580581   286.161328547
ATOM     57 2H2'  DG A   2     245.079-172.834 286.064  1.00  0.00           H  
REMARK-SIMTK-COORDS   245.079070902  -172.833737812   286.063985063
ATOM     58  H3'  DG A   2     244.529-172.906 288.400  1.00  0.00           H  
REMARK-SIMTK-COORDS   244.529327015  -172.905542484   288.400189410
ATOM     59  H4'  DG A   2     246.464-171.374 289.361  1.00  0.00           H  
REMARK-SIMTK-COORDS   246.464469614  -171.374382771   289.360831932
ATOM     60 1H5'  DG A   2     248.269-172.804 288.165  1.00  0.00           H  
REMARK-SIMTK-COORDS   248.269331812  -172.804044417   288.164742458
ATOM     61 2H5'  DG A   2     247.134-173.565 289.298  1.00  0.00           H  
REMARK-SIMTK-COORDS   247.133842235  -173.565353104   289.297813728
ATOM     62  H21  DG A   2     247.103-166.335 283.952  1.00  0.00           H  
REMARK-SIMTK-COORDS   247.103400598  -166.335471816   283.952227899
ATOM     63  H22  DG A   2     248.032-166.335 282.431  1.00  0.00           H  
REMARK-SIMTK-COORDS   248.032423984  -166.334778419   282.430931062
ATOM     64  H8   DG A   2     246.912-173.312 284.942  1.00  0.00           H  
REMARK-SIMTK-COORDS   246.911845444  -173.311711533   284.941949591
ATOM     65  H1   DG A   2     248.729-168.181 281.478  1.00  0.00           H  
REMARK-SIMTK-COORDS   248.728898698  -168.181313297   281.477892806
ATOM     66  P    DG A   3     242.482-170.900 288.046  1.00  0.00           P  
REMARK-SIMTK-COORDS   242.481936546  -170.899617798   288.046302629
ATOM     67  OP1  DG A   3     242.103-172.081 287.235  1.00  0.00           O  
REMARK-SIMTK-COORDS   242.102891674  -172.081010863   287.235136548
ATOM     68  OP2  DG A   3     241.491-170.458 289.047  1.00  0.00           O  
REMARK-SIMTK-COORDS   241.490959962  -170.457729490   289.047255242
ATOM     69  O5'  DG A   3     242.856-169.690 287.077  1.00  0.00           O  
REMARK-SIMTK-COORDS   242.855881424  -169.689805249   287.076816773
ATOM     70  O3'  DG A   3     241.288-165.807 286.501  1.00  0.00           O  
REMARK-SIMTK-COORDS   241.288283749  -165.807486122   286.500516746
ATOM     71  C1'  DG A   3     242.928-167.446 284.608  1.00  0.00           C  
REMARK-SIMTK-COORDS   242.928218594  -167.446323968   284.607524348
ATOM     72  C2'  DG A   3     241.601-167.833 285.248  1.00  0.00           C  
REMARK-SIMTK-COORDS   241.601265694  -167.832623278   285.248038083
ATOM     73  C3'  DG A   3     241.702-167.168 286.611  1.00  0.00           C  
REMARK-SIMTK-COORDS   241.702267342  -167.167555977   286.611063451
ATOM     74  C4'  DG A   3     243.187-167.294 286.942  1.00  0.00           C  
REMARK-SIMTK-COORDS   243.187291945  -167.293551076   286.942444142
ATOM     75  C5'  DG A   3     243.619-168.577 287.611  1.00  0.00           C  
REMARK-SIMTK-COORDS   243.619427721  -168.577204383   287.610919166
ATOM     76  O4'  DG A   3     243.856-167.194 285.645  1.00  0.00           O  
REMARK-SIMTK-COORDS   243.855923039  -167.193969548   285.645096856
ATOM     77  N2   DG A   3     245.398-166.063 280.156  1.00  0.00           N  
REMARK-SIMTK-COORDS   245.397828407  -166.062811054   280.156448817
ATOM     78  O6   DG A   3     245.646-170.637 280.267  1.00  0.00           O  
REMARK-SIMTK-COORDS   245.646259058  -170.637047087   280.267046838
ATOM     79  C6   DG A   3     245.243-169.631 280.851  1.00  0.00           C  
REMARK-SIMTK-COORDS   245.243306485  -169.630606295   280.851103475
ATOM     80  C5   DG A   3     244.531-169.532 282.067  1.00  0.00           C  
REMARK-SIMTK-COORDS   244.531119641  -169.531993146   282.067489247
ATOM     81  N7   DG A   3     244.090-170.531 282.938  1.00  0.00           N  
REMARK-SIMTK-COORDS   244.090342193  -170.531475798   282.937794751
ATOM     82  C8   DG A   3     243.495-169.873 283.899  1.00  0.00           C  
REMARK-SIMTK-COORDS   243.495050085  -169.872888296   283.898756669
ATOM     83  N9   DG A   3     243.503-168.504 283.733  1.00  0.00           N  
REMARK-SIMTK-COORDS   243.502937855  -168.504232974   283.732957422
ATOM     84  C4   DG A   3     244.174-168.286 282.550  1.00  0.00           C  
REMARK-SIMTK-COORDS   244.173721664  -168.285986304   282.550047674
ATOM     85  N3   DG A   3     244.414-167.071 281.991  1.00  0.00           N  
REMARK-SIMTK-COORDS   244.414386678  -167.071164077   281.991077811
ATOM     86  C2   DG A   3     245.078-167.164 280.842  1.00  0.00           C  
REMARK-SIMTK-COORDS   245.077700148  -167.164391512   280.841873789
ATOM     87  N1   DG A   3     245.483-168.364 280.291  1.00  0.00           N  
REMARK-SIMTK-COORDS   245.483485378  -168.364177397   280.290902666
ATOM     88  H1'  DG A   3     242.826-166.534 284.019  1.00  0.00           H  
REMARK-SIMTK-COORDS   242.826415656  -166.533746518   284.019011341
ATOM     89 1H2'  DG A   3     240.746-167.457 284.685  1.00  0.00           H  
REMARK-SIMTK-COORDS   240.746151845  -167.457159889   284.685140625
ATOM     90 2H2'  DG A   3     241.486-168.912 285.340  1.00  0.00           H  
REMARK-SIMTK-COORDS   241.485833579  -168.911523666   285.340371070
ATOM     91  H3'  DG A   3     241.088-167.672 287.358  1.00  0.00           H  
REMARK-SIMTK-COORDS   241.087796319  -167.672434097   287.358154106
ATOM     92  H4'  DG A   3     243.434-166.471 287.613  1.00  0.00           H  
REMARK-SIMTK-COORDS   243.433541716  -166.470603254   287.613383731
ATOM     93 1H5'  DG A   3     244.681-168.738 287.426  1.00  0.00           H  
REMARK-SIMTK-COORDS   244.681388174  -168.737732537   287.426049731
ATOM     94 2H5'  DG A   3     243.452-168.497 288.684  1.00  0.00           H  
REMARK-SIMTK-COORDS   243.451511904  -168.496940326   288.683905633
ATOM     95  H21  DG A   3     245.124-165.138 280.513  1.00  0.00           H  
REMARK-SIMTK-COORDS   245.124454699  -165.137757416   280.512947881
ATOM     96  H22  DG A   3     245.917-166.141 279.271  1.00  0.00           H  
REMARK-SIMTK-COORDS   245.917233311  -166.140512844   279.270606293
ATOM     97  H8   DG A   3     243.034-170.364 284.756  1.00  0.00           H  
REMARK-SIMTK-COORDS   243.033864530  -170.363637466   284.756033250
ATOM     98  H1   DG A   3     246.002-168.327 279.402  1.00  0.00           H  
REMARK-SIMTK-COORDS   246.001861170  -168.326506738   279.402207296
ATOM     99  P    DT A   4     239.654-165.788 285.942  1.00  0.00           P  
REMARK-SIMTK-COORDS   239.653863340  -165.788050006   285.942470817
ATOM    100  OP1  DT A   4     238.915-167.061 285.763  1.00  0.00           O  
REMARK-SIMTK-COORDS   238.914823953  -167.060622860   285.763082641
ATOM    101  OP2  DT A   4     238.885-164.671 286.527  1.00  0.00           O  
REMARK-SIMTK-COORDS   238.885099794  -164.671321732   286.527249897
ATOM    102  O5'  DT A   4     240.288-165.344 284.548  1.00  0.00           O  
REMARK-SIMTK-COORDS   240.288287537  -165.344272855   284.547957361
ATOM    103  O3'  DT A   4     239.820-161.955 282.067  1.00  0.00           O  
REMARK-SIMTK-COORDS   239.820332749  -161.954823151   282.066781225
ATOM    104  C1'  DT A   4     240.828-164.674 281.324  1.00  0.00           C  
REMARK-SIMTK-COORDS   240.827923508  -164.674470238   281.324211640
ATOM    105  C2'  DT A   4     239.487-164.331 281.959  1.00  0.00           C  
REMARK-SIMTK-COORDS   239.487318023  -164.331414919   281.959199814
ATOM    106  C3'  DT A   4     239.849-163.149 282.845  1.00  0.00           C  
REMARK-SIMTK-COORDS   239.849276620  -163.149460148   282.844608133
ATOM    107  C4'  DT A   4     241.259-163.498 283.316  1.00  0.00           C  
REMARK-SIMTK-COORDS   241.259234812  -163.497754028   283.316348815
ATOM    108  C5'  DT A   4     241.360-164.366 284.549  1.00  0.00           C  
REMARK-SIMTK-COORDS   241.359596129  -164.366303943   284.548799484
ATOM    109  O4'  DT A   4     241.851-164.217 282.187  1.00  0.00           O  
REMARK-SIMTK-COORDS   241.850525851  -164.217198643   282.187413319
ATOM    110  O4   DT A   4     241.651-170.054 280.414  1.00  0.00           O  
REMARK-SIMTK-COORDS   241.650542531  -170.053959447   280.413873359
ATOM    111  C4   DT A   4     241.442-168.861 280.664  1.00  0.00           C  
REMARK-SIMTK-COORDS   241.442132700  -168.861432186   280.664019465
ATOM    112  N3   DT A   4     241.857-167.875 279.799  1.00  0.00           N  
REMARK-SIMTK-COORDS   241.857288677  -167.875465801   279.798780306
ATOM    113  C2   DT A   4     241.688-166.514 279.956  1.00  0.00           C  
REMARK-SIMTK-COORDS   241.687862956  -166.514068683   279.955731935
ATOM    114  O2   DT A   4     242.091-165.714 279.131  1.00  0.00           O  
REMARK-SIMTK-COORDS   242.090822951  -165.713740931   279.131426329
ATOM    115  N1   DT A   4     241.034-166.133 281.109  1.00  0.00           N  
REMARK-SIMTK-COORDS   241.034293030  -166.132540917   281.108511582
ATOM    116  C6   DT A   4     240.584-167.046 282.030  1.00  0.00           C  
REMARK-SIMTK-COORDS   240.584444859  -167.045960955   282.029531374
ATOM    117  C5   DT A   4     240.763-168.368 281.839  1.00  0.00           C  
REMARK-SIMTK-COORDS   240.763014258  -168.368455320   281.838875606
ATOM    118  C7   DT A   4     240.298-169.407 282.813  1.00  0.00           C  
REMARK-SIMTK-COORDS   240.298120168  -169.406663857   282.813443982
ATOM    119  H1'  DT A   4     240.947-164.167 280.366  1.00  0.00           H  
REMARK-SIMTK-COORDS   240.946754965  -164.167252800   280.365863814
ATOM    120 1H2'  DT A   4     238.736-164.055 281.217  1.00  0.00           H  
REMARK-SIMTK-COORDS   238.735654723  -164.055311881   281.217219762
ATOM    121 2H2'  DT A   4     239.084-165.156 282.544  1.00  0.00           H  
REMARK-SIMTK-COORDS   239.083562433  -165.156395735   282.543939993
ATOM    122  H3'  DT A   4     239.166-163.047 283.689  1.00  0.00           H  
REMARK-SIMTK-COORDS   239.166320898  -163.047169399   283.689093825
ATOM    123  H4'  DT A   4     241.763-162.556 283.533  1.00  0.00           H  
REMARK-SIMTK-COORDS   241.763289355  -162.555697110   283.533251515
ATOM    124 1H5'  DT A   4     242.323-164.876 284.551  1.00  0.00           H  
REMARK-SIMTK-COORDS   242.322862408  -164.875974638   284.550763773
ATOM    125 2H5'  DT A   4     241.285-163.739 285.436  1.00  0.00           H  
REMARK-SIMTK-COORDS   241.285297349  -163.739124592   285.435860786
ATOM    126  H3   DT A   4     242.348-168.185 278.947  1.00  0.00           H  
REMARK-SIMTK-COORDS   242.347531440  -168.184684294   278.947109621
ATOM    127  H6   DT A   4     240.077-166.697 282.929  1.00  0.00           H  
REMARK-SIMTK-COORDS   240.076616967  -166.697454677   282.928543725
ATOM    128  H71  DT A   4     240.649-170.390 282.495  1.00  0.00           H  
REMARK-SIMTK-COORDS   240.649252592  -170.389662019   282.494560563
ATOM    129  H72  DT A   4     240.699-169.183 283.802  1.00  0.00           H  
REMARK-SIMTK-COORDS   240.699072948  -169.183267115   283.802341228
ATOM    130  H73  DT A   4     239.209-169.406 282.855  1.00  0.00           H  
REMARK-SIMTK-COORDS   239.208996499  -169.406032151   282.854714237
ATOM    131  P    DT A   5     238.275-161.650 281.335  1.00  0.00           P  
REMARK-SIMTK-COORDS   238.274805008  -161.649688248   281.334551878
ATOM    132  OP1  DT A   5     237.197-162.585 281.735  1.00  0.00           O  
REMARK-SIMTK-COORDS   237.196625172  -162.585012730   281.735173090
ATOM    133  OP2  DT A   5     237.891-160.227 281.232  1.00  0.00           O  
REMARK-SIMTK-COORDS   237.891481759  -160.227484085   281.232353032
ATOM    134  O5'  DT A   5     238.919-162.143 279.961  1.00  0.00           O  
REMARK-SIMTK-COORDS   238.918781982  -162.142682938   279.961107342
ATOM    135  O3'  DT A   5     239.270-160.430 276.113  1.00  0.00           O  
REMARK-SIMTK-COORDS   239.270397766  -160.430259087   276.113048495
ATOM    136  C1'  DT A   5     239.420-163.320 276.880  1.00  0.00           C  
REMARK-SIMTK-COORDS   239.419624761  -163.320408425   276.879792982
ATOM    137  C2'  DT A   5     238.274-162.355 277.149  1.00  0.00           C  
REMARK-SIMTK-COORDS   238.273642284  -162.354817160   277.149009755
ATOM    138  C3'  DT A   5     239.010-161.044 277.374  1.00  0.00           C  
REMARK-SIMTK-COORDS   239.010156324  -161.043678937   277.373604118
ATOM    139  C4'  DT A   5     240.291-161.490 278.075  1.00  0.00           C  
REMARK-SIMTK-COORDS   240.291367785  -161.489639642   278.074636387
ATOM    140  C5'  DT A   5     240.220-161.630 279.577  1.00  0.00           C  
REMARK-SIMTK-COORDS   240.220463064  -161.630242401   279.577496788
ATOM    141  O4'  DT A   5     240.582-162.802 277.495  1.00  0.00           O  
REMARK-SIMTK-COORDS   240.582434050  -162.801561354   277.495099632
ATOM    142  O4   DT A   5     238.630-168.440 278.781  1.00  0.00           O  
REMARK-SIMTK-COORDS   238.629985492  -168.439619328   278.780969343
ATOM    143  C4   DT A   5     238.783-167.274 278.399  1.00  0.00           C  
REMARK-SIMTK-COORDS   238.783168794  -167.273867108   278.399281462
ATOM    144  N3   DT A   5     239.404-166.999 277.203  1.00  0.00           N  
REMARK-SIMTK-COORDS   239.404013395  -166.998506480   277.202681485
ATOM    145  C2   DT A   5     239.636-165.750 276.661  1.00  0.00           C  
REMARK-SIMTK-COORDS   239.636279693  -165.749724799   276.661074911
ATOM    146  O2   DT A   5     240.196-165.604 275.589  1.00  0.00           O  
REMARK-SIMTK-COORDS   240.195626185  -165.604300224   275.589457351
ATOM    147  N1   DT A   5     239.192-164.688 277.421  1.00  0.00           N  
REMARK-SIMTK-COORDS   239.191686489  -164.688113138   277.420637656
ATOM    148  C6   DT A   5     238.562-164.867 278.627  1.00  0.00           C  
REMARK-SIMTK-COORDS   238.561666842  -164.866565970   278.627371608
ATOM    149  C5   DT A   5     238.347-166.102 279.122  1.00  0.00           C  
REMARK-SIMTK-COORDS   238.346997442  -166.102269289   279.121519720
ATOM    150  C7   DT A   5     237.671-166.353 280.434  1.00  0.00           C  
REMARK-SIMTK-COORDS   237.670737743  -166.353398751   280.434300666
ATOM    151  H1'  DT A   5     239.616-163.404 275.810  1.00  0.00           H  
REMARK-SIMTK-COORDS   239.615713430  -163.404440093   275.810069226
ATOM    152 1H2'  DT A   5     237.585-162.283 276.305  1.00  0.00           H  
REMARK-SIMTK-COORDS   237.584984211  -162.283060440   276.304991963
ATOM    153 2H2'  DT A   5     237.691-162.638 278.024  1.00  0.00           H  
REMARK-SIMTK-COORDS   237.691349424  -162.637959404   278.024394524
ATOM    154  H3'  DT A   5     238.439-160.356 277.999  1.00  0.00           H  
REMARK-SIMTK-COORDS   238.438987526  -160.355976800   277.998808064
ATOM    155  H4'  DT A   5     241.054-160.744 277.847  1.00  0.00           H  
REMARK-SIMTK-COORDS   241.053667251  -160.744070463   277.847446766
ATOM    156 1H5'  DT A   5     240.999-162.317 279.910  1.00  0.00           H  
REMARK-SIMTK-COORDS   240.998681607  -162.316640605   279.910488387
ATOM    157 2H5'  DT A   5     240.383-160.656 280.036  1.00  0.00           H  
REMARK-SIMTK-COORDS   240.382830229  -160.656140471   280.036315197
ATOM    158  H3   DT A   5     239.732-167.807 276.655  1.00  0.00           H  
REMARK-SIMTK-COORDS   239.731825579  -167.807460857   276.655480437
ATOM    159  H6   DT A   5     238.231-163.997 279.195  1.00  0.00           H  
REMARK-SIMTK-COORDS   238.231125675  -163.997054904   279.195052895
ATOM    160  H71  DT A   5     237.709-167.419 280.666  1.00  0.00           H  
REMARK-SIMTK-COORDS   237.708971168  -167.419192219   280.666439611
ATOM    161  H72  DT A   5     238.180-165.794 281.219  1.00  0.00           H  
REMARK-SIMTK-COORDS   238.180450887  -165.794314704   281.219287634
ATOM    162  H73  DT A   5     236.631-166.032 280.376  1.00  0.00           H  
REMARK-SIMTK-COORDS   236.631042012  -166.031623297   280.376099772
ATOM    163  P    DA A   6     237.815-160.132 275.215  1.00  0.00           P  
REMARK-SIMTK-COORDS   237.815155255  -160.131518814   275.214981383
ATOM    164  OP1  DA A   6     236.544-160.414 275.926  1.00  0.00           O  
REMARK-SIMTK-COORDS   236.544351351  -160.413789955   275.926417564
ATOM    165  OP2  DA A   6     237.843-158.899 274.403  1.00  0.00           O  
REMARK-SIMTK-COORDS   237.842791942  -158.899284586   274.403139021
ATOM    166  O5'  DA A   6     238.207-161.388 274.315  1.00  0.00           O  
REMARK-SIMTK-COORDS   238.207495226  -161.388121958   274.314809795
ATOM    167  O3'  DA A   6     238.785-161.950 270.166  1.00  0.00           O  
REMARK-SIMTK-COORDS   238.784724518  -161.949837835   270.165604255
ATOM    168  C1'  DA A   6     238.162-164.008 272.248  1.00  0.00           C  
REMARK-SIMTK-COORDS   238.162073945  -164.008464227   272.247843589
ATOM    169  C2'  DA A   6     237.353-162.761 271.916  1.00  0.00           C  
REMARK-SIMTK-COORDS   237.352964486  -162.761417212   271.916061088
ATOM    170  C3'  DA A   6     238.442-161.769 271.538  1.00  0.00           C  
REMARK-SIMTK-COORDS   238.442416737  -161.769161168   271.537770544
ATOM    171  C4'  DA A   6     239.587-162.149 272.475  1.00  0.00           C  
REMARK-SIMTK-COORDS   239.587356841  -162.148714733   272.474646336
ATOM    172  C5'  DA A   6     239.574-161.511 273.844  1.00  0.00           C  
REMARK-SIMTK-COORDS   239.573838813  -161.510696624   273.843633975
ATOM    173  O4'  DA A   6     239.459-163.598 272.632  1.00  0.00           O  
REMARK-SIMTK-COORDS   239.459262424  -163.597889591   272.632307525
ATOM    174  N6   DA A   6     236.241-168.281 276.069  1.00  0.00           N  
REMARK-SIMTK-COORDS   236.241078246  -168.281261784   276.068932250
ATOM    175  C6   DA A   6     236.823-167.843 274.939  1.00  0.00           C  
REMARK-SIMTK-COORDS   236.823404083  -167.843286293   274.939242431
ATOM    176  C5   DA A   6     236.958-166.475 274.623  1.00  0.00           C  
REMARK-SIMTK-COORDS   236.958477231  -166.474791385   274.623416635
ATOM    177  N7   DA A   6     236.593-165.322 275.295  1.00  0.00           N  
REMARK-SIMTK-COORDS   236.593259569  -165.322348303   275.294819645
ATOM    178  C8   DA A   6     236.982-164.366 274.505  1.00  0.00           C  
REMARK-SIMTK-COORDS   236.982416077  -164.366302747   274.504523430
ATOM    179  N9   DA A   6     237.592-164.812 273.364  1.00  0.00           N  
REMARK-SIMTK-COORDS   237.592460448  -164.812273027   273.363991373
ATOM    180  C4   DA A   6     237.578-166.183 273.443  1.00  0.00           C  
REMARK-SIMTK-COORDS   237.577995434  -166.182558368   273.442571573
ATOM    181  N3   DA A   6     238.069-167.050 272.538  1.00  0.00           N  
REMARK-SIMTK-COORDS   238.068916125  -167.049519478   272.537611735
ATOM    182  C2   DA A   6     237.876-168.287 272.943  1.00  0.00           C  
REMARK-SIMTK-COORDS   237.876252075  -168.286625363   272.942892618
ATOM    183  N1   DA A   6     237.304-168.732 274.057  1.00  0.00           N  
REMARK-SIMTK-COORDS   237.304065293  -168.732167738   274.057157074
ATOM    184  H1'  DA A   6     238.259-164.655 271.376  1.00  0.00           H  
REMARK-SIMTK-COORDS   238.258980976  -164.655046681   271.376432000
ATOM    185 1H2'  DA A   6     236.662-162.925 271.088  1.00  0.00           H  
REMARK-SIMTK-COORDS   236.661810661  -162.925069690   271.087924472
ATOM    186 2H2'  DA A   6     236.771-162.408 272.765  1.00  0.00           H  
REMARK-SIMTK-COORDS   236.771190017  -162.407846590   272.764853337
ATOM    187  H3'  DA A   6     238.127-160.737 271.699  1.00  0.00           H  
REMARK-SIMTK-COORDS   238.127258347  -160.736997545   271.698955051
ATOM    188  H4'  DA A   6     240.513-161.853 271.980  1.00  0.00           H  
REMARK-SIMTK-COORDS   240.512690997  -161.852736699   271.980225763
ATOM    189 1H5'  DA A   6     240.146-162.131 274.533  1.00  0.00           H  
REMARK-SIMTK-COORDS   240.145660415  -162.130634345   274.533194907
ATOM    190 2H5'  DA A   6     240.032-160.524 273.784  1.00  0.00           H  
REMARK-SIMTK-COORDS   240.032038250  -160.524246276   273.784144590
ATOM    191  H61  DA A   6     236.167-169.291 276.251  1.00  0.00           H  
REMARK-SIMTK-COORDS   236.167451958  -169.291108710   276.250639036
ATOM    192  H62  DA A   6     235.868-167.605 276.750  1.00  0.00           H  
REMARK-SIMTK-COORDS   235.867579915  -167.604627816   276.749828328
ATOM    193  H8   DA A   6     236.837-163.310 274.730  1.00  0.00           H  
REMARK-SIMTK-COORDS   236.837471821  -163.309912531   274.729725282
ATOM    194  H2   DA A   6     238.240-169.060 272.266  1.00  0.00           H  
REMARK-SIMTK-COORDS   238.240407182  -169.060051175   272.266124880
ATOM    195  P    DT A   7     237.450-161.730 269.071  1.00  0.00           P  
REMARK-SIMTK-COORDS   237.449895348  -161.729888923   269.071007547
ATOM    196  OP1  DT A   7     236.200-161.260 269.715  1.00  0.00           O  
REMARK-SIMTK-COORDS   236.200187275  -161.259682818   269.715163545
ATOM    197  OP2  DT A   7     237.773-161.120 267.766  1.00  0.00           O  
REMARK-SIMTK-COORDS   237.772770490  -161.120421264   267.765501203
ATOM    198  O5'  DT A   7     237.410-163.319 268.938  1.00  0.00           O  
REMARK-SIMTK-COORDS   237.410413734  -163.318872197   268.938066371
ATOM    199  O3'  DT A   7     237.537-165.985 265.661  1.00  0.00           O  
REMARK-SIMTK-COORDS   237.536685847  -165.985137098   265.661074941
ATOM    200  C1'  DT A   7     236.492-166.485 268.422  1.00  0.00           C  
REMARK-SIMTK-COORDS   236.491629414  -166.484574829   268.421790067
ATOM    201  C2'  DT A   7     236.050-165.396 267.453  1.00  0.00           C  
REMARK-SIMTK-COORDS   236.049831936  -165.395863317   267.453470784
ATOM    202  C3'  DT A   7     237.348-165.066 266.734  1.00  0.00           C  
REMARK-SIMTK-COORDS   237.348147343  -165.065523684   266.734282471
ATOM    203  C4'  DT A   7     238.397-165.235 267.831  1.00  0.00           C  
REMARK-SIMTK-COORDS   238.396714401  -165.235031708   267.831371416
ATOM    204  C5'  DT A   7     238.653-164.031 268.707  1.00  0.00           C  
REMARK-SIMTK-COORDS   238.653107003  -164.030551673   268.707086368
ATOM    205  O4'  DT A   7     237.875-166.318 268.666  1.00  0.00           O  
REMARK-SIMTK-COORDS   237.874548873  -166.317809995   268.666030235
ATOM    206  O4   DT A   7     233.890-166.452 273.287  1.00  0.00           O  
REMARK-SIMTK-COORDS   233.889689798  -166.451957482   273.287298092
ATOM    207  C4   DT A   7     234.473-166.406 272.198  1.00  0.00           C  
REMARK-SIMTK-COORDS   234.472786640  -166.405644176   272.198270016
ATOM    208  N3   DT A   7     234.822-167.559 271.535  1.00  0.00           N  
REMARK-SIMTK-COORDS   234.822024454  -167.559273487   271.534722457
ATOM    209  C2   DT A   7     235.470-167.648 270.319  1.00  0.00           C  
REMARK-SIMTK-COORDS   235.470366458  -167.648482215   270.318813148
ATOM    210  O2   DT A   7     235.738-168.720 269.807  1.00  0.00           O  
REMARK-SIMTK-COORDS   235.738125512  -168.720115190   269.806671708
ATOM    211  N1   DT A   7     235.791-166.441 269.734  1.00  0.00           N  
REMARK-SIMTK-COORDS   235.790529268  -166.441414726   269.733918410
ATOM    212  C6   DT A   7     235.482-165.240 270.322  1.00  0.00           C  
REMARK-SIMTK-COORDS   235.481940219  -165.239968485   270.322371235
ATOM    213  C5   DT A   7     234.843-165.193 271.508  1.00  0.00           C  
REMARK-SIMTK-COORDS   234.842541356  -165.192558737   271.508182944
ATOM    214  C7   DT A   7     234.488-163.910 272.197  1.00  0.00           C  
REMARK-SIMTK-COORDS   234.487590958  -163.910479573   272.196710527
ATOM    215  H1'  DT A   7     236.345-167.475 267.989  1.00  0.00           H  
REMARK-SIMTK-COORDS   236.344949994  -167.474848609   267.988588050
ATOM    216 1H2'  DT A   7     235.288-165.747 266.755  1.00  0.00           H  
REMARK-SIMTK-COORDS   235.287865506  -165.746648654   266.754813638
ATOM    217 2H2'  DT A   7     235.648-164.524 267.967  1.00  0.00           H  
REMARK-SIMTK-COORDS   235.647648114  -164.524050326   267.967010735
ATOM    218  H3'  DT A   7     237.351-164.048 266.342  1.00  0.00           H  
REMARK-SIMTK-COORDS   237.350566627  -164.047535249   266.342183384
ATOM    219  H4'  DT A   7     239.334-165.491 267.338  1.00  0.00           H  
REMARK-SIMTK-COORDS   239.334398606  -165.491014742   267.337600197
ATOM    220 1H5'  DT A   7     239.070-164.361 269.658  1.00  0.00           H  
REMARK-SIMTK-COORDS   239.069963285  -164.361017236   269.658229550
ATOM    221 2H5'  DT A   7     239.367-163.374 268.213  1.00  0.00           H  
REMARK-SIMTK-COORDS   239.367376015  -163.373934980   268.212691488
ATOM    222  H3   DT A   7     234.577-168.448 271.994  1.00  0.00           H  
REMARK-SIMTK-COORDS   234.576847291  -168.448395017   271.993686578
ATOM    223  H6   DT A   7     235.759-164.311 269.825  1.00  0.00           H  
REMARK-SIMTK-COORDS   235.758655404  -164.310798778   269.824735462
ATOM    224  H71  DT A   7     234.075-164.128 273.183  1.00  0.00           H  
REMARK-SIMTK-COORDS   234.075150566  -164.128304580   273.183478579
ATOM    225  H72  DT A   7     235.382-163.296 272.307  1.00  0.00           H  
REMARK-SIMTK-COORDS   235.381763743  -163.296493760   272.306544279
ATOM    226  H73  DT A   7     233.748-163.372 271.605  1.00  0.00           H  
REMARK-SIMTK-COORDS   233.747755590  -163.371691941   271.604895086
ATOM    227  P    DC A   8     236.188-165.856 264.580  1.00  0.00           P  
REMARK-SIMTK-COORDS   236.187791181  -165.856084746   264.579674720
ATOM    228  OP1  DC A   8     235.156-164.819 264.820  1.00  0.00           O  
REMARK-SIMTK-COORDS   235.155590087  -164.819314999   264.820262323
ATOM    229  OP2  DC A   8     236.588-166.057 263.174  1.00  0.00           O  
REMARK-SIMTK-COORDS   236.587941528  -166.057473673   263.173636242
ATOM    230  O5'  DC A   8     235.707-167.238 265.215  1.00  0.00           O  
REMARK-SIMTK-COORDS   235.706811590  -167.238071499   265.215191239
ATOM    231  O3'  DC A   8     234.902-171.068 263.621  1.00  0.00           O  
REMARK-SIMTK-COORDS   234.902183787  -171.068408504   263.620607114
ATOM    232  C1'  DC A   8     233.926-169.886 266.191  1.00  0.00           C  
REMARK-SIMTK-COORDS   233.925706454  -169.885503104   266.191402483
ATOM    233  C2'  DC A   8     233.744-169.319 264.789  1.00  0.00           C  
REMARK-SIMTK-COORDS   233.743861061  -169.318767202   264.789133012
ATOM    234  C3'  DC A   8     235.037-169.736 264.109  1.00  0.00           C  
REMARK-SIMTK-COORDS   235.037296557  -169.735646354   264.108629237
ATOM    235  C4'  DC A   8     236.062-169.634 265.236  1.00  0.00           C  
REMARK-SIMTK-COORDS   236.062352165  -169.633713409   265.235921424
ATOM    236  C5'  DC A   8     236.691-168.277 265.452  1.00  0.00           C  
REMARK-SIMTK-COORDS   236.690922576  -168.277211594   265.452046536
ATOM    237  O4'  DC A   8     235.313-170.000 266.439  1.00  0.00           O  
REMARK-SIMTK-COORDS   235.313436080  -169.999704330   266.438557422
ATOM    238  N4   DC A   8     231.712-166.882 270.264  1.00  0.00           N  
REMARK-SIMTK-COORDS   231.711882732  -166.881770929   270.263765624
ATOM    239  C4   DC A   8     232.251-167.574 269.273  1.00  0.00           C  
REMARK-SIMTK-COORDS   232.251429865  -167.574407788   269.272709081
ATOM    240  N3   DC A   8     232.192-168.910 269.326  1.00  0.00           N  
REMARK-SIMTK-COORDS   232.192037638  -168.910125265   269.325703284
ATOM    241  C2   DC A   8     232.730-169.670 268.340  1.00  0.00           C  
REMARK-SIMTK-COORDS   232.730252865  -169.669976681   268.339689493
ATOM    242  O2   DC A   8     232.693-170.907 268.361  1.00  0.00           O  
REMARK-SIMTK-COORDS   232.692504097  -170.906566703   268.360882622
ATOM    243  N1   DC A   8     233.342-169.033 267.263  1.00  0.00           N  
REMARK-SIMTK-COORDS   233.342437817  -169.033205847   267.262627522
ATOM    244  C6   DC A   8     233.405-167.679 267.200  1.00  0.00           C  
REMARK-SIMTK-COORDS   233.404780017  -167.678877644   267.199686534
ATOM    245  C5   DC A   8     232.869-166.897 268.175  1.00  0.00           C  
REMARK-SIMTK-COORDS   232.868642859  -166.897275543   268.175136740
ATOM    246  H1'  DC A   8     233.488-170.881 266.270  1.00  0.00           H  
REMARK-SIMTK-COORDS   233.487628219  -170.881116952   266.270481718
ATOM    247 1H2'  DC A   8     232.874-169.741 264.282  1.00  0.00           H  
REMARK-SIMTK-COORDS   232.874196648  -169.741111461   264.281871603
ATOM    248 2H2'  DC A   8     233.627-168.236 264.792  1.00  0.00           H  
REMARK-SIMTK-COORDS   233.627133186  -168.235855704   264.792493458
ATOM    249  H3'  DC A   8     235.295-169.072 263.282  1.00  0.00           H  
REMARK-SIMTK-COORDS   235.295174691  -169.072331311   263.281679407
ATOM    250  H4'  DC A   8     236.862-170.337 265.001  1.00  0.00           H  
REMARK-SIMTK-COORDS   236.862335174  -170.336672920   265.001206468
ATOM    251 1H5'  DC A   8     237.056-168.211 266.477  1.00  0.00           H  
REMARK-SIMTK-COORDS   237.055564270  -168.210698262   266.476552959
ATOM    252 2H5'  DC A   8     237.527-168.156 264.764  1.00  0.00           H  
REMARK-SIMTK-COORDS   237.526797307  -168.156299865   264.764393434
ATOM    253  H41  DC A   8     231.742-165.852 270.249  1.00  0.00           H  
REMARK-SIMTK-COORDS   231.742389677  -165.851574014   270.249460264
ATOM    254  H42  DC A   8     231.264-167.372 271.051  1.00  0.00           H  
REMARK-SIMTK-COORDS   231.264175613  -167.372460711   271.051073616
ATOM    255  H6   DC A   8     233.895-167.208 266.347  1.00  0.00           H  
REMARK-SIMTK-COORDS   233.894907393  -167.207726495   266.346981574
ATOM    256  H5   DC A   8     232.909-165.809 268.123  1.00  0.00           H  
REMARK-SIMTK-COORDS   232.909159513  -165.809025741   268.122822591
ATOM    257  P    DT A   9     233.594-171.374 262.499  1.00  0.00           P  
REMARK-SIMTK-COORDS   233.593740742  -171.374055562   262.499052227
ATOM    258  OP1  DT A   9     232.926-170.114 262.093  1.00  0.00           O  
REMARK-SIMTK-COORDS   232.925737324  -170.114359067   262.093173952
ATOM    259  OP2  DT A   9     233.822-172.360 261.424  1.00  0.00           O  
REMARK-SIMTK-COORDS   233.821804993  -172.359948120   261.423855240
ATOM    260  O5'  DT A   9     232.775-172.045 263.692  1.00  0.00           O  
REMARK-SIMTK-COORDS   232.775463134  -172.045454658   263.692260093
ATOM    261  O3'  DT A   9     230.787-175.746 264.158  1.00  0.00           O  
REMARK-SIMTK-COORDS   230.787215247  -175.745916258   264.158135921
ATOM    262  C1'  DT A   9     230.372-173.209 265.693  1.00  0.00           C  
REMARK-SIMTK-COORDS   230.372447619  -173.209218249   265.693147331
ATOM    263  C2'  DT A   9     230.268-173.401 264.186  1.00  0.00           C  
REMARK-SIMTK-COORDS   230.267808347  -173.400690733   264.186326535
ATOM    264  C3'  DT A   9     231.336-174.451 263.925  1.00  0.00           C  
REMARK-SIMTK-COORDS   231.336134177  -174.450723260   263.925384755
ATOM    265  C4'  DT A   9     232.420-174.092 264.939  1.00  0.00           C  
REMARK-SIMTK-COORDS   232.419963326  -174.091769869   264.939434477
ATOM    266  C5'  DT A   9     233.429-173.054 264.505  1.00  0.00           C  
REMARK-SIMTK-COORDS   233.428610265  -173.053780700   264.505158253
ATOM    267  O4'  DT A   9     231.680-173.573 266.090  1.00  0.00           O  
REMARK-SIMTK-COORDS   231.680143570  -173.572563951   266.090439665
ATOM    268  O4   DT A   9     229.432-168.062 267.445  1.00  0.00           O  
REMARK-SIMTK-COORDS   229.431692377  -168.062238104   267.444688641
ATOM    269  C4   DT A   9     229.668-169.195 267.010  1.00  0.00           C  
REMARK-SIMTK-COORDS   229.668204438  -169.194988080   267.009868521
ATOM    270  N3   DT A   9     229.249-170.315 267.691  1.00  0.00           N  
REMARK-SIMTK-COORDS   229.248548046  -170.314529326   267.690778876
ATOM    271  C2   DT A   9     229.444-171.630 267.318  1.00  0.00           C  
REMARK-SIMTK-COORDS   229.443733389  -171.629560842   267.317501773
ATOM    272  O2   DT A   9     229.033-172.559 267.988  1.00  0.00           O  
REMARK-SIMTK-COORDS   229.032651500  -172.559100410   267.987836668
ATOM    273  N1   DT A   9     230.135-171.809 266.138  1.00  0.00           N  
REMARK-SIMTK-COORDS   230.135486732  -171.808885209   266.138121392
ATOM    274  C6   DT A   9     230.593-170.751 265.392  1.00  0.00           C  
REMARK-SIMTK-COORDS   230.592917583  -170.751338182   265.391577151
ATOM    275  C5   DT A   9     230.378-169.480 265.785  1.00  0.00           C  
REMARK-SIMTK-COORDS   230.377854653  -169.480129958   265.785284640
ATOM    276  C7   DT A   9     230.860-168.291 265.013  1.00  0.00           C  
REMARK-SIMTK-COORDS   230.859771162  -168.290709919   265.012741147
ATOM    277  H1'  DT A   9     229.670-173.858 266.218  1.00  0.00           H  
REMARK-SIMTK-COORDS   229.670291493  -173.857955098   266.218445604
ATOM    278 1H2'  DT A   9     229.281-173.755 263.881  1.00  0.00           H  
REMARK-SIMTK-COORDS   229.281272526  -173.754536633   263.880867613
ATOM    279 2H2'  DT A   9     230.471-172.482 263.638  1.00  0.00           H  
REMARK-SIMTK-COORDS   230.471385634  -172.482485855   263.637701808
ATOM    280  H3'  DT A   9     231.720-174.399 262.905  1.00  0.00           H  
REMARK-SIMTK-COORDS   231.719542175  -174.398967581   262.905400609
ATOM    281  H4'  DT A   9     232.964-175.010 265.161  1.00  0.00           H  
REMARK-SIMTK-COORDS   232.964290145  -175.010058083   265.160893435
ATOM    282 1H5'  DT A   9     233.866-172.588 265.388  1.00  0.00           H  
REMARK-SIMTK-COORDS   233.866260735  -172.587845511   265.387777347
ATOM    283 2H5'  DT A   9     234.216-173.538 263.929  1.00  0.00           H  
REMARK-SIMTK-COORDS   234.215687744  -173.538251070   263.929354898
ATOM    284  H3   DT A   9     228.738-170.155 268.571  1.00  0.00           H  
REMARK-SIMTK-COORDS   228.738283580  -170.155316277   268.571448155
ATOM    285  H6   DT A   9     231.139-170.942 264.468  1.00  0.00           H  
REMARK-SIMTK-COORDS   231.138872489  -170.941616875   264.467836787
ATOM    286  H71  DT A   9     230.660-167.381 265.582  1.00  0.00           H  
REMARK-SIMTK-COORDS   230.660117522  -167.380852021   265.581567156
ATOM    287  H72  DT A   9     231.932-168.380 264.839  1.00  0.00           H  
REMARK-SIMTK-COORDS   231.932324193  -168.379756983   264.838707773
ATOM    288  H73  DT A   9     230.340-168.242 264.056  1.00  0.00           H  
REMARK-SIMTK-COORDS   230.339615673  -168.242293942   264.056191012
ATOM    289  P    DC A  10     229.435-175.972 263.097  1.00  0.00           P  
REMARK-SIMTK-COORDS   229.434700103  -175.971709931   263.097387377
ATOM    290  OP1  DC A  10     229.115-174.932 262.090  1.00  0.00           O  
REMARK-SIMTK-COORDS   229.115248708  -174.931567983   262.090278378
ATOM    291  OP2  DC A  10     229.319-177.371 262.642  1.00  0.00           O  
REMARK-SIMTK-COORDS   229.319062455  -177.370745731   262.642471161
ATOM    292  O5'  DC A  10     228.537-175.743 264.396  1.00  0.00           O  
REMARK-SIMTK-COORDS   228.537481418  -175.742635463   264.396476873
ATOM    293  O3'  DC A  10     225.642-178.079 266.401  1.00  0.00           O  
REMARK-SIMTK-COORDS   225.642026912  -178.079005830   266.401301731
ATOM    294  C1'  DC A  10     226.032-175.113 266.508  1.00  0.00           C  
REMARK-SIMTK-COORDS   226.032005908  -175.112827867   266.508384271
ATOM    295  C2'  DC A  10     225.789-175.966 265.270  1.00  0.00           C  
REMARK-SIMTK-COORDS   225.789433655  -175.965690644   265.269674949
ATOM    296  C3'  DC A  10     226.510-177.255 265.627  1.00  0.00           C  
REMARK-SIMTK-COORDS   226.510279539  -177.255198810   265.626604777
ATOM    297  C4'  DC A  10     227.710-176.762 266.432  1.00  0.00           C  
REMARK-SIMTK-COORDS   227.710275587  -176.761814792   266.431898945
ATOM    298  C5'  DC A  10     228.937-176.373 265.640  1.00  0.00           C  
REMARK-SIMTK-COORDS   228.936813358  -176.373142181   265.640415088
ATOM    299  O4'  DC A  10     227.212-175.579 267.134  1.00  0.00           O  
REMARK-SIMTK-COORDS   227.211688261  -175.578687326   267.133880481
ATOM    300  N4   DC A  10     226.621-169.700 265.577  1.00  0.00           N  
REMARK-SIMTK-COORDS   226.621176947  -169.700467634   265.577364294
ATOM    301  C4   DC A  10     226.497-171.004 265.773  1.00  0.00           C  
REMARK-SIMTK-COORDS   226.496590861  -171.003960093   265.773414587
ATOM    302  N3   DC A  10     225.829-171.422 266.855  1.00  0.00           N  
REMARK-SIMTK-COORDS   225.828580553  -171.422367761   266.854698200
ATOM    303  C2   DC A  10     225.672-172.746 267.107  1.00  0.00           C  
REMARK-SIMTK-COORDS   225.672382272  -172.745726478   267.106882270
ATOM    304  O2   DC A  10     225.061-173.164 268.098  1.00  0.00           O  
REMARK-SIMTK-COORDS   225.061391509  -173.163546234   268.098419430
ATOM    305  N1   DC A  10     226.216-173.666 266.213  1.00  0.00           N  
REMARK-SIMTK-COORDS   226.215592582  -173.665971673   266.213360396
ATOM    306  C6   DC A  10     226.892-173.250 265.113  1.00  0.00           C  
REMARK-SIMTK-COORDS   226.892356195  -173.250190106   265.112828842
ATOM    307  C5   DC A  10     227.058-171.928 264.838  1.00  0.00           C  
REMARK-SIMTK-COORDS   227.057899430  -171.928418931   264.838303072
ATOM    308  H1'  DC A  10     225.212-175.215 267.220  1.00  0.00           H  
REMARK-SIMTK-COORDS   225.211934496  -175.214993883   267.220042887
ATOM    309 1H2'  DC A  10     224.727-176.141 265.090  1.00  0.00           H  
REMARK-SIMTK-COORDS   224.726949339  -176.141290459   265.089961891
ATOM    310 2H2'  DC A  10     226.204-175.514 264.369  1.00  0.00           H  
REMARK-SIMTK-COORDS   226.203710652  -175.514442465   264.369073122
ATOM    311  H3'  DC A  10     226.831-177.802 264.739  1.00  0.00           H  
REMARK-SIMTK-COORDS   226.830819048  -177.802377059   264.738807286
ATOM    312  H4'  DC A  10     227.993-177.570 267.107  1.00  0.00           H  
REMARK-SIMTK-COORDS   227.993109259  -177.570483797   267.106640046
ATOM    313 1H5'  DC A  10     229.537-175.679 266.228  1.00  0.00           H  
REMARK-SIMTK-COORDS   229.536747976  -175.678795508   266.227749875
ATOM    314 2H5'  DC A  10     229.524-177.266 265.429  1.00  0.00           H  
REMARK-SIMTK-COORDS   229.524041993  -177.265655758   265.428861207
ATOM    315  H41  DC A  10     227.130-169.349 264.753  1.00  0.00           H  
REMARK-SIMTK-COORDS   227.130249254  -169.349231196   264.752792071
ATOM    316  H42  DC A  10     226.212-169.037 266.251  1.00  0.00           H  
REMARK-SIMTK-COORDS   226.211998350  -169.036914861   266.250671500
ATOM    317  H6   DC A  10     227.311-173.993 264.433  1.00  0.00           H  
REMARK-SIMTK-COORDS   227.311433832  -173.993262435   264.433467784
ATOM    318  H5   DC A  10     227.593-171.591 263.950  1.00  0.00           H  
REMARK-SIMTK-COORDS   227.593179897  -171.591423966   263.950285496
ATOM    319  P    DA A  11     224.119-178.490 265.664  1.00  0.00           P  
REMARK-SIMTK-COORDS   224.119010859  -178.490398053   265.663795119
ATOM    320  OP1  DA A  11     224.047-178.056 264.247  1.00  0.00           O  
REMARK-SIMTK-COORDS   224.047497138  -178.055692250   264.247222617
ATOM    321  OP2  DA A  11     223.574-179.830 265.958  1.00  0.00           O  
REMARK-SIMTK-COORDS   223.574116056  -179.830036104   265.958265059
ATOM    322  O5'  DA A  11     223.414-177.398 266.588  1.00  0.00           O  
REMARK-SIMTK-COORDS   223.414441723  -177.398391278   266.588129765
ATOM    323  O3'  DA A  11     220.107-177.485 269.218  1.00  0.00           O  
REMARK-SIMTK-COORDS   220.107014089  -177.484656694   269.218358980
ATOM    324  C1'  DA A  11     221.343-175.116 267.868  1.00  0.00           C  
REMARK-SIMTK-COORDS   221.342883431  -175.115795111   267.868366844
ATOM    325  C2'  DA A  11     220.783-176.366 267.202  1.00  0.00           C  
REMARK-SIMTK-COORDS   220.782610151  -176.365745288   267.202347019
ATOM    326  C3'  DA A  11     221.123-177.445 268.219  1.00  0.00           C  
REMARK-SIMTK-COORDS   221.123042197  -177.445177949   268.218965508
ATOM    327  C4'  DA A  11     222.465-176.975 268.776  1.00  0.00           C  
REMARK-SIMTK-COORDS   222.465112773  -176.975268831   268.776385449
ATOM    328  C5'  DA A  11     223.696-177.401 268.011  1.00  0.00           C  
REMARK-SIMTK-COORDS   223.695737091  -177.401004540   268.011081657
ATOM    329  O4'  DA A  11     222.377-175.515 268.746  1.00  0.00           O  
REMARK-SIMTK-COORDS   222.376977411  -175.514895883   268.746119778
ATOM    330  N6   DA A  11     223.160-170.249 264.776  1.00  0.00           N  
REMARK-SIMTK-COORDS   223.160166454  -170.249147875   264.776285167
ATOM    331  C6   DA A  11     222.541-170.873 265.793  1.00  0.00           C  
REMARK-SIMTK-COORDS   222.540618664  -170.873120693   265.793115270
ATOM    332  C5   DA A  11     222.489-172.278 265.917  1.00  0.00           C  
REMARK-SIMTK-COORDS   222.488580588  -172.277634777   265.917216940
ATOM    333  N7   DA A  11     223.000-173.302 265.142  1.00  0.00           N  
REMARK-SIMTK-COORDS   223.000447233  -173.301899099   265.141867898
ATOM    334  C8   DA A  11     222.628-174.380 265.766  1.00  0.00           C  
REMARK-SIMTK-COORDS   222.628284205  -174.379583957   265.766466992
ATOM    335  N9   DA A  11     221.918-174.133 266.909  1.00  0.00           N  
REMARK-SIMTK-COORDS   221.917631954  -174.132878699   266.909256078
ATOM    336  C4   DA A  11     221.829-172.767 267.008  1.00  0.00           C  
REMARK-SIMTK-COORDS   221.828517316  -172.766690304   267.007510097
ATOM    337  N3   DA A  11     221.212-172.064 267.976  1.00  0.00           N  
REMARK-SIMTK-COORDS   221.212437875  -172.064239472   267.976316554
ATOM    338  C2   DA A  11     221.326-170.774 267.744  1.00  0.00           C  
REMARK-SIMTK-COORDS   221.325715253  -170.773951775   267.743660381
ATOM    339  N1   DA A  11     221.936-170.145 266.744  1.00  0.00           N  
REMARK-SIMTK-COORDS   221.936447839  -170.145199322   266.744076937
ATOM    340  H1'  DA A  11     220.578-174.611 268.458  1.00  0.00           H  
REMARK-SIMTK-COORDS   220.578458834  -174.610668059   268.457705199
ATOM    341 1H2'  DA A  11     219.706-176.300 267.040  1.00  0.00           H  
REMARK-SIMTK-COORDS   219.705729286  -176.300485009   267.040005720
ATOM    342 2H2'  DA A  11     221.249-176.566 266.240  1.00  0.00           H  
REMARK-SIMTK-COORDS   221.248685108  -176.565762327   266.239699982
ATOM    343  H3'  DA A  11     221.212-178.429 267.755  1.00  0.00           H  
REMARK-SIMTK-COORDS   221.211973881  -178.428637046   267.754674262
ATOM    344  H4'  DA A  11     222.547-177.378 269.786  1.00  0.00           H  
REMARK-SIMTK-COORDS   222.547154747  -177.377640295   269.786169743
ATOM    345 1H5'  DA A  11     224.508-176.708 268.226  1.00  0.00           H  
REMARK-SIMTK-COORDS   224.508428619  -176.708034482   268.225841940
ATOM    346 2H5'  DA A  11     223.986-178.402 268.327  1.00  0.00           H  
REMARK-SIMTK-COORDS   223.985719693  -178.402463453   268.326613170
ATOM    347  H61  DA A  11     223.168-169.221 264.733  1.00  0.00           H  
REMARK-SIMTK-COORDS   223.168029013  -169.221397307   264.732742641
ATOM    348  H62  DA A  11     223.624-170.802 264.041  1.00  0.00           H  
REMARK-SIMTK-COORDS   223.624244842  -170.801551213   264.041141779
ATOM    349  H8   DA A  11     222.861-175.384 265.414  1.00  0.00           H  
REMARK-SIMTK-COORDS   222.861267033  -175.384095252   265.413818358
ATOM    350  H2   DA A  11     220.850-170.125 268.479  1.00  0.00           H  
REMARK-SIMTK-COORDS   220.849885386  -170.124932429   268.479303519
ATOM    351  P    DC A  12     218.578-177.818 268.512  1.00  0.00           P  
REMARK-SIMTK-COORDS   218.577835712  -177.817598498   268.511928488
ATOM    352  OP1  DC A  12     218.546-178.122 267.061  1.00  0.00           O  
REMARK-SIMTK-COORDS   218.546306184  -178.122405980   267.061304041
ATOM    353  OP2  DC A  12     217.702-178.643 269.366  1.00  0.00           O  
REMARK-SIMTK-COORDS   217.701949828  -178.642642230   269.366181823
ATOM    354  O5'  DC A  12     218.259-176.270 268.734  1.00  0.00           O  
REMARK-SIMTK-COORDS   218.258902971  -176.270290503   268.733806553
ATOM    355  O3'  DC A  12     215.218-174.176 270.789  1.00  0.00           O  
REMARK-SIMTK-COORDS   215.217672453  -174.175625957   270.789263527
ATOM    356  C1'  DC A  12     216.980-173.192 268.578  1.00  0.00           C  
REMARK-SIMTK-COORDS   216.979587228  -173.192431048   268.577760397
ATOM    357  C2'  DC A  12     216.057-174.404 268.551  1.00  0.00           C
[truncated: 30,263,310 more chars]
