# Supplementary material for: Lattice-free prediction of three-dimensional structure of programmed DNA assemblies
Source: Nat Commun. 2014 Dec 3;5:5578. doi: 10.1038/ncomms6578 (PMC4268701; doi:10.1038/ncomms6578)
Supplement: Supplementary Dataset 8 — Tiamat and PDB files for 40×4 ribbon with [nx, ny] = [22, 21] bps. [file ncomms6578-s17.zip › Supplemetary Dataset 8/20_21_40x4.pdb]

MODEL        1                                                                                                                                      
ATOM      1  P    DG A   1     572.778  83.610 745.298  1.00  0.00           P  
REMARK-SIMTK-COORDS   572.778173808    83.609562259   745.297962235
ATOM      2  OP1  DG A   1     573.327  84.917 744.867  1.00  0.00           O  
REMARK-SIMTK-COORDS   573.326965510    84.917352040   744.866837477
ATOM      3  OP2  DG A   1     573.589  82.424 744.956  1.00  0.00           O  
REMARK-SIMTK-COORDS   573.588626709    82.423995771   744.956195941
ATOM      4  O5'  DG A   1     571.298  83.443 744.727  1.00  0.00           O  
REMARK-SIMTK-COORDS   571.298306672    83.442551254   744.727449674
ATOM      5  O3'  DG A   1     569.458  80.663 742.129  1.00  0.00           O  
REMARK-SIMTK-COORDS   569.458314211    80.662905283   742.129396168
ATOM      6  C1'  DG A   1     568.569  83.439 742.808  1.00  0.00           C  
REMARK-SIMTK-COORDS   568.568754768    83.439083099   742.807715219
ATOM      7  C2'  DG A   1     569.912  83.019 742.224  1.00  0.00           C  
REMARK-SIMTK-COORDS   569.911781418    83.019431543   742.224224868
ATOM      8  C3'  DG A   1     570.134  81.668 742.882  1.00  0.00           C  
REMARK-SIMTK-COORDS   570.134304541    81.667557155   742.882459704
ATOM      9  C4'  DG A   1     569.523  81.859 744.268  1.00  0.00           C  
REMARK-SIMTK-COORDS   569.523244079    81.858752971   744.268473871
ATOM     10  C5'  DG A   1     570.427  82.447 745.325  1.00  0.00           C  
REMARK-SIMTK-COORDS   570.427468229    82.447461776   745.325434905
ATOM     11  O4'  DG A   1     568.405  82.776 744.046  1.00  0.00           O  
REMARK-SIMTK-COORDS   568.405173260    82.775605371   744.046227792
ATOM     12  N2   DG A   1     563.973  85.865 741.903  1.00  0.00           N  
REMARK-SIMTK-COORDS   563.972773402    85.864663977   741.902913202
ATOM     13  O6   DG A   1     566.775  89.171 743.391  1.00  0.00           O  
REMARK-SIMTK-COORDS   566.775234242    89.170702382   743.390834002
ATOM     14  C6   DG A   1     566.674  87.972 743.128  1.00  0.00           C  
REMARK-SIMTK-COORDS   566.673588506    87.971997712   743.127791688
ATOM     15  C5   DG A   1     567.650  86.955 743.217  1.00  0.00           C  
REMARK-SIMTK-COORDS   567.650061810    86.954651462   743.217432601
ATOM     16  N7   DG A   1     568.985  87.019 743.624  1.00  0.00           N  
REMARK-SIMTK-COORDS   568.984790262    87.019288701   743.623639427
ATOM     17  C8   DG A   1     569.408  85.786 743.512  1.00  0.00           C  
REMARK-SIMTK-COORDS   569.408327156    85.786478026   743.512498350
ATOM     18  N9   DG A   1     568.454  84.901 743.058  1.00  0.00           N  
REMARK-SIMTK-COORDS   568.453852859    84.901412288   743.058178578
ATOM     19  C4   DG A   1     567.318  85.658 742.869  1.00  0.00           C  
REMARK-SIMTK-COORDS   567.318444836    85.657743024   742.869312382
ATOM     20  N3   DG A   1     566.124  85.191 742.421  1.00  0.00           N  
REMARK-SIMTK-COORDS   566.123894738    85.190722843   742.420868170
ATOM     21  C2   DG A   1     565.207  86.150 742.329  1.00  0.00           C  
REMARK-SIMTK-COORDS   565.206922437    86.149895151   742.328692885
ATOM     22  N1   DG A   1     565.446  87.468 742.664  1.00  0.00           N  
REMARK-SIMTK-COORDS   565.446086215    87.468160606   742.664391972
ATOM     23  H1'  DG A   1     567.749  83.138 742.155  1.00  0.00           H  
REMARK-SIMTK-COORDS   567.748529448    83.138215484   742.154861405
ATOM     24 1H2'  DG A   1     569.881  82.932 741.138  1.00  0.00           H  
REMARK-SIMTK-COORDS   569.880868722    82.932042329   741.137738084
ATOM     25 2H2'  DG A   1     570.708  83.719 742.475  1.00  0.00           H  
REMARK-SIMTK-COORDS   570.707779807    83.718933464   742.475142435
ATOM     26  H3'  DG A   1     571.194  81.416 742.950  1.00  0.00           H  
REMARK-SIMTK-COORDS   571.193914963    81.416114037   742.950453170
ATOM     27  H4'  DG A   1     569.206  80.875 744.614  1.00  0.00           H  
REMARK-SIMTK-COORDS   569.205752238    80.874842651   744.613671515
ATOM     28 1H5'  DG A   1     569.818  82.911 746.101  1.00  0.00           H  
REMARK-SIMTK-COORDS   569.817957892    82.910794882   746.101015708
ATOM     29 2H5'  DG A   1     571.026  81.653 745.768  1.00  0.00           H  
REMARK-SIMTK-COORDS   571.026147143    81.652871622   745.768320946
ATOM     30  H21  DG A   1     563.730  84.901 741.637  1.00  0.00           H  
REMARK-SIMTK-COORDS   563.730331071    84.901259116   741.637165597
ATOM     31  H22  DG A   1     563.265  86.610 741.840  1.00  0.00           H  
REMARK-SIMTK-COORDS   563.264932842    86.609992811   741.839804803
ATOM     32  H8   DG A   1     570.427  85.485 743.758  1.00  0.00           H  
REMARK-SIMTK-COORDS   570.426811420    85.485439173   743.758497159
ATOM     33  H1   DG A   1     564.664  88.131 742.568  1.00  0.00           H  
REMARK-SIMTK-COORDS   564.664492004    88.131259273   742.567838117
ATOM     34  P    DG A   2     569.968  80.579 740.473  1.00  0.00           P  
REMARK-SIMTK-COORDS   569.968451119    80.579220866   740.472993153
ATOM     35  OP1  DG A   2     571.121  81.449 740.136  1.00  0.00           O  
REMARK-SIMTK-COORDS   571.120920858    81.448647797   740.136444029
ATOM     36  OP2  DG A   2     569.988  79.224 739.887  1.00  0.00           O  
REMARK-SIMTK-COORDS   569.988083324    79.224247971   739.887442959
ATOM     37  O5'  DG A   2     568.613  81.323 740.083  1.00  0.00           O  
REMARK-SIMTK-COORDS   568.612666826    81.323108835   740.083296295
ATOM     38  O3'  DG A   2     565.446  80.438 737.428  1.00  0.00           O  
REMARK-SIMTK-COORDS   565.446312750    80.438016081   737.427604544
ATOM     39  C1'  DG A   2     566.240  83.098 738.548  1.00  0.00           C  
REMARK-SIMTK-COORDS   566.240019944    83.097634486   738.547896840
ATOM     40  C2'  DG A   2     567.112  82.138 737.748  1.00  0.00           C  
REMARK-SIMTK-COORDS   567.112044396    82.138087934   737.748439043
ATOM     41  C3'  DG A   2     566.592  80.784 738.203  1.00  0.00           C  
REMARK-SIMTK-COORDS   566.591856470    80.784169109   738.203040336
ATOM     42  C4'  DG A   2     566.244  81.028 739.670  1.00  0.00           C  
REMARK-SIMTK-COORDS   566.243811343    81.027779314   739.669500242
ATOM     43  C5'  DG A   2     567.368  80.855 740.664  1.00  0.00           C  
REMARK-SIMTK-COORDS   567.367594807    80.855219383   740.663834088
ATOM     44  O4'  DG A   2     565.796  82.420 739.707  1.00  0.00           O  
REMARK-SIMTK-COORDS   565.795787010    82.419878652   739.707284234
ATOM     45  N2   DG A   2     563.668  87.703 738.549  1.00  0.00           N  
REMARK-SIMTK-COORDS   563.668207083    87.703167256   738.548615090
ATOM     46  O6   DG A   2     567.879  88.707 740.051  1.00  0.00           O  
REMARK-SIMTK-COORDS   567.879325224    88.706712553   740.050935242
ATOM     47  C6   DG A   2     567.131  87.811 739.660  1.00  0.00           C  
REMARK-SIMTK-COORDS   567.130826877    87.810592861   739.659609644
ATOM     48  C5   DG A   2     567.400  86.433 739.497  1.00  0.00           C  
REMARK-SIMTK-COORDS   567.399781860    86.432946019   739.497494268
ATOM     49  N7   DG A   2     568.571  85.709 739.732  1.00  0.00           N  
REMARK-SIMTK-COORDS   568.571132499    85.709291474   739.731895163
ATOM     50  C8   DG A   2     568.251  84.480 739.418  1.00  0.00           C  
REMARK-SIMTK-COORDS   568.250807753    84.480361194   739.417760758
ATOM     51  N9   DG A   2     566.950  84.330 738.987  1.00  0.00           N  
REMARK-SIMTK-COORDS   566.949862958    84.329572962   738.986977113
ATOM     52  C4   DG A   2     566.401  85.592 739.040  1.00  0.00           C  
REMARK-SIMTK-COORDS   566.401456942    85.591816943   739.040352895
ATOM     53  N3   DG A   2     565.127  85.914 738.697  1.00  0.00           N  
REMARK-SIMTK-COORDS   565.126919838    85.914355845   738.697302128
ATOM     54  C2   DG A   2     564.876  87.213 738.842  1.00  0.00           C  
REMARK-SIMTK-COORDS   564.876083077    87.212604944   738.842133744
ATOM     55  N1   DG A   2     565.808  88.123 739.302  1.00  0.00           N  
REMARK-SIMTK-COORDS   565.808002672    88.122601455   739.301643502
ATOM     56  H1'  DG A   2     565.361  83.395 737.975  1.00  0.00           H  
REMARK-SIMTK-COORDS   565.360691714    83.395017802   737.975311451
ATOM     57 1H2'  DG A   2     566.992  82.269 736.673  1.00  0.00           H  
REMARK-SIMTK-COORDS   566.991513192    82.269223465   736.672650169
ATOM     58 2H2'  DG A   2     568.170  82.254 737.977  1.00  0.00           H  
REMARK-SIMTK-COORDS   568.170440759    82.253841569   737.977074635
ATOM     59  H3'  DG A   2     567.346  80.002 738.102  1.00  0.00           H  
REMARK-SIMTK-COORDS   567.346080241    80.002159481   738.101904556
ATOM     60  H4'  DG A   2     565.458  80.320 739.931  1.00  0.00           H  
REMARK-SIMTK-COORDS   565.457601429    80.319527819   739.930834876
ATOM     61 1H5'  DG A   2     567.142  81.429 741.562  1.00  0.00           H  
REMARK-SIMTK-COORDS   567.142387704    81.429217480   741.562451885
ATOM     62 2H5'  DG A   2     567.456  79.802 740.925  1.00  0.00           H  
REMARK-SIMTK-COORDS   567.456391203    79.801833289   740.925427162
ATOM     63  H21  DG A   2     562.930  87.078 738.201  1.00  0.00           H  
REMARK-SIMTK-COORDS   562.929561465    87.077503272   738.201489420
ATOM     64  H22  DG A   2     563.478  88.708 738.669  1.00  0.00           H  
REMARK-SIMTK-COORDS   563.477598571    88.708019982   738.668928817
ATOM     65  H8   DG A   2     568.951  83.648 739.491  1.00  0.00           H  
REMARK-SIMTK-COORDS   568.951309073    83.648274318   739.491104683
ATOM     66  H1   DG A   2     565.509  89.104 739.389  1.00  0.00           H  
REMARK-SIMTK-COORDS   565.509413477    89.104024501   739.388622229
ATOM     67  P    DC A   3     566.059  80.394 735.804  1.00  0.00           P  
REMARK-SIMTK-COORDS   566.058535054    80.394406457   735.803507740
ATOM     68  OP1  DC A   3     567.478  80.607 735.433  1.00  0.00           O  
REMARK-SIMTK-COORDS   567.478338630    80.607144111   735.433219344
ATOM     69  OP2  DC A   3     565.349  79.331 735.066  1.00  0.00           O  
REMARK-SIMTK-COORDS   565.349489694    79.330604519   735.066485276
ATOM     70  O5'  DC A   3     565.266  81.773 735.672  1.00  0.00           O  
REMARK-SIMTK-COORDS   565.266017898    81.772750160   735.672377284
ATOM     71  O3'  DC A   3     561.983  83.049 733.336  1.00  0.00           O  
REMARK-SIMTK-COORDS   561.983332888    83.049067066   733.336440582
ATOM     72  C1'  DC A   3     564.086  84.723 734.655  1.00  0.00           C  
REMARK-SIMTK-COORDS   564.085669343    84.723349152   734.655047015
ATOM     73  C2'  DC A   3     564.300  83.600 733.649  1.00  0.00           C  
REMARK-SIMTK-COORDS   564.300123514    83.599629767   733.649123979
ATOM     74  C3'  DC A   3     563.176  82.640 734.002  1.00  0.00           C  
REMARK-SIMTK-COORDS   563.175907556    82.639660518   734.001893765
ATOM     75  C4'  DC A   3     563.070  82.783 735.519  1.00  0.00           C  
REMARK-SIMTK-COORDS   563.070204341    82.783033825   735.518530809
ATOM     76  C5'  DC A   3     563.986  81.908 736.342  1.00  0.00           C  
REMARK-SIMTK-COORDS   563.986166427    81.908226066   736.341715383
ATOM     77  O4'  DC A   3     563.408  84.184 735.773  1.00  0.00           O  
REMARK-SIMTK-COORDS   563.407584196    84.184002424   735.772735093
ATOM     78  N4   DC A   3     568.685  87.180 736.476  1.00  0.00           N  
REMARK-SIMTK-COORDS   568.685404320    87.179836685   736.475945459
ATOM     79  C4   DC A   3     567.598  86.563 736.040  1.00  0.00           C  
REMARK-SIMTK-COORDS   567.598243187    86.562510817   736.040010323
ATOM     80  N3   DC A   3     566.504  87.295 735.804  1.00  0.00           N  
REMARK-SIMTK-COORDS   566.503695251    87.295118682   735.803943527
ATOM     81  C2   DC A   3     565.361  86.715 735.359  1.00  0.00           C  
REMARK-SIMTK-COORDS   565.361283439    86.715344062   735.358938310
ATOM     82  O2   DC A   3     564.333  87.365 735.133  1.00  0.00           O  
REMARK-SIMTK-COORDS   564.332993263    87.365402520   735.132946462
ATOM     83  N1   DC A   3     565.349  85.339 735.144  1.00  0.00           N  
REMARK-SIMTK-COORDS   565.348894677    85.339106058   735.144169892
ATOM     84  C6   DC A   3     566.455  84.589 735.379  1.00  0.00           C  
REMARK-SIMTK-COORDS   566.455401338    84.588941190   735.378581238
ATOM     85  C5   DC A   3     567.613  85.150 735.821  1.00  0.00           C  
REMARK-SIMTK-COORDS   567.612690175    85.149661584   735.821439215
ATOM     86  H1'  DC A   3     563.462  85.512 734.233  1.00  0.00           H  
REMARK-SIMTK-COORDS   563.462201332    85.512273103   734.232791597
ATOM     87 1H2'  DC A   3     564.217  83.947 732.617  1.00  0.00           H  
REMARK-SIMTK-COORDS   564.216911934    83.946671646   732.617308701
ATOM     88 2H2'  DC A   3     565.276  83.127 733.758  1.00  0.00           H  
REMARK-SIMTK-COORDS   565.275516217    83.127338733   733.758138903
ATOM     89  H3'  DC A   3     563.413  81.613 733.720  1.00  0.00           H  
REMARK-SIMTK-COORDS   563.412939038    81.612762167   733.719706145
ATOM     90  H4'  DC A   3     562.043  82.536 735.789  1.00  0.00           H  
REMARK-SIMTK-COORDS   562.043202053    82.535730445   735.789313632
ATOM     91 1H5'  DC A   3     564.131  82.363 737.321  1.00  0.00           H  
REMARK-SIMTK-COORDS   564.130577624    82.362885082   737.321221169
ATOM     92 2H5'  DC A   3     563.529  80.927 736.465  1.00  0.00           H  
REMARK-SIMTK-COORDS   563.529276739    80.927239726   736.464559242
ATOM     93  H41  DC A   3     569.543  86.641 736.666  1.00  0.00           H  
REMARK-SIMTK-COORDS   569.543343753    86.641043275   736.665899641
ATOM     94  H42  DC A   3     568.673  88.199 736.628  1.00  0.00           H  
REMARK-SIMTK-COORDS   568.673118458    88.198500049   736.628411871
ATOM     95  H6   DC A   3     566.415  83.513 735.207  1.00  0.00           H  
REMARK-SIMTK-COORDS   566.415031351    83.512782858   735.206629181
ATOM     96  H5   DC A   3     568.506  84.551 736.002  1.00  0.00           H  
REMARK-SIMTK-COORDS   568.505808344    84.550970148   736.001923289
ATOM     97  P    DT A   4     562.049  83.167 731.592  1.00  0.00           P  
REMARK-SIMTK-COORDS   562.048601970    83.167041765   731.591822551
ATOM     98  OP1  DT A   4     563.327  82.635 731.063  1.00  0.00           O  
REMARK-SIMTK-COORDS   563.327093155    82.634748909   731.062742590
ATOM     99  OP2  DT A   4     560.835  82.810 730.830  1.00  0.00           O  
REMARK-SIMTK-COORDS   560.835401438    82.810144166   730.829710635
ATOM    100  O5'  DT A   4     562.156  84.752 731.738  1.00  0.00           O  
REMARK-SIMTK-COORDS   562.156160588    84.751685398   731.738231912
ATOM    101  O3'  DT A   4     560.049  87.997 730.038  1.00  0.00           O  
REMARK-SIMTK-COORDS   560.048787631    87.997122510   730.038319218
ATOM    102  C1'  DT A   4     562.782  87.994 731.260  1.00  0.00           C  
REMARK-SIMTK-COORDS   562.781932912    87.993951639   731.260217664
ATOM    103  C2'  DT A   4     562.290  87.135 730.104  1.00  0.00           C  
REMARK-SIMTK-COORDS   562.289934679    87.134762791   730.103562028
ATOM    104  C3'  DT A   4     560.837  86.895 730.482  1.00  0.00           C  
REMARK-SIMTK-COORDS   560.837017900    86.895114138   730.482482015
ATOM    105  C4'  DT A   4     560.894  86.802 732.006  1.00  0.00           C  
REMARK-SIMTK-COORDS   560.894161293    86.802317174   732.005621325
ATOM    106  C5'  DT A   4     561.200  85.440 732.584  1.00  0.00           C  
REMARK-SIMTK-COORDS   561.200247655    85.440434183   732.584388857
ATOM    107  O4'  DT A   4     561.967  87.723 732.384  1.00  0.00           O  
REMARK-SIMTK-COORDS   561.966794883    87.723310001   732.383709140
ATOM    108  O4   DT A   4     568.032  87.127 732.720  1.00  0.00           O  
REMARK-SIMTK-COORDS   568.031783453    87.126670809   732.720085899
ATOM    109  C4   DT A   4     566.850  87.268 732.385  1.00  0.00           C  
REMARK-SIMTK-COORDS   566.850370832    87.268223685   732.384890430
ATOM    110  N3   DT A   4     566.264  88.513 732.374  1.00  0.00           N  
REMARK-SIMTK-COORDS   566.263897202    88.512829632   732.373589261
ATOM    111  C2   DT A   4     564.962  88.809 732.021  1.00  0.00           C  
REMARK-SIMTK-COORDS   564.962121920    88.809076653   732.020942386
ATOM    112  O2   DT A   4     564.531  89.947 732.041  1.00  0.00           O  
REMARK-SIMTK-COORDS   564.530524537    89.947362510   732.041190967
ATOM    113  N1   DT A   4     564.194  87.726 731.649  1.00  0.00           N  
REMARK-SIMTK-COORDS   564.193542611    87.726364964   731.648599473
ATOM    114  C6   DT A   4     564.693  86.448 731.630  1.00  0.00           C  
REMARK-SIMTK-COORDS   564.693366571    86.447774307   731.629653755
ATOM    115  C5   DT A   4     565.972  86.198 731.975  1.00  0.00           C  
REMARK-SIMTK-COORDS   565.972223665    86.197962006   731.975119163
ATOM    116  C7   DT A   4     566.566  84.823 731.978  1.00  0.00           C  
REMARK-SIMTK-COORDS   566.566276415    84.822869169   731.977951057
ATOM    117  H1'  DT A   4     562.688  89.055 731.026  1.00  0.00           H  
REMARK-SIMTK-COORDS   562.687520445    89.055019357   731.025606105
ATOM    118 1H2'  DT A   4     562.370  87.647 729.143  1.00  0.00           H  
REMARK-SIMTK-COORDS   562.369683714    87.647436601   729.143056610
ATOM    119 2H2'  DT A   4     562.839  86.198 730.022  1.00  0.00           H  
REMARK-SIMTK-COORDS   562.838550336    86.197808134   730.021892999
ATOM    120  H3'  DT A   4     560.448  85.974 730.047  1.00  0.00           H  
REMARK-SIMTK-COORDS   560.447677024    85.973842158   730.046913857
ATOM    121  H4'  DT A   4     559.917  87.109 732.379  1.00  0.00           H  
REMARK-SIMTK-COORDS   559.916937125    87.108865617   732.379319033
ATOM    122 1H5'  DT A   4     561.615  85.561 733.585  1.00  0.00           H  
REMARK-SIMTK-COORDS   561.614769407    85.561036577   733.585027044
ATOM    123 2H5'  DT A   4     560.279  84.862 732.646  1.00  0.00           H  
REMARK-SIMTK-COORDS   560.279434984    84.862483337   732.646266505
ATOM    124  H3   DT A   4     566.856  89.305 732.660  1.00  0.00           H  
REMARK-SIMTK-COORDS   566.856412496    89.305275414   732.660385896
ATOM    125  H6   DT A   4     564.047  85.622 731.332  1.00  0.00           H  
REMARK-SIMTK-COORDS   564.047112308    85.622255997   731.332258482
ATOM    126  H71  DT A   4     567.575  84.862 732.394  1.00  0.00           H  
REMARK-SIMTK-COORDS   567.574747468    84.861934129   732.393554310
ATOM    127  H72  DT A   4     565.950  84.161 732.587  1.00  0.00           H  
REMARK-SIMTK-COORDS   565.950018202    84.161255804   732.587114886
ATOM    128  H73  DT A   4     566.609  84.442 730.958  1.00  0.00           H  
REMARK-SIMTK-COORDS   566.608643265    84.442085160   730.957606709
ATOM    129  P    DG A   5     560.085  88.424 728.329  1.00  0.00           P  
REMARK-SIMTK-COORDS   560.085480692    88.423593639   728.329366907
ATOM    130  OP1  DG A   5     560.827  87.387 727.573  1.00  0.00           O  
REMARK-SIMTK-COORDS   560.827260224    87.386705367   727.573072760
ATOM    131  OP2  DG A   5     558.848  88.922 727.698  1.00  0.00           O  
REMARK-SIMTK-COORDS   558.847622925    88.922475138   727.698469612
ATOM    132  O5'  DG A   5     561.062  89.642 728.655  1.00  0.00           O  
REMARK-SIMTK-COORDS   561.062093495    89.641727220   728.654577628
ATOM    133  O3'  DG A   5     561.047  93.751 727.667  1.00  0.00           O  
REMARK-SIMTK-COORDS   561.046873403    93.750932458   727.666606646
ATOM    134  C1'  DG A   5     563.365  92.052 728.502  1.00  0.00           C  
REMARK-SIMTK-COORDS   563.365147501    92.051781795   728.501524745
ATOM    135  C2'  DG A   5     562.428  91.817 727.324  1.00  0.00           C  
REMARK-SIMTK-COORDS   562.428312261    91.816539188   727.323692139
ATOM    136  C3'  DG A   5     561.106  92.340 727.861  1.00  0.00           C  
REMARK-SIMTK-COORDS   561.106329019    92.339582138   727.861409891
ATOM    137  C4'  DG A   5     561.167  91.963 729.340  1.00  0.00           C  
REMARK-SIMTK-COORDS   561.167023580    91.963229345   729.339807924
ATOM    138  C5'  DG A   5     560.688  90.577 729.700  1.00  0.00           C  
REMARK-SIMTK-COORDS   560.688371883    90.576622867   729.699781573
ATOM    139  O4'  DG A   5     562.585  92.072 729.682  1.00  0.00           O  
REMARK-SIMTK-COORDS   562.585328976    92.071596426   729.681510104
ATOM    140  N2   DG A   5     568.228  93.423 730.016  1.00  0.00           N  
REMARK-SIMTK-COORDS   568.228337420    93.423182677   730.016053528
ATOM    141  O6   DG A   5     568.392  88.871 729.515  1.00  0.00           O  
REMARK-SIMTK-COORDS   568.391690017    88.871303949   729.514754237
ATOM    142  C6   DG A   5     567.680  89.873 729.439  1.00  0.00           C  
REMARK-SIMTK-COORDS   567.679738508    89.873235458   729.439426286
ATOM    143  C5   DG A   5     566.320  89.974 729.070  1.00  0.00           C  
REMARK-SIMTK-COORDS   566.319685618    89.973560964   729.069669705
ATOM    144  N7   DG A   5     565.413  88.981 728.692  1.00  0.00           N  
REMARK-SIMTK-COORDS   565.412501256    88.981140873   728.691779649
ATOM    145  C8   DG A   5     564.303  89.637 728.466  1.00  0.00           C  
REMARK-SIMTK-COORDS   564.303451592    89.637209086   728.465635129
ATOM    146  N9   DG A   5     564.404  90.998 728.662  1.00  0.00           N  
REMARK-SIMTK-COORDS   564.403610740    90.998143472   728.662090573
ATOM    147  C4   DG A   5     565.706  91.213 729.053  1.00  0.00           C  
REMARK-SIMTK-COORDS   565.706476031    91.213253864   729.053405731
ATOM    148  N3   DG A   5     566.252  92.421 729.351  1.00  0.00           N  
REMARK-SIMTK-COORDS   566.252426084    92.421260206   729.351431263
ATOM    149  C2   DG A   5     567.535  92.328 729.692  1.00  0.00           C  
REMARK-SIMTK-COORDS   567.534954764    92.327854021   729.691639242
ATOM    150  N1   DG A   5     568.224  91.132 729.745  1.00  0.00           N  
REMARK-SIMTK-COORDS   568.224414757    91.132245522   729.745325684
ATOM    151  H1'  DG A   5     563.867  93.016 728.415  1.00  0.00           H  
REMARK-SIMTK-COORDS   563.866820093    93.016282991   728.414512941
ATOM    152 1H2'  DG A   5     562.739  92.363 726.433  1.00  0.00           H  
REMARK-SIMTK-COORDS   562.739233362    92.363440073   726.433033118
ATOM    153 2H2'  DG A   5     562.359  90.763 727.055  1.00  0.00           H  
REMARK-SIMTK-COORDS   562.358839406    90.763476153   727.055163244
ATOM    154  H3'  DG A   5     560.252  91.871 727.370  1.00  0.00           H  
REMARK-SIMTK-COORDS   560.251905661    91.871013447   727.370466810
ATOM    155  H4'  DG A   5     560.543  92.679 729.875  1.00  0.00           H  
REMARK-SIMTK-COORDS   560.543471831    92.679130593   729.875261581
ATOM    156 1H5'  DG A   5     561.143  90.274 730.643  1.00  0.00           H  
REMARK-SIMTK-COORDS   561.142674824    90.274252293   730.643119727
ATOM    157 2H5'  DG A   5     559.605  90.589 729.812  1.00  0.00           H  
REMARK-SIMTK-COORDS   559.605277164    90.589100905   729.812423161
ATOM    158  H21  DG A   5     567.773  94.345 729.996  1.00  0.00           H  
REMARK-SIMTK-COORDS   567.772751369    94.344910989   729.995872643
ATOM    159  H22  DG A   5     569.219  93.344 730.285  1.00  0.00           H  
REMARK-SIMTK-COORDS   569.219262940    93.344210043   730.285062706
ATOM    160  H8   DG A   5     563.381  89.150 728.150  1.00  0.00           H  
REMARK-SIMTK-COORDS   563.380628580    89.150009587   728.150223755
ATOM    161  H1   DG A   5     569.213  91.167 730.032  1.00  0.00           H  
REMARK-SIMTK-COORDS   569.212604667    91.167297329   730.031968444
ATOM    162  P    DG A   6     561.214  94.228 726.007  1.00  0.00           P  
REMARK-SIMTK-COORDS   561.213683610    94.227917229   726.006612118
ATOM    163  OP1  DG A   6     561.239  93.104 725.040  1.00  0.00           O  
REMARK-SIMTK-COORDS   561.238651646    93.104256241   725.040114533
ATOM    164  OP2  DG A   6     560.420  95.407 725.607  1.00  0.00           O  
REMARK-SIMTK-COORDS   560.420243852    95.406889243   725.607006887
ATOM    165  O5'  DG A   6     562.709  94.666 726.348  1.00  0.00           O  
REMARK-SIMTK-COORDS   562.708722566    94.665793001   726.347943819
ATOM    166  O3'  DG A   6     564.888  98.256 725.877  1.00  0.00           O  
REMARK-SIMTK-COORDS   564.887911789    98.256231932   725.877020676
ATOM    167  C1'  DG A   6     565.943  95.473 726.191  1.00  0.00           C  
REMARK-SIMTK-COORDS   565.942894029    95.472923896   726.191353062
ATOM    168  C2'  DG A   6     564.979  95.977 725.125  1.00  0.00           C  
REMARK-SIMTK-COORDS   564.978771639    95.977101400   725.125256415
ATOM    169  C3'  DG A   6     564.179  97.019 725.890  1.00  0.00           C  
REMARK-SIMTK-COORDS   564.178627664    97.019238319   725.889503928
ATOM    170  C4'  DG A   6     564.089  96.420 727.291  1.00  0.00           C  
REMARK-SIMTK-COORDS   564.088903036    96.419688981   727.290744836
ATOM    171  C5'  DG A   6     562.949  95.460 727.539  1.00  0.00           C  
REMARK-SIMTK-COORDS   562.949266761    95.459915978   727.538597499
ATOM    172  O4'  DG A   6     565.351  95.699 727.456  1.00  0.00           O  
REMARK-SIMTK-COORDS   565.351282653    95.699177436   727.456137753
ATOM    173  N2   DG A   6     570.830  93.773 727.217  1.00  0.00           N  
REMARK-SIMTK-COORDS   570.830047034    93.773461626   727.217373283
ATOM    174  O6   DG A   6     568.470  89.994 726.150  1.00  0.00           O  
REMARK-SIMTK-COORDS   568.469698163    89.993714850   726.149734526
ATOM    175  C6   DG A   6     568.415  91.216 726.290  1.00  0.00           C  
REMARK-SIMTK-COORDS   568.414666877    91.215920448   726.289738214
ATOM    176  C5   DG A   6     567.313  92.084 726.115  1.00  0.00           C  
REMARK-SIMTK-COORDS   567.313387017    92.083685852   726.114538682
ATOM    177  N7   DG A   6     565.997  91.806 725.740  1.00  0.00           N  
REMARK-SIMTK-COORDS   565.997003251    91.805520287   725.739785832
ATOM    178  C8   DG A   6     565.415  92.977 725.741  1.00  0.00           C  
REMARK-SIMTK-COORDS   565.414543968    92.976971524   725.740873347
ATOM    179  N9   DG A   6     566.247  94.020 726.087  1.00  0.00           N  
REMARK-SIMTK-COORDS   566.247137861    94.020064948   726.086579175
ATOM    180  C4   DG A   6     567.473  93.441 726.329  1.00  0.00           C  
REMARK-SIMTK-COORDS   567.472973685    93.440806603   726.328745033
ATOM    181  N3   DG A   6     568.600  94.103 726.698  1.00  0.00           N  
REMARK-SIMTK-COORDS   568.600403125    94.103174932   726.697975390
ATOM    182  C2   DG A   6     569.639  93.287 726.855  1.00  0.00           C  
REMARK-SIMTK-COORDS   569.639194789    93.287330546   726.854997093
ATOM    183  N1   DG A   6     569.569  91.920 726.673  1.00  0.00           N  
REMARK-SIMTK-COORDS   569.569108249    91.919956756   726.673080095
ATOM    184  H1'  DG A   6     566.884  96.023 726.158  1.00  0.00           H  
REMARK-SIMTK-COORDS   566.884095939    96.022946143   726.157834532
ATOM    185 1H2'  DG A   6     565.498  96.420 724.275  1.00  0.00           H  
REMARK-SIMTK-COORDS   565.498164075    96.420009058   724.274897489
ATOM    186 2H2'  DG A   6     564.336  95.186 724.742  1.00  0.00           H  
REMARK-SIMTK-COORDS   564.336204951    95.185810935   724.742054834
ATOM    187  H3'  DG A   6     563.186  97.168 725.460  1.00  0.00           H  
REMARK-SIMTK-COORDS   563.186454473    97.167580192   725.460309280
ATOM    188  H4'  DG A   6     563.979  97.252 727.986  1.00  0.00           H  
REMARK-SIMTK-COORDS   563.978877054    97.252244940   727.985573490
ATOM    189 1H5'  DG A   6     563.206  94.805 728.371  1.00  0.00           H  
REMARK-SIMTK-COORDS   563.206452139    94.805465796   728.371217845
ATOM    190 2H5'  DG A   6     562.053  96.025 727.792  1.00  0.00           H  
REMARK-SIMTK-COORDS   562.053231921    96.024805180   727.791500161
ATOM    191  H21  DG A   6     570.949  94.784 727.369  1.00  0.00           H  
REMARK-SIMTK-COORDS   570.948639122    94.783711584   727.368634443
ATOM    192  H22  DG A   6     571.629  93.136 727.344  1.00  0.00           H  
REMARK-SIMTK-COORDS   571.629219494    93.136402069   727.343921698
ATOM    193  H8   DG A   6     564.363  93.116 725.491  1.00  0.00           H  
REMARK-SIMTK-COORDS   564.362524262    93.115826702   725.491025841
ATOM    194  H1   DG A   6     570.429  91.376 726.831  1.00  0.00           H  
REMARK-SIMTK-COORDS   570.428764152    91.375985852   726.831192029
ATOM    195  P    DA A   7     565.083  98.712 724.221  1.00  0.00           P  
REMARK-SIMTK-COORDS   565.083274071    98.711715516   724.221375465
ATOM    196  OP1  DA A   7     564.468  97.915 723.131  1.00  0.00           O  
REMARK-SIMTK-COORDS   564.468090535    97.915357340   723.131364514
ATOM    197  OP2  DA A   7     565.017 100.178 724.068  1.00  0.00           O  
REMARK-SIMTK-COORDS   565.017449000   100.178173700   724.068338043
ATOM    198  O5'  DA A   7     566.596  98.251 724.424  1.00  0.00           O  
REMARK-SIMTK-COORDS   566.596446745    98.250599492   724.423789577
ATOM    199  O3'  DA A   7     570.323 100.222 724.116  1.00  0.00           O  
REMARK-SIMTK-COORDS   570.322693224   100.221685970   724.116331821
ATOM    200  C1'  DA A   7     569.758  97.286 723.962  1.00  0.00           C  
REMARK-SIMTK-COORDS   569.758167917    97.285912720   723.961723930
ATOM    201  C2'  DA A   7     569.161  98.385 723.092  1.00  0.00           C  
REMARK-SIMTK-COORDS   569.161317318    98.384656722   723.092014220
ATOM    202  C3'  DA A   7     569.068  99.546 724.070  1.00  0.00           C  
REMARK-SIMTK-COORDS   569.067975066    99.546260993   724.070045274
ATOM    203  C4'  DA A   7     568.735  98.853 725.390  1.00  0.00           C  
REMARK-SIMTK-COORDS   568.734926728    98.853000305   725.389573001
ATOM    204  C5'  DA A   7     567.272  98.594 725.661  1.00  0.00           C  
REMARK-SIMTK-COORDS   567.271864551    98.593604486   725.660755365
ATOM    205  O4'  DA A   7     569.431  97.568 725.308  1.00  0.00           O  
REMARK-SIMTK-COORDS   569.430814399    97.568304996   725.307894899
ATOM    206  N6   DA A   7     568.880  91.396 722.921  1.00  0.00           N  
REMARK-SIMTK-COORDS   568.879641553    91.395907355   722.920681073
ATOM    207  C6   DA A   7     569.622  92.468 723.248  1.00  0.00           C  
REMARK-SIMTK-COORDS   569.621770600    92.467817253   723.248367888
ATOM    208  C5   DA A   7     569.100  93.778 723.304  1.00  0.00           C  
REMARK-SIMTK-COORDS   569.099876712    93.777509673   723.304059311
ATOM    209  N7   DA A   7     567.834  94.287 723.081  1.00  0.00           N  
REMARK-SIMTK-COORDS   567.833932123    94.287163882   723.080613824
ATOM    210  C8   DA A   7     567.972  95.563 723.287  1.00  0.00           C  
REMARK-SIMTK-COORDS   567.972201226    95.563148215   723.287446213
ATOM    211  N9   DA A   7     569.242  95.926 723.646  1.00  0.00           N  
REMARK-SIMTK-COORDS   569.241723615    95.925736259   723.646193777
ATOM    212  C4   DA A   7     569.974  94.765 723.658  1.00  0.00           C  
REMARK-SIMTK-COORDS   569.973726709    94.764663457   723.658335459
ATOM    213  N3   DA A   7     571.281  94.636 723.953  1.00  0.00           N  
REMARK-SIMTK-COORDS   571.280616563    94.635867282   723.953339619
ATOM    214  C2   DA A   7     571.645  93.375 723.859  1.00  0.00           C  
REMARK-SIMTK-COORDS   571.645231119    93.374908659   723.859304635
ATOM    215  N1   DA A   7     570.921  92.307 723.538  1.00  0.00           N  
REMARK-SIMTK-COORDS   570.921481516    92.306896247   723.538326444
ATOM    216  H1'  DA A   7     570.844  97.267 723.877  1.00  0.00           H  
REMARK-SIMTK-COORDS   570.844120684    97.266765377   723.877119164
ATOM    217 1H2'  DA A   7     569.800  98.633 722.243  1.00  0.00           H  
REMARK-SIMTK-COORDS   569.799824001    98.632621691   722.242833091
ATOM    218 2H2'  DA A   7     568.183  98.116 722.700  1.00  0.00           H  
REMARK-SIMTK-COORDS   568.182500533    98.116044954   722.699984350
ATOM    219  H3'  DA A   7     568.287 100.254 723.789  1.00  0.00           H  
REMARK-SIMTK-COORDS   568.286513614   100.253956372   723.788705181
ATOM    220  H4'  DA A   7     569.111  99.493 726.188  1.00  0.00           H  
REMARK-SIMTK-COORDS   569.111474846    99.493041866   726.187605779
ATOM    221 1H5'  DA A   7     567.179  97.772 726.370  1.00  0.00           H  
REMARK-SIMTK-COORDS   567.179405491    97.771537334   726.369595207
ATOM    222 2H5'  DA A   7     566.822  99.489 726.089  1.00  0.00           H  
REMARK-SIMTK-COORDS   566.822302203    99.488587683   726.089087914
ATOM    223  H61  DA A   7     569.310  90.462 722.894  1.00  0.00           H  
REMARK-SIMTK-COORDS   569.310001027    90.461927200   722.894208558
ATOM    224  H62  DA A   7     567.881  91.512 722.695  1.00  0.00           H  
REMARK-SIMTK-COORDS   567.881489773    91.512073833   722.694512169
ATOM    225  H8   DA A   7     567.154  96.276 723.186  1.00  0.00           H  
REMARK-SIMTK-COORDS   567.154228124    96.276083921   723.185821001
ATOM    226  H2   DA A   7     572.695  93.176 724.078  1.00  0.00           H  
REMARK-SIMTK-COORDS   572.694825884    93.176466923   724.077897190
ATOM    227  P    DA A   8     570.819 100.830 722.566  1.00  0.00           P  
REMARK-SIMTK-COORDS   570.819217393   100.830421391   722.565732266
ATOM    228  OP1  DA A   8     569.823 100.683 721.476  1.00  0.00           O  
REMARK-SIMTK-COORDS   569.823306945   100.683092576   721.476137111
ATOM    229  OP2  DA A   8     571.555 102.109 722.602  1.00  0.00           O  
REMARK-SIMTK-COORDS   571.554944164   102.109347893   722.601872567
ATOM    230  O5'  DA A   8     571.845  99.611 722.513  1.00  0.00           O  
REMARK-SIMTK-COORDS   571.845353214    99.610787291   722.512544493
ATOM    231  O3'  DA A   8     576.027  99.326 721.966  1.00  0.00           O  
REMARK-SIMTK-COORDS   576.026828529    99.325874159   721.965997424
ATOM    232  C1'  DA A   8     573.950  97.214 721.530  1.00  0.00           C  
REMARK-SIMTK-COORDS   573.950410807    97.213987538   721.530358424
ATOM    233  C2'  DA A   8     574.010  98.593 720.885  1.00  0.00           C  
REMARK-SIMTK-COORDS   574.010056932    98.592543279   720.885462767
ATOM    234  C3'  DA A   8     574.606  99.438 722.001  1.00  0.00           C  
REMARK-SIMTK-COORDS   574.605959834    99.437915457   722.001181196
ATOM    235  C4'  DA A   8     574.007  98.811 723.259  1.00  0.00           C  
REMARK-SIMTK-COORDS   574.007017269    98.811265126   723.258663667
ATOM    236  C5'  DA A   8     572.652  99.324 723.684  1.00  0.00           C  
REMARK-SIMTK-COORDS   572.651560220    99.324423423   723.683848040
ATOM    237  O4'  DA A   8     573.888  97.390 722.932  1.00  0.00           O  
REMARK-SIMTK-COORDS   573.888000173    97.389850504   722.931878716
ATOM    238  N6   DA A   8     569.966  92.968 719.904  1.00  0.00           N  
REMARK-SIMTK-COORDS   569.965768235    92.968302211   719.904159886
ATOM    239  C6   DA A   8     571.185  93.409 720.261  1.00  0.00           C  
REMARK-SIMTK-COORDS   571.184878807    93.408592083   720.260585535
ATOM    240  C5   DA A   8     571.462  94.763 720.542  1.00  0.00           C  
REMARK-SIMTK-COORDS   571.462182084    94.763041154   720.542258404
ATOM    241  N7   DA A   8     570.669  95.896 720.549  1.00  0.00           N  
REMARK-SIMTK-COORDS   570.668725065    95.895594527   720.548568444
ATOM    242  C8   DA A   8     571.488  96.846 720.889  1.00  0.00           C  
REMARK-SIMTK-COORDS   571.487507718    96.846166355   720.889218069
ATOM    243  N9   DA A   8     572.764  96.413 721.122  1.00  0.00           N  
REMARK-SIMTK-COORDS   572.764193284    96.412648503   721.121582518
ATOM    244  C4   DA A   8     572.747  95.059 720.897  1.00  0.00           C  
REMARK-SIMTK-COORDS   572.746741786    95.058569463   720.897458897
ATOM    245  N3   DA A   8     573.785  94.208 721.003  1.00  0.00           N  
REMARK-SIMTK-COORDS   573.784743476    94.208223393   721.002535311
ATOM    246  C2   DA A   8     573.400  92.984 720.709  1.00  0.00           C  
REMARK-SIMTK-COORDS   573.400471377    92.984195362   720.709459665
ATOM    247  N1   DA A   8     572.199  92.536 720.358  1.00  0.00           N  
REMARK-SIMTK-COORDS   572.199174418    92.536245575   720.357724532
ATOM    248  H1'  DA A   8     574.846  96.637 721.304  1.00  0.00           H  
REMARK-SIMTK-COORDS   574.846429175    96.637212290   721.303864721
ATOM    249 1H2'  DA A   8     574.643  98.606 719.997  1.00  0.00           H  
REMARK-SIMTK-COORDS   574.643210519    98.606488610   719.997088936
ATOM    250 2H2'  DA A   8     573.027  98.956 720.594  1.00  0.00           H  
REMARK-SIMTK-COORDS   573.026667388    98.955782251   720.594044762
ATOM    251  H3'  DA A   8     574.324 100.488 721.912  1.00  0.00           H  
REMARK-SIMTK-COORDS   574.323725313   100.488156953   721.911719045
ATOM    252  H4'  DA A   8     574.705  99.006 724.073  1.00  0.00           H  
REMARK-SIMTK-COORDS   574.705266672    99.005593292   724.072900940
ATOM    253 1H5'  DA A   8     572.158  98.569 724.293  1.00  0.00           H  
REMARK-SIMTK-COORDS   572.157723611    98.568614408   724.293499691
ATOM    254 2H5'  DA A   8     572.780 100.232 724.272  1.00  0.00           H  
REMARK-SIMTK-COORDS   572.780097973   100.231947187   724.272446939
ATOM    255  H61  DA A   8     569.817  91.969 719.709  1.00  0.00           H  
REMARK-SIMTK-COORDS   569.817349148    91.969290337   719.708772963
ATOM    256  H62  DA A   8     569.183  93.633 719.825  1.00  0.00           H  
REMARK-SIMTK-COORDS   569.182624483    93.632688704   719.825226689
ATOM    257  H8   DA A   8     571.185  97.889 720.982  1.00  0.00           H  
REMARK-SIMTK-COORDS   571.185314450    97.889123191   720.981982651
ATOM    258  H2   DA A   8     574.182  92.226 720.764  1.00  0.00           H  
REMARK-SIMTK-COORDS   574.181654255    92.225538151   720.764264313
ATOM    259  P    DT A   9     576.761  99.830 720.433  1.00  0.00           P  
REMARK-SIMTK-COORDS   576.761097444    99.829845511   720.432716595
ATOM    260  OP1  DT A   9     575.802 100.425 719.472  1.00  0.00           O  
REMARK-SIMTK-COORDS   575.802191008   100.425167645   719.471524105
ATOM    261  OP2  DT A   9     578.079 100.489 720.523  1.00  0.00           O  
REMARK-SIMTK-COORDS   578.079006397   100.489400420   720.522990146
ATOM    262  O5'  DT A   9     576.946  98.280 720.103  1.00  0.00           O  
REMARK-SIMTK-COORDS   576.946356754    98.280260289   720.103225126
ATOM    263  O3'  DT A   9     580.257  95.901 718.991  1.00  0.00           O  
REMARK-SIMTK-COORDS   580.257498472    95.900691817   718.990759211
ATOM    264  C1'  DT A   9     577.346  95.337 718.582  1.00  0.00           C  
REMARK-SIMTK-COORDS   577.345603926    95.337487185   718.582348027
ATOM    265  C2'  DT A   9     578.124  96.555 718.102  1.00  0.00           C  
REMARK-SIMTK-COORDS   578.123776595    96.554745643   718.101880397
ATOM    266  C3'  DT A   9     579.134  96.747 719.222  1.00  0.00           C  
REMARK-SIMTK-COORDS   579.133869525    96.747461962   719.221948115
ATOM    267  C4'  DT A   9     578.346  96.336 720.464  1.00  0.00           C  
REMARK-SIMTK-COORDS   578.346329169    96.336243310   720.463926138
ATOM    268  C5'  DT A   9     577.514  97.414 721.119  1.00  0.00           C  
REMARK-SIMTK-COORDS   577.514313575    97.414267910   721.118906300
ATOM    269  O4'  DT A   9     577.453  95.278 719.991  1.00  0.00           O  
REMARK-SIMTK-COORDS   577.452883047    95.277938624   719.991204002
ATOM    270  O4   DT A   9     571.983  95.357 717.285  1.00  0.00           O  
REMARK-SIMTK-COORDS   571.982730332    95.356797311   717.284836589
ATOM    271  C4   DT A   9     573.181  95.405 717.585  1.00  0.00           C  
REMARK-SIMTK-COORDS   573.181009721    95.405216601   717.584688345
ATOM    272  N3   DT A   9     573.959  94.271 717.569  1.00  0.00           N  
REMARK-SIMTK-COORDS   573.959261075    94.270671743   717.568694777
ATOM    273  C2   DT A   9     575.302  94.186 717.878  1.00  0.00           C  
REMARK-SIMTK-COORDS   575.302390962    94.186227522   717.877907132
ATOM    274  O2   DT A   9     575.910  93.132 717.834  1.00  0.00           O  
REMARK-SIMTK-COORDS   575.910226315    93.132181619   717.834267498
ATOM    275  N1   DT A   9     575.898  95.376 718.239  1.00  0.00           N  
REMARK-SIMTK-COORDS   575.898051510    95.376479902   718.238608924
ATOM    276  C6   DT A   9     575.201  96.558 718.283  1.00  0.00           C  
REMARK-SIMTK-COORDS   575.200664759    96.558283411   718.282984458
ATOM    277  C5   DT A   9     573.891  96.603 717.968  1.00  0.00           C  
REMARK-SIMTK-COORDS   573.890645397    96.602661258   717.968170421
ATOM    278  C7   DT A   9     573.081  97.863 718.006  1.00  0.00           C  
REMARK-SIMTK-COORDS   573.081406324    97.862624243   718.005752289
ATOM    279  H1'  DT A   9     577.769  94.418 718.175  1.00  0.00           H  
REMARK-SIMTK-COORDS   577.768737402    94.418340144   718.174981141
ATOM    280 1H2'  DT A   9     578.621  96.378 717.146  1.00  0.00           H  
REMARK-SIMTK-COORDS   578.620716810    96.378350037   717.146003830
ATOM    281 2H2'  DT A   9     577.489  97.432 717.985  1.00  0.00           H  
REMARK-SIMTK-COORDS   577.488933139    97.431547426   717.984724868
ATOM    282  H3'  DT A   9     579.471  97.782 719.295  1.00  0.00           H  
REMARK-SIMTK-COORDS   579.470651253    97.782496642   719.294950026
ATOM    283  H4'  DT A   9     579.072  95.986 721.198  1.00  0.00           H  
REMARK-SIMTK-COORDS   579.071845383    95.985849280   721.198391418
ATOM    284 1H5'  DT A   9     576.715  96.949 721.695  1.00  0.00           H  
REMARK-SIMTK-COORDS   576.714556827    96.949486448   721.695115756
ATOM    285 2H5'  DT A   9     578.145  97.996 721.789  1.00  0.00           H  
REMARK-SIMTK-COORDS   578.145481750    97.996426404   721.788585494
ATOM    286  H3   DT A   9     573.491  93.393 717.301  1.00  0.00           H  
REMARK-SIMTK-COORDS   573.490942558    93.393021287   717.300917921
ATOM    287  H6   DT A   9     575.713  97.474 718.578  1.00  0.00           H  
REMARK-SIMTK-COORDS   575.712664651    97.473909360   718.578033999
ATOM    288  H71  DT A   9     572.032  97.628 717.816  1.00  0.00           H  
REMARK-SIMTK-COORDS   572.032398379    97.628308584   717.816161930
ATOM    289  H72  DT A   9     573.176  98.327 718.988  1.00  0.00           H  
REMARK-SIMTK-COORDS   573.175974889    98.326958251   718.987606512
ATOM    290  H73  DT A   9     573.443  98.551 717.242  1.00  0.00           H  
REMARK-SIMTK-COORDS   573.443309234    98.551098064   717.242257638
ATOM    291  P    DC A  10     581.009  96.236 717.379  1.00  0.00           P  
REMARK-SIMTK-COORDS   581.009341457    96.236390591   717.379219909
ATOM    292  OP1  DC A  10     580.484  97.387 716.606  1.00  0.00           O  
REMARK-SIMTK-COORDS   580.483508004    97.386734860   716.605643640
ATOM    293  OP2  DC A  10     582.476  96.074 717.382  1.00  0.00           O  
REMARK-SIMTK-COORDS   582.476041938    96.073893114   717.381723579
ATOM    294  O5'  DC A  10     580.311  94.895 716.872  1.00  0.00           O  
REMARK-SIMTK-COORDS   580.310877850    94.894835294   716.871787179
ATOM    295  O3'  DC A  10     581.753  91.322 715.135  1.00  0.00           O  
REMARK-SIMTK-COORDS   581.753070494    91.322184607   715.134590170
ATOM    296  C1'  DC A  10     578.986  92.458 715.017  1.00  0.00           C  
REMARK-SIMTK-COORDS   578.985821587    92.458073139   715.016892546
ATOM    297  C2'  DC A  10     580.278  93.134 714.578  1.00  0.00           C  
REMARK-SIMTK-COORDS   580.278322227    93.134185795   714.577653689
ATOM    298  C3'  DC A  10     581.279  92.589 715.584  1.00  0.00           C  
REMARK-SIMTK-COORDS   581.278729340    92.589430172   715.583772925
ATOM    299  C4'  DC A  10     580.449  92.477 716.861  1.00  0.00           C  
REMARK-SIMTK-COORDS   580.449070050    92.476835684   716.860841813
ATOM    300  C5'  DC A  10     580.363  93.718 717.718  1.00  0.00           C  
REMARK-SIMTK-COORDS   580.363131234    93.717725898   717.717996405
ATOM    301  O4'  DC A  10     579.106  92.139 716.389  1.00  0.00           O  
REMARK-SIMTK-COORDS   579.105524046    92.139386296   716.389492639
ATOM    302  N4   DC A  10     574.400  95.466 714.360  1.00  0.00           N  
REMARK-SIMTK-COORDS   574.399789893    95.465510975   714.360238169
ATOM    303  C4   DC A  10     575.515  94.771 714.527  1.00  0.00           C  
REMARK-SIMTK-COORDS   575.514979497    94.771422645   714.526501631
ATOM    304  N3   DC A  10     575.486  93.456 714.284  1.00  0.00           N  
REMARK-SIMTK-COORDS   575.486029147    93.455776638   714.284190963
ATOM    305  C2   DC A  10     576.598  92.695 714.440  1.00  0.00           C  
REMARK-SIMTK-COORDS   576.597890277    92.695102961   714.440438800
ATOM    306  O2   DC A  10     576.602  91.477 714.226  1.00  0.00           O  
REMARK-SIMTK-COORDS   576.602429400    91.476547398   714.225658128
ATOM    307  N1   DC A  10     577.777  93.311 714.853  1.00  0.00           N  
REMARK-SIMTK-COORDS   577.777496003    93.310755630   714.852521462
ATOM    308  C6   DC A  10     577.816  94.645 715.098  1.00  0.00           C  
REMARK-SIMTK-COORDS   577.816290865    94.645040340   715.097944105
ATOM    309  C5   DC A  10     576.715  95.428 714.944  1.00  0.00           C  
REMARK-SIMTK-COORDS   576.714558928    95.427615764   714.944287196
ATOM    310  H1'  DC A  10     578.825  91.529 714.469  1.00  0.00           H  
REMARK-SIMTK-COORDS   578.825168514    91.528699001   714.469291138
ATOM    311 1H2'  DC A  10     580.558  92.869 713.556  1.00  0.00           H  
REMARK-SIMTK-COORDS   580.557644134    92.868557797   713.556171413
ATOM    312 2H2'  DC A  10     580.215  94.220 714.628  1.00  0.00           H  
REMARK-SIMTK-COORDS   580.214815882    94.220362268   714.627869347
ATOM    313  H3'  DC A  10     582.125  93.264 715.723  1.00  0.00           H  
REMARK-SIMTK-COORDS   582.125200521    93.263529869   715.723093201
ATOM    314  H4'  DC A  10     580.900  91.688 717.463  1.00  0.00           H  
REMARK-SIMTK-COORDS   580.900409429    91.687826992   717.463315091
ATOM    315 1H5'  DC A  10     579.465  93.667 718.332  1.00  0.00           H  
REMARK-SIMTK-COORDS   579.464690227    93.667096783   718.332196250
ATOM    316 2H5'  DC A  10     581.238  93.768 718.364  1.00  0.00           H  
REMARK-SIMTK-COORDS   581.238208985    93.767594416   718.364467644
ATOM    317  H41  DC A  10     574.393  96.481 714.539  1.00  0.00           H  
REMARK-SIMTK-COORDS   574.392529866    96.480594660   714.539105167
ATOM    318  H42  DC A  10     573.538  94.991 714.055  1.00  0.00           H  
REMARK-SIMTK-COORDS   573.538177477    94.990577974   714.055058403
ATOM    319  H6   DC A  10     578.753  95.099 715.425  1.00  0.00           H  
REMARK-SIMTK-COORDS   578.752503001    95.099105269   715.424510908
ATOM    320  H5   DC A  10     576.745  96.501 715.132  1.00  0.00           H  
REMARK-SIMTK-COORDS   576.744959932    96.501182419   715.131894275
ATOM    321  P    DT A  11     582.487  91.175 713.558  1.00  0.00           P  
REMARK-SIMTK-COORDS   582.486913420    91.175119564   713.558034796
ATOM    322  OP1  DT A  11     582.688  92.527 712.985  1.00  0.00           O  
REMARK-SIMTK-COORDS   582.688194234    92.527285583   712.984507034
ATOM    323  OP2  DT A  11     583.598  90.222 713.370  1.00  0.00           O  
REMARK-SIMTK-COORDS   583.598406837    90.221545520   713.370085533
ATOM    324  O5'  DT A  11     581.132  90.555 712.988  1.00  0.00           O  
REMARK-SIMTK-COORDS   581.132290211    90.555499382   712.987800817
ATOM    325  O3'  DT A  11     580.221  87.118 710.704  1.00  0.00           O  
REMARK-SIMTK-COORDS   580.220505844    87.117715393   710.704409367
ATOM    326  C1'  DT A  11     578.595  89.609 711.039  1.00  0.00           C  
REMARK-SIMTK-COORDS   578.594555751    89.609155537   711.039284423
ATOM    327  C2'  DT A  11     580.026  89.506 710.530  1.00  0.00           C  
REMARK-SIMTK-COORDS   580.025560512    89.505632969   710.529746934
ATOM    328  C3'  DT A  11     580.569  88.343 711.345  1.00  0.00           C  
REMARK-SIMTK-COORDS   580.568919540    88.342914694   711.345115672
ATOM    329  C4'  DT A  11     579.865  88.513 712.689  1.00  0.00           C  
REMARK-SIMTK-COORDS   579.864818727    88.512524015   712.689476011
ATOM    330  C5'  DT A  11     580.530  89.435 713.685  1.00  0.00           C  
REMARK-SIMTK-COORDS   580.530474524    89.434559057   713.684533669
ATOM    331  O4'  DT A  11     578.554  89.065 712.344  1.00  0.00           O  
REMARK-SIMTK-COORDS   578.554333979    89.064690394   712.343841787
ATOM    332  O4   DT A  11     576.586  94.743 711.277  1.00  0.00           O  
REMARK-SIMTK-COORDS   576.586283774    94.742843346   711.276803153
ATOM    333  C4   DT A  11     577.084  93.612 711.240  1.00  0.00           C  
REMARK-SIMTK-COORDS   577.083544885    93.611684629   711.240192445
ATOM    334  N3   DT A  11     576.333  92.522 710.861  1.00  0.00           N  
REMARK-SIMTK-COORDS   576.333225808    92.522487667   710.860990307
ATOM    335  C2   DT A  11     576.763  91.213 710.776  1.00  0.00           C  
REMARK-SIMTK-COORDS   576.762944255    91.212964965   710.775941208
ATOM    336  O2   DT A  11     576.022  90.311 710.428  1.00  0.00           O  
REMARK-SIMTK-COORDS   576.022357414    90.311451112   710.427824985
ATOM    337  N1   DT A  11     578.084  91.005 711.114  1.00  0.00           N  
REMARK-SIMTK-COORDS   578.083568226    91.005001509   711.114055878
ATOM    338  C6   DT A  11     578.908  92.031 711.504  1.00  0.00           C  
REMARK-SIMTK-COORDS   578.907933931    92.031180076   711.504383604
ATOM    339  C5   DT A  11     578.454  93.299 711.570  1.00  0.00           C  
REMARK-SIMTK-COORDS   578.453962860    93.298804606   711.569700662
ATOM    340  C7   DT A  11     579.308  94.454 711.995  1.00  0.00           C  
REMARK-SIMTK-COORDS   579.307900643    94.453808787   711.994603715
ATOM    341  H1'  DT A  11     577.915  89.030 710.413  1.00  0.00           H  
REMARK-SIMTK-COORDS   577.914751916    89.029661481   710.413285712
ATOM    342 1H2'  DT A  11     580.070  89.294 709.460  1.00  0.00           H  
REMARK-SIMTK-COORDS   580.070371804    89.294477808   709.459620565
ATOM    343 2H2'  DT A  11     580.595  90.416 710.709  1.00  0.00           H  
REMARK-SIMTK-COORDS   580.595068025    90.416239849   710.708602470
ATOM    344  H3'  DT A  11     581.653  88.395 711.460  1.00  0.00           H  
REMARK-SIMTK-COORDS   581.652529533    88.395145498   711.459611645
ATOM    345  H4'  DT A  11     579.805  87.523 713.144  1.00  0.00           H  
REMARK-SIMTK-COORDS   579.804807542    87.523183132   713.143560005
ATOM    346 1H5'  DT A  11     579.785  89.798 714.391  1.00  0.00           H  
REMARK-SIMTK-COORDS   579.784610595    89.798172869   714.391019334
ATOM    347 2H5'  DT A  11     581.297  88.883 714.227  1.00  0.00           H  
REMARK-SIMTK-COORDS   581.297136217    88.882983619   714.226517419
ATOM    348  H3   DT A  11     575.348  92.702 710.618  1.00  0.00           H  
REMARK-SIMTK-COORDS   575.348352717    92.702059587   710.617934924
ATOM    349  H6   DT A  11     579.944  91.818 711.766  1.00  0.00           H  
REMARK-SIMTK-COORDS   579.944082685    91.818404601   711.766473964
ATOM    350  H71  DT A  11     578.694  95.353 712.071  1.00  0.00           H  
REMARK-SIMTK-COORDS   578.693914766    95.352979049   712.070631238
ATOM    351  H72  DT A  11     579.755  94.238 712.965  1.00  0.00           H  
REMARK-SIMTK-COORDS   579.754754795    94.238495684   712.965453155
ATOM    352  H73  DT A  11     580.097  94.614 711.259  1.00  0.00           H  
REMARK-SIMTK-COORDS   580.096513765    94.613820249   711.259498502
ATOM    353  P    DG A  12     580.628  86.793 709.113  1.00  0.00           P  
REMARK-SIMTK-COORDS   580.627827776    86.793489769   709.112612350
ATOM    354  OP1  DG A  12     581.550  87.869 708.678  1.00  0.00           O  
REMARK-SIMTK-COORDS   581.550446451    87.869351769   708.678272923
ATOM    355  OP2  DG A  12     580.993  85.424 708.701  1.00  0.00           O  
REMARK-SIMTK-COORDS   580.992946583    85.423551325   708.701318155
ATOM    356  O5'  DG A  12     579.149  87.135 708.623  1.00  0.00           O  
REMARK-SIMTK-COORDS   579.148892981    87.134896233   708.623145804
ATOM    357  O3'  DG A  12     576.388  85.198 706.076  1.00  0.00           O  
REMARK-SIMTK-COORDS   576.387508462    85.198410674   706.076252557
ATOM    358  C1'  DG A  12     576.479  88.085 706.861  1.00  0.00           C  
REMARK-SIMTK-COORDS   576.479378458    88.085404670   706.860740651
ATOM    359  C2'  DG A  12     577.585  87.277 706.194  1.00  0.00           C  
REMARK-SIMTK-COORDS   577.584843145    87.276964773   706.193911019
ATOM    360  C3'  DG A  12     577.387  85.902 706.811  1.00  0.00           C  
REMARK-SIMTK-COORDS   577.387233575    85.901803002   706.810542644
ATOM    361  C4'  DG A  12     576.937  86.228 708.232  1.00  0.00           C  
REMARK-SIMTK-COORDS   576.936649718    86.227555999   708.232458665
ATOM    362  C5'  DG A  12     578.031  86.452 709.249  1.00  0.00           C  
REMARK-SIMTK-COORDS   578.031249510    86.452427650   709.248652561
ATOM    363  O4'  DG A  12     576.167  87.464 708.093  1.00  0.00           O  
REMARK-SIMTK-COORDS   576.167403232    87.463996200   708.092567738
ATOM    364  N2   DG A  12     572.882  91.897 706.267  1.00  0.00           N  
REMARK-SIMTK-COORDS   572.881922636    91.897314954   706.266766247
ATOM    365  O6   DG A  12     576.672  94.063 707.662  1.00  0.00           O  
REMARK-SIMTK-COORDS   576.671561277    94.062786292   707.662100562
ATOM    366  C6   DG A  12     576.174  92.972 707.381  1.00  0.00           C  
REMARK-SIMTK-COORDS   576.174375637    92.971935514   707.380556571
ATOM    367  C5   DG A  12     576.771  91.691 707.394  1.00  0.00           C  
REMARK-SIMTK-COORDS   576.771054679    91.691184754   707.393995721
ATOM    368  N7   DG A  12     578.072  91.306 707.726  1.00  0.00           N  
REMARK-SIMTK-COORDS   578.071986864    91.306030568   707.725528079
ATOM    369  C8   DG A  12     578.067  90.008 707.565  1.00  0.00           C  
REMARK-SIMTK-COORDS   578.067000332    90.007625072   707.565289806
ATOM    370  N9   DG A  12     576.857  89.496 707.147  1.00  0.00           N  
REMARK-SIMTK-COORDS   576.856914141    89.495953707   707.147374954
ATOM    371  C4   DG A  12     576.021  90.585 707.038  1.00  0.00           C  
REMARK-SIMTK-COORDS   576.020770810    90.584926899   707.038472624
ATOM    372  N3   DG A  12     574.720  90.546 706.649  1.00  0.00           N  
REMARK-SIMTK-COORDS   574.719763849    90.545887747   706.648579264
ATOM    373  C2   DG A  12     574.160  91.753 706.628  1.00  0.00           C  
REMARK-SIMTK-COORDS   574.160308426    91.752508817   706.628055540
ATOM    374  N1   DG A  12     574.830  92.909 706.977  1.00  0.00           N  
REMARK-SIMTK-COORDS   574.829594657    92.909282955   706.976834175
ATOM    375  H1'  DG A  12     575.576  88.090 706.249  1.00  0.00           H  
REMARK-SIMTK-COORDS   575.576380311    88.090358233   706.249120828
ATOM    376 1H2'  DG A  12     577.477  87.245 705.109  1.00  0.00           H  
REMARK-SIMTK-COORDS   577.476572307    87.245338922   705.109326660
ATOM    377 2H2'  DG A  12     578.576  87.672 706.414  1.00  0.00           H  
REMARK-SIMTK-COORDS   578.575513267    87.671999172   706.413903143
ATOM    378  H3'  DG A  12     578.310  85.319 706.813  1.00  0.00           H  
REMARK-SIMTK-COORDS   578.309916432    85.319335180   706.813472239
ATOM    379  H4'  DG A  12     576.334  85.387 708.575  1.00  0.00           H  
REMARK-SIMTK-COORDS   576.333614545    85.386550380   708.574657627
ATOM    380 1H5'  DG A  12     577.642  87.058 710.067  1.00  0.00           H  
REMARK-SIMTK-COORDS   577.641921174    87.058093965   710.066758766
ATOM    381 2H5'  DG A  12     578.360  85.491 709.641  1.00  0.00           H  
REMARK-SIMTK-COORDS   578.359756448    85.490970177   709.640597352
ATOM    382  H21  DG A  12     572.328  91.075 705.995  1.00  0.00           H  
REMARK-SIMTK-COORDS   572.327925784    91.074545644   705.995312474
ATOM    383  H22  DG A  12     572.452  92.833 706.259  1.00  0.00           H  
REMARK-SIMTK-COORDS   572.452030178    92.833086832   706.259054754
ATOM    384  H8   DG A  12     578.943  89.385 707.747  1.00  0.00           H  
REMARK-SIMTK-COORDS   578.943048185    89.384809998   707.747200617
ATOM    385  H1   DG A  12     574.302  93.792 706.938  1.00  0.00           H  
REMARK-SIMTK-COORDS   574.301784720    93.792366318   706.938202013
ATOM    386  P    DA A  13     576.825  85.042 704.572  1.00  0.00           P  
REMARK-SIMTK-COORDS   576.824906788    85.042030939   704.572054097
ATOM    387  OP1  DA A  13     578.178  85.505 704.176  1.00  0.00           O  
REMARK-SIMTK-COORDS   578.177752619    85.504636414   704.176370722
ATOM    388  OP2  DA A  13     576.380  83.764 703.984  1.00  0.00           O  
REMARK-SIMTK-COORDS   576.379872445    83.763802946   703.983555470
ATOM    389  O5'  DA A  13     575.761  86.188 704.258  1.00  0.00           O  
REMARK-SIMTK-COORDS   575.761381494    86.188120858   704.257915835
ATOM    390  O3'  DA A  13     572.350  86.414 701.772  1.00  0.00           O  
REMARK-SIMTK-COORDS   572.350225945    86.413828148   701.772418091
ATOM    391  C1'  DA A  13     574.009  88.658 702.855  1.00  0.00           C  
REMARK-SIMTK-COORDS   574.008868820    88.658314419   702.855257966
ATOM    392  C2'  DA A  13     574.487  87.486 702.008  1.00  0.00           C  
REMARK-SIMTK-COORDS   574.487233909    87.486352775   702.008182557
ATOM    393  C3'  DA A  13     573.583  86.360 702.487  1.00  0.00           C  
REMARK-SIMTK-COORDS   573.582872341    86.360474683   702.486837625
ATOM    394  C4'  DA A  13     573.406  86.675 703.971  1.00  0.00           C  
REMARK-SIMTK-COORDS   573.405711866    86.675090397   703.970857880
ATOM    395  C5'  DA A  13     574.463  86.133 704.903  1.00  0.00           C  
REMARK-SIMTK-COORDS   574.463312886    86.132528880   704.902782814
ATOM    396  O4'  DA A  13     573.430  88.137 704.035  1.00  0.00           O  
REMARK-SIMTK-COORDS   573.430320276    88.136808670   704.035255990
ATOM    397  N6   DA A  13     577.533  93.352 704.304  1.00  0.00           N  
REMARK-SIMTK-COORDS   577.533123836    93.351773893   704.303983869
ATOM    398  C6   DA A  13     576.381  92.781 703.911  1.00  0.00           C  
REMARK-SIMTK-COORDS   576.380880335    92.781370339   703.911428524
ATOM    399  C5   DA A  13     576.229  91.389 703.743  1.00  0.00           C  
REMARK-SIMTK-COORDS   576.229473441    91.388667400   703.743430085
ATOM    400  N7   DA A  13     577.099  90.328 703.919  1.00  0.00           N  
REMARK-SIMTK-COORDS   577.099293478    90.328138131   703.919446485
ATOM    401  C8   DA A  13     576.385  89.287 703.612  1.00  0.00           C  
REMARK-SIMTK-COORDS   576.384844707    89.286535036   703.611777921
ATOM    402  N9   DA A  13     575.098  89.589 703.259  1.00  0.00           N  
REMARK-SIMTK-COORDS   575.098211211    89.589418428   703.258659105
ATOM    403  C4   DA A  13     574.997  90.956 703.346  1.00  0.00           C  
REMARK-SIMTK-COORDS   574.997408820    90.955540991   703.345917466
ATOM    404  N3   DA A  13     573.909  91.704 703.086  1.00  0.00           N  
REMARK-SIMTK-COORDS   573.909375531    91.704179265   703.086492530
ATOM    405  C2   DA A  13     574.180  92.979 703.272  1.00  0.00           C  
REMARK-SIMTK-COORDS   574.180183865    92.978522498   703.272275120
ATOM    406  N1   DA A  13     575.314  93.554 703.661  1.00  0.00           N  
REMARK-SIMTK-COORDS   575.313527694    93.554343021   703.661445377
ATOM    407  H1'  DA A  13     573.245  89.233 702.332  1.00  0.00           H  
REMARK-SIMTK-COORDS   573.245100521    89.232763409   702.332300661
ATOM    408 1H2'  DA A  13     574.360  87.669 700.940  1.00  0.00           H  
REMARK-SIMTK-COORDS   574.360254983    87.669039057   700.940105746
ATOM    409 2H2'  DA A  13     575.536  87.253 702.179  1.00  0.00           H  
REMARK-SIMTK-COORDS   575.536145917    87.253147012   702.179415360
ATOM    410  H3'  DA A  13     574.042  85.381 702.344  1.00  0.00           H  
REMARK-SIMTK-COORDS   574.041538159    85.380746652   702.343919285
ATOM    411  H4'  DA A  13     572.448  86.250 704.273  1.00  0.00           H  
REMARK-SIMTK-COORDS   572.448373581    86.250050814   704.272756474
ATOM    412 1H5'  DA A  13     574.480  86.731 705.813  1.00  0.00           H  
REMARK-SIMTK-COORDS   574.479677930    86.731040566   705.812899810
ATOM    413 2H5'  DA A  13     574.223  85.101 705.156  1.00  0.00           H  
REMARK-SIMTK-COORDS   574.222766978    85.100848099   705.156440914
ATOM    414  H61  DA A  13     577.590  94.373 704.410  1.00  0.00           H  
REMARK-SIMTK-COORDS   577.590349488    94.373353141   704.410426647
ATOM    415  H62  DA A  13     578.358  92.765 704.495  1.00  0.00           H  
REMARK-SIMTK-COORDS   578.357589380    92.764801475   704.495488300
ATOM    416  H8   DA A  13     576.774  88.269 703.634  1.00  0.00           H  
REMARK-SIMTK-COORDS   576.773611560    88.268671961   703.634140715
ATOM    417  H2   DA A  13     573.353  93.663 703.080  1.00  0.00           H  
REMARK-SIMTK-COORDS   573.353369842    93.662792992   703.080016278
ATOM    418  P    DC A  14     572.551  86.261 700.205  1.00  0.00           P  
REMARK-SIMTK-COORDS   572.550540602    86.261421591   700.204578231
ATOM    419  OP1  DC A  14     573.933  85.970 699.755  1.00  0.00           O  
REMARK-SIMTK-COORDS   573.932975337    85.970037050   699.754931423
ATOM    420  OP2  DC A  14     571.476  85.521 699.515  1.00  0.00           O  
REMARK-SIMTK-COORDS   571.475887416    85.521234427   699.515473383
ATOM    421  O5'  DC A  14     572.283  87.831 700.108  1.00  0.00           O  
REMARK-SIMTK-COORDS   572.283145074    87.831197135   700.107550540
ATOM    422  O3'  DC A  14     569.531  90.202 697.947  1.00  0.00           O  
REMARK-SIMTK-COORDS   569.530912630    90.201962814   697.947390206
ATOM    423  C1'  DC A  14     572.154  91.021 699.136  1.00  0.00           C  
REMARK-SIMTK-COORDS   572.153674982    91.020754019   699.135860064
ATOM    424  C2'  DC A  14     571.907  89.906 698.128  1.00  0.00           C  
REMARK-SIMTK-COORDS   571.907476095    89.905578699   698.127699802
ATOM    425  C3'  DC A  14     570.540  89.394 698.549  1.00  0.00           C  
REMARK-SIMTK-COORDS   570.539784829    89.393840378   698.548880867
ATOM    426  C4'  DC A  14     570.573  89.546 700.068  1.00  0.00           C  
REMARK-SIMTK-COORDS   570.573219441    89.545993667   700.067975500
ATOM    427  C5'  DC A  14     571.169  88.396 700.846  1.00  0.00           C  
REMARK-SIMTK-COORDS   571.169412859    88.396288393   700.845560988
ATOM    428  O4'  DC A  14     571.392  90.738 700.293  1.00  0.00           O  
REMARK-SIMTK-COORDS   571.391672613    90.737883342   700.293123028
ATOM    429  N4   DC A  14     577.413  91.695 700.682  1.00  0.00           N  
REMARK-SIMTK-COORDS   577.413109487    91.694824160   700.682321230
ATOM    430  C4   DC A  14     576.157  91.501 700.312  1.00  0.00           C  
REMARK-SIMTK-COORDS   576.156904235    91.501159221   700.311521745
ATOM    431  N3   DC A  14     575.376  92.573 700.131  1.00  0.00           N  
REMARK-SIMTK-COORDS   575.375851875    92.572538998   700.131023593
ATOM    432  C2   DC A  14     574.081  92.433 699.754  1.00  0.00           C  
REMARK-SIMTK-COORDS   574.080574180    92.433454151   699.753950524
ATOM    433  O2   DC A  14     573.333  93.404 699.580  1.00  0.00           O  
REMARK-SIMTK-COORDS   573.333238687    93.404234245   699.580443551
ATOM    434  N1   DC A  14     573.577  91.151 699.550  1.00  0.00           N  
REMARK-SIMTK-COORDS   573.576930420    91.150847963   699.550052683
ATOM    435  C6   DC A  14     574.363  90.059 699.728  1.00  0.00           C  
REMARK-SIMTK-COORDS   574.362952047    90.058864285   699.728363219
ATOM    436  C5   DC A  14     575.665  90.175 700.103  1.00  0.00           C  
REMARK-SIMTK-COORDS   575.665379839    90.174930176   700.102607202
ATOM    437  H1'  DC A  14     571.823  91.983 698.743  1.00  0.00           H  
REMARK-SIMTK-COORDS   571.822887557    91.982880620   698.743043208
ATOM    438 1H2'  DC A  14     571.895  90.273 697.100  1.00  0.00           H  
REMARK-SIMTK-COORDS   571.894796849    90.272794978   697.099596479
ATOM    439 2H2'  DC A  14     572.661  89.121 698.186  1.00  0.00           H  
REMARK-SIMTK-COORDS   572.661032045    89.121307367   698.186059965
ATOM    440  H3'  DC A  14     570.388  88.352 698.261  1.00  0.00           H  
REMARK-SIMTK-COORDS   570.387766470    88.352411029   698.261392902
ATOM    441  H4'  DC A  14     569.541  89.669 700.397  1.00  0.00           H  
REMARK-SIMTK-COORDS   569.540796349    89.669184699   700.396825813
ATOM    442 1H5'  DC A  14     571.516  88.760 701.812  1.00  0.00           H  
REMARK-SIMTK-COORDS   571.516357608    88.759626022   701.812316443
ATOM    443 2H5'  DC A  14     570.406  87.635 701.000  1.00  0.00           H  
REMARK-SIMTK-COORDS   570.406212589    87.634906991   701.000469698
ATOM    444  H41  DC A  14     578.038  90.888 700.828  1.00  0.00           H  
REMARK-SIMTK-COORDS   578.037961815    90.888198646   700.828457635
ATOM    445  H42  DC A  14     577.765  92.652 700.828  1.00  0.00           H  
REMARK-SIMTK-COORDS   577.765471274    92.651751207   700.827936465
ATOM    446  H6   DC A  14     573.940  89.067 699.567  1.00  0.00           H  
REMARK-SIMTK-COORDS   573.940202569    89.066678074   699.566612177
ATOM    447  H5   DC A  14     576.302  89.300 700.238  1.00  0.00           H  
REMARK-SIMTK-COORDS   576.301720441    89.300020749   700.237774255
ATOM    448  P    DT A  15     569.473  90.375 696.292  1.00  0.00           P  
REMARK-SIMTK-COORDS   569.472633421    90.375308347   696.291943747
ATOM    449  OP1  DT A  15     570.440  89.417 695.705  1.00  0.00           O  
REMARK-SIMTK-COORDS   570.439729148    89.417133606   695.705063845
ATOM    450  OP2  DT A  15     568.170  90.482 695.604  1.00  0.00           O  
REMARK-SIMTK-COORDS   568.170445502    90.481921843   695.604203835
ATOM    451  O5'  DT A  15     570.153  91.814 696.400  1.00  0.00           O  
REMARK-SIMTK-COORDS   570.153388036    91.813688231   696.400278700
ATOM    452  O3'  DT A  15     569.265  95.603 694.752  1.00  0.00           O  
REMARK-SIMTK-COORDS   569.265316881    95.602964991   694.752159389
ATOM    453  C1'  DT A  15     571.879  94.611 695.824  1.00  0.00           C  
REMARK-SIMTK-COORDS   571.878803344    94.610615703   695.823635193
ATOM    454  C2'  DT A  15     571.044  93.988 694.713  1.00  0.00           C  
REMARK-SIMTK-COORDS   571.043647738    93.988447791   694.712985743
ATOM    455  C3'  DT A  15     569.627  94.290 695.175  1.00  0.00           C  
REMARK-SIMTK-COORDS   569.626784999    94.290126201   695.175012923
ATOM    456  C4'  DT A  15     569.735  94.182 696.694  1.00  0.00           C  
REMARK-SIMTK-COORDS   569.734704662    94.181693396   696.694363335
ATOM    457  C5'  DT A  15     569.561  92.801 697.283  1.00  0.00           C  
REMARK-SIMTK-COORDS   569.561388681    92.800815437   697.283025914
ATOM    458  O4'  DT A  15     571.087  94.652 696.995  1.00  0.00           O  
REMARK-SIMTK-COORDS   571.087490460    94.652146608   696.994971653
ATOM    459  O4   DT A  15     576.536  91.902 697.013  1.00  0.00           O  
REMARK-SIMTK-COORDS   576.536467896    91.902325221   697.013444248
ATOM    460  C4   DT A  15     575.469  92.462 696.740  1.00  0.00           C  
REMARK-SIMTK-COORDS   575.468573180    92.461808359   696.740115704
ATOM    461  N3   DT A  15     575.371  93.834 696.736  1.00  0.00           N  
REMARK-SIMTK-COORDS   575.371452083    93.834276846   696.735561049
ATOM    462  C2   DT A  15     574.246  94.582 696.448  1.00  0.00           C  
REMARK-SIMTK-COORDS   574.246375283    94.581525762   696.448224572
ATOM    463  O2   DT A  15     574.257  95.799 696.469  1.00  0.00           O  
REMARK-SIMTK-COORDS   574.256842459    95.798835869   696.468901655
ATOM    464  N1   DT A  15     573.119  93.850 696.140  1.00  0.00           N  
REMARK-SIMTK-COORDS   573.118525807    93.850338580   696.140103063
ATOM    465  C6   DT A  15     573.121  92.478 696.120  1.00  0.00           C  
REMARK-SIMTK-COORDS   573.120975657    92.477545459   696.119853492
ATOM    466  C5   DT A  15     574.241  91.782 696.400  1.00  0.00           C  
REMARK-SIMTK-COORDS   574.241071658    91.781882431   696.400327910
ATOM    467  C7   DT A  15     574.298  90.285 696.399  1.00  0.00           C  
REMARK-SIMTK-COORDS   574.297641670    90.285024382   696.398649869
ATOM    468  H1'  DT A  15     572.160  95.634 695.573  1.00  0.00           H  
REMARK-SIMTK-COORDS   572.160455636    95.634206710   695.573126835
ATOM    469 1H2'  DT A  15     571.247  94.438 693.739  1.00  0.00           H  
REMARK-SIMTK-COORDS   571.247338201    94.438373865   693.739414111
ATOM    470 2H2'  DT A  15     571.211  92.917 694.621  1.00  0.00           H  
REMARK-SIMTK-COORDS   571.211229888    92.916576077   694.620572259
ATOM    471  H3'  DT A  15     568.907  93.572 694.780  1.00  0.00           H  
REMARK-SIMTK-COORDS   568.906535110    93.572360371   694.779917603
ATOM    472  H4'  DT A  15     568.957  94.821 697.114  1.00  0.00           H  
REMARK-SIMTK-COORDS   568.957498892    94.820582141   697.114317335
ATOM    473 1H5'  DT A  15     570.049  92.763 698.257  1.00  0.00           H  
REMARK-SIMTK-COORDS   570.048715623    92.762529683   698.257036516
ATOM    474 2H5'  DT A  15     568.499  92.595 697.406  1.00  0.00           H  
REMARK-SIMTK-COORDS   568.499258376    92.594922917   697.406474225
ATOM    475  H3   DT A  15     576.226  94.359 696.974  1.00  0.00           H  
REMARK-SIMTK-COORDS   576.225670412    94.358583432   696.973701030
ATOM    476  H6   DT A  15     572.204  91.942 695.875  1.00  0.00           H  
REMARK-SIMTK-COORDS   572.204184975    91.941847024   695.874718769
ATOM    477  H71  DT A  15     575.274  89.956 696.758  1.00  0.00           H  
REMARK-SIMTK-COORDS   575.274446590    89.956409966   696.757997492
ATOM    478  H72  DT A  15     573.520  89.891 697.054  1.00  0.00           H  
REMARK-SIMTK-COORDS   573.520469992    89.890545648   697.053613768
ATOM    479  H73  DT A  15     574.140  89.916 695.385  1.00  0.00           H  
REMARK-SIMTK-COORDS   574.140473624    89.915528603   695.385405044
ATOM    480  P    DG A  16     569.360  96.066 693.061  1.00  0.00           P  
REMARK-SIMTK-COORDS   569.360389590    96.066162584   693.060870312
ATOM    481  OP1  DG A  16     569.614  94.819 692.300  1.00  0.00           O  
REMARK-SIMTK-COORDS   569.614041940    94.819293541   692.300388179
ATOM    482  OP2  DG A  16     568.362  96.985 692.481  1.00  0.00           O  
REMARK-SIMTK-COORDS   568.361508243    96.985371295   692.480786352
ATOM    483  O5'  DG A  16     570.739  96.834 693.294  1.00  0.00           O  
REMARK-SIMTK-COORDS   570.738770217    96.833754106   693.293795413
ATOM    484  O3'  DG A  16     572.196 100.640 692.175  1.00  0.00           O  
REMARK-SIMTK-COORDS   572.195992354   100.639781527   692.174623882
ATOM    485  C1'  DG A  16     573.760  98.205 692.940  1.00  0.00           C  
REMARK-SIMTK-COORDS   573.760217292    98.205439168   692.939982375
ATOM    486  C2'  DG A  16     572.733  98.326 691.822  1.00  0.00           C  
REMARK-SIMTK-COORDS   572.732676325    98.325601693   691.821944125
ATOM    487  C3'  DG A  16     571.737  99.311 692.412  1.00  0.00           C  
REMARK-SIMTK-COORDS   571.736809759    99.310777811   692.411886325
ATOM    488  C4'  DG A  16     571.744  98.954 693.896  1.00  0.00           C  
REMARK-SIMTK-COORDS   571.743635046    98.954363824   693.896442988
ATOM    489  C5'  DG A  16     570.806  97.851 694.326  1.00  0.00           C  
REMARK-SIMTK-COORDS   570.805631648    97.851332745   694.326370961
ATOM    490  O4'  DG A  16     573.118  98.528 694.159  1.00  0.00           O  
REMARK-SIMTK-COORDS   573.118201987    98.527768364   694.158504118
ATOM    491  N2   DG A  16     578.867  97.673 694.148  1.00  0.00           N  
REMARK-SIMTK-COORDS   578.867306304    97.673402000   694.148176180
ATOM    492  O6   DG A  16     577.291  93.386 693.788  1.00  0.00           O  
REMARK-SIMTK-COORDS   577.290563590    93.386048545   693.787527087
ATOM    493  C6   DG A  16     577.000  94.581 693.718  1.00  0.00           C  
REMARK-SIMTK-COORDS   577.000332132    94.580739411   693.717559698
ATOM    494  C5   DG A  16     575.756  95.179 693.418  1.00  0.00           C  
REMARK-SIMTK-COORDS   575.755782346    95.178776103   693.417598127
ATOM    495  N7   DG A  16     574.523  94.594 693.121  1.00  0.00           N  
REMARK-SIMTK-COORDS   574.522597342    94.593973746   693.121046363
ATOM    496  C8   DG A  16     573.726  95.615 692.933  1.00  0.00           C  
REMARK-SIMTK-COORDS   573.726480143    95.614941846   692.932951851
ATOM    497  N9   DG A  16     574.339  96.842 693.079  1.00  0.00           N  
REMARK-SIMTK-COORDS   574.338715636    96.841525527   693.079338918
ATOM    498  C4   DG A  16     575.649  96.558 693.394  1.00  0.00           C  
REMARK-SIMTK-COORDS   575.649252988    96.557617471   693.393577786
ATOM    499  N3   DG A  16     576.623  97.477 693.623  1.00  0.00           N  
REMARK-SIMTK-COORDS   576.623455243    97.476657597   693.622608818
ATOM    500  C2   DG A  16     577.797  96.914 693.897  1.00  0.00           C  
REMARK-SIMTK-COORDS   577.796991051    96.913735298   693.896977531
ATOM    501  N1   DG A  16     577.993  95.548 693.953  1.00  0.00           N  
REMARK-SIMTK-COORDS   577.992855896    95.547634381   693.952854612
ATOM    502  H1'  DG A  16     574.579  98.911 692.795  1.00  0.00           H  
REMARK-SIMTK-COORDS   574.578947836    98.911254042   692.795018034
ATOM    503 1H2'  DG A  16     573.170  98.707 690.899  1.00  0.00           H  
REMARK-SIMTK-COORDS   573.169658253    98.707218253   690.898655657
ATOM    504 2H2'  DG A  16     572.259  97.372 691.592  1.00  0.00           H  
REMARK-SIMTK-COORDS   572.259205918    97.372287629   691.591957017
ATOM    505  H3'  DG A  16     570.741  99.191 691.983  1.00  0.00           H  
REMARK-SIMTK-COORDS   570.740833630    99.190845379   691.982620949
ATOM    506  H4'  DG A  16     571.466  99.857 694.441  1.00  0.00           H  
REMARK-SIMTK-COORDS   571.466179639    99.857058533   694.440688117
ATOM    507 1H5'  DG A  16     571.172  97.411 695.254  1.00  0.00           H  
REMARK-SIMTK-COORDS   571.171546678    97.410731028   695.253561513
ATOM    508 2H5'  DG A  16     569.814  98.269 694.496  1.00  0.00           H  
REMARK-SIMTK-COORDS   569.814428233    98.269280215   694.495999092
ATOM    509  H21  DG A  16     578.788  98.698 694.122  1.00  0.00           H  
REMARK-SIMTK-COORDS   578.787920730    98.698376882   694.122225816
ATOM    510  H22  DG A  16     579.772  97.232 694.367  1.00  0.00           H  
REMARK-SIMTK-COORDS   579.771861966    97.232223300   694.366525467
ATOM    511  H8   DG A  16     572.671  95.505 692.683  1.00  0.00           H  
REMARK-SIMTK-COORDS   572.671028494    95.505138361   692.683121887
ATOM    512  H1   DG A  16     578.938  95.213 694.185  1.00  0.00           H  
REMARK-SIMTK-COORDS   578.938476999    95.213398832   694.185232161
ATOM    513  P    DG A  17     572.496 101.060 690.454  1.00  0.00           P  
REMARK-SIMTK-COORDS   572.496284602   101.060355900   690.453547979
ATOM    514  OP1  DG A  17     572.025  99.994 689.538  1.00  0.00           O  
REMARK-SIMTK-COORDS   572.024530297    99.994384658   689.537847053
ATOM    515  OP2  DG A  17     572.193 102.446 690.044  1.00  0.00           O  
REMARK-SIMTK-COORDS   572.192851204   102.445710445   690.043759059
ATOM    516  O5'  DG A  17     574.064 100.894 690.697  1.00  0.00           O  
REMARK-SIMTK-COORDS   574.063532801   100.893592442   690.697078329
ATOM    517  O3'  DG A  17     577.420 103.352 689.955  1.00  0.00           O  
REMARK-SIMTK-COORDS   577.419855476   103.352491510   689.954919676
ATOM    518  C1'  DG A  17     577.342 100.385 690.337  1.00  0.00           C  
REMARK-SIMTK-COORDS   577.341889046   100.384939601   690.337219164
ATOM    519  C2'  DG A  17     576.579 101.200 689.301  1.00  0.00           C  
REMARK-SIMTK-COORDS   576.578572547   101.200088319   689.301280223
ATOM    520  C3'  DG A  17     576.292 102.486 690.059  1.00  0.00           C  
REMARK-SIMTK-COORDS   576.292003774   102.486176753   690.059045937
ATOM    521  C4'  DG A  17     576.070 101.997 691.488  1.00  0.00           C  
REMARK-SIMTK-COORDS   576.069977284   101.997279730   691.488265983
ATOM    522  C5'  DG A  17     574.668 101.558 691.837  1.00  0.00           C  
REMARK-SIMTK-COORDS   574.667684430   101.557790239   691.837249849
ATOM    523  O4'  DG A  17     576.966 100.849 691.620  1.00  0.00           O  
REMARK-SIMTK-COORDS   576.966257138   100.848586396   691.619719581
ATOM    524  N2   DG A  17     581.256  96.951 691.183  1.00  0.00           N  
REMARK-SIMTK-COORDS   581.255760051    96.950978661   691.182606661
ATOM    525  O6   DG A  17     577.560  94.355 690.408  1.00  0.00           O  
REMARK-SIMTK-COORDS   577.559852092    94.355367225   690.407590122
ATOM    526  C6   DG A  17     577.988  95.507 690.496  1.00  0.00           C  
REMARK-SIMTK-COORDS   577.988089281    95.506552570   690.495914582
ATOM    527  C5   DG A  17     577.296  96.729 690.340  1.00  0.00           C  
REMARK-SIMTK-COORDS   577.296129404    96.728577274   690.339785941
ATOM    528  N7   DG A  17     575.953  96.973 690.047  1.00  0.00           N  
REMARK-SIMTK-COORDS   575.952621093    96.972881510   690.046557603
ATOM    529  C8   DG A  17     575.867  98.278 690.026  1.00  0.00           C  
REMARK-SIMTK-COORDS   575.866624307    98.278154008   690.025911569
ATOM    530  N9   DG A  17     577.057  98.926 690.281  1.00  0.00           N  
REMARK-SIMTK-COORDS   577.056772271    98.925512686   690.281339770
ATOM    531  C4   DG A  17     577.979  97.923 690.485  1.00  0.00           C  
REMARK-SIMTK-COORDS   577.978686905    97.922793219   690.485018628
ATOM    532  N3   DG A  17     579.296  98.106 690.766  1.00  0.00           N  
REMARK-SIMTK-COORDS   579.295520174    98.105656421   690.765502479
ATOM    533  C2   DG A  17     579.949  96.955 690.904  1.00  0.00           C  
REMARK-SIMTK-COORDS   579.948713213    96.955272817   690.904435626
ATOM    534  N1   DG A  17     579.347  95.718 690.787  1.00  0.00           N  
REMARK-SIMTK-COORDS   579.346731455    95.717695692   690.787227173
ATOM    535  H1'  DG A  17     578.418 100.528 690.231  1.00  0.00           H  
REMARK-SIMTK-COORDS   578.417869693   100.527748394   690.230540699
ATOM    536 1H2'  DG A  17     577.172 101.390 688.406  1.00  0.00           H  
REMARK-SIMTK-COORDS   577.171858276   101.390039478   688.406307262
ATOM    537 2H2'  DG A  17     575.658 100.711 688.987  1.00  0.00           H  
REMARK-SIMTK-COORDS   575.657772315   100.710710086   688.987414205
ATOM    538  H3'  DG A  17     575.407 102.997 689.676  1.00  0.00           H  
REMARK-SIMTK-COORDS   575.407464531   102.997355960   689.675761255
ATOM    539  H4'  DG A  17     576.334 102.822 692.150  1.00  0.00           H  
REMARK-SIMTK-COORDS   576.333847526   102.822011337   692.150257125
ATOM    540 1H5'  DG A  17     574.707 100.872 692.684  1.00  0.00           H  
REMARK-SIMTK-COORDS   574.707061154   100.872346558   692.683608185
ATOM    541 2H5'  DG A  17     574.076 102.430 692.111  1.00  0.00           H  
REMARK-SIMTK-COORDS   574.076126294   102.430174286   692.111007125
ATOM    542  H21  DG A  17     581.763  97.840 691.283  1.00  0.00           H  
REMARK-SIMTK-COORDS   581.763138826    97.839869252   691.282553127
ATOM    543  H22  DG A  17     581.755  96.057 691.296  1.00  0.00           H  
REMARK-SIMTK-COORDS   581.755037834    96.057401290   691.295642843
ATOM    544  H8   DG A  17     574.935  98.807 689.825  1.00  0.00           H  
REMARK-SIMTK-COORDS   574.934982751    98.807456885   689.825082100
ATOM    545  H1   DG A  17     579.940  94.887 690.924  1.00  0.00           H  
REMARK-SIMTK-COORDS   579.939541548    94.887245043   690.924485739
ATOM    546  P    DC A  18     577.672 103.631 688.167  1.00  0.00           P  
REMARK-SIMTK-COORDS   577.672003134   103.631309793   688.166529712
ATOM    547  OP1  DC A  18     576.728 103.095 687.157  1.00  0.00           O  
REMARK-SIMTK-COORDS   576.728123828   103.094851088   687.156818410
ATOM    548  OP2  DC A  18     578.161 105.003 687.931  1.00  0.00           O  
REMARK-SIMTK-COORDS   578.161184738   105.003491956   687.931073835
ATOM    549  O5'  DC A  18     578.904 102.630 688.322  1.00  0.00           O  
REMARK-SIMTK-COORDS   578.904257589   102.630135307   688.322441890
ATOM    550  O3'  DC A  18     583.071 103.003 687.720  1.00  0.00           O  
REMARK-SIMTK-COORDS   583.070754992   103.002847423   687.719954489
ATOM    551  C1'  DC A  18     581.418 100.507 687.766  1.00  0.00           C  
REMARK-SIMTK-COORDS   581.417812660   100.507359333   687.765592654
ATOM    552  C2'  DC A  18     581.230 101.720 686.863  1.00  0.00           C  
REMARK-SIMTK-COORDS   581.229625300   101.720297450   686.863382234
ATOM    553  C3'  DC A  18     581.653 102.861 687.774  1.00  0.00           C  
REMARK-SIMTK-COORDS   581.653110311   102.861207650   687.773785091
ATOM    554  C4'  DC A  18     581.170 102.398 689.146  1.00  0.00           C  
REMARK-SIMTK-COORDS   581.169929470   102.397826166   689.146275847
ATOM    555  C5'  DC A  18     579.741 102.731 689.503  1.00  0.00           C  
REMARK-SIMTK-COORDS   579.740571054   102.731429993   689.503418679
ATOM    556  O4'  DC A  18     581.315 100.942 689.107  1.00  0.00           O  
REMARK-SIMTK-COORDS   581.315321748   100.942318911   689.107317953
ATOM    557  N4   DC A  18     577.783  96.416 687.019  1.00  0.00           N  
REMARK-SIMTK-COORDS   577.783490547    96.415642116   687.019189951
ATOM    558  C4   DC A  18     578.631  97.418 687.193  1.00  0.00           C  
REMARK-SIMTK-COORDS   578.630875201    97.417953903   687.193432110
ATOM    559  N3   DC A  18     579.913  97.129 687.447  1.00  0.00           N  
REMARK-SIMTK-COORDS   579.912535257    97.128975955   687.447038592
ATOM    560  C2   DC A  18     580.824  98.115 687.637  1.00  0.00           C  
REMARK-SIMTK-COORDS   580.823658525    98.115492937   687.636542244
ATOM    561  O2   DC A  18     582.015  97.880 687.874  1.00  0.00           O  
REMARK-SIMTK-COORDS   582.015024150    97.880268263   687.873916000
ATOM    562  N1   DC A  18     580.402  99.441 687.555  1.00  0.00           N  
REMARK-SIMTK-COORDS   580.401968593    99.440594015   687.555334271
ATOM    563  C6   DC A  18     579.104  99.743 687.296  1.00  0.00           C  
REMARK-SIMTK-COORDS   579.104437956    99.742557813   687.295940531
ATOM    564  C5   DC A  18     578.175  98.770 687.099  1.00  0.00           C  
REMARK-SIMTK-COORDS   578.174661460    98.769644666   687.098954048
ATOM    565  H1'  DC A  18     582.407 100.069 687.630  1.00  0.00           H  
REMARK-SIMTK-COORDS   582.407003607   100.068713012   687.629564438
ATOM    566 1H2'  DC A  18     581.855 101.672 685.970  1.00  0.00           H  
REMARK-SIMTK-COORDS   581.855070682   101.672148153   685.969791321
ATOM    567 2H2'  DC A  18     580.198 101.835 686.535  1.00  0.00           H  
REMARK-SIMTK-COORDS   580.197544475   101.835456114   686.534928810
ATOM    568  H3'  DC A  18     581.185 103.805 687.490  1.00  0.00           H  
REMARK-SIMTK-COORDS   581.184563894   103.804759692   687.490046126
ATOM    569  H4'  DC A  18     581.816 102.871 689.886  1.00  0.00           H  
REMARK-SIMTK-COORDS   581.816135087   102.871372442   689.886132742
ATOM    570 1H5'  DC A  18     579.389 102.034 690.263  1.00  0.00           H  
REMARK-SIMTK-COORDS   579.389140778   102.033829183   690.262925670
ATOM    571 2H5'  DC A  18     579.698 103.745 689.899  1.00  0.00           H  
REMARK-SIMTK-COORDS   579.697689036   103.745235235   689.899061277
ATOM    572  H41  DC A  18     576.790  96.608 686.822  1.00  0.00           H  
REMARK-SIMTK-COORDS   576.790265527    96.608265443   686.822107956
ATOM    573  H42  DC A  18     578.116  95.443 687.084  1.00  0.00           H  
REMARK-SIMTK-COORDS   578.116081470    95.442864806   687.083684788
ATOM    574  H6   DC A  18     578.802 100.789 687.243  1.00  0.00           H  
REMARK-SIMTK-COORDS   578.801782324   100.788955717   687.243357307
ATOM    575  H5   DC A  18     577.134  99.009 686.881  1.00  0.00           H  
REMARK-SIMTK-COORDS   577.133525758    99.009183028   686.881413653
ATOM    576  P    DC A  19     583.745 103.265 686.024  1.00  0.00           P  
REMARK-SIMTK-COORDS   583.745491950   103.265387676   686.023709133
ATOM    577  OP1  DC A  19     582.698 103.476 684.996  1.00  0.00           O  
REMARK-SIMTK-COORDS   582.698170325   103.475931883   684.995603326
ATOM    578  OP2  DC A  19     584.925 104.148 685.936  1.00  0.00           O  
REMARK-SIMTK-COORDS   584.925263930   104.147507812   685.936392808
ATOM    579  O5'  DC A  19     584.202 101.737 686.007  1.00  0.00           O  
REMARK-SIMTK-COORDS   584.202440456   101.736977782   686.007239135
ATOM    580  O3'  DC A  19     587.885  99.792 685.286  1.00  0.00           O  
REMARK-SIMTK-COORDS   587.884623755    99.792047397   685.285866864
ATOM    581  C1'  DC A  19     585.119  98.661 685.096  1.00  0.00           C  
REMARK-SIMTK-COORDS   585.119494142    98.660749764   685.096167395
ATOM    582  C2'  DC A  19     585.672  99.872 684.356  1.00  0.00           C  
REMARK-SIMTK-COORDS   585.671738531    99.872116625   684.355739504
ATOM    583  C3'  DC A  19     586.629 100.460 685.380  1.00  0.00           C  
REMARK-SIMTK-COORDS   586.628665254   100.460224190   685.379589952
ATOM    584  C4'  DC A  19     585.922 100.181 686.704  1.00  0.00           C  
REMARK-SIMTK-COORDS   585.922410580   100.180814064   686.704373451
ATOM    585  C5'  DC A  19     584.912 101.208 687.157  1.00  0.00           C  
REMARK-SIMTK-COORDS   584.911737560   101.208265645   687.156912173
ATOM    586  O4'  DC A  19     585.231  98.910 686.484  1.00  0.00           O  
REMARK-SIMTK-COORDS   585.231476852    98.909957451   686.483710692
ATOM    587  N4   DC A  19     579.848  97.422 684.008  1.00  0.00           N  
REMARK-SIMTK-COORDS   579.847859006    97.422413842   684.008072209
ATOM    588  C4   DC A  19     581.104  97.751 684.268  1.00  0.00           C  
REMARK-SIMTK-COORDS   581.103955480    97.750743493   684.267824565
ATOM    589  N3   DC A  19     581.996  96.767 684.432  1.00  0.00           N  
REMARK-SIMTK-COORDS   581.996209158    96.767246815   684.432429121
ATOM    590  C2   DC A  19     583.296  97.045 684.703  1.00  0.00           C  
REMARK-SIMTK-COORDS   583.295792887    97.045171907   684.702822863
ATOM    591  O2   DC A  19     584.144  96.158 684.861  1.00  0.00           O  
REMARK-SIMTK-COORDS   584.143778252    96.158169243   684.861492638
ATOM    592  N1   DC A  19     583.689  98.378 684.800  1.00  0.00           N  
REMARK-SIMTK-COORDS   583.689011114    98.377950855   684.799723332
ATOM    593  C6   DC A  19     582.791  99.382 684.632  1.00  0.00           C  
REMARK-SIMTK-COORDS   582.791052747    99.381672022   684.631593645
ATOM    594  C5   DC A  19     581.484  99.126 684.356  1.00  0.00           C  
REMARK-SIMTK-COORDS   581.483861088    99.126239742   684.356180655
ATOM    595  H1'  DC A  19     585.699  97.766 684.868  1.00  0.00           H  
REMARK-SIMTK-COORDS   585.699101769    97.765518461   684.868068921
ATOM    596 1H2'  DC A  19     586.194  99.593 683.438  1.00  0.00           H  
REMARK-SIMTK-COORDS   586.193860608    99.593462042   683.438272796
ATOM    597 2H2'  DC A  19     584.892 100.583 684.086  1.00  0.00           H  
REMARK-SIMTK-COORDS   584.891849961   100.582899670   684.085748243
ATOM    598  H3'  DC A  19     586.777 101.531 685.231  1.00  0.00           H  
REMARK-SIMTK-COORDS   586.776920425   101.530914449   685.231344301
ATOM    599  H4'  DC A  19     586.697 100.118 687.469  1.00  0.00           H  
REMARK-SIMTK-COORDS   586.697115560   100.117913509   687.469286330
ATOM    600 1H5'  DC A  19     584.205 100.738 687.840  1.00  0.00           H  
REMARK-SIMTK-COORDS   584.204888534   100.738476926   687.840040282
ATOM    601 2H5'  DC A  19     585.429 102.016 687.674  1.00  0.00           H  
REMARK-SIMTK-COORDS   585.428767585   102.015572632   687.673737465
ATOM    602  H41  DC A  19     579.139  98.159 683.876  1.00  0.00           H  
REMARK-SIMTK-COORDS   579.138934090    98.158939521   683.876176845
ATOM    603  H42  DC A  19     579.578  96.431 683.941  1.00  0.00           H  
REMARK-SIMTK-COORDS   579.578105995    96.430554292   683.940841657
ATOM    604  H6   DC A  19     583.126 100.416 684.718  1.00  0.00           H  
REMARK-SIMTK-COORDS   583.126320616   100.415783063   684.718333551
ATOM    605  H5   DC A  19     580.762  99.931 684.212  1.00  0.00           H  
REMARK-SIMTK-COORDS   580.762123971    99.930517002   684.211613636
ATOM    606  P    DC A  20     588.644  99.837 683.644  1.00  0.00           P  
REMARK-SIMTK-COORDS   588.644437927    99.837128508   683.644326840
ATOM    607  OP1  DC A  20     587.936 100.718 682.685  1.00  0.00           O  
REMARK-SIMTK-COORDS   587.936370337   100.718210584   682.684875089
ATOM    608  OP2  DC A  20     590.118  99.913 683.627  1.00  0.00           O  
REMARK-SIMTK-COORDS   590.118082907    99.912503098   683.626687549
ATOM    609  O5'  DC A  20     588.171  98.329 683.426  1.00  0.00           O  
REMARK-SIMTK-COORDS   588.170835957    98.329453361   683.425862135
ATOM    610  O3'  DC A  20     590.167  94.763 682.351  1.00  0.00           O  
REMARK-SIMTK-COORDS   590.166797421    94.762704119   682.350667420
ATOM    611  C1'  DC A  20     587.252  95.402 682.115  1.00  0.00           C  
REMARK-SIMTK-COORDS   587.251638262    95.401656631   682.115404236
ATOM    612  C2'  DC A  20     588.416  96.176 681.511  1.00  0.00           C  
REMARK-SIMTK-COORDS   588.415901601    96.176080391   681.510941071
ATOM    613  C3'  DC A  20     589.495  96.001 682.567  1.00  0.00           C  
REMARK-SIMTK-COORDS   589.494944048    96.001468447   682.566889492
ATOM    614  C4'  DC A  20     588.699  96.008 683.870  1.00  0.00           C  
REMARK-SIMTK-COORDS   588.699049885    96.007911247   683.870126988
ATOM    615  C5'  DC A  20     588.416  97.362 684.478  1.00  0.00           C  
REMARK-SIMTK-COORDS   588.416183919    97.361507958   684.478132572
ATOM    616  O4'  DC A  20     587.426  95.377 683.519  1.00  0.00           O  
REMARK-SIMTK-COORDS   587.426289764    95.377327957   683.518552827
ATOM    617  N4   DC A  20     582.237  97.461 681.059  1.00  0.00           N  
REMARK-SIMTK-COORDS   582.236512345    97.460646281   681.058693462
ATOM    618  C4   DC A  20     583.450  96.997 681.315  1.00  0.00           C  
REMARK-SIMTK-COORDS   583.450034185    96.997284653   681.315034533
ATOM    619  N3   DC A  20     583.634  95.672 681.328  1.00  0.00           N  
REMARK-SIMTK-COORDS   583.633833458    95.671949261   681.328485373
ATOM    620  C2   DC A  20     584.855  95.142 681.588  1.00  0.00           C  
REMARK-SIMTK-COORDS   584.854826805    95.141651331   681.587777392
ATOM    621  O2   DC A  20     585.056  93.921 681.609  1.00  0.00           O  
REMARK-SIMTK-COORDS   585.056034914    93.920950619   681.608611730
ATOM    622  N1   DC A  20     585.921  96.004 681.834  1.00  0.00           N  
REMARK-SIMTK-COORDS   585.920515540    96.004201081   681.833999749
ATOM    623  C6   DC A  20     585.743  97.350 681.820  1.00  0.00           C  
REMARK-SIMTK-COORDS   585.743420831    97.349744253   681.819715545
ATOM    624  C5   DC A  20     584.529  97.903 681.558  1.00  0.00           C  
REMARK-SIMTK-COORDS   584.528882263    97.903353881   681.558448543
ATOM    625  H1'  DC A  20     587.242  94.370 681.760  1.00  0.00           H  
REMARK-SIMTK-COORDS   587.241787344    94.370481389   681.760448494
ATOM    626 1H2'  DC A  20     588.731  95.766 680.550  1.00  0.00           H  
REMARK-SIMTK-COORDS   588.730946077    95.765671914   680.549527081
ATOM    627 2H2'  DC A  20     588.177  97.227 681.356  1.00  0.00           H  
REMARK-SIMTK-COORDS   588.177375756    97.227456735   681.355869462
ATOM    628  H3'  DC A  20     590.221  96.815 682.546  1.00  0.00           H  
REMARK-SIMTK-COORDS   590.221461919    96.815143978   682.545963133
ATOM    629  H4'  DC A  20     589.274  95.432 684.596  1.00  0.00           H  
REMARK-SIMTK-COORDS   589.274437981    95.431838113   684.595581523
ATOM    630 1H5'  DC A  20     587.540  97.289 685.122  1.00  0.00           H  
REMARK-SIMTK-COORDS   587.540017185    97.288940320   685.121612791
ATOM    631 2H5'  DC A  20     589.274  97.673 685.073  1.00  0.00           H  
REMARK-SIMTK-COORDS   589.273903939    97.673303044   685.072500465
ATOM    632  H41  DC A  20     582.065  98.477 681.041  1.00  0.00           H  
REMARK-SIMTK-COORDS   582.065468549    98.476956420   681.041409857
ATOM    633  H42  DC A  20     581.462  96.805 680.880  1.00  0.00           H  
REMARK-SIMTK-COORDS   581.462184326    96.805365608   680.879541688
ATOM    634  H6   DC A  20     586.595  98.001 682.021  1.00  0.00           H  
REMARK-SIMTK-COORDS   586.594820003    98.000764387   682.021225431
ATOM    635  H5   DC A  20     584.386  98.984 681.537  1.00  0.00           H  
REMARK-SIMTK-COORDS   584.385554014    98.983944532   681.537309536
TER     636       DC A  20                                                                                                                          
ENDMDL                                                                                                                                              
MODEL        2                                                                                                                                      
ATOM      1  P    DA A   1     651.295  90.018 674.087  1.00  0.00           P  
REMARK-SIMTK-COORDS   651.295010791    90.017690549   674.086996152
ATOM      2  OP1  DA A   1     651.228  88.611 674.549  1.00  0.00           O  
REMARK-SIMTK-COORDS   651.227720591    88.610722437   674.549045673
ATOM      3  OP2  DA A   1     652.131  90.926 674.898  1.00  0.00           O  
REMARK-SIMTK-COORDS   652.131378726    90.925512033   674.897671692
ATOM      4  O5'  DA A   1     649.819  90.604 673.958  1.00  0.00           O  
REMARK-SIMTK-COORDS   649.818523567    90.604233981   673.957964062
ATOM      5  O3'  DA A   1     647.770  93.811 675.798  1.00  0.00           O  
REMARK-SIMTK-COORDS   647.770060712    93.810553912   675.797964723
ATOM      6  C1'  DA A   1     646.615  91.400 674.452  1.00  0.00           C  
REMARK-SIMTK-COORDS   646.615049441    91.399697905   674.451707587
ATOM      7  C2'  DA A   1     647.594  91.423 675.618  1.00  0.00           C  
REMARK-SIMTK-COORDS   647.593904255    91.423135505   675.617669822
ATOM      8  C3'  DA A   1     648.433  92.650 675.303  1.00  0.00           C  
REMARK-SIMTK-COORDS   648.433155085    92.649895481   675.302925473
ATOM      9  C4'  DA A   1     648.505  92.631 673.777  1.00  0.00           C  
REMARK-SIMTK-COORDS   648.504849713    92.631483968   673.777294490
ATOM     10  C5'  DA A   1     649.609  91.802 673.166  1.00  0.00           C  
REMARK-SIMTK-COORDS   649.609160955    91.801967799   673.165921766
ATOM     11  O4'  DA A   1     647.216  92.074 673.364  1.00  0.00           O  
REMARK-SIMTK-COORDS   647.215702295    92.073503113   673.364046017
ATOM     12  N6   DA A   1     643.991  86.345 672.428  1.00  0.00           N  
REMARK-SIMTK-COORDS   643.990830061    86.344993815   672.428093936
ATOM     13  C6   DA A   1     644.005  87.642 672.778  1.00  0.00           C  
REMARK-SIMTK-COORDS   644.005205500    87.642028780   672.777613100
ATOM     14  C5   DA A   1     645.157  88.299 673.255  1.00  0.00           C  
REMARK-SIMTK-COORDS   645.157220538    88.298501390   673.254666623
ATOM     15  N7   DA A   1     646.455  87.868 673.468  1.00  0.00           N  
REMARK-SIMTK-COORDS   646.454681816    87.868045018   673.468401373
ATOM     16  C8   DA A   1     647.064  88.926 673.914  1.00  0.00           C  
REMARK-SIMTK-COORDS   647.064215504    88.925512485   673.914212138
ATOM     17  N9   DA A   1     646.258  90.029 673.995  1.00  0.00           N  
REMARK-SIMTK-COORDS   646.258061873    90.029154758   673.995452879
ATOM     18  C4   DA A   1     645.021  89.620 673.565  1.00  0.00           C  
REMARK-SIMTK-COORDS   645.020659663    89.620281698   673.564589108
ATOM     19  N3   DA A   1     643.907  90.371 673.476  1.00  0.00           N  
REMARK-SIMTK-COORDS   643.907281177    90.371403245   673.476374761
ATOM     20  C2   DA A   1     642.904  89.647 673.026  1.00  0.00           C  
REMARK-SIMTK-COORDS   642.903871899    89.647284276   673.026345274
ATOM     21  N1   DA A   1     642.879  88.364 672.676  1.00  0.00           N  
REMARK-SIMTK-COORDS   642.878929927    88.364493446   672.676153063
ATOM     22  H1'  DA A   1     645.694  91.925 674.705  1.00  0.00           H  
REMARK-SIMTK-COORDS   645.694064616    91.924802697   674.704707406
ATOM     23 1H2'  DA A   1     647.090  91.523 676.580  1.00  0.00           H  
REMARK-SIMTK-COORDS   647.090265979    91.522597591   676.579657753
ATOM     24 2H2'  DA A   1     648.208  90.523 675.661  1.00  0.00           H  
REMARK-SIMTK-COORDS   648.207503551    90.522898506   675.661181325
ATOM     25  H3'  DA A   1     649.429  92.588 675.743  1.00  0.00           H  
REMARK-SIMTK-COORDS   649.429325227    92.588137225   675.743076544
ATOM     26  H4'  DA A   1     648.646  93.662 673.453  1.00  0.00           H  
REMARK-SIMTK-COORDS   648.645843409    93.662259975   673.452944984
ATOM     27 1H5'  DA A   1     649.329  91.526 672.150  1.00  0.00           H  
REMARK-SIMTK-COORDS   649.328976388    91.525831443   672.150026928
ATOM     28 2H5'  DA A   1     650.525  92.389 673.140  1.00  0.00           H  
REMARK-SIMTK-COORDS   650.525240768    92.389444966   673.139647168
ATOM     29  H61  DA A   1     643.121  85.914 672.086  1.00  0.00           H  
REMARK-SIMTK-COORDS   643.120517724    85.914241474   672.085606189
ATOM     30  H62  DA A   1     644.850  85.783 672.503  1.00  0.00           H  
REMARK-SIMTK-COORDS   644.850158908    85.783131387   672.503317237
ATOM     31  H8   DA A   1     648.118  88.934 674.195  1.00  0.00           H  
REMARK-SIMTK-COORDS   648.118126010    88.934307892   674.195177057
ATOM     32  H2   DA A   1     641.958  90.176 672.926  1.00  0.00           H  
REMARK-SIMTK-COORDS   641.957829452    90.175730709   672.926280015
ATOM     33  P    DT A   2     647.394  93.814 677.587  1.00  0.00           P  
REMARK-SIMTK-COORDS   647.394449668    93.814088744   677.586789578
ATOM     34  OP1  DT A   2     648.014  92.657 678.277  1.00  0.00           O  
REMARK-SIMTK-COORDS   648.014467260    92.656738903   678.276980516
ATOM     35  OP2  DT A   2     647.468  95.106 678.298  1.00  0.00           O  
REMARK-SIMTK-COORDS   647.467652966    95.105780849   678.298280113
ATOM     36  O5'  DT A   2     645.878  93.471 677.233  1.00  0.00           O  
REMARK-SIMTK-COORDS   645.877598206    93.470641858   677.233438651
ATOM     37  O3'  DT A   2     642.162  95.170 678.312  1.00  0.00           O  
REMARK-SIMTK-COORDS   642.162420417    95.169655335   678.312445232
ATOM     38  C1'  DT A   2     642.717  92.405 677.307  1.00  0.00           C  
REMARK-SIMTK-COORDS   642.717492745    92.405312117   677.307073018
ATOM     39  C2'  DT A   2     643.323  93.079 678.532  1.00  0.00           C  
REMARK-SIMTK-COORDS   643.322645499    93.079199835   678.532114442
ATOM     40  C3'  DT A   2     643.415  94.528 678.083  1.00  0.00           C  
REMARK-SIMTK-COORDS   643.415027709    94.528306923   678.082710196
ATOM     41  C4'  DT A   2     643.736  94.404 676.594  1.00  0.00           C  
REMARK-SIMTK-COORDS   643.736097405    94.403981506   676.594309228
ATOM     42  C5'  DT A   2     645.196  94.268 676.232  1.00  0.00           C  
REMARK-SIMTK-COORDS   645.196333002    94.268476230   676.231851892
ATOM     43  O4'  DT A   2     643.035  93.190 676.175  1.00  0.00           O  
REMARK-SIMTK-COORDS   643.035083063    93.189746830   676.174864305
ATOM     44  O4   DT A   2     644.496  87.268 676.371  1.00  0.00           O  
REMARK-SIMTK-COORDS   644.496228581    87.267630094   676.370762576
ATOM     45  C4   DT A   2     644.146  88.433 676.596  1.00  0.00           C  
REMARK-SIMTK-COORDS   644.146372964    88.432542417   676.595781076
ATOM     46  N3   DT A   2     642.846  88.831 676.392  1.00  0.00           N  
REMARK-SIMTK-COORDS   642.846392010    88.831070070   676.391969326
ATOM     47  C2   DT A   2     642.327  90.092 676.605  1.00  0.00           C  
REMARK-SIMTK-COORDS   642.327363608    90.091926663   676.605314516
ATOM     48  O2   DT A   2     641.155  90.352 676.397  1.00  0.00           O  
REMARK-SIMTK-COORDS   641.155410286    90.352148480   676.397095838
ATOM     49  N1   DT A   2     643.229  91.030 677.065  1.00  0.00           N  
REMARK-SIMTK-COORDS   643.228639897    91.030180568   677.064881334
ATOM     50  C6   DT A   2     644.547  90.722 677.294  1.00  0.00           C  
REMARK-SIMTK-COORDS   644.546807427    90.721577527   677.294399359
ATOM     51  C5   DT A   2     645.016  89.478 677.081  1.00  0.00           C  
REMARK-SIMTK-COORDS   645.016421501    89.477546862   677.081389203
ATOM     52  C7   DT A   2     646.446  89.090 677.310  1.00  0.00           C  
REMARK-SIMTK-COORDS   646.446214324    89.090322587   677.310203195
ATOM     53  H1'  DT A   2     641.631  92.355 677.387  1.00  0.00           H  
REMARK-SIMTK-COORDS   641.631042341    92.355330953   677.386950438
ATOM     54 1H2'  DT A   2     642.693  92.976 679.416  1.00  0.00           H  
REMARK-SIMTK-COORDS   642.692823067    92.976004621   679.415910488
ATOM     55 2H2'  DT A   2     644.305  92.678 678.781  1.00  0.00           H  
REMARK-SIMTK-COORDS   644.304612453    92.677602306   678.781309799
ATOM     56  H3'  DT A   2     644.200  95.070 678.610  1.00  0.00           H  
REMARK-SIMTK-COORDS   644.199666912    95.070249600   678.610212286
ATOM     57  H4'  DT A   2     643.356  95.304 676.112  1.00  0.00           H  
REMARK-SIMTK-COORDS   643.356384606    95.304223946   676.111770380
ATOM     58 1H5'  DT A   2     645.280  93.787 675.259  1.00  0.00           H  
REMARK-SIMTK-COORDS   645.280063148    93.787049056   675.258602623
ATOM     59 2H5'  DT A   2     645.646  95.259 676.183  1.00  0.00           H  
REMARK-SIMTK-COORDS   645.645940601    95.259286247   676.183380079
ATOM     60  H3   DT A   2     642.193  88.114 676.046  1.00  0.00           H  
REMARK-SIMTK-COORDS   642.193068329    88.113991416   676.045623586
ATOM     61  H6   DT A   2     645.224  91.497 677.654  1.00  0.00           H  
REMARK-SIMTK-COORDS   645.224485647    91.496900370   677.654029335
ATOM     62  H71  DT A   2     646.607  88.067 676.969  1.00  0.00           H  
REMARK-SIMTK-COORDS   646.606607549    88.066716389   676.969484302
ATOM     63  H72  DT A   2     647.100  89.764 676.755  1.00  0.00           H  
REMARK-SIMTK-COORDS   647.099514710    89.763644973   676.755414433
ATOM     64  H73  DT A   2     646.676  89.158 678.374  1.00  0.00           H  
REMARK-SIMTK-COORDS   646.675932448    89.158135260   678.373841773
ATOM     65  P    DG A   3     641.378  95.138 680.039  1.00  0.00           P  
REMARK-SIMTK-COORDS   641.377830351    95.138062762   680.039456075
ATOM     66  OP1  DG A   3     642.394  94.601 680.977  1.00  0.00           O  
REMARK-SIMTK-COORDS   642.393832255    94.600618832   680.977221052
ATOM     67  OP2  DG A   3     640.612  96.307 680.515  1.00  0.00           O  
REMARK-SIMTK-COORDS   640.612001254    96.307019949   680.515114450
ATOM     68  O5'  DG A   3     640.381  93.969 679.611  1.00  0.00           O  
REMARK-SIMTK-COORDS   640.381370564    93.969152275   679.610998183
ATOM     69  O3'  DG A   3     636.218  93.376 680.022  1.00  0.00           O  
REMARK-SIMTK-COORDS   636.217613495    93.375823804   680.021881862
ATOM     70  C1'  DG A   3     638.350  91.323 679.576  1.00  0.00           C  
REMARK-SIMTK-COORDS   638.349922285    91.322559543   679.576144161
ATOM     71  C2'  DG A   3     638.266  92.332 680.713  1.00  0.00           C  
REMARK-SIMTK-COORDS   638.266193238    92.332133603   680.713168200
ATOM     72  C3'  DG A   3     637.635  93.532 680.027  1.00  0.00           C  
REMARK-SIMTK-COORDS   637.635023127    93.531748038   680.027410590
ATOM     73  C4'  DG A   3     638.228  93.471 678.620  1.00  0.00           C  
REMARK-SIMTK-COORDS   638.228303316    93.470731460   678.620198952
ATOM     74  C5'  DG A   3     639.564  94.147 678.426  1.00  0.00           C  
REMARK-SIMTK-COORDS   639.564478814    94.147437259   678.425786247
ATOM     75  O4'  DG A   3     638.385  92.040 678.358  1.00  0.00           O  
REMARK-SIMTK-COORDS   638.385262191    92.040034409   678.358351934
ATOM     76  N2   DG A   3     637.962  86.246 678.198  1.00  0.00           N  
REMARK-SIMTK-COORDS   637.962454759    86.245657962   678.198284860
ATOM     77  O6   DG A   3     642.364  86.824 679.331  1.00  0.00           O  
REMARK-SIMTK-COORDS   642.363582039    86.823699921   679.331465851
ATOM     78  C6   DG A   3     641.266  87.371 679.222  1.00  0.00           C  
REMARK-SIMTK-COORDS   641.265922458    87.371120462   679.222423681
ATOM     79  C5   DG A   3     640.909  88.711 679.488  1.00  0.00           C  
REMARK-SIMTK-COORDS   640.909356049    88.711373938   679.487704697
ATOM     80  N7   DG A   3     641.688  89.780 679.941  1.00  0.00           N  
REMARK-SIMTK-COORDS   641.688051460    89.779584993   679.940907299
ATOM     81  C8   DG A   3     640.847  90.779 680.004  1.00  0.00           C  
REMARK-SIMTK-COORDS   640.846676460    90.779441862   680.004052766
ATOM     82  N9   DG A   3     639.560  90.458 679.629  1.00  0.00           N  
REMARK-SIMTK-COORDS   639.559629464    90.457597070   679.628959496
ATOM     83  C4   DG A   3     639.603  89.122 679.294  1.00  0.00           C  
REMARK-SIMTK-COORDS   639.602608701    89.122346512   679.294115157
ATOM     84  N3   DG A   3     638.547  88.381 678.867  1.00  0.00           N  
REMARK-SIMTK-COORDS   638.547138023    88.380814156   678.867284495
ATOM     85  C2   DG A   3     638.882  87.116 678.625  1.00  0.00           C  
REMARK-SIMTK-COORDS   638.881997818    87.116208318   678.625311371
ATOM     86  N1   DG A   3     640.161  86.622 678.780  1.00  0.00           N  
REMARK-SIMTK-COORDS   640.160569541    86.622477400   678.780453666
ATOM     87  H1'  DG A   3     637.471  90.678 679.561  1.00  0.00           H  
REMARK-SIMTK-COORDS   637.470743890    90.678303866   679.560588685
ATOM     88 1H2'  DG A   3     637.649  91.975 681.538  1.00  0.00           H  
REMARK-SIMTK-COORDS   637.649193898    91.975432814   681.538150843
ATOM     89 2H2'  DG A   3     639.247  92.578 681.120  1.00  0.00           H  
REMARK-SIMTK-COORDS   639.247006502    92.577881321   681.120279240
ATOM     90  H3'  DG A   3     637.893  94.468 680.522  1.00  0.00           H  
REMARK-SIMTK-COORDS   637.893263886    94.468269644   680.522216604
ATOM     91  H4'  DG A   3     637.512  93.951 677.954  1.00  0.00           H  
REMARK-SIMTK-COORDS   637.512427192    93.951200886   677.953659751
ATOM     92 1H5'  DG A   3     640.067  93.707 677.564  1.00  0.00           H  
REMARK-SIMTK-COORDS   640.066996872    93.707388541   677.564344590
ATOM     93 2H5'  DG A   3     639.405  95.210 678.245  1.00  0.00           H  
REMARK-SIMTK-COORDS   639.405452582    95.209787109   678.245496333
ATOM     94  H21  DG A   3     636.988  86.551 678.062  1.00  0.00           H  
REMARK-SIMTK-COORDS   636.987845198    86.550525481   678.061679596
ATOM     95  H22  DG A   3     638.228  85.268 678.006  1.00  0.00           H  
REMARK-SIMTK-COORDS   638.228089155    85.268490435   678.005536343
ATOM     96  H8   DG A   3     641.138  91.780 680.325  1.00  0.00           H  
REMARK-SIMTK-COORDS   641.138170328    91.779753953   680.324720890
ATOM     97  H1   DG A   3     640.318  85.629 678.555  1.00  0.00           H  
REMARK-SIMTK-COORDS   640.317836644    85.629260668   678.554660439
ATOM     98  P    DG A   4     635.427  93.122 681.695  1.00  0.00           P  
REMARK-SIMTK-COORDS   635.427166318    93.121739649   681.695409659
ATOM     99  OP1  DG A   4     636.388  93.317 682.808  1.00  0.00           O  
REMARK-SIMTK-COORDS   636.388418299    93.316574363   682.808308155
ATOM    100  OP2  DG A   4     634.089  93.714 681.885  1.00  0.00           O  
REMARK-SIMTK-COORDS   634.088516907    93.714418260   681.885029854
ATOM    101  O5'  DG A   4     635.296  91.565 681.375  1.00  0.00           O  
REMARK-SIMTK-COORDS   635.295554168    91.565105184   681.375366878
ATOM    102  O3'  DG A   4     632.083  88.821 681.462  1.00  0.00           O  
REMARK-SIMTK-COORDS   632.083003800    88.821068640   681.462088155
ATOM    103  C1'  DG A   4     635.018  88.247 681.590  1.00  0.00           C  
REMARK-SIMTK-COORDS   635.018215852    88.247050977   681.589958907
ATOM    104  C2'  DG A   4     634.213  89.141 682.523  1.00  0.00           C  
REMARK-SIMTK-COORDS   634.212597001    89.140713395   682.523457567
ATOM    105  C3'  DG A   4     633.175  89.730 681.583  1.00  0.00           C  
REMARK-SIMTK-COORDS   633.175231211    89.729816828   681.582955912
ATOM    106  C4'  DG A   4     633.949  89.880 680.274  1.00  0.00           C  
REMARK-SIMTK-COORDS   633.949063239    89.880232266   680.273563615
ATOM    107  C5'  DG A   4     634.734  91.159 680.101  1.00  0.00           C  
REMARK-SIMTK-COORDS   634.733530809    91.159303556   680.101286902
ATOM    108  O4'  DG A   4     634.883  88.755 680.277  1.00  0.00           O  
REMARK-SIMTK-COORDS   634.883363691    88.754548769   680.277214497
ATOM    109  N2   DG A   4     637.630  83.694 681.068  1.00  0.00           N  
REMARK-SIMTK-COORDS   637.629694990    83.693836991   681.068445622
ATOM    110  O6   DG A   4     640.774  86.693 682.522  1.00  0.00           O  
REMARK-SIMTK-COORDS   640.773621334    86.692552012   682.521576160
ATOM    111  C6   DG A   4     639.592  86.535 682.211  1.00  0.00           C  
REMARK-SIMTK-COORDS   639.592489238    86.534658728   682.211072246
ATOM    112  C5   DG A   4     638.540  87.476 682.206  1.00  0.00           C  
REMARK-SIMTK-COORDS   638.539898553    87.475840147   682.206236286
ATOM    113  N7   DG A   4     638.540  88.831 682.546  1.00  0.00           N  
REMARK-SIMTK-COORDS   638.539813813    88.831366774   682.545914897
ATOM    114  C8   DG A   4     637.301  89.205 682.353  1.00  0.00           C  
REMARK-SIMTK-COORDS   637.301154082    89.205452076   682.352536360
ATOM    115  N9   DG A   4     636.470  88.198 681.911  1.00  0.00           N  
REMARK-SIMTK-COORDS   636.470428836    88.197686162   681.910866315
ATOM    116  C4   DG A   4     637.273  87.082 681.815  1.00  0.00           C  
REMARK-SIMTK-COORDS   637.272567257    87.082209307   681.815224590
ATOM    117  N3   DG A   4     636.865  85.848 681.418  1.00  0.00           N  
REMARK-SIMTK-COORDS   636.865376284    85.848384121   681.417802997
ATOM    118  C2   DG A   4     637.856  84.960 681.430  1.00  0.00           C  
REMARK-SIMTK-COORDS   637.855767320    84.960196364   681.430376886
ATOM    119  N1   DG A   4     639.150  85.266 681.795  1.00  0.00           N  
REMARK-SIMTK-COORDS   639.150368113    85.266177928   681.795026128
ATOM    120  H1'  DG A   4     634.633  87.227 681.597  1.00  0.00           H  
REMARK-SIMTK-COORDS   634.632864474    87.227383943   681.596701041
ATOM    121 1H2'  DG A   4     633.743  88.579 683.331  1.00  0.00           H  
REMARK-SIMTK-COORDS   633.743489516    88.578560377   683.331196480
ATOM    122 2H2'  DG A   4     634.824  89.920 682.979  1.00  0.00           H  
REMARK-SIMTK-COORDS   634.823919072    89.919853317   682.978817105
ATOM    123  H3'  DG A   4     632.806  90.694 681.934  1.00  0.00           H  
REMARK-SIMTK-COORDS   632.805783502    90.693688586   681.933745912
ATOM    124  H4'  DG A   4     633.219  89.827 679.466  1.00  0.00           H  
REMARK-SIMTK-COORDS   633.218884150    89.827006177   679.466340300
ATOM    125 1H5'  DG A   4     635.536  90.993 679.383  1.00  0.00           H  
REMARK-SIMTK-COORDS   635.536091447    90.993352545   679.382534035
ATOM    126 2H5'  DG A   4     634.071  91.939 679.727  1.00  0.00           H  
REMARK-SIMTK-COORDS   634.070943437    91.938590935   679.727027425
ATOM    127  H21  DG A   4     636.684  83.400 680.785  1.00  0.00           H  
REMARK-SIMTK-COORDS   636.683977020    83.399577049   680.784724620
ATOM    128  H22  DG A   4     638.402  83.011 681.073  1.00  0.00           H  
REMARK-SIMTK-COORDS   638.401711188    83.010800780   681.073191846
ATOM    129  H8   DG A   4     636.956  90.225 682.525  1.00  0.00           H  
REMARK-SIMTK-COORDS   636.956366639    90.225145306   682.525071388
ATOM    130  H1   DG A   4     639.847  84.507 681.759  1.00  0.00           H  
REMARK-SIMTK-COORDS   639.846845875    84.507340223   681.759262127
ATOM    131  P    DG A   5     631.269  88.330 683.034  1.00  0.00           P  
REMARK-SIMTK-COORDS   631.268949503    88.329609137   683.034381920
ATOM    132  OP1  DG A   5     631.759  89.112 684.195  1.00  0.00           O  
REMARK-SIMTK-COORDS   631.759251347    89.112207123   684.195266709
ATOM    133  OP2  DG A   5     629.811  88.104 682.975  1.00  0.00           O  
REMARK-SIMTK-COORDS   629.811262691    88.104210580   682.974794601
ATOM    134  O5'  DG A   5     632.041  86.936 682.971  1.00  0.00           O  
REMARK-SIMTK-COORDS   632.040760653    86.935635756   682.971090825
ATOM    135  O3'  DG A   5     630.811  82.898 683.175  1.00  0.00           O  
REMARK-SIMTK-COORDS   630.810983942    82.897839552   683.175022317
ATOM    136  C1'  DG A   5     633.524  84.041 683.715  1.00  0.00           C  
REMARK-SIMTK-COORDS   633.524395425    84.041166091   683.714947816
ATOM    137  C2'  DG A   5     632.213  84.421 684.390  1.00  0.00           C  
REMARK-SIMTK-COORDS   632.213454488    84.420859228   684.390477965
ATOM    138  C3'  DG A   5     631.214  84.263 683.257  1.00  0.00           C  
REMARK-SIMTK-COORDS   631.214346493    84.263108650   683.257070726
ATOM    139  C4'  DG A   5     632.016  84.703 682.033  1.00  0.00           C  
REMARK-SIMTK-COORDS   632.016184044    84.703069798   682.032554606
ATOM    140  C5'  DG A   5     632.022  86.183 681.731  1.00  0.00           C  
REMARK-SIMTK-COORDS   632.022416387    86.183035599   681.731299919
ATOM    141  O4'  DG A   5     633.385  84.279 682.328  1.00  0.00           O  
REMARK-SIMTK-COORDS   633.384818683    84.279435607   682.328303315
ATOM    142  N2   DG A   5     638.190  81.642 684.260  1.00  0.00           N  
REMARK-SIMTK-COORDS   638.190416088    81.642205271   684.259736910
ATOM    143  O6   DG A   5     638.947  85.983 685.513  1.00  0.00           O  
REMARK-SIMTK-COORDS   638.946847723    85.983191576   685.513452221
ATOM    144  C6   DG A   5     638.108  85.178 685.108  1.00  0.00           C  
REMARK-SIMTK-COORDS   638.107830321    85.177910038   685.108498589
ATOM    145  C5   DG A   5     636.739  85.383 684.830  1.00  0.00           C  
REMARK-SIMTK-COORDS   636.738807176    85.383067323   684.830147879
ATOM    146  N7   DG A   5     635.960  86.539 684.933  1.00  0.00           N  
REMARK-SIMTK-COORDS   635.960452800    86.539138806   684.932603672
ATOM    147  C8   DG A   5     634.771  86.155 684.546  1.00  0.00           C  
REMARK-SIMTK-COORDS   634.771263007    86.154664865   684.545795674
ATOM    148  N9   DG A   5     634.696  84.824 684.195  1.00  0.00           N  
REMARK-SIMTK-COORDS   634.695751229    84.823604555   684.194590007
ATOM    149  C4   DG A   5     635.968  84.328 684.377  1.00  0.00           C  
REMARK-SIMTK-COORDS   635.967596524    84.327646282   684.377064490
ATOM    150  N3   DG A   5     636.355  83.045 684.153  1.00  0.00           N  
REMARK-SIMTK-COORDS   636.354558126    83.044566809   684.153366516
ATOM    151  C2   DG A   5     637.643  82.850 684.424  1.00  0.00           C  
REMARK-SIMTK-COORDS   637.642599539    82.850022926   684.423573839
ATOM    152  N1   DG A   5     638.488  83.845 684.869  1.00  0.00           N  
REMARK-SIMTK-COORDS   638.487548937    83.845279199   684.868669858
ATOM    153  H1'  DG A   5     633.742  82.982 683.853  1.00  0.00           H  
REMARK-SIMTK-COORDS   633.742336686    82.982075876   683.853119897
ATOM    154 1H2'  DG A   5     631.974  83.764 685.226  1.00  0.00           H  
REMARK-SIMTK-COORDS   631.973616173    83.763517153   685.226479746
ATOM    155 2H2'  DG A   5     632.225  85.443 684.770  1.00  0.00           H  
REMARK-SIMTK-COORDS   632.225331823    85.442514825   684.770220995
ATOM    156  H3'  DG A   5     630.335  84.892 683.397  1.00  0.00           H  
REMARK-SIMTK-COORDS   630.334623151    84.891672794   683.397027718
ATOM    157  H4'  DG A   5     631.587  84.191 681.172  1.00  0.00           H  
REMARK-SIMTK-COORDS   631.586694026    84.190635500   681.172000474
ATOM    158 1H5'  DG A   5     632.907  86.425 681.142  1.00  0.00           H  
REMARK-SIMTK-COORDS   632.907071896    86.425036914   681.142174301
ATOM    159 2H5'  DG A   5     631.130  86.437 681.161  1.00  0.00           H  
REMARK-SIMTK-COORDS   631.129901701    86.436513234   681.160732110
ATOM    160  H21  DG A   5     637.614  80.855 683.930  1.00  0.00           H  
REMARK-SIMTK-COORDS   637.613716649    80.854861984   683.929619800
ATOM    161  H22  DG A   5     639.190  81.498 684.464  1.00  0.00           H  
REMARK-SIMTK-COORDS   639.190458875    81.497880266   684.463831785
ATOM    162  H8   DG A   5     633.915  86.828 684.504  1.00  0.00           H  
REMARK-SIMTK-COORDS   633.915130004    86.828265543   684.504329937
ATOM    163  H1   DG A   5     639.472  83.593 685.038  1.00  0.00           H  
REMARK-SIMTK-COORDS   639.472423738    83.593064243   685.037797740
ATOM    164  P    DT A   6     630.097  82.357 684.688  1.00  0.00           P  
REMARK-SIMTK-COORDS   630.096955039    82.357393206   684.688234801
ATOM    165  OP1  DT A   6     629.890  83.367 685.755  1.00  0.00           O  
REMARK-SIMTK-COORDS   629.889726339    83.366984194   685.755017958
ATOM    166  OP2  DT A   6     629.004  81.383 684.500  1.00  0.00           O  
REMARK-SIMTK-COORDS   629.003859190    81.382906471   684.499653077
ATOM    167  O5'  DT A   6     631.473  81.592 684.942  1.00  0.00           O  
REMARK-SIMTK-COORDS   631.472907261    81.591978254   684.942294706
ATOM    168  O3'  DT A   6     632.489  77.553 685.657  1.00  0.00           O  
REMARK-SIMTK-COORDS   632.488730305    77.553372086   685.657285447
ATOM    169  C1'  DT A   6     634.070  80.009 686.312  1.00  0.00           C  
REMARK-SIMTK-COORDS   634.070314990    80.009182714   686.311545365
ATOM    170  C2'  DT A   6     632.653  79.678 686.762  1.00  0.00           C  
REMARK-SIMTK-COORDS   632.653151118    79.678446811   686.762457021
ATOM    171  C3'  DT A   6     632.107  78.924 685.561  1.00  0.00           C  
REMARK-SIMTK-COORDS   632.107030277    78.923855510   685.561310071
ATOM    172  C4'  DT A   6     632.776  79.629 684.383  1.00  0.00           C  
REMARK-SIMTK-COORDS   632.776123123    79.628802537   684.382647926
ATOM    173  C5'  DT A   6     632.074  80.855 683.847  1.00  0.00           C  
REMARK-SIMTK-COORDS   632.073960212    80.854567517   683.847398020
ATOM    174  O4'  DT A   6     634.086  80.028 684.898  1.00  0.00           O  
REMARK-SIMTK-COORDS   634.086398950    80.027659770   684.898216704
ATOM    175  O4   DT A   6     636.000  84.859 688.099  1.00  0.00           O  
REMARK-SIMTK-COORDS   636.000039415    84.858786802   688.098682416
ATOM    176  C4   DT A   6     635.520  83.794 687.692  1.00  0.00           C  
REMARK-SIMTK-COORDS   635.519975518    83.793943903   687.691618223
ATOM    177  N3   DT A   6     636.295  82.662 687.593  1.00  0.00           N  
REMARK-SIMTK-COORDS   636.294581312    82.662293773   687.593293016
ATOM    178  C2   DT A   6     635.885  81.418 687.160  1.00  0.00           C  
REMARK-SIMTK-COORDS   635.884869662    81.417649974   687.160090778
ATOM    179  O2   DT A   6     636.647  80.468 687.108  1.00  0.00           O  
REMARK-SIMTK-COORDS   636.646720475    80.468195795   687.108466169
ATOM    180  N1   DT A   6     634.559  81.330 686.789  1.00  0.00           N  
REMARK-SIMTK-COORDS   634.558888836    81.329980509   686.788728539
ATOM    181  C6   DT A   6     633.713  82.409 686.852  1.00  0.00           C  
REMARK-SIMTK-COORDS   633.712606680    82.409454456   686.852151814
ATOM    182  C5   DT A   6     634.146  83.608 687.287  1.00  0.00           C  
REMARK-SIMTK-COORDS   634.146464270    83.607848161   687.287057687
ATOM    183  C7   DT A   6     633.266  84.818 687.370  1.00  0.00           C  
REMARK-SIMTK-COORDS   633.266128714    84.818125067   687.369792917
ATOM    184  H1'  DT A   6     634.773  79.245 686.645  1.00  0.00           H  
REMARK-SIMTK-COORDS   634.773452614    79.245394770   686.645429265
ATOM    185 1H2'  DT A   6     632.637  79.061 687.661  1.00  0.00           H  
REMARK-SIMTK-COORDS   632.637095452    79.061391532   687.661014753
ATOM    186 2H2'  DT A   6     632.066  80.573 686.969  1.00  0.00           H  
REMARK-SIMTK-COORDS   632.066403048    80.573188275   686.969344466
ATOM    187  H3'  DT A   6     631.021  78.992 685.495  1.00  0.00           H  
REMARK-SIMTK-COORDS   631.021386240    78.991977996   685.495314981
ATOM    188  H4'  DT A   6     632.839  78.902 683.573  1.00  0.00           H  
REMARK-SIMTK-COORDS   632.839252866    78.902229763   683.572975992
ATOM    189 1H5'  DT A   6     632.798  81.485 683.333  1.00  0.00           H  
REMARK-SIMTK-COORDS   632.797512431    81.485005619   683.332600015
ATOM    190 2H5'  DT A   6     631.301  80.546 683.145  1.00  0.00           H  
REMARK-SIMTK-COORDS   631.301281091    80.545550309   683.144776970
ATOM    191  H3   DT A   6     637.282  82.753 687.873  1.00  0.00           H  
REMARK-SIMTK-COORDS   637.281713349    82.753317730   687.873067889
ATOM    192  H6   DT A   6     632.673  82.294 686.544  1.00  0.00           H  
REMARK-SIMTK-COORDS   632.672547970    82.294499940   686.544303897
ATOM    193  H71  DT A   6     633.864  85.687 687.647  1.00  0.00           H  
REMARK-SIMTK-COORDS   633.864388745    85.686901209   687.647097713
ATOM    194  H72  DT A   6     632.797  84.995 686.402  1.00  0.00           H  
REMARK-SIMTK-COORDS   632.797339112    84.994785278   686.401814364
ATOM    195  H73  DT A   6     632.494  84.656 688.122  1.00  0.00           H  
REMARK-SIMTK-COORDS   632.493530984    84.655527796   688.121691099
ATOM    196  P    DG A   7     632.114  76.590 687.054  1.00  0.00           P  
REMARK-SIMTK-COORDS   632.113753311    76.590205122   687.054445653
ATOM    197  OP1  DG A   7     631.189  77.387 687.897  1.00  0.00           O  
REMARK-SIMTK-COORDS   631.188755145    77.387081070   687.896987116
ATOM    198  OP2  DG A   7     631.779  75.161 686.899  1.00  0.00           O  
REMARK-SIMTK-COORDS   631.779171079    75.160801820   686.899310453
ATOM    199  O5'  DG A   7     633.601  76.747 687.607  1.00  0.00           O  
REMARK-SIMTK-COORDS   633.601433383    76.746657606   687.606886259
ATOM    200  O3'  DG A   7     636.459  74.030 689.128  1.00  0.00           O  
REMARK-SIMTK-COORDS   636.459011018    74.030374348   689.128001745
ATOM    201  C1'  DG A   7     636.306  76.991 689.545  1.00  0.00           C  
REMARK-SIMTK-COORDS   636.306190215    76.990760843   689.545224229
ATOM    202  C2'  DG A   7     635.232  75.959 689.863  1.00  0.00           C  
REMARK-SIMTK-COORDS   635.232194621    75.958852408   689.862670990
ATOM    203  C3'  DG A   7     635.430  74.942 688.751  1.00  0.00           C  
REMARK-SIMTK-COORDS   635.429534368    74.942289886   688.751198245
ATOM    204  C4'  DG A   7     635.835  75.812 687.562  1.00  0.00           C  
REMARK-SIMTK-COORDS   635.835465114    75.812369235   687.562025778
ATOM    205  C5'  DG A   7     634.709  76.392 686.740  1.00  0.00           C  
REMARK-SIMTK-COORDS   634.709036540    76.392422477   686.739961971
ATOM    206  O4'  DG A   7     636.591  76.912 688.163  1.00  0.00           O  
REMARK-SIMTK-COORDS   636.591251014    76.911517206   688.162654959
ATOM    207  N2   DG A   7     639.866  80.346 691.518  1.00  0.00           N  
REMARK-SIMTK-COORDS   639.866231004    80.346142547   691.517806345
ATOM    208  O6   DG A   7     636.010  82.795 691.168  1.00  0.00           O  
REMARK-SIMTK-COORDS   636.010132866    82.794883770   691.168054195
ATOM    209  C6   DG A   7     636.530  81.693 690.986  1.00  0.00           C  
REMARK-SIMTK-COORDS   636.529963282    81.693450242   690.986294675
ATOM    210  C5   DG A   7     635.951  80.508 690.482  1.00  0.00           C  
REMARK-SIMTK-COORDS   635.951168555    80.508280158   690.482150316
ATOM    211  N7   DG A   7     634.646  80.253 690.053  1.00  0.00           N  
REMARK-SIMTK-COORDS   634.646072380    80.253195456   690.052627593
ATOM    212  C8   DG A   7     634.673  78.997 689.688  1.00  0.00           C  
REMARK-SIMTK-COORDS   634.673174245    78.996901663   689.688478728
ATOM    213  N9   DG A   7     635.901  78.391 689.846  1.00  0.00           N  
REMARK-SIMTK-COORDS   635.901412343    78.390773940   689.845988592
ATOM    214  C4   DG A   7     636.726  79.369 690.357  1.00  0.00           C  
REMARK-SIMTK-COORDS   636.725674801    79.368814498   690.356762582
ATOM    215  N3   DG A   7     638.038  79.210 690.672  1.00  0.00           N  
REMARK-SIMTK-COORDS   638.037730897    79.210433552   690.672194474
ATOM    216  C2   DG A   7     638.580  80.325 691.155  1.00  0.00           C  
REMARK-SIMTK-COORDS   638.580340548    80.325167330   691.154743302
ATOM    217  N1   DG A   7     637.887  81.508 691.304  1.00  0.00           N  
REMARK-SIMTK-COORDS   637.887264541    81.508335989   691.304217629
ATOM    218  H1'  DG A   7     637.226  76.777 690.090  1.00  0.00           H  
REMARK-SIMTK-COORDS   637.225838631    76.777362118   690.090173563
ATOM    219 1H2'  DG A   7     635.371  75.506 690.845  1.00  0.00           H  
REMARK-SIMTK-COORDS   635.371025769    75.506379531   690.844767832
ATOM    220 2H2'  DG A   7     634.229  76.385 689.837  1.00  0.00           H  
REMARK-SIMTK-COORDS   634.229406454    76.385357135   689.837459681
ATOM    221  H3'  DG A   7     634.516  74.387 688.538  1.00  0.00           H  
REMARK-SIMTK-COORDS   634.515811941    74.387140881   688.537856010
ATOM    222  H4'  DG A   7     636.439  75.188 686.904  1.00  0.00           H  
REMARK-SIMTK-COORDS   636.439379602    75.187737942   686.904205864
ATOM    223 1H5'  DG A   7     635.066  77.281 686.219  1.00  0.00           H  
REMARK-SIMTK-COORDS   635.066153196    77.281090943   686.219399726
ATOM    224 2H5'  DG A   7     634.382  75.654 686.009  1.00  0.00           H  
REMARK-SIMTK-COORDS   634.381899659    75.654362437   686.008778109
ATOM    225  H21  DG A   7     640.440  79.495 691.431  1.00  0.00           H  
REMARK-SIMTK-COORDS   640.440436460    79.495094246   691.431354712
ATOM    226  H22  DG A   7     640.284  81.214 691.885  1.00  0.00           H  
REMARK-SIMTK-COORDS   640.284070127    81.214095282   691.884737560
ATOM    227  H8   DG A   7     633.801  78.475 689.294  1.00  0.00           H  
REMARK-SIMTK-COORDS   633.800797288    78.475286137   689.294401721
ATOM    228  H1   DG A   7     638.404  82.319 691.677  1.00  0.00           H  
REMARK-SIMTK-COORDS   638.403783630    82.318639557   691.676791324
ATOM    229  P    DG A   8     635.279  72.451 691.087  1.00  0.00           P  
REMARK-SIMTK-COORDS   635.278794433    72.450693982   691.086938731
ATOM    230  OP1  DG A   8     635.546  72.958 689.719  1.00  0.00           O  
REMARK-SIMTK-COORDS   635.545910538    72.957691386   689.718687432
ATOM    231  OP2  DG A   8     636.242  72.859 692.128  1.00  0.00           O  
REMARK-SIMTK-COORDS   636.241997749    72.859446127   692.128268197
ATOM    232  O5'  DG A   8     635.157  70.861 691.049  1.00  0.00           O  
REMARK-SIMTK-COORDS   635.156865760    70.861190021   691.048590882
ATOM    233  O3'  DG A   8     637.305  67.716 692.880  1.00  0.00           O  
REMARK-SIMTK-COORDS   637.305019689    67.716395309   692.879830330
ATOM    234  C1'  DG A   8     635.597  67.613 690.424  1.00  0.00           C  
REMARK-SIMTK-COORDS   635.596686085    67.613330411   690.423758075
ATOM    235  C2'  DG A   8     636.801  68.511 690.671  1.00  0.00           C  
REMARK-SIMTK-COORDS   636.801413324    68.511382807   690.671160932
ATOM    236  C3'  DG A   8     636.693  68.785 692.161  1.00  0.00           C  
REMARK-SIMTK-COORDS   636.693045266    68.785400862   692.161424154
ATOM    237  C4'  DG A   8     635.183  68.844 692.388  1.00  0.00           C  
REMARK-SIMTK-COORDS   635.182678790    68.843527180   692.388059190
ATOM    238  C5'  DG A   8     634.522  70.183 692.162  1.00  0.00           C  
REMARK-SIMTK-COORDS   634.521645437    70.182574932   692.162054712
ATOM    239  O4'  DG A   8     634.638  67.884 691.427  1.00  0.00           O  
REMARK-SIMTK-COORDS   634.638164147    67.884167740   691.427212028
ATOM    240  N2   DG A   8     633.701  63.475 687.758  1.00  0.00           N  
REMARK-SIMTK-COORDS   633.700797790    63.475239936   687.758167748
ATOM    241  O6   DG A   8     632.793  67.099 685.106  1.00  0.00           O  
REMARK-SIMTK-COORDS   632.792589940    67.098506524   685.105763041
ATOM    242  C6   DG A   8     633.289  66.720 686.167  1.00  0.00           C  
REMARK-SIMTK-COORDS   633.288977384    66.719875328   686.167202593
ATOM    243  C5   DG A   8     633.912  67.481 687.180  1.00  0.00           C  
REMARK-SIMTK-COORDS   633.911664611    67.481258001   687.180291948
ATOM    244  N7   DG A   8     634.137  68.858 687.265  1.00  0.00           N  
REMARK-SIMTK-COORDS   634.136893655    68.857817214   687.265089421
ATOM    245  C8   DG A   8     634.745  69.008 688.414  1.00  0.00           C  
REMARK-SIMTK-COORDS   634.744769827    69.008326672   688.413761029
ATOM    246  N9   DG A   8     634.946  67.832 689.103  1.00  0.00           N  
REMARK-SIMTK-COORDS   634.946047112    67.831609020   689.103392831
ATOM    247  C4   DG A   8     634.406  66.847 688.306  1.00  0.00           C  
REMARK-SIMTK-COORDS   634.405732344    66.847039713   688.306181924
ATOM    248  N3   DG A   8     634.385  65.520 688.595  1.00  0.00           N  
REMARK-SIMTK-COORDS   634.384984163    65.519610348   688.595273251
ATOM    249  C2   DG A   8     633.805  64.802 687.637  1.00  0.00           C  
REMARK-SIMTK-COORDS   633.805449661    64.801909044   687.636652055
ATOM    250  N1   DG A   8     633.276  65.350 686.487  1.00  0.00           N  
REMARK-SIMTK-COORDS   633.276419510    65.350496351   686.486972071
ATOM    251  H1'  DG A   8     635.872  66.561 690.498  1.00  0.00           H  
REMARK-SIMTK-COORDS   635.872185935    66.561271396   690.498146644
ATOM    252 1H2'  DG A   8     637.742  68.018 690.425  1.00  0.00           H  
REMARK-SIMTK-COORDS   637.742058161    68.018437364   690.424762719
ATOM    253 2H2'  DG A   8     636.754  69.434 690.093  1.00  0.00           H  
REMARK-SIMTK-COORDS   636.754157933    69.434285096   690.093108778
ATOM    254  H3'  DG A   8     637.168  69.726 692.440  1.00  0.00           H  
REMARK-SIMTK-COORDS   637.168432645    69.726198118   692.439814821
ATOM    255  H4'  DG A   8     635.007  68.557 693.425  1.00  0.00           H  
REMARK-SIMTK-COORDS   635.006784643    68.556894214   693.424643384
ATOM    256 1H5'  DG A   8     633.465  70.028 691.943  1.00  0.00           H  
REMARK-SIMTK-COORDS   633.465050129    70.028124798   691.942964520
ATOM    257 2H5'  DG A   8     634.618  70.786 693.063  1.00  0.00           H  
REMARK-SIMTK-COORDS   634.617551797    70.786424286   693.063469671
ATOM    258  H21  DG A   8     634.076  63.003 688.593  1.00  0.00           H  
REMARK-SIMTK-COORDS   634.075809510    63.002715953   688.593366105
ATOM    259  H22  DG A   8     633.245  62.924 687.016  1.00  0.00           H  
REMARK-SIMTK-COORDS   633.244812343    62.924091922   687.015952726
ATOM    260  H8   DG A   8     635.064  69.980 688.793  1.00  0.00           H  
REMARK-SIMTK-COORDS   635.063666973    69.979523012   688.792579297
ATOM    261  H1   DG A   8     632.838  64.708 685.811  1.00  0.00           H  
REMARK-SIMTK-COORDS   632.837988928    64.707756905   685.811058150
ATOM    262  P    DA A   9     638.951  67.619 692.394  1.00  0.00           P  
REMARK-SIMTK-COORDS   638.951484423    67.619252581   692.394471224
ATOM    263  OP1  DA A   9     639.496  68.648 691.477  1.00  0.00           O  
REMARK-SIMTK-COORDS   639.496434354    68.648475664   691.477243652
ATOM    264  OP2  DA A   9     639.832  67.215 693.509  1.00  0.00           O  
REMARK-SIMTK-COORDS   639.831874651    67.214509866   693.508895910
ATOM    265  O5'  DA A   9     638.512  66.339 691.553  1.00  0.00           O  
REMARK-SIMTK-COORDS   638.511511368    66.339038796   691.552940847
ATOM    266  O3'  DA A   9     639.703  62.284 691.552  1.00  0.00           O  
REMARK-SIMTK-COORDS   639.703075399    62.284107949   691.551950155
ATOM    267  C1'  DA A   9     638.351  63.821 689.368  1.00  0.00           C  
REMARK-SIMTK-COORDS   638.350774616    63.820978123   689.368375412
ATOM    268  C2'  DA A   9     639.671  64.156 690.049  1.00  0.00           C  
REMARK-SIMTK-COORDS   639.671076404    64.155676321   690.048782868
ATOM    269  C3'  DA A   9     639.425  63.680 691.471  1.00  0.00           C  
REMARK-SIMTK-COORDS   639.425059478    63.679802747   691.470530389
ATOM    270  C4'  DA A   9     637.944  63.988 691.681  1.00  0.00           C  
REMARK-SIMTK-COORDS   637.943898690    63.987564383   691.681420158
ATOM    271  C5'  DA A   9     637.608  65.380 692.161  1.00  0.00           C  
REMARK-SIMTK-COORDS   637.607975050    65.379946095   692.160800463
ATOM    272  O4'  DA A   9     637.344  63.789 690.360  1.00  0.00           O  
REMARK-SIMTK-COORDS   637.344391865    63.789196024   690.360337435
ATOM    273  N6   DA A   9     636.262  66.798 684.541  1.00  0.00           N  
REMARK-SIMTK-COORDS   636.261736628    66.797697996   684.540681129
ATOM    274  C6   DA A   9     636.511  65.694 685.265  1.00  0.00           C  
REMARK-SIMTK-COORDS   636.510871714    65.693799086   685.264565724
ATOM    275  C5   DA A   9     637.141  65.725 686.525  1.00  0.00           C  
REMARK-SIMTK-COORDS   637.140551556    65.724940268   686.524807179
ATOM    276  N7   DA A   9     637.619  66.764 687.303  1.00  0.00           N  
REMARK-SIMTK-COORDS   637.619254238    66.764253747   687.302658214
ATOM    277  C8   DA A   9     638.089  66.172 688.359  1.00  0.00           C  
REMARK-SIMTK-COORDS   638.089380308    66.171610992   688.359195977
ATOM    278  N9   DA A   9     637.940  64.811 688.336  1.00  0.00           N  
REMARK-SIMTK-COORDS   637.939798673    64.810872028   688.336287319
ATOM    279  C4   DA A   9     637.321  64.523 687.145  1.00  0.00           C  
REMARK-SIMTK-COORDS   637.321432945    64.523161253   687.145140251
ATOM    280  N3   DA A   9     636.976  63.305 686.688  1.00  0.00           N  
REMARK-SIMTK-COORDS   636.975676644    63.305317060   686.688100755
ATOM    281  C2   DA A   9     636.405  63.408 685.506  1.00  0.00           C  
REMARK-SIMTK-COORDS   636.404678843    63.407699960   685.506075268
ATOM    282  N1   DA A   9     636.152  64.494 684.782  1.00  0.00           N  
REMARK-SIMTK-COORDS   636.151895843    64.494231253   684.781948549
ATOM    283  H1'  DA A   9     638.391  62.838 688.900  1.00  0.00           H  
REMARK-SIMTK-COORDS   638.391459685    62.837771745   688.899753024
ATOM    284 1H2'  DA A   9     640.515  63.634 689.596  1.00  0.00           H  
REMARK-SIMTK-COORDS   640.514679642    63.634090631   689.595740987
ATOM    285 2H2'  DA A   9     639.893  65.223 690.020  1.00  0.00           H  
REMARK-SIMTK-COORDS   639.892668549    65.222868779   690.020126660
ATOM    286  H3'  DA A   9     640.043  64.214 692.194  1.00  0.00           H  
REMARK-SIMTK-COORDS   640.043301451    64.213650237   692.193500457
ATOM    287  H4'  DA A   9     637.575  63.282 692.426  1.00  0.00           H  
REMARK-SIMTK-COORDS   637.575304226    63.282419038   692.426060448
ATOM    288 1H5'  DA A   9     636.581  65.616 691.883  1.00  0.00           H  
REMARK-SIMTK-COORDS   636.581285059    65.616100290   691.883427322
ATOM    289 2H5'  DA A   9     637.706  65.419 693.244  1.00  0.00           H  
REMARK-SIMTK-COORDS   637.706191918    65.418718475   693.244254269
ATOM    290  H61  DA A   9     635.799  66.718 683.624  1.00  0.00           H  
REMARK-SIMTK-COORDS   635.798759851    66.718225940   683.624370212
ATOM    291  H62  DA A   9     636.534  67.722 684.903  1.00  0.00           H  
REMARK-SIMTK-COORDS   636.534271366    67.721952141   684.902997415
ATOM    292  H8   DA A   9     638.557  66.707 689.187  1.00  0.00           H  
REMARK-SIMTK-COORDS   638.556894943    66.706755457   689.186720277
ATOM    293  H2   DA A   9     636.094  62.466 685.057  1.00  0.00           H  
REMARK-SIMTK-COORDS   636.094410406    62.466268178   685.056959807
ATOM    294  P    DA A  10     641.392  61.854 691.063  1.00  0.00           P  
REMARK-SIMTK-COORDS   641.392171796    61.854272465   691.063439551
ATOM    295  OP1  DA A  10     642.262  63.029 690.815  1.00  0.00           O  
REMARK-SIMTK-COORDS   642.261759303    63.028962207   690.815450483
ATOM    296  OP2  DA A  10     642.011  60.736 691.802  1.00  0.00           O  
REMARK-SIMTK-COORDS   642.011346842    60.735516849   691.802258971
ATOM    297  O5'  DA A  10     640.798  61.333 689.679  1.00  0.00           O  
REMARK-SIMTK-COORDS   640.798456709    61.332841132   689.679131507
ATOM    298  O3'  DA A  10     641.073  57.684 687.564  1.00  0.00           O  
REMARK-SIMTK-COORDS   641.072657692    57.684093706   687.564008331
ATOM    299  C1'  DA A  10     640.381  60.396 686.503  1.00  0.00           C  
REMARK-SIMTK-COORDS   640.381280748    60.396124328   686.503077690
ATOM    300  C2'  DA A  10     641.643  59.996 687.256  1.00  0.00           C  
REMARK-SIMTK-COORDS   641.642777860    59.995629480   687.255675134
ATOM    301  C3'  DA A  10     641.117  58.948 688.222  1.00  0.00           C  
REMARK-SIMTK-COORDS   641.116737707    58.947826853   688.221976025
ATOM    302  C4'  DA A  10     639.723  59.470 688.565  1.00  0.00           C  
REMARK-SIMTK-COORDS   639.722941712    59.469920569   688.565166754
ATOM    303  C5'  DA A  10     639.637  60.463 689.700  1.00  0.00           C  
REMARK-SIMTK-COORDS   639.637352492    60.462714109   689.700249338
ATOM    304  O4'  DA A  10     639.272  60.124 687.335  1.00  0.00           O  
REMARK-SIMTK-COORDS   639.271694106    60.123935008   687.335264843
ATOM    305  N6   DA A  10     639.633  65.817 683.936  1.00  0.00           N  
REMARK-SIMTK-COORDS   639.632965330    65.816778175   683.936346517
ATOM    306  C6   DA A  10     639.541  64.477 683.979  1.00  0.00           C  
REMARK-SIMTK-COORDS   639.540638874    64.477248842   683.978855246
ATOM    307  C5   DA A  10     639.993  63.708 685.070  1.00  0.00           C  
REMARK-SIMTK-COORDS   639.992749013    63.708216872   685.069662861
ATOM    308  N7   DA A  10     640.580  64.053 686.274  1.00  0.00           N  
REMARK-SIMTK-COORDS   640.580007662    64.053068680   686.274065414
ATOM    309  C8   DA A  10     640.769  62.912 686.866  1.00  0.00           C  
REMARK-SIMTK-COORDS   640.769043016    62.912050268   686.866398612
ATOM    310  N9   DA A  10     640.332  61.838 686.138  1.00  0.00           N  
REMARK-SIMTK-COORDS   640.332390178    61.837866661   686.138405564
ATOM    311  C4   DA A  10     639.827  62.357 684.973  1.00  0.00           C  
REMARK-SIMTK-COORDS   639.826637031    62.357345679   684.972926991
ATOM    312  N3   DA A  10     639.288  61.670 683.949  1.00  0.00           N  
REMARK-SIMTK-COORDS   639.287599669    61.669682224   683.949142494
ATOM    313  C2   DA A  10     638.911  62.495 682.995  1.00  0.00           C  
REMARK-SIMTK-COORDS   638.911033612    62.494683838   682.994535066
ATOM    314  N1   DA A  10     638.996  63.821 682.943  1.00  0.00           N  
REMARK-SIMTK-COORDS   638.996098073    63.820917057   682.942780971
ATOM    315  H1'  DA A  10     640.268  59.810 685.591  1.00  0.00           H  
REMARK-SIMTK-COORDS   640.268496485    59.810372307   685.590865390
ATOM    316 1H2'  DA A  10     642.405  59.580 686.596  1.00  0.00           H  
REMARK-SIMTK-COORDS   642.404862694    59.580247059   686.595637899
ATOM    317 2H2'  DA A  10     642.092  60.835 687.787  1.00  0.00           H  
REMARK-SIMTK-COORDS   642.092189564    60.835243181   687.786619531
ATOM    318  H3'  DA A  10     641.737  58.868 689.116  1.00  0.00           H  
REMARK-SIMTK-COORDS   641.736594481    58.867735522   689.115992220
ATOM    319  H4'  DA A  10     639.117  58.605 688.834  1.00  0.00           H  
REMARK-SIMTK-COORDS   639.116662223    58.605290140   688.834277144
ATOM    320 1H5'  DA A  10     638.731  61.057 689.588  1.00  0.00           H  
REMARK-SIMTK-COORDS   638.731244270    61.057077056   689.588456777
ATOM    321 2H5'  DA A  10     639.600  59.923 690.645  1.00  0.00           H  
REMARK-SIMTK-COORDS   639.599896820    59.923465380   690.645146095
ATOM    322  H61  DA A  10     639.287  66.330 683.114  1.00  0.00           H  
REMARK-SIMTK-COORDS   639.286948520    66.330311023   683.113640384
ATOM    323  H62  DA A  10     640.050  66.328 684.726  1.00  0.00           H  
REMARK-SIMTK-COORDS   640.049847311    66.328307948   684.726498848
ATOM    324  H8   DA A  10     641.230  62.818 687.851  1.00  0.00           H  
REMARK-SIMTK-COORDS   641.229751435    62.818392054   687.850635317
ATOM    325  H2   DA A  10     638.465  62.022 682.121  1.00  0.00           H  
REMARK-SIMTK-COORDS   638.465207102    62.022284523   682.121412732
ATOM    326  P    DG A  11     642.639  56.999 686.778  1.00  0.00           P  
REMARK-SIMTK-COORDS   642.638979199    56.998776238   686.778303135
ATOM    327  OP1  DG A  11     643.777  57.859 687.185  1.00  0.00           O  
REMARK-SIMTK-COORDS   643.776993482    57.859136681   687.184766418
ATOM    328  OP2  DG A  11     642.888  55.544 686.799  1.00  0.00           O  
REMARK-SIMTK-COORDS   642.887869625    55.543837344   686.798610038
ATOM    329  O5'  DG A  11     642.126  57.446 685.336  1.00  0.00           O  
REMARK-SIMTK-COORDS   642.125634100    57.445555292   685.336177868
ATOM    330  O3'  DG A  11     641.837  55.495 681.599  1.00  0.00           O  
REMARK-SIMTK-COORDS   641.836863329    55.494710904   681.598724909
ATOM    331  C1'  DG A  11     641.921  58.435 682.156  1.00  0.00           C  
REMARK-SIMTK-COORDS   641.921149178    58.434682844   682.156199471
ATOM    332  C2'  DG A  11     642.951  57.390 682.564  1.00  0.00           C  
REMARK-SIMTK-COORDS   642.950956002    57.389612622   682.564121199
ATOM    333  C3'  DG A  11     642.081  56.173 682.829  1.00  0.00           C  
REMARK-SIMTK-COORDS   642.081184881    56.172671635   682.829200113
ATOM    334  C4'  DG A  11     640.809  56.785 683.414  1.00  0.00           C  
REMARK-SIMTK-COORDS   640.808603502    56.784500717   683.414136699
ATOM    335  C5'  DG A  11     640.805  57.028 684.905  1.00  0.00           C  
REMARK-SIMTK-COORDS   640.805312320    57.027923932   684.904715884
ATOM    336  O4'  DG A  11     640.681  58.071 682.729  1.00  0.00           O  
REMARK-SIMTK-COORDS   640.680838237    58.070786359   682.729126271
ATOM    337  N2   DG A  11     640.861  62.535 679.012  1.00  0.00           N  
REMARK-SIMTK-COORDS   640.860710977    62.534889960   679.011787057
ATOM    338  O6   DG A  11     642.708  64.385 682.774  1.00  0.00           O  
REMARK-SIMTK-COORDS   642.708330426    64.385168847   682.773558370
ATOM    339  C6   DG A  11     642.369  63.337 682.223  1.00  0.00           C  
REMARK-SIMTK-COORDS   642.368813624    63.337459692   682.222695532
ATOM    340  C5   DG A  11     642.471  62.010 682.694  1.00  0.00           C  
REMARK-SIMTK-COORDS   642.471172558    62.010320454   682.693882429
ATOM    341  N7   DG A  11     642.978  61.517 683.899  1.00  0.00           N  
REMARK-SIMTK-COORDS   642.977559749    61.517241539   683.899402730
ATOM    342  C8   DG A  11     642.820  60.222 683.802  1.00  0.00           C  
REMARK-SIMTK-COORDS   642.820149957    60.222114852   683.802027050
ATOM    343  N9   DG A  11     642.248  59.811 682.617  1.00  0.00           N  
REMARK-SIMTK-COORDS   642.247780601    59.811415686   682.616915867
ATOM    344  C4   DG A  11     642.021  60.968 681.904  1.00  0.00           C  
REMARK-SIMTK-COORDS   642.021468703    60.967632680   681.903608649
ATOM    345  N3   DG A  11     641.469  61.036 680.664  1.00  0.00           N  
REMARK-SIMTK-COORDS   641.468956768    61.035574418   680.664178344
ATOM    346  C2   DG A  11     641.380  62.286 680.217  1.00  0.00           C  
REMARK-SIMTK-COORDS   641.380279104    62.285571661   680.217464604
ATOM    347  N1   DG A  11     641.793  63.385 680.941  1.00  0.00           N  
REMARK-SIMTK-COORDS   641.793146510    63.385250209   680.940536243
ATOM    348  H1'  DG A  11     641.797  58.458 681.074  1.00  0.00           H  
REMARK-SIMTK-COORDS   641.796591346    58.458201967   681.073520296
ATOM    349 1H2'  DG A  11     643.677  57.195 681.775  1.00  0.00           H  
REMARK-SIMTK-COORDS   643.677416373    57.194981825   681.774884744
ATOM    350 2H2'  DG A  11     643.506  57.683 683.455  1.00  0.00           H  
REMARK-SIMTK-COORDS   643.506158163    57.682751870   683.455157641
ATOM    351  H3'  DG A  11     642.546  55.484 683.535  1.00  0.00           H  
REMARK-SIMTK-COORDS   642.545985277    55.483756140   683.534855859
ATOM    352  H4'  DG A  11     639.994  56.097 683.188  1.00  0.00           H  
REMARK-SIMTK-COORDS   639.993843967    56.097034703   683.187947887
ATOM    353 1H5'  DG A  11     640.079  57.807 685.139  1.00  0.00           H  
REMARK-SIMTK-COORDS   640.079462991    57.806714780   685.138973365
ATOM    354 2H5'  DG A  11     640.525  56.109 685.417  1.00  0.00           H  
REMARK-SIMTK-COORDS   640.524804958    56.108795651   685.417453461
ATOM    355  H21  DG A  11     640.533  61.757 678.421  1.00  0.00           H  
REMARK-SIMTK-COORDS   640.533063466    61.757306022   678.420619292
ATOM    356  H22  DG A  11     640.788  63.506 678.673  1.00  0.00           H  
REMARK-SIMTK-COORDS   640.787734466    63.505605478   678.672735716
ATOM    357  H8   DG A  11     643.115  59.529 684.590  1.00  0.00           H  
REMARK-SIMTK-COORDS   643.115321964    59.528506173   684.589555771
ATOM    358  H1   DG A  11     641.670  64.313 680.508  1.00  0.00           H  
REMARK-SIMTK-COORDS   641.669756760    64.312698456   680.508321344
ATOM    359  P    DC A  12     643.502  55.051 680.972  1.00  0.00           P  
REMARK-SIMTK-COORDS   643.502331890    55.050617815   680.971695482
ATOM    360  OP1  DC A  12     644.749  55.306 681.734  1.00  0.00           O  
REMARK-SIMTK-COORDS   644.748971076    55.305780791   681.733695217
ATOM    361  OP2  DC A  12     643.428  53.755 680.269  1.00  0.00           O  
REMARK-SIMTK-COORDS   643.427852592    53.754594992   680.269478509
ATOM    362  O5'  DC A  12     643.256  56.244 679.943  1.00  0.00           O  
REMARK-SIMTK-COORDS   643.256128573    56.244125370   679.943234184
ATOM    363  O3'  DC A  12     642.954  56.465 675.734  1.00  0.00           O  
REMARK-SIMTK-COORDS   642.954002190    56.465498024   675.733531249
ATOM    364  C1'  DC A  12     643.611  58.656 677.666  1.00  0.00           C  
REMARK-SIMTK-COORDS   643.610885746    58.656386184   677.665625984
ATOM    365  C2'  DC A  12     644.341  57.331 677.492  1.00  0.00           C  
REMARK-SIMTK-COORDS   644.341451320    57.330834986   677.491818727
ATOM    366  C3'  DC A  12     643.205  56.387 677.135  1.00  0.00           C  
REMARK-SIMTK-COORDS   643.205449233    56.386986146   677.134704425
ATOM    367  C4'  DC A  12     642.041  56.928 677.963  1.00  0.00           C  
REMARK-SIMTK-COORDS   642.041104384    56.927993107   677.962698110
ATOM    368  C5'  DC A  12     641.931  56.418 679.380  1.00  0.00           C  
REMARK-SIMTK-COORDS   641.930711710    56.417945731   679.379812831
ATOM    369  O4'  DC A  12     642.267  58.373 678.002  1.00  0.00           O  
REMARK-SIMTK-COORDS   642.267463276    58.373076182   678.001858803
ATOM    370  N4   DC A  12     645.670  62.004 681.546  1.00  0.00           N  
REMARK-SIMTK-COORDS   645.669863027    62.004429957   681.546272252
ATOM    371  C4   DC A  12     645.183  61.177 680.636  1.00  0.00           C  
REMARK-SIMTK-COORDS   645.183354529    61.177387999   680.635942596
ATOM    372  N3   DC A  12     644.725  61.693 679.489  1.00  0.00           N  
REMARK-SIMTK-COORDS   644.724571393    61.693401929   679.488711732
ATOM    373  C2   DC A  12     644.211  60.892 678.522  1.00  0.00           C  
REMARK-SIMTK-COORDS   644.211426302    60.891879398   678.521634823
ATOM    374  O2   DC A  12     643.781  61.339 677.452  1.00  0.00           O  
REMARK-SIMTK-COORDS   643.780937645    61.338727368   677.452156723
ATOM    375  N1   DC A  12     644.176  59.517 678.739  1.00  0.00           N  
REMARK-SIMTK-COORDS   644.176490704    59.516619405   678.738891486
ATOM    376  C6   DC A  12     644.642  58.984 679.898  1.00  0.00           C  
REMARK-SIMTK-COORDS   644.641550146    58.983740741   679.897619687
ATOM    377  C5   DC A  12     645.162  59.767 680.881  1.00  0.00           C  
REMARK-SIMTK-COORDS   645.162162597    59.767213032   680.881110838
ATOM    378  H1'  DC A  12     643.612  59.227 676.737  1.00  0.00           H  
REMARK-SIMTK-COORDS   643.612006960    59.227185371   676.736657723
ATOM    379 1H2'  DC A  12     645.089  57.371 676.699  1.00  0.00           H  
REMARK-SIMTK-COORDS   645.089129406    57.371025098   676.698864607
ATOM    380 2H2'  DC A  12     644.848  57.016 678.404  1.00  0.00           H  
REMARK-SIMTK-COORDS   644.848212071    57.015741305   678.404155569
ATOM    381  H3'  DC A  12     643.432  55.355 677.404  1.00  0.00           H  
REMARK-SIMTK-COORDS   643.432002000    55.355242402   677.403984372
ATOM    382  H4'  DC A  12     641.125  56.654 677.439  1.00  0.00           H  
REMARK-SIMTK-COORDS   641.124852577    56.654218046   677.438536072
ATOM    383 1H5'  DC A  12     641.369  57.136 679.976  1.00  0.00           H  
REMARK-SIMTK-COORDS   641.368904104    57.136098311   679.976431709
ATOM    384 2H5'  DC A  12     641.404  55.464 679.377  1.00  0.00           H  
REMARK-SIMTK-COORDS   641.403829174    55.463710423   679.377025344
ATOM    385  H41  DC A  12     646.030  61.635 682.439  1.00  0.00           H  
REMARK-SIMTK-COORDS   646.029599817    61.635289151   682.438889475
ATOM    386  H42  DC A  12     645.688  63.018 681.365  1.00  0.00           H  
REMARK-SIMTK-COORDS   645.687628603    63.018104915   681.365174311
ATOM    387  H6   DC A  12     644.597  57.905 680.046  1.00  0.00           H  
REMARK-SIMTK-COORDS   644.596651055    57.904879095   680.045574482
ATOM    388  H5   DC A  12     645.545  59.344 681.809  1.00  0.00           H  
REMARK-SIMTK-COORDS   645.545308015    59.343981546   681.809114986
ATOM    389  P    DC A  13     644.404  56.090 674.722  1.00  0.00           P  
REMARK-SIMTK-COORDS   644.403612838    56.090185174   674.722445657
ATOM    390  OP1  DC A  13     645.581  55.597 675.477  1.00  0.00           O  
REMARK-SIMTK-COORDS   645.581342511    55.597256707   675.477320046
ATOM    391  OP2  DC A  13     644.112  55.395 673.454  1.00  0.00           O  
REMARK-SIMTK-COORDS   644.111878938    55.394909046   673.453661421
ATOM    392  O5'  DC A  13     644.557  57.656 674.464  1.00  0.00           O  
REMARK-SIMTK-COORDS   644.557020099    57.656296674   674.464434066
ATOM    393  O3'  DC A  13     644.791  60.040 670.983  1.00  0.00           O  
REMARK-SIMTK-COORDS   644.791021556    60.040463249   670.982641702
ATOM    394  C1'  DC A  13     645.713  60.704 673.753  1.00  0.00           C  
REMARK-SIMTK-COORDS   645.713310483    60.704058589   673.752750249
ATOM    395  C2'  DC A  13     646.133  59.512 672.902  1.00  0.00           C  
REMARK-SIMTK-COORDS   646.133199165    59.511906702   672.902169051
ATOM    396  C3'  DC A  13     644.858  59.204 672.136  1.00  0.00           C  
REMARK-SIMTK-COORDS   644.857847888    59.204340212   672.135511387
ATOM    397  C4'  DC A  13     643.764  59.530 673.151  1.00  0.00           C  
REMARK-SIMTK-COORDS   643.763939075    59.530370302   673.150907314
ATOM    398  C5'  DC A  13     643.380  58.423 674.103  1.00  0.00           C  
REMARK-SIMTK-COORDS   643.379711921    58.422896092   674.102967904
ATOM    399  O4'  DC A  13     644.312  60.644 673.926  1.00  0.00           O  
REMARK-SIMTK-COORDS   644.311649976    60.644321174   673.925609336
ATOM    400  N4   DC A  13     648.038  60.980 678.756  1.00  0.00           N  
REMARK-SIMTK-COORDS   648.037783934    60.979968831   678.755639085
ATOM    401  C4   DC A  13     647.480  60.882 677.561  1.00  0.00           C  
REMARK-SIMTK-COORDS   647.479504142    60.881797606   677.560618130
ATOM    402  N3   DC A  13     647.285  62.004 676.856  1.00  0.00           N  
REMARK-SIMTK-COORDS   647.284571121    62.003553531   676.855951000
ATOM    403  C2   DC A  13     646.713  61.962 675.626  1.00  0.00           C  
REMARK-SIMTK-COORDS   646.712837044    61.961873718   675.626163645
ATOM    404  O2   DC A  13     646.521  62.980 674.952  1.00  0.00           O  
REMARK-SIMTK-COORDS   646.520522152    62.980123710   674.951657205
ATOM    405  N1   DC A  13     646.337  60.727 675.103  1.00  0.00           N  
REMARK-SIMTK-COORDS   646.337309031    60.727148617   675.102528624
ATOM    406  C6   DC A  13     646.533  59.584 675.808  1.00  0.00           C  
REMARK-SIMTK-COORDS   646.533120321    59.584079236   675.808178204
ATOM    407  C5   DC A  13     647.106  59.601 677.043  1.00  0.00           C  
REMARK-SIMTK-COORDS   647.106055589    59.600682207   677.042516294
ATOM    408  H1'  DC A  13     645.951  61.643 673.252  1.00  0.00           H  
REMARK-SIMTK-COORDS   645.950873605    61.643236184   673.252446131
ATOM    409 1H2'  DC A  13     646.955  59.754 672.227  1.00  0.00           H  
REMARK-SIMTK-COORDS   646.954534919    59.753996594   672.226732849
ATOM    410 2H2'  DC A  13     646.447  58.662 673.508  1.00  0.00           H  
REMARK-SIMTK-COORDS   646.447350628    58.662093806   673.508449431
ATOM    411  H3'  DC A  13     644.808  58.160 671.828  1.00  0.00           H  
REMARK-SIMTK-COORDS   644.808414757    58.159751900   671.827737731
ATOM    412  H4'  DC A  13     642.874  59.803 672.582  1.00  0.00           H  
REMARK-SIMTK-COORDS   642.874391654    59.803440746   672.582265143
ATOM    413 1H5'  DC A  13     642.935  58.858 674.998  1.00  0.00           H  
REMARK-SIMTK-COORDS   642.935102926    58.857672215   674.997740258
ATOM    414 2H5'  DC A  13     642.651  57.772 673.620  1.00  0.00           H  
REMARK-SIMTK-COORDS   642.650683507    57.772190058   673.619980089
ATOM    415  H41  DC A  13     648.200  60.133 679.321  1.00  0.00           H  
REMARK-SIMTK-COORDS   648.199598567    60.133138731   679.320560148
ATOM    416  H42  DC A  13     648.309  61.903 679.124  1.00  0.00           H  
REMARK-SIMTK-COORDS   648.309225671    61.902678914   679.123843494
ATOM    417  H6   DC A  13     646.224  58.631 675.379  1.00  0.00           H  
REMARK-SIMTK-COORDS   646.224156429    58.631280951   675.378567053
ATOM    418  H5   DC A  13     647.274  58.685 677.609  1.00  0.00           H  
REMARK-SIMTK-COORDS   647.274023613    58.685405812   677.609237444
ATOM    419  P    DA A  14     646.151  59.968 669.849  1.00  0.00           P  
REMARK-SIMTK-COORDS   646.151225379    59.968065394   669.848987447
ATOM    420  OP1  DA A  14     647.083  58.868 670.194  1.00  0.00           O  
REMARK-SIMTK-COORDS   647.083088981    58.867857264   670.193587647
ATOM    421  OP2  DA A  14     645.846  60.131 668.413  1.00  0.00           O  
REMARK-SIMTK-COORDS   645.845645620    60.131242855   668.413424796
ATOM    422  O5'  DA A  14     646.703  61.338 670.449  1.00  0.00           O  
REMARK-SIMTK-COORDS   646.703214130    61.337593873   670.449318327
ATOM    423  O3'  DA A  14     647.896  65.014 668.740  1.00  0.00           O  
REMARK-SIMTK-COORDS   647.895582237    65.014485041   668.740219256
ATOM    424  C1'  DA A  14     648.631  63.886 671.413  1.00  0.00           C  
REMARK-SIMTK-COORDS   648.630699592    63.886026379   671.413208130
ATOM    425  C2'  DA A  14     648.846  63.242 670.051  1.00  0.00           C  
REMARK-SIMTK-COORDS   648.845698057    63.241531112   670.050646017
ATOM    426  C3'  DA A  14     647.629  63.721 669.277  1.00  0.00           C  
REMARK-SIMTK-COORDS   647.629163888    63.721181793   669.277130768
ATOM    427  C4'  DA A  14     646.537  63.752 670.345  1.00  0.00           C  
REMARK-SIMTK-COORDS   646.537033846    63.752034871   670.344524351
ATOM    428  C5'  DA A  14     645.793  62.460 670.583  1.00  0.00           C  
REMARK-SIMTK-COORDS   645.792593478    62.459538343   670.582512297
ATOM    429  O4'  DA A  14     647.246  64.118 671.573  1.00  0.00           O  
REMARK-SIMTK-COORDS   647.245556337    64.117937237   671.572583527
ATOM    430  N6   DA A  14     650.846  61.597 676.550  1.00  0.00           N  
REMARK-SIMTK-COORDS   650.846192137    61.596572786   676.549507190
ATOM    431  C6   DA A  14     650.553  62.595 675.699  1.00  0.00           C  
REMARK-SIMTK-COORDS   650.552745490    62.594540737   675.699437172
ATOM    432  C5   DA A  14     649.930  62.386 674.453  1.00  0.00           C  
REMARK-SIMTK-COORDS   649.930109676    62.386269484   674.452592063
ATOM    433  N7   DA A  14     649.480  61.244 673.814  1.00  0.00           N  
REMARK-SIMTK-COORDS   649.480042866    61.244227791   673.814186518
ATOM    434  C8   DA A  14     648.996  61.685 672.692  1.00  0.00           C  
REMARK-SIMTK-COORDS   648.996044804    61.685083630   672.691730281
ATOM    435  N9   DA A  14     649.084  63.044 672.553  1.00  0.00           N  
REMARK-SIMTK-COORDS   649.084203206    63.044343070   672.553340000
ATOM    436  C4   DA A  14     649.689  63.498 673.699  1.00  0.00           C  
REMARK-SIMTK-COORDS   649.689106514    63.497894250   673.698926450
ATOM    437  N3   DA A  14     649.986  64.775 674.004  1.00  0.00           N  
REMARK-SIMTK-COORDS   649.986157353    64.774641363   674.004302622
ATOM    438  C2   DA A  14     650.566  64.837 675.185  1.00  0.00           C  
REMARK-SIMTK-COORDS   650.566460071    64.837433490   675.184561452
ATOM    439  N1   DA A  14     650.860  63.857 676.034  1.00  0.00           N  
REMARK-SIMTK-COORDS   650.859948372    63.857207672   676.034167810
ATOM    440  H1'  DA A  14     649.141  64.847 671.475  1.00  0.00           H  
REMARK-SIMTK-COORDS   649.141335677    64.846934070   671.475370812
ATOM    441 1H2'  DA A  14     649.772  63.570 669.578  1.00  0.00           H  
REMARK-SIMTK-COORDS   649.771781950    63.570316629   669.578169872
ATOM    442 2H2'  DA A  14     648.876  62.153 670.108  1.00  0.00           H  
REMARK-SIMTK-COORDS   648.876040186    62.153115829   670.107703240
ATOM    443  H3'  DA A  14     647.366  63.041 668.466  1.00  0.00           H  
REMARK-SIMTK-COORDS   647.365650393    63.041043979   668.466035711
ATOM    444  H4'  DA A  14     645.810  64.502 670.034  1.00  0.00           H  
REMARK-SIMTK-COORDS   645.809505321    64.501505884   670.033756840
ATOM    445 1H5'  DA A  14     645.368  62.470 671.586  1.00  0.00           H  
REMARK-SIMTK-COORDS   645.367959540    62.470462650   671.585689090
ATOM    446 2H5'  DA A  14     644.990  62.369 669.853  1.00  0.00           H  
REMARK-SIMTK-COORDS   644.989878933    62.369418192   669.852752256
ATOM    447  H61  DA A  14     651.302  61.804 677.449  1.00  0.00           H  
REMARK-SIMTK-COORDS   651.302493778    61.804495327   677.448865867
ATOM    448  H62  DA A  14     650.615  60.625 676.301  1.00  0.00           H  
REMARK-SIMTK-COORDS   650.614606184    60.624886247   676.300534871
ATOM    449  H8   DA A  14     648.559  61.035 671.933  1.00  0.00           H  
REMARK-SIMTK-COORDS   648.559183958    61.035004737   671.932588638
ATOM    450  H2   DA A  14     650.846  65.837 675.512  1.00  0.00           H  
REMARK-SIMTK-COORDS   650.846078833    65.836819335   675.512137827
ATOM    451  P    DG A  15     649.283  65.282 667.694  1.00  0.00           P  
REMARK-SIMTK-COORDS   649.282918086    65.281824127   667.694445740
ATOM    452  OP1  DG A  15     649.873  63.959 667.375  1.00  0.00           O  
REMARK-SIMTK-COORDS   649.873389285    63.959124979   667.374571192
ATOM    453  OP2  DG A  15     649.189  66.237 666.573  1.00  0.00           O  
REMARK-SIMTK-COORDS   649.188703572    66.237002804   666.572856100
ATOM    454  O5'  DG A  15     650.083  65.940 668.907  1.00  0.00           O  
REMARK-SIMTK-COORDS   650.082520149    65.939721815   668.907156411
ATOM    455  O3'  DG A  15     652.320  69.497 669.350  1.00  0.00           O  
REMARK-SIMTK-COORDS   652.319796170    69.497276274   669.350032551
ATOM    456  C1'  DG A  15     652.455  67.003 670.999  1.00  0.00           C  
REMARK-SIMTK-COORDS   652.454619187    67.002513568   670.999062203
ATOM    457  C2'  DG A  15     652.655  67.124 669.494  1.00  0.00           C  
REMARK-SIMTK-COORDS   652.655474418    67.124449016   669.494448325
ATOM    458  C3'  DG A  15     651.687  68.238 669.134  1.00  0.00           C  
REMARK-SIMTK-COORDS   651.687052581    68.237841949   669.133575324
ATOM    459  C4'  DG A  15     650.524  68.003 670.097  1.00  0.00           C  
REMARK-SIMTK-COORDS   650.523749937    68.002807533   670.096609477
ATOM    460  C5'  DG A  15     649.465  67.026 669.643  1.00  0.00           C  
REMARK-SIMTK-COORDS   649.464681122    67.026095515   669.643289634
ATOM    461  O4'  DG A  15     651.159  67.478 671.305  1.00  0.00           O  
REMARK-SIMTK-COORDS   651.158699849    67.477683535   671.305401186
ATOM    462  N2   DG A  15     654.758  66.115 675.661  1.00  0.00           N  
REMARK-SIMTK-COORDS   654.757690944    66.114904485   675.660775150
ATOM    463  O6   DG A  15     653.508  61.971 674.159  1.00  0.00           O  
REMARK-SIMTK-COORDS   653.508091228    61.971122627   674.158867871
ATOM    464  C6   DG A  15     653.516  63.177 673.912  1.00  0.00           C  
REMARK-SIMTK-COORDS   653.516393142    63.177472047   673.911748151
ATOM    465  C5   DG A  15     653.015  63.858 672.780  1.00  0.00           C  
REMARK-SIMTK-COORDS   653.015405596    63.857809855   672.780401632
ATOM    466  N7   DG A  15     652.378  63.364 671.639  1.00  0.00           N  
REMARK-SIMTK-COORDS   652.377730721    63.363684811   671.639329682
ATOM    467  C8   DG A  15     652.130  64.433 670.928  1.00  0.00           C  
REMARK-SIMTK-COORDS   652.130334506    64.433157827   670.927546302
ATOM    468  N9   DG A  15     652.559  65.608 671.508  1.00  0.00           N  
REMARK-SIMTK-COORDS   652.559077578    65.608010868   671.507777903
ATOM    469  C4   DG A  15     653.129  65.235 672.705  1.00  0.00           C  
REMARK-SIMTK-COORDS   653.128553381    65.234567258   672.704899109
ATOM    470  N3   DG A  15     653.690  66.078 673.610  1.00  0.00           N  
REMARK-SIMTK-COORDS   653.690088194    66.078497255   673.609627695
ATOM    471  C2   DG A  15     654.169  65.436 674.672  1.00  0.00           C  
REMARK-SIMTK-COORDS   654.169172111    65.436058654   674.671541648
ATOM    472  N1   DG A  15     654.091  64.069 674.835  1.00  0.00           N  
REMARK-SIMTK-COORDS   654.090843901    64.068734157   674.835472772
ATOM    473  H1'  DG A  15     653.174  67.617 671.540  1.00  0.00           H  
REMARK-SIMTK-COORDS   653.174003547    67.617402326   671.540042756
ATOM    474 1H2'  DG A  15     653.681  67.389 669.234  1.00  0.00           H  
REMARK-SIMTK-COORDS   653.680569172    67.389079340   669.234310793
ATOM    475 2H2'  DG A  15     652.412  66.201 668.969  1.00  0.00           H  
REMARK-SIMTK-COORDS   652.412399877    66.200794978   668.969182691
ATOM    476  H3'  DG A  15     651.358  68.173 668.096  1.00  0.00           H  
REMARK-SIMTK-COORDS   651.357503416    68.172918974   668.096378932
ATOM    477  H4'  DG A  15     650.041  68.968 670.252  1.00  0.00           H  
REMARK-SIMTK-COORDS   650.041363403    68.967587399   670.251873901
ATOM    478 1H5'  DG A  15     648.946  66.629 670.516  1.00  0.00           H  
REMARK-SIMTK-COORDS   648.945967596    66.629399273   670.516111133
ATOM    479 2H5'  DG A  15     648.750  67.543 669.004  1.00  0.00           H  
REMARK-SIMTK-COORDS   648.750007594    67.543201381   669.004365326
ATOM    480  H21  DG A  15     654.848  67.139 675.600  1.00  0.00           H  
REMARK-SIMTK-COORDS   654.848474271    67.139392988   675.600354180
ATOM    481  H22  DG A  15     655.121  65.613 676.485  1.00  0.00           H  
REMARK-SIMTK-COORDS   655.121255052    65.613498752   676.484779659
ATOM    482  H8   DG A  15     651.628  64.398 669.960  1.00  0.00           H  
REMARK-SIMTK-COORDS   651.628474126    64.398204560   669.960418891
ATOM    483  H1   DG A  15     654.483  63.670 675.701  1.00  0.00           H  
REMARK-SIMTK-COORDS   654.482728419    63.670006277   675.701288920
ATOM    484  P    DT A  16     653.710  69.608 668.381  1.00  0.00           P  
REMARK-SIMTK-COORDS   653.709999311    69.607649600   668.380616541
ATOM    485  OP1  DT A  16     654.002  68.515 667.421  1.00  0.00           O  
REMARK-SIMTK-COORDS   654.001659647    68.514661358   667.421160991
ATOM    486  OP2  DT A  16     653.956  70.979 667.892  1.00  0.00           O  
REMARK-SIMTK-COORDS   653.955504747    70.979117668   667.891895335
ATOM    487  O5'  DT A  16     654.519  69.357 669.732  1.00  0.00           O  
REMARK-SIMTK-COORDS   654.518569913    69.356822160   669.732263749
ATOM    488  O3'  DT A  16     657.474  71.535 671.824  1.00  0.00           O  
REMARK-SIMTK-COORDS   657.474193288    71.534708467   671.823806170
ATOM    489  C1'  DT A  16     656.853  68.611 671.995  1.00  0.00           C  
REMARK-SIMTK-COORDS   656.853176202    68.611448023   671.995148384
ATOM    490  C2'  DT A  16     657.227  69.403 670.748  1.00  0.00           C  
REMARK-SIMTK-COORDS   657.226682745    69.402661184   670.747937257
ATOM    491  C3'  DT A  16     656.587  70.753 671.027  1.00  0.00           C  
REMARK-SIMTK-COORDS   656.587137216    70.753094537   671.026722618
ATOM    492  C4'  DT A  16     655.312  70.378 671.780  1.00  0.00           C  
REMARK-SIMTK-COORDS   655.312238136    70.377666535   671.780092481
ATOM    493  C5'  DT A  16     654.103  70.055 670.934  1.00  0.00           C  
REMARK-SIMTK-COORDS   654.103169791    70.054857982   670.933940382
ATOM    494  O4'  DT A  16     655.682  69.184 672.542  1.00  0.00           O  
REMARK-SIMTK-COORDS   655.682382424    69.184324865   672.542096328
ATOM    495  O4   DT A  16     655.882  63.249 671.135  1.00  0.00           O  
REMARK-SIMTK-COORDS   655.881955431    63.249218966   671.135157245
ATOM    496  C4   DT A  16     656.076  64.462 671.282  1.00  0.00           C  
REMARK-SIMTK-COORDS   656.075968319    64.462010799   671.281949508
ATOM    497  N3   DT A  16     656.721  64.944 672.396  1.00  0.00           N  
REMARK-SIMTK-COORDS   656.720940749    64.943926069   672.396436941
ATOM    498  C2   DT A  16     657.002  66.265 672.680  1.00  0.00           C  
REMARK-SIMTK-COORDS   657.002057256    66.265052001   672.679749102
ATOM    499  O2   DT A  16     657.583  66.598 673.698  1.00  0.00           O  
REMARK-SIMTK-COORDS   657.582857283    66.598326622   673.697660865
ATOM    500  N1   DT A  16     656.576  67.174 671.733  1.00  0.00           N  
REMARK-SIMTK-COORDS   656.576093369    67.174236385   671.733303370
ATOM    501  C6   DT A  16     655.922  66.783 670.591  1.00  0.00           C  
REMARK-SIMTK-COORDS   655.922184784    66.783013552   670.591012576
ATOM    502  C5   DT A  16     655.671  65.483 670.345  1.00  0.00           C  
REMARK-SIMTK-COORDS   655.671177327    65.483069853   670.344710659
ATOM    503  C7   DT A  16     654.956  65.004 669.117  1.00  0.00           C  
REMARK-SIMTK-COORDS   654.956329796    65.004028876   669.117470360
ATOM    504  H1'  DT A  16     657.641  68.675 672.747  1.00  0.00           H  
REMARK-SIMTK-COORDS   657.640724878    68.674703718   672.746825708
ATOM    505 1H2'  DT A  16     658.306  69.492 670.621  1.00  0.00           H  
REMARK-SIMTK-COORDS   658.305725316    69.491951505   670.620990938
ATOM    506 2H2'  DT A  16     656.826  68.954 669.839  1.00  0.00           H  
REMARK-SIMTK-COORDS   656.826246142    68.953942372   669.839124871
ATOM    507  H3'  DT A  16     656.357  71.293 670.109  1.00  0.00           H  
REMARK-SIMTK-COORDS   656.356680928    71.293153792   670.108656770
ATOM    508  H4'  DT A  16     655.057  71.227 672.414  1.00  0.00           H  
REMARK-SIMTK-COORDS   655.056873406    71.226513113   672.413898715
ATOM    509 1H5'  DT A  16     653.423  69.427 671.507  1.00  0.00           H  
REMARK-SIMTK-COORDS   653.422597973    69.427174264   671.507379264
ATOM    510 2H5'  DT A  16     653.598  70.981 670.664  1.00  0.00           H  
REMARK-SIMTK-COORDS   653.597915539    70.981303159   670.664462229
ATOM    511  H3   DT A  16     657.027  64.247 673.090  1.00  0.00           H  
REMARK-SIMTK-COORDS   657.026502810    64.246515496   673.090151089
ATOM    512  H6   DT A  16     655.600  67.537 669.872  1.00  0.00           H  
REMARK-SIMTK-COORDS   655.600042561    67.537497697   669.872204491
ATOM    513  H71  DT A  16     654.779  63.930 669.193  1.00  0.00           H  
REMARK-SIMTK-COORDS   654.779295141    63.930487981   669.193323366
ATOM    514  H72  DT A  16     654.002  65.523 669.025  1.00  0.00           H  
REMARK-SIMTK-COORDS   654.002404605    65.523140442   669.025248286
ATOM    515  H73  DT A  16     655.566  65.209 668.237  1.00  0.00           H  
REMARK-SIMTK-COORDS   655.566437746    65.209153445   668.237477064
ATOM    516  P    DA A  17     659.023  71.780 671.098  1.00  0.00           P  
REMARK-SIMTK-COORDS   659.023100243    71.780271424   671.098421305
ATOM    517  OP1  DA A  17     659.137  71.282 669.707  1.00  0.00           O  
REMARK-SIMTK-COORDS   659.137142558    71.282415940   669.706763565
ATOM    518  OP2  DA A  17     659.642  73.094 671.368  1.00  0.00           O  
REMARK-SIMTK-COORDS   659.641997561    73.093638033   671.368384748
ATOM    519  O5'  DA A  17     659.603  70.686 672.102  1.00  0.00           O  
REMARK-SIMTK-COORDS   659.603352491    70.686124756   672.101839163
ATOM    520  O3'  DA A  17     662.771  70.666 674.900  1.00  0.00           O  
REMARK-SIMTK-COORDS   662.770512024    70.665971639   674.900228761
ATOM    521  C1'  DA A  17     661.445  68.329 673.582  1.00  0.00           C  
REMARK-SIMTK-COORDS   661.445068452    68.328697203   673.581504549
ATOM    522  C2'  DA A  17     662.124  69.508 672.899  1.00  0.00           C  
REMARK-SIMTK-COORDS   662.123642262    69.508466374   672.898967891
ATOM    523  C3'  DA A  17     661.807  70.650 673.850  1.00  0.00           C  
REMARK-SIMTK-COORDS   661.806999057    70.650349242   673.849855160
ATOM    524  C4'  DA A  17     660.409  70.297 674.353  1.00  0.00           C  
REMARK-SIMTK-COORDS   660.408793974    70.297025101   674.353058494
ATOM    525  C5'  DA A  17     659.250  70.769 673.507  1.00  0.00           C  
REMARK-SIMTK-COORDS   659.250253532    70.769391259   673.506872193
ATOM    526  O4'  DA A  17     660.399  68.833 674.387  1.00  0.00           O  
REMARK-SIMTK-COORDS   660.398634891    68.833199160   674.386650236
ATOM    527  N6   DA A  17     659.459  63.465 670.593  1.00  0.00           N  
REMARK-SIMTK-COORDS   659.458738584    63.464809661   670.593417429
ATOM    528  C6   DA A  17     660.066  64.090 671.616  1.00  0.00           C  
REMARK-SIMTK-COORDS   660.066394466    64.089784400   671.615587134
ATOM    529  C5   DA A  17     660.209  65.490 671.687  1.00  0.00           C  
REMARK-SIMTK-COORDS   660.208522373    65.489899745   671.687362320
ATOM    530  N7   DA A  17     659.808  66.512 670.845  1.00  0.00           N  
REMARK-SIMTK-COORDS   659.808175987    66.512249496   670.845397500
ATOM    531  C8   DA A  17     660.221  67.589 671.445  1.00  0.00           C  
REMARK-SIMTK-COORDS   660.220880433    67.588874943   671.444620903
ATOM    532  N9   DA A  17     660.855  67.345 672.633  1.00  0.00           N  
REMARK-SIMTK-COORDS   660.854779528    67.345423459   672.633491506
ATOM    533  C4   DA A  17     660.844  65.982 672.790  1.00  0.00           C  
REMARK-SIMTK-COORDS   660.843694489    65.981864447   672.790236345
ATOM    534  N3   DA A  17     661.361  65.283 673.818  1.00  0.00           N  
REMARK-SIMTK-COORDS   661.360814002    65.282740389   673.817558086
ATOM    535  C2   DA A  17     661.171  63.993 673.632  1.00  0.00           C  
REMARK-SIMTK-COORDS   661.170868230    63.993066165   673.632177397
ATOM    536  N1   DA A  17     660.570  63.364 672.626  1.00  0.00           N  
REMARK-SIMTK-COORDS   660.569912904    63.364346088   672.626010035
ATOM    537  H1'  DA A  17     662.143  67.799 674.230  1.00  0.00           H  
REMARK-SIMTK-COORDS   662.142596395    67.799246983   674.230422290
ATOM    538 1H2'  DA A  17     663.200  69.365 672.795  1.00  0.00           H  
REMARK-SIMTK-COORDS   663.199531632    69.364573342   672.795421490
ATOM    539 2H2'  DA A  17     661.722  69.698 671.903  1.00  0.00           H  
REMARK-SIMTK-COORDS   661.721604633    69.697918595   671.903328598
ATOM    540  H3'  DA A  17     661.809  71.617 673.344  1.00  0.00           H  
REMARK-SIMTK-COORDS   661.809076226    71.616738039   673.343900242
ATOM    541  H4'  DA A  17     660.303  70.746 675.340  1.00  0.00           H  
REMARK-SIMTK-COORDS   660.303138181    70.745930172   675.340429798
ATOM    542 1H5'  DA A  17     658.383  70.141 673.705  1.00  0.00           H  
REMARK-SIMTK-COORDS   658.382593681    70.141159413   673.705084529
ATOM    543 2H5'  DA A  17     659.015  71.800 673.766  1.00  0.00           H  
REMARK-SIMTK-COORDS   659.015028740    71.800245810   673.765774089
ATOM    544  H61  DA A  17     659.382  62.438 670.591  1.00  0.00           H  
REMARK-SIMTK-COORDS   659.382489993    62.437936950   670.590662905
ATOM    545  H62  DA A  17     659.070  64.013 669.814  1.00  0.00           H  
REMARK-SIMTK-COORDS   659.070142088    64.013467086   669.813826643
ATOM    546  H8   DA A  17     660.075  68.591 671.041  1.00  0.00           H  
REMARK-SIMTK-COORDS   660.074761196    68.591434835   671.040555521
ATOM    547  H2   DA A  17     661.562  63.348 674.417  1.00  0.00           H  
REMARK-SIMTK-COORDS   661.562380593    63.348383474   674.416630900
ATOM    548  P    DT A  18     664.435  70.846 674.378  1.00  0.00           P  
REMARK-SIMTK-COORDS   664.434680062    70.846372476   674.378117737
ATOM    549  OP1  DT A  18     664.564  71.107 672.924  1.00  0.00           O  
REMARK-SIMTK-COORDS   664.564316758    71.107451485   672.923718865
ATOM    550  OP2  DT A  18     665.328  71.627 675.257  1.00  0.00           O  
REMARK-SIMTK-COORDS   665.328310357    71.626884893   675.256907395
ATOM    551  O5'  DT A  18     664.621  69.287 674.656  1.00  0.00           O  
REMARK-SIMTK-COORDS   664.621490536    69.287012111   674.655873201
ATOM    552  O3'  DT A  18     667.381  67.026 676.920  1.00  0.00           O  
REMARK-SIMTK-COORDS   667.381003363    67.025636289   676.919656837
ATOM    553  C1'  DT A  18     665.661  66.118 674.644  1.00  0.00           C  
REMARK-SIMTK-COORDS   665.661227511    66.117560425   674.644081911
ATOM    554  C2'  DT A  18     666.678  67.252 674.635  1.00  0.00           C  
REMARK-SIMTK-COORDS   666.677614430    67.252435700   674.635321696
ATOM    555  C3'  DT A  18     666.556  67.797 676.049  1.00  0.00           C  
REMARK-SIMTK-COORDS   666.555988763    67.796906963   676.049241157
ATOM    556  C4'  DT A  18     665.070  67.621 676.356  1.00  0.00           C  
REMARK-SIMTK-COORDS   665.069704198    67.621105309   676.355724383
ATOM    557  C5'  DT A  18     664.157  68.742 675.917  1.00  0.00           C  
REMARK-SIMTK-COORDS   664.156944952    68.742110069   675.917268130
ATOM    558  O4'  DT A  18     664.695  66.404 675.635  1.00  0.00           O  
REMARK-SIMTK-COORDS   664.695012610    66.403531501   675.635418034
ATOM    559  O4   DT A  18     663.017  65.336 669.866  1.00  0.00           O  
REMARK-SIMTK-COORDS   663.016685884    65.336140276   669.865783351
ATOM    560  C4   DT A  18     663.607  65.563 670.929  1.00  0.00           C  
REMARK-SIMTK-COORDS   663.607315346    65.563445687   670.928582527
ATOM    561  N3   DT A  18     664.008  64.534 671.748  1.00  0.00           N  
REMARK-SIMTK-COORDS   664.007983599    64.534380065   671.747608104
ATOM    562  C2   DT A  18     664.674  64.650 672.951  1.00  0.00           C  
REMARK-SIMTK-COORDS   664.673736423    64.649653091   672.950999689
ATOM    563  O2   DT A  18     664.991  63.675 673.610  1.00  0.00           O  
REMARK-SIMTK-COORDS   664.991283224    63.675179871   673.609870673
ATOM    564  N1   DT A  18     664.948  65.941 673.352  1.00  0.00           N  
REMARK-SIMTK-COORDS   664.947570106    65.941305391   673.351587319
ATOM    565  C6   DT A  18     664.583  67.030 672.598  1.00  0.00           C  
REMARK-SIMTK-COORDS   664.582721503    67.029639755   672.598000025
ATOM    566  C5   DT A  18     663.940  66.878 671.424  1.00  0.00           C  
REMARK-SIMTK-COORDS   663.939823013    66.878132315   671.424437062
ATOM    567  C7   DT A  18     663.515  68.032 670.567  1.00  0.00           C  
REMARK-SIMTK-COORDS   663.514505470    68.031900751   670.567390165
ATOM    568  H1'  DT A  18     666.137  65.171 674.902  1.00  0.00           H  
REMARK-SIMTK-COORDS   666.136910871    65.170746307   674.901999278
ATOM    569 1H2'  DT A  18     667.689  66.902 674.430  1.00  0.00           H  
REMARK-SIMTK-COORDS   667.689122540    66.901841652   674.429515584
ATOM    570 2H2'  DT A  18     666.438  68.015 673.894  1.00  0.00           H  
REMARK-SIMTK-COORDS   666.438469976    68.015035899   673.894451352
ATOM    571  H3'  DT A  18     666.849  68.845 676.110  1.00  0.00           H  
REMARK-SIMTK-COORDS   666.848619884    68.844909168   676.109882780
ATOM    572  H4'  DT A  18     664.978  67.522 677.437  1.00  0.00           H  
REMARK-SIMTK-COORDS   664.978476989    67.522366082   677.437107831
ATOM    573 1H5'  DT A  18     663.146  68.355 675.801  1.00  0.00           H  
REMARK-SIMTK-COORDS   663.145697702    68.355079429   675.800720784
ATOM    574 2H5'  DT A  18     664.159  69.522 676.677  1.00  0.00           H  
REMARK-SIMTK-COORDS   664.158591605    69.522266166   676.677238361
ATOM    575  H3   DT A  18     663.790  63.580 671.429  1.00  0.00           H  
REMARK-SIMTK-COORDS   663.789534405    63.579525086   671.428984629
ATOM    576  H6   DT A  18     664.817  68.033 672.956  1.00  0.00           H  
REMARK-SIMTK-COORDS   664.816546705    68.032942403   672.956352604
ATOM    577  H71  DT A  18     662.923  67.665 669.728  1.00  0.00           H  
REMARK-SIMTK-COORDS   662.923268852    67.664847349   669.727571100
ATOM    578  H72  DT A  18     662.914  68.723 671.159  1.00  0.00           H  
REMARK-SIMTK-COORDS   662.914242385    68.723368405   671.158585320
ATOM    579  H73  DT A  18     664.397  68.550 670.190  1.00  0.00           H  
REMARK-SIMTK-COORDS   664.396681170    68.549824213   670.190273045
ATOM    580  P    DA A  19     669.081  67.005 676.441  1.00  0.00           P  
REMARK-SIMTK-COORDS   669.080828205    67.004770825   676.440637417
ATOM    581  OP1  DA A  19     669.419  67.910 675.316  1.00  0.00           O  
REMARK-SIMTK-COORDS   669.418950321    67.910013414   675.316454919
ATOM    582  OP2  DA A  19     670.045  66.974 677.559  1.00  0.00           O  
REMARK-SIMTK-COORDS   670.044593125    66.974465417   677.559156421
ATOM    583  O5'  DA A  19     668.846  65.531 675.882  1.00  0.00           O  
REMARK-SIMTK-COORDS   668.845839587    65.530648925   675.881672325
ATOM    584  O3'  DA A  19     670.713  61.803 676.576  1.00  0.00           O  
REMARK-SIMTK-COORDS   670.713214319    61.803278037   676.575868172
ATOM    585  C1'  DA A  19     669.065  62.643 674.223  1.00  0.00           C  
REMARK-SIMTK-COORDS   669.064677844    62.642817820   674.222957965
ATOM    586  C2'  DA A  19     670.325  63.315 674.752  1.00  0.00           C  
REMARK-SIMTK-COORDS   670.324557801    63.314681653   674.751612373
ATOM    587  C3'  DA A  19     670.199  63.092 676.249  1.00  0.00           C  
REMARK-SIMTK-COORDS   670.198589325    63.091821523   676.249214224
ATOM    588  C4'  DA A  19     668.692  63.189 676.483  1.00  0.00           C  
REMARK-SIMTK-COORDS   668.692247036    63.189005485   676.482703377
ATOM    589  C5'  DA A  19     668.135  64.574 676.710  1.00  0.00           C  
REMARK-SIMTK-COORDS   668.134929502    64.574353825   676.709824806
ATOM    590  O4'  DA A  19     668.103  62.642 675.259  1.00  0.00           O  
REMARK-SIMTK-COORDS   668.103249025    62.641522342   675.259036122
ATOM    591  N6   DA A  19     666.379  64.239 669.049  1.00  0.00           N  
REMARK-SIMTK-COORDS   666.379189036    64.238594709   669.048673572
ATOM    592  C6   DA A  19     666.831  63.353 669.952  1.00  0.00           C  
REMARK-SIMTK-COORDS   666.831226634    63.352932145   669.951964130
ATOM    593  C5   DA A  19     667.477  63.732 671.146  1.00  0.00           C  
REMARK-SIMTK-COORDS   667.477060252    63.731735892   671.145731971
ATOM    594  N7   DA A  19     667.790  64.967 671.685  1.00  0.00           N  
REMARK-SIMTK-COORDS   667.789847526    64.966770471   671.685393633
ATOM    595  C8   DA A  19     668.380  64.677 672.806  1.00  0.00           C  
REMARK-SIMTK-COORDS   668.380249634    64.676522826   672.805972794
ATOM    596  N9   DA A  19     668.465  63.332 673.048  1.00  0.00           N  
REMARK-SIMTK-COORDS   668.465169368    63.331670760   673.048194919
ATOM    597  C4   DA A  19     667.876  62.720 671.970  1.00  0.00           C  
REMARK-SIMTK-COORDS   667.876074186    62.720068000   671.969819320
ATOM    598  N3   DA A  19     667.733  61.397 671.771  1.00  0.00           N  
REMARK-SIMTK-COORDS   667.732658725    61.396677062   671.770707717
ATOM    599  C2   DA A  19     667.124  61.172 670.625  1.00  0.00           C  
REMARK-SIMTK-COORDS   667.123700353    61.171843887   670.625140284
ATOM    600  N1   DA A  19     666.671  62.040 669.725  1.00  0.00           N  
REMARK-SIMTK-COORDS   666.671035274    62.040067782   669.725089954
ATOM    601  H1'  DA A  19     669.261  61.607 673.946  1.00  0.00           H  
REMARK-SIMTK-COORDS   669.261457862    61.607124543   673.946237781
ATOM    602 1H2'  DA A  19     671.234  62.859 674.357  1.00  0.00           H  
REMARK-SIMTK-COORDS   671.233573686    62.859442480   674.357388557
ATOM    603 2H2'  DA A  19     670.360  64.377 674.510  1.00  0.00           H  
REMARK-SIMTK-COORDS   670.359521678    64.377325320   674.509972215
ATOM    604  H3'  DA A  19     670.734  63.850 676.822  1.00  0.00           H  
REMARK-SIMTK-COORDS   670.733949035    63.850067327   676.822237158
ATOM    605  H4'  DA A  19     668.468  62.592 677.367  1.00  0.00           H  
REMARK-SIMTK-COORDS   668.468138781    62.592263808   677.366590169
ATOM    606 1H5'  DA A  19     667.076  64.581 676.452  1.00  0.00           H  
REMARK-SIMTK-COORDS   667.076474330    64.581123939   676.452096628
ATOM    607 2H5'  DA A  19     668.252  64.839 677.759  1.00  0.00           H  
REMARK-SIMTK-COORDS   668.251650763    64.839337667   677.759196861
ATOM    608  H61  DA A  19     665.914  63.907 668.192  1.00  0.00           H  
REMARK-SIMTK-COORDS   665.914267511    63.907370658   668.191686055
ATOM    609  H62  DA A  19     666.498  65.248 669.214  1.00  0.00           H  
REMARK-SIMTK-COORDS   666.498389192    65.247620554   669.214360529
ATOM    610  H8   DA A  19     668.769  65.432 673.490  1.00  0.00           H  
REMARK-SIMTK-COORDS   668.769497264    65.431842019   673.489877174
ATOM    611  H2   DA A  19     666.968  60.123 670.380  1.00  0.00           H  
REMARK-SIMTK-COORDS   666.968141085    60.123108906   670.379740094
ATOM    612  P    DC A  20     672.395  61.674 676.092  1.00  0.00           P  
REMARK-SIMTK-COORDS   672.394980183    61.673777925   676.091908197
ATOM    613  OP1  DC A  20     673.055  62.888 675.554  1.00  0.00           O  
REMARK-SIMTK-COORDS   673.055053300    62.888340756   675.554319499
ATOM    614  OP2  DC A  20     673.205  60.851 677.010  1.00  0.00           O  
REMARK-SIMTK-COORDS   673.205486884    60.850587028   677.010475906
ATOM    615  O5'  DC A  20     671.863  60.780 674.883  1.00  0.00           O  
REMARK-SIMTK-COORDS   671.863165257    60.780425637   674.882816152
ATOM    616  O3'  DC A  20     672.682  56.848 673.567  1.00  0.00           O  
REMARK-SIMTK-COORDS   672.681828058    56.848437054   673.567087456
ATOM    617  C1'  DC A  20     671.532  59.128 672.003  1.00  0.00           C  
REMARK-SIMTK-COORDS   671.531749208    59.127959619   672.003254820
ATOM    618  C2'  DC A  20     672.859  59.099 672.750  1.00  0.00           C  
REMARK-SIMTK-COORDS   672.859424016    59.099227585   672.749897354
ATOM    619  C3'  DC A  20     672.534  58.216 673.943  1.00  0.00           C  
REMARK-SIMTK-COORDS   672.533609827    58.215829504   673.942514202
ATOM    620  C4'  DC A  20     671.081  58.578 674.247  1.00  0.00           C  
REMARK-SIMTK-COORDS   671.081006477    58.578061583   674.246968514
ATOM    621  C5'  DC A  20     670.861  59.767 675.152  1.00  0.00           C  
REMARK-SIMTK-COORDS   670.860822939    59.766860878   675.151857704
ATOM    622  O4'  DC A  20     670.501  58.874 672.937  1.00  0.00           O  
REMARK-SIMTK-COORDS   670.501001377    58.873756278   672.936550363
ATOM    623  N4   DC A  20     670.366  63.872 669.426  1.00  0.00           N  
REMARK-SIMTK-COORDS   670.366060145    63.872115118   669.425977650
ATOM    624  C4   DC A  20     670.658  62.753 670.067  1.00  0.00           C  
REMARK-SIMTK-COORDS   670.658344090    62.752911883   670.067338090
ATOM    625  N3   DC A  20     670.341  61.588 669.489  1.00  0.00           N  
REMARK-SIMTK-COORDS   670.340635231    61.587560514   669.489490127
ATOM    626  C2   DC A  20     670.614  60.409 670.104  1.00  0.00           C  
REMARK-SIMTK-COORDS   670.614024588    60.409165350   670.104011972
ATOM    627  O2   DC A  20     670.333  59.318 669.595  1.00  0.00           O  
REMARK-SIMTK-COORDS   670.333376306    59.317646928   669.595483628
ATOM    628  N1   DC A  20     671.240  60.431 671.348  1.00  0.00           N  
REMARK-SIMTK-COORDS   671.240446535    60.430752192   671.347752521
ATOM    629  C6   DC A  20     671.569  61.607 671.941  1.00  0.00           C  
REMARK-SIMTK-COORDS   671.568776521    61.607056626   671.940541100
ATOM    630  C5   DC A  20     671.306  62.801 671.343  1.00  0.00           C  
REMARK-SIMTK-COORDS   671.306210640    62.801216628   671.342910740
ATOM    631  H1'  DC A  20     671.496  58.349 671.242  1.00  0.00           H  
REMARK-SIMTK-COORDS   671.495601593    58.348694219   671.241524037
ATOM    632 1H2'  DC A  20     673.664  58.674 672.148  1.00  0.00           H  
REMARK-SIMTK-COORDS   673.663670280    58.674227086   672.148252507
ATOM    633 2H2'  DC A  20     673.177  60.093 673.066  1.00  0.00           H  
REMARK-SIMTK-COORDS   673.177041445    60.092960596   673.066224513
ATOM    634  H3'  DC A  20     673.178  58.428 674.796  1.00  0.00           H  
REMARK-SIMTK-COORDS   673.177793187    58.428185679   674.795899024
ATOM    635  H4'  DC A  20     670.631  57.708 674.726  1.00  0.00           H  
REMARK-SIMTK-COORDS   670.630686136    57.707908566   674.725780917
ATOM    636 1H5'  DC A  20     669.867  60.176 674.971  1.00  0.00           H  
REMARK-SIMTK-COORDS   669.867008272    60.175547748   674.971213164
ATOM    637 2H5'  DC A  20     670.933  59.445 676.191  1.00  0.00           H  
REMARK-SIMTK-COORDS   670.932816878    59.444504204   676.190645964
ATOM    638  H41  DC A  20     670.599  64.784 669.847  1.00  0.00           H  
REMARK-SIMTK-COORDS   670.598668557    64.783751313   669.846992820
ATOM    639  H42  DC A  20     669.904  63.834 668.506  1.00  0.00           H  
REMARK-SIMTK-COORDS   669.903758685    63.833949961   668.506483343
ATOM    640  H6   DC A  20     672.052  61.597 672.917  1.00  0.00           H  
REMARK-SIMTK-COORDS   672.052363284    61.596622456   672.917210937
ATOM    641  H5   DC A  20     671.576  63.748 671.810  1.00  0.00           H  
REMARK-SIMTK-COORDS   671.575946467    63.747911859   671.809952196
ATOM    642  P    DG A  21     674.180  56.178 672.855  1.00  0.00           P  
REMARK-SIMTK-COORDS   674.179586230    56.178470503   672.854649641
ATOM    643  OP1  DG A  21     675.193  57.250 673.018  1.00  0.00           O  
REMARK-SIMTK-COORDS   675.192625993    57.249696088   673.018158606
ATOM    644  OP2  DG A  21     674.633  54.807 673.159  1.00  0.00           O  
REMARK-SIMTK-COORDS   674.632950112    54.806894362   673.158699111
ATOM    645  O5'  DG A  21     673.576  56.241 671.380  1.00  0.00           O  
REMARK-SIMTK-COORDS   673.576139744    56.240525303   671.379908463
ATOM    646  O3'  DG A  21     673.484  53.530 668.139  1.00  0.00           O  
REMARK-SIMTK-COORDS   673.484497026    53.530128097   668.139062031
ATOM    647  C1'  DG A  21     673.163  56.506 668.080  1.00  0.00           C  
REMARK-SIMTK-COORDS   673.162784970    56.505745148   668.079719641
ATOM    648  C2'  DG A  21     674.339  55.717 668.639  1.00  0.00           C  
REMARK-SIMTK-COORDS   674.339351847    55.717147786   668.639075148
ATOM    649  C3'  DG A  21     673.657  54.477 669.191  1.00  0.00           C  
REMARK-SIMTK-COORDS   673.657301086    54.477078420   669.191115662
ATOM    650  C4'  DG A  21     672.324  55.021 669.703  1.00  0.00           C  
REMARK-SIMTK-COORDS   672.324024107    55.021182855   669.703240510
ATOM    651  C5'  DG A  21     672.319  55.568 671.111  1.00  0.00           C  
REMARK-SIMTK-COORDS   672.319261504    55.568411839   671.110937124
ATOM    652  O4'  DG A  21     672.000  56.107 668.778  1.00  0.00           O  
REMARK-SIMTK-COORDS   671.999733929    56.106584792   668.777588028
ATOM    653  N2   DG A  21     671.461  59.677 664.223  1.00  0.00           N  
REMARK-SIMTK-COORDS   671.461366948    59.676839033   664.223180092
ATOM    654  O6   DG A  21     673.110  62.504 667.429  1.00  0.00           O  
REMARK-SIMTK-COORDS   673.110493769    62.504267485   667.428516593
ATOM    655  C6   DG A  21     672.911  61.329 667.121  1.00  0.00           C  
REMARK-SIMTK-COORDS   672.911062570    61.328598546   667.121196330
ATOM    656  C5   DG A  21     673.211  60.155 667.847  1.00  0.00           C  
REMARK-SIMTK-COORDS   673.211268903    60.155473018   667.847450868
ATOM    657  N7   DG A  21     673.809  59.998 669.101  1.00  0.00           N  
REMARK-SIMTK-COORDS   673.809156520    59.998130138   669.100689718
ATOM    658  C8   DG A  21     673.835  58.702 669.278  1.00  0.00           C  
REMARK-SIMTK-COORDS   673.835134368    58.702158289   669.277876392
ATOM    659  N9   DG A  21     673.301  57.980 668.232  1.00  0.00           N  
REMARK-SIMTK-COORDS   673.300742420    57.979512821   668.232420619
ATOM    660  C4   DG A  21     672.897  58.920 667.311  1.00  0.00           C  
REMARK-SIMTK-COORDS   672.896771402    58.919775046   667.310695950
ATOM    661  N3   DG A  21     672.313  58.652 666.113  1.00  0.00           N  
REMARK-SIMTK-COORDS   672.312856971    58.652041104   666.113434294
ATOM    662  C2   DG A  21     672.038  59.757 665.426  1.00  0.00           C  
REMARK-SIMTK-COORDS   672.037687157    59.757405241   665.426148547
ATOM    663  N1   DG A  21     672.306  61.029 665.887  1.00  0.00           N  
REMARK-SIMTK-COORDS   672.306147182    61.029295781   665.887460448
ATOM    664  H1'  DG A  21     673.012  56.285 667.023  1.00  0.00           H  
REMARK-SIMTK-COORDS   673.012166406    56.285255883   667.022856105
ATOM    665 1H2'  DG A  21     675.068  55.461 667.870  1.00  0.00           H  
REMARK-SIMTK-COORDS   675.068402639    55.461049611   667.870037654
ATOM    666 2H2'  DG A  21     674.867  56.262 669.422  1.00  0.00           H  
REMARK-SIMTK-COORDS   674.866926153    56.262086659   669.421911642
ATOM    667  H3'  DG A  21     674.231  54.020 669.998  1.00  0.00           H  
REMARK-SIMTK-COORDS   674.230756117    54.019870961   669.997778334
ATOM    668  H4'  DG A  21     671.610  54.199 669.664  1.00  0.00           H  
REMARK-SIMTK-COORDS   671.610329756    54.198555920   669.664134256
ATOM    669 1H5'  DG A  21     671.496  56.274 671.218  1.00  0.00           H  
REMARK-SIMTK-COORDS   671.495552755    56.274283337   671.218167374
ATOM    670 2H5'  DG A  21     672.184  54.748 671.814  1.00  0.00           H  
REMARK-SIMTK-COORDS   672.183559050    54.747760798   671.814142437
ATOM    671  H21  DG A  21     671.234  58.756 663.821  1.00  0.00           H  
REMARK-SIMTK-COORDS   671.234428972    58.755973341   663.820719496
ATOM    672  H22  DG A  21     671.244  60.536 663.697  1.00  0.00           H  
REMARK-SIMTK-COORDS   671.243782374    60.536327620   663.697341408
ATOM    673  H8   DG A  21     674.243  58.235 670.174  1.00  0.00           H  
REMARK-SIMTK-COORDS   674.243204586    58.234755524   670.174221389
ATOM    674  H1   DG A  21     672.043  61.821 665.282  1.00  0.00           H  
REMARK-SIMTK-COORDS   672.042750512    61.820611652   665.281955380
ATOM    675  P    DC A  22     675.051  53.193 667.601  1.00  0.00           P  
REMARK-SIMTK-COORDS   675.051147598    53.193094485   667.600672266
ATOM    676  OP1  DC A  22     676.272  53.755 668.229  1.00  0.00           O  
REMARK-SIMTK-COORDS   676.271577778    53.754501631   668.229348012
ATOM    677  OP2  DC A  22     675.127  51.776 667.193  1.00  0.00           O  
REMARK-SIMTK-COORDS   675.127068086    51.776497423   667.193462440
ATOM    678  O5'  DC A  22     674.632  54.098 666.356  1.00  0.00           O  
REMARK-SIMTK-COORDS   674.632129329    54.097580388   666.356028566
ATOM    679  O3'  DC A  22     674.211  53.365 662.215  1.00  0.00           O  
REMARK-SIMTK-COORDS   674.211434683    53.365283945   662.214936568
ATOM    680  C1'  DC A  22     674.626  55.985 663.605  1.00  0.00           C  
REMARK-SIMTK-COORDS   674.626044279    55.984762053   663.604508561
ATOM    681  C2'  DC A  22     675.516  54.750 663.680  1.00  0.00           C  
REMARK-SIMTK-COORDS   675.515663702    54.750293111   663.679905603
ATOM    682  C3'  DC A  22     674.502  53.622 663.587  1.00  0.00           C  
REMARK-SIMTK-COORDS   674.501693427    53.622419973   663.586908479
ATOM    683  C4'  DC A  22     673.296  54.186 664.337  1.00  0.00           C  
REMARK-SIMTK-COORDS   673.296419748    54.186250051   664.337489588
ATOM    684  C5'  DC A  22     673.283  53.985 665.834  1.00  0.00           C  
REMARK-SIMTK-COORDS   673.283261977    53.985353106   665.834157985
ATOM    685  O4'  DC A  22     673.337  55.622 664.058  1.00  0.00           O  
REMARK-SIMTK-COORDS   673.337464556    55.622046945   664.058492094
ATOM    686  N4   DC A  22     676.326  60.315 666.582  1.00  0.00           N  
REMARK-SIMTK-COORDS   676.326389956    60.314916703   666.582223336
ATOM    687  C4   DC A  22     675.929  59.258 665.893  1.00  0.00           C  
REMARK-SIMTK-COORDS   675.929350778    59.258362190   665.892700709
ATOM    688  N3   DC A  22     675.383  59.455 664.686  1.00  0.00           N  
REMARK-SIMTK-COORDS   675.383312736    59.455235548   664.686063093
ATOM    689  C2   DC A  22     674.955  58.408 663.937  1.00  0.00           C  
REMARK-SIMTK-COORDS   674.955354733    58.407942115   663.937048798
ATOM    690  O2   DC A  22     674.448  58.558 662.820  1.00  0.00           O  
REMARK-SIMTK-COORDS   674.447908645    58.558005502   662.819571080
ATOM    691  N1   DC A  22     675.101  57.118 664.442  1.00  0.00           N  
REMARK-SIMTK-COORDS   675.100877181    57.118197101   664.442164640
ATOM    692  C6   DC A  22     675.656  56.908 665.663  1.00  0.00           C  
REMARK-SIMTK-COORDS   675.655542981    56.908221554   665.663289990
ATOM    693  C5   DC A  22     676.094  57.942 666.432  1.00  0.00           C  
REMARK-SIMTK-COORDS   676.093569440    57.942470360   666.431784119
ATOM    694  H1'  DC A  22     674.534  56.337 662.577  1.00  0.00           H  
REMARK-SIMTK-COORDS   674.533872616    56.337025428   662.576787831
ATOM    695 1H2'  DC A  22     676.234  54.707 662.861  1.00  0.00           H  
REMARK-SIMTK-COORDS   676.234434260    54.707277995   662.860800857
ATOM    696 2H2'  DC A  22     676.078  54.703 664.612  1.00  0.00           H  
REMARK-SIMTK-COORDS   676.078472355    54.703038344   664.612355284
ATOM    697  H3'  DC A  22     674.864  52.708 664.057  1.00  0.00           H  
REMARK-SIMTK-COORDS   674.863848512    52.708101953   664.057226726
ATOM    698  H4'  DC A  22     672.411  53.698 663.929  1.00  0.00           H  
REMARK-SIMTK-COORDS   672.411219510    53.697833759   663.928727965
ATOM    699 1H5'  DC A  22     672.648  54.743 666.292  1.00  0.00           H  
REMARK-SIMTK-COORDS   672.647764473    54.742959251   666.291870615
ATOM    700 2H5'  DC A  22     672.882  52.997 666.059  1.00  0.00           H  
REMARK-SIMTK-COORDS   672.882431113    52.997029096   666.059387358
ATOM    701  H41  DC A  22     676.750  60.193 667.514  1.00  0.00           H  
REMARK-SIMTK-COORDS   676.749867925    60.193415043   667.514073515
ATOM    702  H42  DC A  22     676.211  61.260 666.190  1.00  0.00           H  
REMARK-SIMTK-COORDS   676.210748375    61.260069429   666.189842972
ATOM    703  H6   DC A  22     675.752  55.889 666.038  1.00  0.00           H  
REMARK-SIMTK-COORDS   675.751860472    55.889486724   666.038458337
ATOM    704  H5   DC A  22     676.548  57.779 667.408  1.00  0.00           H  
REMARK-SIMTK-COORDS   676.547937494    57.779016423   667.408487494
ATOM    705  P    DG A  23     675.416  53.000 661.021  1.00  0.00           P  
REMARK-SIMTK-COORDS   675.416035550    53.000498263   661.020588716
ATOM    706  OP1  DG A  23     676.653  52.774 661.807  1.00  0.00           O  
REMARK-SIMTK-COORDS   676.653069937    52.773720465   661.807244140
ATOM    707  OP2  DG A  23     675.164  52.048 659.921  1.00  0.00           O  
REMARK-SIMTK-COORDS   675.164195922    52.047948315   659.921301948
ATOM    708  O5'  DG A  23     675.410  54.494 660.462  1.00  0.00           O  
REMARK-SIMTK-COORDS   675.409685366    54.494089489   660.462014707
ATOM    709  O3'  DG A  23     675.333  56.167 656.582  1.00  0.00           O  
REMARK-SIMTK-COORDS   675.333110730    56.167162327   656.582233708
ATOM    710  C1'  DG A  23     676.249  57.437 659.133  1.00  0.00           C  
REMARK-SIMTK-COORDS   676.249044339    57.437380073   659.133494083
ATOM    711  C2'  DG A  23     676.763  56.146 658.511  1.00  0.00           C  
REMARK-SIMTK-COORDS   676.762960167    56.146226507   658.510688342
ATOM    712  C3'  DG A  23     675.507  55.580 657.870  1.00  0.00           C  
REMARK-SIMTK-COORDS   675.507112715    55.580306226   657.870145283
ATOM    713  C4'  DG A  23     674.409  55.997 658.848  1.00  0.00           C  
REMARK-SIMTK-COORDS   674.408736555    55.996909491   658.847877625
ATOM    714  C5'  DG A  23     674.156  55.065 660.009  1.00  0.00           C  
REMARK-SIMTK-COORDS   674.155541087    55.064788194   660.008969327
ATOM    715  O4'  DG A  23     674.864  57.285 659.372  1.00  0.00           O  
REMARK-SIMTK-COORDS   674.863751309    57.284816399   659.371663239
ATOM    716  N2   DG A  23     677.312  62.484 660.242  1.00  0.00           N  
REMARK-SIMTK-COORDS   677.311999988    62.483594591   660.242277800
ATOM    717  O6   DG A  23     678.782  60.142 663.895  1.00  0.00           O  
REMARK-SIMTK-COORDS   678.782404586    60.142298936   663.895276292
ATOM    718  C6   DG A  23     678.250  60.061 662.788  1.00  0.00           C  
REMARK-SIMTK-COORDS   678.249605522    60.061123046   662.788049290
ATOM    719  C5   DG A  23     677.805  58.913 662.096  1.00  0.00           C  
REMARK-SIMTK-COORDS   677.805195591    58.913323534   662.096060062
ATOM    720  N7   DG A  23     677.842  57.566 662.465  1.00  0.00           N  
REMARK-SIMTK-COORDS   677.842358026    57.566093754   662.465417443
ATOM    721  C8   DG A  23     677.296  56.945 661.452  1.00  0.00           C  
REMARK-SIMTK-COORDS   677.295574438    56.945410530   661.451813456
ATOM    722  N9   DG A  23     676.898  57.779 660.428  1.00  0.00           N  
REMARK-SIMTK-COORDS   676.897596021    57.779146029   660.428452671
ATOM    723  C4   DG A  23     677.226  59.050 660.847  1.00  0.00           C  
REMARK-SIMTK-COORDS   677.225783568    59.049508829   660.847180855
ATOM    724  N3   DG A  23     677.015  60.192 660.143  1.00  0.00           N  
REMARK-SIMTK-COORDS   677.014660423    60.192288294   660.143224101
ATOM    725  C2   DG A  23     677.441  61.273 660.792  1.00  0.00           C  
REMARK-SIMTK-COORDS   677.440986316    61.272533501   660.792243766
ATOM    726  N1   DG A  23     678.020  61.232 662.043  1.00  0.00           N  
REMARK-SIMTK-COORDS   678.020071387    61.231822522   662.043478395
ATOM    727  H1'  DG A  23     676.382  58.279 658.453  1.00  0.00           H  
REMARK-SIMTK-COORDS   676.381865269    58.278785002   658.453304148
ATOM    728 1H2'  DG A  23     677.541  56.326 657.769  1.00  0.00           H  
REMARK-SIMTK-COORDS   677.541311584    56.326251422   657.768879673
ATOM    729 2H2'  DG A  23     677.172  55.463 659.255  1.00  0.00           H  
REMARK-SIMTK-COORDS   677.171773913    55.462854184   659.254999829
ATOM    730  H3'  DG A  23     675.553  54.496 657.769  1.00  0.00           H  
REMARK-SIMTK-COORDS   675.552600811    54.495689463   657.769490870
ATOM    731  H4'  DG A  23     673.485  56.071 658.274  1.00  0.00           H  
REMARK-SIMTK-COORDS   673.485352269    56.071108268   658.273891560
ATOM    732 1H5'  DG A  23     673.692  55.623 660.822  1.00  0.00           H  
REMARK-SIMTK-COORDS   673.691663032    55.623178635   660.822152127
ATOM    733 2H5'  DG A  23     673.484  54.269 659.690  1.00  0.00           H  
REMARK-SIMTK-COORDS   673.483684759    54.269031978   659.689967570
ATOM    734  H21  DG A  23     676.887  62.584 659.309  1.00  0.00           H  
REMARK-SIMTK-COORDS   676.887398128    62.583534292   659.308899893
ATOM    735  H22  DG A  23     677.638  63.318 660.752  1.00  0.00           H  
REMARK-SIMTK-COORDS   677.637558181    63.318385449   660.751891464
ATOM    736  H8   DG A  23     677.166  55.864 661.420  1.00  0.00           H  
REMARK-SIMTK-COORDS   677.165574241    55.863519345   661.419682252
ATOM    737  H1   DG A  23     678.306  62.128 662.465  1.00  0.00           H  
REMARK-SIMTK-COORDS   678.305773275    62.127848587   662.465031146
ATOM    738  P    DT A  24     676.658  55.815 655.626  1.00  0.00           P  
REMARK-SIMTK-COORDS   676.658349269    55.814530274   655.626179236
ATOM    739  OP1  DT A  24     677.701  54.909 656.167  1.00  0.00           O  
REMARK-SIMTK-COORDS   677.701263574    54.909104070   656.167268084
ATOM    740  OP2  DT A  24     676.305  55.618 654.206  1.00  0.00           O  
REMARK-SIMTK-COORDS   676.305048068    55.617576183   654.206167494
ATOM    741  O5'  DT A  24     677.089  57.330 655.876  1.00  0.00           O  
REMARK-SIMTK-COORDS   677.089294259    57.329550822   655.876479365
ATOM    742  O3'  DT A  24     677.877  60.609 653.331  1.00  0.00           O  
REMARK-SIMTK-COORDS   677.876880796    60.608904506   653.331092389
ATOM    743  C1'  DT A  24     678.782  60.191 656.154  1.00  0.00           C  
REMARK-SIMTK-COORDS   678.781638164    60.190626650   656.153667408
ATOM    744  C2'  DT A  24     679.026  59.274 654.962  1.00  0.00           C  
REMARK-SIMTK-COORDS   679.026365115    59.273524940   654.961990366
ATOM    745  C3'  DT A  24     677.750  59.453 654.157  1.00  0.00           C  
REMARK-SIMTK-COORDS   677.749698806    59.453495446   654.156916610
ATOM    746  C4'  DT A  24     676.686  59.631 655.239  1.00  0.00           C  
REMARK-SIMTK-COORDS   676.686193878    59.631072132   655.239184502
ATOM    747  C5'  DT A  24     676.077  58.366 655.796  1.00  0.00           C  
REMARK-SIMTK-COORDS   676.077353377    58.365553526   655.795782116
ATOM    748  O4'  DT A  24     677.385  60.329 656.319  1.00  0.00           O  
REMARK-SIMTK-COORDS   677.384673514    60.328871170   656.319426929
ATOM    749  O4   DT A  24     680.893  58.404 660.927  1.00  0.00           O  
REMARK-SIMTK-COORDS   680.892905076    58.403628634   660.927088102
ATOM    750  C4   DT A  24     680.407  58.754 659.845  1.00  0.00           C  
REMARK-SIMTK-COORDS   680.406991822    58.754340005   659.844986977
ATOM    751  N3   DT A  24     680.400  60.077 659.470  1.00  0.00           N  
REMARK-SIMTK-COORDS   680.399954123    60.077054391   659.469898823
ATOM    752  C2   DT A  24     679.895  60.599 658.296  1.00  0.00           C  
REMARK-SIMTK-COORDS   679.895191177    60.598629439   658.296084597
ATOM    753  O2   DT A  24     679.935  61.791 658.049  1.00  0.00           O  
REMARK-SIMTK-COORDS   679.935396515    61.791000007   658.048736744
ATOM    754  N1   DT A  24     679.342  59.677 657.431  1.00  0.00           N  
REMARK-SIMTK-COORDS   679.342057131    59.676576136   657.431398855
ATOM    755  C6   DT A  24     679.304  58.336 657.725  1.00  0.00           C  
REMARK-SIMTK-COORDS   679.303791055    58.335676882   657.724664771
ATOM    756  C5   DT A  24     679.813  57.862 658.878  1.00  0.00           C  
REMARK-SIMTK-COORDS   679.812889615    57.861858205   658.877850583
ATOM    757  C7   DT A  24     679.791  56.410 659.249  1.00  0.00           C  
REMARK-SIMTK-COORDS   679.791008033    56.409727049   659.248582702
ATOM    758  H1'  DT A  24     679.198  61.182 655.974  1.00  0.00           H  
REMARK-SIMTK-COORDS   679.198246916    61.182282894   655.973923031
ATOM    759 1H2'  DT A  24     679.905  59.567 654.386  1.00  0.00           H  
REMARK-SIMTK-COORDS   679.904504347    59.566688651   654.386362423
ATOM    760 2H2'  DT A  24     679.163  58.235 655.262  1.00  0.00           H  
REMARK-SIMTK-COORDS   679.163377471    58.234785645   655.261800791
ATOM    761  H3'  DT A  24     677.535  58.586 653.533  1.00  0.00           H  
REMARK-SIMTK-COORDS   677.534673130    58.586268496   653.532977210
ATOM    762  H4'  DT A  24     675.882  60.221 654.800  1.00  0.00           H  
REMARK-SIMTK-COORDS   675.882170875    60.220991591   654.799862249
ATOM    763 1H5'  DT A  24     675.678  58.568 656.788  1.00  0.00           H  
REMARK-SIMTK-COORDS   675.677634078    58.567547690   656.788465268
ATOM    764 2H5'  DT A  24     675.270  58.040 655.142  1.00  0.00           H  
REMARK-SIMTK-COORDS   675.269652040    58.039901524   655.141740585
ATOM    765  H3   DT A  24     680.815  60.747 660.133  1.00  0.00           H  
REMARK-SIMTK-COORDS   680.815409046    60.746753052   660.133140794
ATOM    766  H6   DT A  24     678.853  57.643 657.012  1.00  0.00           H  
REMARK-SIMTK-COORDS   678.852826781    57.643477858   657.012485906
ATOM    767  H71  DT A  24     680.162  56.287 660.267  1.00  0.00           H  
REMARK-SIMTK-COORDS   680.161860207    56.286925257   660.266901603
ATOM    768  H72  DT A  24     678.770  56.033 659.187  1.00  0.00           H  
REMARK-SIMTK-COORDS   678.770122781    56.033014306   659.186648779
ATOM    769  H73  DT A  24     680.426  55.849 658.562  1.00  0.00           H  
REMARK-SIMTK-COORDS   680.425810107    55.849158603   658.561934797
ATOM    770  P    DG A  25     679.223  60.733 652.201  1.00  0.00           P  
REMARK-SIMTK-COORDS   679.223331721    60.733064866   652.201402933
ATOM    771  OP1  DG A  25     679.915  59.421 652.175  1.00  0.00           O  
REMARK-SIMTK-COORDS   679.914660578    59.420871614   652.174527638
ATOM    772  OP2  DG A  25     679.020  61.384 650.892  1.00  0.00           O  
REMARK-SIMTK-COORDS   679.019807140    61.384458426   650.892407068
ATOM    773  O5'  DG A  25     679.996  61.719 653.188  1.00  0.00           O  
REMARK-SIMTK-COORDS   679.995912012    61.718860900   653.188411481
ATOM    774  O3'  DG A  25     681.936  65.439 652.682  1.00  0.00           O  
REMARK-SIMTK-COORDS   681.936151205    65.438690514   652.682371444
ATOM    775  C1'  DG A  25     682.324  63.425 654.863  1.00  0.00           C  
REMARK-SIMTK-COORDS   682.323603689    63.424737720   654.863011652
ATOM    776  C2'  DG A  25     682.474  63.201 653.364  1.00  0.00           C  
REMARK-SIMTK-COORDS   682.474263160    63.200556102   653.364306102
ATOM    777  C3'  DG A  25     681.406  64.120 652.796  1.00  0.00           C  
REMARK-SIMTK-COORDS   681.406390726    64.119694585   652.796373963
ATOM    778  C4'  DG A  25     680.292  64.033 653.839  1.00  0.00           C  
REMARK-SIMTK-COORDS   680.292480362    64.032787340   653.839254508
ATOM    779  C5'  DG A  25     679.308  62.899 653.676  1.00  0.00           C  
REMARK-SIMTK-COORDS   679.308067047    62.899019341   653.676182285
ATOM    780  O4'  DG A  25     681.001  63.860 655.108  1.00  0.00           O  
REMARK-SIMTK-COORDS   681.000655275    63.859533152   655.107546776
ATOM    781  N2   DG A  25     684.814  63.847 659.494  1.00  0.00           N  
REMARK-SIMTK-COORDS   684.813762408    63.847153159   659.493803350
ATOM    782  O6   DG A  25     683.879  59.383 659.064  1.00  0.00           O  
REMARK-SIMTK-COORDS   683.879212075    59.382804550   659.064431507
ATOM    783  C6   DG A  25     683.779  60.493 658.541  1.00  0.00           C  
REMARK-SIMTK-COORDS   683.779380820    60.492960933   658.540979000
ATOM    784  C5   DG A  25     683.194  60.845 657.305  1.00  0.00           C  
REMARK-SIMTK-COORDS   683.193578878    60.845071169   657.305403237
ATOM    785  N7   DG A  25     682.570  60.047 656.342  1.00  0.00           N  
REMARK-SIMTK-COORDS   682.570355002    60.047157999   656.342199949
ATOM    786  C8   DG A  25     682.215  60.895 655.411  1.00  0.00           C  
REMARK-SIMTK-COORDS   682.215272175    60.894998775   655.411235285
ATOM    787  N9   DG A  25     682.558  62.203 655.680  1.00  0.00           N  
REMARK-SIMTK-COORDS   682.558417900    62.203063589   655.679538200
ATOM    788  C4   DG A  25     683.188  62.169 656.904  1.00  0.00           C  
REMARK-SIMTK-COORDS   683.188286470    62.168966703   656.903860456
ATOM    789  N3   DG A  25     683.700  63.244 657.559  1.00  0.00           N  
REMARK-SIMTK-COORDS   683.700037476    63.243715724   657.558916522
ATOM    790  C2   DG A  25     684.259  62.910 658.719  1.00  0.00           C  
REMARK-SIMTK-COORDS   684.259020967    62.910152299   658.719167744
ATOM    791  N1   DG A  25     684.301  61.619 659.203  1.00  0.00           N  
REMARK-SIMTK-COORDS   684.300502305    61.619038209   659.202788160
ATOM    792  H1'  DG A  25     683.002  64.203 655.211  1.00  0.00           H  
REMARK-SIMTK-COORDS   683.002431649    64.203213906   655.211478908
ATOM    793 1H2'  DG A  25     683.466  63.473 653.003  1.00  0.00           H  
REMARK-SIMTK-COORDS   683.466292722    63.472656307   653.003253716
ATOM    794 2H2'  DG A  25     682.296  62.163 653.082  1.00  0.00           H  
REMARK-SIMTK-COORDS   682.296320557    62.162875464   653.082027296
ATOM    795  H3'  DG A  25     681.057  63.785 651.819  1.00  0.00           H  
REMARK-SIMTK-COORDS   681.056619653    63.785439942   651.819374460
ATOM    796  H4'  DG A  25     679.735  64.967 653.785  1.00  0.00           H  
REMARK-SIMTK-COORDS   679.734699297    64.967444716   653.785404035
ATOM    797 1H5'  DG A  25     678.848  62.683 654.640  1.00  0.00           H  
REMARK-SIMTK-COORDS   678.847512098    62.682941537   654.640261391
ATOM    798 2H5'  DG A  25     678.536  63.194 652.967  1.00  0.00           H  
REMARK-SIMTK-COORDS   678.535977653    63.193863960   652.966727834
ATOM    799  H21  DG A  25     684.816  64.832 659.191  1.00  0.00           H  
REMARK-SIMTK-COORDS   684.816274778    64.831797611   659.190590572
ATOM    800  H22  DG A  25     685.240  63.585 660.395  1.00  0.00           H  
REMARK-SIMTK-COORDS   685.239601679    63.584894259   660.395164091
ATOM    801  H8   DG A  25     681.693  60.593 654.503  1.00  0.00           H  
REMARK-SIMTK-COORDS   681.693158127    60.593364657   654.503031134
ATOM    802  H1   DG A  25     684.747  61.468 660.119  1.00  0.00           H  
REMARK-SIMTK-COORDS   684.746985300    61.468292237   660.119370719
ATOM    803  P    DA A  26     683.366  65.371 651.618  1.00  0.00           P  
REMARK-SIMTK-COORDS   683.365538355    65.371100930   651.618489873
ATOM    804  OP1  DA A  26     683.707  64.096 650.943  1.00  0.00           O  
REMARK-SIMTK-COORDS   683.706842127    64.096190144   650.943440821
ATOM    805  OP2  DA A  26     683.498  66.593 650.799  1.00  0.00           O  
REMARK-SIMTK-COORDS   683.497800149    66.592558979   650.799104096
ATOM    806  O5'  DA A  26     684.227  65.512 652.952  1.00  0.00           O  
REMARK-SIMTK-COORDS   684.227128389    65.511745929   652.952123480
ATOM    807  O3'  DA A  26     687.079  68.318 654.314  1.00  0.00           O  
REMARK-SIMTK-COORDS   687.079218155    68.317838074   654.313637651
ATOM    808  C1'  DA A  26     686.674  65.495 655.222  1.00  0.00           C  
REMARK-SIMTK-COORDS   686.673911066    65.494803879   655.221872254
ATOM    809  C2'  DA A  26     686.953  65.975 653.804  1.00  0.00           C  
REMARK-SIMTK-COORDS   686.953491433    65.975156192   653.804384874
ATOM    810  C3'  DA A  26     686.229  67.310 653.773  1.00  0.00           C  
REMARK-SIMTK-COORDS   686.228545316    67.309997706   653.772805410
ATOM    811  C4'  DA A  26     685.005  67.054 654.650  1.00  0.00           C  
REMARK-SIMTK-COORDS   685.004912181    67.054098090   654.650453596
ATOM    812  C5'  DA A  26     683.798  66.459 653.965  1.00  0.00           C  
REMARK-SIMTK-COORDS   683.798104657    66.458577778   653.964634263
ATOM    813  O4'  DA A  26     685.481  66.111 655.664  1.00  0.00           O  
REMARK-SIMTK-COORDS   685.481112786    66.110818405   655.664097724
ATOM    814  N6   DA A  26     686.569  59.657 656.783  1.00  0.00           N  
REMARK-SIMTK-COORDS   686.569300455    59.656733262   656.783141320
ATOM    815  C6   DA A  26     686.883  60.950 656.965  1.00  0.00           C  
REMARK-SIMTK-COORDS   686.883359427    60.950228051   656.964547476
ATOM    816  C5   DA A  26     686.547  61.961 656.042  1.00  0.00           C  
REMARK-SIMTK-COORDS   686.547483715    61.961128002   656.042081328
ATOM    817  N7   DA A  26     685.871  61.935 654.835  1.00  0.00           N  
REMARK-SIMTK-COORDS   685.871305448    61.935096839   654.835231574
ATOM    818  C8   DA A  26     685.872  63.176 654.451  1.00  0.00           C  
REMARK-SIMTK-COORDS   685.872108427    63.176397835   654.450930658
ATOM    819  N9   DA A  26     686.492  64.022 655.331  1.00  0.00           N  
REMARK-SIMTK-COORDS   686.491878111    64.022095787   655.331379698
ATOM    820  C4   DA A  26     686.928  63.231 656.365  1.00  0.00           C  
REMARK-SIMTK-COORDS   686.927790577    63.231129768   656.364984110
ATOM    821  N3   DA A  26     687.597  63.632 657.462  1.00  0.00           N  
REMARK-SIMTK-COORDS   687.597229130    63.631738988   657.461770905
ATOM    822  C2   DA A  26     687.857  62.601 658.239  1.00  0.00           C  
REMARK-SIMTK-COORDS   687.856865429    62.600882167   658.238706042
ATOM    823  N1   DA A  26     687.550  61.318 658.070  1.00  0.00           N  
REMARK-SIMTK-COORDS   687.549579668    61.317968492   658.069836378
ATOM    824  H1'  DA A  26     687.475  65.790 655.899  1.00  0.00           H  
REMARK-SIMTK-COORDS   687.475265960    65.789922722   655.899140445
ATOM    825 1H2'  DA A  26     688.020  66.098 653.611  1.00  0.00           H  
REMARK-SIMTK-COORDS   688.019600978    66.097508820   653.610980446
ATOM    826 2H2'  DA A  26     686.561  65.292 653.051  1.00  0.00           H  
REMARK-SIMTK-COORDS   686.560576150    65.292118957   653.050792334
ATOM    827  H3'  DA A  26     685.933  67.592 652.761  1.00  0.00           H  
REMARK-SIMTK-COORDS   685.933495789    67.591600334   652.761100050
ATOM    828  H4'  DA A  26     684.708  68.015 655.070  1.00  0.00           H  
REMARK-SIMTK-COORDS   684.707600690    68.014990958   655.069824283
ATOM    829 1H5'  DA A  26     683.181  65.950 654.704  1.00  0.00           H  
REMARK-SIMTK-COORDS   683.180537545    65.950279980   654.704256606
ATOM    830 2H5'  DA A  26     683.221  67.256 653.500  1.00  0.00           H  
REMARK-SIMTK-COORDS   683.220679728    67.256064386   653.500287882
ATOM    831  H61  DA A  26     686.840  58.958 657.489  1.00  0.00           H  
REMARK-SIMTK-COORDS   686.839553752    58.957909091   657.489467685
ATOM    832  H62  DA A  26     686.059  59.366 655.938  1.00  0.00           H  
REMARK-SIMTK-COORDS   686.058858398    59.365694039   655.937837187
ATOM    833  H8   DA A  26     685.420  63.513 653.517  1.00  0.00           H  
REMARK-SIMTK-COORDS   685.420474601    63.513479874   653.517041700
ATOM    834  H2   DA A  26     688.402  62.833 659.152  1.00  0.00           H  
REMARK-SIMTK-COORDS   688.401788799    62.832876730   659.151669373
ATOM    835  P    DG A  27     688.798  68.578 653.562  1.00  0.00           P  
REMARK-SIMTK-COORDS   688.797554887    68.578031601   653.561716435
ATOM    836  OP1  DG A  27     688.889  67.769 652.322  1.00  0.00           O  
REMARK-SIMTK-COORDS   688.888693562    67.769062203   652.321647382
ATOM    837  OP2  DG A  27     689.363  69.940 653.489  1.00  0.00           O  
REMARK-SIMTK-COORDS   689.363141680    69.939679280   653.489375728
ATOM    838  O5'  DG A  27     689.461  67.774 654.769  1.00  0.00           O  
REMARK-SIMTK-COORDS   689.460539944    67.774045114   654.768744415
ATOM    839  O3'  DG A  27     692.715  68.536 657.355  1.00  0.00           O  
REMARK-SIMTK-COORDS   692.714904184    68.535644860   657.354632313
ATOM    840  C1'  DG A  27     691.458  65.904 656.679  1.00  0.00           C  
REMARK-SIMTK-COORDS   691.457504675    65.904352757   656.678936121
ATOM    841  C2'  DG A  27     692.057  66.915 655.710  1.00  0.00           C  
REMARK-SIMTK-COORDS   692.057406265    66.914696701   655.710227085
ATOM    842  C3'  DG A  27     691.719  68.236 656.379  1.00  0.00           C  
REMARK-SIMTK-COORDS   691.719044418    68.236059633   656.378976114
ATOM    843  C4'  DG A  27     690.356  67.958 657.012  1.00  0.00           C  
REMARK-SIMTK-COORDS   690.355748963    67.958306585   657.011611670
ATOM    844  C5'  DG A  27     689.150  68.174 656.128  1.00  0.00           C  
REMARK-SIMTK-COORDS   689.149957776    68.173739218   656.128011990
ATOM    845  O4'  DG A  27     690.415  66.546 657.387  1.00  0.00           O  
REMARK-SIMTK-COORDS   690.415105284    66.545607448   657.386914179
ATOM    846  N2   DG A  27     691.998  61.179 658.960  1.00  0.00           N  
REMARK-SIMTK-COORDS   691.997979806    61.179201867   658.960249932
ATOM    847  O6   DG A  27     689.657  60.364 655.108  1.00  0.00           O  
REMARK-SIMTK-COORDS   689.656641859    60.363823648   655.107789942
ATOM    848  C6   DG A  27     690.193  61.227 655.803  1.00  0.00           C  
REMARK-SIMTK-COORDS   690.192987114    61.227194846   655.803016483
ATOM    849  C5   DG A  27     690.293  62.617 655.576  1.00  0.00           C  
REMARK-SIMTK-COORDS   690.293422495    62.617219047   655.575995662
ATOM    850  N7   DG A  27     689.820  63.395 654.516  1.00  0.00           N  
REMARK-SIMTK-COORDS   689.819813517    63.395028814   654.516023727
ATOM    851  C8   DG A  27     690.192  64.611 654.825  1.00  0.00           C  
REMARK-SIMTK-COORDS   690.191757786    64.610601481   654.825302810
ATOM    852  N9   DG A  27     690.883  64.703 656.014  1.00  0.00           N  
REMARK-SIMTK-COORDS   690.883249601    64.703094984   656.014442424
ATOM    853  C4   DG A  27     690.946  63.415 656.499  1.00  0.00           C  
REMARK-SIMTK-COORDS   690.946171641    63.415238702   656.498517847
ATOM    854  N3   DG A  27     691.547  63.035 657.657  1.00  0.00           N  
REMARK-SIMTK-COORDS   691.546557361    63.035312778   657.656648358
ATOM    855  C2   DG A  27     691.459  61.724 657.866  1.00  0.00           C  
REMARK-SIMTK-COORDS   691.458641534    61.724437301   657.865900103
ATOM    856  N1   DG A  27     690.818  60.856 657.007  1.00  0.00           N  
REMARK-SIMTK-COORDS   690.818453668    60.855926912   657.006578160
ATOM    857  H1'  DG A  27     692.200  65.571 657.404  1.00  0.00           H  
REMARK-SIMTK-COORDS   692.199749361    65.570529835   657.404123740
ATOM    858 1H2'  DG A  27     693.135  66.790 655.598  1.00  0.00           H  
REMARK-SIMTK-COORDS   693.134604703    66.790261446   655.597624284
ATOM    859 2H2'  DG A  27     691.614  66.847 654.717  1.00  0.00           H  
REMARK-SIMTK-COORDS   691.614392707    66.847469389   654.716574491
ATOM    860  H3'  DG A  27     691.659  69.054 655.661  1.00  0.00           H  
REMARK-SIMTK-COORDS   691.659424134    69.054275622   655.660949640
ATOM    861  H4'  DG A  27     690.263  68.625 657.869  1.00  0.00           H  
REMARK-SIMTK-COORDS   690.262804995    68.624722026   657.868849023
ATOM    862 1H5'  DG A  27     688.319  67.578 656.505  1.00  0.00           H  
REMARK-SIMTK-COORDS   688.318628130    67.577731888   656.504728438
ATOM    863 2H5'  DG A  27     688.875  69.227 656.147  1.00  0.00           H  
REMARK-SIMTK-COORDS   688.874940218    69.227479748   656.147434636
ATOM    864  H21  DG A  27     692.491  61.773 659.643  1.00  0.00           H  
REMARK-SIMTK-COORDS   692.490611719    61.773004726   659.643024393
ATOM    865  H22  DG A  27     691.921  60.164 659.122  1.00  0.00           H  
REMARK-SIMTK-COORDS   691.921370588    60.163973367   659.121532665
ATOM    866  H8   DG A  27     689.973  65.475 654.198  1.00  0.00           H  
REMARK-SIMTK-COORDS   689.973366106    65.474800169   654.197698872
ATOM    867  H1   DG A  27     690.796  59.859 657.267  1.00  0.00           H  
REMARK-SIMTK-COORDS   690.796370188    59.858933476   657.266792315
ATOM    868  P    DA A  28     694.384  68.592 656.487  1.00  0.00           P  
REMARK-SIMTK-COORDS   694.384280702    68.591922710   656.486994669
ATOM    869  OP1  DA A  28     694.450  68.468 655.011  1.00  0.00           O  
REMARK-SIMTK-COORDS   694.449996515    68.468247120   655.011202414
ATOM    870  OP2  DA A  28     695.275  69.603 657.092  1.00  0.00           O  
REMARK-SIMTK-COORDS   695.274755437    69.602961067   657.091727824
ATOM    871  O5'  DA A  28     694.646  67.166 657.150  1.00  0.00           O  
REMARK-SIMTK-COORDS   694.646021370    67.166401489   657.150378473
ATOM    872  O3'  DA A  28     697.579  65.661 659.794  1.00  0.00           O  
REMARK-SIMTK-COORDS   697.579449039    65.661048021   659.794466793
ATOM    873  C1'  DA A  28     695.819  64.137 657.914  1.00  0.00           C  
REMARK-SIMTK-COORDS   695.818915548    64.136608887   657.914229266
ATOM    874  C2'  DA A  28     696.784  65.261 657.565  1.00  0.00           C  
REMARK-SIMTK-COORDS   696.784221272    65.261036478   657.564913573
ATOM    875  C3'  DA A  28     696.692  66.151 658.793  1.00  0.00           C  
REMARK-SIMTK-COORDS   696.691980154    66.151400814   658.792549074
ATOM    876  C4'  DA A  28     695.227  66.017 659.202  1.00  0.00           C  
REMARK-SIMTK-COORDS   695.226633320    66.016613586   659.201963359
ATOM    877  C5'  DA A  28     694.252  66.955 658.531  1.00  0.00           C  
REMARK-SIMTK-COORDS   694.251823332    66.955080103   658.530842591
ATOM    878  O4'  DA A  28     694.878  64.641 658.840  1.00  0.00           O  
REMARK-SIMTK-COORDS   694.877920689    64.641242735   658.840338523
ATOM    879  N6   DA A  28     692.918  60.847 653.756  1.00  0.00           N  
REMARK-SIMTK-COORDS   692.917599495    60.847233822   653.755629762
ATOM    880  C6   DA A  28     693.601  61.018 654.900  1.00  0.00           C  
REMARK-SIMTK-COORDS   693.600997166    61.017891763   654.899532507
ATOM    881  C5   DA A  28     694.058  62.275 655.344  1.00  0.00           C  
REMARK-SIMTK-COORDS   694.058020149    62.274722502   655.343583729
ATOM    882  N7   DA A  28     693.947  63.548 654.814  1.00  0.00           N  
REMARK-SIMTK-COORDS   693.946510662    63.548004767   654.813773472
ATOM    883  C8   DA A  28     694.566  64.299 655.675  1.00  0.00           C  
REMARK-SIMTK-COORDS   694.565616289    64.298933150   655.674779155
ATOM    884  N9   DA A  28     695.066  63.607 656.745  1.00  0.00           N  
REMARK-SIMTK-COORDS   695.066162691    63.607163409   656.745021149
ATOM    885  C4   DA A  28     694.733  62.293 656.529  1.00  0.00           C  
REMARK-SIMTK-COORDS   694.733489196    62.293143926   656.528997672
ATOM    886  N3   DA A  28     695.024  61.246 657.323  1.00  0.00           N  
REMARK-SIMTK-COORDS   695.023665884    61.245537560   657.322657166
ATOM    887  C2   DA A  28     694.551  60.133 656.800  1.00  0.00           C  
REMARK-SIMTK-COORDS   694.551287994    60.133331605   656.799625576
ATOM    888  N1   DA A  28     693.873  59.953 655.670  1.00  0.00           N  
REMARK-SIMTK-COORDS   693.872739642    59.953355239   655.670028461
ATOM    889  H1'  DA A  28     696.342  63.305 658.387  1.00  0.00           H  
REMARK-SIMTK-COORDS   696.342412044    63.305482470   658.386603373
ATOM    890 1H2'  DA A  28     697.802  64.901 657.411  1.00  0.00           H  
REMARK-SIMTK-COORDS   697.801833953    64.900803310   657.411090631
ATOM    891 2H2'  DA A  28     696.487  65.797 656.663  1.00  0.00           H  
REMARK-SIMTK-COORDS   696.486908985    65.796567999   656.662896170
ATOM    892  H3'  DA A  28     696.942  67.189 658.565  1.00  0.00           H  
REMARK-SIMTK-COORDS   696.941873825    67.188656455   658.565489854
ATOM    893  H4'  DA A  28     695.178  66.200 660.275  1.00  0.00           H  
REMARK-SIMTK-COORDS   695.177999760    66.199654538   660.275141716
ATOM    894 1H5'  DA A  28     693.254  66.519 658.565  1.00  0.00           H  
REMARK-SIMTK-COORDS   693.254000192    66.519211320   658.564965666
ATOM    895 2H5'  DA A  28     694.248  67.906 659.061  1.00  0.00           H  
REMARK-SIMTK-COORDS   694.247720131    67.905802006   659.061062382
ATOM    896  H61  DA A  28     692.607  59.906 653.478  1.00  0.00           H  
REMARK-SIMTK-COORDS   692.607118590    59.905646708   653.477593229
ATOM    897  H62  DA A  28     692.705  61.658 653.158  1.00  0.00           H  
REMARK-SIMTK-COORDS   692.705286536    61.658264498   653.158179807
ATOM    898  H8   DA A  28     694.675  65.378 655.558  1.00  0.00           H  
REMARK-SIMTK-COORDS   694.674727151    65.377882365   655.557691963
ATOM    899  H2   DA A  28     694.744  59.231 657.376  1.00  0.00           H  
REMARK-SIMTK-COORDS   694.744074279    59.230530937   657.375862855
ATOM    900  P    DG A  29     700.201  66.245 658.936  1.00  0.00           P  
REMARK-SIMTK-COORDS   700.201227651    66.244751916   658.936476610
ATOM    901  OP1  DG A  29     698.883  66.472 659.577  1.00  0.00           O  
REMARK-SIMTK-COORDS   698.882582301    66.471951929   659.576838692
ATOM    902  OP2  DG A  29     700.635  64.838 658.829  1.00  0.00           O  
REMARK-SIMTK-COORDS   700.634888010    64.837764652   658.829091646
ATOM    903  O5'  DG A  29     701.312  67.103 659.692  1.00  0.00           O  
REMARK-SIMTK-COORDS   701.312304721    67.103135200   659.692483146
ATOM    904  O3'  DG A  29     704.840  66.117 661.800  1.00  0.00           O  
REMARK-SIMTK-COORDS   704.839971780    66.117276197   661.799942315
ATOM    905  C1'  DG A  29     703.200  68.615 661.991  1.00  0.00           C  
REMARK-SIMTK-COORDS   703.200290727    68.614518362   661.991108774
ATOM    906  C2'  DG A  29     702.729  67.184 662.213  1.00  0.00           C  
REMARK-SIMTK-COORDS   702.729063197    67.183569340   662.213377783
ATOM    907  C3'  DG A  29     703.574  66.412 661.214  1.00  0.00           C  
REMARK-SIMTK-COORDS   703.573720337    66.411796896   661.214060210
ATOM    908  C4'  DG A  29     703.692  67.387 660.043  1.00  0.00           C  
REMARK-SIMTK-COORDS   703.691866863    67.386934144   660.043121380
ATOM    909  C5'  DG A  29     702.576  67.352 659.026  1.00  0.00           C  
REMARK-SIMTK-COORDS   702.576228890    67.351515252   659.025678794
ATOM    910  O4'  DG A  29     703.708  68.706 660.675  1.00  0.00           O  
REMARK-SIMTK-COORDS   703.708111000    68.706342604   660.674779075
ATOM    911  N2   DG A  29     704.303  73.255 664.243  1.00  0.00           N  
REMARK-SIMTK-COORDS   704.302676160    73.255340121   664.243013912
ATOM    912  O6   DG A  29     699.858  73.500 663.160  1.00  0.00           O  
REMARK-SIMTK-COORDS   699.857867273    73.500195293   663.160483127
ATOM    913  C6   DG A  29     700.870  72.799 663.132  1.00  0.00           C  
REMARK-SIMTK-COORDS   700.869624513    72.798798735   663.132090263
ATOM    914  C5   DG A  29     701.031  71.490 662.628  1.00  0.00           C  
REMARK-SIMTK-COORDS   701.031493338    71.489908206   662.627712363
ATOM    915  N7   DG A  29     700.105  70.633 662.027  1.00  0.00           N  
REMARK-SIMTK-COORDS   700.105173181    70.633405890   662.026739194
ATOM    916  C8   DG A  29     700.799  69.558 661.755  1.00  0.00           C  
REMARK-SIMTK-COORDS   700.798988243    69.557946167   661.755409055
ATOM    917  N9   DG A  29     702.123  69.631 662.134  1.00  0.00           N  
REMARK-SIMTK-COORDS   702.122648539    69.630679542   662.134093986
ATOM    918  C4   DG A  29     702.271  70.880 662.695  1.00  0.00           C  
REMARK-SIMTK-COORDS   702.271204473    70.879579331   662.695380411
ATOM    919  N3   DG A  29     703.423  71.381 663.212  1.00  0.00           N  
REMARK-SIMTK-COORDS   703.423252749    71.381082111   663.212442044
ATOM    920  C2   DG A  29     703.268  72.611 663.695  1.00  0.00           C  
REMARK-SIMTK-COORDS   703.268111594    72.611179914   663.694832568
ATOM    921  N1   DG A  29     702.073  73.299 663.660  1.00  0.00           N  
REMARK-SIMTK-COORDS   702.073114748    73.299193869   663.660129055
ATOM    922  H1'  DG A  29     704.005  68.872 662.680  1.00  0.00           H  
REMARK-SIMTK-COORDS   704.005010290    68.871959776   662.679884749
ATOM    923 1H2'  DG A  29     702.909  66.843 663.233  1.00  0.00           H  
REMARK-SIMTK-COORDS   702.908911763    66.842785472   663.233201713
ATOM    924 2H2'  DG A  29     701.665  67.063 662.011  1.00  0.00           H  
REMARK-SIMTK-COORDS   701.664846148    67.063077301   662.010770425
ATOM    925  H3'  DG A  29     703.094  65.483 660.905  1.00  0.00           H  
REMARK-SIMTK-COORDS   703.094254673    65.482830039   660.904661993
ATOM    926  H4'  DG A  29     704.621  67.149 659.526  1.00  0.00           H  
REMARK-SIMTK-COORDS   704.621078518    67.149321462   659.525714465
ATOM    927 1H5'  DG A  29     702.535  68.309 658.506  1.00  0.00           H  
REMARK-SIMTK-COORDS   702.534825828    68.308777620   658.505886964
ATOM    928 2H5'  DG A  29     702.773  66.559 658.305  1.00  0.00           H  
REMARK-SIMTK-COORDS   702.773390843    66.559063594   658.304895516
ATOM    929  H21  DG A  29     705.224  72.797 664.300  1.00  0.00           H  
REMARK-SIMTK-COORDS   705.223769817    72.797294754   664.300021943
ATOM    930  H22  DG A  29     704.179  74.211 664.609  1.00  0.00           H  
REMARK-SIMTK-COORDS   704.179319426    74.210968558   664.609248000
ATOM    931  H8   DG A  29     700.368  68.681 661.272  1.00  0.00           H  
REMARK-SIMTK-COORDS   700.368048666    68.681218417   661.271611025
ATOM    932  H1   DG A  29     702.062  74.253 664.050  1.00  0.00           H  
REMARK-SIMTK-COORDS   702.061599784    74.252975046   664.050467207
ATOM    933  P    DG A  30     704.728  65.202 663.272  1.00  0.00           P  
REMARK-SIMTK-COORDS   704.727621940    65.201833935   663.271910065
ATOM    934  OP1  DG A  30     703.358  64.742 663.609  1.00  0.00           O  
REMARK-SIMTK-COORDS   703.358224660    64.741895897   663.609129710
ATOM    935  OP2  DG A  30     705.811  64.224 663.491  1.00  0.00           O  
REMARK-SIMTK-COORDS   705.811391487    64.223839915   663.491403268
ATOM    936  O5'  DG A  30     705.042  66.552 664.060  1.00  0.00           O  
REMARK-SIMTK-COORDS   705.041991379    66.552234647   664.059596407
ATOM    937  O3'  DG A  30     707.948  67.663 666.919  1.00  0.00           O  
REMARK-SIMTK-COORDS   707.948045487    67.663281612   666.919344851
ATOM    938  C1'  DG A  30     705.299  68.946 666.370  1.00  0.00           C  
REMARK-SIMTK-COORDS   705.299436332    68.945618532   666.369982885
ATOM    939  C2'  DG A  30     705.560  67.493 666.746  1.00  0.00           C  
REMARK-SIMTK-COORDS   705.559589162    67.492980189   666.745797137
ATOM    940  C3'  DG A  30     706.892  67.223 666.068  1.00  0.00           C  
REMARK-SIMTK-COORDS   706.892110560    67.222967382   666.068158732
ATOM    941  C4'  DG A  30     706.798  68.053 664.788  1.00  0.00           C  
REMARK-SIMTK-COORDS   706.797690825    68.053010756   664.788290806
ATOM    942  C5'  DG A  30     706.137  67.387 663.604  1.00  0.00           C  
REMARK-SIMTK-COORDS   706.137110762    67.387307734   663.604413503
ATOM    943  O4'  DG A  30     706.003  69.219 665.174  1.00  0.00           O  
REMARK-SIMTK-COORDS   706.002523936    69.218748654   665.174113011
ATOM    944  N2   DG A  30     703.366  73.592 667.949  1.00  0.00           N  
REMARK-SIMTK-COORDS   703.366043193    73.592412828   667.948859303
ATOM    945  O6   DG A  30     699.809  71.426 666.040  1.00  0.00           O  
REMARK-SIMTK-COORDS   699.808948033    71.426481434   666.039941227
ATOM    946  C6   DG A  30     701.006  71.355 666.320  1.00  0.00           C  
REMARK-SIMTK-COORDS   701.005903216    71.355006796   666.320308249
ATOM    947  C5   DG A  30     701.913  70.298 666.089  1.00  0.00           C  
REMARK-SIMTK-COORDS   701.912817058    70.297827025   666.088637759
ATOM    948  N7   DG A  30     701.713  69.054 665.485  1.00  0.00           N  
REMARK-SIMTK-COORDS   701.713142215    69.053563382   665.484674231
ATOM    949  C8   DG A  30     702.890  68.485 665.536  1.00  0.00           C  
REMARK-SIMTK-COORDS   702.890234664    68.484863958   665.536126457
ATOM    950  N9   DG A  30     703.864  69.257 666.134  1.00  0.00           N  
REMARK-SIMTK-COORDS   703.863578459    69.256917117   666.133876217
ATOM    951  C4   DG A  30     703.231  70.428 666.488  1.00  0.00           C  
REMARK-SIMTK-COORDS   703.230925781    70.427843228   666.488198995
ATOM    952  N3   DG A  30     703.815  71.483 667.114  1.00  0.00           N  
REMARK-SIMTK-COORDS   703.815006479    71.482966922   667.114007854
ATOM    953  C2   DG A  30     702.958  72.475 667.339  1.00  0.00           C  
REMARK-SIMTK-COORDS   702.958103473    72.475378102   667.339279442
ATOM    954  N1   DG A  30     701.631  72.437 666.966  1.00  0.00           N  
REMARK-SIMTK-COORDS   701.630681667    72.436585836   666.966410150
ATOM    955  H1'  DG A  30     705.672  69.621 667.140  1.00  0.00           H  
REMARK-SIMTK-COORDS   705.672377200    69.620913032   667.140148093
ATOM    956 1H2'  DG A  30     705.626  67.351 667.825  1.00  0.00           H  
REMARK-SIMTK-COORDS   705.625915015    67.350562256   667.824610380
ATOM    957 2H2'  DG A  30     704.783  66.825 666.374  1.00  0.00           H  
REMARK-SIMTK-COORDS   704.782520929    66.824834668   666.374485241
ATOM    958  H3'  DG A  30     707.029  66.165 665.841  1.00  0.00           H  
REMARK-SIMTK-COORDS   707.028539685    66.165390873   665.841193926
ATOM    959  H4'  DG A  30     707.817  68.308 664.500  1.00  0.00           H  
REMARK-SIMTK-COORDS   707.817356323    68.307589026   664.500061425
ATOM    960 1H5'  DG A  30     705.758  68.153 662.928  1.00  0.00           H  
REMARK-SIMTK-COORDS   705.757639409    68.153483956   662.928229734
ATOM    961 2H5'  DG A  30     706.871  66.777 663.081  1.00  0.00           H  
REMARK-SIMTK-COORDS   706.871496290    66.776914082   663.080506559
ATOM    962  H21  DG A  30     704.346  73.685 668.253  1.00  0.00           H  
REMARK-SIMTK-COORDS   704.345985318    73.685472440   668.253034156
ATOM    963  H22  DG A  30     702.700  74.361 668.115  1.00  0.00           H  
REMARK-SIMTK-COORDS   702.700086006    74.361461023   668.115099784
ATOM    964  H8   DG A  30     703.084  67.488 665.140  1.00  0.00           H  
REMARK-SIMTK-COORDS   703.084368393    67.487828962   665.140330659
ATOM    965  H1   DG A  30     701.053  73.264 667.177  1.00  0.00           H  
REMARK-SIMTK-COORDS   701.052870585    73.263641906   667.176903885
ATOM    966  P    DC A  31     707.736  66.705 668.350  1.00  0.00           P  
REMARK-SIMTK-COORDS   707.736019282    66.704731366   668.350044438
ATOM    967  OP1  DC A  31     706.710  65.646 668.510  1.00  0.00           O  
REMARK-SIMTK-COORDS   706.709585298    65.646162362   668.510437525
ATOM    968  OP2  DC A  31     709.067  66.405 668.913  1.00  0.00           O  
REMARK-SIMTK-COORDS   709.067158080    66.404834027   668.912594068
ATOM    969  O5'  DC A  31     707.184  68.074 668.953  1.00  0.00           O  
REMARK-SIMTK-COORDS   707.184010560    68.073910491   668.952907519
ATOM    970  O3'  DC A  31     708.469  70.632 672.062  1.00  0.00           O  
REMARK-SIMTK-COORDS   708.468545130    70.632220440   672.062072381
ATOM    971  C1'  DC A  31     705.739  70.404 670.854  1.00  0.00           C  
REMARK-SIMTK-COORDS   705.738524707    70.403838561   670.854054498
ATOM    972  C2'  DC A  31     706.557  69.293 671.500  1.00  0.00           C  
REMARK-SIMTK-COORDS   706.556540976    69.292831365   671.500222738
ATOM    973  C3'  DC A  31     707.976  69.682 671.121  1.00  0.00           C  
REMARK-SIMTK-COORDS   707.975505233    69.681829344   671.120613714
ATOM    974  C4'  DC A  31     707.802  70.284 669.727  1.00  0.00           C  
REMARK-SIMTK-COORDS   707.801588768    70.284152916   669.727444529
ATOM    975  C5'  DC A  31     707.828  69.316 668.569  1.00  0.00           C  
REMARK-SIMTK-COORDS   707.828165256    69.315713701   668.569011028
ATOM    976  O4'  DC A  31     706.486  70.923 669.773  1.00  0.00           O  
REMARK-SIMTK-COORDS   706.486169372    70.923413557   669.772772723
ATOM    977  N4   DC A  31     700.788  68.888 668.931  1.00  0.00           N  
REMARK-SIMTK-COORDS   700.787603842    68.887822990   668.930963398
ATOM    978  C4   DC A  31     701.985  69.223 669.382  1.00  0.00           C  
REMARK-SIMTK-COORDS   701.985169704    69.222504607   669.381755170
ATOM    979  N3   DC A  31     702.131  70.413 669.976  1.00  0.00           N  
REMARK-SIMTK-COORDS   702.130597769    70.413331995   669.976458298
ATOM    980  C2   DC A  31     703.337  70.809 670.454  1.00  0.00           C  
REMARK-SIMTK-COORDS   703.337177442    70.809428186   670.454231571
ATOM    981  O2   DC A  31     703.502  71.902 671.008  1.00  0.00           O  
REMARK-SIMTK-COORDS   703.502404398    71.902298404   671.008408202
ATOM    982  N1   DC A  31     704.426  69.950 670.323  1.00  0.00           N  
REMARK-SIMTK-COORDS   704.425553633    69.950416562   670.322712377
ATOM    983  C6   DC A  31     704.288  68.740 669.724  1.00  0.00           C  
REMARK-SIMTK-COORDS   704.287595464    68.740075751   669.723601649
ATOM    984  C5   DC A  31     703.087  68.320 669.238  1.00  0.00           C  
REMARK-SIMTK-COORDS   703.087368270    68.320427745   669.238347867
ATOM    985  H1'  DC A  31     705.558  71.216 671.559  1.00  0.00           H  
REMARK-SIMTK-COORDS   705.557769926    71.215720268   671.559016059
ATOM    986 1H2'  DC A  31     706.429  69.261 672.583  1.00  0.00           H  
REMARK-SIMTK-COORDS   706.429165132    69.260983404   672.582893095
ATOM    987 2H2'  DC A  31     706.296  68.308 671.111  1.00  0.00           H  
REMARK-SIMTK-COORDS   706.296494533    68.308390420   671.110734775
ATOM    988  H3'  DC A  31     708.642  68.820 671.095  1.00  0.00           H  
REMARK-SIMTK-COORDS   708.642047363    68.819635631   671.094602338
ATOM    989  H4'  DC A  31     708.616  70.995 669.585  1.00  0.00           H  
REMARK-SIMTK-COORDS   708.616202635    70.995054582   669.585180449
ATOM    990 1H5'  DC A  31     707.303  69.756 667.722  1.00  0.00           H  
REMARK-SIMTK-COORDS   707.302816448    69.755799657   667.721864063
ATOM    991 2H5'  DC A  31     708.863  69.122 668.288  1.00  0.00           H  
REMARK-SIMTK-COORDS   708.863327780    69.121886771   668.287856851
ATOM    992  H41  DC A  31     700.646  67.978 668.469  1.00  0.00           H  
REMARK-SIMTK-COORDS   700.646336864    67.977524101   668.468534404
ATOM    993  H42  DC A  31     699.996  69.537 669.039  1.00  0.00           H  
REMARK-SIMTK-COORDS   699.995680546    69.537238933   669.039431940
ATOM    994  H6   DC A  31     705.157  68.089 669.627  1.00  0.00           H  
REMARK-SIMTK-COORDS   705.156556574    68.089325020   669.627273686
ATOM    995  H5   DC A  31     702.969  67.346 668.765  1.00  0.00           H  
REMARK-SIMTK-COORDS   702.969019652    67.346246096   668.764976216
ATOM    996  P    DA A  32     708.467  70.123 673.736  1.00  0.00           P  
REMARK-SIMTK-COORDS   708.467327006    70.122824360   673.735709446
ATOM    997  OP1  DA A  32     708.115  68.691 673.888  1.00  0.00           O  
REMARK-SIMTK-COORDS   708.115081508    68.690887224   673.887551947
ATOM    998  OP2  DA A  32     709.576  70.610 674.582  1.00  0.00           O  
REMARK-SIMTK-COORDS   709.575571298    70.609621885   674.581681526
ATOM    999  O5'  DA A  32     707.168  71.016 673.970  1.00  0.00           O  
REMARK-SIMTK-COORDS   707.167994504    71.015865594   673.970036999
ATOM   1000  O3'  DA A  32     706.145  74.023 676.758  1.00  0.00           O  
REMARK-SIMTK-COORDS   706.145440127    74.023438898   676.757719794
ATOM   1001  C1'  DA A  32     704.316  72.311 675.121  1.00  0.00           C  
REMARK-SIMTK-COORDS   704.315619252    72.311305603   675.120942123
ATOM   1002  C2'  DA A  32     705.388  71.844 676.096  1.00  0.00           C  
REMARK-SIMTK-COORDS   705.387622341    71.843779393   676.095828076
ATOM   1003  C3'  DA A  32     706.458  72.909 675.926  1.00  0.00           C  
REMARK-SIMTK-COORDS   706.457644920    72.908892395   675.925734061
ATOM   1004  C4'  DA A  32     706.364  73.252 674.440  1.00  0.00           C  
REMARK-SIMTK-COORDS   706.363858279    73.252009011   674.440303465
ATOM   1005  C5'  DA A  32     707.169  72.388 673.498  1.00  0.00           C  
REMARK-SIMTK-COORDS   707.168926720    72.388210859   673.498446493
ATOM   1006  O4'  DA A  32     704.943  73.092 674.124  1.00  0.00           O  
REMARK-SIMTK-COORDS   704.943105285    73.092478995   674.124029686
ATOM   1007  N6   DA A  32     700.367  68.567 672.491  1.00  0.00           N  
REMARK-SIMTK-COORDS   700.366609445    68.566938405   672.490997479
ATOM   1008  C6   DA A  32     700.726  69.706 673.106  1.00  0.00           C  
REMARK-SIMTK-COORDS   700.725943559    69.706050641   673.105792003
ATOM   1009  C5   DA A  32     702.044  69.972 673.526  1.00  0.00           C  
REMARK-SIMTK-COORDS   702.044387797    69.971550591   673.526374419
ATOM   1010  N7   DA A  32     703.217  69.243 673.436  1.00  0.00           N  
REMARK-SIMTK-COORDS   703.216857984    69.242551341   673.435518747
ATOM   1011  C8   DA A  32     704.104  70.008 673.998  1.00  0.00           C  
REMARK-SIMTK-COORDS   704.103797249    70.007820673   673.997851024
ATOM   1012  N9   DA A  32     703.597  71.200 674.441  1.00  0.00           N  
REMARK-SIMTK-COORDS   703.596840921    71.199844280   674.441230095
ATOM   1013  C4   DA A  32     702.260  71.175 674.132  1.00  0.00           C  
REMARK-SIMTK-COORDS   702.259757436    71.175109782   674.132068394
ATOM   1014  N3   DA A  32     701.355  72.139 674.384  1.00  0.00           N  
REMARK-SIMTK-COORDS   701.354510928    72.138702737   674.384247651
ATOM   1015  C2   DA A  32     700.166  71.772 673.952  1.00  0.00           C  
REMARK-SIMTK-COORDS   700.166249278    71.771711654   673.951747019
ATOM   1016  N1   DA A  32     699.800  70.648 673.341  1.00  0.00           N  
REMARK-SIMTK-COORDS   699.800036782    70.648441416   673.341041379
ATOM   1017  H1'  DA A  32     703.578  72.937 675.623  1.00  0.00           H  
REMARK-SIMTK-COORDS   703.577761887    72.937070789   675.622879810
ATOM   1018 1H2'  DA A  32     705.025  71.806 677.123  1.00  0.00           H  
REMARK-SIMTK-COORDS   705.025033659    71.805595526   677.123464412
ATOM   1019 2H2'  DA A  32     705.770  70.854 675.847  1.00  0.00           H  
REMARK-SIMTK-COORDS   705.770094404    70.853549172   675.846863760
ATOM   1020  H3'  DA A  32     707.451  72.536 676.180  1.00  0.00           H  
REMARK-SIMTK-COORDS   707.450597538    72.535707702   676.180057246
ATOM   1021  H4'  DA A  32     706.712  74.279 674.328  1.00  0.00           H  
REMARK-SIMTK-COORDS   706.711934721    74.278595048   674.328299449
ATOM   1022 1H5'  DA A  32     706.727  72.435 672.504  1.00  0.00           H  
REMARK-SIMTK-COORDS   706.726942292    72.434781162   672.503821954
ATOM   1023 2H5'  DA A  32     708.191  72.761 673.456  1.00  0.00           H  
REMARK-SIMTK-COORDS   708.190774217    72.761119053   673.456147885
ATOM   1024  H61  DA A  32     699.388  68.424 672.205  1.00  0.00           H  
REMARK-SIMTK-COORDS   699.387964138    68.423681470   672.204606462
ATOM   1025  H62  DA A  32     701.070  67.838 672.307  1.00  0.00           H  
REMARK-SIMTK-COORDS   701.070298360    67.838380007   672.307099213
ATOM   1026  H8   DA A  32     705.153  69.729 674.105  1.00  0.00           H  
REMARK-SIMTK-COORDS   705.152767328    69.728646116   674.104946025
ATOM   1027  H2   DA A  32     699.368  72.493 674.118  1.00  0.00           H  
REMARK-SIMTK-COORDS   699.368282623    72.492709691   674.118108220
ATOM   1028  P    DT A  33     706.043  73.630 678.450  1.00  0.00           P  
REMARK-SIMTK-COORDS   706.042541725    73.629829933   678.450211220
ATOM   1029  OP1  DT A  33     706.423  72.235 678.781  1.00  0.00           O  
REMARK-SIMTK-COORDS   706.423226722    72.234838040   678.780847801
ATOM   1030  OP2  DT A  33     706.512  74.668 679.389  1.00  0.00           O  
REMARK-SIMTK-COORDS   706.512473946    74.667749375   679.389324067
ATOM   1031  O5'  DT A  33     704.459  73.722 678.282  1.00  0.00           O  
REMARK-SIMTK-COORDS   704.459203970    73.722013165   678.282298129
ATOM   1032  O3'  DT A  33     701.425  75.892 680.268  1.00  0.00           O  
REMARK-SIMTK-COORDS   701.425148649    75.891542047   680.267518705
ATOM   1033  C1'  DT A  33     701.160  73.391 678.643  1.00  0.00           C  
REMARK-SIMTK-COORDS   701.159636492    73.391340815   678.643028294
ATOM   1034  C2'  DT A  33     702.042  73.606 679.867  1.00  0.00           C  
REMARK-SIMTK-COORDS   702.041693050    73.606054094   679.866521423
ATOM   1035  C3'  DT A  33     702.445  75.063 679.714  1.00  0.00           C  
REMARK-SIMTK-COORDS   702.445299025    75.063498211   679.713652642
ATOM   1036  C4'  DT A  33     702.564  75.228 678.199  1.00  0.00           C  
REMARK-SIMTK-COORDS   702.563889108    75.227518751   678.199415654
ATOM   1037  C5'  DT A  33     703.896  74.864 677.587  1.00  0.00           C  
REMARK-SIMTK-COORDS   703.896266305    74.863943110   677.587362747
ATOM   1038  O4'  DT A  33     701.540  74.332 677.659  1.00  0.00           O  
REMARK-SIMTK-COORDS   701.540495098    74.331843727   677.658904830
ATOM   1039  O4   DT A  33     701.485  68.360 676.404  1.00  0.00           O  
REMARK-SIMTK-COORDS   701.484778181    68.359635203   676.404149888
ATOM   1040  C4   DT A  33     701.464  69.486 676.915  1.00  0.00           C  
REMARK-SIMTK-COORDS   701.463850561    69.485752691   676.915495600
ATOM   1041  N3   DT A  33     700.291  70.197 677.009  1.00  0.00           N  
REMARK-SIMTK-COORDS   700.290944917    70.197031532   677.008709122
ATOM   1042  C2   DT A  33     700.130  71.454 677.556  1.00  0.00           C  
REMARK-SIMTK-COORDS   700.130006118    71.453914264   677.555527649
ATOM   1043  O2   DT A  33     699.045  72.007 677.596  1.00  0.00           O  
REMARK-SIMTK-COORDS   699.045195105    72.007192538   677.595692546
ATOM   1044  N1   DT A  33     701.281  72.035 678.046  1.00  0.00           N  
REMARK-SIMTK-COORDS   701.281296615    72.034872476   678.046280894
ATOM   1045  C6   DT A  33     702.497  71.399 677.993  1.00  0.00           C  
REMARK-SIMTK-COORDS   702.496964846    71.398611763   677.993336983
ATOM   1046  C5   DT A  33     702.615  70.168 677.458  1.00  0.00           C  
REMARK-SIMTK-COORDS   702.614604180    70.168440207   677.458209026
ATOM   1047  C7   DT A  33     703.918  69.433 677.371  1.00  0.00           C  
REMARK-SIMTK-COORDS   703.917922696    69.433393337   677.370613667
ATOM   1048  H1'  DT A  33     700.110  73.564 678.884  1.00  0.00           H  
REMARK-SIMTK-COORDS   700.110257969    73.564060097   678.884328452
ATOM   1049 1H2'  DT A  33     701.504  73.438 680.800  1.00  0.00           H  
REMARK-SIMTK-COORDS   701.504372995    73.437716500   680.799993764
ATOM   1050 2H2'  DT A  33     702.913  72.951 679.868  1.00  0.00           H  
REMARK-SIMTK-COORDS   702.912683894    72.951064096   679.867547064
ATOM   1051  H3'  DT A  33     703.392  75.279 680.208  1.00  0.00           H  
REMARK-SIMTK-COORDS   703.392407774    75.278969989   680.207794252
ATOM   1052  H4'  DT A  33     702.372  76.277 677.978  1.00  0.00           H  
REMARK-SIMTK-COORDS   702.372277923    76.277196694   677.978229376
ATOM   1053 1H5'  DT A  33     703.752  74.620 676.536  1.00  0.00           H  
REMARK-SIMTK-COORDS   703.752190161    74.620277455   676.535761058
ATOM   1054 2H5'  DT A  33     704.572  75.714 677.671  1.00  0.00           H  
REMARK-SIMTK-COORDS   704.571758208    75.714213767   677.670738398
ATOM   1055  H3   DT A  33     699.446  69.744 676.633  1.00  0.00           H  
REMARK-SIMTK-COORDS   699.445725101    69.744060635   676.632664140
ATOM   1056  H6   DT A  33     703.382  71.898 678.390  1.00  0.00           H  
REMARK-SIMTK-COORDS   703.381622015    71.898203101   678.390196136
ATOM   1057  H71  DT A  33     703.780  68.510 676.807  1.00  0.00           H  
REMARK-SIMTK-COORDS   703.779543867    68.510054110   676.806804327
ATOM   1058  H72  DT A  33     704.656  70.058 676.868  1.00  0.00           H  
REMARK-SIMTK-COORDS   704.655764002    70.058247197   676.867520376
ATOM   1059  H73  DT A  33     704.270  69.195 678.375  1.00  0.00           H  
REMARK-SIMTK-COORDS   704.269726480    69.195300745   678.374726218
ATOM   1060  P    DC A  34     701.229  75.484 681.943  1.00  0.00           P  
REMARK-SIMTK-COORDS   701.228930034    75.483933921   681.943391962
ATOM   1061  OP1  DC A  34     702.143  74.495 682.565  1.00  0.00           O  
REMARK-SIMTK-COORDS   702.142571382    74.494575456   682.564914540
ATOM   1062  OP2  DC A  34     700.899  76.665 682.765  1.00  0.00           O  
REMARK-SIMTK-COORDS   700.899232909    76.664700936   682.765231400
ATOM   1063  O5'  DC A  34     699.891  74.751 681.479  1.00  0.00           O  
REMARK-SIMTK-COORDS   699.891142915    74.751067335   681.478589646
ATOM   1064  O3'  DC A  34     695.811  75.186 682.492  1.00  0.00           O  
REMARK-SIMTK-COORDS   695.811269150    75.186053713   682.492148677
ATOM   1065  C1'  DC A  34     697.182  72.813 681.286  1.00  0.00           C  
REMARK-SIMTK-COORDS   697.181941811    72.813173609   681.285842968
ATOM   1066  C2'  DC A  34     697.528  73.511 682.595  1.00  0.00           C  
REMARK-SIMTK-COORDS   697.528287708    73.510755704   682.595211037
ATOM   1067  C3'  DC A  34     697.203  74.961 682.278  1.00  0.00           C  
REMARK-SIMTK-COORDS   697.202671390    74.960657260   682.277970606
ATOM   1068  C4'  DC A  34     697.588  75.081 680.805  1.00  0.00           C  
REMARK-SIMTK-COORDS   697.588241453    75.081022306   680.804604059
ATOM   1069  C5'  DC A  34     699.033  75.411 680.513  1.00  0.00           C  
REMARK-SIMTK-COORDS   699.032773488    75.411168975   680.513263405
ATOM   1070  O4'  DC A  34     697.287  73.763 680.244  1.00  0.00           O  
REMARK-SIMTK-COORDS   697.287337513    73.763173720   680.244453255
ATOM   1071  N4   DC A  34     700.374  68.497 679.985  1.00  0.00           N  
REMARK-SIMTK-COORDS   700.373631129    68.496902804   679.985410102
ATOM   1072  C4   DC A  34     699.635  69.546 680.309  1.00  0.00           C  
REMARK-SIMTK-COORDS   699.635294428    69.545596227   680.308659265
ATOM   1073  N3   DC A  34     698.322  69.501 680.054  1.00  0.00           N  
REMARK-SIMTK-COORDS   698.321526927    69.500919506   680.053884964
ATOM   1074  C2   DC A  34     697.517  70.550 680.361  1.00  0.00           C  
REMARK-SIMTK-COORDS   697.517366413    70.549617421   680.361378949
ATOM   1075  O2   DC A  34     696.301  70.538 680.139  1.00  0.00           O  
REMARK-SIMTK-COORDS   696.301174248    70.537619743   680.138871257
ATOM   1076  N1   DC A  34     698.081  71.676 680.956  1.00  0.00           N  
REMARK-SIMTK-COORDS   698.081399259    71.675565430   680.956247867
ATOM   1077  C6   DC A  34     699.412  71.729 681.221  1.00  0.00           C  
REMARK-SIMTK-COORDS   699.411813730    71.729352373   681.220814115
ATOM   1078  C5   DC A  34     700.238  70.690 680.923  1.00  0.00           C  
REMARK-SIMTK-COORDS   700.237812648    70.689548046   680.923066320
ATOM   1079  H1'  DC A  34     696.157  72.443 681.301  1.00  0.00           H  
REMARK-SIMTK-COORDS   696.156670928    72.442502988   681.300604709
ATOM   1080 1H2'  DC A  34     696.932  73.143 683.431  1.00  0.00           H  
REMARK-SIMTK-COORDS   696.931639790    73.142913431   683.430745191
ATOM   1081 2H2'  DC A  34     698.578  73.388 682.863  1.00  0.00           H  
REMARK-SIMTK-COORDS   698.577859761    73.388495058   682.863352495
ATOM   1082  H3'  DC A  34     697.780  75.652 682.892  1.00  0.00           H  
REMARK-SIMTK-COORDS   697.779573128    75.652378323   682.892005911
ATOM   1083  H4'  DC A  34     696.973  75.875 680.380  1.00  0.00           H  
REMARK-SIMTK-COORDS   696.973497703    75.875186685   680.379622811
ATOM   1084 1H5'  DC A  34     699.282  75.073 679.508  1.00  0.00           H  
REMARK-SIMTK-COORDS   699.281975310    75.072886093   679.507883804
ATOM   1085 2H5'  DC A  34     699.173  76.490 680.574  1.00  0.00           H  
REMARK-SIMTK-COORDS   699.172731555    76.490494769   680.573641957
ATOM   1086  H41  DC A  34     701.388  68.504 680.170  1.00  0.00           H  
REMARK-SIMTK-COORDS   701.387775672    68.503540413   680.169550778
ATOM   1087  H42  DC A  34     699.936  67.674 679.547  1.00  0.00           H  
REMARK-SIMTK-COORDS   699.936491864    67.673694343   679.547362056
ATOM   1088  H6   DC A  34     699.829  72.625 681.681  1.00  0.00           H  
REMARK-SIMTK-COORDS   699.829432096    72.624829051   681.680776527
ATOM   1089  H5   DC A  34     701.305  70.724 681.142  1.00  0.00           H  
REMARK-SIMTK-COORDS   701.304648861    70.723725566   681.141719910
ATOM   1090  P    DG A  35     695.021  74.826 684.053  1.00  0.00           P  
REMARK-SIMTK-COORDS   695.020692326    74.826281941   684.052676190
ATOM   1091  OP1  DG A  35     696.116  74.532 685.009  1.00  0.00           O  
REMARK-SIMTK-COORDS   696.116054277    74.532063584   685.008775951
ATOM   1092  OP2  DG A  35     693.926  75.675 684.563  1.00  0.00           O  
REMARK-SIMTK-COORDS   693.926260380    75.675169427   684.563376446
ATOM   1093  O5'  DG A  35     694.432  73.458 683.484  1.00  0.00           O  
REMARK-SIMTK-COORDS   694.431510612    73.457751216   683.484478546
ATOM   1094  O3'  DG A  35     690.619  71.639 683.605  1.00  0.00           O  
REMARK-SIMTK-COORDS   690.618813241    71.639348845   683.604847023
ATOM   1095  C1'  DG A  35     693.278  70.346 683.143  1.00  0.00           C  
REMARK-SIMTK-COORDS   693.278442451    70.345519553   683.142575211
ATOM   1096  C2'  DG A  35     692.859  71.186 684.341  1.00  0.00           C  
REMARK-SIMTK-COORDS   692.858543598    71.186037675   684.341027647
ATOM   1097  C3'  DG A  35     691.925  72.202 683.705  1.00  0.00           C  
REMARK-SIMTK-COORDS   691.925157456    72.202150942   683.705403434
ATOM   1098  C4'  DG A  35     692.560  72.437 682.335  1.00  0.00           C  
REMARK-SIMTK-COORDS   692.559886444    72.437135176   682.335056573
ATOM   1099  C5'  DG A  35     693.642  73.489 682.268  1.00  0.00           C  
REMARK-SIMTK-COORDS   693.641501637    73.489163794   682.268450558
ATOM   1100  O4'  DG A  35     693.143  71.143 681.983  1.00  0.00           O  
REMARK-SIMTK-COORDS   693.143140338    71.142630153   681.982685118
ATOM   1101  N2   DG A  35     694.463  65.514 681.389  1.00  0.00           N  
REMARK-SIMTK-COORDS   694.462859112    65.513639932   681.389391393
ATOM   1102  O6   DG A  35     698.451  67.256 682.820  1.00  0.00           O  
REMARK-SIMTK-COORDS   698.451304026    67.255826429   682.819512497
ATOM   1103  C6   DG A  35     697.245  67.465 682.684  1.00  0.00           C  
REMARK-SIMTK-COORDS   697.245356944    67.465280847   682.684469983
ATOM   1104  C5   DG A  35     696.498  68.615 683.022  1.00  0.00           C  
REMARK-SIMTK-COORDS   696.498285135    68.614942170   683.022043020
ATOM   1105  N7   DG A  35     696.909  69.822 683.595  1.00  0.00           N  
REMARK-SIMTK-COORDS   696.908596571    69.821738336   683.594861959
ATOM   1106  C8   DG A  35     695.807  70.522 683.678  1.00  0.00           C  
REMARK-SIMTK-COORDS   695.806968514    70.522488652   683.678394105
ATOM   1107  N9   DG A  35     694.687  69.871 683.206  1.00  0.00           N  
REMARK-SIMTK-COORDS   694.687463528    69.871183763   683.205869472
ATOM   1108  C4   DG A  35     695.136  68.640 682.781  1.00  0.00           C  
REMARK-SIMTK-COORDS   695.136260979    68.640432848   682.780787089
ATOM   1109  N3   DG A  35     694.364  67.662 682.241  1.00  0.00           N  
REMARK-SIMTK-COORDS   694.364022870    67.661553039   682.240865222
ATOM   1110  C2   DG A  35     695.067  66.576 681.931  1.00  0.00           C  
REMARK-SIMTK-COORDS   695.067120317    66.575611421   681.930551213
ATOM   1111  N1   DG A  35     696.428  66.466 682.126  1.00  0.00           N  
REMARK-SIMTK-COORDS   696.428161943    66.466317502   682.126013569
ATOM   1112  H1'  DG A  35     692.631  69.476 683.029  1.00  0.00           H  
REMARK-SIMTK-COORDS   692.630885185    69.475953835   683.029495372
ATOM   1113 1H2'  DG A  35     692.346  70.596 685.101  1.00  0.00           H  
REMARK-SIMTK-COORDS   692.345854987    70.595697725   685.100744128
ATOM   1114 2H2'  DG A  35     693.707  71.673 684.822  1.00  0.00           H  
REMARK-SIMTK-COORDS   693.707191187    71.672535117   684.821905498
ATOM   1115  H3'  DG A  35     691.876  73.128 684.279  1.00  0.00           H  
REMARK-SIMTK-COORDS   691.876296089    73.127691500   684.279495101
ATOM   1116  H4'  DG A  35     691.758  72.742 681.663  1.00  0.00           H  
REMARK-SIMTK-COORDS   691.758130329    72.741879357   681.662805046
ATOM   1117 1H5'  DG A  35     694.282  73.290 681.409  1.00  0.00           H  
REMARK-SIMTK-COORDS   694.282400809    73.290235231   681.409425135
ATOM   1118 2H5'  DG A  35     693.181  74.470 682.154  1.00  0.00           H  
REMARK-SIMTK-COORDS   693.181298801    74.469775495   682.154454755
ATOM   1119  H21  DG A  35     693.447  65.530 681.217  1.00  0.00           H  
REMARK-SIMTK-COORDS   693.447232135    65.530421775   681.217085810
ATOM   1120  H22  DG A  35     695.013  64.677 681.144  1.00  0.00           H  
REMARK-SIMTK-COORDS   695.012925477    64.677032653   681.144268452
ATOM   1121  H8   DG A  35     695.777  71.533 684.086  1.00  0.00           H  
REMARK-SIMTK-COORDS   695.777175171    71.533304073   684.085561811
ATOM   1122  H1   DG A  35     696.881  65.586 681.840  1.00  0.00           H  
REMARK-SIMTK-COORDS   696.880744981    65.585519797   681.840428211
ATOM   1123  P    DT A  36     690.081  71.248 685.199  1.00  0.00           P  
REMARK-SIMTK-COORDS   690.080510136    71.248185757   685.199157674
ATOM   1124  OP1  DT A  36     690.913  71.604 686.374  1.00  0.00           O  
REMARK-SIMTK-COORDS   690.913219814    71.603980473   686.373997540
ATOM   1125  OP2  DT A  36     688.626  71.448 685.354  1.00  0.00           O  
REMARK-SIMTK-COORDS   688.625784829    71.447846836   685.353934075
ATOM   1126  O5'  DT A  36     690.382  69.742 684.772  1.00  0.00           O  
REMARK-SIMTK-COORDS   690.382357637    69.741590095   684.771713411
ATOM   1127  O3'  DT A  36     688.024  66.246 684.501  1.00  0.00           O  
REMARK-SIMTK-COORDS   688.024399572    66.245837100   684.501171815
ATOM   1128  C1'  DT A  36     690.999  66.464 684.752  1.00  0.00           C  
REMARK-SIMTK-COORDS   690.999308005    66.463540973   684.752163525
ATOM   1129  C2'  DT A  36     689.950  67.035 685.698  1.00  0.00           C  
REMARK-SIMTK-COORDS   689.950412859    67.035360972   685.697627360
ATOM   1130  C3'  DT A  36     688.827  67.400 684.741  1.00  0.00           C  
REMARK-SIMTK-COORDS   688.827057816    67.399742184   684.740700101
ATOM   1131  C4'  DT A  36     689.578  67.851 683.489  1.00  0.00           C  
REMARK-SIMTK-COORDS   689.578051867    67.851094812   683.489233465
ATOM   1132  C5'  DT A  36     689.997  69.302 683.444  1.00  0.00           C  
REMARK-SIMTK-COORDS   689.996524190    69.301921886   683.444437096
ATOM   1133  O4'  DT A  36     690.780  67.016 683.470  1.00  0.00           O  
REMARK-SIMTK-COORDS   690.780010056    67.016443901   683.469859051
ATOM   1134  O4   DT A  36     696.225  67.505 686.183  1.00  0.00           O  
REMARK-SIMTK-COORDS   696.224751166    67.504549675   686.183037261
ATOM   1135  C4   DT A  36     695.040  67.320 685.879  1.00  0.00           C  
REMARK-SIMTK-COORDS   695.040181302    67.319682573   685.878617501
ATOM   1136  N3   DT A  36     694.630  66.127 685.333  1.00  0.00           N  
REMARK-SIMTK-COORDS   694.629564160    66.126545516   685.332603282
ATOM   1137  C2   DT A  36     693.345  65.792 684.953  1.00  0.00           C  
REMARK-SIMTK-COORDS   693.345497140    65.791755134   684.953455171
ATOM   1138  O2   DT A  36     693.075  64.703 684.478  1.00  0.00           O  
REMARK-SIMTK-COORDS   693.075207894    64.703183016   684.477535570
ATOM   1139  N1   DT A  36     692.398  66.776 685.148  1.00  0.00           N  
REMARK-SIMTK-COORDS   692.398057295    66.775725947   685.148340210
ATOM   1140  C6   DT A  36     692.718  67.998 685.686  1.00  0.00           C  
REMARK-SIMTK-COORDS   692.718420555    67.998108243   685.685582152
ATOM   1141  C5   DT A  36     693.982  68.287 686.051  1.00  0.00           C  
REMARK-SIMTK-COORDS   693.982068236    68.286963805   686.050657491
ATOM   1142  C7   DT A  36     694.385  69.607 686.636  1.00  0.00           C  
REMARK-SIMTK-COORDS   694.385406106    69.606752182   686.635536283
ATOM   1143  H1'  DT A  36     690.902  65.380 684.672  1.00  0.00           H  
REMARK-SIMTK-COORDS   690.902082205    65.380323324   684.671915976
ATOM   1144 1H2'  DT A  36     689.621  66.308 686.440  1.00  0.00           H  
REMARK-SIMTK-COORDS   689.620680247    66.308324298   686.439998614
ATOM   1145 2H2'  DT A  36     690.313  67.911 686.236  1.00  0.00           H  
REMARK-SIMTK-COORDS   690.313124048    67.910940607   686.235622617
ATOM   1146  H3'  DT A  36     688.200  68.200 685.133  1.00  0.00           H  
REMARK-SIMTK-COORDS   688.199946805    68.200060778   685.132925709
ATOM   1147  H4'  DT A  36     688.919  67.669 682.641  1.00  0.00           H  
REMARK-SIMTK-COORDS   688.918621050    67.669401971   682.640940645
ATOM   1148 1H5'  DT A  36     690.838  69.410 682.762  1.00  0.00           H  
REMARK-SIMTK-COORDS   690.838059127    69.410496603   682.761775041
ATOM   1149 2H5'  DT A  36     689.162  69.904 683.086  1.00  0.00           H  
REMARK-SIMTK-COORDS   689.162305817    69.903574584   683.086254547
ATOM   1150  H3   DT A  36     695.355  65.409 685.194  1.00  0.00           H  
REMARK-SIMTK-COORDS   695.355271918    65.408876846   685.193718692
ATOM   1151  H6   DT A  36     691.937  68.747 685.818  1.00  0.00           H  
REMARK-SIMTK-COORDS   691.936899121    68.747421211   685.817723452
ATOM   1152  H71  DT A  36     695.470  69.640 686.750  1.00  0.00           H  
REMARK-SIMTK-COORDS   695.469566738    69.639731036   686.749961449
ATOM   1153  H72  DT A  36     694.066  70.412 685.974  1.00  0.00           H  
REMARK-SIMTK-COORDS   694.066066168    70.411676854   685.973665240
ATOM   1154  H73  DT A  36     693.914  69.732 687.611  1.00  0.00           H  
REMARK-SIMTK-COORDS   693.914357769    69.731880304   687.610806716
TER    1155       DT A  36                                                                                                                          
ENDMDL                                                                                                                                              
MODEL        3                                                                                                                                      
ATOM      1  P    DA A   1     704.102  59.626 685.962  1.00  0.00           P  
REMARK-SIMTK-COORDS   704.101748105    59.625657877   685.962498678
ATOM      2  OP1  DA A   1     704.645  61.000 685.829  1.00  0.00           O  
REMARK-SIMTK-COORDS   704.644761478    60.999682965   685.828511603
ATOM      3  OP2  DA A   1     704.866  58.559 685.287  1.00  0.00           O  
REMARK-SIMTK-COORDS   704.865634974    58.558823494   685.286781096
ATOM      4  O5'  DA A   1     702.585  59.607 685.471  1.00  0.00           O  
REMARK-SIMTK-COORDS   702.584570285    59.606559906   685.471481643
ATOM      5  O3'  DA A   1     700.527  57.554 682.403  1.00  0.00           O  
REMARK-SIMTK-COORDS   700.527258733    57.553534678   682.402738970
ATOM      6  C1'  DA A   1     699.735  60.080 683.800  1.00  0.00           C  
REMARK-SIMTK-COORDS   699.734786948    60.079846624   683.799554427
ATOM      7  C2'  DA A   1     701.029  59.815 683.041  1.00  0.00           C  
REMARK-SIMTK-COORDS   701.028811995    59.814848600   683.041175085
ATOM      8  C3'  DA A   1     701.269  58.341 683.331  1.00  0.00           C  
REMARK-SIMTK-COORDS   701.269090976    58.340871907   683.331417607
ATOM      9  C4'  DA A   1     700.754  58.188 684.761  1.00  0.00           C  
REMARK-SIMTK-COORDS   700.753760782    58.188072556   684.761023199
ATOM     10  C5'  DA A   1     701.737  58.498 685.865  1.00  0.00           C  
REMARK-SIMTK-COORDS   701.736647566    58.497583205   685.865339153
ATOM     11  O4'  DA A   1     699.641  59.134 684.846  1.00  0.00           O  
REMARK-SIMTK-COORDS   699.640620267    59.134120941   684.846367480
ATOM     12  N6   DA A   1     698.202  65.526 685.929  1.00  0.00           N  
REMARK-SIMTK-COORDS   698.201953274    65.526214695   685.929164195
ATOM     13  C6   DA A   1     697.954  64.352 685.324  1.00  0.00           C  
REMARK-SIMTK-COORDS   697.954441220    64.351554201   685.324155512
ATOM     14  C5   DA A   1     698.946  63.370 685.114  1.00  0.00           C  
REMARK-SIMTK-COORDS   698.945810031    63.369729093   685.114450150
ATOM     15  N7   DA A   1     700.290  63.318 685.435  1.00  0.00           N  
REMARK-SIMTK-COORDS   700.290011778    63.318430950   685.435045164
ATOM     16  C8   DA A   1     700.671  62.159 684.989  1.00  0.00           C  
REMARK-SIMTK-COORDS   700.671439940    62.158625278   684.988505847
ATOM     17  N9   DA A   1     699.665  61.437 684.408  1.00  0.00           N  
REMARK-SIMTK-COORDS   699.664584059    61.436783642   684.407951898
ATOM     18  C4   DA A   1     698.543  62.224 684.492  1.00  0.00           C  
REMARK-SIMTK-COORDS   698.543062334    62.223723451   684.491502833
ATOM     19  N3   DA A   1     697.309  61.923 684.045  1.00  0.00           N  
REMARK-SIMTK-COORDS   697.309415112    61.923213133   684.044977268
ATOM     20  C2   DA A   1     696.482  62.916 684.293  1.00  0.00           C  
REMARK-SIMTK-COORDS   696.482374885    62.916398162   684.292749262
ATOM     21  N1   DA A   1     696.714  64.081 684.891  1.00  0.00           N  
REMARK-SIMTK-COORDS   696.714157640    64.080807338   684.891012604
ATOM     22  H1'  DA A   1     698.868  59.951 683.152  1.00  0.00           H  
REMARK-SIMTK-COORDS   698.868458100    59.951052158   683.151708524
ATOM     23 1H2'  DA A   1     700.925  59.996 681.970  1.00  0.00           H  
REMARK-SIMTK-COORDS   700.924963115    59.995523334   681.970260499
ATOM     24 2H2'  DA A   1     701.852  60.429 683.400  1.00  0.00           H  
REMARK-SIMTK-COORDS   701.851843992    60.429494986   683.399992798
ATOM     25  H3'  DA A   1     702.326  58.079 683.264  1.00  0.00           H  
REMARK-SIMTK-COORDS   702.326304952    58.079362519   683.263753363
ATOM     26  H4'  DA A   1     700.442  57.150 684.876  1.00  0.00           H  
REMARK-SIMTK-COORDS   700.442062962    57.149862520   684.876185648
ATOM     27 1H5'  DA A   1     701.188  58.758 686.770  1.00  0.00           H  
REMARK-SIMTK-COORDS   701.188384939    58.758001331   686.769986870
ATOM     28 2H5'  DA A   1     702.349  57.617 686.058  1.00  0.00           H  
REMARK-SIMTK-COORDS   702.348639863    57.617274761   686.057933217
ATOM     29  H61  DA A   1     697.443  66.208 686.057  1.00  0.00           H  
REMARK-SIMTK-COORDS   697.442577810    66.208377849   686.056566454
ATOM     30  H62  DA A   1     699.152  65.742 686.262  1.00  0.00           H  
REMARK-SIMTK-COORDS   699.152419214    65.742064298   686.262296969
ATOM     31  H8   DA A   1     701.696  61.795 685.070  1.00  0.00           H  
REMARK-SIMTK-COORDS   701.695711803    61.795416229   685.069938874
ATOM     32  H2   DA A   1     695.456  62.761 683.960  1.00  0.00           H  
REMARK-SIMTK-COORDS   695.455844909    62.761271390   683.959608314
ATOM     33  P    DC A   2     701.044  57.934 680.790  1.00  0.00           P  
REMARK-SIMTK-COORDS   701.044409586    57.933846068   680.790240037
ATOM     34  OP1  DC A   2     702.176  58.874 680.603  1.00  0.00           O  
REMARK-SIMTK-COORDS   702.175500532    58.873906409   680.602802509
ATOM     35  OP2  DC A   2     701.022  56.761 679.895  1.00  0.00           O  
REMARK-SIMTK-COORDS   701.021673261    56.761293302   679.894569859
ATOM     36  O5'  DC A   2     699.669  58.734 680.680  1.00  0.00           O  
REMARK-SIMTK-COORDS   699.668576999    58.733827217   680.679673966
ATOM     37  O3'  DC A   2     696.336  58.479 678.093  1.00  0.00           O  
REMARK-SIMTK-COORDS   696.336005768    58.478881255   678.093058892
ATOM     38  C1'  DC A   2     697.209  60.798 679.773  1.00  0.00           C  
REMARK-SIMTK-COORDS   697.208930590    60.798163708   679.772550826
ATOM     39  C2'  DC A   2     698.025  60.071 678.711  1.00  0.00           C  
REMARK-SIMTK-COORDS   698.024727526    60.070831210   678.711381755
ATOM     40  C3'  DC A   2     697.530  58.641 678.856  1.00  0.00           C  
REMARK-SIMTK-COORDS   697.529622475    58.641183078   678.855694633
ATOM     41  C4'  DC A   2     697.278  58.519 680.357  1.00  0.00           C  
REMARK-SIMTK-COORDS   697.277862419    58.518820972   680.356881294
ATOM     42  C5'  DC A   2     698.463  58.124 681.207  1.00  0.00           C  
REMARK-SIMTK-COORDS   698.462522342    58.124113630   681.206995980
ATOM     43  O4'  DC A   2     696.838  59.855 680.759  1.00  0.00           O  
REMARK-SIMTK-COORDS   696.837612670    59.855147367   680.758838909
ATOM     44  N4   DC A   2     699.796  64.974 682.297  1.00  0.00           N  
REMARK-SIMTK-COORDS   699.796331553    64.974155377   682.297231764
ATOM     45  C4   DC A   2     699.204  63.956 681.692  1.00  0.00           C  
REMARK-SIMTK-COORDS   699.203858016    63.956403384   681.692082203
ATOM     46  N3   DC A   2     697.905  64.066 681.392  1.00  0.00           N  
REMARK-SIMTK-COORDS   697.904516956    64.065519992   681.391610282
ATOM     47  C2   DC A   2     697.246  63.053 680.774  1.00  0.00           C  
REMARK-SIMTK-COORDS   697.245999021    63.053403913   680.774157309
ATOM     48  O2   DC A   2     696.045  63.124 680.485  1.00  0.00           O  
REMARK-SIMTK-COORDS   696.045053364    63.123738960   680.484655135
ATOM     49  N1   DC A   2     697.950  61.896 680.450  1.00  0.00           N  
REMARK-SIMTK-COORDS   697.950186995    61.895997443   680.450367934
ATOM     50  C6   DC A   2     699.269  61.778 680.749  1.00  0.00           C  
REMARK-SIMTK-COORDS   699.268844999    61.778045658   680.749167941
ATOM     51  C5   DC A   2     699.950  62.782 681.365  1.00  0.00           C  
REMARK-SIMTK-COORDS   699.949976420    62.781568226   681.364676221
ATOM     52  H1'  DC A   2     696.296  61.215 679.346  1.00  0.00           H  
REMARK-SIMTK-COORDS   696.295829083    61.214992892   679.346039315
ATOM     53 1H2'  DC A   2     697.836  60.457 677.708  1.00  0.00           H  
REMARK-SIMTK-COORDS   697.836013756    60.457077467   677.707785251
ATOM     54 2H2'  DC A   2     699.096  60.141 678.893  1.00  0.00           H  
REMARK-SIMTK-COORDS   699.096341294    60.141046599   678.893172102
ATOM     55  H3'  DC A   2     698.273  57.916 678.521  1.00  0.00           H  
REMARK-SIMTK-COORDS   698.273434761    57.916345219   678.521498042
ATOM     56  H4'  DC A   2     696.507  57.758 680.488  1.00  0.00           H  
REMARK-SIMTK-COORDS   696.507205776    57.758471171   680.487925249
ATOM     57 1H5'  DC A   2     698.298  58.462 682.230  1.00  0.00           H  
REMARK-SIMTK-COORDS   698.297624707    58.461607781   682.229692156
ATOM     58 2H5'  DC A   2     698.564  57.040 681.198  1.00  0.00           H  
REMARK-SIMTK-COORDS   698.564040014    57.039775015   681.198225011
ATOM     59  H41  DC A   2     700.796  64.918 682.540  1.00  0.00           H  
REMARK-SIMTK-COORDS   700.796418594    64.918354803   682.540446085
ATOM     60  H42  DC A   2     699.257  65.821 682.528  1.00  0.00           H  
REMARK-SIMTK-COORDS   699.257073457    65.820923777   682.528004343
ATOM     61  H6   DC A   2     699.793  60.858 680.488  1.00  0.00           H  
REMARK-SIMTK-COORDS   699.793396087    60.858148075   680.488498429
ATOM     62  H5   DC A   2     701.011  62.693 681.598  1.00  0.00           H  
REMARK-SIMTK-COORDS   701.011365242    62.693295393   681.597759201
ATOM     63  P    DG A   3     696.265  58.860 676.352  1.00  0.00           P  
REMARK-SIMTK-COORDS   696.264953335    58.860060594   676.352099628
ATOM     64  OP1  DG A   3     697.665  59.093 675.925  1.00  0.00           O  
REMARK-SIMTK-COORDS   697.665314169    59.092754549   675.925252984
ATOM     65  OP2  DG A   3     695.434  58.058 675.433  1.00  0.00           O  
REMARK-SIMTK-COORDS   695.433626286    58.058176652   675.432815406
ATOM     66  O5'  DG A   3     695.561  60.261 676.644  1.00  0.00           O  
REMARK-SIMTK-COORDS   695.560877115    60.260932657   676.644021091
ATOM     67  O3'  DG A   3     692.213  62.253 675.005  1.00  0.00           O  
REMARK-SIMTK-COORDS   692.213167080    62.253107658   675.005130525
ATOM     68  C1'  DG A   3     694.514  63.427 676.517  1.00  0.00           C  
REMARK-SIMTK-COORDS   694.514167658    63.427022513   676.517055210
ATOM     69  C2'  DG A   3     694.579  62.594 675.244  1.00  0.00           C  
REMARK-SIMTK-COORDS   694.578541794    62.593641245   675.243626518
ATOM     70  C3'  DG A   3     693.420  61.629 675.438  1.00  0.00           C  
REMARK-SIMTK-COORDS   693.420075709    61.628962584   675.437805331
ATOM     71  C4'  DG A   3     693.433  61.380 676.944  1.00  0.00           C  
REMARK-SIMTK-COORDS   693.432971355    61.379828081   676.944042929
ATOM     72  C5'  DG A   3     694.344  60.280 677.435  1.00  0.00           C  
REMARK-SIMTK-COORDS   694.344110235    60.279653911   677.434765596
ATOM     73  O4'  DG A   3     693.883  62.649 677.516  1.00  0.00           O  
REMARK-SIMTK-COORDS   693.882774893    62.649118443   677.515595862
ATOM     74  N2   DG A   3     695.109  68.217 678.644  1.00  0.00           N  
REMARK-SIMTK-COORDS   695.109199315    68.217292995   678.644118923
ATOM     75  O6   DG A   3     699.249  66.276 678.939  1.00  0.00           O  
REMARK-SIMTK-COORDS   699.249476378    66.276042612   678.939479367
ATOM     76  C6   DG A   3     698.084  66.124 678.571  1.00  0.00           C  
REMARK-SIMTK-COORDS   698.084156913    66.124465598   678.571415578
ATOM     77  C5   DG A   3     697.485  65.006 677.949  1.00  0.00           C  
REMARK-SIMTK-COORDS   697.485150438    65.006390139   677.948818187
ATOM     78  N7   DG A   3     698.036  63.777 677.581  1.00  0.00           N  
REMARK-SIMTK-COORDS   698.035821245    63.776631702   677.581207185
ATOM     79  C8   DG A   3     697.031  63.127 677.052  1.00  0.00           C  
REMARK-SIMTK-COORDS   697.031285505    63.126900338   677.051759265
ATOM     80  N9   DG A   3     695.848  63.834 677.036  1.00  0.00           N  
REMARK-SIMTK-COORDS   695.848093456    63.834408999   677.035725834
ATOM     81  C4   DG A   3     696.143  65.048 677.617  1.00  0.00           C  
REMARK-SIMTK-COORDS   696.143087816    65.047781345   677.616728310
ATOM     82  N3   DG A   3     695.265  66.067 677.806  1.00  0.00           N  
REMARK-SIMTK-COORDS   695.265008561    66.067329650   677.805561771
ATOM     83  C2   DG A   3     695.831  67.123 678.384  1.00  0.00           C  
REMARK-SIMTK-COORDS   695.830780222    67.122960614   678.384260050
ATOM     84  N1   DG A   3     697.159  67.166 678.759  1.00  0.00           N  
REMARK-SIMTK-COORDS   697.159410332    67.166062010   678.759228449
ATOM     85  H1'  DG A   3     693.917  64.327 676.365  1.00  0.00           H  
REMARK-SIMTK-COORDS   693.916827200    64.326752028   676.364804832
ATOM     86 1H2'  DG A   3     694.445  63.199 674.347  1.00  0.00           H  
REMARK-SIMTK-COORDS   694.445270010    63.199138372   674.346599283
ATOM     87 2H2'  DG A   3     695.524  62.063 675.145  1.00  0.00           H  
REMARK-SIMTK-COORDS   695.524438691    62.063226815   675.144552848
ATOM     88  H3'  DG A   3     693.565  60.700 674.884  1.00  0.00           H  
REMARK-SIMTK-COORDS   693.565015279    60.700195897   674.883724144
ATOM     89  H4'  DG A   3     692.414  61.120 677.231  1.00  0.00           H  
REMARK-SIMTK-COORDS   692.414150615    61.120013373   677.231345241
ATOM     90 1H5'  DG A   3     694.589  60.457 678.482  1.00  0.00           H  
REMARK-SIMTK-COORDS   694.588816971    60.457238555   678.481803469
ATOM     91 2H5'  DG A   3     693.832  59.323 677.345  1.00  0.00           H  
REMARK-SIMTK-COORDS   693.831844817    59.322883339   677.344697756
ATOM     92  H21  DG A   3     694.113  68.249 678.389  1.00  0.00           H  
REMARK-SIMTK-COORDS   694.113371942    68.249062781   678.389427888
ATOM     93  H22  DG A   3     695.551  69.029 679.098  1.00  0.00           H  
REMARK-SIMTK-COORDS   695.550825130    69.029202053   679.098328478
ATOM     94  H8   DG A   3     697.122  62.114 676.658  1.00  0.00           H  
REMARK-SIMTK-COORDS   697.121938633    62.114211586   676.658448316
ATOM     95  H1   DG A   3     697.497  68.027 679.211  1.00  0.00           H  
REMARK-SIMTK-COORDS   697.496748345    68.027358059   679.211206525
ATOM     96  P    DA A   4     692.420  62.652 673.336  1.00  0.00           P  
REMARK-SIMTK-COORDS   692.419669513    62.651757245   673.335503924
ATOM     97  OP1  DA A   4     693.642  62.249 672.598  1.00  0.00           O  
REMARK-SIMTK-COORDS   693.642159476    62.248820015   672.597994007
ATOM     98  OP2  DA A   4     691.146  62.516 672.602  1.00  0.00           O  
REMARK-SIMTK-COORDS   691.146384978    62.515555506   672.601713367
ATOM     99  O5'  DA A   4     692.589  64.147 673.863  1.00  0.00           O  
REMARK-SIMTK-COORDS   692.589285524    64.147137511   673.863101561
ATOM    100  O3'  DA A   4     690.481  67.747 673.184  1.00  0.00           O  
REMARK-SIMTK-COORDS   690.481129403    67.747016618   673.184004231
ATOM    101  C1'  DA A   4     693.289  67.397 674.160  1.00  0.00           C  
REMARK-SIMTK-COORDS   693.289236721    67.397100200   674.160451256
ATOM    102  C2'  DA A   4     692.692  66.861 672.866  1.00  0.00           C  
REMARK-SIMTK-COORDS   692.691720956    66.861085342   672.866029770
ATOM    103  C3'  DA A   4     691.260  66.557 673.281  1.00  0.00           C  
REMARK-SIMTK-COORDS   691.260010750    66.556809145   673.281004326
ATOM    104  C4'  DA A   4     691.418  66.085 674.725  1.00  0.00           C  
REMARK-SIMTK-COORDS   691.418194776    66.084803114   674.724913298
ATOM    105  C5'  DA A   4     691.717  64.617 674.922  1.00  0.00           C  
REMARK-SIMTK-COORDS   691.717085808    64.617470538   674.922337369
ATOM    106  O4'  DA A   4     692.545  66.865 675.238  1.00  0.00           O  
REMARK-SIMTK-COORDS   692.544630622    66.865173548   675.238272110
ATOM    107  N6   DA A   4     699.178  67.050 675.481  1.00  0.00           N  
REMARK-SIMTK-COORDS   699.178498730    67.049575173   675.480891087
ATOM    108  C6   DA A   4     697.986  67.668 675.427  1.00  0.00           C  
REMARK-SIMTK-COORDS   697.986328057    67.668441763   675.427428658
ATOM    109  C5   DA A   4     696.827  67.062 674.899  1.00  0.00           C  
REMARK-SIMTK-COORDS   696.827257283    67.062056349   674.898636949
ATOM    110  N7   DA A   4     696.593  65.811 674.358  1.00  0.00           N  
REMARK-SIMTK-COORDS   696.593184222    65.810816444   674.358359704
ATOM    111  C8   DA A   4     695.331  65.837 674.050  1.00  0.00           C  
REMARK-SIMTK-COORDS   695.330590384    65.837329661   674.049834420
ATOM    112  N9   DA A   4     694.714  67.018 674.364  1.00  0.00           N  
REMARK-SIMTK-COORDS   694.714344751    67.017715714   674.364138548
ATOM    113  C4   DA A   4     695.687  67.813 674.917  1.00  0.00           C  
REMARK-SIMTK-COORDS   695.687140935    67.812649611   674.917142784
ATOM    114  N3   DA A   4     695.541  69.070 675.374  1.00  0.00           N  
REMARK-SIMTK-COORDS   695.540566871    69.070090412   675.374237608
ATOM    115  C2   DA A   4     696.688  69.523 675.832  1.00  0.00           C  
REMARK-SIMTK-COORDS   696.688006660    69.523445685   675.832117427
ATOM    116  N1   DA A   4     697.872  68.922 675.892  1.00  0.00           N  
REMARK-SIMTK-COORDS   697.871901707    68.921539115   675.892050695
ATOM    117  H1'  DA A   4     693.215  68.483 674.205  1.00  0.00           H  
REMARK-SIMTK-COORDS   693.215456883    68.483100083   674.204934868
ATOM    118 1H2'  DA A   4     692.723  67.596 672.061  1.00  0.00           H  
REMARK-SIMTK-COORDS   692.722548754    67.596430494   672.060670748
ATOM    119 2H2'  DA A   4     693.202  65.967 672.514  1.00  0.00           H  
REMARK-SIMTK-COORDS   693.201773313    65.966648979   672.514245480
ATOM    120  H3'  DA A   4     690.812  65.780 672.659  1.00  0.00           H  
REMARK-SIMTK-COORDS   690.812041978    65.779847384   672.659456741
ATOM    121  H4'  DA A   4     690.480  66.303 675.234  1.00  0.00           H  
REMARK-SIMTK-COORDS   690.479515593    66.303243796   675.234288463
ATOM    122 1H5'  DA A   4     692.203  64.478 675.887  1.00  0.00           H  
REMARK-SIMTK-COORDS   692.203165911    64.477787412   675.887226875
ATOM    123 2H5'  DA A   4     690.784  64.056 674.906  1.00  0.00           H  
REMARK-SIMTK-COORDS   690.783762126    64.056021277   674.906474499
ATOM    124  H61  DA A   4     699.993  67.538 675.876  1.00  0.00           H  
REMARK-SIMTK-COORDS   699.993257343    67.537608084   675.876139465
ATOM    125  H62  DA A   4     699.275  66.088 675.124  1.00  0.00           H  
REMARK-SIMTK-COORDS   699.274512716    66.088185115   675.123869422
ATOM    126  H8   DA A   4     694.812  64.999 673.586  1.00  0.00           H  
REMARK-SIMTK-COORDS   694.812062208    64.998513667   673.585936524
ATOM    127  H2   DA A   4     696.664  70.542 676.221  1.00  0.00           H  
REMARK-SIMTK-COORDS   696.664258923    70.541938159   676.220601821
ATOM    128  P    DT A   5     690.445  68.437 671.588  1.00  0.00           P  
REMARK-SIMTK-COORDS   690.445082847    68.437250608   671.587687426
ATOM    129  OP1  DT A   5     691.114  67.617 670.550  1.00  0.00           O  
REMARK-SIMTK-COORDS   691.113846698    67.616863222   670.549650601
ATOM    130  OP2  DT A   5     689.179  69.081 671.186  1.00  0.00           O  
REMARK-SIMTK-COORDS   689.178676607    69.081172852   671.185660839
ATOM    131  O5'  DT A   5     691.467  69.533 672.134  1.00  0.00           O  
REMARK-SIMTK-COORDS   691.466695362    69.533467132   672.134237700
ATOM    132  O3'  DT A   5     691.471  73.760 672.190  1.00  0.00           O  
REMARK-SIMTK-COORDS   691.470630112    73.759630394   672.190046305
ATOM    133  C1'  DT A   5     693.804  71.898 672.420  1.00  0.00           C  
REMARK-SIMTK-COORDS   693.803722516    71.897619341   672.419662668
ATOM    134  C2'  DT A   5     692.787  71.964 671.288  1.00  0.00           C  
REMARK-SIMTK-COORDS   692.787341434    71.964287220   671.288006849
ATOM    135  C3'  DT A   5     691.514  72.344 672.028  1.00  0.00           C  
REMARK-SIMTK-COORDS   691.514132085    72.343751714   672.027549716
ATOM    136  C4'  DT A   5     691.665  71.614 673.360  1.00  0.00           C  
REMARK-SIMTK-COORDS   691.665022648    71.613595447   673.360191402
ATOM    137  C5'  DT A   5     691.182  70.182 673.400  1.00  0.00           C  
REMARK-SIMTK-COORDS   691.182291492    70.182244193   673.400068953
ATOM    138  O4'  DT A   5     693.105  71.629 673.620  1.00  0.00           O  
REMARK-SIMTK-COORDS   693.105219031    71.629146840   673.619639917
ATOM    139  O4   DT A   5     697.693  68.031 671.815  1.00  0.00           O  
REMARK-SIMTK-COORDS   697.693077798    68.030922401   671.814772384
ATOM    140  C4   DT A   5     696.786  68.863 671.930  1.00  0.00           C  
REMARK-SIMTK-COORDS   696.786021334    68.862891412   671.929685979
ATOM    141  N3   DT A   5     697.033  70.108 672.459  1.00  0.00           N  
REMARK-SIMTK-COORDS   697.033298173    70.108438371   672.459393389
ATOM    142  C2   DT A   5     696.117  71.125 672.641  1.00  0.00           C  
REMARK-SIMTK-COORDS   696.116962169    71.125371716   672.640820784
ATOM    143  O2   DT A   5     696.431  72.200 673.119  1.00  0.00           O  
REMARK-SIMTK-COORDS   696.430933960    72.199964827   673.119414933
ATOM    144  N1   DT A   5     694.829  70.833 672.244  1.00  0.00           N  
REMARK-SIMTK-COORDS   694.829128641    70.833381306   672.243524416
ATOM    145  C6   DT A   5     694.489  69.617 671.705  1.00  0.00           C  
REMARK-SIMTK-COORDS   694.488991240    69.617318929   671.704566307
ATOM    146  C5   DT A   5     695.413  68.650 671.537  1.00  0.00           C  
REMARK-SIMTK-COORDS   695.413010945    68.650169609   671.537121456
ATOM    147  C7   DT A   5     695.095  67.305 670.960  1.00  0.00           C  
REMARK-SIMTK-COORDS   695.095259520    67.304730492   670.960393953
ATOM    148  H1'  DT A   5     694.319  72.852 672.538  1.00  0.00           H  
REMARK-SIMTK-COORDS   694.318717883    72.851859318   672.538097623
ATOM    149 1H2'  DT A   5     693.049  72.714 670.539  1.00  0.00           H  
REMARK-SIMTK-COORDS   693.049237167    72.714217296   670.539154056
ATOM    150 2H2'  DT A   5     692.678  71.011 670.773  1.00  0.00           H  
REMARK-SIMTK-COORDS   692.678319607    71.010942930   670.773437217
ATOM    151  H3'  DT A   5     690.620  72.013 671.497  1.00  0.00           H  
REMARK-SIMTK-COORDS   690.619723789    72.013448843   671.497472541
ATOM    152  H4'  DT A   5     691.092  72.177 674.097  1.00  0.00           H  
REMARK-SIMTK-COORDS   691.092444082    72.176780745   674.097460082
ATOM    153 1H5'  DT A   5     691.691  69.655 674.206  1.00  0.00           H  
REMARK-SIMTK-COORDS   691.691282809    69.654544999   674.206363813
ATOM    154 2H5'  DT A   5     690.110  70.171 673.587  1.00  0.00           H  
REMARK-SIMTK-COORDS   690.109585299    70.171216737   673.586969511
ATOM    155  H3   DT A   5     698.002  70.301 672.753  1.00  0.00           H  
REMARK-SIMTK-COORDS   698.001581747    70.301386363   672.753493699
ATOM    156  H6   DT A   5     693.457  69.430 671.409  1.00  0.00           H  
REMARK-SIMTK-COORDS   693.457005876    69.430115763   671.408711302
ATOM    157  H71  DT A   5     695.976  66.663 671.025  1.00  0.00           H  
REMARK-SIMTK-COORDS   695.975796037    66.663018216   671.024634109
ATOM    158  H72  DT A   5     694.277  66.852 671.521  1.00  0.00           H  
REMARK-SIMTK-COORDS   694.276993592    66.852279256   671.521032651
ATOM    159  H73  DT A   5     694.802  67.416 669.916  1.00  0.00           H  
REMARK-SIMTK-COORDS   694.802301343    67.415662149   669.916476487
ATOM    160  P    DG A   6     691.570  74.775 670.754  1.00  0.00           P  
REMARK-SIMTK-COORDS   691.569661311    74.774808056   670.754105826
ATOM    161  OP1  DG A   6     691.488  73.929 669.539  1.00  0.00           O  
REMARK-SIMTK-COORDS   691.488445603    73.928976710   669.539474877
ATOM    162  OP2  DG A   6     690.794  76.030 670.721  1.00  0.00           O  
REMARK-SIMTK-COORDS   690.793564260    76.030106459   670.720859953
ATOM    163  O5'  DG A   6     693.099  75.087 671.081  1.00  0.00           O  
REMARK-SIMTK-COORDS   693.099206749    75.086727050   671.080573733
ATOM    164  O3'  DG A   6     695.368  78.642 671.355  1.00  0.00           O  
REMARK-SIMTK-COORDS   695.368415543    78.641592462   671.355363376
ATOM    165  C1'  DG A   6     696.342  75.850 670.888  1.00  0.00           C  
REMARK-SIMTK-COORDS   696.342012365    75.850177867   670.887699194
ATOM    166  C2'  DG A   6     695.326  76.622 670.056  1.00  0.00           C  
REMARK-SIMTK-COORDS   695.326150595    76.622375204   670.055818711
ATOM    167  C3'  DG A   6     694.618  77.454 671.113  1.00  0.00           C  
REMARK-SIMTK-COORDS   694.617787781    77.453656663   671.112959789
ATOM    168  C4'  DG A   6     694.602  76.524 672.324  1.00  0.00           C  
REMARK-SIMTK-COORDS   694.602355645    76.523736509   672.323743154
ATOM    169  C5'  DG A   6     693.449  75.553 672.410  1.00  0.00           C  
REMARK-SIMTK-COORDS   693.448621830    75.552729411   672.409821603
ATOM    170  O4'  DG A   6     695.846  75.763 672.210  1.00  0.00           O  
REMARK-SIMTK-COORDS   695.846457203    75.762622206   672.209680316
ATOM    171  N2   DG A   6     701.224  73.862 671.090  1.00  0.00           N  
REMARK-SIMTK-COORDS   701.223723977    73.861895791   671.089640075
ATOM    172  O6   DG A   6     698.662  70.513 669.296  1.00  0.00           O  
REMARK-SIMTK-COORDS   698.662257551    70.512589862   669.295587526
ATOM    173  C6   DG A   6     698.661  71.661 669.739  1.00  0.00           C  
REMARK-SIMTK-COORDS   698.660701104    71.661474124   669.738846515
ATOM    174  C5   DG A   6     697.582  72.565 669.868  1.00  0.00           C  
REMARK-SIMTK-COORDS   697.581826312    72.564735672   669.867985039
ATOM    175  N7   DG A   6     696.234  72.413 669.536  1.00  0.00           N  
REMARK-SIMTK-COORDS   696.233847680    72.412629490   669.535570666
ATOM    176  C8   DG A   6     695.695  73.557 669.872  1.00  0.00           C  
REMARK-SIMTK-COORDS   695.695143600    73.556504487   669.871585407
ATOM    177  N9   DG A   6     696.586  74.465 670.402  1.00  0.00           N  
REMARK-SIMTK-COORDS   696.586182452    74.464814328   670.402426248
ATOM    178  C4   DG A   6     697.804  73.822 670.400  1.00  0.00           C  
REMARK-SIMTK-COORDS   697.804139512    73.821825712   670.400366925
ATOM    179  N3   DG A   6     698.977  74.351 670.837  1.00  0.00           N  
REMARK-SIMTK-COORDS   698.977107444    74.350527287   670.837151625
ATOM    180  C2   DG A   6     699.994  73.503 670.708  1.00  0.00           C  
REMARK-SIMTK-COORDS   699.994300061    73.503179132   670.708053657
ATOM    181  N1   DG A   6     699.863  72.226 670.198  1.00  0.00           N  
REMARK-SIMTK-COORDS   699.863054752    72.226494081   670.197596070
ATOM    182  H1'  DG A   6     697.298  76.374 670.922  1.00  0.00           H  
REMARK-SIMTK-COORDS   697.297833969    76.374359638   670.921574421
ATOM    183 1H2'  DG A   6     695.802  77.255 669.306  1.00  0.00           H  
REMARK-SIMTK-COORDS   695.801909310    77.255036631   669.305859270
ATOM    184 2H2'  DG A   6     694.631  75.964 669.537  1.00  0.00           H  
REMARK-SIMTK-COORDS   694.631037171    75.963837593   669.537145843
ATOM    185  H3'  DG A   6     693.605  77.722 670.810  1.00  0.00           H  
REMARK-SIMTK-COORDS   693.604621345    77.722304061   670.809738171
ATOM    186  H4'  DG A   6     694.570  77.157 673.210  1.00  0.00           H  
REMARK-SIMTK-COORDS   694.569825935    77.157387071   673.210011050
ATOM    187 1H5'  DG A   6     693.738  74.706 673.032  1.00  0.00           H  
REMARK-SIMTK-COORDS   693.738351295    74.706061381   673.031847393
ATOM    188 2H5'  DG A   6     692.593  76.052 672.862  1.00  0.00           H  
REMARK-SIMTK-COORDS   692.592712235    76.051917663   672.861670975
ATOM    189  H21  DG A   6     701.388  74.800 671.478  1.00  0.00           H  
REMARK-SIMTK-COORDS   701.388452192    74.799739816   671.478049911
ATOM    190  H22  DG A   6     702.006  73.199 670.994  1.00  0.00           H  
REMARK-SIMTK-COORDS   702.006334458    73.199460856   670.993531845
ATOM    191  H8   DG A   6     694.634  73.772 669.744  1.00  0.00           H  
REMARK-SIMTK-COORDS   694.634191408    73.772076237   669.743682063
ATOM    192  H1   DG A   6     700.711  71.645 670.151  1.00  0.00           H  
REMARK-SIMTK-COORDS   700.711453996    71.645184660   670.150584577
ATOM    193  P    DC A   7     695.389  79.427 669.808  1.00  0.00           P  
REMARK-SIMTK-COORDS   695.389305806    79.427289909   669.807604604
ATOM    194  OP1  DC A   7     694.688  78.927 668.601  1.00  0.00           O  
REMARK-SIMTK-COORDS   694.688187831    78.927156890   668.600743573
ATOM    195  OP2  DC A   7     695.344  80.886 670.025  1.00  0.00           O  
REMARK-SIMTK-COORDS   695.344355654    80.886223445   670.024663170
ATOM    196  O5'  DC A   7     696.903  78.923 669.786  1.00  0.00           O  
REMARK-SIMTK-COORDS   696.902851007    78.923469154   669.786260514
ATOM    197  O3'  DC A   7     700.641  80.894 669.718  1.00  0.00           O  
REMARK-SIMTK-COORDS   700.641248661    80.893586171   669.718231667
ATOM    198  C1'  DC A   7     700.006  78.089 668.886  1.00  0.00           C  
REMARK-SIMTK-COORDS   700.005646934    78.089148354   668.885824931
ATOM    199  C2'  DC A   7     699.377  79.372 668.357  1.00  0.00           C  
REMARK-SIMTK-COORDS   699.376666121    79.371792590   668.356841093
ATOM    200  C3'  DC A   7     699.372  80.256 669.593  1.00  0.00           C  
REMARK-SIMTK-COORDS   699.372263065    80.255868493   669.593060900
ATOM    201  C4'  DC A   7     699.111  79.261 670.721  1.00  0.00           C  
REMARK-SIMTK-COORDS   699.111393264    79.260603530   670.721471995
ATOM    202  C5'  DC A   7     697.664  78.948 671.021  1.00  0.00           C  
REMARK-SIMTK-COORDS   697.664071710    78.948326963   671.020890876
ATOM    203  O4'  DC A   7     699.774  78.033 670.280  1.00  0.00           O  
REMARK-SIMTK-COORDS   699.773604061    78.032809884   670.279705515
ATOM    204  N4   DC A   7     698.089  73.416 666.650  1.00  0.00           N  
REMARK-SIMTK-COORDS   698.089417259    73.416224105   666.649889602
ATOM    205  C4   DC A   7     698.519  74.549 667.185  1.00  0.00           C  
REMARK-SIMTK-COORDS   698.518720112    74.548512231   667.185307812
ATOM    206  N3   DC A   7     699.822  74.664 667.467  1.00  0.00           N  
REMARK-SIMTK-COORDS   699.821813998    74.663828168   667.466600469
ATOM    207  C2   DC A   7     700.316  75.800 668.018  1.00  0.00           C  
REMARK-SIMTK-COORDS   700.316478726    75.799787081   668.018123046
ATOM    208  O2   DC A   7     701.516  75.936 668.291  1.00  0.00           O  
REMARK-SIMTK-COORDS   701.515695064    75.936091450   668.290758872
ATOM    209  N1   DC A   7     699.442  76.852 668.281  1.00  0.00           N  
REMARK-SIMTK-COORDS   699.442137775    76.851696142   668.281419892
ATOM    210  C6   DC A   7     698.119  76.744 667.997  1.00  0.00           C  
REMARK-SIMTK-COORDS   698.119458049    76.744094034   667.996826974
ATOM    211  C5   DC A   7     697.602  75.616 667.440  1.00  0.00           C  
REMARK-SIMTK-COORDS   697.602363744    75.615936793   667.440299600
ATOM    212  H1'  DC A   7     701.084  78.087 668.725  1.00  0.00           H  
REMARK-SIMTK-COORDS   701.084289746    78.087410211   668.724766982
ATOM    213 1H2'  DC A   7     699.963  79.818 667.551  1.00  0.00           H  
REMARK-SIMTK-COORDS   699.962958507    79.818342435   667.551322953
ATOM    214 2H2'  DC A   7     698.368  79.212 667.978  1.00  0.00           H  
REMARK-SIMTK-COORDS   698.367962390    79.212320149   667.978133654
ATOM    215  H3'  DC A   7     698.589  81.014 669.549  1.00  0.00           H  
REMARK-SIMTK-COORDS   698.589311001    81.014414087   669.549144549
ATOM    216  H4'  DC A   7     699.554  79.683 671.625  1.00  0.00           H  
REMARK-SIMTK-COORDS   699.553658159    79.682523267   671.624578577
ATOM    217 1H5'  DC A   7     697.601  77.977 671.510  1.00  0.00           H  
REMARK-SIMTK-COORDS   697.601221514    77.977029132   671.510412456
ATOM    218 2H5'  DC A   7     697.263  79.712 671.685  1.00  0.00           H  
REMARK-SIMTK-COORDS   697.263018507    79.712403055   671.685358371
ATOM    219  H41  DC A   7     697.091  73.299 666.422  1.00  0.00           H  
REMARK-SIMTK-COORDS   697.090920847    73.299257356   666.422371041
ATOM    220  H42  DC A   7     698.753  72.651 666.463  1.00  0.00           H  
REMARK-SIMTK-COORDS   698.752815815    72.650576853   666.463452908
ATOM    221  H6   DC A   7     697.457  77.582 668.219  1.00  0.00           H  
REMARK-SIMTK-COORDS   697.457471473    77.581877566   668.218652415
ATOM    222  H5   DC A   7     696.542  75.530 667.202  1.00  0.00           H  
REMARK-SIMTK-COORDS   696.541899649    75.529999307   667.202189015
ATOM    223  P    DC A   8     701.040  81.849 668.322  1.00  0.00           P  
REMARK-SIMTK-COORDS   701.040461125    81.848644745   668.322490928
ATOM    224  OP1  DC A   8     699.973  81.978 667.302  1.00  0.00           O  
REMARK-SIMTK-COORDS   699.973121087    81.978272809   667.301611499
ATOM    225  OP2  DC A   8     701.804  83.076 668.621  1.00  0.00           O  
REMARK-SIMTK-COORDS   701.803551535    83.075926749   668.620976954
ATOM    226  O5'  DC A   8     702.035  80.675 667.901  1.00  0.00           O  
REMARK-SIMTK-COORDS   702.035025218    80.674633568   667.901005431
ATOM    227  O3'  DC A   8     706.164  80.515 667.016  1.00  0.00           O  
REMARK-SIMTK-COORDS   706.164471535    80.515420074   667.015607114
ATOM    228  C1'  DC A   8     704.020  78.585 666.219  1.00  0.00           C  
REMARK-SIMTK-COORDS   704.019502503    78.585214702   666.218627143
ATOM    229  C2'  DC A   8     704.067  80.080 665.930  1.00  0.00           C  
REMARK-SIMTK-COORDS   704.066562626    80.080299607   665.930315729
ATOM    230  C3'  DC A   8     704.752  80.622 667.174  1.00  0.00           C  
REMARK-SIMTK-COORDS   704.751597601    80.621550299   667.174351007
ATOM    231  C4'  DC A   8     704.223  79.708 668.278  1.00  0.00           C  
REMARK-SIMTK-COORDS   704.223367947    79.707621418   668.277811216
ATOM    232  C5'  DC A   8     702.910  80.106 668.909  1.00  0.00           C  
REMARK-SIMTK-COORDS   702.909802418    80.105670204   668.908692158
ATOM    233  O4'  DC A   8     704.054  78.411 667.622  1.00  0.00           O  
REMARK-SIMTK-COORDS   704.053679973    78.410798243   667.621599630
ATOM    234  N4   DC A   8     699.575  75.940 664.281  1.00  0.00           N  
REMARK-SIMTK-COORDS   699.574758305    75.939829469   664.281167471
ATOM    235  C4   DC A   8     700.621  76.599 664.753  1.00  0.00           C  
REMARK-SIMTK-COORDS   700.621406933    76.599248327   664.753124481
ATOM    236  N3   DC A   8     701.819  76.004 664.709  1.00  0.00           N  
REMARK-SIMTK-COORDS   701.819146985    76.004290383   664.709297405
ATOM    237  C2   DC A   8     702.925  76.632 665.181  1.00  0.00           C  
REMARK-SIMTK-COORDS   702.925139045    76.631721545   665.180874231
ATOM    238  O2   DC A   8     704.046  76.108 665.155  1.00  0.00           O  
REMARK-SIMTK-COORDS   704.045670463    76.107514999   665.155460919
ATOM    239  N1   DC A   8     702.793  77.915 665.708  1.00  0.00           N  
REMARK-SIMTK-COORDS   702.793492236    77.914539926   665.707520334
ATOM    240  C6   DC A   8     701.583  78.526 665.753  1.00  0.00           C  
REMARK-SIMTK-COORDS   701.582845544    78.526326016   665.753404629
ATOM    241  C5   DC A   8     700.461  77.917 665.283  1.00  0.00           C  
REMARK-SIMTK-COORDS   700.461308990    77.917499264   665.282943426
ATOM    242  H1'  DC A   8     704.888  78.078 665.796  1.00  0.00           H  
REMARK-SIMTK-COORDS   704.887676425    78.078115378   665.796090379
ATOM    243 1H2'  DC A   8     704.639  80.310 665.030  1.00  0.00           H  
REMARK-SIMTK-COORDS   704.639410562    80.310048987   665.029723999
ATOM    244 2H2'  DC A   8     703.073  80.509 665.805  1.00  0.00           H  
REMARK-SIMTK-COORDS   703.073146459    80.508901965   665.804783514
ATOM    245  H3'  DC A   8     704.487  81.662 667.366  1.00  0.00           H  
REMARK-SIMTK-COORDS   704.486549617    81.662463889   667.365616434
ATOM    246  H4'  DC A   8     704.978  79.692 669.065  1.00  0.00           H  
REMARK-SIMTK-COORDS   704.978267905    79.691965826   669.064638361
ATOM    247 1H5'  DC A   8     702.441  79.225 669.346  1.00  0.00           H  
REMARK-SIMTK-COORDS   702.441316021    79.224769696   669.346340179
ATOM    248 2H5'  DC A   8     703.096  80.840 669.691  1.00  0.00           H  
REMARK-SIMTK-COORDS   703.096404537    80.839830686   669.691227164
ATOM    249  H41  DC A   8     698.640  76.373 664.302  1.00  0.00           H  
REMARK-SIMTK-COORDS   698.639869595    76.373424676   664.301644188
ATOM    250  H42  DC A   8     699.694  74.992 663.896  1.00  0.00           H  
REMARK-SIMTK-COORDS   699.694033833    74.991857949   663.896205986
ATOM    251  H6   DC A   8     701.509  79.529 666.176  1.00  0.00           H  
REMARK-SIMTK-COORDS   701.508873256    79.528915749   666.176081725
ATOM    252  H5   DC A   8     699.489  78.410 665.310  1.00  0.00           H  
REMARK-SIMTK-COORDS   699.489010035    78.410004463   665.310134786
ATOM    253  P    DA A   9     706.840  81.315 665.634  1.00  0.00           P  
REMARK-SIMTK-COORDS   706.840412218    81.315280765   665.634352372
ATOM    254  OP1  DA A   9     705.841  82.149 664.922  1.00  0.00           O  
REMARK-SIMTK-COORDS   705.841236867    82.148560224   664.921572629
ATOM    255  OP2  DA A   9     708.181  81.910 665.798  1.00  0.00           O  
REMARK-SIMTK-COORDS   708.181092310    81.910266725   665.798125373
ATOM    256  O5'  DA A   9     706.956  79.897 664.914  1.00  0.00           O  
REMARK-SIMTK-COORDS   706.956028346    79.896929755   664.914488270
ATOM    257  O3'  DA A   9     710.115  77.827 663.016  1.00  0.00           O  
REMARK-SIMTK-COORDS   710.114552211    77.827470611   663.015622596
ATOM    258  C1'  DA A   9     707.167  77.429 662.678  1.00  0.00           C  
REMARK-SIMTK-COORDS   707.167004581    77.428656847   662.677587763
ATOM    259  C2'  DA A   9     707.951  78.717 662.467  1.00  0.00           C  
REMARK-SIMTK-COORDS   707.951173819    78.717356113   662.467357397
ATOM    260  C3'  DA A   9     709.035  78.605 663.529  1.00  0.00           C  
REMARK-SIMTK-COORDS   709.035074368    78.604556637   663.528968380
ATOM    261  C4'  DA A   9     708.313  77.904 664.678  1.00  0.00           C  
REMARK-SIMTK-COORDS   708.312996881    77.904067803   664.678143953
ATOM    262  C5'  DA A   9     707.558  78.793 665.638  1.00  0.00           C  
REMARK-SIMTK-COORDS   707.558271792    78.793305657   665.637843427
ATOM    263  O4'  DA A   9     707.359  77.014 664.016  1.00  0.00           O  
REMARK-SIMTK-COORDS   707.358819224    77.014105674   664.015659685
ATOM    264  N6   DA A   9     701.320  76.843 661.259  1.00  0.00           N  
REMARK-SIMTK-COORDS   701.319605846    76.842985773   661.258905479
ATOM    265  C6   DA A   9     702.596  76.426 661.321  1.00  0.00           C  
REMARK-SIMTK-COORDS   702.595928003    76.425518782   661.320938236
ATOM    266  C5   DA A   9     703.635  77.204 661.873  1.00  0.00           C  
REMARK-SIMTK-COORDS   703.634606037    77.204390008   661.873456611
ATOM    267  N7   DA A   9     703.652  78.460 662.452  1.00  0.00           N  
REMARK-SIMTK-COORDS   703.651742658    78.460063042   662.452492507
ATOM    268  C8   DA A   9     704.899  78.637 662.772  1.00  0.00           C  
REMARK-SIMTK-COORDS   704.899318891    78.637338138   662.772118980
ATOM    269  N9   DA A   9     705.702  77.576 662.455  1.00  0.00           N  
REMARK-SIMTK-COORDS   705.702383622    77.576014333   662.455045140
ATOM    270  C4   DA A   9     704.880  76.644 661.872  1.00  0.00           C  
REMARK-SIMTK-COORDS   704.879632804    76.644474483   661.872481325
ATOM    271  N3   DA A   9     705.235  75.436 661.397  1.00  0.00           N  
REMARK-SIMTK-COORDS   705.235086058    75.436462608   661.397152706
ATOM    272  C2   DA A   9     704.185  74.815 660.905  1.00  0.00           C  
REMARK-SIMTK-COORDS   704.184566438    74.814959350   660.905273422
ATOM    273  N1   DA A   9     702.919  75.216 660.840  1.00  0.00           N  
REMARK-SIMTK-COORDS   702.918658821    75.215789661   660.839668797
ATOM    274  H1'  DA A   9     707.533  76.637 662.025  1.00  0.00           H  
REMARK-SIMTK-COORDS   707.533433053    76.637045897   662.024977406
ATOM    275 1H2'  DA A   9     708.382  78.781 661.467  1.00  0.00           H  
REMARK-SIMTK-COORDS   708.382032846    78.780781058   661.467045558
ATOM    276 2H2'  DA A   9     707.338  79.604 662.618  1.00  0.00           H  
REMARK-SIMTK-COORDS   707.338378698    79.603728341   662.618183164
ATOM    277  H3'  DA A   9     709.408  79.583 663.836  1.00  0.00           H  
REMARK-SIMTK-COORDS   709.407905528    79.582977785   663.836142570
ATOM    278  H4'  DA A   9     709.071  77.368 665.249  1.00  0.00           H  
REMARK-SIMTK-COORDS   709.071423184    77.368476296   665.249308799
ATOM    279 1H5'  DA A   9     706.781  78.210 666.131  1.00  0.00           H  
REMARK-SIMTK-COORDS   706.781351760    78.210021285   666.130764926
ATOM    280 2H5'  DA A   9     708.248  79.178 666.388  1.00  0.00           H  
REMARK-SIMTK-COORDS   708.247929853    79.178233551   666.388024922
ATOM    281  H61  DA A   9     700.600  76.236 660.845  1.00  0.00           H  
REMARK-SIMTK-COORDS   700.600075908    76.235502750   660.844816061
ATOM    282  H62  DA A   9     701.065  77.772 661.624  1.00  0.00           H  
REMARK-SIMTK-COORDS   701.064713071    77.771665641   661.624333141
ATOM    283  H8   DA A   9     705.270  79.545 663.248  1.00  0.00           H  
REMARK-SIMTK-COORDS   705.270013223    79.544746117   663.248439746
ATOM    284  H2   DA A   9     704.381  73.825 660.492  1.00  0.00           H  
REMARK-SIMTK-COORDS   704.380724413    73.825322879   660.491809151
ATOM    285  P    DC A  10     710.766  78.504 661.648  1.00  0.00           P  
REMARK-SIMTK-COORDS   710.765647250    78.504322784   661.648359126
ATOM    286  OP1  DC A  10     710.237  79.830 661.246  1.00  0.00           O  
REMARK-SIMTK-COORDS   710.237379248    79.830071616   661.246443774
ATOM    287  OP2  DC A  10     712.225  78.324 661.525  1.00  0.00           O  
REMARK-SIMTK-COORDS   712.225151864    78.324428858   661.525450787
ATOM    288  O5'  DC A  10     710.003  77.363 660.835  1.00  0.00           O  
REMARK-SIMTK-COORDS   710.003092756    77.363037905   660.835285041
ATOM    289  O3'  DC A  10     711.250  74.377 658.116  1.00  0.00           O  
REMARK-SIMTK-COORDS   711.250222947    74.377396319   658.116421931
ATOM    290  C1'  DC A  10     708.516  75.545 658.465  1.00  0.00           C  
REMARK-SIMTK-COORDS   708.515968673    75.545382036   658.464882732
ATOM    291  C2'  DC A  10     709.805  76.295 658.155  1.00  0.00           C  
REMARK-SIMTK-COORDS   709.805142958    76.295384563   658.154813586
ATOM    292  C3'  DC A  10     710.837  75.481 658.918  1.00  0.00           C  
REMARK-SIMTK-COORDS   710.836822804    75.481384754   658.918285920
ATOM    293  C4'  DC A  10     710.068  75.038 660.161  1.00  0.00           C  
REMARK-SIMTK-COORDS   710.067754219    75.037797925   660.160735612
ATOM    294  C5'  DC A  10     710.061  75.999 661.326  1.00  0.00           C  
REMARK-SIMTK-COORDS   710.061320047    75.999128020   661.325944198
ATOM    295  O4'  DC A  10     708.693  74.863 659.691  1.00  0.00           O  
REMARK-SIMTK-COORDS   708.693171115    74.862672266   659.690618292
ATOM    296  N4   DC A  10     703.996  78.689 658.904  1.00  0.00           N  
REMARK-SIMTK-COORDS   703.995842943    78.689107119   658.904223127
ATOM    297  C4   DC A  10     705.096  77.959 658.814  1.00  0.00           C  
REMARK-SIMTK-COORDS   705.096449371    77.958666759   658.813821967
ATOM    298  N3   DC A  10     705.016  76.760 658.225  1.00  0.00           N  
REMARK-SIMTK-COORDS   705.016076245    76.759564862   658.225458302
ATOM    299  C2   DC A  10     706.111  75.968 658.108  1.00  0.00           C  
REMARK-SIMTK-COORDS   706.110864952    75.967853661   658.107542815
ATOM    300  O2   DC A  10     706.068  74.854 657.570  1.00  0.00           O  
REMARK-SIMTK-COORDS   706.068197204    74.854121461   657.570133241
ATOM    301  N1   DC A  10     707.327  76.429 658.605  1.00  0.00           N  
REMARK-SIMTK-COORDS   707.327245853    76.429324473   658.605310023
ATOM    302  C6   DC A  10     707.418  77.645 659.201  1.00  0.00           C  
REMARK-SIMTK-COORDS   707.418160646    77.645354229   659.201178410
ATOM    303  C5   DC A  10     706.334  78.457 659.327  1.00  0.00           C  
REMARK-SIMTK-COORDS   706.334270468    78.457269905   659.326967982
ATOM    304  H1'  DC A  10     708.301  74.803 657.695  1.00  0.00           H  
REMARK-SIMTK-COORDS   708.300768892    74.803166152   657.695325953
ATOM    305 1H2'  DC A  10     710.026  76.314 657.086  1.00  0.00           H  
REMARK-SIMTK-COORDS   710.025933005    76.314026815   657.085744261
ATOM    306 2H2'  DC A  10     709.777  77.328 658.501  1.00  0.00           H  
REMARK-SIMTK-COORDS   709.776889998    77.327563499   658.501429244
ATOM    307  H3'  DC A  10     711.709  76.079 659.188  1.00  0.00           H  
REMARK-SIMTK-COORDS   711.709008081    76.078654881   659.188277101
ATOM    308  H4'  DC A  10     710.524  74.107 660.500  1.00  0.00           H  
REMARK-SIMTK-COORDS   710.524137315    74.107464604   660.500456647
ATOM    309 1H5'  DC A  10     709.193  75.797 661.952  1.00  0.00           H  
REMARK-SIMTK-COORDS   709.192952772    75.796970708   661.952100487
ATOM    310 2H5'  DC A  10     710.968  75.857 661.912  1.00  0.00           H  
REMARK-SIMTK-COORDS   710.968141295    75.857167257   661.912199574
ATOM    311  H41  DC A  10     704.028  79.617 659.352  1.00  0.00           H  
REMARK-SIMTK-COORDS   704.027910589    79.616938571   659.352041686
ATOM    312  H42  DC A  10     703.106  78.329 658.530  1.00  0.00           H  
REMARK-SIMTK-COORDS   703.106404193    78.328893133   658.529768062
ATOM    313  H6   DC A  10     708.382  77.978 659.586  1.00  0.00           H  
REMARK-SIMTK-COORDS   708.382496057    77.978497540   659.586388418
ATOM    314  H5   DC A  10     706.406  79.438 659.797  1.00  0.00           H  
REMARK-SIMTK-COORDS   706.406125189    79.438389825   659.796975007
ATOM    315  P    DC A  11     711.894  74.791 656.622  1.00  0.00           P  
REMARK-SIMTK-COORDS   711.893978760    74.790853834   656.621985456
ATOM    316  OP1  DC A  11     712.086  76.251 656.451  1.00  0.00           O  
REMARK-SIMTK-COORDS   712.086249683    76.250965020   656.450753984
ATOM    317  OP2  DC A  11     712.989  73.932 656.131  1.00  0.00           O  
REMARK-SIMTK-COORDS   712.988803656    73.931597929   656.131414629
ATOM    318  O5'  DC A  11     710.514  74.357 655.949  1.00  0.00           O  
REMARK-SIMTK-COORDS   710.514168284    74.357055373   655.948894123
ATOM    319  O3'  DC A  11     709.492  71.711 652.816  1.00  0.00           O  
REMARK-SIMTK-COORDS   709.491861887    71.710608393   652.816352980
ATOM    320  C1'  DC A  11     707.901  74.001 653.904  1.00  0.00           C  
REMARK-SIMTK-COORDS   707.901249665    74.001487945   653.904280199
ATOM    321  C2'  DC A  11     709.314  74.049 653.336  1.00  0.00           C  
REMARK-SIMTK-COORDS   709.313788943    74.048732912   653.335845769
ATOM    322  C3'  DC A  11     709.874  72.703 653.766  1.00  0.00           C  
REMARK-SIMTK-COORDS   709.873746620    72.702947115   653.766144489
ATOM    323  C4'  DC A  11     709.219  72.482 655.128  1.00  0.00           C  
REMARK-SIMTK-COORDS   709.218986288    72.482352407   655.127960880
ATOM    324  C5'  DC A  11     709.927  73.083 656.319  1.00  0.00           C  
REMARK-SIMTK-COORDS   709.927099389    73.083277356   656.319335314
ATOM    325  O4'  DC A  11     707.903  73.109 655.001  1.00  0.00           O  
REMARK-SIMTK-COORDS   707.902579727    73.108516114   655.000875174
ATOM    326  N4   DC A  11     705.889  78.840 655.650  1.00  0.00           N  
REMARK-SIMTK-COORDS   705.889437880    78.840046604   655.650283477
ATOM    327  C4   DC A  11     706.401  77.688 655.243  1.00  0.00           C  
REMARK-SIMTK-COORDS   706.400739996    77.688470662   655.243475174
ATOM    328  N3   DC A  11     705.596  76.823 654.616  1.00  0.00           N  
REMARK-SIMTK-COORDS   705.596150558    76.823067530   654.615629449
ATOM    329  C2   DC A  11     706.065  75.628 654.180  1.00  0.00           C  
REMARK-SIMTK-COORDS   706.065368180    75.627655643   654.179626876
ATOM    330  O2   DC A  11     705.346  74.806 653.597  1.00  0.00           O  
REMARK-SIMTK-COORDS   705.346205702    74.806194526   653.597358927
ATOM    331  N1   DC A  11     707.407  75.318 654.391  1.00  0.00           N  
REMARK-SIMTK-COORDS   707.406809278    75.317733609   654.391273072
ATOM    332  C6   DC A  11     708.230  76.191 655.025  1.00  0.00           C  
REMARK-SIMTK-COORDS   708.230425626    76.190798136   655.024887657
ATOM    333  C5   DC A  11     707.782  77.396 655.467  1.00  0.00           C  
REMARK-SIMTK-COORDS   707.782329758    77.396396685   655.467143503
ATOM    334  H1'  DC A  11     707.195  73.624 653.165  1.00  0.00           H  
REMARK-SIMTK-COORDS   707.194625224    73.623557148   653.164507794
ATOM    335 1H2'  DC A  11     709.319  74.152 652.249  1.00  0.00           H  
REMARK-SIMTK-COORDS   709.319029915    74.151900546   652.248953883
ATOM    336 2H2'  DC A  11     709.897  74.872 653.746  1.00  0.00           H  
REMARK-SIMTK-COORDS   709.897390080    74.871962743   653.745768151
ATOM    337  H3'  DC A  11     710.961  72.722 653.851  1.00  0.00           H  
REMARK-SIMTK-COORDS   710.961268286    72.722165767   653.851357576
ATOM    338  H4'  DC A  11     709.165  71.404 655.283  1.00  0.00           H  
REMARK-SIMTK-COORDS   709.165323932    71.404218674   655.282763996
ATOM    339 1H5'  DC A  11     709.209  73.231 657.126  1.00  0.00           H  
REMARK-SIMTK-COORDS   709.209320440    73.230613684   657.125614662
ATOM    340 2H5'  DC A  11     710.708  72.401 656.653  1.00  0.00           H  
REMARK-SIMTK-COORDS   710.707834335    72.401265336   656.653229834
ATOM    341  H41  DC A  11     706.486  79.526 656.136  1.00  0.00           H  
REMARK-SIMTK-COORDS   706.485692232    79.526110480   656.136326796
ATOM    342  H42  DC A  11     704.895  79.049 655.484  1.00  0.00           H  
REMARK-SIMTK-COORDS   704.894658803    79.049334926   655.483895421
ATOM    343  H6   DC A  11     709.275  75.919 655.181  1.00  0.00           H  
REMARK-SIMTK-COORDS   709.274947558    75.919166887   655.181426462
ATOM    344  H5   DC A  11     708.444  78.104 655.968  1.00  0.00           H  
REMARK-SIMTK-COORDS   708.443708701    78.103542841   655.968330301
ATOM    345  P    DT A  12     709.913  71.919 651.160  1.00  0.00           P  
REMARK-SIMTK-COORDS   709.912925972    71.919396582   651.159947548
ATOM    346  OP1  DT A  12     710.833  73.076 651.046  1.00  0.00           O  
REMARK-SIMTK-COORDS   710.832852735    73.076344681   651.045899983
ATOM    347  OP2  DT A  12     710.259  70.736 650.347  1.00  0.00           O  
REMARK-SIMTK-COORDS   710.258550432    70.736484649   650.346738415
ATOM    348  O5'  DT A  12     708.425  72.393 650.832  1.00  0.00           O  
REMARK-SIMTK-COORDS   708.425396249    72.392722069   650.832352821
ATOM    349  O3'  DT A  12     705.592  71.311 647.889  1.00  0.00           O  
REMARK-SIMTK-COORDS   705.591840661    71.311054529   647.888793060
ATOM    350  C1'  DT A  12     705.723  73.829 649.503  1.00  0.00           C  
REMARK-SIMTK-COORDS   705.722953554    73.828899487   649.503226452
ATOM    351  C2'  DT A  12     706.806  73.259 648.597  1.00  0.00           C  
REMARK-SIMTK-COORDS   706.805861288    73.259098662   648.597269577
ATOM    352  C3'  DT A  12     706.613  71.762 648.776  1.00  0.00           C  
REMARK-SIMTK-COORDS   706.613000730    71.761501192   648.776114827
ATOM    353  C4'  DT A  12     706.198  71.645 650.241  1.00  0.00           C  
REMARK-SIMTK-COORDS   706.198137738    71.645083646   650.241094572
ATOM    354  C5'  DT A  12     707.318  71.554 651.251  1.00  0.00           C  
REMARK-SIMTK-COORDS   707.318432682    71.554007659   651.251060118
ATOM    355  O4'  DT A  12     705.434  72.867 650.498  1.00  0.00           O  
REMARK-SIMTK-COORDS   705.434234680    72.866538143   650.498430981
ATOM    356  O4   DT A  12     707.066  78.543 652.036  1.00  0.00           O  
REMARK-SIMTK-COORDS   707.065986008    78.543444651   652.035744907
ATOM    357  C4   DT A  12     706.815  77.470 651.476  1.00  0.00           C  
REMARK-SIMTK-COORDS   706.815379083    77.470161375   651.475934065
ATOM    358  N3   DT A  12     705.557  77.207 650.985  1.00  0.00           N  
REMARK-SIMTK-COORDS   705.557246898    77.206632038   650.985242011
ATOM    359  C2   DT A  12     705.146  76.056 650.341  1.00  0.00           C  
REMARK-SIMTK-COORDS   705.146300016    76.056344774   650.341267733
ATOM    360  O2   DT A  12     704.006  75.913 649.939  1.00  0.00           O  
REMARK-SIMTK-COORDS   704.006018480    75.913471506   649.939115713
ATOM    361  N1   DT A  12     706.117  75.089 650.191  1.00  0.00           N  
REMARK-SIMTK-COORDS   706.117144334    75.088650719   650.190776786
ATOM    362  C6   DT A  12     707.400  75.263 650.649  1.00  0.00           C  
REMARK-SIMTK-COORDS   707.399662230    75.263268738   650.648634182
ATOM    363  C5   DT A  12     707.766  76.403 651.268  1.00  0.00           C  
REMARK-SIMTK-COORDS   707.765735783    76.403384220   651.267790740
ATOM    364  C7   DT A  12     709.148  76.643 651.792  1.00  0.00           C  
REMARK-SIMTK-COORDS   709.148392277    76.643451817   651.791637635
ATOM    365  H1'  DT A  12     704.806  74.018 648.944  1.00  0.00           H  
REMARK-SIMTK-COORDS   704.805844640    74.017744975   648.943700204
ATOM    366 1H2'  DT A  12     706.672  73.554 647.555  1.00  0.00           H  
REMARK-SIMTK-COORDS   706.671991111    73.554281648   647.554815366
ATOM    367 2H2'  DT A  12     707.804  73.570 648.901  1.00  0.00           H  
REMARK-SIMTK-COORDS   707.804395215    73.569705269   648.900562392
ATOM    368  H3'  DT A  12     707.531  71.205 648.582  1.00  0.00           H  
REMARK-SIMTK-COORDS   707.531120353    71.205167891   648.582213781
ATOM    369  H4'  DT A  12     705.598  70.739 650.330  1.00  0.00           H  
REMARK-SIMTK-COORDS   705.597693981    70.739469799   650.330088133
ATOM    370 1H5'  DT A  12     706.953  71.885 652.223  1.00  0.00           H  
REMARK-SIMTK-COORDS   706.952941859    71.885393889   652.222785195
ATOM    371 2H5'  DT A  12     707.649  70.519 651.327  1.00  0.00           H  
REMARK-SIMTK-COORDS   707.648515993    70.519125516   651.327322545
ATOM    372  H3   DT A  12     704.848  77.942 651.114  1.00  0.00           H  
REMARK-SIMTK-COORDS   704.847791931    77.942442253   651.113904274
ATOM    373  H6   DT A  12     708.133  74.469 650.511  1.00  0.00           H  
REMARK-SIMTK-COORDS   708.132548772    74.468612524   650.510910488
ATOM    374  H71  DT A  12     709.172  77.586 652.342  1.00  0.00           H  
REMARK-SIMTK-COORDS   709.171551408    77.585678157   652.342036743
ATOM    375  H72  DT A  12     709.432  75.829 652.458  1.00  0.00           H  
REMARK-SIMTK-COORDS   709.431726890    75.828708751   652.458347642
ATOM    376  H73  DT A  12     709.850  76.692 650.959  1.00  0.00           H  
REMARK-SIMTK-COORDS   709.850181109    76.691994068   650.959153349
ATOM    377  P    DC A  13     706.000  71.668 646.256  1.00  0.00           P  
REMARK-SIMTK-COORDS   706.000329533    71.667912208   646.255704997
ATOM    378  OP1  DC A  13     707.348  72.233 646.007  1.00  0.00           O  
REMARK-SIMTK-COORDS   707.348379049    72.232803808   646.006962194
ATOM    379  OP2  DC A  13     705.543  70.639 645.302  1.00  0.00           O  
REMARK-SIMTK-COORDS   705.543089200    70.639275974   645.301524314
ATOM    380  O5'  DC A  13     704.936  72.854 646.333  1.00  0.00           O  
REMARK-SIMTK-COORDS   704.936392566    72.854139772   646.333244020
ATOM    381  O3'  DC A  13     701.493  73.846 644.093  1.00  0.00           O  
REMARK-SIMTK-COORDS   701.492843362    73.846437540   644.092949394
ATOM    382  C1'  DC A  13     703.174  75.638 645.804  1.00  0.00           C  
REMARK-SIMTK-COORDS   703.174141311    75.637696171   645.803619357
ATOM    383  C2'  DC A  13     703.636  74.791 644.624  1.00  0.00           C  
REMARK-SIMTK-COORDS   703.636054762    74.791289309   644.624277004
ATOM    384  C3'  DC A  13     702.735  73.572 644.737  1.00  0.00           C  
REMARK-SIMTK-COORDS   702.735083586    73.572498551   644.736744902
ATOM    385  C4'  DC A  13     702.579  73.404 646.246  1.00  0.00           C  
REMARK-SIMTK-COORDS   702.579153540    73.403521954   646.246397090
ATOM    386  C5'  DC A  13     703.647  72.596 646.946  1.00  0.00           C  
REMARK-SIMTK-COORDS   703.647113331    72.596206454   646.946119584
ATOM    387  O4'  DC A  13     702.609  74.771 646.767  1.00  0.00           O  
REMARK-SIMTK-COORDS   702.609005392    74.770605793   646.767308451
ATOM    388  N4   DC A  13     707.123  78.598 648.283  1.00  0.00           N  
REMARK-SIMTK-COORDS   707.123404246    78.597690567   648.283401494
ATOM    389  C4   DC A  13     706.198  77.864 647.685  1.00  0.00           C  
REMARK-SIMTK-COORDS   706.197829189    77.863852702   647.685201861
ATOM    390  N3   DC A  13     704.977  78.388 647.527  1.00  0.00           N  
REMARK-SIMTK-COORDS   704.976754425    78.387637263   647.526762113
ATOM    391  C2   DC A  13     703.989  77.680 646.923  1.00  0.00           C  
REMARK-SIMTK-COORDS   703.989379358    77.680252248   646.923462917
ATOM    392  O2   DC A  13     702.850  78.136 646.764  1.00  0.00           O  
REMARK-SIMTK-COORDS   702.850358354    78.136427059   646.763573287
ATOM    393  N1   DC A  13     704.271  76.396 646.463  1.00  0.00           N  
REMARK-SIMTK-COORDS   704.271331810    76.396110674   646.463252930
ATOM    394  C6   DC A  13     705.508  75.858 646.618  1.00  0.00           C  
REMARK-SIMTK-COORDS   705.507829209    75.858223222   646.617539266
ATOM    395  C5   DC A  13     706.514  76.551 647.216  1.00  0.00           C  
REMARK-SIMTK-COORDS   706.513802657    76.550757621   647.216088786
ATOM    396  H1'  DC A  13     702.404  76.347 645.498  1.00  0.00           H  
REMARK-SIMTK-COORDS   702.404287103    76.347103595   645.497876648
ATOM    397 1H2'  DC A  13     703.497  75.302 643.669  1.00  0.00           H  
REMARK-SIMTK-COORDS   703.496563502    75.301511638   643.669174725
ATOM    398 2H2'  DC A  13     704.688  74.517 644.699  1.00  0.00           H  
REMARK-SIMTK-COORDS   704.687525834    74.517016211   644.698552521
ATOM    399  H3'  DC A  13     703.188  72.688 644.287  1.00  0.00           H  
REMARK-SIMTK-COORDS   703.187944570    72.687703292   644.286869054
ATOM    400  H4'  DC A  13     701.624  72.905 646.412  1.00  0.00           H  
REMARK-SIMTK-COORDS   701.623757414    72.904623055   646.412331205
ATOM    401 1H5'  DC A  13     703.678  72.878 647.998  1.00  0.00           H  
REMARK-SIMTK-COORDS   703.677726945    72.878442230   647.997978307
ATOM    402 2H5'  DC A  13     703.406  71.537 646.865  1.00  0.00           H  
REMARK-SIMTK-COORDS   703.406143065    71.537190516   646.864931072
ATOM    403  H41  DC A  13     708.073  78.220 648.419  1.00  0.00           H  
REMARK-SIMTK-COORDS   708.072954381    78.220257005   648.418824712
ATOM    404  H42  DC A  13     706.894  79.545 648.616  1.00  0.00           H  
REMARK-SIMTK-COORDS   706.893835844    79.545010979   648.616499656
ATOM    405  H6   DC A  13     705.698  74.849 646.252  1.00  0.00           H  
REMARK-SIMTK-COORDS   705.698376973    74.848546819   646.252081868
ATOM    406  H5   DC A  13     707.511  76.125 647.333  1.00  0.00           H  
REMARK-SIMTK-COORDS   707.510532966    76.124776873   647.333285599
ATOM    407  P    DA A  14     701.530  74.346 642.401  1.00  0.00           P  
REMARK-SIMTK-COORDS   701.530229140    74.346295197   642.401318758
ATOM    408  OP1  DA A  14     702.902  74.185 641.859  1.00  0.00           O  
REMARK-SIMTK-COORDS   702.901508470    74.184714980   641.858874446
ATOM    409  OP2  DA A  14     700.430  73.906 641.522  1.00  0.00           O  
REMARK-SIMTK-COORDS   700.429950883    73.905697332   641.521822153
ATOM    410  O5'  DA A  14     701.309  75.865 642.835  1.00  0.00           O  
REMARK-SIMTK-COORDS   701.308754991    75.864916391   642.834942872
ATOM    411  O3'  DA A  14     698.616  78.890 641.627  1.00  0.00           O  
REMARK-SIMTK-COORDS   698.615593021    78.890351712   641.627364834
ATOM    412  C1'  DA A  14     701.268  79.199 642.980  1.00  0.00           C  
REMARK-SIMTK-COORDS   701.268164387    79.199267672   642.980063278
ATOM    413  C2'  DA A  14     700.984  78.490 641.662  1.00  0.00           C  
REMARK-SIMTK-COORDS   700.984360213    78.489844247   641.662475484
ATOM    414  C3'  DA A  14     699.603  77.902 641.911  1.00  0.00           C  
REMARK-SIMTK-COORDS   699.603290065    77.902098542   641.911035803
ATOM    415  C4'  DA A  14     699.650  77.540 643.394  1.00  0.00           C  
REMARK-SIMTK-COORDS   699.650420324    77.540037188   643.394064904
ATOM    416  C5'  DA A  14     700.217  76.182 643.736  1.00  0.00           C  
REMARK-SIMTK-COORDS   700.217000258    76.182219968   643.735673710
ATOM    417  O4'  DA A  14     700.506  78.567 643.989  1.00  0.00           O  
REMARK-SIMTK-COORDS   700.505747117    78.567406406   643.989297268
ATOM    418  N6   DA A  14     706.854  80.192 645.069  1.00  0.00           N  
REMARK-SIMTK-COORDS   706.853716394    80.191642966   645.069211920
ATOM    419  C6   DA A  14     705.579  80.535 644.817  1.00  0.00           C  
REMARK-SIMTK-COORDS   705.578699804    80.535253624   644.817439383
ATOM    420  C5   DA A  14     704.658  79.670 644.190  1.00  0.00           C  
REMARK-SIMTK-COORDS   704.657779708    79.669844421   644.189950668
ATOM    421  N7   DA A  14     704.768  78.375 643.718  1.00  0.00           N  
REMARK-SIMTK-COORDS   704.767879541    78.374855347   643.717539486
ATOM    422  C8   DA A  14     703.584  78.114 643.248  1.00  0.00           C  
REMARK-SIMTK-COORDS   703.583976848    78.114161247   643.248021646
ATOM    423  N9   DA A  14     702.698  79.146 643.393  1.00  0.00           N  
REMARK-SIMTK-COORDS   702.697578193    79.146248948   643.392760727
ATOM    424  C4   DA A  14     703.396  80.156 644.006  1.00  0.00           C  
REMARK-SIMTK-COORDS   703.395569411    80.156381517   644.006361942
ATOM    425  N3   DA A  14     702.928  81.371 644.347  1.00  0.00           N  
REMARK-SIMTK-COORDS   702.927529006    81.371464987   644.347077867
ATOM    426  C2   DA A  14     703.879  82.082 644.914  1.00  0.00           C  
REMARK-SIMTK-COORDS   703.879048600    82.081951755   644.914195151
ATOM    427  N1   DA A  14     705.142  81.753 645.170  1.00  0.00           N  
REMARK-SIMTK-COORDS   705.141612963    81.753382222   645.170055057
ATOM    428  H1'  DA A  14     700.965  80.245 642.935  1.00  0.00           H  
REMARK-SIMTK-COORDS   700.964575714    80.244539839   642.934697930
ATOM    429 1H2'  DA A  14     700.975  79.178 640.816  1.00  0.00           H  
REMARK-SIMTK-COORDS   700.975109206    79.177962850   640.815898135
ATOM    430 2H2'  DA A  14     701.714  77.712 641.446  1.00  0.00           H  
REMARK-SIMTK-COORDS   701.713799877    77.712046953   641.445978032
ATOM    431  H3'  DA A  14     699.419  77.020 641.296  1.00  0.00           H  
REMARK-SIMTK-COORDS   699.419208909    77.019868068   641.295852482
ATOM    432  H4'  DA A  14     698.624  77.573 643.761  1.00  0.00           H  
REMARK-SIMTK-COORDS   698.624459661    77.572866998   643.760977594
ATOM    433 1H5'  DA A  14     700.580  76.194 644.763  1.00  0.00           H  
REMARK-SIMTK-COORDS   700.580088911    76.193877215   644.762721780
ATOM    434 2H5'  DA A  14     699.433  75.432 643.641  1.00  0.00           H  
REMARK-SIMTK-COORDS   699.432703297    75.432205808   643.641190720
ATOM    435  H61  DA A  14     707.485  80.861 645.529  1.00  0.00           H  
REMARK-SIMTK-COORDS   707.484890688    80.861277568   645.529035266
ATOM    436  H62  DA A  14     707.197  79.259 644.799  1.00  0.00           H  
REMARK-SIMTK-COORDS   707.197093643    79.258833928   644.799187170
ATOM    437  H8   DA A  14     703.322  77.163 642.784  1.00  0.00           H  
REMARK-SIMTK-COORDS   703.322180847    77.163354401   642.784217598
ATOM    438  H2   DA A  14     703.589  83.087 645.220  1.00  0.00           H  
REMARK-SIMTK-COORDS   703.589288827    83.087470581   645.220433889
ATOM    439  P    DT A  15     698.639  79.559 639.985  1.00  0.00           P  
REMARK-SIMTK-COORDS   698.639319535    79.558550707   639.984546488
ATOM    440  OP1  DT A  15     699.598  78.845 639.107  1.00  0.00           O  
REMARK-SIMTK-COORDS   699.597510960    78.845098100   639.106676583
ATOM    441  OP2  DT A  15     697.341  79.907 639.375  1.00  0.00           O  
REMARK-SIMTK-COORDS   697.340501079    79.906973472   639.374859524
ATOM    442  O5'  DT A  15     699.336  80.867 640.574  1.00  0.00           O  
REMARK-SIMTK-COORDS   699.335659280    80.867079052   640.573583440
ATOM    443  O3'  DT A  15     698.495  85.001 640.309  1.00  0.00           O  
REMARK-SIMTK-COORDS   698.494727733    85.000635578   640.308761651
ATOM    444  C1'  DT A  15     701.094  83.674 640.978  1.00  0.00           C  
REMARK-SIMTK-COORDS   701.093757452    83.673849175   640.977948743
ATOM    445  C2'  DT A  15     700.255  83.475 639.723  1.00  0.00           C  
REMARK-SIMTK-COORDS   700.255144876    83.474748856   639.722875832
ATOM    446  C3'  DT A  15     698.840  83.618 640.261  1.00  0.00           C  
REMARK-SIMTK-COORDS   698.840312656    83.618134942   640.261085103
ATOM    447  C4'  DT A  15     698.942  83.000 641.654  1.00  0.00           C  
REMARK-SIMTK-COORDS   698.942382248    82.999732513   641.653561398
ATOM    448  C5'  DT A  15     698.752  81.503 641.739  1.00  0.00           C  
REMARK-SIMTK-COORDS   698.751957156    81.503143965   641.739276048
ATOM    449  O4'  DT A  15     700.299  83.325 642.095  1.00  0.00           O  
REMARK-SIMTK-COORDS   700.299380874    83.324834956   642.094678311
ATOM    450  O4   DT A  15     705.717  80.669 641.175  1.00  0.00           O  
REMARK-SIMTK-COORDS   705.717427498    80.669311350   641.174798339
ATOM    451  C4   DT A  15     704.657  81.301 641.108  1.00  0.00           C  
REMARK-SIMTK-COORDS   704.656646511    81.300543197   641.108322370
ATOM    452  N3   DT A  15     704.575  82.594 641.570  1.00  0.00           N  
REMARK-SIMTK-COORDS   704.574775410    82.594272220   641.569500576
ATOM    453  C2   DT A  15     703.459  83.408 641.554  1.00  0.00           C  
REMARK-SIMTK-COORDS   703.458942454    83.407539625   641.553565047
ATOM    454  O2   DT A  15     703.483  84.546 641.986  1.00  0.00           O  
REMARK-SIMTK-COORDS   703.482853727    84.545522592   641.985773350
ATOM    455  N1   DT A  15     702.324  82.837 641.017  1.00  0.00           N  
REMARK-SIMTK-COORDS   702.323994949    82.837133217   641.016770215
ATOM    456  C6   DT A  15     702.311  81.553 640.532  1.00  0.00           C  
REMARK-SIMTK-COORDS   702.311273217    81.552595434   640.532231423
ATOM    457  C5   DT A  15     703.423  80.790 640.559  1.00  0.00           C  
REMARK-SIMTK-COORDS   703.422719084    80.790238319   640.559207596
ATOM    458  C7   DT A  15     703.463  79.382 640.050  1.00  0.00           C  
REMARK-SIMTK-COORDS   703.462680525    79.382075630   640.050024009
ATOM    459  H1'  DT A  15     701.388  84.718 641.089  1.00  0.00           H  
REMARK-SIMTK-COORDS   701.387514396    84.718440517   641.089109825
ATOM    460 1H2'  DT A  15     700.467  84.226 638.959  1.00  0.00           H  
REMARK-SIMTK-COORDS   700.466787502    84.225759902   638.959361060
ATOM    461 2H2'  DT A  15     700.411  82.496 639.272  1.00  0.00           H  
REMARK-SIMTK-COORDS   700.411104064    82.495859064   639.272337811
ATOM    462  H3'  DT A  15     698.113  83.085 639.647  1.00  0.00           H  
REMARK-SIMTK-COORDS   698.113352268    83.085166833   639.646657248
ATOM    463  H4'  DT A  15     698.171  83.467 642.266  1.00  0.00           H  
REMARK-SIMTK-COORDS   698.171034981    83.467255526   642.265962105
ATOM    464 1H5'  DT A  15     699.236  81.131 642.642  1.00  0.00           H  
REMARK-SIMTK-COORDS   699.235852611    81.131281719   642.642167879
ATOM    465 2H5'  DT A  15     697.687  81.280 641.787  1.00  0.00           H  
REMARK-SIMTK-COORDS   697.687235524    81.279792732   641.786542029
ATOM    466  H3   DT A  15     705.434  82.997 641.971  1.00  0.00           H  
REMARK-SIMTK-COORDS   705.434027936    82.996935951   641.970554208
ATOM    467  H6   DT A  15     701.389  81.142 640.121  1.00  0.00           H  
REMARK-SIMTK-COORDS   701.389347432    81.142305162   640.120790370
ATOM    468  H71  DT A  15     704.435  78.940 640.276  1.00  0.00           H  
REMARK-SIMTK-COORDS   704.434676914    78.939899120   640.275787060
ATOM    469  H72  DT A  15     702.679  78.798 640.533  1.00  0.00           H  
REMARK-SIMTK-COORDS   702.679182883    78.797833431   640.533117683
ATOM    470  H73  DT A  15     703.305  79.380 638.972  1.00  0.00           H  
REMARK-SIMTK-COORDS   703.304516945    79.379855611   638.971657952
ATOM    471  P    DC A  16     698.632  85.738 638.694  1.00  0.00           P  
REMARK-SIMTK-COORDS   698.632099943    85.737603048   638.693916856
ATOM    472  OP1  DC A  16     698.926  84.829 637.560  1.00  0.00           O  
REMARK-SIMTK-COORDS   698.926285930    84.828631159   637.560145402
ATOM    473  OP2  DC A  16     697.618  86.779 638.442  1.00  0.00           O  
REMARK-SIMTK-COORDS   697.617774224    86.779448533   638.442275602
ATOM    474  O5'  DC A  16     699.989  86.406 639.201  1.00  0.00           O  
REMARK-SIMTK-COORDS   699.988986737    86.405908128   639.201200354
ATOM    475  O3'  DC A  16     701.364  90.393 639.470  1.00  0.00           O  
REMARK-SIMTK-COORDS   701.364290401    90.393133868   639.469857633
ATOM    476  C1'  DC A  16     702.979  87.874 639.393  1.00  0.00           C  
REMARK-SIMTK-COORDS   702.979453934    87.873802530   639.392537678
ATOM    477  C2'  DC A  16     701.962  88.347 638.363  1.00  0.00           C  
REMARK-SIMTK-COORDS   701.961757259    88.347289774   638.362624911
ATOM    478  C3'  DC A  16     700.936  89.054 639.233  1.00  0.00           C  
REMARK-SIMTK-COORDS   700.935639850    89.054201776   639.232801609
ATOM    479  C4'  DC A  16     700.934  88.213 640.507  1.00  0.00           C  
REMARK-SIMTK-COORDS   700.934119394    88.213232118   640.507432820
ATOM    480  C5'  DC A  16     700.018  87.012 640.519  1.00  0.00           C  
REMARK-SIMTK-COORDS   700.018335326    87.011934199   640.518871809
ATOM    481  O4'  DC A  16     702.316  87.750 640.635  1.00  0.00           O  
REMARK-SIMTK-COORDS   702.316120662    87.749685276   640.635318785
ATOM    482  N4   DC A  16     705.411  83.043 638.270  1.00  0.00           N  
REMARK-SIMTK-COORDS   705.411142833    83.043270328   638.269857074
ATOM    483  C4   DC A  16     704.800  84.189 638.527  1.00  0.00           C  
REMARK-SIMTK-COORDS   704.800373104    84.189439573   638.527357367
ATOM    484  N3   DC A  16     705.514  85.180 639.074  1.00  0.00           N  
REMARK-SIMTK-COORDS   705.514162541    85.180335377   639.074264256
ATOM    485  C2   DC A  16     704.940  86.375 639.362  1.00  0.00           C  
REMARK-SIMTK-COORDS   704.939727491    86.374778564   639.361671367
ATOM    486  O2   DC A  16     705.573  87.309 639.869  1.00  0.00           O  
REMARK-SIMTK-COORDS   705.572684080    87.309376511   639.868545742
ATOM    487  N1   DC A  16     703.590  86.556 639.070  1.00  0.00           N  
REMARK-SIMTK-COORDS   703.589703176    86.555576883   639.070027205
ATOM    488  C6   DC A  16     702.859  85.557 638.513  1.00  0.00           C  
REMARK-SIMTK-COORDS   702.859001600    85.556707195   638.512902844
ATOM    489  C5   DC A  16     703.415  84.352 638.213  1.00  0.00           C  
REMARK-SIMTK-COORDS   703.415179183    84.352315361   638.212978175
ATOM    490  H1'  DC A  16     703.783  88.602 639.512  1.00  0.00           H  
REMARK-SIMTK-COORDS   703.782524419    88.601973861   639.511941649
ATOM    491 1H2'  DC A  16     702.400  89.030 637.631  1.00  0.00           H  
REMARK-SIMTK-COORDS   702.399941539    89.029503705   637.631472608
ATOM    492 2H2'  DC A  16     701.515  87.520 637.812  1.00  0.00           H  
REMARK-SIMTK-COORDS   701.514750505    87.520467587   637.812275901
ATOM    493  H3'  DC A  16     699.948  89.068 638.770  1.00  0.00           H  
REMARK-SIMTK-COORDS   699.947959217    89.067557795   638.769506255
ATOM    494  H4'  DC A  16     700.628  88.872 641.321  1.00  0.00           H  
REMARK-SIMTK-COORDS   700.628085046    88.871700235   641.321053565
ATOM    495 1H5'  DC A  16     700.385  86.289 641.247  1.00  0.00           H  
REMARK-SIMTK-COORDS   700.384861254    86.289234177   641.247133041
ATOM    496 2H5'  DC A  16     699.015  87.329 640.801  1.00  0.00           H  
REMARK-SIMTK-COORDS   699.015254873    87.329111475   640.800653960
ATOM    497  H41  DC A  16     704.886  82.263 637.848  1.00  0.00           H  
REMARK-SIMTK-COORDS   704.886470775    82.262545778   637.848396033
ATOM    498  H42  DC A  16     706.410  82.930 638.494  1.00  0.00           H  
REMARK-SIMTK-COORDS   706.410278297    82.930431731   638.493615368
ATOM    499  H6   DC A  16     701.803  85.725 638.300  1.00  0.00           H  
REMARK-SIMTK-COORDS   701.802672523    85.724884793   638.300301865
ATOM    500  H5   DC A  16     702.833  83.551 637.757  1.00  0.00           H  
REMARK-SIMTK-COORDS   702.832972883    83.551170150   637.757052549
ATOM    501  P    DC A  17     701.656  91.354 637.966  1.00  0.00           P  
REMARK-SIMTK-COORDS   701.656283390    91.354076877   637.966036286
ATOM    502  OP1  DC A  17     701.231  90.661 636.726  1.00  0.00           O  
REMARK-SIMTK-COORDS   701.230623989    90.660944658   636.726441675
ATOM    503  OP2  DC A  17     701.322  92.789 638.053  1.00  0.00           O  
REMARK-SIMTK-COORDS   701.321895050    92.788723127   638.053194621
ATOM    504  O5'  DC A  17     703.223  91.143 638.178  1.00  0.00           O  
REMARK-SIMTK-COORDS   703.223440324    91.143492879   638.177657465
ATOM    505  O3'  DC A  17     706.523  93.774 638.417  1.00  0.00           O  
REMARK-SIMTK-COORDS   706.522659984    93.773983977   638.416973611
ATOM    506  C1'  DC A  17     706.520  90.856 637.748  1.00  0.00           C  
REMARK-SIMTK-COORDS   706.519962037    90.856051287   637.748076356
ATOM    507  C2'  DC A  17     705.752  91.964 637.039  1.00  0.00           C  
REMARK-SIMTK-COORDS   705.752015950    91.964173909   637.038893683
ATOM    508  C3'  DC A  17     705.418  92.903 638.187  1.00  0.00           C  
REMARK-SIMTK-COORDS   705.417851991    92.902779003   638.186588731
ATOM    509  C4'  DC A  17     705.184  91.944 639.352  1.00  0.00           C  
REMARK-SIMTK-COORDS   705.184308233    91.944314383   639.352230136
ATOM    510  C5'  DC A  17     703.789  91.384 639.492  1.00  0.00           C  
REMARK-SIMTK-COORDS   703.788603835    91.383600744   639.491934992
ATOM    511  O4'  DC A  17     706.110  90.839 639.101  1.00  0.00           O  
REMARK-SIMTK-COORDS   706.109963841    90.839138609   639.101419047
ATOM    512  N4   DC A  17     705.799  85.783 635.686  1.00  0.00           N  
REMARK-SIMTK-COORDS   705.798734339    85.782916443   635.686354391
ATOM    513  C4   DC A  17     705.940  87.005 636.175  1.00  0.00           C  
REMARK-SIMTK-COORDS   705.940273463    87.005220006   636.175221118
ATOM    514  N3   DC A  17     707.150  87.380 636.608  1.00  0.00           N  
REMARK-SIMTK-COORDS   707.149809774    87.379856452   636.607825376
ATOM    515  C2   DC A  17     707.352  88.619 637.121  1.00  0.00           C  
REMARK-SIMTK-COORDS   707.352117495    88.618996783   637.120539551
ATOM    516  O2   DC A  17     708.458  88.994 637.530  1.00  0.00           O  
REMARK-SIMTK-COORDS   708.457931250    88.994167503   637.529748386
ATOM    517  N1   DC A  17     706.276  89.501 637.183  1.00  0.00           N  
REMARK-SIMTK-COORDS   706.276072476    89.501351799   637.182883311
ATOM    518  C6   DC A  17     705.047  89.130 636.744  1.00  0.00           C  
REMARK-SIMTK-COORDS   705.046541284    89.130400894   636.743905551
ATOM    519  C5   DC A  17     704.822  87.894 636.223  1.00  0.00           C  
REMARK-SIMTK-COORDS   704.821690348    87.894397251   636.222767324
ATOM    520  H1'  DC A  17     707.593  91.048 637.725  1.00  0.00           H  
REMARK-SIMTK-COORDS   707.593340855    91.047711972   637.724901053
ATOM    521 1H2'  DC A  17     706.356  92.465 636.279  1.00  0.00           H  
REMARK-SIMTK-COORDS   706.355523152    92.464858567   636.279223405
ATOM    522 2H2'  DC A  17     704.851  91.596 636.551  1.00  0.00           H  
REMARK-SIMTK-COORDS   704.850670970    91.595877673   636.550765513
ATOM    523  H3'  DC A  17     704.526  93.497 637.981  1.00  0.00           H  
REMARK-SIMTK-COORDS   704.525948456    93.496642915   637.981240883
ATOM    524  H4'  DC A  17     705.414  92.494 640.265  1.00  0.00           H  
REMARK-SIMTK-COORDS   705.414075647    92.494230207   640.265474640
ATOM    525 1H5'  DC A  17     703.833  90.448 640.049  1.00  0.00           H  
REMARK-SIMTK-COORDS   703.832598373    90.448305379   640.048970055
ATOM    526 2H5'  DC A  17     703.169  92.096 640.034  1.00  0.00           H  
REMARK-SIMTK-COORDS   703.169091288    92.096352279   640.034486791
ATOM    527  H41  DC A  17     704.879  85.467 635.345  1.00  0.00           H  
REMARK-SIMTK-COORDS   704.878699388    85.467101655   635.345417874
ATOM    528  H42  DC A  17     706.608  85.146 635.650  1.00  0.00           H  
REMARK-SIMTK-COORDS   706.607520542    85.146064406   635.649525589
ATOM    529  H6   DC A  17     704.221  89.840 636.810  1.00  0.00           H  
REMARK-SIMTK-COORDS   704.221329349    89.840321521   636.809874988
ATOM    530  H5   DC A  17     703.837  87.597 635.861  1.00  0.00           H  
REMARK-SIMTK-COORDS   703.837232322    87.596727954   635.860964359
ATOM    531  P    DA A  18     707.129  94.771 636.997  1.00  0.00           P  
REMARK-SIMTK-COORDS   707.128517882    94.770594306   636.996856744
ATOM    532  OP1  DA A  18     706.195  94.657 635.850  1.00  0.00           O  
REMARK-SIMTK-COORDS   706.194843888    94.656936179   635.849644599
ATOM    533  OP2  DA A  18     707.646  96.124 637.279  1.00  0.00           O  
REMARK-SIMTK-COORDS   707.645673497    96.123778281   637.279161893
ATOM    534  O5'  DA A  18     708.340  93.753 636.795  1.00  0.00           O  
REMARK-SIMTK-COORDS   708.340109724    93.753402768   636.795219487
ATOM    535  O3'  DA A  18     712.524  94.223 636.418  1.00  0.00           O  
REMARK-SIMTK-COORDS   712.523664958    94.222798576   636.418180791
ATOM    536  C1'  DA A  18     710.828  91.918 635.539  1.00  0.00           C  
REMARK-SIMTK-COORDS   710.828404918    91.917581644   635.538734776
ATOM    537  C2'  DA A  18     710.678  93.378 635.133  1.00  0.00           C  
REMARK-SIMTK-COORDS   710.677959178    93.377875174   635.132812510
ATOM    538  C3'  DA A  18     711.103  94.104 636.401  1.00  0.00           C  
REMARK-SIMTK-COORDS   711.103042884    94.103721582   636.400500498
ATOM    539  C4'  DA A  18     710.585  93.186 637.507  1.00  0.00           C  
REMARK-SIMTK-COORDS   710.585393369    93.186480365   637.506571259
ATOM    540  C5'  DA A  18     709.155  93.402 637.942  1.00  0.00           C  
REMARK-SIMTK-COORDS   709.155249877    93.401547529   637.942246262
ATOM    541  O4'  DA A  18     710.706  91.841 636.945  1.00  0.00           O  
REMARK-SIMTK-COORDS   710.706358678    91.840507352   636.945236204
ATOM    542  N6   DA A  18     707.625  87.441 633.041  1.00  0.00           N  
REMARK-SIMTK-COORDS   707.624546852    87.440545051   633.040899946
ATOM    543  C6   DA A  18     708.747  87.999 633.525  1.00  0.00           C  
REMARK-SIMTK-COORDS   708.747493853    87.998853470   633.525055647
ATOM    544  C5   DA A  18     708.795  89.312 634.039  1.00  0.00           C  
REMARK-SIMTK-COORDS   708.794576852    89.312089302   634.038829761
ATOM    545  N7   DA A  18     707.828  90.289 634.192  1.00  0.00           N  
REMARK-SIMTK-COORDS   707.827726248    90.288901646   634.191566641
ATOM    546  C8   DA A  18     708.473  91.284 634.724  1.00  0.00           C  
REMARK-SIMTK-COORDS   708.473225492    91.283794210   634.724064070
ATOM    547  N9   DA A  18     709.798  91.022 634.945  1.00  0.00           N  
REMARK-SIMTK-COORDS   709.797754972    91.022038925   634.945339522
ATOM    548  C4   DA A  18     710.006  89.740 634.501  1.00  0.00           C  
REMARK-SIMTK-COORDS   710.005632796    89.739991446   634.501259493
ATOM    549  N3   DA A  18     711.165  89.057 634.517  1.00  0.00           N  
REMARK-SIMTK-COORDS   711.165330130    89.057028764   634.516785843
ATOM    550  C2   DA A  18     710.992  87.856 634.008  1.00  0.00           C  
REMARK-SIMTK-COORDS   710.991798361    87.855904765   634.007874393
ATOM    551  N1   DA A  18     709.888  87.292 633.528  1.00  0.00           N  
REMARK-SIMTK-COORDS   709.887561300    87.292130233   633.527968372
ATOM    552  H1'  DA A  18     711.811  91.535 635.265  1.00  0.00           H  
REMARK-SIMTK-COORDS   711.811146114    91.535000934   635.265477130
ATOM    553 1H2'  DA A  18     711.320  93.642 634.291  1.00  0.00           H  
REMARK-SIMTK-COORDS   711.320495335    93.641542549   634.291436968
ATOM    554 2H2'  DA A  18     709.656  93.627 634.856  1.00  0.00           H  
REMARK-SIMTK-COORDS   709.655514402    93.627145226   634.856419454
ATOM    555  H3'  DA A  18     710.656  95.097 636.471  1.00  0.00           H  
REMARK-SIMTK-COORDS   710.656041858    95.096652713   636.470820135
ATOM    556  H4'  DA A  18     711.224  93.346 638.375  1.00  0.00           H  
REMARK-SIMTK-COORDS   711.224072714    93.346181102   638.375410927
ATOM    557 1H5'  DA A  18     708.777  92.485 638.394  1.00  0.00           H  
REMARK-SIMTK-COORDS   708.777015765    92.485279056   638.394117971
ATOM    558 2H5'  DA A  18     709.121  94.204 638.678  1.00  0.00           H  
REMARK-SIMTK-COORDS   709.121204419    94.204480931   638.677575343
ATOM    559  H61  DA A  18     707.645  86.479 632.677  1.00  0.00           H  
REMARK-SIMTK-COORDS   707.644891322    86.478598367   632.676930608
ATOM    560  H62  DA A  18     706.746  87.978 633.033  1.00  0.00           H  
REMARK-SIMTK-COORDS   706.745871192    87.977969392   633.033273605
ATOM    561  H8   DA A  18     708.004  92.236 634.972  1.00  0.00           H  
REMARK-SIMTK-COORDS   708.003570710    92.235517855   634.971716024
ATOM    562  H2   DA A  18     711.884  87.231 633.976  1.00  0.00           H  
REMARK-SIMTK-COORDS   711.884404734    87.230558209   633.976148231
ATOM    563  P    DG A  19     713.425  95.018 634.998  1.00  0.00           P  
REMARK-SIMTK-COORDS   713.424936632    95.018335739   634.998395814
ATOM    564  OP1  DG A  19     712.409  95.633 634.111  1.00  0.00           O  
REMARK-SIMTK-COORDS   712.409209701    95.633199516   634.110929569
ATOM    565  OP2  DG A  19     714.635  95.825 635.253  1.00  0.00           O  
REMARK-SIMTK-COORDS   714.634610669    95.825274047   635.252846775
ATOM    566  O5'  DG A  19     713.833  93.588 634.424  1.00  0.00           O  
REMARK-SIMTK-COORDS   713.833443311    93.587819933   634.423825692
ATOM    567  O3'  DG A  19     717.466  91.904 633.071  1.00  0.00           O  
REMARK-SIMTK-COORDS   717.466432224    91.904389300   633.071295151
ATOM    568  C1'  DG A  19     714.672  91.029 632.452  1.00  0.00           C  
REMARK-SIMTK-COORDS   714.671850961    91.029430360   632.452135706
ATOM    569  C2'  DG A  19     715.279  92.406 632.215  1.00  0.00           C  
REMARK-SIMTK-COORDS   715.279483876    92.405929921   632.214816937
ATOM    570  C3'  DG A  19     716.231  92.539 633.393  1.00  0.00           C  
REMARK-SIMTK-COORDS   716.230761602    92.539330123   633.392793623
ATOM    571  C4'  DG A  19     715.487  91.819 634.515  1.00  0.00           C  
REMARK-SIMTK-COORDS   715.486783395    91.819171631   634.514780331
ATOM    572  C5'  DG A  19     714.499  92.646 635.304  1.00  0.00           C  
REMARK-SIMTK-COORDS   714.499495877    92.645822567   635.304259643
ATOM    573  O4'  DG A  19     714.760  90.746 633.835  1.00  0.00           O  
REMARK-SIMTK-COORDS   714.760431144    90.746455583   633.835231446
ATOM    574  N2   DG A  19     712.903  86.586 630.226  1.00  0.00           N  
REMARK-SIMTK-COORDS   712.903199146    86.586233311   630.226147220
ATOM    575  O6   DG A  19     709.243  89.334 630.438  1.00  0.00           O  
REMARK-SIMTK-COORDS   709.242522194    89.334361744   630.437853073
ATOM    576  C6   DG A  19     710.443  89.226 630.690  1.00  0.00           C  
REMARK-SIMTK-COORDS   710.442903245    89.225765534   630.690257898
ATOM    577  C5   DG A  19     711.318  90.166 631.279  1.00  0.00           C  
REMARK-SIMTK-COORDS   711.317683719    90.166071062   631.279421403
ATOM    578  N7   DG A  19     711.073  91.463 631.735  1.00  0.00           N  
REMARK-SIMTK-COORDS   711.072578319    91.463258396   631.735393292
ATOM    579  C8   DG A  19     712.234  91.864 632.185  1.00  0.00           C  
REMARK-SIMTK-COORDS   712.233933712    91.864278699   632.184831129
ATOM    580  N9   DG A  19     713.240  90.930 632.060  1.00  0.00           N  
REMARK-SIMTK-COORDS   713.239883505    90.929819613   632.059850216
ATOM    581  C4   DG A  19     712.646  89.833 631.476  1.00  0.00           C  
REMARK-SIMTK-COORDS   712.645715780    89.833102358   631.475869070
ATOM    582  N3   DG A  19     713.272  88.669 631.161  1.00  0.00           N  
REMARK-SIMTK-COORDS   713.272342884    88.669236120   631.161363342
ATOM    583  C2   DG A  19     712.451  87.787 630.599  1.00  0.00           C  
REMARK-SIMTK-COORDS   712.450731976    87.786991210   630.599273106
ATOM    584  N1   DG A  19     711.110  88.029 630.375  1.00  0.00           N  
REMARK-SIMTK-COORDS   711.109645568    88.029423570   630.374705081
ATOM    585  H1'  DG A  19     715.228  90.260 631.916  1.00  0.00           H  
REMARK-SIMTK-COORDS   715.227959217    90.259656648   631.915758003
ATOM    586 1H2'  DG A  19     715.812  92.464 631.265  1.00  0.00           H  
REMARK-SIMTK-COORDS   715.812376252    92.464015993   631.265239281
ATOM    587 2H2'  DG A  19     714.529  93.195 632.219  1.00  0.00           H  
REMARK-SIMTK-COORDS   714.529012742    93.195010951   632.219311852
ATOM    588  H3'  DG A  19     716.417  93.583 633.651  1.00  0.00           H  
REMARK-SIMTK-COORDS   716.417450716    93.583038103   633.650556746
ATOM    589  H4'  DG A  19     716.241  91.450 635.210  1.00  0.00           H  
REMARK-SIMTK-COORDS   716.241057034    91.449860516   635.209562728
ATOM    590 1H5'  DG A  19     713.763  91.985 635.761  1.00  0.00           H  
REMARK-SIMTK-COORDS   713.762735033    91.985017357   635.760577442
ATOM    591 2H5'  DG A  19     715.029  93.186 636.088  1.00  0.00           H  
REMARK-SIMTK-COORDS   715.029328253    93.185640780   636.087721162
ATOM    592  H21  DG A  19     713.893  86.343 630.366  1.00  0.00           H  
REMARK-SIMTK-COORDS   713.892655126    86.343370761   630.365945808
ATOM    593  H22  DG A  19     712.261  85.905 629.797  1.00  0.00           H  
REMARK-SIMTK-COORDS   712.261151649    85.904646379   629.797486204
ATOM    594  H8   DG A  19     712.392  92.851 632.621  1.00  0.00           H  
REMARK-SIMTK-COORDS   712.391988326    92.850889399   632.620799094
ATOM    595  H1   DG A  19     710.557  87.275 629.944  1.00  0.00           H  
REMARK-SIMTK-COORDS   710.557214645    87.275151324   629.943653513
ATOM    596  P    DT A  20     718.180  92.640 631.602  1.00  0.00           P  
REMARK-SIMTK-COORDS   718.179541964    92.640385393   631.602368077
ATOM    597  OP1  DT A  20     717.511  93.828 631.019  1.00  0.00           O  
REMARK-SIMTK-COORDS   717.510923198    93.828019882   631.019037752
ATOM    598  OP2  DT A  20     719.655  92.683 631.639  1.00  0.00           O  
REMARK-SIMTK-COORDS   719.654972862    92.682634190   631.639309997
ATOM    599  O5'  DT A  20     717.689  91.329 630.838  1.00  0.00           O  
REMARK-SIMTK-COORDS   717.688839253    91.329132357   630.838217356
ATOM    600  O3'  DT A  20     719.657  88.356 628.568  1.00  0.00           O  
REMARK-SIMTK-COORDS   719.656645723    88.356151857   628.568259065
ATOM    601  C1'  DT A  20     716.758  89.106 628.531  1.00  0.00           C  
REMARK-SIMTK-COORDS   716.758348059    89.105569122   628.531199438
ATOM    602  C2'  DT A  20     717.949  90.019 628.272  1.00  0.00           C  
REMARK-SIMTK-COORDS   717.948520424    90.019045439   628.272026218
ATOM    603  C3'  DT A  20     718.998  89.446 629.211  1.00  0.00           C  
REMARK-SIMTK-COORDS   718.998369983    89.445654091   629.210651417
ATOM    604  C4'  DT A  20     718.170  88.993 630.411  1.00  0.00           C  
REMARK-SIMTK-COORDS   718.169965897    88.993468050   630.411111518
ATOM    605  C5'  DT A  20     717.892  90.038 631.467  1.00  0.00           C  
REMARK-SIMTK-COORDS   717.892405858    90.037984666   631.467204063
ATOM    606  O4'  DT A  20     716.897  88.565 629.831  1.00  0.00           O  
REMARK-SIMTK-COORDS   716.896697251    88.565008399   629.830654557
ATOM    607  O4   DT A  20     711.834  91.577 628.233  1.00  0.00           O  
REMARK-SIMTK-COORDS   711.833984607    91.576614553   628.233036626
ATOM    608  C4   DT A  20     712.957  91.067 628.323  1.00  0.00           C  
REMARK-SIMTK-COORDS   712.956650437    91.067113782   628.323366014
ATOM    609  N3   DT A  20     713.192  89.791 627.866  1.00  0.00           N  
REMARK-SIMTK-COORDS   713.191655381    89.790792713   627.866309995
ATOM    610  C2   DT A  20     714.391  89.108 627.904  1.00  0.00           C  
REMARK-SIMTK-COORDS   714.391159978    89.107804889   627.904485316
ATOM    611  O2   DT A  20     714.503  87.975 627.472  1.00  0.00           O  
REMARK-SIMTK-COORDS   714.503498424    87.975050496   627.472480041
ATOM    612  N1   DT A  20     715.443  89.800 628.466  1.00  0.00           N  
REMARK-SIMTK-COORDS   715.443492398    89.799825112   628.466021148
ATOM    613  C6   DT A  20     715.303  91.077 628.949  1.00  0.00           C  
REMARK-SIMTK-COORDS   715.302901543    91.077369803   628.948815901
ATOM    614  C5   DT A  20     714.117  91.715 628.889  1.00  0.00           C  
REMARK-SIMTK-COORDS   714.116573067    91.714744063   628.888759249
ATOM    615  C7   DT A  20     713.907  93.105 629.406  1.00  0.00           C  
REMARK-SIMTK-COORDS   713.906517918    93.104897565   629.405612299
ATOM    616  H1'  DT A  20     716.742  88.276 627.823  1.00  0.00           H  
REMARK-SIMTK-COORDS   716.741983228    88.275928517   627.823209565
ATOM    617 1H2'  DT A  20     718.282  89.981 627.233  1.00  0.00           H  
REMARK-SIMTK-COORDS   718.282174486    89.980660580   627.233293062
ATOM    618 2H2'  DT A  20     717.731  91.059 628.508  1.00  0.00           H  
REMARK-SIMTK-COORDS   717.730533973    91.059313783   628.508366398
ATOM    619  H3'  DT A  20     719.738  90.193 629.502  1.00  0.00           H  
REMARK-SIMTK-COORDS   719.737647453    90.192943516   629.502328187
ATOM    620  H4'  DT A  20     718.718  88.179 630.886  1.00  0.00           H  
REMARK-SIMTK-COORDS   718.717734742    88.179455680   630.886424208
ATOM    621 1H5'  DT A  20     717.000  89.756 632.025  1.00  0.00           H  
REMARK-SIMTK-COORDS   716.999643230    89.755653956   632.024800924
ATOM    622 2H5'  DT A  20     718.739  90.090 632.150  1.00  0.00           H  
REMARK-SIMTK-COORDS   718.738802364    90.090226220   632.150311503
ATOM    623  H3   DT A  20     712.389  89.292 627.456  1.00  0.00           H  
REMARK-SIMTK-COORDS   712.389182595    89.292174386   627.455561664
ATOM    624  H6   DT A  20     716.162  91.584 629.388  1.00  0.00           H  
REMARK-SIMTK-COORDS   716.162101379    91.583659796   629.388150721
ATOM    625  H71  DT A  20     712.847  93.361 629.344  1.00  0.00           H  
REMARK-SIMTK-COORDS   712.847378738    93.361093657   629.343533660
ATOM    626  H72  DT A  20     714.231  93.160 630.445  1.00  0.00           H  
REMARK-SIMTK-COORDS   714.231036488    93.159847535   630.444965559
ATOM    627  H73  DT A  20     714.486  93.808 628.807  1.00  0.00           H  
REMARK-SIMTK-COORDS   714.485700510    93.807709283   628.806865931
TER     628       DT A  20                                                                                                                          
ENDMDL                                                                                                                                              
MODEL        4                                                                                                                                      
ATOM      1  P    DA A   1     715.481  85.031 644.305  1.00  0.00           P  
REMARK-SIMTK-COORDS   715.480915476    85.031111010   644.305214478
ATOM      2  OP1  DA A   1     715.401  83.566 644.519  1.00  0.00           O  
REMARK-SIMTK-COORDS   715.401296933    83.566275430   644.518509134
ATOM      3  OP2  DA A   1     716.340  85.776 645.248  1.00  0.00           O  
REMARK-SIMTK-COORDS   716.339519118    85.776347027   645.247694752
ATOM      4  O5'  DA A   1     714.011  85.647 644.302  1.00  0.00           O  
REMARK-SIMTK-COORDS   714.010649560    85.646742318   644.301577316
ATOM      5  O3'  DA A   1     712.028  88.509 646.698  1.00  0.00           O  
REMARK-SIMTK-COORDS   712.028266080    88.508586536   646.697885604
ATOM      6  C1'  DA A   1     710.825  86.379 644.973  1.00  0.00           C  
REMARK-SIMTK-COORDS   710.824510532    86.378878170   644.973356436
ATOM      7  C2'  DA A   1     711.819  86.190 646.111  1.00  0.00           C  
REMARK-SIMTK-COORDS   711.818663611    86.190195727   646.110999873
ATOM      8  C3'  DA A   1     712.670  87.444 646.000  1.00  0.00           C  
REMARK-SIMTK-COORDS   712.669677096    87.443916290   646.000063868
ATOM      9  C4'  DA A   1     712.721  87.689 644.493  1.00  0.00           C  
REMARK-SIMTK-COORDS   712.721284851    87.688537622   644.493237387
ATOM     10  C5'  DA A   1     713.807  86.965 643.731  1.00  0.00           C  
REMARK-SIMTK-COORDS   713.806643571    86.965430771   643.731338489
ATOM     11  O4'  DA A   1     711.420  87.224 644.009  1.00  0.00           O  
REMARK-SIMTK-COORDS   711.419707330    87.224017714   644.009362182
ATOM     12  N6   DA A   1     708.109  81.778 642.148  1.00  0.00           N  
REMARK-SIMTK-COORDS   708.108513992    81.777778796   642.147613993
ATOM     13  C6   DA A   1     708.144  82.995 642.715  1.00  0.00           C  
REMARK-SIMTK-COORDS   708.144344374    82.994722252   642.715447427
ATOM     14  C5   DA A   1     709.311  83.547 643.281  1.00  0.00           C  
REMARK-SIMTK-COORDS   709.310926620    83.546680755   643.281223596
ATOM     15  N7   DA A   1     710.605  83.072 643.398  1.00  0.00           N  
REMARK-SIMTK-COORDS   710.605333529    83.072048911   643.397912785
ATOM     16  C8   DA A   1     711.234  84.030 644.010  1.00  0.00           C  
REMARK-SIMTK-COORDS   711.234349179    84.030098882   644.010281600
ATOM     17  N9   DA A   1     710.444  85.112 644.293  1.00  0.00           N  
REMARK-SIMTK-COORDS   710.443779903    85.111602972   644.292875164
ATOM     18  C4   DA A   1     709.196  84.796 643.817  1.00  0.00           C  
REMARK-SIMTK-COORDS   709.195654163    84.796435409   643.816601562
ATOM     19  N3   DA A   1     708.091  85.563 643.876  1.00  0.00           N  
REMARK-SIMTK-COORDS   708.091112185    85.563262835   643.876097075
ATOM     20  C2   DA A   1     707.073  84.938 643.323  1.00  0.00           C  
REMARK-SIMTK-COORDS   707.072579733    84.938435682   643.323025946
ATOM     21  N1   DA A   1     707.026  83.736 642.757  1.00  0.00           N  
REMARK-SIMTK-COORDS   707.026361603    83.735749712   642.757146683
ATOM     22  H1'  DA A   1     709.914  86.862 645.327  1.00  0.00           H  
REMARK-SIMTK-COORDS   709.913818444    86.862123185   645.327010471
ATOM     23 1H2'  DA A   1     711.329  86.127 647.083  1.00  0.00           H  
REMARK-SIMTK-COORDS   711.328914453    86.127335911   647.083192964
ATOM     24 2H2'  DA A   1     712.421  85.290 645.989  1.00  0.00           H  
REMARK-SIMTK-COORDS   712.420985495    85.289521245   645.989271384
ATOM     25  H3'  DA A   1     713.671  87.297 646.408  1.00  0.00           H  
REMARK-SIMTK-COORDS   713.670595391    87.296505722   646.407905371
ATOM     26  H4'  DA A   1     712.871  88.758 644.350  1.00  0.00           H  
REMARK-SIMTK-COORDS   712.871479088    88.758291217   644.349536526
ATOM     27 1H5'  DA A   1     713.510  86.872 642.687  1.00  0.00           H  
REMARK-SIMTK-COORDS   713.509698114    86.871900973   642.687368867
ATOM     28 2H5'  DA A   1     714.730  87.539 643.793  1.00  0.00           H  
REMARK-SIMTK-COORDS   714.729887159    87.538873023   643.793041504
ATOM     29  H61  DA A   1     707.228  81.422 641.749  1.00  0.00           H  
REMARK-SIMTK-COORDS   707.228279552    81.421906323   641.749077778
ATOM     30  H62  DA A   1     708.961  81.202 642.112  1.00  0.00           H  
REMARK-SIMTK-COORDS   708.961348444    81.202291805   642.111807267
ATOM     31  H8   DA A   1     712.292  83.979 644.273  1.00  0.00           H  
REMARK-SIMTK-COORDS   712.291848497    83.979060987   644.272648377
ATOM     32  H2   DA A   1     706.132  85.486 643.330  1.00  0.00           H  
REMARK-SIMTK-COORDS   706.132287671    85.486220775   643.329905674
ATOM     33  P    DT A   2     711.709  88.225 648.405  1.00  0.00           P  
REMARK-SIMTK-COORDS   711.708590187    88.224983197   648.404979626
ATOM     34  OP1  DT A   2     712.320  86.961 648.884  1.00  0.00           O  
REMARK-SIMTK-COORDS   712.320453513    86.961316674   648.883533898
ATOM     35  OP2  DT A   2     711.815  89.381 649.318  1.00  0.00           O  
REMARK-SIMTK-COORDS   711.814749750    89.380592096   649.317856517
ATOM     36  O5'  DT A   2     710.181  87.965 648.028  1.00  0.00           O  
REMARK-SIMTK-COORDS   710.180713548    87.965272253   648.028423917
ATOM     37  O3'  DT A   2     706.512  89.514 649.442  1.00  0.00           O  
REMARK-SIMTK-COORDS   706.512235835    89.513845169   649.441803269
ATOM     38  C1'  DT A   2     707.005  86.946 647.985  1.00  0.00           C  
REMARK-SIMTK-COORDS   707.004986633    86.945720864   647.984955231
ATOM     39  C2'  DT A   2     707.641  87.400 649.293  1.00  0.00           C  
REMARK-SIMTK-COORDS   707.641045167    87.400099731   649.292636533
ATOM     40  C3'  DT A   2     707.750  88.902 649.086  1.00  0.00           C  
REMARK-SIMTK-COORDS   707.750138438    88.902063182   649.086203851
ATOM     41  C4'  DT A   2     708.045  89.020 647.592  1.00  0.00           C  
REMARK-SIMTK-COORDS   708.044890845    89.020416209   647.591883411
ATOM     42  C5'  DT A   2     709.497  88.927 647.185  1.00  0.00           C  
REMARK-SIMTK-COORDS   709.496600061    88.926546812   647.184754575
ATOM     43  O4'  DT A   2     707.317  87.902 646.992  1.00  0.00           O  
REMARK-SIMTK-COORDS   707.317116280    87.901645314   646.991536121
ATOM     44  O4   DT A   2     708.683  82.009 646.183  1.00  0.00           O  
REMARK-SIMTK-COORDS   708.682830896    82.008823967   646.182667059
ATOM     45  C4   DT A   2     708.356  83.125 646.603  1.00  0.00           C  
REMARK-SIMTK-COORDS   708.356043478    83.125382132   646.602858501
ATOM     46  N3   DT A   2     707.060  83.570 646.492  1.00  0.00           N  
REMARK-SIMTK-COORDS   707.059712804    83.569805729   646.491824947
ATOM     47  C2   DT A   2     706.565  84.785 646.919  1.00  0.00           C  
REMARK-SIMTK-COORDS   706.565199861    84.785225623   646.919466654
ATOM     48  O2   DT A   2     705.394  85.092 646.779  1.00  0.00           O  
REMARK-SIMTK-COORDS   705.394496965    85.092223281   646.778924245
ATOM     49  N1   DT A   2     707.489  85.622 647.510  1.00  0.00           N  
REMARK-SIMTK-COORDS   707.489256786    85.622463360   647.510205828
ATOM     50  C6   DT A   2     708.806  85.262 647.661  1.00  0.00           C  
REMARK-SIMTK-COORDS   708.805677959    85.262239120   647.661049432
ATOM     51  C5   DT A   2     709.251  84.064 647.237  1.00  0.00           C  
REMARK-SIMTK-COORDS   709.251074384    84.064034288   647.237433798
ATOM     52  C7   DT A   2     710.678  83.625 647.373  1.00  0.00           C  
REMARK-SIMTK-COORDS   710.677775412    83.624860534   647.372550748
ATOM     53  H1'  DT A   2     705.919  86.898 648.076  1.00  0.00           H  
REMARK-SIMTK-COORDS   705.919297047    86.898126975   648.075872478
ATOM     54 1H2'  DT A   2     707.024  87.161 650.159  1.00  0.00           H  
REMARK-SIMTK-COORDS   707.024032119    87.161252718   650.159047522
ATOM     55 2H2'  DT A   2     708.620  86.950 649.454  1.00  0.00           H  
REMARK-SIMTK-COORDS   708.620133547    86.949518690   649.453883759
ATOM     56  H3'  DT A   2     708.552  89.339 649.681  1.00  0.00           H  
REMARK-SIMTK-COORDS   708.552120021    89.338846248   649.680901331
ATOM     57  H4'  DT A   2     707.672  89.993 647.271  1.00  0.00           H  
REMARK-SIMTK-COORDS   707.672375330    89.992998101   647.271292311
ATOM     58 1H5'  DT A   2     709.557  88.611 646.144  1.00  0.00           H  
REMARK-SIMTK-COORDS   709.556519429    88.611043635   646.144146861
ATOM     59 2H5'  DT A   2     709.962  89.906 647.292  1.00  0.00           H  
REMARK-SIMTK-COORDS   709.961732022    89.905545881   647.291591277
ATOM     60  H3   DT A   2     706.389  82.929 646.044  1.00  0.00           H  
REMARK-SIMTK-COORDS   706.389048377    82.928639330   646.044495231
ATOM     61  H6   DT A   2     709.502  85.958 648.131  1.00  0.00           H  
REMARK-SIMTK-COORDS   709.501872054    85.958324220   648.130609136
ATOM     62  H71  DT A   2     710.816  82.669 646.865  1.00  0.00           H  
REMARK-SIMTK-COORDS   710.815616282    82.669327284   646.865065670
ATOM     63  H72  DT A   2     711.333  84.371 646.924  1.00  0.00           H  
REMARK-SIMTK-COORDS   711.333058110    84.371423473   646.923993768
ATOM     64  H73  DT A   2     710.926  83.513 648.428  1.00  0.00           H  
REMARK-SIMTK-COORDS   710.925827827    83.513257616   648.428349397
ATOM     65  P    DG A   3     705.797  89.245 651.082  1.00  0.00           P  
REMARK-SIMTK-COORDS   705.797324526    89.244942275   651.081661067
ATOM     66  OP1  DG A   3     706.820  88.551 651.902  1.00  0.00           O  
REMARK-SIMTK-COORDS   706.820382763    88.550959600   651.901568921
ATOM     67  OP2  DG A   3     705.065  90.339 651.750  1.00  0.00           O  
REMARK-SIMTK-COORDS   705.064994862    90.338669171   651.749987889
ATOM     68  O5'  DG A   3     704.769  88.174 650.500  1.00  0.00           O  
REMARK-SIMTK-COORDS   704.769000787    88.174059342   650.499750393
ATOM     69  O3'  DG A   3     700.603  87.595 650.908  1.00  0.00           O  
REMARK-SIMTK-COORDS   700.602884906    87.595359184   650.907575839
ATOM     70  C1'  DG A   3     702.684  85.600 650.101  1.00  0.00           C  
REMARK-SIMTK-COORDS   702.683695093    85.600188170   650.100830160
ATOM     71  C2'  DG A   3     702.643  86.422 651.382  1.00  0.00           C  
REMARK-SIMTK-COORDS   702.642936509    86.422018047   651.382238912
ATOM     72  C3'  DG A   3     702.023  87.724 650.905  1.00  0.00           C  
REMARK-SIMTK-COORDS   702.023015193    87.724267547   650.905208722
ATOM     73  C4'  DG A   3     702.587  87.873 649.493  1.00  0.00           C  
REMARK-SIMTK-COORDS   702.587160779    87.872611483   649.492522333
ATOM     74  C5'  DG A   3     703.933  88.548 649.375  1.00  0.00           C  
REMARK-SIMTK-COORDS   703.932784010    88.548363907   649.375267137
ATOM     75  O4'  DG A   3     702.710  86.498 649.009  1.00  0.00           O  
REMARK-SIMTK-COORDS   702.709726722    86.497539523   649.008529879
ATOM     76  N2   DG A   3     702.166  80.807 647.962  1.00  0.00           N  
REMARK-SIMTK-COORDS   702.165744742    80.806573935   647.961543597
ATOM     77  O6   DG A   3     706.599  81.126 649.071  1.00  0.00           O  
REMARK-SIMTK-COORDS   706.599164861    81.126087589   649.070980423
ATOM     78  C6   DG A   3     705.511  81.702 649.073  1.00  0.00           C  
REMARK-SIMTK-COORDS   705.510969739    81.702493261   649.072949587
ATOM     79  C5   DG A   3     705.187  82.991 649.551  1.00  0.00           C  
REMARK-SIMTK-COORDS   705.187098876    82.991114006   649.550816976
ATOM     80  N7   DG A   3     705.996  83.962 650.146  1.00  0.00           N  
REMARK-SIMTK-COORDS   705.996177686    83.962413738   650.146469820
ATOM     81  C8   DG A   3     705.177  84.955 650.383  1.00  0.00           C  
REMARK-SIMTK-COORDS   705.176777033    84.954539132   650.382865192
ATOM     82  N9   DG A   3     703.876  84.717 649.992  1.00  0.00           N  
REMARK-SIMTK-COORDS   703.876310492    84.716972409   649.991562461
ATOM     83  C4   DG A   3     703.885  83.449 649.453  1.00  0.00           C  
REMARK-SIMTK-COORDS   703.885455119    83.449469195   649.452847343
ATOM     84  N3   DG A   3     702.807  82.801 648.940  1.00  0.00           N  
REMARK-SIMTK-COORDS   702.806894180    82.801461774   648.940143058
ATOM     85  C2   DG A   3     703.111  81.584 648.498  1.00  0.00           C  
REMARK-SIMTK-COORDS   703.111068269    81.584305758   648.497515275
ATOM     86  N1   DG A   3     704.382  81.051 648.545  1.00  0.00           N  
REMARK-SIMTK-COORDS   704.382104032    81.050669073   648.545316719
ATOM     87  H1'  DG A   3     701.791  84.981 650.005  1.00  0.00           H  
REMARK-SIMTK-COORDS   701.791421659    84.981312015   650.005423532
ATOM     88 1H2'  DG A   3     702.035  85.952 652.156  1.00  0.00           H  
REMARK-SIMTK-COORDS   702.035119436    85.952011297   652.155654752
ATOM     89 2H2'  DG A   3     703.636  86.585 651.800  1.00  0.00           H  
REMARK-SIMTK-COORDS   703.636369039    86.584683418   651.800279323
ATOM     90  H3'  DG A   3     702.310  88.568 651.533  1.00  0.00           H  
REMARK-SIMTK-COORDS   702.309979352    88.567930679   651.533283630
ATOM     91  H4'  DG A   3     701.868  88.463 648.925  1.00  0.00           H  
REMARK-SIMTK-COORDS   701.868275319    88.463025750   648.924879232
ATOM     92 1H5'  DG A   3     704.409  88.239 648.445  1.00  0.00           H  
REMARK-SIMTK-COORDS   704.409196502    88.239050191   648.444888095
ATOM     93 2H5'  DG A   3     703.792  89.628 649.366  1.00  0.00           H  
REMARK-SIMTK-COORDS   703.791949614    89.628387798   649.365516843
ATOM     94  H21  DG A   3     701.195  81.146 647.896  1.00  0.00           H  
REMARK-SIMTK-COORDS   701.195060841    81.145591716   647.895902838
ATOM     95  H22  DG A   3     702.408  79.867 647.614  1.00  0.00           H  
REMARK-SIMTK-COORDS   702.407551898    79.866851053   647.613664014
ATOM     96  H8   DG A   3     705.495  85.888 650.848  1.00  0.00           H  
REMARK-SIMTK-COORDS   705.494860382    85.887709403   650.848093338
ATOM     97  H1   DG A   3     704.515  80.102 648.165  1.00  0.00           H  
REMARK-SIMTK-COORDS   704.514610654    80.102084446   648.164758970
ATOM     98  P    DA A   4     700.056  87.189 652.552  1.00  0.00           P  
REMARK-SIMTK-COORDS   700.056267790    87.189112335   652.552252217
ATOM     99  OP1  DA A   4     701.053  87.180 653.649  1.00  0.00           O  
REMARK-SIMTK-COORDS   701.053166697    87.180128995   653.649379771
ATOM    100  OP2  DA A   4     698.749  87.797 652.871  1.00  0.00           O  
REMARK-SIMTK-COORDS   698.748642098    87.796700955   652.871308826
ATOM    101  O5'  DA A   4     699.851  85.704 652.010  1.00  0.00           O  
REMARK-SIMTK-COORDS   699.851238708    85.704162351   652.010418643
ATOM    102  O3'  DA A   4     696.531  83.098 651.795  1.00  0.00           O  
REMARK-SIMTK-COORDS   696.531098683    83.097939744   651.794631862
ATOM    103  C1'  DA A   4     699.442  82.403 651.740  1.00  0.00           C  
REMARK-SIMTK-COORDS   699.441884284    82.402964726   651.739650853
ATOM    104  C2'  DA A   4     698.700  83.176 652.821  1.00  0.00           C  
REMARK-SIMTK-COORDS   698.699819134    83.176115871   652.821200954
ATOM    105  C3'  DA A   4     697.663  83.937 652.013  1.00  0.00           C  
REMARK-SIMTK-COORDS   697.662685262    83.936925201   652.012579600
ATOM    106  C4'  DA A   4     698.406  84.253 650.716  1.00  0.00           C  
REMARK-SIMTK-COORDS   698.406139628    84.253244525   650.716336300
ATOM    107  C5'  DA A   4     699.239  85.514 650.709  1.00  0.00           C  
REMARK-SIMTK-COORDS   699.238529864    85.513580962   650.708882394
ATOM    108  O4'  DA A   4     699.293  83.105 650.522  1.00  0.00           O  
REMARK-SIMTK-COORDS   699.293009052    83.104511998   650.521671957
ATOM    109  N6   DA A   4     705.190  80.619 652.293  1.00  0.00           N  
REMARK-SIMTK-COORDS   705.190165562    80.618914170   652.292822582
ATOM    110  C6   DA A   4     703.903  80.456 651.944  1.00  0.00           C  
REMARK-SIMTK-COORDS   703.903114193    80.456263563   651.943947884
ATOM    111  C5   DA A   4     702.923  81.451 652.131  1.00  0.00           C  
REMARK-SIMTK-COORDS   702.922632828    81.450848198   652.131385063
ATOM    112  N7   DA A   4     702.981  82.732 652.651  1.00  0.00           N  
REMARK-SIMTK-COORDS   702.981116251    82.731770897   652.651190533
ATOM    113  C8   DA A   4     701.758  83.161 652.560  1.00  0.00           C  
REMARK-SIMTK-COORDS   701.757955861    83.160895902   652.560380883
ATOM    114  N9   DA A   4     700.899  82.253 652.002  1.00  0.00           N  
REMARK-SIMTK-COORDS   700.898825307    82.252858368   652.001925399
ATOM    115  C4   DA A   4     701.658  81.144 651.722  1.00  0.00           C  
REMARK-SIMTK-COORDS   701.657698949    81.143902923   651.722079699
ATOM    116  N3   DA A   4     701.233  79.994 651.166  1.00  0.00           N  
REMARK-SIMTK-COORDS   701.233109625    79.993916080   651.166353897
ATOM    117  C2   DA A   4     702.235  79.147 651.050  1.00  0.00           C  
REMARK-SIMTK-COORDS   702.234832122    79.147344925   651.049845020
ATOM    118  N1   DA A   4     703.512  79.298 651.390  1.00  0.00           N  
REMARK-SIMTK-COORDS   703.511655172    79.298392344   651.390016412
ATOM    119  H1'  DA A   4     699.015  81.408 651.609  1.00  0.00           H  
REMARK-SIMTK-COORDS   699.015489611    81.408496782   651.608585636
ATOM    120 1H2'  DA A   4     698.229  82.518 653.552  1.00  0.00           H  
REMARK-SIMTK-COORDS   698.229027588    82.517972640   653.552068800
ATOM    121 2H2'  DA A   4     699.354  83.856 653.367  1.00  0.00           H  
REMARK-SIMTK-COORDS   699.354479196    83.856013916   653.367079009
ATOM    122  H3'  DA A   4     697.343  84.851 652.514  1.00  0.00           H  
REMARK-SIMTK-COORDS   697.342742189    84.851182578   652.514248693
ATOM    123  H4'  DA A   4     697.654  84.348 649.933  1.00  0.00           H  
REMARK-SIMTK-COORDS   697.654219686    84.347669705   649.933213521
ATOM    124 1H5'  DA A   4     700.013  85.427 649.948  1.00  0.00           H  
REMARK-SIMTK-COORDS   700.013119536    85.426544798   649.947809108
ATOM    125 2H5'  DA A   4     698.599  86.363 650.476  1.00  0.00           H  
REMARK-SIMTK-COORDS   698.599080686    86.363287498   650.476233410
ATOM    126  H61  DA A   4     705.866  79.859 652.134  1.00  0.00           H  
REMARK-SIMTK-COORDS   705.866147811    79.858595342   652.133912921
ATOM    127  H62  DA A   4     705.499  81.504 652.719  1.00  0.00           H  
REMARK-SIMTK-COORDS   705.499047766    81.503691041   652.718916082
ATOM    128  H8   DA A   4     701.445  84.151 652.895  1.00  0.00           H  
REMARK-SIMTK-COORDS   701.445196421    84.150796451   652.895081398
ATOM    129  H2   DA A   4     701.981  78.184 650.611  1.00  0.00           H  
REMARK-SIMTK-COORDS   701.980633189    78.184442982   650.611133554
ATOM    130  P    DG A   5     695.646  82.322 653.222  1.00  0.00           P  
REMARK-SIMTK-COORDS   695.645922550    82.322393313   653.222039653
ATOM    131  OP1  DG A   5     696.190  82.932 654.460  1.00  0.00           O  
REMARK-SIMTK-COORDS   696.189594311    82.932366982   654.460127752
ATOM    132  OP2  DG A   5     694.181  82.143 653.178  1.00  0.00           O  
REMARK-SIMTK-COORDS   694.181286994    82.143241311   653.177844087
ATOM    133  O5'  DG A   5     696.375  80.930 652.953  1.00  0.00           O  
REMARK-SIMTK-COORDS   696.375390288    80.930185976   652.952789675
ATOM    134  O3'  DG A   5     695.036  76.933 652.662  1.00  0.00           O  
REMARK-SIMTK-COORDS   695.036080953    76.932739824   652.662252644
ATOM    135  C1'  DG A   5     697.795  77.927 653.265  1.00  0.00           C  
REMARK-SIMTK-COORDS   697.794772414    77.926761363   653.264630933
ATOM    136  C2'  DG A   5     696.514  78.246 654.024  1.00  0.00           C  
REMARK-SIMTK-COORDS   696.513951449    78.246476139   654.023810830
ATOM    137  C3'  DG A   5     695.481  78.265 652.910  1.00  0.00           C  
REMARK-SIMTK-COORDS   695.480556196    78.264734982   652.910493775
ATOM    138  C4'  DG A   5     696.261  78.842 651.730  1.00  0.00           C  
REMARK-SIMTK-COORDS   696.261423786    78.842426499   651.730465250
ATOM    139  C5'  DG A   5     696.302  80.349 651.626  1.00  0.00           C  
REMARK-SIMTK-COORDS   696.302046157    80.348594651   651.626065450
ATOM    140  O4'  DG A   5     697.625  78.349 651.926  1.00  0.00           O  
REMARK-SIMTK-COORDS   697.624795285    78.349466020   651.926174528
ATOM    141  N2   DG A   5     702.403  75.361 653.347  1.00  0.00           N  
REMARK-SIMTK-COORDS   702.402942470    75.361318101   653.347254221
ATOM    142  O6   DG A   5     703.317  79.479 655.136  1.00  0.00           O  
REMARK-SIMTK-COORDS   703.317247780    79.478508053   655.136372915
ATOM    143  C6   DG A   5     702.445  78.755 654.655  1.00  0.00           C  
REMARK-SIMTK-COORDS   702.444842202    78.754921516   654.654971802
ATOM    144  C5   DG A   5     701.075  79.029 654.448  1.00  0.00           C  
REMARK-SIMTK-COORDS   701.075275721    79.029099126   654.447831048
ATOM    145  N7   DG A   5     700.333  80.181 654.725  1.00  0.00           N  
REMARK-SIMTK-COORDS   700.333491438    80.180553754   654.724855086
ATOM    146  C8   DG A   5     699.124  79.880 654.327  1.00  0.00           C  
REMARK-SIMTK-COORDS   699.123760962    79.880289259   654.327354886
ATOM    147  N9   DG A   5     699.001  78.610 653.807  1.00  0.00           N  
REMARK-SIMTK-COORDS   699.000614402    78.609565274   653.806908464
ATOM    148  C4   DG A   5     700.262  78.062 653.884  1.00  0.00           C  
REMARK-SIMTK-COORDS   700.262142914    78.062308053   653.883832769
ATOM    149  N3   DG A   5     700.606  76.811 653.482  1.00  0.00           N  
REMARK-SIMTK-COORDS   700.605923930    76.810764067   653.481930713
ATOM    150  C2   DG A   5     701.895  76.550 653.685  1.00  0.00           C  
REMARK-SIMTK-COORDS   701.894656984    76.550197452   653.684864579
ATOM    151  N1   DG A   5     702.780  77.457 654.231  1.00  0.00           N  
REMARK-SIMTK-COORDS   702.779528037    77.456586396   654.230801663
ATOM    152  H1'  DG A   5     697.986  76.854 653.256  1.00  0.00           H  
REMARK-SIMTK-COORDS   697.985845793    76.853599693   653.255856243
ATOM    153 1H2'  DG A   5     696.278  77.491 654.773  1.00  0.00           H  
REMARK-SIMTK-COORDS   696.277937671    77.490674276   654.773197940
ATOM    154 2H2'  DG A   5     696.565  79.208 654.534  1.00  0.00           H  
REMARK-SIMTK-COORDS   696.565394441    79.208419658   654.533854244
ATOM    155  H3'  DG A   5     694.623  78.891 653.159  1.00  0.00           H  
REMARK-SIMTK-COORDS   694.623339872    78.891041811   653.158513794
ATOM    156  H4'  DG A   5     695.794  78.459 650.824  1.00  0.00           H  
REMARK-SIMTK-COORDS   695.794366871    78.458988910   650.823581876
ATOM    157 1H5'  DG A   5     697.177  80.644 651.047  1.00  0.00           H  
REMARK-SIMTK-COORDS   697.177097124    80.644149416   651.047116242
ATOM    158 2H5'  DG A   5     695.402  80.697 651.121  1.00  0.00           H  
REMARK-SIMTK-COORDS   695.402134903    80.697366926   651.121190580
ATOM    159  H21  DG A   5     701.795  74.639 652.934  1.00  0.00           H  
REMARK-SIMTK-COORDS   701.795182545    74.639086040   652.934364741
ATOM    160  H22  DG A   5     703.404  75.166 653.500  1.00  0.00           H  
REMARK-SIMTK-COORDS   703.403561847    75.166423862   653.500051793
ATOM    161  H8   DG A   5     698.287  80.575 654.401  1.00  0.00           H  
REMARK-SIMTK-COORDS   698.286523232    80.574594426   654.400800905
ATOM    162  H1   DG A   5     703.761  77.160 654.335  1.00  0.00           H  
REMARK-SIMTK-COORDS   703.760950292    77.159776661   654.335249447
ATOM    163  P    DG A   6     694.350  76.056 654.112  1.00  0.00           P  
REMARK-SIMTK-COORDS   694.349669039    76.055776774   654.111560682
ATOM    164  OP1  DG A   6     694.191  76.941 655.291  1.00  0.00           O  
REMARK-SIMTK-COORDS   694.190679247    76.940824779   655.291357815
ATOM    165  OP2  DG A   6     693.234  75.126 653.845  1.00  0.00           O  
REMARK-SIMTK-COORDS   693.234279238    75.126363947   653.844533737
ATOM    166  O5'  DG A   6     695.718  75.246 654.237  1.00  0.00           O  
REMARK-SIMTK-COORDS   695.717788701    75.246230259   654.237031904
ATOM    167  O3'  DG A   6     696.676  71.137 654.460  1.00  0.00           O  
REMARK-SIMTK-COORDS   696.676469827    71.136629951   654.460309330
ATOM    168  C1'  DG A   6     698.321  73.477 655.344  1.00  0.00           C  
REMARK-SIMTK-COORDS   698.321011988    73.476794490   655.343727699
ATOM    169  C2'  DG A   6     696.911  73.119 655.793  1.00  0.00           C  
REMARK-SIMTK-COORDS   696.910653314    73.119468536   655.793483828
ATOM    170  C3'  DG A   6     696.318  72.515 654.532  1.00  0.00           C  
REMARK-SIMTK-COORDS   696.318190811    72.514994190   654.532011296
ATOM    171  C4'  DG A   6     696.969  73.339 653.421  1.00  0.00           C  
REMARK-SIMTK-COORDS   696.968557734    73.339356087   653.421426167
ATOM    172  C5'  DG A   6     696.275  74.628 653.049  1.00  0.00           C  
REMARK-SIMTK-COORDS   696.274887545    74.628222677   653.048952569
ATOM    173  O4'  DG A   6     698.299  73.657 653.942  1.00  0.00           O  
REMARK-SIMTK-COORDS   698.298600002    73.656531020   653.941504649
ATOM    174  N2   DG A   6     703.409  73.750 656.708  1.00  0.00           N  
REMARK-SIMTK-COORDS   703.408934049    73.750035868   656.708258843
ATOM    175  O6   DG A   6     701.668  77.835 657.837  1.00  0.00           O  
REMARK-SIMTK-COORDS   701.668009475    77.834529779   657.837083062
ATOM    176  C6   DG A   6     701.424  76.729 657.352  1.00  0.00           C  
REMARK-SIMTK-COORDS   701.424312118    76.729146041   657.352155863
ATOM    177  C5   DG A   6     700.201  76.223 656.860  1.00  0.00           C  
REMARK-SIMTK-COORDS   700.201345312    76.222849870   656.860414693
ATOM    178  N7   DG A   6     698.941  76.823 656.785  1.00  0.00           N  
REMARK-SIMTK-COORDS   698.941468914    76.822711365   656.784839238
ATOM    179  C8   DG A   6     698.185  75.902 656.243  1.00  0.00           C  
REMARK-SIMTK-COORDS   698.185374425    75.902494556   656.243419670
ATOM    180  N9   DG A   6     698.847  74.728 655.954  1.00  0.00           N  
REMARK-SIMTK-COORDS   698.846893086    74.728098074   655.953669837
ATOM    181  C4   DG A   6     700.149  74.938 656.351  1.00  0.00           C  
REMARK-SIMTK-COORDS   700.148832745    74.937647427   656.351041440
ATOM    182  N3   DG A   6     701.159  74.034 656.254  1.00  0.00           N  
REMARK-SIMTK-COORDS   701.159148838    74.034319400   656.254434674
ATOM    183  C2   DG A   6     702.309  74.509 656.725  1.00  0.00           C  
REMARK-SIMTK-COORDS   702.309243009    74.509084894   656.725381724
ATOM    184  N1   DG A   6     702.456  75.780 657.241  1.00  0.00           N  
REMARK-SIMTK-COORDS   702.455966355    75.779956905   657.241076972
ATOM    185  H1'  DG A   6     699.018  72.669 655.567  1.00  0.00           H  
REMARK-SIMTK-COORDS   699.018415012    72.669410803   655.567385035
ATOM    186 1H2'  DG A   6     696.908  72.404 656.616  1.00  0.00           H  
REMARK-SIMTK-COORDS   696.907855509    72.404413797   656.616410855
ATOM    187 2H2'  DG A   6     696.347  73.994 656.118  1.00  0.00           H  
REMARK-SIMTK-COORDS   696.346576396    73.994011672   656.117702170
ATOM    188  H3'  DG A   6     695.232  72.608 654.505  1.00  0.00           H  
REMARK-SIMTK-COORDS   695.232233245    72.607594483   654.505265281
ATOM    189  H4'  DG A   6     696.996  72.708 652.533  1.00  0.00           H  
REMARK-SIMTK-COORDS   696.996198555    72.708257968   652.533419889
ATOM    190 1H5'  DG A   6     696.996  75.303 652.588  1.00  0.00           H  
REMARK-SIMTK-COORDS   696.996293763    75.303219478   652.588299350
ATOM    191 2H5'  DG A   6     695.478  74.414 652.338  1.00  0.00           H  
REMARK-SIMTK-COORDS   695.477927194    74.413968949   652.338086521
ATOM    192  H21  DG A   6     703.367  72.790 656.336  1.00  0.00           H  
REMARK-SIMTK-COORDS   703.367360725    72.790324535   656.335841314
ATOM    193  H22  DG A   6     704.299  74.125 657.068  1.00  0.00           H  
REMARK-SIMTK-COORDS   704.299374986    74.124624581   657.067936804
ATOM    194  H8   DG A   6     697.125  76.052 656.039  1.00  0.00           H  
REMARK-SIMTK-COORDS   697.125050361    76.051722886   656.038810817
ATOM    195  H1   DG A   6     703.393  76.055 657.569  1.00  0.00           H  
REMARK-SIMTK-COORDS   703.393355164    76.054990165   657.569488190
ATOM    196  P    DT A   7     696.080  70.259 655.927  1.00  0.00           P  
REMARK-SIMTK-COORDS   696.080128996    70.259268828   655.926527535
ATOM    197  OP1  DT A   7     695.231  71.004 656.888  1.00  0.00           O  
REMARK-SIMTK-COORDS   695.231238545    71.004289931   656.888074497
ATOM    198  OP2  DT A   7     695.665  68.872 655.638  1.00  0.00           O  
REMARK-SIMTK-COORDS   695.665298780    68.871825956   655.638492524
ATOM    199  O5'  DT A   7     697.595  70.284 656.426  1.00  0.00           O  
REMARK-SIMTK-COORDS   697.594518330    70.283725964   656.426205224
ATOM    200  O3'  DT A   7     700.364  67.288 657.526  1.00  0.00           O  
REMARK-SIMTK-COORDS   700.364095994    67.288234015   657.526166836
ATOM    201  C1'  DT A   7     700.382  70.191 658.256  1.00  0.00           C  
REMARK-SIMTK-COORDS   700.381891284    70.191217802   658.256126057
ATOM    202  C2'  DT A   7     699.269  69.183 658.513  1.00  0.00           C  
REMARK-SIMTK-COORDS   699.268689747    69.183256831   658.512754229
ATOM    203  C3'  DT A   7     699.370  68.283 657.292  1.00  0.00           C  
REMARK-SIMTK-COORDS   699.369627034    68.282940617   657.292241067
ATOM    204  C4'  DT A   7     699.773  69.254 656.184  1.00  0.00           C  
REMARK-SIMTK-COORDS   699.773373405    69.254286284   656.184379856
ATOM    205  C5'  DT A   7     698.647  69.972 655.478  1.00  0.00           C  
REMARK-SIMTK-COORDS   698.647415076    69.972482645   655.478379270
ATOM    206  O4'  DT A   7     700.609  70.246 656.862  1.00  0.00           O  
REMARK-SIMTK-COORDS   700.609149368    70.246229694   656.862058105
ATOM    207  O4   DT A   7     699.322  75.313 660.011  1.00  0.00           O  
REMARK-SIMTK-COORDS   699.322225900    75.313192101   660.010789429
ATOM    208  C4   DT A   7     699.509  74.161 659.603  1.00  0.00           C  
REMARK-SIMTK-COORDS   699.509206797    74.160545331   659.602749521
ATOM    209  N3   DT A   7     700.750  73.574 659.688  1.00  0.00           N  
REMARK-SIMTK-COORDS   700.749749290    73.573975172   659.688211621
ATOM    210  C2   DT A   7     701.091  72.302 659.276  1.00  0.00           C  
REMARK-SIMTK-COORDS   701.090577209    72.301865934   659.275609613
ATOM    211  O2   DT A   7     702.222  71.865 659.394  1.00  0.00           O  
REMARK-SIMTK-COORDS   702.221902936    71.865325242   659.394265943
ATOM    212  N1   DT A   7     700.063  71.568 658.719  1.00  0.00           N  
REMARK-SIMTK-COORDS   700.063282501    71.567814677   658.719142782
ATOM    213  C6   DT A   7     698.793  72.074 658.592  1.00  0.00           C  
REMARK-SIMTK-COORDS   698.793236825    72.074032644   658.591834684
ATOM    214  C5   DT A   7     698.496  73.318 659.012  1.00  0.00           C  
REMARK-SIMTK-COORDS   698.495807955    73.318268283   659.012473177
ATOM    215  C7   DT A   7     697.128  73.920 658.891  1.00  0.00           C  
REMARK-SIMTK-COORDS   697.128384304    73.919995002   658.891297625
ATOM    216  H1'  DT A   7     701.310  69.877 658.735  1.00  0.00           H  
REMARK-SIMTK-COORDS   701.309708543    69.877186153   658.735492573
ATOM    217 1H2'  DT A   7     699.422  68.622 659.435  1.00  0.00           H  
REMARK-SIMTK-COORDS   699.421531209    68.622213962   659.434866689
ATOM    218 2H2'  DT A   7     698.289  69.657 658.576  1.00  0.00           H  
REMARK-SIMTK-COORDS   698.289385206    69.657114909   658.576465583
ATOM    219  H3'  DT A   7     698.421  67.798 657.063  1.00  0.00           H  
REMARK-SIMTK-COORDS   698.421139274    67.797633025   657.063185375
ATOM    220  H4'  DT A   7     700.318  68.676 655.438  1.00  0.00           H  
REMARK-SIMTK-COORDS   700.317635894    68.675809719   655.438320069
ATOM    221 1H5'  DT A   7     699.030  70.892 655.038  1.00  0.00           H  
REMARK-SIMTK-COORDS   699.030120731    70.892262182   655.038448610
ATOM    222 2H5'  DT A   7     698.254  69.332 654.690  1.00  0.00           H  
REMARK-SIMTK-COORDS   698.254241338    69.332468867   654.689710914
ATOM    223  H3   DT A   7     701.501  74.143 660.104  1.00  0.00           H  
REMARK-SIMTK-COORDS   701.501137348    74.142631578   660.104186233
ATOM    224  H6   DT A   7     698.013  71.459 658.142  1.00  0.00           H  
REMARK-SIMTK-COORDS   698.013136218    71.458709057   658.141804768
ATOM    225  H71  DT A   7     697.160  74.965 659.201  1.00  0.00           H  
REMARK-SIMTK-COORDS   697.160466163    74.965437008   659.200501064
ATOM    226  H72  DT A   7     696.793  73.858 657.856  1.00  0.00           H  
REMARK-SIMTK-COORDS   696.793376322    73.858271121   657.855964435
ATOM    227  H73  DT A   7     696.433  73.375 659.530  1.00  0.00           H  
REMARK-SIMTK-COORDS   696.432880913    73.374703785   659.529755549
ATOM    228  P    DT A   8     699.241  65.610 659.293  1.00  0.00           P  
REMARK-SIMTK-COORDS   699.241180034    65.610283421   659.292907758
ATOM    229  OP1  DT A   8     699.505  66.199 657.957  1.00  0.00           O  
REMARK-SIMTK-COORDS   699.504957899    66.199227479   657.957314207
ATOM    230  OP2  DT A   8     700.243  65.903 660.338  1.00  0.00           O  
REMARK-SIMTK-COORDS   700.242623255    65.903314695   660.337556095
ATOM    231  O5'  DT A   8     699.048  64.034 659.149  1.00  0.00           O  
REMARK-SIMTK-COORDS   699.048007780    64.033723403   659.148706539
ATOM    232  O3'  DT A   8     701.086  60.679 660.711  1.00  0.00           O  
REMARK-SIMTK-COORDS   701.086390322    60.678540358   660.711137768
ATOM    233  C1'  DT A   8     699.327  60.822 658.293  1.00  0.00           C  
REMARK-SIMTK-COORDS   699.327379447    60.821733472   658.293318818
ATOM    234  C2'  DT A   8     700.577  61.647 658.574  1.00  0.00           C  
REMARK-SIMTK-COORDS   700.577206088    61.646541387   658.573829549
ATOM    235  C3'  DT A   8     700.509  61.821 660.082  1.00  0.00           C  
REMARK-SIMTK-COORDS   700.509266055    61.820734815   660.082289294
ATOM    236  C4'  DT A   8     699.008  61.929 660.346  1.00  0.00           C  
REMARK-SIMTK-COORDS   699.008355033    61.928763300   660.345872200
ATOM    237  C5'  DT A   8     698.404  63.308 660.227  1.00  0.00           C  
REMARK-SIMTK-COORDS   698.403648641    63.307941364   660.226611790
ATOM    238  O4'  DT A   8     698.402  61.063 659.334  1.00  0.00           O  
REMARK-SIMTK-COORDS   698.401770547    61.062635186   659.334141824
ATOM    239  O4   DT A   8     696.833  61.948 653.503  1.00  0.00           O  
REMARK-SIMTK-COORDS   696.832646054    61.947827754   653.503269553
ATOM    240  C4   DT A   8     697.402  61.747 654.583  1.00  0.00           C  
REMARK-SIMTK-COORDS   697.402232029    61.746901709   654.582738655
ATOM    241  N3   DT A   8     697.510  60.477 655.098  1.00  0.00           N  
REMARK-SIMTK-COORDS   697.510334896    60.476897964   655.098217322
ATOM    242  C2   DT A   8     698.120  60.117 656.283  1.00  0.00           C  
REMARK-SIMTK-COORDS   698.119553567    60.116991560   656.283116470
ATOM    243  O2   DT A   8     698.168  58.959 656.659  1.00  0.00           O  
REMARK-SIMTK-COORDS   698.168041396    58.959099125   656.659253467
ATOM    244  N1   DT A   8     698.662  61.159 657.007  1.00  0.00           N  
REMARK-SIMTK-COORDS   698.662299554    61.158830318   657.006870431
ATOM    245  C6   DT A   8     698.599  62.459 656.570  1.00  0.00           C  
REMARK-SIMTK-COORDS   698.599183816    62.459001409   656.569776006
ATOM    246  C5   DT A   8     698.002  62.772 655.404  1.00  0.00           C  
REMARK-SIMTK-COORDS   698.002216283    62.771864516   655.403898894
ATOM    247  C7   DT A   8     697.901  64.174 654.885  1.00  0.00           C  
REMARK-SIMTK-COORDS   697.900971119    64.174321347   654.884793651
ATOM    248  H1'  DT A   8     699.557  59.756 658.288  1.00  0.00           H  
REMARK-SIMTK-COORDS   699.557274812    59.755723544   658.288424437
ATOM    249 1H2'  DT A   8     701.490  61.132 658.273  1.00  0.00           H  
REMARK-SIMTK-COORDS   701.490004392    61.131813213   658.273371290
ATOM    250 2H2'  DT A   8     700.560  62.609 658.062  1.00  0.00           H  
REMARK-SIMTK-COORDS   700.560370167    62.608554181   658.062081627
ATOM    251  H3'  DT A   8     701.032  62.718 660.414  1.00  0.00           H  
REMARK-SIMTK-COORDS   701.032181427    62.717552258   660.413796438
ATOM    252  H4'  DT A   8     698.839  61.579 661.364  1.00  0.00           H  
REMARK-SIMTK-COORDS   698.839254155    61.578993125   661.363972253
ATOM    253 1H5'  DT A   8     697.338  63.215 660.022  1.00  0.00           H  
REMARK-SIMTK-COORDS   697.338078480    63.214770498   660.021974496
ATOM    254 2H5'  DT A   8     698.545  63.842 661.165  1.00  0.00           H  
REMARK-SIMTK-COORDS   698.544745098    63.842377602   661.165052356
ATOM    255  H3   DT A   8     697.095  59.716 654.542  1.00  0.00           H  
REMARK-SIMTK-COORDS   697.094747444    59.716307932   654.541639499
ATOM    256  H6   DT A   8     699.039  63.251 657.177  1.00  0.00           H  
REMARK-SIMTK-COORDS   699.038770700    63.251090292   657.177283679
ATOM    257  H71  DT A   8     697.287  64.187 653.984  1.00  0.00           H  
REMARK-SIMTK-COORDS   697.286651556    64.186980945   653.983663133
ATOM    258  H72  DT A   8     697.446  64.812 655.643  1.00  0.00           H  
REMARK-SIMTK-COORDS   697.445821295    64.811651335   655.642820117
ATOM    259  H73  DT A   8     698.898  64.548 654.649  1.00  0.00           H
[truncated: 61,651,203 more chars]
