# Supplementary material for: Lattice-free prediction of three-dimensional structure of programmed DNA assemblies
Source: Nat Commun. 2014 Dec 3;5:5578. doi: 10.1038/ncomms6578 (PMC4268701; doi:10.1038/ncomms6578)
Supplement: Supplementary Dataset 9 — Tiamat and PDB files for 40×2 ribbon with [nx, ny] = [20, 21] bps. [file ncomms6578-s18.zip › Supplemetary Dataset 9/21_21_40x2.pdb]

MODEL        1                                                                                                                                      
ATOM      1  P    DC A   1      37.833  -8.819 -43.418  1.00  0.00           P  
REMARK-SIMTK-COORDS    37.832954430    -8.818566702   -43.417820430
ATOM      2  OP1  DC A   1      37.076  -7.548 -43.310  1.00  0.00           O  
REMARK-SIMTK-COORDS    37.075949473    -7.547642802   -43.310317250
ATOM      3  OP2  DC A   1      37.481  -9.686 -44.559  1.00  0.00           O  
REMARK-SIMTK-COORDS    37.481367697    -9.685719478   -44.559207233
ATOM      4  O5'  DC A   1      37.700  -9.632 -42.053  1.00  0.00           O  
REMARK-SIMTK-COORDS    37.699929173    -9.631785950   -42.052614315
ATOM      5  O3'  DC A   1      36.134 -13.426 -41.046  1.00  0.00           O  
REMARK-SIMTK-COORDS    36.133521892   -13.425836740   -41.045920800
ATOM      6  C1'  DC A   1      36.582 -11.068 -39.256  1.00  0.00           C  
REMARK-SIMTK-COORDS    36.581598016   -11.067722164   -39.256227967
ATOM      7  C2'  DC A   1      35.741 -11.115 -40.526  1.00  0.00           C  
REMARK-SIMTK-COORDS    35.740868069   -11.114827931   -40.525863821
ATOM      8  C3'  DC A   1      36.520 -12.096 -41.386  1.00  0.00           C  
REMARK-SIMTK-COORDS    36.519630926   -12.096138385   -41.385770912
ATOM      9  C4'  DC A   1      37.971 -11.801 -41.009  1.00  0.00           C  
REMARK-SIMTK-COORDS    37.970504395   -11.800837112   -41.009307983
ATOM     10  C5'  DC A   1      38.651 -10.692 -41.776  1.00  0.00           C  
REMARK-SIMTK-COORDS    38.650831889   -10.691798611   -41.775948121
ATOM     11  O4'  DC A   1      37.907 -11.423 -39.597  1.00  0.00           O  
REMARK-SIMTK-COORDS    37.906677570   -11.422654931   -39.597238093
ATOM     12  N4   DC A   1      36.732  -6.176 -36.696  1.00  0.00           N  
REMARK-SIMTK-COORDS    36.732251620    -6.176076324   -36.695504540
ATOM     13  C4   DC A   1      36.697  -7.332 -37.337  1.00  0.00           C  
REMARK-SIMTK-COORDS    36.696553609    -7.332125311   -37.337116099
ATOM     14  N3   DC A   1      36.644  -8.459 -36.615  1.00  0.00           N  
REMARK-SIMTK-COORDS    36.644352252    -8.458547639   -36.615078179
ATOM     15  C2   DC A   1      36.610  -9.672 -37.221  1.00  0.00           C  
REMARK-SIMTK-COORDS    36.609595852    -9.672084155   -37.220978432
ATOM     16  O2   DC A   1      36.561 -10.729 -36.581  1.00  0.00           O  
REMARK-SIMTK-COORDS    36.560565783   -10.729152147   -36.581462745
ATOM     17  N1   DC A   1      36.621  -9.728 -38.613  1.00  0.00           N  
REMARK-SIMTK-COORDS    36.621185450    -9.727589740   -38.612576726
ATOM     18  C6   DC A   1      36.671  -8.591 -39.353  1.00  0.00           C  
REMARK-SIMTK-COORDS    36.671428896    -8.591086097   -39.353337190
ATOM     19  C5   DC A   1      36.705  -7.363 -38.768  1.00  0.00           C  
REMARK-SIMTK-COORDS    36.705230060    -7.362816266   -38.768245997
ATOM     20  H1'  DC A   1      36.219 -11.787 -38.521  1.00  0.00           H  
REMARK-SIMTK-COORDS    36.219129861   -11.787053719   -38.521398768
ATOM     21 1H2'  DC A   1      34.727 -11.469 -40.338  1.00  0.00           H  
REMARK-SIMTK-COORDS    34.726586695   -11.468832635   -40.337906473
ATOM     22 2H2'  DC A   1      35.664 -10.139 -41.007  1.00  0.00           H  
REMARK-SIMTK-COORDS    35.663538300   -10.139410717   -41.006520004
ATOM     23  H3'  DC A   1      36.349 -11.931 -42.450  1.00  0.00           H  
REMARK-SIMTK-COORDS    36.349256066   -11.931089038   -42.449755931
ATOM     24  H4'  DC A   1      38.535 -12.718 -41.180  1.00  0.00           H  
REMARK-SIMTK-COORDS    38.535467050   -12.717887130   -41.179755815
ATOM     25 1H5'  DC A   1      39.476 -10.300 -41.182  1.00  0.00           H  
REMARK-SIMTK-COORDS    39.476092366   -10.299643589   -41.182243999
ATOM     26 2H5'  DC A   1      39.040 -11.091 -42.713  1.00  0.00           H  
REMARK-SIMTK-COORDS    39.040456208   -11.090562879   -42.712621997
ATOM     27  H41  DC A   1      36.773  -5.293 -37.226  1.00  0.00           H  
REMARK-SIMTK-COORDS    36.773101295    -5.292981239   -37.225519043
ATOM     28  H42  DC A   1      36.722  -6.157 -35.666  1.00  0.00           H  
REMARK-SIMTK-COORDS    36.721608329    -6.157148824   -35.665855342
ATOM     29  H6   DC A   1      36.686  -8.662 -40.441  1.00  0.00           H  
REMARK-SIMTK-COORDS    36.686249882    -8.662209122   -40.440797927
ATOM     30  H5   DC A   1      36.736  -6.447 -39.358  1.00  0.00           H  
REMARK-SIMTK-COORDS    36.736213910    -6.447223493   -39.358031444
ATOM     31  P    DC A   2      34.430 -13.694 -41.260  1.00  0.00           P  
REMARK-SIMTK-COORDS    34.430215605   -13.693944026   -41.259524170
ATOM     32  OP1  DC A   2      33.675 -12.582 -41.887  1.00  0.00           O  
REMARK-SIMTK-COORDS    33.675181430   -12.582283893   -41.887215291
ATOM     33  OP2  DC A   2      34.077 -15.053 -41.714  1.00  0.00           O  
REMARK-SIMTK-COORDS    34.077155175   -15.052912103   -41.714370404
ATOM     34  O5'  DC A   2      34.296 -13.597 -39.674  1.00  0.00           O  
REMARK-SIMTK-COORDS    34.296104685   -13.596633299   -39.673537448
ATOM     35  O3'  DC A   2      32.724 -16.162 -36.706  1.00  0.00           O  
REMARK-SIMTK-COORDS    32.723980332   -16.162236305   -36.705711436
ATOM     36  C1'  DC A   2      33.176 -13.206 -36.555  1.00  0.00           C  
REMARK-SIMTK-COORDS    33.175904559   -13.206304357   -36.555020333
ATOM     37  C2'  DC A   2      32.335 -13.959 -37.578  1.00  0.00           C  
REMARK-SIMTK-COORDS    32.334948471   -13.959306992   -37.578153212
ATOM     38  C3'  DC A   2      33.112 -15.256 -37.735  1.00  0.00           C  
REMARK-SIMTK-COORDS    33.112094797   -15.255549372   -37.735255980
ATOM     39  C4'  DC A   2      34.563 -14.801 -37.589  1.00  0.00           C  
REMARK-SIMTK-COORDS    34.563467044   -14.801436733   -37.589443386
ATOM     40  C5'  DC A   2      35.245 -14.318 -38.847  1.00  0.00           C  
REMARK-SIMTK-COORDS    35.245407904   -14.317880671   -38.847091668
ATOM     41  O4'  DC A   2      34.500 -13.693 -36.636  1.00  0.00           O  
REMARK-SIMTK-COORDS    34.500394530   -13.693437433   -36.635820604
ATOM     42  N4   DC A   2      33.334  -7.722 -37.195  1.00  0.00           N  
REMARK-SIMTK-COORDS    33.334401288    -7.722336031   -37.194684452
ATOM     43  C4   DC A   2      33.297  -9.039 -37.074  1.00  0.00           C  
REMARK-SIMTK-COORDS    33.296845265    -9.038892316   -37.073613844
ATOM     44  N3   DC A   2      33.243  -9.563 -35.843  1.00  0.00           N  
REMARK-SIMTK-COORDS    33.242997596    -9.562778965   -35.842543494
ATOM     45  C2   DC A   2      33.206 -10.907 -35.660  1.00  0.00           C  
REMARK-SIMTK-COORDS    33.206299021   -10.906718108   -35.659582306
ATOM     46  O2   DC A   2      33.156 -11.420 -34.536  1.00  0.00           O  
REMARK-SIMTK-COORDS    33.155719369   -11.419792054   -34.535761224
ATOM     47  N1   DC A   2      33.218 -11.737 -36.778  1.00  0.00           N  
REMARK-SIMTK-COORDS    33.217633675   -11.736507411   -36.778100182
ATOM     48  C6   DC A   2      33.270 -11.215 -38.030  1.00  0.00           C  
REMARK-SIMTK-COORDS    33.269536676   -11.214835316   -38.030320332
ATOM     49  C5   DC A   2      33.305  -9.870 -38.239  1.00  0.00           C  
REMARK-SIMTK-COORDS    33.305300167    -9.870443782   -38.238775067
ATOM     50  H1'  DC A   2      32.812 -13.386 -35.543  1.00  0.00           H  
REMARK-SIMTK-COORDS    32.812418801   -13.386215256   -35.542940706
ATOM     51 1H2'  DC A   2      31.320 -14.145 -37.224  1.00  0.00           H  
REMARK-SIMTK-COORDS    31.320146151   -14.144559722   -37.224215820
ATOM     52 2H2'  DC A   2      32.259 -13.424 -38.525  1.00  0.00           H  
REMARK-SIMTK-COORDS    32.259062067   -13.424038197   -38.524819769
ATOM     53  H3'  DC A   2      32.942 -15.718 -38.707  1.00  0.00           H  
REMARK-SIMTK-COORDS    32.941844686   -15.718313083   -38.707468738
ATOM     54  H4'  DC A   2      35.127 -15.656 -37.213  1.00  0.00           H  
REMARK-SIMTK-COORDS    35.126996326   -15.655912925   -37.213250370
ATOM     55 1H5'  DC A   2      36.071 -13.661 -38.577  1.00  0.00           H  
REMARK-SIMTK-COORDS    36.071343482   -13.660528970   -38.576824834
ATOM     56 2H5'  DC A   2      35.634 -15.176 -39.396  1.00  0.00           H  
REMARK-SIMTK-COORDS    35.634303729   -15.175523183   -39.396079244
ATOM     57  H41  DC A   2      33.377  -7.291 -38.130  1.00  0.00           H  
REMARK-SIMTK-COORDS    33.376546032    -7.291310258   -38.130035511
ATOM     58  H42  DC A   2      33.324  -7.127 -36.355  1.00  0.00           H  
REMARK-SIMTK-COORDS    33.323912543    -7.126662808   -36.354617551
ATOM     59  H6   DC A   2      33.284 -11.886 -38.889  1.00  0.00           H  
REMARK-SIMTK-COORDS    33.284115707   -11.886206412   -38.888747558
ATOM     60  H5   DC A   2      33.338  -9.446 -39.242  1.00  0.00           H  
REMARK-SIMTK-COORDS    33.337621854    -9.446224002   -39.241825358
ATOM     61  P    DG A   3      31.020 -16.630 -36.445  1.00  0.00           P  
REMARK-SIMTK-COORDS    31.019576531   -16.629926249   -36.445337746
ATOM     62  OP1  DG A   3      30.267 -16.102 -37.610  1.00  0.00           O  
REMARK-SIMTK-COORDS    30.267247996   -16.101628461   -37.609559470
ATOM     63  OP2  DG A   3      30.664 -17.995 -36.010  1.00  0.00           O  
REMARK-SIMTK-COORDS    30.664244811   -17.995125477   -36.010393568
ATOM     64  O5'  DG A   3      30.886 -15.615 -35.223  1.00  0.00           O  
REMARK-SIMTK-COORDS    30.885869951   -15.614529510   -35.223064448
ATOM     65  O3'  DG A   3      29.306 -15.930 -31.316  1.00  0.00           O  
REMARK-SIMTK-COORDS    29.306056792   -15.929512198   -31.316312179
ATOM     66  C1'  DG A   3      29.764 -13.456 -32.939  1.00  0.00           C  
REMARK-SIMTK-COORDS    29.763792236   -13.456196993   -32.939428675
ATOM     67  C2'  DG A   3      28.922 -14.667 -33.322  1.00  0.00           C  
REMARK-SIMTK-COORDS    28.922459644   -14.666597975   -33.321741284
ATOM     68  C3'  DG A   3      29.696 -15.807 -32.682  1.00  0.00           C  
REMARK-SIMTK-COORDS    29.696480040   -15.806639299   -32.682278847
ATOM     69  C4'  DG A   3      31.150 -15.356 -32.829  1.00  0.00           C  
REMARK-SIMTK-COORDS    31.149603427   -15.356377787   -32.829404627
ATOM     70  C5'  DG A   3      31.833 -15.710 -34.129  1.00  0.00           C  
REMARK-SIMTK-COORDS    31.833130591   -15.710424933   -34.128840364
ATOM     71  O4'  DG A   3      31.087 -13.899 -32.715  1.00  0.00           O  
REMARK-SIMTK-COORDS    31.087475608   -13.899308117   -32.714591261
ATOM     72  N2   DG A   3      29.725  -8.380 -31.507  1.00  0.00           N  
REMARK-SIMTK-COORDS    29.725223212    -8.379855924   -31.506658355
ATOM     73  O6   DG A   3      29.915  -8.308 -36.083  1.00  0.00           O  
REMARK-SIMTK-COORDS    29.914883955    -8.308250927   -36.083453579
ATOM     74  C6   DG A   3      29.873  -9.025 -35.083  1.00  0.00           C  
REMARK-SIMTK-COORDS    29.872736418    -9.025038207   -35.083025880
ATOM     75  C5   DG A   3      29.859 -10.434 -34.998  1.00  0.00           C  
REMARK-SIMTK-COORDS    29.859325008   -10.434411616   -34.997704562
ATOM     76  N7   DG A   3      29.890 -11.400 -36.007  1.00  0.00           N  
REMARK-SIMTK-COORDS    29.890459351   -11.399956608   -36.007450827
ATOM     77  C8   DG A   3      29.861 -12.536 -35.359  1.00  0.00           C  
REMARK-SIMTK-COORDS    29.861452394   -12.536011464   -35.359260299
ATOM     78  N9   DG A   3      29.810 -12.401 -33.988  1.00  0.00           N  
REMARK-SIMTK-COORDS    29.809869748   -12.401469616   -33.988126928
ATOM     79  C4   DG A   3      29.811 -11.044 -33.757  1.00  0.00           C  
REMARK-SIMTK-COORDS    29.810500764   -11.043796105   -33.756644234
ATOM     80  N3   DG A   3      29.764 -10.451 -32.535  1.00  0.00           N  
REMARK-SIMTK-COORDS    29.764037957   -10.450921707   -32.535000196
ATOM     81  C2   DG A   3      29.768  -9.123 -32.616  1.00  0.00           C  
REMARK-SIMTK-COORDS    29.768486011    -9.123043284   -32.616419536
ATOM     82  N1   DG A   3      29.826  -8.432 -33.809  1.00  0.00           N  
REMARK-SIMTK-COORDS    29.826139002    -8.431985948   -33.808770529
ATOM     83  H1'  DG A   3      29.400 -13.004 -32.017  1.00  0.00           H  
REMARK-SIMTK-COORDS    29.400173084   -13.003721751   -32.016764452
ATOM     84 1H2'  DG A   3      27.907 -14.605 -32.929  1.00  0.00           H  
REMARK-SIMTK-COORDS    27.907416326   -14.605321951   -32.928737073
ATOM     85 2H2'  DG A   3      28.848 -14.793 -34.402  1.00  0.00           H  
REMARK-SIMTK-COORDS    28.848293304   -14.793459700   -34.401802142
ATOM     86  H3'  DG A   3      29.525 -16.754 -33.193  1.00  0.00           H  
REMARK-SIMTK-COORDS    29.525328477   -16.754341451   -33.193318741
ATOM     87  H4'  DG A   3      31.710 -15.825 -32.021  1.00  0.00           H  
REMARK-SIMTK-COORDS    31.709806445   -15.825315382   -32.020779800
ATOM     88 1H5'  DG A   3      32.660 -15.021 -34.298  1.00  0.00           H  
REMARK-SIMTK-COORDS    32.660171509   -15.020795820   -34.298144839
ATOM     89 2H5'  DG A   3      32.220 -16.727 -34.065  1.00  0.00           H  
REMARK-SIMTK-COORDS    32.219551381   -16.726804682   -34.065340912
ATOM     90  H21  DG A   3      29.681  -8.834 -30.583  1.00  0.00           H  
REMARK-SIMTK-COORDS    29.681121958    -8.834299902   -30.583075792
ATOM     91  H22  DG A   3      29.736  -7.351 -31.574  1.00  0.00           H  
REMARK-SIMTK-COORDS    29.735807751    -7.351330237   -31.574429128
ATOM     92  H8   DG A   3      29.877 -13.504 -35.860  1.00  0.00           H  
REMARK-SIMTK-COORDS    29.877286409   -13.504328586   -35.859792252
ATOM     93  H1   DG A   3      29.836  -7.402 -33.762  1.00  0.00           H  
REMARK-SIMTK-COORDS    29.836430444    -7.402465214   -33.762121356
ATOM     94  P    DA A   4      27.606 -16.248 -31.301  1.00  0.00           P  
REMARK-SIMTK-COORDS    27.606194691   -16.247616033   -31.301297597
ATOM     95  OP1  DA A   4      26.854 -16.444 -32.563  1.00  0.00           O  
REMARK-SIMTK-COORDS    26.853530742   -16.443544509   -32.563314243
ATOM     96  OP2  DA A   4      27.250 -17.151 -30.189  1.00  0.00           O  
REMARK-SIMTK-COORDS    27.249865981   -17.150903708   -30.188666828
ATOM     97  O5'  DA A   4      27.474 -14.729 -30.836  1.00  0.00           O  
REMARK-SIMTK-COORDS    27.474135005   -14.728846226   -30.835899368
ATOM     98  O3'  DA A   4      25.897 -12.847 -27.396  1.00  0.00           O  
REMARK-SIMTK-COORDS    25.897257603   -12.846684653   -27.395955259
ATOM     99  C1'  DA A   4      26.357 -11.669 -30.109  1.00  0.00           C  
REMARK-SIMTK-COORDS    26.356521630   -11.669185633   -30.109119208
ATOM    100  C2'  DA A   4      25.513 -12.889 -29.765  1.00  0.00           C  
REMARK-SIMTK-COORDS    25.513338400   -12.889450352   -29.765360489
ATOM    101  C3'  DA A   4      26.287 -13.493 -28.605  1.00  0.00           C  
REMARK-SIMTK-COORDS    26.286720634   -13.493073999   -28.605246523
ATOM    102  C4'  DA A   4      27.740 -13.201 -28.975  1.00  0.00           C  
REMARK-SIMTK-COORDS    27.739504094   -13.200570351   -28.975234139
ATOM    103  C5'  DA A   4      28.422 -14.210 -29.868  1.00  0.00           C  
REMARK-SIMTK-COORDS    28.422366275   -14.209633146   -29.867909061
ATOM    104  O4'  DA A   4      27.680 -11.917 -29.678  1.00  0.00           O  
REMARK-SIMTK-COORDS    27.679566602   -11.917497650   -29.678192132
ATOM    105  N6   DA A   4      26.514  -9.195 -35.622  1.00  0.00           N  
REMARK-SIMTK-COORDS    26.514199125    -9.195324766   -35.621534578
ATOM    106  C6   DA A   4      26.465  -9.154 -34.280  1.00  0.00           C  
REMARK-SIMTK-COORDS    26.464744544    -9.153559673   -34.279714948
ATOM    107  C5   DA A   4      26.450 -10.309 -33.473  1.00  0.00           C  
REMARK-SIMTK-COORDS    26.450343708   -10.308923887   -33.473116443
ATOM    108  N7   DA A   4      26.490 -11.658 -33.776  1.00  0.00           N  
REMARK-SIMTK-COORDS    26.489891098   -11.658358701   -33.776172025
ATOM    109  C8   DA A   4      26.451 -12.240 -32.615  1.00  0.00           C  
REMARK-SIMTK-COORDS    26.451254241   -12.239687123   -32.614672796
ATOM    110  N9   DA A   4      26.403 -11.363 -31.564  1.00  0.00           N  
REMARK-SIMTK-COORDS    26.403066950   -11.362678032   -31.564414237
ATOM    111  C4   DA A   4      26.405 -10.109 -32.124  1.00  0.00           C  
REMARK-SIMTK-COORDS    26.404780362   -10.109378181   -32.124076231
ATOM    112  N3   DA A   4      26.362  -8.933 -31.471  1.00  0.00           N  
REMARK-SIMTK-COORDS    26.362437530    -8.933194999   -31.471100577
ATOM    113  C2   DA A   4      26.375  -7.935 -32.330  1.00  0.00           C  
REMARK-SIMTK-COORDS    26.375061076    -7.934961022   -32.329631051
ATOM    114  N1   DA A   4      26.425  -7.965 -33.658  1.00  0.00           N  
REMARK-SIMTK-COORDS    26.425475248    -7.964840328   -33.658305066
ATOM    115  H1'  DA A   4      25.994 -10.784 -29.586  1.00  0.00           H  
REMARK-SIMTK-COORDS    25.993677497   -10.784262350   -29.586422434
ATOM    116 1H2'  DA A   4      24.498 -12.622 -29.470  1.00  0.00           H  
REMARK-SIMTK-COORDS    24.498426086   -12.621978389   -29.469764914
ATOM    117 2H2'  DA A   4      25.438 -13.589 -30.599  1.00  0.00           H  
REMARK-SIMTK-COORDS    25.437868756   -13.588543760   -30.598665198
ATOM    118  H3'  DA A   4      26.114 -14.566 -28.513  1.00  0.00           H  
REMARK-SIMTK-COORDS    26.114097404   -14.566161337   -28.512581622
ATOM    119  H4'  DA A   4      28.301 -13.149 -28.043  1.00  0.00           H  
REMARK-SIMTK-COORDS    28.301092451   -13.148912330   -28.042747695
ATOM    120 1H5'  DA A   4      29.249 -13.727 -30.387  1.00  0.00           H  
REMARK-SIMTK-COORDS    29.249419735   -13.726602214   -30.387005096
ATOM    121 2H5'  DA A   4      28.807 -15.025 -29.258  1.00  0.00           H  
REMARK-SIMTK-COORDS    28.807273612   -15.024670985   -29.257514382
ATOM    122  H61  DA A   4      26.522  -8.320 -36.163  1.00  0.00           H  
REMARK-SIMTK-COORDS    26.522083310    -8.319767517   -36.163407573
ATOM    123  H62  DA A   4      26.544 -10.103 -36.106  1.00  0.00           H  
REMARK-SIMTK-COORDS    26.543958620   -10.102914652   -36.106497434
ATOM    124  H8   DA A   4      26.459 -13.323 -32.488  1.00  0.00           H  
REMARK-SIMTK-COORDS    26.458549787   -13.323002499   -32.487705979
ATOM    125  H2   DA A   4      26.339  -6.941 -31.887  1.00  0.00           H  
REMARK-SIMTK-COORDS    26.339361213    -6.941329545   -31.887265808
ATOM    126  P    DA A   5      24.194 -12.993 -27.071  1.00  0.00           P  
REMARK-SIMTK-COORDS    24.193505493   -12.992940700   -27.071294181
ATOM    127  OP1  DA A   5      23.440 -13.865 -28.004  1.00  0.00           O  
REMARK-SIMTK-COORDS    23.440387094   -13.864732474   -28.004229753
ATOM    128  OP2  DA A   5      23.836 -13.112 -25.643  1.00  0.00           O  
REMARK-SIMTK-COORDS    23.835921956   -13.112028954   -25.643429341
ATOM    129  O5'  DA A   5      24.064 -11.476 -27.542  1.00  0.00           O  
REMARK-SIMTK-COORDS    24.063841013   -11.475729679   -27.542415014
ATOM    130  O3'  DA A   5      22.490  -7.981 -25.762  1.00  0.00           O  
REMARK-SIMTK-COORDS    22.490282272    -7.980716810   -25.761660135
ATOM    131  C1'  DA A   5      22.951  -8.537 -28.666  1.00  0.00           C  
REMARK-SIMTK-COORDS    22.951028283    -8.536812258   -28.666338597
ATOM    132  C2'  DA A   5      22.106  -9.350 -27.696  1.00  0.00           C  
REMARK-SIMTK-COORDS    22.106009141    -9.350266276   -27.695560965
ATOM    133  C3'  DA A   5      22.879  -9.197 -26.396  1.00  0.00           C  
REMARK-SIMTK-COORDS    22.878602361    -9.196526943   -26.396403572
ATOM    134  C4'  DA A   5      24.332  -9.165 -26.866  1.00  0.00           C  
REMARK-SIMTK-COORDS    24.331789384    -9.165217671   -26.865760796
ATOM    135  C5'  DA A   5      25.013 -10.503 -27.034  1.00  0.00           C  
REMARK-SIMTK-COORDS    25.012988440   -10.502720252   -27.034377791
ATOM    136  O4'  DA A   5      24.274  -8.501 -28.169  1.00  0.00           O  
REMARK-SIMTK-COORDS    24.273741841    -8.501001980   -28.169396481
ATOM    137  N6   DA A   5      23.112  -9.598 -34.614  1.00  0.00           N  
REMARK-SIMTK-COORDS    23.111843175    -9.598268640   -34.614365322
ATOM    138  C6   DA A   5      23.063  -8.808 -33.529  1.00  0.00           C  
REMARK-SIMTK-COORDS    23.062616362    -8.807822734   -33.529265331
ATOM    139  C5   DA A   5      23.047  -9.308 -32.212  1.00  0.00           C  
REMARK-SIMTK-COORDS    23.046534913    -9.308038442   -32.211995187
ATOM    140  N7   DA A   5      23.084 -10.594 -31.702  1.00  0.00           N  
REMARK-SIMTK-COORDS    23.083967693   -10.593763687   -31.702200737
ATOM    141  C8   DA A   5      23.045 -10.420 -30.415  1.00  0.00           C  
REMARK-SIMTK-COORDS    23.044577286   -10.419734139   -30.415080652
ATOM    142  N9   DA A   5      22.998  -9.103 -30.041  1.00  0.00           N  
REMARK-SIMTK-COORDS    22.997868238    -9.103420618   -30.041386955
ATOM    143  C4   DA A   5      23.001  -8.383 -31.210  1.00  0.00           C  
REMARK-SIMTK-COORDS    23.001443136    -8.383165798   -31.209806920
ATOM    144  N3   DA A   5      22.961  -7.043 -31.333  1.00  0.00           N  
REMARK-SIMTK-COORDS    22.960990783    -7.043467623   -31.332889843
ATOM    145  C2   DA A   5      22.975  -6.702 -32.605  1.00  0.00           C  
REMARK-SIMTK-COORDS    22.975046693    -6.702330869   -32.604555344
ATOM    146  N1   DA A   5      23.025  -7.476 -33.685  1.00  0.00           N  
REMARK-SIMTK-COORDS    23.025252998    -7.475552395   -33.685488644
ATOM    147  H1'  DA A   5      22.590  -7.511 -28.733  1.00  0.00           H  
REMARK-SIMTK-COORDS    22.589610707    -7.510723107   -28.733236953
ATOM    148 1H2'  DA A   5      21.092  -8.961 -27.603  1.00  0.00           H  
REMARK-SIMTK-COORDS    21.091545848    -8.961395421   -27.602777969
ATOM    149 2H2'  DA A   5      22.029 -10.397 -27.990  1.00  0.00           H  
REMARK-SIMTK-COORDS    22.029361750   -10.397199071   -27.990316626
ATOM    150  H3'  DA A   5      22.704 -10.031 -25.715  1.00  0.00           H  
REMARK-SIMTK-COORDS    22.704338443   -10.030722090   -25.715483206
ATOM    151  H4'  DA A   5      24.894  -8.598 -26.124  1.00  0.00           H  
REMARK-SIMTK-COORDS    24.893570163    -8.598001989   -26.123972600
ATOM    152 1H5'  DA A   5      25.841 -10.397 -27.735  1.00  0.00           H  
REMARK-SIMTK-COORDS    25.840721396   -10.397146524   -27.734741511
ATOM    153 2H5'  DA A   5      25.397 -10.833 -26.071  1.00  0.00           H  
REMARK-SIMTK-COORDS    25.396714777   -10.832805675   -26.070624861
ATOM    154  H61  DA A   5      23.121  -9.180 -35.555  1.00  0.00           H  
REMARK-SIMTK-COORDS    23.121009414    -9.180106829   -35.555293417
ATOM    155  H62  DA A   5      23.140 -10.621 -34.504  1.00  0.00           H  
REMARK-SIMTK-COORDS    23.140146206   -10.621383036   -34.503776570
ATOM    156  H8   DA A   5      23.050 -11.243 -29.700  1.00  0.00           H  
REMARK-SIMTK-COORDS    23.050220359   -11.243298408   -29.699919098
ATOM    157  H2   DA A   5      22.941  -5.632 -32.799  1.00  0.00           H  
REMARK-SIMTK-COORDS    22.940930588    -5.632113624   -32.798813265
ATOM    158  P    DC A   6      20.786  -8.027 -25.435  1.00  0.00           P  
REMARK-SIMTK-COORDS    20.786468222    -8.027406464   -25.435060820
ATOM    159  OP1  DC A   6      20.032  -9.269 -25.735  1.00  0.00           O  
REMARK-SIMTK-COORDS    20.031942220    -9.268684964   -25.734692592
ATOM    160  OP2  DC A   6      20.428  -7.340 -24.179  1.00  0.00           O  
REMARK-SIMTK-COORDS    20.427862482    -7.340323547   -24.179015444
ATOM    161  O5'  DC A   6      20.659  -7.020 -26.664  1.00  0.00           O  
REMARK-SIMTK-COORDS    20.659034196    -7.019894803   -26.664487443
ATOM    162  O3'  DC A   6      19.092  -3.119 -27.103  1.00  0.00           O  
REMARK-SIMTK-COORDS    19.091915998    -3.119367031   -27.102561251
ATOM    163  C1'  DC A   6      19.553  -5.184 -29.221  1.00  0.00           C  
REMARK-SIMTK-COORDS    19.552516429    -5.184058327   -29.221375564
ATOM    164  C2'  DC A   6      18.705  -5.327 -27.963  1.00  0.00           C  
REMARK-SIMTK-COORDS    18.705379061    -5.327347962   -27.963262946
ATOM    165  C3'  DC A   6      19.478  -4.485 -26.963  1.00  0.00           C  
REMARK-SIMTK-COORDS    19.478341226    -4.484573286   -26.962691940
ATOM    166  C4'  DC A   6      20.932  -4.719 -27.371  1.00  0.00           C  
REMARK-SIMTK-COORDS    20.931525661    -4.719367380   -27.371455604
ATOM    167  C5'  DC A   6      21.610  -5.930 -26.775  1.00  0.00           C  
REMARK-SIMTK-COORDS    21.609696378    -5.929766443   -26.775160721
ATOM    168  O4'  DC A   6      20.875  -4.883 -28.824  1.00  0.00           O  
REMARK-SIMTK-COORDS    20.875333751    -4.882912193   -28.824429300
ATOM    169  N4   DC A   6      19.723  -9.639 -32.482  1.00  0.00           N  
REMARK-SIMTK-COORDS    19.723402749    -9.639289064   -32.481730905
ATOM    170  C4   DC A   6      19.683  -8.592 -31.675  1.00  0.00           C  
REMARK-SIMTK-COORDS    19.682740978    -8.591808761   -31.675182311
ATOM    171  N3   DC A   6      19.632  -7.370 -32.222  1.00  0.00           N  
REMARK-SIMTK-COORDS    19.632438428    -7.370392012   -32.221535475
ATOM    172  C2   DC A   6      19.593  -6.261 -31.442  1.00  0.00           C  
REMARK-SIMTK-COORDS    19.592809434    -6.260743013   -31.441726114
ATOM    173  O2   DC A   6      19.545  -5.120 -31.917  1.00  0.00           O  
REMARK-SIMTK-COORDS    19.545370958    -5.120203021   -31.916799917
ATOM    174  N1   DC A   6      19.597  -6.413 -30.057  1.00  0.00           N  
REMARK-SIMTK-COORDS    19.597357484    -6.413258939   -30.057356507
ATOM    175  C6   DC A   6      19.646  -7.647 -29.494  1.00  0.00           C  
REMARK-SIMTK-COORDS    19.645623868    -7.647436374   -29.494002787
ATOM    176  C5   DC A   6      19.684  -8.775 -30.255  1.00  0.00           C  
REMARK-SIMTK-COORDS    19.684215994    -8.774756322   -30.255436554
ATOM    177  H1'  DC A   6      19.193  -4.364 -29.843  1.00  0.00           H  
REMARK-SIMTK-COORDS    19.192633841    -4.363513750   -29.842653377
ATOM    178 1H2'  DC A   6      17.692  -4.950 -28.102  1.00  0.00           H  
REMARK-SIMTK-COORDS    17.691513281    -4.950051627   -28.101601860
ATOM    179 2H2'  DC A   6      18.627  -6.364 -27.634  1.00  0.00           H  
REMARK-SIMTK-COORDS    18.627129546    -6.363567746   -27.633756389
ATOM    180  H3'  DC A   6      19.303  -4.806 -25.936  1.00  0.00           H  
REMARK-SIMTK-COORDS    19.302900280    -4.806489397   -25.936084180
ATOM    181  H4'  DC A   6      21.494  -3.838 -27.063  1.00  0.00           H  
REMARK-SIMTK-COORDS    21.494235016    -3.837537076   -27.063316842
ATOM    182 1H5'  DC A   6      22.439  -6.228 -27.416  1.00  0.00           H  
REMARK-SIMTK-COORDS    22.438509590    -6.228427659   -27.416405711
ATOM    183 2H5'  DC A   6      21.994  -5.675 -25.788  1.00  0.00           H  
REMARK-SIMTK-COORDS    21.994026717    -5.674767436   -25.787515189
ATOM    184  H41  DC A   6      19.763 -10.591 -32.089  1.00  0.00           H  
REMARK-SIMTK-COORDS    19.762944022   -10.591485025   -32.089047396
ATOM    185  H42  DC A   6      19.718  -9.505 -33.503  1.00  0.00           H  
REMARK-SIMTK-COORDS    19.717935913    -9.504549489   -33.502742345
ATOM    186  H6   DC A   6      19.655  -7.739 -28.408  1.00  0.00           H  
REMARK-SIMTK-COORDS    19.654900011    -7.739176776   -28.408025507
ATOM    187  H5   DC A   6      19.714  -9.768 -29.809  1.00  0.00           H  
REMARK-SIMTK-COORDS    19.713642143    -9.768002991   -29.808544893
ATOM    188  P    DA A   7      17.387  -2.783 -26.904  1.00  0.00           P  
REMARK-SIMTK-COORDS    17.387209798    -2.782848051   -26.903953557
ATOM    189  OP1  DA A   7      16.631  -3.968 -26.435  1.00  0.00           O  
REMARK-SIMTK-COORDS    16.630686594    -3.968273934   -26.434895865
ATOM    190  OP2  DA A   7      17.031  -1.496 -26.272  1.00  0.00           O  
REMARK-SIMTK-COORDS    17.030857089    -1.496476147   -26.272205134
ATOM    191  O5'  DA A   7      17.261  -2.667 -28.489  1.00  0.00           O  
REMARK-SIMTK-COORDS    17.261194452    -2.666839777   -28.488680415
ATOM    192  O3'  DA A   7      15.699   0.271 -31.095  1.00  0.00           O  
REMARK-SIMTK-COORDS    15.699170436     0.270859658   -31.094883208
ATOM    193  C1'  DA A   7      16.155  -2.637 -31.637  1.00  0.00           C  
REMARK-SIMTK-COORDS    16.155223745    -2.637116412   -31.637448002
ATOM    194  C2'  DA A   7      15.309  -2.029 -30.527  1.00  0.00           C  
REMARK-SIMTK-COORDS    15.309034709    -2.028931450   -30.527380811
ATOM    195  C3'  DA A   7      16.083  -0.765 -30.194  1.00  0.00           C  
REMARK-SIMTK-COORDS    16.083461990    -0.764973553   -30.194185945
ATOM    196  C4'  DA A   7      17.536  -1.193 -30.392  1.00  0.00           C  
REMARK-SIMTK-COORDS    17.536217110    -1.193376695   -30.391675970
ATOM    197  C5'  DA A   7      18.214  -1.840 -29.207  1.00  0.00           C  
REMARK-SIMTK-COORDS    18.213560473    -1.840355975   -29.206770582
ATOM    198  O4'  DA A   7      17.479  -2.164 -31.486  1.00  0.00           O  
REMARK-SIMTK-COORDS    17.478571293    -2.164111542   -31.486376302
ATOM    199  N6   DA A   7      16.307  -8.562 -32.822  1.00  0.00           N  
REMARK-SIMTK-COORDS    16.306644610    -8.562082946   -32.822106724
ATOM    200  C6   DA A   7      16.261  -7.263 -33.162  1.00  0.00           C  
REMARK-SIMTK-COORDS    16.260768766    -7.263112558   -33.161578870
ATOM    201  C5   DA A   7      16.245  -6.220 -32.215  1.00  0.00           C  
REMARK-SIMTK-COORDS    16.244750650    -6.219620340   -32.214719635
ATOM    202  N7   DA A   7      16.279  -6.215 -30.832  1.00  0.00           N  
REMARK-SIMTK-COORDS    16.279211843    -6.214871155   -30.831545433
ATOM    203  C8   DA A   7      16.242  -4.953 -30.523  1.00  0.00           C  
REMARK-SIMTK-COORDS    16.241701576    -4.953068170   -30.523386047
ATOM    204  N9   DA A   7      16.199  -4.124 -31.612  1.00  0.00           N  
REMARK-SIMTK-COORDS    16.199010805    -4.124209568   -31.612275810
ATOM    205  C4   DA A   7      16.203  -4.949 -32.710  1.00  0.00           C  
REMARK-SIMTK-COORDS    16.203288229    -4.948726819   -32.709608032
ATOM    206  N3   DA A   7      16.166  -4.574 -34.002  1.00  0.00           N  
REMARK-SIMTK-COORDS    16.166376934    -4.573772645   -34.001747314
ATOM    207  C2   DA A   7      16.180  -5.633 -34.784  1.00  0.00           C  
REMARK-SIMTK-COORDS    16.179982838    -5.632926819   -34.783867712
ATOM    208  N1   DA A   7      16.227  -6.922 -34.459  1.00  0.00           N  
REMARK-SIMTK-COORDS    16.226889958    -6.921727752   -34.458904827
ATOM    209  H1'  DA A   7      15.797  -2.324 -32.618  1.00  0.00           H  
REMARK-SIMTK-COORDS    15.796549570    -2.323788684   -32.617823221
ATOM    210 1H2'  DA A   7      14.296  -1.798 -30.858  1.00  0.00           H  
REMARK-SIMTK-COORDS    14.295743675    -1.798446110   -30.857657648
ATOM    211 2H2'  DA A   7      15.229  -2.686 -29.661  1.00  0.00           H  
REMARK-SIMTK-COORDS    15.229194552    -2.685644241   -29.660675636
ATOM    212  H3'  DA A   7      15.908  -0.436 -29.169  1.00  0.00           H  
REMARK-SIMTK-COORDS    15.907652502    -0.435538670   -29.169263664
ATOM    213  H4'  DA A   7      18.100  -0.297 -30.647  1.00  0.00           H  
REMARK-SIMTK-COORDS    18.100359733    -0.296772812   -30.647460213
ATOM    214 1H5'  DA A   7      19.041  -2.455 -29.559  1.00  0.00           H  
REMARK-SIMTK-COORDS    19.040816241    -2.455403336   -29.559136355
ATOM    215 2H5'  DA A   7      18.597  -1.065 -28.547  1.00  0.00           H  
REMARK-SIMTK-COORDS    18.597429867    -1.064593482   -28.546574518
ATOM    216  H61  DA A   7      16.316  -9.285 -33.555  1.00  0.00           H  
REMARK-SIMTK-COORDS    16.315932561    -9.285212810   -33.555104632
ATOM    217  H62  DA A   7      16.332  -8.833 -31.829  1.00  0.00           H  
REMARK-SIMTK-COORDS    16.332261461    -8.832981979   -31.829256538
ATOM    218  H8   DA A   7      16.246  -4.588 -29.495  1.00  0.00           H  
REMARK-SIMTK-COORDS    16.245864771    -4.588238038   -29.495462100
ATOM    219  H2   DA A   7      16.149  -5.423 -35.851  1.00  0.00           H  
REMARK-SIMTK-COORDS    16.148590974    -5.422692693   -35.851145166
ATOM    220  P    DT A   8      14.001   0.651 -31.045  1.00  0.00           P  
REMARK-SIMTK-COORDS    14.000819371     0.651441871   -31.045052927
ATOM    221  OP1  DT A   8      13.243  -0.060 -29.988  1.00  0.00           O  
REMARK-SIMTK-COORDS    13.242520611    -0.060481795   -29.987512534
ATOM    222  OP2  DT A   8      13.646   2.070 -31.251  1.00  0.00           O  
REMARK-SIMTK-COORDS    13.645533995     2.069616957   -31.251445094
ATOM    223  O5'  DT A   8      13.874  -0.149 -32.419  1.00  0.00           O  
REMARK-SIMTK-COORDS    13.873789160    -0.148700863   -32.418838183
ATOM    224  O3'  DT A   8      12.315   0.803 -36.229  1.00  0.00           O  
REMARK-SIMTK-COORDS    12.314979787     0.803322291   -36.228984277
ATOM    225  C1'  DT A   8      12.767  -1.903 -35.032  1.00  0.00           C  
REMARK-SIMTK-COORDS    12.767469095    -1.902596324   -35.031599678
ATOM    226  C2'  DT A   8      11.921  -0.772 -34.460  1.00  0.00           C  
REMARK-SIMTK-COORDS    11.921358160    -0.771796133   -34.460243209
ATOM    227  C3'  DT A   8      12.699   0.458 -34.900  1.00  0.00           C  
REMARK-SIMTK-COORDS    12.698780553     0.458164021   -34.899813956
ATOM    228  C4'  DT A   8      14.151  -0.010 -34.821  1.00  0.00           C  
REMARK-SIMTK-COORDS    14.150851604    -0.009952444   -34.820841572
ATOM    229  C5'  DT A   8      14.827   0.125 -33.477  1.00  0.00           C  
REMARK-SIMTK-COORDS    14.827340711     0.125220462   -33.476923504
ATOM    230  O4'  DT A   8      14.092  -1.429 -35.174  1.00  0.00           O  
REMARK-SIMTK-COORDS    14.091567568    -1.428820886   -35.174421478
ATOM    231  O4   DT A   8      12.919  -6.473 -31.945  1.00  0.00           O  
REMARK-SIMTK-COORDS    12.919194772    -6.472784403   -31.945061935
ATOM    232  C4   DT A   8      12.886  -5.419 -32.593  1.00  0.00           C  
REMARK-SIMTK-COORDS    12.886247438    -5.419443323   -32.592703844
ATOM    233  N3   DT A   8      12.843  -5.437 -33.967  1.00  0.00           N  
REMARK-SIMTK-COORDS    12.842770132    -5.436681327   -33.966795026
ATOM    234  C2   DT A   8      12.800  -4.341 -34.804  1.00  0.00           C  
REMARK-SIMTK-COORDS    12.800283622    -4.340559884   -34.804278565
ATOM    235  O2   DT A   8      12.761  -4.455 -36.017  1.00  0.00           O  
REMARK-SIMTK-COORDS    12.761448521    -4.454682493   -36.016719436
ATOM    236  N1   DT A   8      12.809  -3.115 -34.171  1.00  0.00           N  
REMARK-SIMTK-COORDS    12.808963407    -3.114596611   -34.171222710
ATOM    237  C6   DT A   8      12.853  -3.002 -32.803  1.00  0.00           C  
REMARK-SIMTK-COORDS    12.853402365    -3.002292471   -32.803416818
ATOM    238  C5   DT A   8      12.887  -4.095 -32.017  1.00  0.00           C  
REMARK-SIMTK-COORDS    12.887018239    -4.095165164   -32.017272907
ATOM    239  C7   DT A   8      12.942  -4.028 -30.521  1.00  0.00           C  
REMARK-SIMTK-COORDS    12.942154299    -4.027676764   -30.520940280
ATOM    240  H1'  DT A   8      12.408  -2.198 -36.018  1.00  0.00           H  
REMARK-SIMTK-COORDS    12.408158703    -2.197701642   -36.018038674
ATOM    241 1H2'  DT A   8      10.908  -0.767 -34.863  1.00  0.00           H  
REMARK-SIMTK-COORDS    10.908382005    -0.767302787   -34.863083275
ATOM    242 2H2'  DT A   8      11.842  -0.824 -33.375  1.00  0.00           H  
REMARK-SIMTK-COORDS    11.841612213    -0.823853394   -33.374624203
ATOM    243  H3'  DT A   8      12.524   1.309 -34.242  1.00  0.00           H  
REMARK-SIMTK-COORDS    12.523610120     1.308832498   -34.241560614
ATOM    244  H4'  DT A   8      14.715   0.585 -35.538  1.00  0.00           H  
REMARK-SIMTK-COORDS    14.715346431     0.585350379   -35.538073848
ATOM    245 1H5'  DT A   8      15.654  -0.582 -33.420  1.00  0.00           H  
REMARK-SIMTK-COORDS    15.653602058    -0.581897545   -33.419710645
ATOM    246 2H5'  DT A   8      15.212   1.138 -33.371  1.00  0.00           H  
REMARK-SIMTK-COORDS    15.212491262     1.138454794   -33.371016737
ATOM    247  H3   DT A   8      12.840  -6.363 -34.417  1.00  0.00           H  
REMARK-SIMTK-COORDS    12.840450487    -6.363328924   -34.416581475
ATOM    248  H6   DT A   8      12.863  -2.012 -32.347  1.00  0.00           H  
REMARK-SIMTK-COORDS    12.862667394    -2.011900381   -32.346530981
ATOM    249  H71  DT A   8      13.069  -5.032 -30.114  1.00  0.00           H  
REMARK-SIMTK-COORDS    13.068689812    -5.031763169   -30.114265651
ATOM    250  H72  DT A   8      13.782  -3.404 -30.215  1.00  0.00           H  
REMARK-SIMTK-COORDS    13.782017646    -3.404066253   -30.214844723
ATOM    251  H73  DT A   8      12.015  -3.598 -30.142  1.00  0.00           H  
REMARK-SIMTK-COORDS    12.014934994    -3.597512132   -30.141574031
ATOM    252  P    DA A   9       9.817   1.865 -35.908  1.00  0.00           P  
REMARK-SIMTK-COORDS     9.817475583     1.865149744   -35.907862286
ATOM    253  OP1  DA A   9      11.300   1.861 -35.921  1.00  0.00           O  
REMARK-SIMTK-COORDS    11.299832106     1.860908786   -35.921209648
ATOM    254  OP2  DA A   9       9.160   0.805 -36.699  1.00  0.00           O  
REMARK-SIMTK-COORDS     9.160389668     0.805228496   -36.698843353
ATOM    255  O5'  DA A   9       9.288   3.297 -36.366  1.00  0.00           O  
REMARK-SIMTK-COORDS     9.287538070     3.296933607   -36.365965115
ATOM    256  O3'  DA A   9       6.886   4.642 -39.573  1.00  0.00           O  
REMARK-SIMTK-COORDS     6.885769683     4.642005523   -39.572923199
ATOM    257  C1'  DA A   9       8.826   6.213 -37.922  1.00  0.00           C  
REMARK-SIMTK-COORDS     8.826178430     6.213134686   -37.922149729
ATOM    258  C2'  DA A   9       9.112   4.955 -38.731  1.00  0.00           C  
REMARK-SIMTK-COORDS     9.112046662     4.955261887   -38.730981835
ATOM    259  C3'  DA A   9       7.811   4.184 -38.589  1.00  0.00           C  
REMARK-SIMTK-COORDS     7.810542002     4.184283909   -38.589473616
ATOM    260  C4'  DA A   9       7.363   4.529 -37.170  1.00  0.00           C  
REMARK-SIMTK-COORDS     7.362988486     4.528719769   -37.170287657
ATOM    261  C5'  DA A   9       7.917   3.665 -36.062  1.00  0.00           C  
REMARK-SIMTK-COORDS     7.917131044     3.664875810   -36.062101463
ATOM    262  O4'  DA A   9       7.828   5.903 -36.971  1.00  0.00           O  
REMARK-SIMTK-COORDS     7.828030105     5.902742679   -36.970749853
ATOM    263  N6   DA A   9      13.146   9.486 -35.246  1.00  0.00           N  
REMARK-SIMTK-COORDS    13.145640676     9.485964274   -35.245882666
ATOM    264  C6   DA A   9      12.016   9.326 -35.955  1.00  0.00           C  
REMARK-SIMTK-COORDS    12.016017661     9.325960239   -35.955122085
ATOM    265  C5   DA A   9      11.483   8.063 -36.280  1.00  0.00           C  
REMARK-SIMTK-COORDS    11.482796014     8.062665393   -36.279830889
ATOM    266  N7   DA A   9      11.898   6.774 -35.995  1.00  0.00           N  
REMARK-SIMTK-COORDS    11.897964321     6.773961550   -35.994771803
ATOM    267  C8   DA A   9      10.998   6.025 -36.559  1.00  0.00           C  
REMARK-SIMTK-COORDS    10.998344256     6.024966441   -36.558869371
ATOM    268  N9   DA A   9      10.009   6.734 -37.185  1.00  0.00           N  
REMARK-SIMTK-COORDS    10.009135860     6.734494359   -37.185404990
ATOM    269  C4   DA A   9      10.325   8.058 -37.001  1.00  0.00           C  
REMARK-SIMTK-COORDS    10.324530553     8.057572287   -37.001079238
ATOM    270  N3   DA A   9       9.634   9.122 -37.449  1.00  0.00           N  
REMARK-SIMTK-COORDS     9.633670803     9.122489330   -37.448562757
ATOM    271  C2   DA A   9      10.233  10.238 -37.088  1.00  0.00           C  
REMARK-SIMTK-COORDS    10.232677079    10.238223667   -37.087961353
ATOM    272  N1   DA A   9      11.349  10.408 -36.385  1.00  0.00           N  
REMARK-SIMTK-COORDS    11.349019185    10.408006635   -36.385278604
ATOM    273  H1'  DA A   9       8.445   7.010 -38.561  1.00  0.00           H  
REMARK-SIMTK-COORDS     8.444972652     7.009691543   -38.561005212
ATOM    274 1H2'  DA A   9       9.332   5.176 -39.776  1.00  0.00           H  
REMARK-SIMTK-COORDS     9.331576036     5.175544914   -39.776088165
ATOM    275 2H2'  DA A   9       9.954   4.389 -38.332  1.00  0.00           H  
REMARK-SIMTK-COORDS     9.954180772     4.389110231   -38.332100342
ATOM    276  H3'  DA A   9       7.957   3.109 -38.704  1.00  0.00           H  
REMARK-SIMTK-COORDS     7.957023622     3.109470885   -38.704461005
ATOM    277  H4'  DA A   9       6.277   4.440 -37.149  1.00  0.00           H  
REMARK-SIMTK-COORDS     6.277074685     4.439795372   -37.148731488
ATOM    278 1H5'  DA A   9       7.885   4.220 -35.125  1.00  0.00           H  
REMARK-SIMTK-COORDS     7.885311878     4.220166390   -35.125385437
ATOM    279 2H5'  DA A   9       7.308   2.767 -35.969  1.00  0.00           H  
REMARK-SIMTK-COORDS     7.308023359     2.767418277   -35.969474228
ATOM    280  H61  DA A   9      13.492  10.433 -35.037  1.00  0.00           H  
REMARK-SIMTK-COORDS    13.491832385    10.432904873   -35.036732474
ATOM    281  H62  DA A   9      13.664   8.661 -34.912  1.00  0.00           H  
REMARK-SIMTK-COORDS    13.664010210     8.661396972   -34.912452328
ATOM    282  H8   DA A   9      11.027   4.935 -36.534  1.00  0.00           H  
REMARK-SIMTK-COORDS    11.026834577     4.934862273   -36.534227844
ATOM    283  H2   DA A   9       9.743  11.154 -37.412  1.00  0.00           H  
REMARK-SIMTK-COORDS     9.742564108    11.154250522   -37.411919801
ATOM    284  P    DT A  10       7.449   4.452 -41.210  1.00  0.00           P  
REMARK-SIMTK-COORDS     7.448656554     4.451847396   -41.209599083
ATOM    285  OP1  DT A  10       8.736   3.727 -41.336  1.00  0.00           O  
REMARK-SIMTK-COORDS     8.736395517     3.726587451   -41.335973038
ATOM    286  OP2  DT A  10       6.421   4.124 -42.217  1.00  0.00           O  
REMARK-SIMTK-COORDS     6.420556451     4.123549991   -42.217208627
ATOM    287  O5'  DT A  10       7.723   6.023 -41.202  1.00  0.00           O  
REMARK-SIMTK-COORDS     7.723216496     6.022899404   -41.201635086
ATOM    288  O3'  DT A  10       6.538   9.216 -43.703  1.00  0.00           O  
REMARK-SIMTK-COORDS     6.538412224     9.215540054   -43.702981228
ATOM    289  C1'  DT A  10       8.867   9.094 -41.826  1.00  0.00           C  
REMARK-SIMTK-COORDS     8.866819202     9.093618039   -41.825715139
ATOM    290  C2'  DT A  10       8.562   8.146 -42.979  1.00  0.00           C  
REMARK-SIMTK-COORDS     8.562042111     8.145604346   -42.978729433
ATOM    291  C3'  DT A  10       7.043   8.106 -42.963  1.00  0.00           C  
REMARK-SIMTK-COORDS     7.042636413     8.106150272   -42.962614237
ATOM    292  C4'  DT A  10       6.715   8.208 -41.474  1.00  0.00           C  
REMARK-SIMTK-COORDS     6.714601187     8.207879649   -41.474016231
ATOM    293  C5'  DT A  10       6.690   6.910 -40.702  1.00  0.00           C  
REMARK-SIMTK-COORDS     6.689745600     6.909596557   -40.702091227
ATOM    294  O4'  DT A  10       7.775   9.056 -40.929  1.00  0.00           O  
REMARK-SIMTK-COORDS     7.774967162     9.056415761   -40.928735142
ATOM    295  O4   DT A  10      13.443   7.896 -38.987  1.00  0.00           O  
REMARK-SIMTK-COORDS    13.442921895     7.895862136   -38.986521602
ATOM    296  C4   DT A  10      12.407   8.113 -39.627  1.00  0.00           C  
REMARK-SIMTK-COORDS    12.407309301     8.112611028   -39.627286359
ATOM    297  N3   DT A  10      12.010   9.397 -39.913  1.00  0.00           N  
REMARK-SIMTK-COORDS    12.009590045     9.397413922   -39.912619352
ATOM    298  C2   DT A  10      10.884   9.775 -40.617  1.00  0.00           C  
REMARK-SIMTK-COORDS    10.884451931     9.775118206   -40.616941507
ATOM    299  O2   DT A  10      10.613  10.945 -40.823  1.00  0.00           O  
REMARK-SIMTK-COORDS    10.613377257    10.945001713   -40.822941757
ATOM    300  N1   DT A  10      10.093   8.737 -41.064  1.00  0.00           N  
REMARK-SIMTK-COORDS    10.092953151     8.737050976   -41.063894643
ATOM    301  C6   DT A  10      10.412   7.423 -40.823  1.00  0.00           C  
REMARK-SIMTK-COORDS    10.411683821     7.423279741   -40.823278967
ATOM    302  C5   DT A  10      11.522   7.092 -40.138  1.00  0.00           C  
REMARK-SIMTK-COORDS    11.522470281     7.092134486   -40.137699460
ATOM    303  C7   DT A  10      11.912   5.675 -39.843  1.00  0.00           C  
REMARK-SIMTK-COORDS    11.912441666     5.675210297   -39.842989159
ATOM    304  H1'  DT A  10       8.974  10.119 -42.182  1.00  0.00           H  
REMARK-SIMTK-COORDS     8.973773279    10.118662978   -42.182221379
ATOM    305 1H2'  DT A  10       8.940   8.516 -43.932  1.00  0.00           H  
REMARK-SIMTK-COORDS     8.940434096     8.516181620   -43.931574116
ATOM    306 2H2'  DT A  10       8.986   7.154 -42.821  1.00  0.00           H  
REMARK-SIMTK-COORDS     8.986471080     7.154288263   -42.821279524
ATOM    307  H3'  DT A  10       6.654   7.182 -43.389  1.00  0.00           H  
REMARK-SIMTK-COORDS     6.653571981     7.181617720   -43.388627651
ATOM    308  H4'  DT A  10       5.725   8.659 -41.397  1.00  0.00           H  
REMARK-SIMTK-COORDS     5.725480393     8.658692732   -41.397402798
ATOM    309 1H5'  DT A  10       6.862   7.117 -39.647  1.00  0.00           H  
REMARK-SIMTK-COORDS     6.861735585     7.117490869   -39.647009998
ATOM    310 2H5'  DT A  10       5.714   6.441 -40.822  1.00  0.00           H  
REMARK-SIMTK-COORDS     5.713997564     6.440935069   -40.822395758
ATOM    311  H3   DT A  10      12.615  10.155 -39.566  1.00  0.00           H  
REMARK-SIMTK-COORDS    12.614771618    10.155335448   -39.565777567
ATOM    312  H6   DT A  10       9.754   6.635 -41.193  1.00  0.00           H  
REMARK-SIMTK-COORDS     9.753940639     6.635422830   -41.192551757
ATOM    313  H71  DT A  10      12.785   5.665 -39.189  1.00  0.00           H  
REMARK-SIMTK-COORDS    12.785362499     5.664885269   -39.189163790
ATOM    314  H72  DT A  10      11.085   5.164 -39.351  1.00  0.00           H  
REMARK-SIMTK-COORDS    11.084945299     5.164154250   -39.351027291
ATOM    315  H73  DT A  10      12.152   5.162 -40.775  1.00  0.00           H  
REMARK-SIMTK-COORDS    12.151835292     5.162252737   -40.774794522
ATOM    316  P    DG A  11       7.043   9.409 -45.383  1.00  0.00           P  
REMARK-SIMTK-COORDS     7.043126520     9.409295135   -45.382698886
ATOM    317  OP1  DG A  11       7.804   8.211 -45.814  1.00  0.00           O  
REMARK-SIMTK-COORDS     7.804152361     8.211175831   -45.813812331
ATOM    318  OP2  DG A  11       6.072   9.945 -46.357  1.00  0.00           O  
REMARK-SIMTK-COORDS     6.072045855     9.944615319   -46.357193957
ATOM    319  O5'  DG A  11       8.062  10.554 -44.941  1.00  0.00           O  
REMARK-SIMTK-COORDS     8.062108657    10.553696063   -44.941244561
ATOM    320  O3'  DG A  11       8.829  14.477 -46.311  1.00  0.00           O  
REMARK-SIMTK-COORDS     8.829098010    14.476987409   -46.311372052
ATOM    321  C1'  DG A  11      10.630  12.675 -44.739  1.00  0.00           C  
REMARK-SIMTK-COORDS    10.629753637    12.674763569   -44.739447898
ATOM    322  C2'  DG A  11       9.985  12.385 -46.088  1.00  0.00           C  
REMARK-SIMTK-COORDS     9.985455405    12.384858069   -46.088487776
ATOM    323  C3'  DG A  11       8.653  13.105 -45.966  1.00  0.00           C  
REMARK-SIMTK-COORDS     8.653348123    13.104704415   -45.965909522
ATOM    324  C4'  DG A  11       8.302  12.921 -44.490  1.00  0.00           C  
REMARK-SIMTK-COORDS     8.301598543    12.921134011   -44.489927429
ATOM    325  C5'  DG A  11       7.571  11.650 -44.128  1.00  0.00           C  
REMARK-SIMTK-COORDS     7.571459326    11.649634177   -44.127605892
ATOM    326  O4'  DG A  11       9.596  12.928 -43.809  1.00  0.00           O  
REMARK-SIMTK-COORDS     9.596157457    12.928344903   -43.808635112
ATOM    327  N2   DG A  11      15.115  13.729 -42.172  1.00  0.00           N  
REMARK-SIMTK-COORDS    15.114995892    13.729392522   -42.171585620
ATOM    328  O6   DG A  11      14.795   9.159 -42.151  1.00  0.00           O  
REMARK-SIMTK-COORDS    14.795387091     9.159316579   -42.151359728
ATOM    329  C6   DG A  11      14.261  10.210 -42.508  1.00  0.00           C  
REMARK-SIMTK-COORDS    14.261146051    10.209979448   -42.507884686
ATOM    330  C5   DG A  11      13.058  10.399 -43.223  1.00  0.00           C  
REMARK-SIMTK-COORDS    13.058197144    10.399029960   -43.222704127
ATOM    331  N7   DG A  11      12.147   9.463 -43.719  1.00  0.00           N  
REMARK-SIMTK-COORDS    12.147051576     9.463157833   -43.719484879
ATOM    332  C8   DG A  11      11.223  10.193 -44.289  1.00  0.00           C  
REMARK-SIMTK-COORDS    11.222742680    10.193427750   -44.288670187
ATOM    333  N9   DG A  11      11.450  11.551 -44.212  1.00  0.00           N  
REMARK-SIMTK-COORDS    11.450341340    11.551031938   -44.211997386
ATOM    334  C4   DG A  11      12.635  11.682 -43.522  1.00  0.00           C  
REMARK-SIMTK-COORDS    12.634940905    11.681766351   -43.521711662
ATOM    335  N3   DG A  11      13.246  12.856 -43.217  1.00  0.00           N  
REMARK-SIMTK-COORDS    13.245754186    12.856478087   -43.216699410
ATOM    336  C2   DG A  11      14.383  12.677 -42.550  1.00  0.00           C  
REMARK-SIMTK-COORDS    14.383197258    12.677350884   -42.550331116
ATOM    337  N1   DG A  11      14.875  11.437 -42.201  1.00  0.00           N  
REMARK-SIMTK-COORDS    14.875467594    11.437146316   -42.200834984
ATOM    338  H1'  DG A  11      11.260  13.562 -44.791  1.00  0.00           H  
REMARK-SIMTK-COORDS    11.260335341    13.562458675   -44.790693508
ATOM    339 1H2'  DG A  11      10.573  12.775 -46.920  1.00  0.00           H  
REMARK-SIMTK-COORDS    10.573269356    12.774817306   -46.919707694
ATOM    340 2H2'  DG A  11       9.846  11.317 -46.259  1.00  0.00           H  
REMARK-SIMTK-COORDS     9.845899540    11.317281941   -46.258580014
ATOM    341  H3'  DG A  11       7.890  12.665 -46.609  1.00  0.00           H  
REMARK-SIMTK-COORDS     7.890467866    12.665370735   -46.609021979
ATOM    342  H4'  DG A  11       7.666  13.761 -44.209  1.00  0.00           H  
REMARK-SIMTK-COORDS     7.666142668    13.760730078   -44.209074664
ATOM    343 1H5'  DG A  11       7.740  11.428 -43.074  1.00  0.00           H  
REMARK-SIMTK-COORDS     7.739519830    11.427864028   -43.073650168
ATOM    344 2H5'  DG A  11       6.505  11.787 -44.301  1.00  0.00           H  
REMARK-SIMTK-COORDS     6.504885110    11.786940286   -44.300659276
ATOM    345  H21  DG A  11      14.803  14.684 -42.401  1.00  0.00           H  
REMARK-SIMTK-COORDS    14.803102674    14.684079241   -42.401291714
ATOM    346  H22  DG A  11      15.992  13.586 -41.649  1.00  0.00           H  
REMARK-SIMTK-COORDS    15.992133223    13.585935769   -41.649455116
ATOM    347  H8   DG A  11      10.349   9.766 -44.780  1.00  0.00           H  
REMARK-SIMTK-COORDS    10.348717808     9.765624747   -44.780082553
ATOM    348  H1   DG A  11      15.761  11.408 -41.674  1.00  0.00           H  
REMARK-SIMTK-COORDS    15.760759285    11.407724994   -41.673968771
ATOM    349  P    DG A  12       9.455  14.714 -47.914  1.00  0.00           P  
REMARK-SIMTK-COORDS     9.454681308    14.714222595   -47.913954860
ATOM    350  OP1  DG A  12       9.566  13.476 -48.723  1.00  0.00           O  
REMARK-SIMTK-COORDS     9.565718364    13.475537820   -48.722558473
ATOM    351  OP2  DG A  12       8.944  15.905 -48.621  1.00  0.00           O  
REMARK-SIMTK-COORDS     8.944085443    15.905256090   -48.621017146
ATOM    352  O5'  DG A  12      10.865  15.039 -47.245  1.00  0.00           O  
REMARK-SIMTK-COORDS    10.865417718    15.038506258   -47.244983347
ATOM    353  O3'  DG A  12      13.547  18.294 -47.503  1.00  0.00           O  
REMARK-SIMTK-COORDS    13.547284717    18.294077542   -47.503018259
ATOM    354  C1'  DG A  12      14.117  15.483 -46.646  1.00  0.00           C  
REMARK-SIMTK-COORDS    14.117436976    15.483153628   -46.645725920
ATOM    355  C2'  DG A  12      13.517  15.939 -47.969  1.00  0.00           C  
REMARK-SIMTK-COORDS    13.517436490    15.939129938   -47.969039573
ATOM    356  C3'  DG A  12      12.700  17.148 -47.548  1.00  0.00           C  
REMARK-SIMTK-COORDS    12.699824518    17.148123255   -47.547661096
ATOM    357  C4'  DG A  12      12.193  16.750 -46.162  1.00  0.00           C  
REMARK-SIMTK-COORDS    12.192976701    16.750232641   -46.161754407
ATOM    358  C5'  DG A  12      10.911  15.953 -46.120  1.00  0.00           C  
REMARK-SIMTK-COORDS    10.910984155    15.952838255   -46.119929704
ATOM    359  O4'  DG A  12      13.271  15.933 -45.606  1.00  0.00           O  
REMARK-SIMTK-COORDS    13.271427124    15.932833009   -45.605969802
ATOM    360  N2   DG A  12      18.340  13.443 -44.231  1.00  0.00           N  
REMARK-SIMTK-COORDS    18.339849058    13.443178264   -44.230504663
ATOM    361  O6   DG A  12      15.834   9.817 -45.480  1.00  0.00           O  
REMARK-SIMTK-COORDS    15.834031704     9.817172623   -45.479950732
ATOM    362  C6   DG A  12      15.908  11.046 -45.483  1.00  0.00           C  
REMARK-SIMTK-COORDS    15.907918797    11.046377855   -45.483296747
ATOM    363  C5   DG A  12      15.007  11.991 -46.023  1.00  0.00           C  
REMARK-SIMTK-COORDS    15.007309384    11.990795519   -46.022528570
ATOM    364  N7   DG A  12      13.796  11.802 -46.694  1.00  0.00           N  
REMARK-SIMTK-COORDS    13.796152949    11.801928439   -46.693545198
ATOM    365  C8   DG A  12      13.391  13.017 -46.961  1.00  0.00           C  
REMARK-SIMTK-COORDS    13.390631409    13.016588447   -46.961437614
ATOM    366  N9   DG A  12      14.244  14.006 -46.521  1.00  0.00           N  
REMARK-SIMTK-COORDS    14.244197678    14.005732811   -46.521225107
ATOM    367  C4   DG A  12      15.286  13.341 -45.914  1.00  0.00           C  
REMARK-SIMTK-COORDS    15.286469464    13.341413068   -45.913597916
ATOM    368  N3   DG A  12      16.367  13.928 -45.336  1.00  0.00           N  
REMARK-SIMTK-COORDS    16.367134144    13.928171424   -45.335712563
ATOM    369  C2   DG A  12      17.219  13.038 -44.835  1.00  0.00           C  
REMARK-SIMTK-COORDS    17.219239411    13.037569631   -44.835057933
ATOM    370  N1   DG A  12      17.017  11.674 -44.889  1.00  0.00           N  
REMARK-SIMTK-COORDS    17.017034492    11.674191295   -44.888888083
ATOM    371  H1'  DG A  12      15.102  15.924 -46.491  1.00  0.00           H  
REMARK-SIMTK-COORDS    15.102371679    15.923925560   -46.491175819
ATOM    372 1H2'  DG A  12      14.282  16.210 -48.698  1.00  0.00           H  
REMARK-SIMTK-COORDS    14.281558087    16.210146203   -48.697866280
ATOM    373 2H2'  DG A  12      12.889  15.173 -48.423  1.00  0.00           H  
REMARK-SIMTK-COORDS    12.888803470    15.173158855   -48.423170420
ATOM    374  H3'  DG A  12      11.871  17.339 -48.229  1.00  0.00           H  
REMARK-SIMTK-COORDS    11.870588614    17.338689496   -48.229310803
ATOM    375  H4'  DG A  12      12.028  17.674 -45.608  1.00  0.00           H  
REMARK-SIMTK-COORDS    12.027885974    17.674032684   -45.607730462
ATOM    376 1H5'  DG A  12      10.870  15.390 -45.188  1.00  0.00           H  
REMARK-SIMTK-COORDS    10.869643439    15.389565497   -45.187586556
ATOM    377 2H5'  DG A  12      10.063  16.635 -46.166  1.00  0.00           H  
REMARK-SIMTK-COORDS    10.062940528    16.634801751   -46.166068587
ATOM    378  H21  DG A  12      18.551  14.449 -44.157  1.00  0.00           H  
REMARK-SIMTK-COORDS    18.550870398    14.448894613   -44.156520749
ATOM    379  H22  DG A  12      18.994  12.750 -43.838  1.00  0.00           H  
REMARK-SIMTK-COORDS    18.993732137    12.749656728   -43.838031991
ATOM    380  H8   DG A  12      12.459  13.228 -47.486  1.00  0.00           H  
REMARK-SIMTK-COORDS    12.458861830    13.227906503   -47.486386308
ATOM    381  H1   DG A  12      17.733  11.070 -44.460  1.00  0.00           H  
REMARK-SIMTK-COORDS    17.733204846    11.069578275   -44.460241234
ATOM    382  P    DC A  13      14.124  18.431 -49.134  1.00  0.00           P  
REMARK-SIMTK-COORDS    14.123646641    18.431429061   -49.134187042
ATOM    383  OP1  DC A  13      13.704  17.552 -50.252  1.00  0.00           O  
REMARK-SIMTK-COORDS    13.703533188    17.552270446   -50.252420389
ATOM    384  OP2  DC A  13      14.272  19.864 -49.459  1.00  0.00           O  
REMARK-SIMTK-COORDS    14.271932067    19.863595964   -49.458594801
ATOM    385  O5'  DC A  13      15.475  17.872 -48.499  1.00  0.00           O  
REMARK-SIMTK-COORDS    15.475413506    17.872268829   -48.499462553
ATOM    386  O3'  DC A  13      19.370  19.451 -48.049  1.00  0.00           O  
REMARK-SIMTK-COORDS    19.369943874    19.450635361   -48.048599709
ATOM    387  C1'  DC A  13      18.515  16.581 -48.020  1.00  0.00           C  
REMARK-SIMTK-COORDS    18.514600032    16.581477759   -48.020340779
ATOM    388  C2'  DC A  13      18.286  17.601 -49.129  1.00  0.00           C  
REMARK-SIMTK-COORDS    18.285738777    17.600755335   -49.129266724
ATOM    389  C3'  DC A  13      18.094  18.887 -48.343  1.00  0.00           C  
REMARK-SIMTK-COORDS    18.093968961    18.886954354   -48.343265184
ATOM    390  C4'  DC A  13      17.367  18.412 -47.086  1.00  0.00           C  
REMARK-SIMTK-COORDS    17.367050179    18.411928622   -47.086324199
ATOM    391  C5'  DC A  13      15.862  18.320 -47.175  1.00  0.00           C  
REMARK-SIMTK-COORDS    15.862307722    18.320102961   -47.175021367
ATOM    392  O4'  DC A  13      17.904  17.073 -46.844  1.00  0.00           O  
REMARK-SIMTK-COORDS    17.904041755    17.072570626   -46.843842847
ATOM    393  N4   DC A  13      16.512  11.528 -48.998  1.00  0.00           N  
REMARK-SIMTK-COORDS    16.511902051    11.527688543   -48.998407938
ATOM    394  C4   DC A  13      16.966  12.751 -48.779  1.00  0.00           C  
REMARK-SIMTK-COORDS    16.965628955    12.750518245   -48.778843785
ATOM    395  N3   DC A  13      18.142  12.890 -48.155  1.00  0.00           N  
REMARK-SIMTK-COORDS    18.142024052    12.889518905   -48.154612743
ATOM    396  C2   DC A  13      18.653  14.120 -47.900  1.00  0.00           C  
REMARK-SIMTK-COORDS    18.653361445    14.120340287   -47.900434077
ATOM    397  O2   DC A  13      19.737  14.281 -47.327  1.00  0.00           O  
REMARK-SIMTK-COORDS    19.736846619    14.280520038   -47.326692561
ATOM    398  N1   DC A  13      17.936  15.242 -48.308  1.00  0.00           N  
REMARK-SIMTK-COORDS    17.935604104    15.242146935   -48.308030992
ATOM    399  C6   DC A  13      16.743  15.111 -48.944  1.00  0.00           C  
REMARK-SIMTK-COORDS    16.743297986    15.111474471   -48.943815411
ATOM    400  C5   DC A  13      16.211  13.888 -49.211  1.00  0.00           C  
REMARK-SIMTK-COORDS    16.211277347    13.887709571   -49.211162579
ATOM    401  H1'  DC A  13      19.579  16.456 -47.820  1.00  0.00           H  
REMARK-SIMTK-COORDS    19.578884540    16.455622525   -47.819706918
ATOM    402 1H2'  DC A  13      19.137  17.673 -49.808  1.00  0.00           H  
REMARK-SIMTK-COORDS    19.136602161    17.672525519   -49.807716827
ATOM    403 2H2'  DC A  13      17.407  17.367 -49.730  1.00  0.00           H  
REMARK-SIMTK-COORDS    17.406573947    17.367147259   -49.730054098
ATOM    404  H3'  DC A  13      17.495  19.615 -48.891  1.00  0.00           H  
REMARK-SIMTK-COORDS    17.495152261    19.614713284   -48.891095906
ATOM    405  H4'  DC A  13      17.611  19.119 -46.293  1.00  0.00           H  
REMARK-SIMTK-COORDS    17.610740705    19.118896799   -46.292581845
ATOM    406 1H5'  DC A  13      15.502  17.613 -46.428  1.00  0.00           H  
REMARK-SIMTK-COORDS    15.501736831    17.613430724   -46.428075598
ATOM    407 2H5'  DC A  13      15.431  19.302 -46.978  1.00  0.00           H  
REMARK-SIMTK-COORDS    15.431305696    19.301693223   -46.977801157
ATOM    408  H41  DC A  13      15.609  11.391 -49.476  1.00  0.00           H  
REMARK-SIMTK-COORDS    15.609081829    11.390551426   -49.476477030
ATOM    409  H42  DC A  13      17.059  10.711 -48.690  1.00  0.00           H  
REMARK-SIMTK-COORDS    17.058978187    10.711476449   -48.689936677
ATOM    410  H6   DC A  13      16.198  16.005 -49.246  1.00  0.00           H  
REMARK-SIMTK-COORDS    16.198261152    16.005443145   -49.246476708
ATOM    411  H5   DC A  13      15.259  13.777 -49.729  1.00  0.00           H  
REMARK-SIMTK-COORDS    15.259269190    13.776955649   -49.729362383
ATOM    412  P    DT A  14      20.410  19.815 -49.410  1.00  0.00           P  
REMARK-SIMTK-COORDS    20.409662845    19.814826017   -49.409511061
ATOM    413  OP1  DT A  14      19.697  19.632 -50.698  1.00  0.00           O  
REMARK-SIMTK-COORDS    19.697095638    19.632230446   -50.697591351
ATOM    414  OP2  DT A  14      21.279  21.004 -49.315  1.00  0.00           O  
REMARK-SIMTK-COORDS    21.279195221    21.004378659   -49.315044358
ATOM    415  O5'  DT A  14      21.246  18.499 -49.075  1.00  0.00           O  
REMARK-SIMTK-COORDS    21.246467632    18.498953463   -49.075014171
ATOM    416  O3'  DT A  14      25.358  17.710 -48.501  1.00  0.00           O  
REMARK-SIMTK-COORDS    25.357549110    17.709891956   -48.500698039
ATOM    417  C1'  DT A  14      23.184  15.788 -49.238  1.00  0.00           C  
REMARK-SIMTK-COORDS    23.183850420    15.788497907   -49.238092718
ATOM    418  C2'  DT A  14      23.584  17.057 -49.982  1.00  0.00           C  
REMARK-SIMTK-COORDS    23.584253773    17.056562549   -49.981564452
ATOM    419  C3'  DT A  14      23.999  17.974 -48.842  1.00  0.00           C  
REMARK-SIMTK-COORDS    23.998581140    17.973657292   -48.842406840
ATOM    420  C4'  DT A  14      23.035  17.584 -47.723  1.00  0.00           C  
REMARK-SIMTK-COORDS    23.035119239    17.583535578   -47.722841651
ATOM    421  C5'  DT A  14      21.698  18.286 -47.713  1.00  0.00           C  
REMARK-SIMTK-COORDS    21.697876217    18.286181506   -47.713105076
ATOM    422  O4'  DT A  14      22.810  16.152 -47.924  1.00  0.00           O  
REMARK-SIMTK-COORDS    22.809995941    16.151570058   -47.924125655
ATOM    423  O4   DT A  14      18.988  13.005 -51.493  1.00  0.00           O  
REMARK-SIMTK-COORDS    18.988191786    13.005120240   -51.493222956
ATOM    424  C4   DT A  14      19.904  13.674 -51.000  1.00  0.00           C  
REMARK-SIMTK-COORDS    19.904428343    13.674233585   -51.000423907
ATOM    425  N3   DT A  14      20.993  13.064 -50.423  1.00  0.00           N  
REMARK-SIMTK-COORDS    20.992573763    13.063802349   -50.422819154
ATOM    426  C2   DT A  14      22.078  13.689 -49.843  1.00  0.00           C  
REMARK-SIMTK-COORDS    22.077810807    13.689294401   -49.843434780
ATOM    427  O2   DT A  14      23.001  13.062 -49.356  1.00  0.00           O  
REMARK-SIMTK-COORDS    23.001174589    13.061516433   -49.355747226
ATOM    428  N1   DT A  14      22.038  15.068 -49.854  1.00  0.00           N  
REMARK-SIMTK-COORDS    22.037880930    15.068466974   -49.853904689
ATOM    429  C6   DT A  14      20.990  15.762 -50.407  1.00  0.00           C  
REMARK-SIMTK-COORDS    20.989729426    15.761867699   -50.407126035
ATOM    430  C5   DT A  14      19.950  15.117 -50.970  1.00  0.00           C  
REMARK-SIMTK-COORDS    19.950231016    15.117089074   -50.970354745
ATOM    431  C7   DT A  14      18.780  15.826 -51.582  1.00  0.00           C  
REMARK-SIMTK-COORDS    18.779610356    15.825725982   -51.581981266
ATOM    432  H1'  DT A  14      24.023  15.096 -49.169  1.00  0.00           H  
REMARK-SIMTK-COORDS    24.023424339    15.095958202   -49.169118880
ATOM    433 1H2'  DT A  14      24.407  16.888 -50.676  1.00  0.00           H  
REMARK-SIMTK-COORDS    24.407382823    16.887832027   -50.676121561
ATOM    434 2H2'  DT A  14      22.757  17.480 -50.551  1.00  0.00           H  
REMARK-SIMTK-COORDS    22.757075199    17.479826391   -50.551003937
ATOM    435  H3'  DT A  14      23.891  19.026 -49.105  1.00  0.00           H  
REMARK-SIMTK-COORDS    23.890570603    19.025748098   -49.105195082
ATOM    436  H4'  DT A  14      23.535  17.809 -46.781  1.00  0.00           H  
REMARK-SIMTK-COORDS    23.535340461    17.808672685   -46.781271679
ATOM    437 1H5'  DT A  14      20.975  17.672 -47.178  1.00  0.00           H  
REMARK-SIMTK-COORDS    20.975159136    17.672217945   -47.177637276
ATOM    438 2H5'  DT A  14      21.802  19.245 -47.207  1.00  0.00           H  
REMARK-SIMTK-COORDS    21.801535927    19.244740973   -47.206528908
ATOM    439  H3   DT A  14      20.998  12.034 -50.424  1.00  0.00           H  
REMARK-SIMTK-COORDS    20.998216486    12.033775484   -50.424167265
ATOM    440  H6   DT A  14      20.999  16.852 -50.389  1.00  0.00           H  
REMARK-SIMTK-COORDS    20.998917314    16.852416443   -50.389069985
ATOM    441  H71  DT A  14      18.023  15.097 -51.874  1.00  0.00           H  
REMARK-SIMTK-COORDS    18.023105249    15.096523210   -51.874467748
ATOM    442  H72  DT A  14      18.354  16.519 -50.857  1.00  0.00           H  
REMARK-SIMTK-COORDS    18.353644389    16.519020328   -50.856825459
ATOM    443  H73  DT A  14      19.108  16.379 -52.462  1.00  0.00           H  
REMARK-SIMTK-COORDS    19.108367177    16.379240958   -52.461888149
ATOM    444  P    DG A  15      26.586  17.845 -49.760  1.00  0.00           P  
REMARK-SIMTK-COORDS    26.586365524    17.844774743   -49.759883210
ATOM    445  OP1  DG A  15      25.981  18.423 -50.985  1.00  0.00           O  
REMARK-SIMTK-COORDS    25.980911785    18.422705688   -50.984599746
ATOM    446  OP2  DG A  15      27.922  18.356 -49.395  1.00  0.00           O  
REMARK-SIMTK-COORDS    27.922058376    18.356401849   -49.394686945
ATOM    447  O5'  DG A  15      26.626  16.256 -49.887  1.00  0.00           O  
REMARK-SIMTK-COORDS    26.625654045    16.255732192   -49.887398631
ATOM    448  O3'  DG A  15      29.737  13.397 -49.896  1.00  0.00           O  
REMARK-SIMTK-COORDS    29.737460784    13.396654319   -49.895737380
ATOM    449  C1'  DG A  15      26.961  13.122 -50.982  1.00  0.00           C  
REMARK-SIMTK-COORDS    26.961448595    13.121721194   -50.981778404
ATOM    450  C2'  DG A  15      27.997  14.174 -51.355  1.00  0.00           C  
REMARK-SIMTK-COORDS    27.996951342    14.174017023   -51.355250693
ATOM    451  C3'  DG A  15      28.722  14.388 -50.038  1.00  0.00           C  
REMARK-SIMTK-COORDS    28.722321849    14.387973990   -50.037762916
ATOM    452  C4'  DG A  15      27.608  14.225 -49.005  1.00  0.00           C  
REMARK-SIMTK-COORDS    27.607567125    14.225249499   -49.004906854
ATOM    453  C5'  DG A  15      26.803  15.463 -48.686  1.00  0.00           C  
REMARK-SIMTK-COORDS    26.803086960    15.463009393   -48.685760947
ATOM    454  O4'  DG A  15      26.716  13.226 -49.593  1.00  0.00           O  
REMARK-SIMTK-COORDS    26.715921349    13.225812221   -49.593283381
ATOM    455  N2   DG A  15      24.322   8.833 -52.552  1.00  0.00           N  
REMARK-SIMTK-COORDS    24.321691098     8.833354731   -52.551858156
ATOM    456  O6   DG A  15      21.713  12.365 -53.861  1.00  0.00           O  
REMARK-SIMTK-COORDS    21.713050155    12.364534637   -53.861023501
ATOM    457  C6   DG A  15      22.757  12.030 -53.301  1.00  0.00           C  
REMARK-SIMTK-COORDS    22.757465200    12.030357504   -53.300721032
ATOM    458  C5   DG A  15      23.763  12.843 -52.733  1.00  0.00           C  
REMARK-SIMTK-COORDS    23.762669261    12.843494757   -52.733124692
ATOM    459  N7   DG A  15      23.856  14.235 -52.647  1.00  0.00           N  
REMARK-SIMTK-COORDS    23.855759229    14.235147012   -52.646682458
ATOM    460  C8   DG A  15      24.987  14.438 -52.022  1.00  0.00           C  
REMARK-SIMTK-COORDS    24.987222699    14.437905795   -52.021948681
ATOM    461  N9   DG A  15      25.661  13.283 -51.686  1.00  0.00           N  
REMARK-SIMTK-COORDS    25.660667851    13.282652769   -51.686343152
ATOM    462  C4   DG A  15      24.867  12.254 -52.145  1.00  0.00           C  
REMARK-SIMTK-COORDS    24.867448793    12.254269705   -52.144703054
ATOM    463  N3   DG A  15      25.148  10.930 -52.031  1.00  0.00           N  
REMARK-SIMTK-COORDS    25.148053030    10.929690141   -52.031463302
ATOM    464  C2   DG A  15      24.205  10.164 -52.574  1.00  0.00           C  
REMARK-SIMTK-COORDS    24.204538046    10.164357995   -52.573640562
ATOM    465  N1   DG A  15      23.066  10.665 -53.171  1.00  0.00           N  
REMARK-SIMTK-COORDS    23.066350521    10.664566159   -53.171056624
ATOM    466  H1'  DG A  15      27.336  12.118 -51.182  1.00  0.00           H  
REMARK-SIMTK-COORDS    27.335520052    12.117606760   -51.181995156
ATOM    467 1H2'  DG A  15      28.678  13.826 -52.132  1.00  0.00           H  
REMARK-SIMTK-COORDS    28.677963178    13.826355701   -52.132344307
ATOM    468 2H2'  DG A  15      27.538  15.097 -51.711  1.00  0.00           H  
REMARK-SIMTK-COORDS    27.538348703    15.096791005   -51.710634707
ATOM    469  H3'  DG A  15      29.174  15.378 -49.976  1.00  0.00           H  
REMARK-SIMTK-COORDS    29.173719840    15.378417283   -49.975666729
ATOM    470  H4'  DG A  15      28.078  13.888 -48.082  1.00  0.00           H  
REMARK-SIMTK-COORDS    28.078076549    13.887605115   -48.081748605
ATOM    471 1H5'  DG A  15      25.830  15.167 -48.295  1.00  0.00           H  
REMARK-SIMTK-COORDS    25.829661940    15.166707855   -48.294739044
ATOM    472 2H5'  DG A  15      27.330  16.049 -47.934  1.00  0.00           H  
REMARK-SIMTK-COORDS    27.329742275    16.048803455   -47.933523952
ATOM    473  H21  DG A  15      25.148   8.395 -52.120  1.00  0.00           H  
REMARK-SIMTK-COORDS    25.148403523     8.395433346   -52.120302334
ATOM    474  H22  DG A  15      23.585   8.244 -52.967  1.00  0.00           H  
REMARK-SIMTK-COORDS    23.584752087     8.244250114   -52.967125112
ATOM    475  H8   DG A  15      25.364  15.433 -51.787  1.00  0.00           H  
REMARK-SIMTK-COORDS    25.364120117    15.433449743   -51.786870853
ATOM    476  H1   DG A  15      22.391   9.985 -53.551  1.00  0.00           H  
REMARK-SIMTK-COORDS    22.390506785     9.985453785   -53.550841599
ATOM    477  P    DG A  16      30.898  13.402 -51.188  1.00  0.00           P  
REMARK-SIMTK-COORDS    30.898026322    13.402223433   -51.187621733
ATOM    478  OP1  DG A  16      30.745  14.521 -52.149  1.00  0.00           O  
REMARK-SIMTK-COORDS    30.745188552    14.521145763   -52.149475378
ATOM    479  OP2  DG A  16      32.282  13.071 -50.794  1.00  0.00           O  
REMARK-SIMTK-COORDS    32.281834351    13.070980110   -50.794481553
ATOM    480  O5'  DG A  16      30.168  12.106 -51.762  1.00  0.00           O  
REMARK-SIMTK-COORDS    30.167765708    12.106231246   -51.762063798
ATOM    481  O3'  DG A  16      31.483   8.230 -52.814  1.00  0.00           O  
REMARK-SIMTK-COORDS    31.483130921     8.230461680   -52.813710902
ATOM    482  C1'  DG A  16      29.016   9.663 -53.720  1.00  0.00           C  
REMARK-SIMTK-COORDS    29.015849064     9.662821891   -53.720453129
ATOM    483  C2'  DG A  16      30.458  10.134 -53.858  1.00  0.00           C  
REMARK-SIMTK-COORDS    30.457588645    10.133504964   -53.857997404
ATOM    484  C3'  DG A  16      31.094   9.584 -52.592  1.00  0.00           C  
REMARK-SIMTK-COORDS    31.093511592     9.584210770   -52.592457245
ATOM    485  C4'  DG A  16      29.966   9.701 -51.567  1.00  0.00           C  
REMARK-SIMTK-COORDS    29.966394068     9.700588056   -51.566781169
ATOM    486  C5'  DG A  16      29.845  11.025 -50.851  1.00  0.00           C  
REMARK-SIMTK-COORDS    29.845308314    11.024869563   -50.850744347
ATOM    487  O4'  DG A  16      28.748   9.476 -52.345  1.00  0.00           O  
REMARK-SIMTK-COORDS    28.748151362     9.475615112   -52.344833792
ATOM    488  N2   DG A  16      24.749   7.850 -56.236  1.00  0.00           N  
REMARK-SIMTK-COORDS    24.748589356     7.849692008   -56.235728781
ATOM    489  O6   DG A  16      24.298  12.408 -56.292  1.00  0.00           O  
REMARK-SIMTK-COORDS    24.297832029    12.408402467   -56.291673180
ATOM    490  C6   DG A  16      25.001  11.465 -55.929  1.00  0.00           C  
REMARK-SIMTK-COORDS    25.001471755    11.465015640   -55.929280536
ATOM    491  C5   DG A  16      26.229  11.487 -55.232  1.00  0.00           C  
REMARK-SIMTK-COORDS    26.229333682    11.486621723   -55.232372172
ATOM    492  N7   DG A  16      26.982  12.567 -54.763  1.00  0.00           N  
REMARK-SIMTK-COORDS    26.981717280    12.566657012   -54.763035728
ATOM    493  C8   DG A  16      28.018  12.006 -54.194  1.00  0.00           C  
REMARK-SIMTK-COORDS    28.017789006    12.006275726   -54.193701739
ATOM    494  N9   DG A  16      28.016  10.629 -54.250  1.00  0.00           N  
REMARK-SIMTK-COORDS    28.015648298    10.628762093   -54.250452143
ATOM    495  C4   DG A  16      26.859  10.295 -54.920  1.00  0.00           C  
REMARK-SIMTK-COORDS    26.859131542    10.295144105   -54.919802597
ATOM    496  N3   DG A  16      26.449   9.032 -55.207  1.00  0.00           N  
REMARK-SIMTK-COORDS    26.449490494     9.031998739   -55.207432563
ATOM    497  C2   DG A  16      25.297   9.013 -55.871  1.00  0.00           C  
REMARK-SIMTK-COORDS    25.296671051     9.012649404   -55.871166648
ATOM    498  N1   DG A  16      24.595  10.149 -56.215  1.00  0.00           N  
REMARK-SIMTK-COORDS    24.595122228    10.149396361   -56.214998883
ATOM    499  H1'  DG A  16      28.867   8.708 -54.224  1.00  0.00           H  
REMARK-SIMTK-COORDS    28.867292079     8.707605574   -54.224193746
ATOM    500 1H2'  DG A  16      30.939   9.734 -54.751  1.00  0.00           H  
REMARK-SIMTK-COORDS    30.939398452     9.734358556   -54.750780387
ATOM    501 2H2'  DG A  16      30.535  11.220 -53.902  1.00  0.00           H  
REMARK-SIMTK-COORDS    30.534901698    11.219875088   -53.902140882
ATOM    502  H3'  DG A  16      31.964  10.165 -52.287  1.00  0.00           H  
REMARK-SIMTK-COORDS    31.964043415    10.165097500   -52.286943001
ATOM    503  H4'  DG A  16      30.142   8.931 -50.815  1.00  0.00           H  
REMARK-SIMTK-COORDS    30.141628091     8.931247666   -50.815108100
ATOM    504 1H5'  DG A  16      28.825  11.144 -50.487  1.00  0.00           H  
REMARK-SIMTK-COORDS    28.824521829    11.143613602   -50.487228454
ATOM    505 2H5'  DG A  16      30.532  11.040 -50.005  1.00  0.00           H  
REMARK-SIMTK-COORDS    30.532123467    11.039514296   -50.005492031
ATOM    506  H21  DG A  16      25.222   6.963 -56.009  1.00  0.00           H  
REMARK-SIMTK-COORDS    25.221992583     6.963059897   -56.009362078
ATOM    507  H22  DG A  16      23.852   7.839 -56.744  1.00  0.00           H  
REMARK-SIMTK-COORDS    23.851772704     7.839416063   -56.743847171
ATOM    508  H8   DG A  16      28.813  12.579 -53.716  1.00  0.00           H  
REMARK-SIMTK-COORDS    28.812931639    12.578730521   -53.715721926
ATOM    509  H1   DG A  16      23.705  10.025 -56.719  1.00  0.00           H  
REMARK-SIMTK-COORDS    23.704939573    10.024953233   -56.719264438
ATOM    510  P    DA A  17      32.612   8.235 -54.124  1.00  0.00           P  
REMARK-SIMTK-COORDS    32.611611087     8.235168921   -54.124239310
ATOM    511  OP1  DA A  17      33.077   9.506 -54.728  1.00  0.00           O  
REMARK-SIMTK-COORDS    33.077344420     9.506442223   -54.728005534
ATOM    512  OP2  DA A  17      33.641   7.193 -53.936  1.00  0.00           O  
REMARK-SIMTK-COORDS    33.641002096     7.193208559   -53.935775113
ATOM    513  O5'  DA A  17      31.398   7.656 -54.980  1.00  0.00           O  
REMARK-SIMTK-COORDS    31.397752446     7.655765537   -54.979538042
ATOM    514  O3'  DA A  17      30.787   4.079 -57.147  1.00  0.00           O  
REMARK-SIMTK-COORDS    30.786532774     4.079103548   -57.146607383
ATOM    515  C1'  DA A  17      29.366   6.697 -57.448  1.00  0.00           C  
REMARK-SIMTK-COORDS    29.366213368     6.696500606   -57.447624703
ATOM    516  C2'  DA A  17      30.864   6.444 -57.553  1.00  0.00           C  
REMARK-SIMTK-COORDS    30.863999756     6.443941316   -57.552618710
ATOM    517  C3'  DA A  17      31.071   5.335 -56.535  1.00  0.00           C  
REMARK-SIMTK-COORDS    31.070979569     5.334873155   -56.535036688
ATOM    518  C4'  DA A  17      30.066   5.685 -55.440  1.00  0.00           C  
REMARK-SIMTK-COORDS    30.065799976     5.685416167   -55.439699945
ATOM    519  C5'  DA A  17      30.536   6.654 -54.380  1.00  0.00           C  
REMARK-SIMTK-COORDS    30.536143077     6.653701655   -54.380182328
ATOM    520  O4'  DA A  17      28.944   6.289 -56.162  1.00  0.00           O  
REMARK-SIMTK-COORDS    28.944042184     6.289044767   -56.161717929
ATOM    521  N6   DA A  17      26.799  12.006 -58.771  1.00  0.00           N  
REMARK-SIMTK-COORDS    26.799382280    12.006161674   -58.770670625
ATOM    522  C6   DA A  17      26.874  10.665 -58.780  1.00  0.00           C  
REMARK-SIMTK-COORDS    26.874316249    10.664908049   -58.780346023
ATOM    523  C5   DA A  17      27.930   9.948 -58.182  1.00  0.00           C  
REMARK-SIMTK-COORDS    27.929881645     9.948074051   -58.182344588
ATOM    524  N7   DA A  17      29.055  10.353 -57.485  1.00  0.00           N  
REMARK-SIMTK-COORDS    29.054532593    10.352539565   -57.485244242
ATOM    525  C8   DA A  17      29.650   9.238 -57.181  1.00  0.00           C  
REMARK-SIMTK-COORDS    29.649910420     9.238296397   -57.181100516
ATOM    526  N9   DA A  17      28.985   8.125 -57.619  1.00  0.00           N  
REMARK-SIMTK-COORDS    28.985052677     8.124524926   -57.619264061
ATOM    527  C4   DA A  17      27.867   8.588 -58.267  1.00  0.00           C  
REMARK-SIMTK-COORDS    27.867232662     8.587683631   -58.267297571
ATOM    528  N3   DA A  17      26.916   7.847 -58.866  1.00  0.00           N  
REMARK-SIMTK-COORDS    26.915885812     7.847415054   -58.866061802
ATOM    529  C2   DA A  17      25.993   8.628 -59.389  1.00  0.00           C  
REMARK-SIMTK-COORDS    25.993411191     8.627924960   -59.389081742
ATOM    530  N1   DA A  17      25.909   9.955 -59.384  1.00  0.00           N  
REMARK-SIMTK-COORDS    25.908587423     9.955173256   -59.383993568
ATOM    531  H1'  DA A  17      28.819   6.107 -58.183  1.00  0.00           H  
REMARK-SIMTK-COORDS    28.818583889     6.107359444   -58.183132449
ATOM    532 1H2'  DA A  17      31.162   6.126 -58.552  1.00  0.00           H  
REMARK-SIMTK-COORDS    31.161636555     6.126310882   -58.552362799
ATOM    533 2H2'  DA A  17      31.451   7.328 -57.302  1.00  0.00           H  
REMARK-SIMTK-COORDS    31.451385311     7.327590196   -57.301686715
ATOM    534  H3'  DA A  17      32.089   5.323 -56.144  1.00  0.00           H  
REMARK-SIMTK-COORDS    32.089155623     5.323280543   -56.143775733
ATOM    535  H4'  DA A  17      29.799   4.753 -54.942  1.00  0.00           H  
REMARK-SIMTK-COORDS    29.799250729     4.753154551   -54.942285853
ATOM    536 1H5'  DA A  17      29.671   7.137 -53.927  1.00  0.00           H  
REMARK-SIMTK-COORDS    29.671096555     7.136875401   -53.927374814
ATOM    537 2H5'  DA A  17      31.085   6.108 -53.615  1.00  0.00           H  
REMARK-SIMTK-COORDS    31.085158396     6.107773629   -53.614958981
ATOM    538  H61  DA A  17      26.005  12.480 -59.224  1.00  0.00           H  
REMARK-SIMTK-COORDS    26.005428753    12.480200963   -59.223675645
ATOM    539  H62  DA A  17      27.536  12.559 -58.310  1.00  0.00           H  
REMARK-SIMTK-COORDS    27.536155165    12.558529997   -58.310400104
ATOM    540  H8   DA A  17      30.589   9.194 -56.628  1.00  0.00           H  
REMARK-SIMTK-COORDS    30.588812215     9.193741446   -56.627725168
ATOM    541  H2   DA A  17      25.183   8.112 -59.899  1.00  0.00           H  
REMARK-SIMTK-COORDS    25.182670040     8.111501393   -59.899248858
ATOM    542  P    DA A  18      31.789   3.762 -58.534  1.00  0.00           P  
REMARK-SIMTK-COORDS    31.788614993     3.762030887   -58.534002277
ATOM    543  OP1  DA A  18      32.859   4.756 -58.787  1.00  0.00           O  
REMARK-SIMTK-COORDS    32.858666994     4.756343773   -58.786801804
ATOM    544  OP2  DA A  18      32.162   2.346 -58.726  1.00  0.00           O  
REMARK-SIMTK-COORDS    32.162461691     2.346360121   -58.726254530
ATOM    545  O5'  DA A  18      30.515   4.117 -59.424  1.00  0.00           O  
REMARK-SIMTK-COORDS    30.514779046     4.116579055   -59.424134051
ATOM    546  O3'  DA A  18      28.404   2.072 -62.462  1.00  0.00           O  
REMARK-SIMTK-COORDS    28.404218922     2.072221883   -62.461967114
ATOM    547  C1'  DA A  18      28.466   5.012 -61.902  1.00  0.00           C  
REMARK-SIMTK-COORDS    28.466171820     5.011853621   -61.902134028
ATOM    548  C2'  DA A  18      29.654   4.103 -62.187  1.00  0.00           C  
REMARK-SIMTK-COORDS    29.654236814     4.103269375   -62.187002836
ATOM    549  C3'  DA A  18      29.217   2.798 -61.543  1.00  0.00           C  
REMARK-SIMTK-COORDS    29.217275751     2.798208282   -61.543398477
ATOM    550  C4'  DA A  18      28.431   3.268 -60.321  1.00  0.00           C  
REMARK-SIMTK-COORDS    28.430807577     3.267613816   -60.321042041
ATOM    551  C5'  DA A  18      29.232   3.539 -59.070  1.00  0.00           C  
REMARK-SIMTK-COORDS    29.231761624     3.538787425   -59.069517176
ATOM    552  O4'  DA A  18      27.803   4.517 -60.756  1.00  0.00           O  
REMARK-SIMTK-COORDS    27.803335376     4.517058034   -60.755996962
ATOM    553  N6   DA A  18      28.919  11.024 -61.471  1.00  0.00           N  
REMARK-SIMTK-COORDS    28.919186789    11.023574336   -61.471362064
ATOM    554  C6   DA A  18      28.332   9.882 -61.866  1.00  0.00           C  
REMARK-SIMTK-COORDS    28.331752406     9.881613394   -61.865717300
ATOM    555  C5   DA A  18      28.856   8.606 -61.576  1.00  0.00           C  
REMARK-SIMTK-COORDS    28.855846026     8.605963707   -61.576375367
ATOM    556  N7   DA A  18      29.979   8.195 -60.880  1.00  0.00           N  
REMARK-SIMTK-COORDS    29.978786434     8.195085953   -60.880268111
ATOM    557  C8   DA A  18      29.931   6.898 -60.950  1.00  0.00           C  
REMARK-SIMTK-COORDS    29.931073339     6.898385764   -60.949608431
ATOM    558  N9   DA A  18      28.843   6.426 -61.633  1.00  0.00           N  
REMARK-SIMTK-COORDS    28.843120059     6.425974518   -61.633490932
ATOM    559  C4   DA A  18      28.145   7.537 -62.038  1.00  0.00           C  
REMARK-SIMTK-COORDS    28.145064163     7.536508188   -62.037740773
ATOM    560  N3   DA A  18      27.002   7.558 -62.748  1.00  0.00           N  
REMARK-SIMTK-COORDS    27.001909824     7.557691276   -62.747900215
ATOM    561  C2   DA A  18      26.619   8.800 -62.958  1.00  0.00           C  
REMARK-SIMTK-COORDS    26.618973784     8.799907512   -62.957575705
ATOM    562  N1   DA A  18      27.191   9.936 -62.571  1.00  0.00           N  
REMARK-SIMTK-COORDS    27.191327182     9.936412059   -62.570822550
ATOM    563  H1'  DA A  18      27.758   5.000 -62.731  1.00  0.00           H  
REMARK-SIMTK-COORDS    27.758214898     4.999927671   -62.730754429
ATOM    564 1H2'  DA A  18      29.834   3.979 -63.255  1.00  0.00           H  
REMARK-SIMTK-COORDS    29.833916218     3.978677512   -63.255252422
ATOM    565 2H2'  DA A  18      30.577   4.476 -61.741  1.00  0.00           H  
REMARK-SIMTK-COORDS    30.576814095     4.476252254   -61.741403315
ATOM    566  H3'  DA A  18      30.068   2.182 -61.249  1.00  0.00           H  
REMARK-SIMTK-COORDS    30.067981979     2.181957942   -61.249397740
ATOM    567  H4'  DA A  18      27.707   2.486 -60.089  1.00  0.00           H  
REMARK-SIMTK-COORDS    27.707226120     2.486465104   -60.089055909
ATOM    568 1H5'  DA A  18      28.680   4.231 -58.435  1.00  0.00           H  
REMARK-SIMTK-COORDS    28.680312991     4.231290452   -58.434583351
ATOM    569 2H5'  DA A  18      29.386   2.604 -58.534  1.00  0.00           H  
REMARK-SIMTK-COORDS    29.385758192     2.603793388   -58.533706380
ATOM    570  H61  DA A  18      28.493  11.930 -61.710  1.00  0.00           H  
REMARK-SIMTK-COORDS    28.493498549    11.930158803   -61.710492002
ATOM    571  H62  DA A  18      29.795  10.991 -60.931  1.00  0.00           H  
REMARK-SIMTK-COORDS    29.794567569    10.990846464   -60.930592819
ATOM    572  H8   DA A  18      30.685   6.248 -60.504  1.00  0.00           H  
REMARK-SIMTK-COORDS    30.684515489     6.247654179   -60.503941142
ATOM    573  H2   DA A  18      25.701   8.912 -63.530  1.00  0.00           H  
REMARK-SIMTK-COORDS    25.700510844     8.912482396   -63.530304021
ATOM    574  P    DT A  19      29.205   1.692 -63.961  1.00  0.00           P  
REMARK-SIMTK-COORDS    29.204814084     1.691591663   -63.960596344
ATOM    575  OP1  DT A  19      30.641   2.060 -64.001  1.00  0.00           O  
REMARK-SIMTK-COORDS    30.640993616     2.060399311   -64.000761900
ATOM    576  OP2  DT A  19      28.853   0.396 -64.576  1.00  0.00           O  
REMARK-SIMTK-COORDS    28.852886834     0.396185839   -64.575508501
ATOM    577  O5'  DT A  19      28.339   2.860 -64.615  1.00  0.00           O  
REMARK-SIMTK-COORDS    28.338606316     2.859879240   -64.615149047
ATOM    578  O3'  DT A  19      25.738   3.067 -67.939  1.00  0.00           O  
REMARK-SIMTK-COORDS    25.737887965     3.067288026   -67.938805716
ATOM    579  C1'  DT A  19      27.186   5.303 -66.573  1.00  0.00           C  
REMARK-SIMTK-COORDS    27.186210134     5.302570442   -66.572662452
ATOM    580  C2'  DT A  19      27.797   4.053 -67.194  1.00  0.00           C  
REMARK-SIMTK-COORDS    27.796711894     4.052712576   -67.194115520
ATOM    581  C3'  DT A  19      26.729   3.007 -66.916  1.00  0.00           C  
REMARK-SIMTK-COORDS    26.729130789     3.007194693   -66.915596326
ATOM    582  C4'  DT A  19      26.181   3.433 -65.555  1.00  0.00           C  
REMARK-SIMTK-COORDS    26.181271118     3.433333968   -65.554664624
ATOM    583  C5'  DT A  19      26.915   2.910 -64.342  1.00  0.00           C  
REMARK-SIMTK-COORDS    26.914943108     2.910156205   -64.342214444
ATOM    584  O4'  DT A  19      26.280   4.893 -65.568  1.00  0.00           O  
REMARK-SIMTK-COORDS    26.280251071     4.893386524   -65.567722306
ATOM    585  O4   DT A  19      30.819   8.764 -64.281  1.00  0.00           O  
REMARK-SIMTK-COORDS    30.819461541     8.764409630   -64.281045413
ATOM    586  C4   DT A  19      30.034   7.948 -64.777  1.00  0.00           C  
REMARK-SIMTK-COORDS    30.033655917     7.947795534   -64.776730737
ATOM    587  N3   DT A  19      28.926   8.368 -65.474  1.00  0.00           N  
REMARK-SIMTK-COORDS    28.925933974     8.367930565   -65.474407347
ATOM    588  C2   DT A  19      27.977   7.566 -66.076  1.00  0.00           C  
REMARK-SIMTK-COORDS    27.977381545     7.566188188   -66.076174287
ATOM    589  O2   DT A  19      27.025   8.031 -66.678  1.00  0.00           O  
REMARK-SIMTK-COORDS    27.025370988     8.031444212   -66.677637280
ATOM    590  N1   DT A  19      28.184   6.208 -65.944  1.00  0.00           N  
REMARK-SIMTK-COORDS    28.183630999     6.208349824   -65.943670934
ATOM    591  C6   DT A  19      29.262   5.699 -65.262  1.00  0.00           C  
REMARK-SIMTK-COORDS    29.261500302     5.699192331   -65.262175217
ATOM    592  C5   DT A  19      30.171   6.513 -64.693  1.00  0.00           C  
REMARK-SIMTK-COORDS    30.171328579     6.512901642   -64.693305579
ATOM    593  C7   DT A  19      31.361   6.009 -63.934  1.00  0.00           C  
REMARK-SIMTK-COORDS    31.361275885     6.008834076   -63.933998463
ATOM    594  H1'  DT A  19      26.628   5.874 -67.315  1.00  0.00           H  
REMARK-SIMTK-COORDS    26.628327869     5.874004856   -67.315281526
ATOM    595 1H2'  DT A  19      27.974   4.165 -68.264  1.00  0.00           H  
REMARK-SIMTK-COORDS    27.973828961     4.165458288   -68.263853314
ATOM    596 2H2'  DT A  19      28.746   3.783 -66.732  1.00  0.00           H  
REMARK-SIMTK-COORDS    28.746112120     3.783408860   -66.731781529
ATOM    597  H3'  DT A  19      27.144   2.000 -66.875  1.00  0.00           H  
REMARK-SIMTK-COORDS    27.144327151     2.000445449   -66.874523924
ATOM    598  H4'  DT A  19      25.153   3.076 -65.501  1.00  0.00           H  
REMARK-SIMTK-COORDS    25.153320172     3.075764284   -65.500601941
ATOM    599 1H5'  DT A  19      26.725   3.570 -63.497  1.00  0.00           H  
REMARK-SIMTK-COORDS    26.725436607     3.570328928   -63.497077614
ATOM    600 2H5'  DT A  19      26.550   1.911 -64.108  1.00  0.00           H  
REMARK-SIMTK-COORDS    26.550440809     1.911025641   -64.107529144
ATOM    601  H3   DT A  19      28.792   9.386 -65.557  1.00  0.00           H  
REMARK-SIMTK-COORDS    28.791596113     9.385826532   -65.557052013
ATOM    602  H6   DT A  19      29.382   4.618 -65.179  1.00  0.00           H  
REMARK-SIMTK-COORDS    29.381981757     4.618288446   -65.179482949
ATOM    603  H71  DT A  19      31.888   6.849 -63.481  1.00  0.00           H  
REMARK-SIMTK-COORDS    31.888499731     6.849286204   -63.480941913
ATOM    604  H72  DT A  19      31.032   5.324 -63.153  1.00  0.00           H  
REMARK-SIMTK-COORDS    31.031834405     5.323905273   -63.152784122
ATOM    605  H73  DT A  19      32.032   5.485 -64.615  1.00  0.00           H  
REMARK-SIMTK-COORDS    32.032433198     5.484991230   -64.615050982
ATOM    606  P    DC A  20      26.502   2.769 -69.468  1.00  0.00           P  
REMARK-SIMTK-COORDS    26.501622023     2.768704663   -69.468091098
ATOM    607  OP1  DC A  20      27.940   2.407 -69.507  1.00  0.00           O  
REMARK-SIMTK-COORDS    27.939580843     2.407312713   -69.507222800
ATOM    608  OP2  DC A  20      25.622   2.023 -70.389  1.00  0.00           O  
REMARK-SIMTK-COORDS    25.622371329     2.022576844   -70.389254761
ATOM    609  O5'  DC A  20      26.342   4.337 -69.711  1.00  0.00           O  
REMARK-SIMTK-COORDS    26.342420129     4.336670141   -69.710883228
ATOM    610  O3'  DC A  20      24.393   6.660 -72.654  1.00  0.00           O  
REMARK-SIMTK-COORDS    24.392829216     6.660157718   -72.654076349
ATOM    611  C1'  DC A  20      26.627   7.466 -70.831  1.00  0.00           C  
REMARK-SIMTK-COORDS    26.627178953     7.466467421   -70.831434608
ATOM    612  C2'  DC A  20      26.614   6.303 -71.815  1.00  0.00           C  
REMARK-SIMTK-COORDS    26.614083075     6.303132915   -71.815051568
ATOM    613  C3'  DC A  20      25.162   5.858 -71.761  1.00  0.00           C  
REMARK-SIMTK-COORDS    25.162170680     5.858273934   -71.760895456
ATOM    614  C4'  DC A  20      24.788   6.098 -70.299  1.00  0.00           C  
REMARK-SIMTK-COORDS    24.787553681     6.098084013   -70.299350305
ATOM    615  C5'  DC A  20      25.097   4.979 -69.334  1.00  0.00           C  
REMARK-SIMTK-COORDS    25.097188593     4.978532395   -69.334322121
ATOM    616  O4'  DC A  20      25.567   7.275 -69.916  1.00  0.00           O  
REMARK-SIMTK-COORDS    25.567289533     7.275372738   -69.915892016
ATOM    617  N4   DC A  20      31.293   8.068 -67.937  1.00  0.00           N  
REMARK-SIMTK-COORDS    31.292730736     8.068169320   -67.936822133
ATOM    618  C4   DC A  20      30.179   7.892 -68.628  1.00  0.00           C  
REMARK-SIMTK-COORDS    30.178728069     7.892041403   -68.627738925
ATOM    619  N3   DC A  20      29.525   8.975 -69.066  1.00  0.00           N  
REMARK-SIMTK-COORDS    29.524853846     8.975028452   -69.066462702
ATOM    620  C2   DC A  20      28.375   8.853 -69.777  1.00  0.00           C  
REMARK-SIMTK-COORDS    28.375307739     8.853103503   -69.776865442
ATOM    621  O2   DC A  20      27.750   9.834 -70.196  1.00  0.00           O  
REMARK-SIMTK-COORDS    27.749767676     9.833962291   -70.195664522
ATOM    622  N1   DC A  20      27.888   7.577 -70.051  1.00  0.00           N  
REMARK-SIMTK-COORDS    27.888049397     7.577403082   -70.050596595
ATOM    623  C6   DC A  20      28.545   6.473 -69.612  1.00  0.00           C  
REMARK-SIMTK-COORDS    28.545148856     6.473311425   -69.612312540
ATOM    624  C5   DC A  20      29.701   6.570 -68.900  1.00  0.00           C  
REMARK-SIMTK-COORDS    29.700505367     6.570491285   -68.899691738
ATOM    625  H1'  DC A  20      26.461   8.414 -71.345  1.00  0.00           H  
REMARK-SIMTK-COORDS    26.461236754     8.413689121   -71.345272363
ATOM    626 1H2'  DC A  20      26.899   6.609 -72.822  1.00  0.00           H  
REMARK-SIMTK-COORDS    26.898768544     6.609373855   -72.822317506
ATOM    627 2H2'  DC A  20      27.287   5.500 -71.514  1.00  0.00           H  
REMARK-SIMTK-COORDS    27.287370920     5.500238825   -71.514230094
ATOM    628  H3'  DC A  20      25.047   4.808 -72.028  1.00  0.00           H  
REMARK-SIMTK-COORDS    25.046891254     4.807679055   -72.027904923
ATOM    629  H4'  DC A  20      23.711   6.272 -70.272  1.00  0.00           H  
REMARK-SIMTK-COORDS    23.711395186     6.272319154   -70.272128846
ATOM    630 1H5'  DC A  20      25.184   5.387 -68.328  1.00  0.00           H  
REMARK-SIMTK-COORDS    25.183699640     5.386708487   -68.327727308
ATOM    631 2H5'  DC A  20      24.286   4.251 -69.358  1.00  0.00           H  
REMARK-SIMTK-COORDS    24.286051692     4.250740938   -69.357870449
ATOM    632  H41  DC A  20      31.817   7.253 -67.586  1.00  0.00           H  
REMARK-SIMTK-COORDS    31.816708517     7.252698206   -67.586258091
ATOM    633  H42  DC A  20      31.636   9.020 -67.746  1.00  0.00           H  
REMARK-SIMTK-COORDS    31.636472797     9.020138386   -67.746440165
ATOM    634  H6   DC A  20      28.139   5.487 -69.834  1.00  0.00           H  
REMARK-SIMTK-COORDS    28.139142714     5.486518226   -69.834229631
ATOM    635  H5   DC A  20      30.237   5.688 -68.554  1.00  0.00           H  
REMARK-SIMTK-COORDS    30.236852162     5.687538192   -68.553508332
ATOM    636  P    DG A  21      24.804   6.814 -74.386  1.00  0.00           P  
REMARK-SIMTK-COORDS    24.804057751     6.813888159   -74.385776506
ATOM    637  OP1  DG A  21      25.854   5.799 -74.649  1.00  0.00           O  
REMARK-SIMTK-COORDS    25.853504851     5.799156670   -74.649385664
ATOM    638  OP2  DG A  21      23.748   6.934 -75.410  1.00  0.00           O  
REMARK-SIMTK-COORDS    23.747593701     6.933655278   -75.409859290
ATOM    639  O5'  DG A  21      25.489   8.233 -74.138  1.00  0.00           O  
REMARK-SIMTK-COORDS    25.488976071     8.232520925   -74.138333643
ATOM    640  O3'  DG A  21      25.257  11.974 -76.089  1.00  0.00           O  
REMARK-SIMTK-COORDS    25.256921009    11.974189192   -76.088668493
ATOM    641  C1'  DG A  21      27.427  10.944 -74.302  1.00  0.00           C  
REMARK-SIMTK-COORDS    27.426791363    10.943688767   -74.302317877
ATOM    642  C2'  DG A  21      26.904  10.303 -75.581  1.00  0.00           C  
REMARK-SIMTK-COORDS    26.903819907    10.302741888   -75.580895976
ATOM    643  C3'  DG A  21      25.430  10.669 -75.541  1.00  0.00           C  
REMARK-SIMTK-COORDS    25.430122631    10.669214786   -75.540548070
ATOM    644  C4'  DG A  21      25.108  10.623 -74.047  1.00  0.00           C  
REMARK-SIMTK-COORDS    25.108370831    10.622631625   -74.047144311
ATOM    645  C5'  DG A  21      24.720   9.275 -73.487  1.00  0.00           C  
REMARK-SIMTK-COORDS    24.719587297     9.275151414   -73.486576343
ATOM    646  O4'  DG A  21      26.345  11.060 -73.400  1.00  0.00           O  
REMARK-SIMTK-COORDS    26.344939133    11.060340599   -73.399530469
ATOM    647  N2   DG A  21      31.445  13.475 -72.006  1.00  0.00           N  
REMARK-SIMTK-COORDS    31.444668646    13.474815776   -72.005882552
ATOM    648  O6   DG A  21      32.300   9.029 -71.303  1.00  0.00           O  
REMARK-SIMTK-COORDS    32.300144175     9.029304700   -71.303212008
ATOM    649  C6   DG A  21      31.523   9.844 -71.801  1.00  0.00           C  
REMARK-SIMTK-COORDS    31.522729337     9.844342030   -71.800963272
ATOM    650  C5   DG A  21      30.325   9.613 -72.513  1.00  0.00           C  
REMARK-SIMTK-COORDS    30.325349828     9.612562416   -72.512548490
ATOM    651  N7   DG A  21      29.693   8.412 -72.848  1.00  0.00           N  
REMARK-SIMTK-COORDS    29.692601576     8.412490423   -72.847646774
ATOM    652  C8   DG A  21      28.624   8.790 -73.501  1.00  0.00           C  
REMARK-SIMTK-COORDS    28.623845026     8.790465449   -73.500722050
ATOM    653  N9   DG A  21      28.496  10.157 -73.630  1.00  0.00           N  
REMARK-SIMTK-COORDS    28.496366359    10.157117154   -73.630264735
ATOM    654  C4   DG A  21      29.595  10.686 -72.990  1.00  0.00           C  
REMARK-SIMTK-COORDS    29.594970210    10.686165846   -72.989921813
ATOM    655  N3   DG A  21      29.880  12.010 -72.874  1.00  0.00           N  
REMARK-SIMTK-COORDS    29.880186490    12.009528121   -72.874003898
ATOM    656  C2   DG A  21      31.013  12.227 -72.211  1.00  0.00           C  
REMARK-SIMTK-COORDS    31.012641885    12.226921357   -72.210532000
ATOM    657  N1   DG A  21      31.798  11.219 -71.691  1.00  0.00           N  
REMARK-SIMTK-COORDS    31.797927844    11.219024824   -71.690863317
ATOM    658  H1'  DG A  21      27.811  11.945 -74.497  1.00  0.00           H  
REMARK-SIMTK-COORDS    27.811150058    11.945087900   -74.496560431
ATOM    659 1H2'  DG A  21      27.389  10.702 -76.472  1.00  0.00           H  
REMARK-SIMTK-COORDS    27.388747431    10.702158175   -76.471868437
ATOM    660 2H2'  DG A  21      27.044   9.222 -75.588  1.00  0.00           H  
REMARK-SIMTK-COORDS    27.044294261     9.221845369   -75.588357254
ATOM    661  H3'  DG A  21      24.817   9.960 -76.097  1.00  0.00           H  
REMARK-SIMTK-COORDS    24.816975800     9.959751134   -76.096701188
ATOM    662  H4'  DG A  21      24.275  11.305 -73.881  1.00  0.00           H  
REMARK-SIMTK-COORDS    24.274604380    11.304531315   -73.881462937
ATOM    663 1H5'  DG A  21      24.918   9.262 -72.415  1.00  0.00           H  
REMARK-SIMTK-COORDS    24.918255815     9.262086651   -72.414844506
ATOM    664 2H5'  DG A  21      23.657   9.109 -73.657  1.00  0.00           H  
REMARK-SIMTK-COORDS    23.656787944     9.108883686   -73.657437626
ATOM    665  H21  DG A  21      30.904  14.274 -72.368  1.00  0.00           H  
REMARK-SIMTK-COORDS    30.904231104    14.273587542   -72.368318654
ATOM    666  H22  DG A  21      32.319  13.639 -71.485  1.00  0.00           H  
REMARK-SIMTK-COORDS    32.319157131    13.638594563   -71.485290198
ATOM    667  H8   DG A  21      27.897   8.086 -73.906  1.00  0.00           H  
REMARK-SIMTK-COORDS    27.897380055     8.086146831   -73.906437381
ATOM    668  H1   DG A  21      32.651  11.495 -71.183  1.00  0.00           H  
REMARK-SIMTK-COORDS    32.651142176    11.494552248   -71.182626224
ATOM    669  P    DA A  22      25.840  11.922 -77.716  1.00  0.00           P  
REMARK-SIMTK-COORDS    25.839640009    11.922184865   -77.716147430
ATOM    670  OP1  DA A  22      26.298  10.650 -78.324  1.00  0.00           O  
REMARK-SIMTK-COORDS    26.298059314    10.650277520   -78.324160955
ATOM    671  OP2  DA A  22      25.041  12.806 -78.589  1.00  0.00           O  
REMARK-SIMTK-COORDS    25.041035957    12.805729475   -78.589317798
ATOM    672  O5'  DA A  22      27.095  12.716 -77.137  1.00  0.00           O  
REMARK-SIMTK-COORDS    27.095111304    12.715582478   -77.137347761
ATOM    673  O3'  DA A  22      28.804  16.493 -77.957  1.00  0.00           O  
REMARK-SIMTK-COORDS    28.803676095    16.493278501   -77.957170372
ATOM    674  C1'  DA A  22      30.093  14.111 -76.685  1.00  0.00           C  
REMARK-SIMTK-COORDS    30.093007012    14.110702253   -76.684518727
ATOM    675  C2'  DA A  22      29.421  14.175 -78.049  1.00  0.00           C  
REMARK-SIMTK-COORDS    29.421400817    14.175259854   -78.049418516
ATOM    676  C3'  DA A  22      28.299  15.169 -77.804  1.00  0.00           C  
REMARK-SIMTK-COORDS    28.298711318    15.169097930   -77.804061291
ATOM    677  C4'  DA A  22      27.888  14.870 -76.364  1.00  0.00           C  
REMARK-SIMTK-COORDS    27.887562451    14.870034561   -76.363732610
ATOM    678  C5'  DA A  22      26.868  13.773 -76.169  1.00  0.00           C  
REMARK-SIMTK-COORDS    26.868073931    13.772639182   -76.169455641
ATOM    679  O4'  DA A  22      29.136  14.472 -75.710  1.00  0.00           O  
REMARK-SIMTK-COORDS    29.135516478    14.471767231   -75.709506441
ATOM    680  N6   DA A  22      33.171   9.290 -74.729  1.00  0.00           N  
REMARK-SIMTK-COORDS    33.170667268     9.290197808   -74.729443985
ATOM    681  C6   DA A  22      32.970  10.608 -74.899  1.00  0.00           C  
REMARK-SIMTK-COORDS    32.969650472    10.607537270   -74.899382175
ATOM    682  C5   DA A  22      31.846  11.136 -75.567  1.00  0.00           C  
REMARK-SIMTK-COORDS    31.846471591    11.135559387   -75.566717808
ATOM    683  N7   DA A  22      30.749  10.538 -76.160  1.00  0.00           N  
REMARK-SIMTK-COORDS    30.748556069    10.538484353   -76.160404517
ATOM    684  C8   DA A  22      30.052  11.541 -76.606  1.00  0.00           C  
REMARK-SIMTK-COORDS    30.052178116    11.540782820   -76.606466765
ATOM    685  N9   DA A  22      30.611  12.761 -76.334  1.00  0.00           N  
REMARK-SIMTK-COORDS    30.611009948    12.760600263   -76.333955501
ATOM    686  C4   DA A  22      31.775  12.495 -75.657  1.00  0.00           C  
REMARK-SIMTK-COORDS    31.775039366    12.495188614   -75.656772239
ATOM    687  N3   DA A  22      32.660  13.395 -75.189  1.00  0.00           N  
REMARK-SIMTK-COORDS    32.660304667    13.394619572   -75.188898004
ATOM    688  C2   DA A  22      33.662  12.781 -74.594  1.00  0.00           C  
REMARK-SIMTK-COORDS    33.662083700    12.780867169   -74.594379917
ATOM    689  N1   DA A  22      33.870  11.479 -74.419  1.00  0.00           N  
REMARK-SIMTK-COORDS    33.870075963    11.478994594   -74.419234211
ATOM    690  H1'  DA A  22      30.919  14.819 -76.622  1.00  0.00           H  
REMARK-SIMTK-COORDS    30.919161850    14.818896644   -76.622181826
ATOM    691 1H2'  DA A  22      30.099  14.526 -78.829  1.00  0.00           H  
REMARK-SIMTK-COORDS    30.098950313    14.525813555   -78.828522991
ATOM    692 2H2'  DA A  22      29.032  13.207 -78.366  1.00  0.00           H  
REMARK-SIMTK-COORDS    29.032371225    13.206993979   -78.365553255
ATOM    693  H3'  DA A  22      27.463  15.020 -78.489  1.00  0.00           H  
REMARK-SIMTK-COORDS    27.463208590    15.020049082   -78.489350742
ATOM    694  H4'  DA A  22      27.468  15.789 -75.955  1.00  0.00           H  
REMARK-SIMTK-COORDS    27.467649404    15.789005688   -75.955387045
ATOM    695 1H5'  DA A  22      26.961  13.372 -75.160  1.00  0.00           H  
REMARK-SIMTK-COORDS    26.960709750    13.372459263   -75.160460280
ATOM    696 2H5'  DA A  22      25.869  14.184 -76.303  1.00  0.00           H  
REMARK-SIMTK-COORDS    25.869286777    14.184433408   -76.303140848
ATOM    697  H61  DA A  22      34.010   8.958 -74.234  1.00  0.00           H  
REMARK-SIMTK-COORDS    34.009856986     8.957688136   -74.233977604
ATOM    698  H62  DA A  22      32.485   8.615 -75.095  1.00  0.00           H  
REMARK-SIMTK-COORDS    32.485347863     8.614589749   -75.095073668
ATOM    699  H8   DA A  22      29.111  11.422 -77.145  1.00  0.00           H  
REMARK-SIMTK-COORDS    29.111029073    11.422410936   -77.144957782
ATOM    700  H2   DA A  22      34.431  13.434 -74.187  1.00  0.00           H  
REMARK-SIMTK-COORDS    34.431170774    13.434200004   -74.187039422
ATOM    701  P    DC A  23      29.422  16.685 -79.567  1.00  0.00           P  
REMARK-SIMTK-COORDS    29.422099234    16.684602618   -79.567382819
ATOM    702  OP1  DC A  23      29.262  15.572 -80.535  1.00  0.00           O  
REMARK-SIMTK-COORDS    29.261604929    15.571889507   -80.534839335
ATOM    703  OP2  DC A  23      29.207  18.043 -80.103  1.00  0.00           O  
REMARK-SIMTK-COORDS    29.206675659    18.042916829   -80.103019063
ATOM    704  O5'  DC A  23      30.859  16.589 -78.883  1.00  0.00           O  
REMARK-SIMTK-COORDS    30.859234504    16.588790909   -78.883079281
ATOM    705  O3'  DC A  23      34.213  19.156 -78.746  1.00  0.00           O  
REMARK-SIMTK-COORDS    34.213375888    19.156444400   -78.746053271
ATOM    706  C1'  DC A  23      34.117  16.201 -78.277  1.00  0.00           C  
REMARK-SIMTK-COORDS    34.117216190    16.200921578   -78.276888952
ATOM    707  C2'  DC A  23      33.658  16.952 -79.520  1.00  0.00           C  
REMARK-SIMTK-COORDS    33.657552535    16.952428260   -79.519856382
ATOM    708  C3'  DC A  23      33.129  18.249 -78.929  1.00  0.00           C  
REMARK-SIMTK-COORDS    33.129151987    18.248956555   -78.929357236
ATOM    709  C4'  DC A  23      32.523  17.796 -77.602  1.00  0.00           C  
REMARK-SIMTK-COORDS    32.523209429    17.795816039   -77.602157820
ATOM    710  C5'  DC A  23      31.094  17.311 -77.647  1.00  0.00           C  
REMARK-SIMTK-COORDS    31.093573914    17.311399633   -77.647235976
ATOM    711  O4'  DC A  23      33.379  16.689 -77.174  1.00  0.00           O  
REMARK-SIMTK-COORDS    33.379068666    16.688728767   -77.174490032
ATOM    712  N4   DC A  23      33.488  10.716 -78.457  1.00  0.00           N  
REMARK-SIMTK-COORDS    33.488071774    10.716411776   -78.457248420
ATOM    713  C4   DC A  23      33.611  12.033 -78.430  1.00  0.00           C  
REMARK-SIMTK-COORDS    33.610804345    12.033066059   -78.429913198
ATOM    714  N3   DC A  23      34.701  12.558 -77.856  1.00  0.00           N  
REMARK-SIMTK-COORDS    34.700643798    12.558144512   -77.855950146
ATOM    715  C2   DC A  23      34.876  13.902 -77.797  1.00  0.00           C  
REMARK-SIMTK-COORDS    34.876368090    13.902243599   -77.796682804
ATOM    716  O2   DC A  23      35.872  14.416 -77.274  1.00  0.00           O  
REMARK-SIMTK-COORDS    35.871960123    14.416404687   -77.273986067
ATOM    717  N1   DC A  23      33.904  14.731 -78.352  1.00  0.00           N  
REMARK-SIMTK-COORDS    33.904385417    14.730927786   -78.351924375
ATOM    718  C6   DC A  23      32.797  14.208 -78.938  1.00  0.00           C  
REMARK-SIMTK-COORDS    32.797263693    14.208041769   -78.938237178
ATOM    719  C5   DC A  23      32.600  12.863 -79.011  1.00  0.00           C  
REMARK-SIMTK-COORDS    32.599998756    12.863464435   -79.011170971
ATOM    720  H1'  DC A  23      35.174  16.382 -78.080  1.00  0.00           H  
REMARK-SIMTK-COORDS    35.174351072    16.381630550   -78.080407121
ATOM    721 1H2'  DC A  23      34.475  17.137 -80.218  1.00  0.00           H  
REMARK-SIMTK-COORDS    34.474945435    17.137454204   -80.217744801
ATOM    722 2H2'  DC A  23      32.879  16.416 -80.062  1.00  0.00           H  
REMARK-SIMTK-COORDS    32.878730752    16.416176246   -80.062368509
ATOM    723  H3'  DC A  23      32.375  18.711 -79.567  1.00  0.00           H  
REMARK-SIMTK-COORDS    32.375302174    18.710657249   -79.567225505
ATOM    724  H4'  DC A  23      32.563  18.651 -76.927  1.00  0.00           H  
REMARK-SIMTK-COORDS    32.563291935    18.650986444   -76.926663208
ATOM    725 1H5'  DC A  23      30.911  16.655 -76.797  1.00  0.00           H  
REMARK-SIMTK-COORDS    30.910692287    16.654787437   -76.797094968
ATOM    726 2H5'  DC A  23      30.423  18.169 -77.589  1.00  0.00           H  
REMARK-SIMTK-COORDS    30.422890003    18.168717862   -77.589214025
ATOM    727  H41  DC A  23      32.659  10.284 -78.892  1.00  0.00           H  
REMARK-SIMTK-COORDS    32.659423457    10.284481210   -78.892241469
ATOM    728  H42  DC A  23      34.219  10.122 -78.042  1.00  0.00           H  
REMARK-SIMTK-COORDS    34.219063817    10.121567411   -78.041965607
ATOM    729  H6   DC A  23      32.048  14.879 -79.359  1.00  0.00           H  
REMARK-SIMTK-COORDS    32.048311901    14.878568051   -79.359324720
ATOM    730  H5   DC A  23      31.718  12.438 -79.489  1.00  0.00           H  
REMARK-SIMTK-COORDS    31.717846154    12.438267014   -79.488801518
ATOM    731  P    DC A  24      35.049  19.495 -80.231  1.00  0.00           P  
REMARK-SIMTK-COORDS    35.049479434    19.495010168   -80.230991099
ATOM    732  OP1  DC A  24      34.441  18.928 -81.459  1.00  0.00           O  
REMARK-SIMTK-COORDS    34.440811748    18.927524385   -81.458730702
ATOM    733  OP2  DC A  24      35.564  20.874 -80.343  1.00  0.00           O  
REMARK-SIMTK-COORDS    35.564139715    20.873775793   -80.342620611
ATOM    734  O5'  DC A  24      36.202  18.522 -79.712  1.00  0.00           O  
REMARK-SIMTK-COORDS    36.201568280    18.522184493   -79.712232490
ATOM    735  O3'  DC A  24      40.360  18.971 -79.108  1.00  0.00           O  
REMARK-SIMTK-COORDS    40.360322297    18.971018574   -79.107916351
ATOM    736  C1'  DC A  24      38.802  16.443 -79.488  1.00  0.00           C  
REMARK-SIMTK-COORDS    38.801535979    16.443163452   -79.488193483
ATOM    737  C2'  DC A  24      38.861  17.640 -80.429  1.00  0.00           C  
REMARK-SIMTK-COORDS    38.861475445    17.639645849   -80.429393851
ATOM    738  C3'  DC A  24      38.989  18.801 -79.458  1.00  0.00           C  
REMARK-SIMTK-COORDS    38.988747641    18.801230324   -79.458103320
ATOM    739  C4'  DC A  24      38.141  18.347 -78.272  1.00  0.00           C  
REMARK-SIMTK-COORDS    38.140648270    18.346526175   -78.271539966
ATOM    740  C5'  DC A  24      36.664  18.655 -78.344  1.00  0.00           C  
REMARK-SIMTK-COORDS    36.664202314    18.655450549   -78.343803863
ATOM    741  O4'  DC A  24      38.314  16.894 -78.240  1.00  0.00           O  
REMARK-SIMTK-COORDS    38.313735378    16.893904999   -78.240401982
ATOM    742  N4   DC A  24      35.596  12.269 -81.165  1.00  0.00           N  
REMARK-SIMTK-COORDS    35.596093226    12.269147340   -81.164775203
ATOM    743  C4   DC A  24      36.342  13.289 -80.775  1.00  0.00           C  
REMARK-SIMTK-COORDS    36.342194525    13.289498413   -80.775409640
ATOM    744  N3   DC A  24      37.503  13.030 -80.160  1.00  0.00           N  
REMARK-SIMTK-COORDS    37.502892968    13.030069721   -80.160294304
ATOM    745  C2   DC A  24      38.306  14.038 -79.737  1.00  0.00           C  
REMARK-SIMTK-COORDS    38.306059942    14.038249215   -79.736630617
ATOM    746  O2   DC A  24      39.383  13.830 -79.167  1.00  0.00           O  
REMARK-SIMTK-COORDS    39.383307563    13.830214275   -79.166511308
ATOM    747  N1   DC A  24      37.906  15.354 -79.960  1.00  0.00           N  
REMARK-SIMTK-COORDS    37.905947063    15.353501359   -79.959750497
ATOM    748  C6   DC A  24      36.732  15.627 -80.585  1.00  0.00           C  
REMARK-SIMTK-COORDS    36.732211863    15.626654025   -80.584749939
ATOM    749  C5   DC A  24      35.911  14.632 -81.020  1.00  0.00           C  
REMARK-SIMTK-COORDS    35.911101470    14.632438757   -81.019990934
ATOM    750  H1'  DC A  24      39.795  16.022 -79.329  1.00  0.00           H  
REMARK-SIMTK-COORDS    39.794512867    16.021926525   -79.328972406
ATOM    751 1H2'  DC A  24      39.715  17.592 -81.106  1.00  0.00           H  
REMARK-SIMTK-COORDS    39.715455175    17.591783868   -81.106033971
ATOM    752 2H2'  DC A  24      37.964  17.729 -81.041  1.00  0.00           H  
REMARK-SIMTK-COORDS    37.963566107    17.729439514   -81.041067717
ATOM    753  H3'  DC A  24      38.606  19.730 -79.881  1.00  0.00           H  
REMARK-SIMTK-COORDS    38.605891728    19.730383542   -79.880511474
ATOM    754  H4'  DC A  24      38.541  18.842 -77.387  1.00  0.00           H  
REMARK-SIMTK-COORDS    38.541125743    18.842474025   -77.386740823
ATOM    755 1H5'  DC A  24      36.121  17.962 -77.703  1.00  0.00           H  
REMARK-SIMTK-COORDS    36.121076240    17.961508411   -77.702880017
ATOM    756 2H5'  DC A  24      36.494  19.674 -77.995  1.00  0.00           H  
REMARK-SIMTK-COORDS    36.493909162    19.674094051   -77.995172742
ATOM    757  H41  DC A  24      34.698  12.439 -81.640  1.00  0.00           H  
REMARK-SIMTK-COORDS    34.697535870    12.438989473   -81.640368861
ATOM    758  H42  DC A  24      35.911  11.304 -80.991  1.00  0.00           H  
REMARK-SIMTK-COORDS    35.911000156    11.304091179   -80.991139866
ATOM    759  H6   DC A  24      36.439  16.665 -80.741  1.00  0.00           H  
REMARK-SIMTK-COORDS    36.438983592    16.664632408   -80.741169428
ATOM    760  H5   DC A  24      34.972  14.846 -81.530  1.00  0.00           H  
REMARK-SIMTK-COORDS    34.972489349    14.845969920   -81.530411083
ATOM    761  P    DG A  25      41.632  19.208 -80.340  1.00  0.00           P  
REMARK-SIMTK-COORDS    41.632385972    19.207985789   -80.339674104
ATOM    762  OP1  DG A  25      40.923  19.425 -81.625  1.00  0.00           O  
REMARK-SIMTK-COORDS    40.923368896    19.424624372   -81.624536552
ATOM    763  OP2  DG A  25      42.786  20.091 -80.080  1.00  0.00           O  
REMARK-SIMTK-COORDS    42.786250937    20.091394327   -80.080076346
ATOM    764  O5'  DG A  25      42.078  17.681 -80.231  1.00  0.00           O  
REMARK-SIMTK-COORDS    42.077857113    17.680677957   -80.231293983
ATOM    765  O3'  DG A  25      45.815  15.741 -79.876  1.00  0.00           O  
REMARK-SIMTK-COORDS    45.815188750    15.740547896   -79.876350913
ATOM    766  C1'  DG A  25      43.222  14.609 -80.856  1.00  0.00           C  
REMARK-SIMTK-COORDS    43.222432255    14.609491796   -80.855964540
ATOM    767  C2'  DG A  25      43.963  15.824 -81.401  1.00  0.00           C  
REMARK-SIMTK-COORDS    43.962522138    15.823689414   -81.401001337
ATOM    768  C3'  DG A  25      44.584  16.408 -80.144  1.00  0.00           C  
REMARK-SIMTK-COORDS    44.583839612    16.408055630   -80.143943374
ATOM    769  C4'  DG A  25      43.528  16.121 -79.077  1.00  0.00           C  
REMARK-SIMTK-COORDS    43.527667505    16.121315944   -79.077064828
ATOM    770  C5'  DG A  25      42.428  17.146 -78.929  1.00  0.00           C  
REMARK-SIMTK-COORDS    42.428266129    17.146276460   -78.929198148
ATOM    771  O4'  DG A  25      42.932  14.852 -79.494  1.00  0.00           O  
REMARK-SIMTK-COORDS    42.931740480    14.851914227   -79.493699273
ATOM    772  N2   DG A  25      41.794   9.606 -81.723  1.00  0.00           N  
REMARK-SIMTK-COORDS    41.793718124     9.606385380   -81.722716599
ATOM    773  O6   DG A  25      38.397  12.122 -83.490  1.00  0.00           O  
REMARK-SIMTK-COORDS    38.396945728    12.121979719   -83.489599565
ATOM    774  C6   DG A  25      39.481  12.152 -82.906  1.00  0.00           C  
REMARK-SIMTK-COORDS    39.481030445    12.151798896   -82.906258204
ATOM    775  C5   DG A  25      40.235  13.269 -82.485  1.00  0.00           C  
REMARK-SIMTK-COORDS    40.234629676    13.269045908   -82.484784227
ATOM    776  N7   DG A  25      39.968  14.635 -82.607  1.00  0.00           N  
REMARK-SIMTK-COORDS    39.968244013    14.635394557   -82.607111858
ATOM    777  C8   DG A  25      40.998  15.210 -82.041  1.00  0.00           C  
REMARK-SIMTK-COORDS    40.998383681    15.210020440   -82.041222861
ATOM    778  N9   DG A  25      41.937  14.327 -81.551  1.00  0.00           N  
REMARK-SIMTK-COORDS    41.937440389    14.327424337   -81.551360004
ATOM    779  C4   DG A  25      41.442  13.075 -81.837  1.00  0.00           C  
REMARK-SIMTK-COORDS    41.441539524    13.074696837   -81.837048897
ATOM    780  N3   DG A  25      42.048  11.897 -81.534  1.00  0.00           N  
REMARK-SIMTK-COORDS    42.048255861    11.897249896   -81.534415475
ATOM    781  C2   DG A  25      41.342  10.845 -81.939  1.00  0.00           C  
REMARK-SIMTK-COORDS    41.341620901    10.845170708   -81.939021971
ATOM    782  N1   DG A  25      40.125  10.945 -82.582  1.00  0.00           N  
REMARK-SIMTK-COORDS    40.125275795    10.944610926   -82.581829271
ATOM    783  H1'  DG A  25      43.844  13.716 -80.913  1.00  0.00           H  
REMARK-SIMTK-COORDS    43.843875891    13.715695595   -80.912516814
ATOM    784 1H2'  DG A  25      44.725  15.550 -82.131  1.00  0.00           H  
REMARK-SIMTK-COORDS    44.724517497    15.550022775   -82.131062734
ATOM    785 2H2'  DG A  25      43.291  16.536 -81.880  1.00  0.00           H  
REMARK-SIMTK-COORDS    43.290808154    16.535967791   -81.880152500
ATOM    786  H3'  DG A  25      44.767  17.479 -80.238  1.00  0.00           H  
REMARK-SIMTK-COORDS    44.766591313    17.478744296   -80.237866736
ATOM    787  H4'  DG A  25      44.051  16.055 -78.123  1.00  0.00           H  
REMARK-SIMTK-COORDS    44.050795576    16.055253599   -78.123347476
ATOM    788 1H5'  DG A  25      41.555  16.673 -78.480  1.00  0.00           H  
REMARK-SIMTK-COORDS    41.555159311    16.672907208   -78.479915348
ATOM    789 2H5'  DG A  25      42.774  17.952 -78.282  1.00  0.00           H  
REMARK-SIMTK-COORDS    42.773599414    17.951636437   -78.282265981
ATOM    790  H21  DG A  25      42.696   9.463 -81.247  1.00  0.00           H  
REMARK-SIMTK-COORDS    42.696259915     9.462521356   -81.247121751
ATOM    791  H22  DG A  25      41.239   8.794 -82.032  1.00  0.00           H  
REMARK-SIMTK-COORDS    41.239429420     8.794144571   -82.031907316
ATOM    792  H8   DG A  25      41.104  16.292 -81.963  1.00  0.00           H  
REMARK-SIMTK-COORDS    41.104472225    16.292200193   -81.963420525
ATOM    793  H1   DG A  25      39.652  10.067 -82.844  1.00  0.00           H  
REMARK-SIMTK-COORDS    39.652309949    10.067185952   -82.843790575
ATOM    794  P    DC A  26      46.767  16.071 -81.290  1.00  0.00           P  
REMARK-SIMTK-COORDS    46.766662827    16.070704080   -81.289670080
ATOM    795  OP1  DC A  26      46.328  16.927 -82.418  1.00  0.00           O  
REMARK-SIMTK-COORDS    46.328446448    16.927300125   -82.418417449
ATOM    796  OP2  DC A  26      48.178  16.212 -80.881  1.00  0.00           O  
REMARK-SIMTK-COORDS    48.177701533    16.212325291   -80.880715066
ATOM    797  O5'  DC A  26      46.446  14.545 -81.626  1.00  0.00           O  
REMARK-SIMTK-COORDS    46.445910394    14.545378854   -81.626285337
ATOM    798  O3'  DC A  26      48.826  11.079 -82.055  1.00  0.00           O  
REMARK-SIMTK-COORDS    48.825707884    11.079178338   -82.055124335
ATOM    799  C1'  DC A  26      46.077  11.588 -83.127  1.00  0.00           C  
REMARK-SIMTK-COORDS    46.076672542    11.588199922   -83.126655348
ATOM    800  C2'  DC A  26      47.331  12.417 -83.374  1.00  0.00           C  
REMARK-SIMTK-COORDS    47.330711700    12.417082687   -83.374365162
ATOM    801  C3'  DC A  26      48.065  12.285 -82.051  1.00  0.00           C  
REMARK-SIMTK-COORDS    48.064910081    12.284932117   -82.050593670
ATOM    802  C4'  DC A  26      46.926  12.247 -81.033  1.00  0.00           C  
REMARK-SIMTK-COORDS    46.926241169    12.246788204   -81.032782710
ATOM    803  C5'  DC A  26      46.419  13.582 -80.542  1.00  0.00           C  
REMARK-SIMTK-COORDS    46.419088790    13.581925246   -80.542115264
ATOM    804  O4'  DC A  26      45.839  11.562 -81.733  1.00  0.00           O  
REMARK-SIMTK-COORDS    45.839287970    11.562199677   -81.733431191
ATOM    805  N4   DC A  26      41.495  13.427 -85.603  1.00  0.00           N  
REMARK-SIMTK-COORDS    41.494647304    13.427334462   -85.602706410
ATOM    806  C4   DC A  26      42.601  13.017 -85.004  1.00  0.00           C  
REMARK-SIMTK-COORDS    42.600690241    13.017496109   -85.004299737
ATOM    807  N3   DC A  26      42.832  11.701 -84.929  1.00  0.00           N  
REMARK-SIMTK-COORDS    42.832164780    11.700827177   -84.928844707
ATOM    808  C2   DC A  26      43.949  11.225 -84.323  1.00  0.00           C  
REMARK-SIMTK-COORDS    43.948939693    11.224571769   -84.323048882
ATOM    809  O2   DC A  26      44.190  10.015 -84.238  1.00  0.00           O  
REMARK-SIMTK-COORDS    44.190340325    10.014889783   -84.238359884
ATOM    810  N1   DC A  26      44.859  12.131 -83.785  1.00  0.00           N  
REMARK-SIMTK-COORDS    44.858947573    12.131473031   -83.785297306
ATOM    811  C6   DC A  26      44.634  13.468 -83.859  1.00  0.00           C  
REMARK-SIMTK-COORDS    44.634394993    13.468270846   -83.859045129
ATOM    812  C5   DC A  26      43.523  13.969 -84.463  1.00  0.00           C  
REMARK-SIMTK-COORDS    43.522624097    13.969484183   -84.463091208
ATOM    813  H1'  DC A  26      46.215  10.561 -83.464  1.00  0.00           H  
REMARK-SIMTK-COORDS    46.215428541    10.560555247   -83.463535438
ATOM    814 1H2'  DC A  26      47.927  12.028 -84.200  1.00  0.00           H  
REMARK-SIMTK-COORDS    47.927374141    12.028497689   -84.200446048
ATOM    815 2H2'  DC A  26      47.100  13.459 -83.599  1.00  0.00           H  
REMARK-SIMTK-COORDS    47.099810747    13.458631391   -83.598664175
ATOM    816  H3'  DC A  26      48.728  13.130 -81.865  1.00  0.00           H  
REMARK-SIMTK-COORDS    48.728116284    13.130050897   -81.865486188
ATOM    817  H4'  DC A  26      47.292  11.692 -80.168  1.00  0.00           H  
REMARK-SIMTK-COORDS    47.292008246    11.691966300   -80.168142265
ATOM    818 1H5'  DC A  26      45.398  13.466 -80.179  1.00  0.00           H  
REMARK-SIMTK-COORDS    45.398468834    13.465968880   -80.178502796
ATOM    819 2H5'  DC A  26      47.053  13.928 -79.726  1.00  0.00           H  
REMARK-SIMTK-COORDS    47.053498850    13.928174109   -79.726141245
ATOM    820  H41  DC A  26      41.290  14.435 -85.675  1.00  0.00           H  
REMARK-SIMTK-COORDS    41.290335461    14.435032752   -85.675106875
ATOM    821  H42  DC A  26      40.835  12.740 -85.995  1.00  0.00           H  
REMARK-SIMTK-COORDS    40.835406625    12.740096044   -85.994821297
ATOM    822  H6   DC A  26      45.359  14.157 -83.424  1.00  0.00           H  
REMARK-SIMTK-COORDS    45.358980871    14.156651775   -83.424354432
ATOM    823  H5   DC A  26      43.342  15.042 -84.533  1.00  0.00           H  
REMARK-SIMTK-COORDS    43.342034195    15.041667923   -84.533278922
ATOM    824  P    DG A  27      50.024  10.718 -83.330  1.00  0.00           P  
REMARK-SIMTK-COORDS    50.024318334    10.717623434   -83.329541260
ATOM    825  OP1  DG A  27      50.180  11.968 -84.112  1.00  0.00           O  
REMARK-SIMTK-COORDS    50.180316206    11.968175021   -84.112033684
ATOM    826  OP2  DG A  27      51.270   9.990 -83.017  1.00  0.00           O  
REMARK-SIMTK-COORDS    51.270138347     9.990183821   -83.016539497
ATOM    827  O5'  DG A  27      48.999   9.750 -84.075  1.00  0.00           O  
REMARK-SIMTK-COORDS    48.999069222     9.750378046   -84.075303030
ATOM    828  O3'  DG A  27      49.303   5.867 -85.714  1.00  0.00           O  
REMARK-SIMTK-COORDS    49.303139884     5.867203347   -85.714275967
ATOM    829  C1'  DG A  27      47.300   7.999 -86.351  1.00  0.00           C  
REMARK-SIMTK-COORDS    47.300412038     7.999033202   -86.351221528
ATOM    830  C2'  DG A  27      48.817   8.102 -86.445  1.00  0.00           C  
REMARK-SIMTK-COORDS    48.816879532     8.101683878   -86.445365995
ATOM    831  C3'  DG A  27      49.267   7.227 -85.288  1.00  0.00           C  
REMARK-SIMTK-COORDS    49.267249670     7.227366047   -85.287588352
ATOM    832  C4'  DG A  27      48.187   7.474 -84.234  1.00  0.00           C  
REMARK-SIMTK-COORDS    48.187450472     7.474030504   -84.234431509
ATOM    833  C5'  DG A  27      48.394   8.664 -83.328  1.00  0.00           C  
REMARK-SIMTK-COORDS    48.394115168     8.664345954   -83.328048128
ATOM    834  O4'  DG A  27      46.967   7.685 -85.014  1.00  0.00           O  
REMARK-SIMTK-COORDS    46.967349280     7.684743125   -85.013563894
ATOM    835  N2   DG A  27      42.761   7.726 -89.024  1.00  0.00           N  
REMARK-SIMTK-COORDS    42.761304732     7.726465426   -89.024378588
ATOM    836  O6   DG A  27      43.489  12.206 -88.396  1.00  0.00           O  
REMARK-SIMTK-COORDS    43.488561689    12.205818798   -88.396171861
ATOM    837  C6   DG A  27      43.921  11.071 -88.191  1.00  0.00           C  
REMARK-SIMTK-COORDS    43.921375196    11.071349773   -88.191065788
ATOM    838  C5   DG A  27      45.101  10.676 -87.522  1.00  0.00           C  
REMARK-SIMTK-COORDS    45.100505930    10.675865313   -87.522458463
ATOM    839  N7   DG A  27      46.094  11.447 -86.913  1.00  0.00           N  
REMARK-SIMTK-COORDS    46.094126220    11.446668113   -86.913019571
ATOM    840  C8   DG A  27      46.942  10.563 -86.453  1.00  0.00           C  
REMARK-SIMTK-COORDS    46.941958354    10.562822267   -86.453008493
ATOM    841  N9   DG A  27      46.590   9.255 -86.713  1.00  0.00           N  
REMARK-SIMTK-COORDS    46.589872255     9.255454242   -86.712995470
ATOM    842  C4   DG A  27      45.400   9.331 -87.402  1.00  0.00           C  
REMARK-SIMTK-COORDS    45.399656717     9.330524217   -87.401917432
ATOM    843  N3   DG A  27      44.687   8.270 -87.865  1.00  0.00           N  
REMARK-SIMTK-COORDS    44.687213972     8.270487446   -87.865404627
ATOM    844  C2   DG A  27      43.581   8.644 -88.502  1.00  0.00           C  
REMARK-SIMTK-COORDS    43.580567809     8.644090177   -88.502323201
ATOM    845  N1   DG A  27      43.199   9.960 -88.660  1.00  0.00           N  
REMARK-SIMTK-COORDS    43.198702775     9.960048416   -88.660494021
ATOM    846  H1'  DG A  27      46.923   7.199 -86.988  1.00  0.00           H  
REMARK-SIMTK-COORDS    46.923036745     7.198688781   -86.987852265
ATOM    847 1H2'  DG A  27      49.198   7.730 -87.397  1.00  0.00           H  
REMARK-SIMTK-COORDS    49.198170852     7.729621877   -87.396526757
ATOM    848 2H2'  DG A  27      49.169   9.127 -86.330  1.00  0.00           H  
REMARK-SIMTK-COORDS    49.169378355     9.126617936   -86.329690779
ATOM    849  H3'  DG A  27      50.251   7.515 -84.916  1.00  0.00           H  
REMARK-SIMTK-COORDS    50.251027031     7.515332196   -84.916304630
ATOM    850  H4'  DG A  27      48.146   6.583 -83.608  1.00  0.00           H  
REMARK-SIMTK-COORDS    48.146264299     6.582934433   -83.608447890
ATOM    851 1H5'  DG A  27      47.430   8.984 -82.931  1.00  0.00           H  
REMARK-SIMTK-COORDS    47.430493729     8.984189266   -82.931332892
ATOM    852 2H5'  DG A  27      49.046   8.378 -82.503  1.00  0.00           H  
REMARK-SIMTK-COORDS    49.045537152     8.378156287   -82.503350685
ATOM    853  H21  DG A  27      42.989   6.725 -88.941  1.00  0.00           H  
REMARK-SIMTK-COORDS    42.988621257     6.725050108   -88.940930650
ATOM    854  H22  DG A  27      41.901   8.020 -89.511  1.00  0.00           H  
REMARK-SIMTK-COORDS    41.901466649     8.020450603   -89.511021360
ATOM    855  H8   DG A  27      47.847  10.836 -85.911  1.00  0.00           H  
REMARK-SIMTK-COORDS    47.847374279    10.836416757   -85.910985377
ATOM    856  H1   DG A  27      42.316  10.143 -89.160  1.00  0.00           H  
REMARK-SIMTK-COORDS    42.316104131    10.142677286   -89.160355331
ATOM    857  P    DT A  28      50.422   5.747 -87.025  1.00  0.00           P  
REMARK-SIMTK-COORDS    50.421810386     5.746524369   -87.024711448
ATOM    858  OP1  DT A  28      51.211   6.932 -87.441  1.00  0.00           O  
REMARK-SIMTK-COORDS    51.210859337     6.931679905   -87.440706769
ATOM    859  OP2  DT A  28      51.145   4.459 -87.015  1.00  0.00           O  
REMARK-SIMTK-COORDS    51.145316946     4.459477000   -87.015050816
ATOM    860  O5'  DT A  28      49.117   5.632 -87.934  1.00  0.00           O  
REMARK-SIMTK-COORDS    49.116648336     5.632303652   -87.934192976
ATOM    861  O3'  DT A  28      47.651   2.698 -90.598  1.00  0.00           O  
REMARK-SIMTK-COORDS    47.651390856     2.698298606   -90.598415734
ATOM    862  C1'  DT A  28      46.957   5.608 -90.476  1.00  0.00           C  
REMARK-SIMTK-COORDS    46.957320041     5.607572283   -90.476496198
ATOM    863  C2'  DT A  28      48.343   4.997 -90.648  1.00  0.00           C  
REMARK-SIMTK-COORDS    48.342561155     4.997038510   -90.648008783
ATOM    864  C3'  DT A  28      48.237   3.733 -89.811  1.00  0.00           C  
REMARK-SIMTK-COORDS    48.236871856     3.732752879   -89.810857892
ATOM    865  C4'  DT A  28      47.333   4.162 -88.657  1.00  0.00           C  
REMARK-SIMTK-COORDS    47.332625075     4.162410303   -88.656902841
ATOM    866  C5'  DT A  28      48.015   4.808 -87.474  1.00  0.00           C  
REMARK-SIMTK-COORDS    48.015194542     4.808300914   -87.474130994
ATOM    867  O4'  DT A  28      46.419   5.135 -89.258  1.00  0.00           O  
REMARK-SIMTK-COORDS    46.418753980     5.134530294   -89.258187586
ATOM    868  O4   DT A  28      46.852  11.122 -90.356  1.00  0.00           O  
REMARK-SIMTK-COORDS    46.852434043    11.122171011   -90.355852948
ATOM    869  C4   DT A  28      46.921   9.887 -90.355  1.00  0.00           C  
REMARK-SIMTK-COORDS    46.921021044     9.887120988   -90.355338208
ATOM    870  N3   DT A  28      45.955   9.126 -90.971  1.00  0.00           N  
REMARK-SIMTK-COORDS    45.955208067     9.126218273   -90.970599413
ATOM    871  C2   DT A  28      45.914   7.749 -91.045  1.00  0.00           C  
REMARK-SIMTK-COORDS    45.914160423     7.748757631   -91.045320701
ATOM    872  O2   DT A  28      45.014   7.159 -91.617  1.00  0.00           O  
REMARK-SIMTK-COORDS    45.013980893     7.159039236   -91.616682258
ATOM    873  N1   DT A  28      46.959   7.094 -90.426  1.00  0.00           N  
REMARK-SIMTK-COORDS    46.958687974     7.093627741   -90.425975869
ATOM    874  C6   DT A  28      47.966   7.772 -89.786  1.00  0.00           C  
REMARK-SIMTK-COORDS    47.965885724     7.772489589   -89.785523462
ATOM    875  C5   DT A  28      47.976   9.118 -89.739  1.00  0.00           C  
REMARK-SIMTK-COORDS    47.976400387     9.118313738   -89.738942348
ATOM    876  C7   DT A  28      49.048   9.907 -89.048  1.00  0.00           C  
REMARK-SIMTK-COORDS    49.047956453     9.906675548   -89.048392384
ATOM    877  H1'  DT A  28      46.292   5.295 -91.282  1.00  0.00           H  
REMARK-SIMTK-COORDS    46.291598152     5.295094768   -91.281744713
ATOM    878 1H2'  DT A  28      48.569   4.767 -91.689  1.00  0.00           H  
REMARK-SIMTK-COORDS    48.568501493     4.767053112   -91.689391845
ATOM    879 2H2'  DT A  28      49.131   5.653 -90.279  1.00  0.00           H  
REMARK-SIMTK-COORDS    49.131134382     5.652538095   -90.279077136
ATOM    880  H3'  DT A  28      49.209   3.402 -89.446  1.00  0.00           H  
REMARK-SIMTK-COORDS    49.209102080     3.401889372   -89.446280422
ATOM    881  H4'  DT A  28      46.827   3.266 -88.299  1.00  0.00           H  
REMARK-SIMTK-COORDS    46.826998703     3.265715106   -88.299493140
ATOM    882 1H5'  DT A  28      47.295   5.424 -86.937  1.00  0.00           H  
REMARK-SIMTK-COORDS    47.294520116     5.423628492   -86.937477155
ATOM    883 2H5'  DT A  28      48.390   4.031 -86.810  1.00  0.00           H  
REMARK-SIMTK-COORDS    48.390439458     4.031066701   -86.809827426
ATOM    884  H3   DT A  28      45.184   9.638 -91.423  1.00  0.00           H  
REMARK-SIMTK-COORDS    45.184022737     9.637592532   -91.423101959
ATOM    885  H6   DT A  28      48.770   7.212 -89.306  1.00  0.00           H  
REMARK-SIMTK-COORDS    48.769706767     7.212481113   -89.305972383
ATOM    886  H71  DT A  28      48.784  10.965 -89.055  1.00  0.00           H  
REMARK-SIMTK-COORDS    48.784444621    10.965027284   -89.054566287
ATOM    887  H72  DT A  28      49.147   9.564 -88.019  1.00  0.00           H  
REMARK-SIMTK-COORDS    49.146599551     9.563639021   -88.018562068
ATOM    888  H73  DT A  28      49.996   9.766 -89.569  1.00  0.00           H  
REMARK-SIMTK-COORDS    49.995673624     9.766411747   -89.568828961
ATOM    889  P    DG A  29      48.423   2.258 -92.123  1.00  0.00           P  
REMARK-SIMTK-COORDS    48.423159026     2.258264625   -92.123040284
ATOM    890  OP1  DG A  29      49.727   2.955 -92.239  1.00  0.00           O  
REMARK-SIMTK-COORDS    49.727448916     2.955381743   -92.238645679
ATOM    891  OP2  DG A  29      48.406   0.843 -92.544  1.00  0.00           O  
REMARK-SIMTK-COORDS    48.405893341     0.843329067   -92.543593804
ATOM    892  O5'  DG A  29      47.311   3.079 -92.919  1.00  0.00           O  
REMARK-SIMTK-COORDS    47.311427516     3.078823632   -92.919027700
ATOM    893  O3'  DG A  29      44.797   2.182 -96.195  1.00  0.00           O  
REMARK-SIMTK-COORDS    44.797098766     2.181587860   -96.194826214
ATOM    894  C1'  DG A  29      45.636   4.870 -95.181  1.00  0.00           C  
REMARK-SIMTK-COORDS    45.636450276     4.870333706   -95.181193233
ATOM    895  C2'  DG A  29      46.542   3.731 -95.630  1.00  0.00           C  
REMARK-SIMTK-COORDS    46.541801074     3.731141210   -95.630252684
ATOM    896  C3'  DG A  29      45.756   2.508 -95.191  1.00  0.00           C  
REMARK-SIMTK-COORDS    45.755523667     2.507926542   -95.190675940
ATOM    897  C4'  DG A  29      45.096   2.975 -93.893  1.00  0.00           C  
REMARK-SIMTK-COORDS    45.096465618     2.974899319   -93.893167591
ATOM    898  C5'  DG A  29      45.913   2.820 -92.632  1.00  0.00           C  
REMARK-SIMTK-COORDS    45.913395302     2.819680842   -92.632364230
ATOM    899  O4'  DG A  29      44.840   4.398 -94.113  1.00  0.00           O  
REMARK-SIMTK-COORDS    44.839772113     4.398264974   -94.112786935
ATOM    900  N2   DG A  29      43.769   9.674 -96.303  1.00  0.00           N  
REMARK-SIMTK-COORDS    43.768919097     9.674279744   -96.302793318
ATOM    901  O6   DG A  29      47.584  10.432 -93.882  1.00  0.00           O  
REMARK-SIMTK-COORDS    47.583615943    10.431668486   -93.881511991
ATOM    902  C6   DG A  29      46.841   9.573 -94.359  1.00  0.00           C  
REMARK-SIMTK-COORDS    46.841278975     9.572913161   -94.358891420
ATOM    903  C5   DG A  29      46.958   8.167 -94.307  1.00  0.00           C  
REMARK-SIMTK-COORDS    46.958173955     8.166692755   -94.307192928
ATOM    904  N7   DG A  29      47.933   7.364 -93.709  1.00  0.00           N  
REMARK-SIMTK-COORDS    47.932731056     7.363555873   -93.708825479
ATOM    905  C8   DG A  29      47.540   6.143 -93.969  1.00  0.00           C  
REMARK-SIMTK-COORDS    47.539936195     6.143119698   -93.969326420
ATOM    906  N9   DG A  29      46.374   6.070 -94.702  1.00  0.00           N  
REMARK-SIMTK-COORDS    46.374214917     6.070445460   -94.701843557
ATOM    907  C4   DG A  29      45.999   7.378 -94.917  1.00  0.00           C  
REMARK-SIMTK-COORDS    45.999171708     7.378025242   -94.917342291
ATOM    908  N3   DG A  29      44.899   7.781 -95.606  1.00  0.00           N  
REMARK-SIMTK-COORDS    44.899297331     7.780922349   -95.605835773
ATOM    909  C2   DG A  29      44.794   9.106 -95.661  1.00  0.00           C  
REMARK-SIMTK-COORDS    44.794138462     9.105986346   -95.661126063
ATOM    910  N1   DG A  29      45.696   9.968 -95.074  1.00  0.00           N  
REMARK-SIMTK-COORDS    45.696400943     9.968093184   -95.073521423
ATOM    911  H1'  DG A  29      44.969   5.179 -95.986  1.00  0.00           H  
REMARK-SIMTK-COORDS    44.969391038     5.179332654   -95.986061932
ATOM    912 1H2'  DG A  29      46.705   3.733 -96.708  1.00  0.00           H  
REMARK-SIMTK-COORDS    46.704800470     3.732948964   -96.708189570
ATOM    913 2H2'  DG A  29      47.520   3.768 -95.151  1.00  0.00           H  
REMARK-SIMTK-COORDS    47.520164632     3.767763763   -95.151097661
ATOM    914  H3'  DG A  29      46.402   1.648 -95.015  1.00  0.00           H  
REMARK-SIMTK-COORDS    46.401882311     1.647649597   -95.015353152
ATOM    915  H4'  DG A  29      44.185   2.390 -93.773  1.00  0.00           H  
REMARK-SIMTK-COORDS    44.184986811     2.389853683   -93.772618894
ATOM    916 1H5'  DG A  29      45.555   3.527 -91.884  1.00  0.00           H  
REMARK-SIMTK-COORDS    45.555215617     3.526753747   -91.884029933
ATOM    917 2H5'  DG A  29      45.798   1.805 -92.253  1.00  0.00           H  
REMARK-SIMTK-COORDS    45.797981920     1.805207159   -92.253017558
ATOM    918  H21  DG A  29      43.059   9.086 -96.764  1.00  0.00           H  
REMARK-SIMTK-COORDS    43.059247035     9.086427577   -96.763514921
ATOM    919  H22  DG A  29      43.688  10.701 -96.337  1.00  0.00           H  
REMARK-SIMTK-COORDS    43.687927402    10.701330244   -96.337109746
ATOM    920  H8   DG A  29      48.086   5.261 -93.636  1.00  0.00           H  
REMARK-SIMTK-COORDS    48.086494281     5.260850526   -93.635715318
ATOM    921  H1   DG A  29      45.517  10.979 -95.165  1.00  0.00           H  
REMARK-SIMTK-COORDS    45.517455655    10.978961793   -95.164725809
ATOM    922  P    DG A  30      46.468   1.110 -98.306  1.00  0.00           P  
REMARK-SIMTK-COORDS    46.467637409     1.110209357   -98.305502249
ATOM    923  OP1  DG A  30      45.709   1.138 -97.031  1.00  0.00           O  
REMARK-SIMTK-COORDS    45.709360183     1.137707785   -97.030838182
ATOM    924  OP2  DG A  30      46.115   2.151 -99.291  1.00  0.00           O  
REMARK-SIMTK-COORDS    46.114561071     2.150716939   -99.291345579
ATOM    925  O5'  DG A  30      46.340  -0.335 -98.967  1.00  0.00           O  
REMARK-SIMTK-COORDS    46.340154993    -0.335243562   -98.966769286
ATOM    926  O3'  DG A  30      44.780  -1.750-102.631  1.00  0.00           O  
REMARK-SIMTK-COORDS    44.780326452    -1.749983075  -102.630535658
ATOM    927  C1'  DG A  30      45.230  -3.273-100.093  1.00  0.00           C  
REMARK-SIMTK-COORDS    45.229712062    -3.273120297  -100.092933921
ATOM    928  C2'  DG A  30      44.386  -2.019-100.278  1.00  0.00           C  
REMARK-SIMTK-COORDS    44.386463027    -2.018558505  -100.277541005
ATOM    929  C3'  DG A  30      45.164  -1.267-101.345  1.00  0.00           C  
REMARK-SIMTK-COORDS    45.163764072    -1.267165611  -101.344745672
ATOM    930  C4'  DG A  30      46.616  -1.606-101.010  1.00  0.00           C  
REMARK-SIMTK-COORDS    46.616107397    -1.605809160  -101.010128856
ATOM    931  C5'  DG A  30      47.293  -0.722 -99.990  1.00  0.00           C  
REMARK-SIMTK-COORDS    47.292995060    -0.721524053   -99.989856862
ATOM    932  O4'  DG A  30      46.555  -2.969-100.482  1.00  0.00           O  
REMARK-SIMTK-COORDS    46.554536096    -2.968534663  -100.481657307
ATOM    933  N2   DG A  30      45.198  -8.468 -99.181  1.00  0.00           N  
REMARK-SIMTK-COORDS    45.198355405    -8.468477323   -99.181430146
ATOM    934  O6   DG A  30      45.365  -6.547 -95.026  1.00  0.00           O  
REMARK-SIMTK-COORDS    45.364631953    -6.546799400   -95.025992856
ATOM    935  C6   DG A  30      45.328  -6.335 -96.239  1.00  0.00           C  
REMARK-SIMTK-COORDS    45.327610729    -6.335153750   -96.238532154
ATOM    936  C5   DG A  30      45.315  -5.102 -96.927  1.00  0.00           C  
REMARK-SIMTK-COORDS    45.314665152    -5.102401289   -96.926970083
ATOM    937  N7   DG A  30      45.341  -3.794 -96.436  1.00  0.00           N  
REMARK-SIMTK-COORDS    45.340661292    -3.794299618   -96.436023834
ATOM    938  C8   DG A  30      45.315  -3.052 -97.513  1.00  0.00           C  
REMARK-SIMTK-COORDS    45.314989966    -3.052049925   -97.513065791
ATOM    939  N9   DG A  30      45.270  -3.768 -98.690  1.00  0.00           N  
REMARK-SIMTK-COORDS    45.270409477    -3.768287119   -98.690259854
ATOM    940  C4   DG A  30      45.272  -5.092 -98.310  1.00  0.00           C  
REMARK-SIMTK-COORDS    45.272194290    -5.091942269   -98.309739346
ATOM    941  N3   DG A  30      45.232  -6.156 -99.153  1.00  0.00           N  
REMARK-SIMTK-COORDS    45.231960229    -6.156251133   -99.153362995
ATOM    942  C2   DG A  30      45.236  -7.317 -98.504  1.00  0.00           C  
REMARK-SIMTK-COORDS    45.235964223    -7.317291860   -98.503841327
ATOM    943  N1   DG A  30      45.288  -7.422 -97.129  1.00  0.00           N  
REMARK-SIMTK-COORDS    45.287510818    -7.422450096   -97.129479768
ATOM    944  H1'  DG A  30      44.871  -4.082-100.730  1.00  0.00           H  
REMARK-SIMTK-COORDS    44.870801447    -4.081909825  -100.729569350
ATOM    945 1H2'  DG A  30      43.373  -2.247-100.610  1.00  0.00           H  
REMARK-SIMTK-COORDS    43.373439289    -2.246512992  -100.609715144
ATOM    946 2H2'  DG A  30      44.307  -1.436 -99.360  1.00  0.00           H  
REMARK-SIMTK-COORDS    44.306782928    -1.435807414   -99.359838304
ATOM    947  H3'  DG A  30      44.990  -0.192-101.296  1.00  0.00           H  
REMARK-SIMTK-COORDS    44.990024172    -0.191962469  -101.296303423
ATOM    948  H4'  DG A  30      47.180  -1.533-101.940  1.00  0.00           H  
REMARK-SIMTK-COORDS    47.180443819    -1.532925431  -101.939546074
ATOM    949 1H5'  DG A  30      48.119  -1.268 -99.534  1.00  0.00           H  
REMARK-SIMTK-COORDS    48.119145727    -1.267583167   -99.534287416
ATOM    950 2H5'  DG A  30      47.680   0.168-100.486  1.00  0.00           H  
REMARK-SIMTK-COORDS    47.679756681     0.167500142  -100.486276471
ATOM    951  H21  DG A  30      45.159  -8.460-100.211  1.00  0.00           H  
REMARK-SIMTK-COORDS    45.158982385    -8.459857533  -100.210917623
ATOM    952  H22  DG A  30      45.209  -9.366 -98.674  1.00  0.00           H  
REMARK-SIMTK-COORDS    45.208571857    -9.365719005   -98.674061456
ATOM    953  H8   DG A  30      45.328  -1.962 -97.482  1.00  0.00           H  
REMARK-SIMTK-COORDS    45.328287319    -1.962421634   -97.482172933
ATOM    954  H1   DG A  30      45.298  -8.370 -96.725  1.00  0.00           H  
REMARK-SIMTK-COORDS    45.298018661    -8.370233331   -96.724768111
ATOM    955  P    DC A  31      43.080  -1.408-102.698  1.00  0.00           P  
REMARK-SIMTK-COORDS    43.080295985    -1.407709687  -102.697739819
ATOM    956  OP1  DC A  31      42.321  -0.701-101.637  1.00  0.00           O  
REMARK-SIMTK-COORDS    42.321178085    -0.701027369  -101.637456312
ATOM    957  OP2  DC A  31      42.729  -1.057-104.088  1.00  0.00           O  
REMARK-SIMTK-COORDS    42.728647130    -1.056779964  -104.087532039
ATOM    958  O5'  DC A  31      42.951  -2.982-102.482  1.00  0.00           O  
REMARK-SIMTK-COORDS    42.950646381    -2.982395093  -102.482412508
ATOM    959  O3'  DC A  31      41.392  -6.138-104.822  1.00  0.00           O  
REMARK-SIMTK-COORDS    41.392428756    -6.138476133  -104.821855882
ATOM    960  C1'  DC A  31      41.839  -6.066-101.862  1.00  0.00           C  
REMARK-SIMTK-COORDS    41.838822030    -6.066457442  -101.862122220
ATOM    961  C2'  DC A  31      40.996  -5.105-102.691  1.00  0.00           C  
REMARK-SIMTK-COORDS    40.996387961    -5.105051409  -102.690991497
ATOM    962  C3'  DC A  31      41.776  -5.043-103.994  1.00  0.00           C  
REMARK-SIMTK-COORDS    41.775686270    -5.042863703  -103.993953061
ATOM    963  C4'  DC A  31      43.227  -5.150-103.528  1.00  0.00           C  
REMARK-SIMTK-COORDS    43.226560213    -5.149863229  -103.527608871
ATOM    964  C5'  DC A  31      43.904  -3.858-103.138  1.00  0.00           C  
REMARK-SIMTK-COORDS    43.903827126    -3.857501731  -103.138173012
ATOM    965  O4'  DC A  31      43.164  -6.018-102.352  1.00  0.00           O  
REMARK-SIMTK-COORDS    43.164050271    -6.018208617  -102.351553688
ATOM    966  N4   DC A  31      41.984  -5.018 -96.441  1.00  0.00           N  
REMARK-SIMTK-COORDS    41.984362631    -5.018281101   -96.441020460
ATOM    967  C4   DC A  31      41.950  -5.238 -97.745  1.00  0.00           C  
REMARK-SIMTK-COORDS    41.949821610    -5.237514224   -97.744911850
ATOM    968  N3   DC A  31      41.901  -6.504 -98.175  1.00  0.00           N  
REMARK-SIMTK-COORDS    41.900647319    -6.504452173   -98.175424477
ATOM    969  C2   DC A  31      41.867  -6.787 -99.502  1.00  0.00           C  
REMARK-SIMTK-COORDS    41.867200783    -6.787446199   -99.501995135
ATOM    970  O2   DC A  31      41.821  -7.947 -99.930  1.00  0.00           O  
REMARK-SIMTK-COORDS    41.820957726    -7.946617185   -99.929734782
ATOM    971  N1   DC A  31      41.877  -5.734-100.413  1.00  0.00           N  
REMARK-SIMTK-COORDS    41.876927058    -5.734036307  -100.413035199
ATOM    972  C6   DC A  31      41.924  -4.446 -99.986  1.00  0.00           C  
REMARK-SIMTK-COORDS    41.924099064    -4.446179278   -99.986315061
ATOM    973  C5   DC A  31      41.957  -4.138 -98.661  1.00  0.00           C  
REMARK-SIMTK-COORDS    41.956534749    -4.137732182   -98.661200230
ATOM    974  H1'  DC A  31      41.479  -7.090-101.967  1.00  0.00           H  
REMARK-SIMTK-COORDS    41.478673799    -7.090266212  -101.966543739
ATOM    975 1H2'  DC A  31      39.983  -5.475-102.851  1.00  0.00           H  
REMARK-SIMTK-COORDS    39.983005556    -5.474966016  -102.851095479
ATOM    976 2H2'  DC A  31      40.917  -4.121-102.228  1.00  0.00           H  
REMARK-SIMTK-COORDS    40.916641124    -4.121269534  -102.228106344
ATOM    977  H3'  DC A  31      41.604  -4.108-104.528  1.00  0.00           H  
REMARK-SIMTK-COORDS    41.603517196    -4.108480504  -104.528386263
ATOM    978  H4'  DC A  31      43.793  -5.587-104.351  1.00  0.00           H  
REMARK-SIMTK-COORDS    43.792916472    -5.587122229  -104.350567651
ATOM    979 1H5'  DC A  31      44.729  -4.075-102.461  1.00  0.00           H  
REMARK-SIMTK-COORDS    44.729223300    -4.075344672  -102.460979828
ATOM    980 2H5'  DC A  31      44.293  -3.373-104.034  1.00  0.00           H  
REMARK-SIMTK-COORDS    44.292840775    -3.372945840  -104.033746554
ATOM    981  H41  DC A  31      42.023  -4.053 -96.081  1.00  0.00           H  
REMARK-SIMTK-COORDS    42.022889974    -4.053209662   -96.081029125
ATOM    982  H42  DC A  31      41.975  -5.812 -95.784  1.00  0.00           H  
REMARK-SIMTK-COORDS    41.975137511    -5.811512785   -95.784250034
ATOM    983  H6   DC A  31      41.938  -3.640-100.720  1.00  0.00           H  
REMARK-SIMTK-COORDS    41.937513430    -3.640282987  -100.719936368
ATOM    984  H5   DC A  31      41.985  -3.106 -98.313  1.00  0.00           H  
REMARK-SIMTK-COORDS    41.985054056    -3.105689989   -98.313073012
ATOM    985  P    DA A  32      39.689  -6.249-105.205  1.00  0.00           P  
REMARK-SIMTK-COORDS    39.689463928    -6.248800119  -105.204551551
ATOM    986  OP1  DA A  32      38.932  -5.060-104.746  1.00  0.00           O  
REMARK-SIMTK-COORDS    38.931607967    -5.060217014  -104.745747076
ATOM    987  OP2  DA A  32      39.339  -6.762-106.544  1.00  0.00           O  
REMARK-SIMTK-COORDS    39.339181698    -6.761811578  -106.544315561
ATOM    988  O5'  DA A  32      39.557  -7.412-104.122  1.00  0.00           O  
REMARK-SIMTK-COORDS    39.557362383    -7.411634989  -104.122395718
ATOM    989  O3'  DA A  32      37.993 -11.337-104.218  1.00  0.00           O  
REMARK-SIMTK-COORDS    37.992847116   -11.336621286  -104.217603647
ATOM    990  C1'  DA A  32      38.439  -9.574-101.840  1.00  0.00           C  
REMARK-SIMTK-COORDS    38.438760573    -9.574305574  -101.839770490
ATOM    991  C2'  DA A  32      37.599  -9.264-103.071  1.00  0.00           C  
REMARK-SIMTK-COORDS    37.598728788    -9.264465938  -103.071241156
ATOM    992  C3'  DA A  32      38.378  -9.965-104.171  1.00  0.00           C  
REMARK-SIMTK-COORDS    38.377945310    -9.964959546  -104.171457643
ATOM    993  C4'  DA A  32      39.829  -9.786-103.728  1.00  0.00           C  
REMARK-SIMTK-COORDS    39.828715039    -9.786330753  -103.728300847
ATOM    994  C5'  DA A  32      40.509  -8.507-104.154  1.00  0.00           C  
REMARK-SIMTK-COORDS    40.509072118    -8.506626814  -104.153564382
ATOM    995  O4'  DA A  32      39.764  -9.819-102.266  1.00  0.00           O  
REMARK-SIMTK-COORDS    39.763994701    -9.819275671  -102.265856349
ATOM    996  N6   DA A  32      38.569  -6.037 -96.941  1.00  0.00           N  
REMARK-SIMTK-COORDS    38.569210829    -6.036889968   -96.940663780
ATOM    997  C6   DA A  32      38.526  -7.220 -97.576  1.00  0.00           C  
REMARK-SIMTK-COORDS    38.525511086    -7.219967027   -97.575556688
ATOM    998  C5   DA A  32      38.516  -7.341 -98.979  1.00  0.00           C  
REMARK-SIMTK-COORDS    38.516169583    -7.340859524   -98.979470054
ATOM    999  N7   DA A  32      38.556  -6.404 -99.996  1.00  0.00           N  
REMARK-SIMTK-COORDS    38.556233298    -6.403568386   -99.996456398
ATOM   1000  C8   DA A  32      38.523  -7.119-101.081  1.00  0.00           C  
REMARK-SIMTK-COORDS    38.523414867    -7.118904368  -101.080768799
ATOM   1001  N9   DA A  32      38.479  -8.467-100.847  1.00  0.00           N  
REMARK-SIMTK-COORDS    38.478587581    -8.467101853  -100.846538025
ATOM   1002  C4   DA A  32      38.476  -8.609 -99.481  1.00  0.00           C  
REMARK-SIMTK-COORDS    38.476178432    -8.609068104   -99.481318343
ATOM   1003  N3   DA A  32      38.435  -9.763 -98.789  1.00  0.00           N  
REMARK-SIMTK-COORDS    38.435069525    -9.762779769   -98.789338250
ATOM   1004  C2   DA A  32      38.443  -9.518 -97.496  1.00  0.00           C  
REMARK-SIMTK-COORDS    38.442621847    -9.518353490   -97.495543925
ATOM   1005  N1   DA A  32      38.487  -8.353 -96.857  1.00  0.00           N  
REMARK-SIMTK-COORDS    38.487321990    -8.352600742   -96.856927116
ATOM   1006  H1'  DA A  32      38.077 -10.471-101.336  1.00  0.00           H  
REMARK-SIMTK-COORDS    38.076984276   -10.470547980  -101.335960545
ATOM   1007 1H2'  DA A  32      36.585  -9.657-102.991  1.00  0.00           H  
REMARK-SIMTK-COORDS    36.584744484    -9.657312114  -102.990787978
ATOM   1008 2H2'  DA A  32      37.521  -8.193-103.260  1.00  0.00           H  
REMARK-SIMTK-COORDS    37.520598797    -8.193492619  -103.260280447
ATOM   1009  H3'  DA A  32      38.207  -9.509-105.148  1.00  0.00           H  
REMARK-SIMTK-COORDS    38.207179724    -9.509195920  -105.147685399
ATOM   1010  H4'  DA A  32      40.394 -10.618-104.148  1.00  0.00           H  
REMARK-SIMTK-COORDS    40.394265856   -10.617986020  -104.147923045
ATOM   1011 1H5'  DA A  32      41.333  -8.296-103.473  1.00  0.00           H  
REMARK-SIMTK-COORDS    41.333214295    -8.296053487  -103.472942941
ATOM   1012 2H5'  DA A  32      40.898  -8.627-105.163  1.00  0.00           H  
REMARK-SIMTK-COORDS    40.897723675    -8.626539127  -105.163313363
ATOM   1013  H61  DA A  32      38.574  -6.005 -95.911  1.00  0.00           H  
REMARK-SIMTK-COORDS    38.573561458    -6.005371574   -95.911452110
ATOM   1014  H62  DA A  32      38.598  -5.163 -97.484  1.00  0.00           H  
REMARK-SIMTK-COORDS    38.598100054    -5.163016056   -97.484082403
ATOM   1015  H8   DA A  32      38.533  -6.687-102.082  1.00  0.00           H  
REMARK-SIMTK-COORDS    38.532728618    -6.687180028  -102.082404136
ATOM   1016  H2   DA A  32      38.407 -10.398 -96.856  1.00  0.00           H  
REMARK-SIMTK-COORDS    38.407491211   -10.398376070   -96.856332616
ATOM   1017  P    DT A  33      36.296 -11.580-104.521  1.00  0.00           P  
REMARK-SIMTK-COORDS    36.295756438   -11.580444303  -104.521178610
ATOM   1018  OP1  DT A  33      35.540 -10.339-104.816  1.00  0.00           O  
REMARK-SIMTK-COORDS    35.539796368   -10.338690833  -104.815825331
ATOM   1019  OP2  DT A  33      35.944 -12.760-105.336  1.00  0.00           O  
REMARK-SIMTK-COORDS    35.943514224   -12.760155920  -105.336195128
ATOM   1020  O5'  DT A  33      36.161 -11.928-102.971  1.00  0.00           O  
REMARK-SIMTK-COORDS    36.160990534   -11.928216237  -102.970519449
ATOM   1021  O3'  DT A  33      34.589 -15.216-100.833  1.00  0.00           O  
REMARK-SIMTK-COORDS    34.589401383   -15.216493348  -100.832579042
ATOM   1022  C1'  DT A  33      35.039 -12.419 -99.868  1.00  0.00           C  
REMARK-SIMTK-COORDS    35.039334526   -12.418826113   -99.867648883
ATOM   1023  C2'  DT A  33      34.199 -12.859-101.060  1.00  0.00           C  
REMARK-SIMTK-COORDS    34.198630958   -12.858506795  -101.059688903
ATOM   1024  C3'  DT A  33      34.978 -14.060-101.570  1.00  0.00           C  
REMARK-SIMTK-COORDS    34.977626655   -14.059695158  -101.570298559
ATOM   1025  C4'  DT A  33      36.429 -13.664-101.303  1.00  0.00           C  
REMARK-SIMTK-COORDS    36.428721161   -13.663911587  -101.302791364
ATOM   1026  C5'  DT A  33      37.111 -12.849-102.377  1.00  0.00           C  
REMARK-SIMTK-COORDS    37.111002683   -12.849408176  -102.376616825
ATOM   1027  O4'  DT A  33      36.364 -12.864-100.079  1.00  0.00           O  
REMARK-SIMTK-COORDS    36.364133934   -12.864260165  -100.078819512
ATOM   1028  O4   DT A  33      35.191  -6.969 -99.021  1.00  0.00           O  
REMARK-SIMTK-COORDS    35.191051094    -6.969378162   -99.020976510
ATOM   1029  C4   DT A  33      35.158  -8.182 -99.263  1.00  0.00           C  
REMARK-SIMTK-COORDS    35.158363458    -8.182014962   -99.262837025
ATOM   1030  N3   DT A  33      35.109  -9.104 -98.244  1.00  0.00           N  
REMARK-SIMTK-COORDS    35.109286348    -9.103966398   -98.244057860
ATOM   1031  C2   DT A  33      35.066 -10.477 -98.376  1.00  0.00           C  
REMARK-SIMTK-COORDS    35.066409258   -10.477081480   -98.375900667
ATOM   1032  O2   DT A  33      35.022 -11.218 -97.410  1.00  0.00           O  
REMARK-SIMTK-COORDS    35.022362997   -11.218064798   -97.409697453
ATOM   1033  N1   DT A  33      35.081 -10.945 -99.674  1.00  0.00           N  
REMARK-SIMTK-COORDS    35.080995484   -10.945193699   -99.673775543
ATOM   1034  C6   DT A  33      35.131 -10.097-100.753  1.00  0.00           C  
REMARK-SIMTK-COORDS    35.131268460   -10.097206385  -100.752603677
ATOM   1035  C5   DT A  33      35.165  -8.761-100.585  1.00  0.00           C  
REMARK-SIMTK-COORDS    35.165076408    -8.761386024  -100.585379315
ATOM   1036  C7   DT A  33      35.226  -7.793-101.728  1.00  0.00           C  
REMARK-SIMTK-COORDS    35.226443394    -7.793134018  -101.727888898
ATOM   1037  H1'  DT A  33      34.675 -12.873 -98.946  1.00  0.00           H  
REMARK-SIMTK-COORDS    34.675235884   -12.873180076   -98.945560137
ATOM   1038 1H2'  DT A  33      33.184 -13.135-100.772  1.00  0.00           H  
REMARK-SIMTK-COORDS    33.184051089   -13.135045154  -100.772329851
ATOM   1039 2H2'  DT A  33      34.123 -12.082-101.820  1.00  0.00           H  
REMARK-SIMTK-COORDS    34.123131205   -12.081877464  -101.820467892
ATOM   1040  H3'  DT A  33      34.807 -14.235-102.632  1.00  0.00           H  
REMARK-SIMTK-COORDS    34.807441750   -14.235421214  -102.632266755
ATOM   1041  H4'  DT A  33      36.992 -14.589-101.179  1.00  0.00           H  
REMARK-SIMTK-COORDS    36.991936432   -14.588562772  -101.179216507
ATOM   1042 1H5'  DT A  33      37.936 -12.293-101.934  1.00  0.00           H  
REMARK-SIMTK-COORDS    37.935554275   -12.292757150  -101.933614222
ATOM   1043 2H5'  DT A  33      37.499 -13.520-103.142  1.00  0.00           H  
REMARK-SIMTK-COORDS    37.499343814   -13.520413212  -103.141564149
ATOM   1044  H3   DT A  33      35.103  -8.731 -97.284  1.00  0.00           H  
REMARK-SIMTK-COORDS    35.102618284    -8.730617583   -97.284081194
ATOM   1045  H6   DT A  33      35.145 -10.512-101.761  1.00  0.00           H  
REMARK-SIMTK-COORDS    35.145084604   -10.512459530  -101.761107985
ATOM   1046  H71  DT A  33      35.352  -6.781-101.342  1.00  0.00           H  
REMARK-SIMTK-COORDS    35.351878766    -6.780572830  -101.342440058
ATOM   1047  H72  DT A  33      36.069  -8.043-102.372  1.00  0.00           H  
REMARK-SIMTK-COORDS    36.069236888    -8.042701498  -102.372381100
ATOM   1048  H73  DT A  33      34.302  -7.850-102.303  1.00  0.00           H  
REMARK-SIMTK-COORDS    34.301943071    -7.849739232  -102.303033229
ATOM   1049  P    DC A  34      32.884 -15.460-101.041  1.00  0.00           P  
REMARK-SIMTK-COORDS    32.884078550   -15.460139769  -101.041489156
ATOM   1050  OP1  DC A  34      32.130 -14.582-101.969  1.00  0.00           O  
REMARK-SIMTK-COORDS    32.129945271   -14.582331826  -101.969172945
ATOM   1051  OP2  DC A  34      32.530 -16.893-101.076  1.00  0.00           O  
REMARK-SIMTK-COORDS    32.529984633   -16.892543471  -101.075667118
ATOM   1052  O5'  DC A  34      32.750 -14.900 -99.555  1.00  0.00           O  
REMARK-SIMTK-COORDS    32.749955963   -14.899579228   -99.554683180
ATOM   1053  O3'  DC A  34      31.176 -16.475 -95.963  1.00  0.00           O  
REMARK-SIMTK-COORDS    31.175669610   -16.475277847   -95.962931332
ATOM   1054  C1'  DC A  34      31.630 -13.607 -96.690  1.00  0.00           C  
REMARK-SIMTK-COORDS    31.629888178   -13.606581419   -96.690078700
ATOM   1055  C2'  DC A  34      30.788 -14.627 -97.446  1.00  0.00           C  
REMARK-SIMTK-COORDS    30.788402183   -14.627090204   -97.446044401
ATOM   1056  C3'  DC A  34      31.565 -15.913 -97.214  1.00  0.00           C  
REMARK-SIMTK-COORDS    31.564547115   -15.912616927   -97.213876164
ATOM   1057  C4'  DC A  34      33.016 -15.437 -97.208  1.00  0.00           C  
REMARK-SIMTK-COORDS    33.016264646   -15.436757197   -97.207983047
ATOM   1058  C5'  DC A  34      33.699 -15.346 -98.552  1.00  0.00           C  
REMARK-SIMTK-COORDS    33.698651406   -15.345877076   -98.552095435
ATOM   1059  O4'  DC A  34      32.954 -14.097 -96.623  1.00  0.00           O  
REMARK-SIMTK-COORDS    32.954002706   -14.096853257   -96.623331112
ATOM   1060  N4   DC A  34      31.793  -8.555 -98.918  1.00  0.00           N  
REMARK-SIMTK-COORDS    31.792692395    -8.554908120   -98.917698880
ATOM   1061  C4   DC A  34      31.754  -9.777 -98.414  1.00  0.00           C  
REMARK-SIMTK-COORDS    31.754104050    -9.777260404   -98.413958041
ATOM   1062  N3   DC A  34      31.700  -9.915 -97.083  1.00  0.00           N  
REMARK-SIMTK-COORDS    31.699780337    -9.914970644   -97.083177885
ATOM   1063  C2   DC A  34      31.662 -11.145 -96.512  1.00  0.00           C  
REMARK-SIMTK-COORDS    31.662024692   -11.145247396   -96.512224626
ATOM   1064  O2   DC A  34      31.611 -11.304 -95.287  1.00  0.00           O  
REMARK-SIMTK-COORDS    31.610983337   -11.304239802   -95.287115164
ATOM   1065  N1   DC A  34      31.673 -12.268 -97.336  1.00  0.00           N  
REMARK-SIMTK-COORDS    31.672774624   -12.267867133   -97.336463890
ATOM   1066  C6   DC A  34      31.725 -12.139 -98.687  1.00  0.00           C  
REMARK-SIMTK-COORDS    31.725153112   -12.138505627   -98.686802031
ATOM   1067  C5   DC A  34      31.762 -10.915 -99.282  1.00  0.00           C  
REMARK-SIMTK-COORDS    31.761975432   -10.915310217   -99.282249851
ATOM   1068  H1'  DC A  34      31.266 -13.480 -95.670  1.00  0.00           H  
REMARK-SIMTK-COORDS    31.266206525   -13.479920569   -95.670035719
ATOM   1069 1H2'  DC A  34      29.773 -14.699 -97.054  1.00  0.00           H  
REMARK-SIMTK-COORDS    29.773436323   -14.699049425   -97.053513928
ATOM   1070 2H2'  DC A  34      30.713 -14.395 -98.508  1.00  0.00           H  
REMARK-SIMTK-COORDS    30.712985038   -14.394579968   -98.508447452
ATOM   1071  H3'  DC A  34      31.394 -16.641 -98.007  1.00  0.00           H  
REMARK-SIMTK-COORDS    31.393990192   -16.641260726   -98.006543528
ATOM   1072  H4'  DC A  34      33.579 -16.143 -96.596  1.00  0.00           H  
REMARK-SIMTK-COORDS    33.579107325   -16.142797649   -96.596484069
ATOM   1073 1H5'  DC A  34      34.525 -14.639 -98.487  1.00  0.00           H  
REMARK-SIMTK-COORDS    34.525083924   -14.638668823   -98.487359197
ATOM   1074 2H5'  DC A  34      34.087 -16.328 -98.824  1.00  0.00           H  
REMARK-SIMTK-COORDS    34.086909267   -16.327516378   -98.823790330
ATOM   1075  H41  DC A  34      31.835  -8.419 -99.939  1.00  0.00           H  
REMARK-SIMTK-COORDS    31.835224527    -8.418760363   -99.938529819
ATOM   1076  H42  DC A  34      31.783  -7.738 -98.291  1.00  0.00           H  
REMARK-SIMTK-COORDS    31.782621352    -7.738078446   -98.290533146
ATOM   1077  H6   DC A  34      31.739 -13.033 -99.309  1.00  0.00           H  
REMARK-SIMTK-COORDS    31.739256481   -13.033084896   -99.309199032
ATOM   1078  H5   DC A  34      31.795 -10.806-100.366  1.00  0.00           H  
REMARK-SIMTK-COORDS    31.794682943   -10.805613525  -100.365769050
ATOM   1079  P    DG A  35      29.471 -16.844 -95.577  1.00  0.00           P  
REMARK-SIMTK-COORDS    29.470887052   -16.844201806   -95.576753868
ATOM   1080  OP1  DG A  35      28.719 -16.682 -96.845  1.00  0.00           O  
REMARK-SIMTK-COORDS    28.719034561   -16.681985495   -96.845183093
ATOM   1081  OP2  DG A  35      29.114 -18.020 -94.759  1.00  0.00           O  
REMARK-SIMTK-COORDS    29.114467891   -18.020289197   -94.758835883
ATOM   1082  O5'  DG A  35      29.338 -15.514 -94.708  1.00  0.00           O  
REMARK-SIMTK-COORDS    29.337904099   -15.513549219   -94.708111694
ATOM   1083  O3'  DG A  35      27.758 -14.662 -90.883  1.00  0.00           O  
REMARK-SIMTK-COORDS    27.757630442   -14.661858291   -90.882527460
ATOM   1084  C1'  DG A  35      28.217 -12.777 -93.162  1.00  0.00           C  
REMARK-SIMTK-COORDS    28.217382136   -12.777177896   -93.162423331
ATOM   1085  C2'  DG A  35      27.375 -14.046 -93.171  1.00  0.00           C  
REMARK-SIMTK-COORDS    27.375127945   -14.045879799   -93.171218644
ATOM   1086  C3'  DG A  35      28.148 -14.947 -92.224  1.00  0.00           C  
REMARK-SIMTK-COORDS    28.148224675   -14.947352228   -92.223915680
ATOM   1087  C4'  DG A  35      29.602 -14.562 -92.497  1.00  0.00           C  
REMARK-SIMTK-COORDS    29.601706511   -14.561518463   -92.496811007
ATOM   1088  C5'  DG A  35      30.285 -15.283 -93.634  1.00  0.00           C  
REMARK-SIMTK-COORDS    30.285029358   -15.283347510   -93.633967422
ATOM   1089  O4'  DG A  35      29.541 -13.135 -92.817  1.00  0.00           O  
REMARK-SIMTK-COORDS    29.540707494   -13.135295133   -92.816592388
ATOM   1090  N2   DG A  35      28.183  -7.504 -93.290  1.00  0.00           N  
REMARK-SIMTK-COORDS    28.182688742    -7.504021074   -93.289586623
ATOM   1091  O6   DG A  35      28.373  -8.785 -97.684  1.00  0.00           O  
REMARK-SIMTK-COORDS    28.372657782    -8.784762499   -97.684102087
ATOM   1092  C6   DG A  35      28.330  -9.175 -96.517  1.00  0.00           C  
REMARK-SIMTK-COORDS    28.329896642    -9.174794656   -96.516856440
ATOM   1093  C5   DG A  35      28.315 -10.496 -96.020  1.00  0.00           C  
REMARK-SIMTK-COORDS    28.315382565   -10.496395292   -96.019911675
ATOM   1094  N7   DG A  35      28.346 -11.717 -96.700  1.00  0.00           N  
REMARK-SIMTK-COORDS    28.345820421   -11.716693088   -96.700191636
ATOM   1095  C8   DG A  35      28.316 -12.611 -95.746  1.00  0.00           C  
REMARK-SIMTK-COORDS    28.315892668   -12.611198782   -95.745950109
ATOM   1096  N9   DG A  35      28.264 -12.078 -94.475  1.00  0.00           N  
REMARK-SIMTK-COORDS    28.264339184   -12.078450091   -94.475402955
ATOM   1097  C4   DG A  35      28.266 -10.713 -94.654  1.00  0.00           C  
REMARK-SIMTK-COORDS    28.266015111   -10.712864034   -94.654383155
ATOM   1098  N3   DG A  35      28.220  -9.786 -93.662  1.00  0.00           N  
REMARK-SIMTK-COORDS    28.219946776    -9.786211390   -93.661777701
ATOM   1099  C2   DG A  35      28.225  -8.541 -94.131  1.00  0.00           C  
REMARK-SIMTK-COORDS    28.225433795    -8.541328513   -94.130975437
ATOM   1100  N1   DG A  35      28.284  -8.232 -95.474  1.00  0.00           N  
REMARK-SIMTK-COORDS    28.283690933    -8.232464579   -95.474029485
ATOM   1101  H1'  DG A  35      27.854 -12.073 -92.414  1.00  0.00           H  
REMARK-SIMTK-COORDS    27.854064676   -12.072581346   -92.414221404
ATOM   1102 1H2'  DG A  35      26.360 -13.871 -92.814  1.00  0.00           H  
REMARK-SIMTK-COORDS    26.360110985   -13.870747537   -92.814022254
ATOM   1103 2H2'  DG A  35      27.301 -14.485 -94.166  1.00  0.00           H  
REMARK-SIMTK-COORDS    27.300922400   -14.485403318   -94.165923934
ATOM   1104  H3'  DG A  35      27.976 -16.003 -92.433  1.00  0.00           H  
REMARK-SIMTK-COORDS    27.976363066   -16.003457064   -92.432961519
ATOM   1105  H4'  DG A  35      30.161 -14.772 -91.586  1.00  0.00           H  
REMARK-SIMTK-COORDS    30.161499412   -14.771685363   -91.585731547
ATOM   1106 1H5'  DG A  35      31.113 -14.675 -93.999  1.00  0.00           H  
REMARK-SIMTK-COORDS    31.112616618   -14.674861888   -93.998787343
ATOM   1107 2H5'  DG A  35      30.671 -16.236 -93.274  1.00  0.00           H  
REMARK-SIMTK-COORDS    30.670654724   -16.236137235   -93.273598421
ATOM   1108  H21  DG A  35      28.138  -7.666 -92.273  1.00  0.00           H  
REMARK-SIMTK-COORDS    28.138182502    -7.666014018   -92.273099298
ATOM   1109  H22  DG A  35      28.194  -6.541 -93.658  1.00  0.00           H  
REMARK-SIMTK-COORDS    28.194078283    -6.541173091   -93.657505145
ATOM   1110  H8   DG A  35      28.331 -13.684 -95.939  1.00  0.00           H  
REMARK-SIMTK-COORDS    28.330999939   -13.684041628   -95.938825710
ATOM   1111  H1   DG A  35      28.295  -7.235 -95.733  1.00  0.00           H  
REMARK-SIMTK-COORDS    28.294781837    -7.234939845   -95.732904742
ATOM   1112  P    DT A  36      26.062 -14.962 -90.743  1.00  0.00           P  
REMARK-SIMTK-COORDS    26.062439465   -14.962049596   -90.743113628
ATOM   1113  OP1  DT A  36      25.310 -15.524 -91.891  1.00  0.00           O  
REMARK-SIMTK-COORDS    25.309693325   -15.524268822   -91.890949327
ATOM   1114  OP2  DT A  36      25.704 -15.493 -89.413  1.00  0.00           O  
REMARK-SIMTK-COORDS    25.704341612   -15.493489127   -89.412931704
ATOM   1115  O5'  DT A  36      25.931 -13.373 -90.750  1.00  0.00           O  
REMARK-SIMTK-COORDS    25.930545812   -13.372643110   -90.749601008
ATOM   1116  O3'  DT A  36      24.354 -10.554 -88.025  1.00  0.00           O  
REMARK-SIMTK-COORDS    24.353961737   -10.553781966   -88.025293297
ATOM   1117  C1'  DT A  36      24.815 -10.236 -90.966  1.00  0.00           C  
REMARK-SIMTK-COORDS    24.815299661   -10.236391161   -90.965854875
ATOM   1118  C2'  DT A  36      23.970 -11.299 -90.275  1.00  0.00           C  
REMARK-SIMTK-COORDS    23.970138971   -11.299197214   -90.275052660
ATOM   1119  C3'  DT A  36      24.744 -11.531 -88.987  1.00  0.00           C  
REMARK-SIMTK-COORDS    24.743982541   -11.531111519   -88.987499988
ATOM   1120  C4'  DT A  36      26.197 -11.361 -89.428  1.00  0.00           C  
REMARK-SIMTK-COORDS    26.197015170   -11.360983174   -89.427536945
ATOM   1121  C5'  DT A  36      26.879 -12.590 -89.980  1.00  0.00           C  
REMARK-SIMTK-COORDS    26.879134083   -12.590350833   -89.980161546
ATOM   1122  O4'  DT A  36      26.138 -10.346 -90.480  1.00  0.00           O  
REMARK-SIMTK-COORDS    26.138123795   -10.345523828   -90.479722823
ATOM   1123  O4   DT A  36      24.987 -10.624 -96.466  1.00  0.00           O  
REMARK-SIMTK-COORDS    24.986585261   -10.623834010   -96.466482502
ATOM   1124  C4   DT A  36      24.949 -10.590 -95.231  1.00  0.00           C  
REMARK-SIMTK-COORDS    24.949405777   -10.589735011   -95.230558578
ATOM   1125  N3   DT A  36      24.900  -9.391 -94.559  1.00  0.00           N  
REMARK-SIMTK-COORDS    24.900001621    -9.391259243   -94.558599456
ATOM   1126  C2   DT A  36      24.852  -9.214 -93.191  1.00  0.00           C  
REMARK-SIMTK-COORDS    24.852402939    -9.214173100   -93.190739498
ATOM   1127  O2   DT A  36      24.808  -8.107 -92.683  1.00  0.00           O  
REMARK-SIMTK-COORDS    24.808472311    -8.107233154   -92.683492955
ATOM   1128  N1   DT A  36      24.862 -10.375 -92.446  1.00  0.00           N  
REMARK-SIMTK-COORDS    24.862162370   -10.375367092   -92.445518546
ATOM   1129  C6   DT A  36      24.912 -11.616 -93.032  1.00  0.00           C  
REMARK-SIMTK-COORDS    24.912372088   -11.615929790   -93.032002284
ATOM   1130  C5   DT A  36      24.951 -11.750 -94.371  1.00  0.00           C  
REMARK-SIMTK-COORDS    24.950873489   -11.750206422   -94.371409029
ATOM   1131  C7   DT A  36      25.012 -13.080 -95.061  1.00  0.00           C  
REMARK-SIMTK-COORDS    25.012397547   -13.079635096   -95.060930741
ATOM   1132  H1'  DT A  36      24.452  -9.236 -90.729  1.00  0.00           H  
REMARK-SIMTK-COORDS    24.452121091    -9.235666704   -90.729412728
ATOM   1133 1H2'  DT A  36      22.955 -10.956 -90.073  1.00  0.00           H  
REMARK-SIMTK-COORDS    22.955422608   -10.955688916   -90.073127545
ATOM   1134 2H2'  DT A  36      23.895 -12.214 -90.863  1.00  0.00           H  
REMARK-SIMTK-COORDS    23.895165809   -12.213581319   -90.863201224
ATOM   1135  H3'  DT A  36      24.571 -12.527 -88.581  1.00  0.00           H  
REMARK-SIMTK-COORDS    24.570511478   -12.527044542   -88.580505880
ATOM   1136  H4'  DT A  36      26.758 -11.036 -88.551  1.00  0.00           H  
REMARK-SIMTK-COORDS    26.757591196   -11.035762637   -88.551495781
ATOM   1137 1H5'  DT A  36      27.707 -12.284 -90.618  1.00  0.00           H  
REMARK-SIMTK-COORDS    27.706593184   -12.283800445   -90.618389793
ATOM   1138 2H5'  DT A  36      27.263 -13.188 -89.154  1.00  0.00           H  
REMARK-SIMTK-COORDS    27.263365875   -13.187501952   -89.154342274
ATOM   1139  H3   DT A  36      24.897  -8.538 -95.136  1.00  0.00           H  
REMARK-SIMTK-COORDS    24.896990212    -8.538418513   -95.136217515
ATOM   1140  H6   DT A  36      24.922 -12.507 -92.403  1.00  0.00           H  
REMARK-SIMTK-COORDS    24.922273149   -12.506769638   -92.402706379
ATOM   1141  H71  DT A  36      25.142 -12.929 -96.133  1.00  0.00           H  
REMARK-SIMTK-COORDS    25.142053944   -12.929391398   -96.133405007
ATOM   1142  H72  DT A  36      25.853 -13.654 -94.671  1.00  0.00           H  
REMARK-SIMTK-COORDS    25.852732529   -13.653944587   -94.671109337
ATOM   1143  H73  DT A  36      24.086 -13.626 -94.881  1.00  0.00           H  
REMARK-SIMTK-COORDS    24.086247593   -13.626105212   -94.881173474
ATOM   1144  P    DG A  37      22.647 -10.423 -87.598  1.00  0.00           P  
REMARK-SIMTK-COORDS    22.646789100   -10.423419292   -87.598330064
ATOM   1145  OP1  DG A  37      21.894 -11.543 -88.214  1.00  0.00           O  
REMARK-SIMTK-COORDS    21.894002589   -11.543383358   -88.214367369
ATOM   1146  OP2  DG A  37      22.288 -10.091 -86.205  1.00  0.00           O  
REMARK-SIMTK-COORDS    22.288036574   -10.090997210   -86.205491888
ATOM   1147  O5'  DG A  37      22.518  -9.128 -88.520  1.00  0.00           O  
REMARK-SIMTK-COORDS    22.518403600    -9.128414629   -88.519926551
ATOM   1148  O3'  DG A  37      20.945  -5.253 -87.918  1.00  0.00           O  
REMARK-SIMTK-COORDS    20.944642177    -5.252942694   -87.918487217
ATOM   1149  C1'  DG A  37      21.407  -6.688 -90.505  1.00  0.00           C  
REMARK-SIMTK-COORDS    21.407077394    -6.687608443   -90.504836934
ATOM   1150  C2'  DG A  37      20.561  -7.158 -89.329  1.00  0.00           C  
REMARK-SIMTK-COORDS    20.561336972    -7.157606337   -89.328869622
ATOM   1151  C3'  DG A  37      21.333  -6.607 -88.142  1.00  0.00           C  
REMARK-SIMTK-COORDS    21.332989743    -6.606693133   -88.141957392
ATOM   1152  C4'  DG A  37      22.787  -6.723 -88.598  1.00  0.00           C  
REMARK-SIMTK-COORDS    22.787226278    -6.722693787   -88.597686421
ATOM   1153  C5'  DG A  37      23.467  -8.046 -88.340  1.00  0.00           C  
REMARK-SIMTK-COORDS    23.467326788    -8.046332199   -88.339739433
ATOM   1154  O4'  DG A  37      22.730  -6.499 -90.042  1.00  0.00           O  
REMARK-SIMTK-COORDS    22.729791471    -6.499187952   -90.042276462
ATOM   1155  N2   DG A  37      21.387  -4.879 -95.460  1.00  0.00           N  
REMARK-SIMTK-COORDS    21.386710948    -4.879409549   -95.459991721
ATOM   1156  O6   DG A  37      21.568  -9.438 -95.873  1.00  0.00           O  
REMARK-SIMTK-COORDS    21.568376834    -9.438429425   -95.872893977
ATOM   1157  C6   DG A  37      21.526  -8.494 -95.083  1.00  0.00           C  
REMARK-SIMTK-COORDS    21.525817962    -8.494282334   -95.083469495
ATOM   1158  C5   DG A  37      21.508  -8.514 -93.672  1.00  0.00           C  
REMARK-SIMTK-COORDS    21.508220074    -8.514496559   -93.671706520
ATOM   1159  N7   DG A  37      21.535  -9.594 -92.784  1.00  0.00           N  
REMARK-SIMTK-COORDS    21.534568920    -9.593636258   -92.784239761
ATOM   1160  C8   DG A  37      21.503  -9.032 -91.603  1.00  0.00           C  
REMARK-SIMTK-COORDS    21.503227378    -9.032099492   -91.603008553
ATOM   1161  N9   DG A  37      21.455  -7.655 -91.635  1.00  0.00           N  
REMARK-SIMTK-COORDS    21.454520157    -7.654644350   -91.634850978
ATOM   1162  C4   DG A  37      21.460  -7.322 -92.971  1.00  0.00           C  
REMARK-SIMTK-COORDS    21.459747119    -7.322350401   -92.971419498
ATOM   1163  N3   DG A  37      21.417  -6.060 -93.471  1.00  0.00           N  
REMARK-SIMTK-COORDS    21.417302693    -6.059724969   -93.471467984
ATOM   1164  C2   DG A  37      21.426  -6.042 -94.802  1.00  0.00           C  
REMARK-SIMTK-COORDS    21.425693348    -6.041691782   -94.801698942
ATOM   1165  N1   DG A  37      21.483  -7.179 -95.580  1.00  0.00           N  
REMARK-SIMTK-COORDS    21.483333898    -7.179179248   -95.579763740
ATOM   1166  H1'  DG A  37      21.047  -5.733 -90.888  1.00  0.00           H  
REMARK-SIMTK-COORDS    21.046509736    -5.732977751   -90.888155607
ATOM   1167 1H2'  DG A  37      19.547  -6.759 -89.364  1.00  0.00           H  
REMARK-SIMTK-COORDS    19.547194118    -6.759072437   -89.363582757
ATOM   1168 2H2'  DG A  37      20.485  -8.244 -89.283  1.00  0.00           H  
REMARK-SIMTK-COORDS    20.484842052    -8.243975542   -89.283301251
ATOM   1169  H3'  DG A  37      21.158  -7.187 -87.236  1.00  0.00           H  
REMARK-SIMTK-COORDS    21.158003955    -7.186780001   -87.235605805
ATOM   1170  H4'  DG A  37      23.347  -5.953 -88.068  1.00  0.00           H  
REMARK-SIMTK-COORDS    23.347433070    -5.952507438   -88.067983356
ATOM   1171 1H5'  DG A  37      24.296  -8.165 -89.038  1.00  0.00           H  
REMARK-SIMTK-COORDS    24.296182079    -8.165296724   -89.037661598
ATOM   1172 2H5'  DG A  37      23.851  -8.060 -87.320  1.00  0.00           H  
REMARK-SIMTK-COORDS    23.850729489    -8.059746014   -87.320326151
ATOM   1173  H21  DG A  37      21.343  -3.992 -94.938  1.00  0.00           H  
REMARK-SIMTK-COORDS    21.342868252    -3.992283435   -94.937924604
ATOM   1174  H22  DG A  37      21.400  -4.870 -96.491  1.00  0.00           H  
REMARK-SIMTK-COORDS    21.400340789    -4.870149310   -96.490670369
ATOM   1175  H8   DG A  37      21.515  -9.604 -90.675  1.00  0.00           H  
REMARK-SIMTK-COORDS    21.515181362    -9.603626082   -90.674765342
ATOM   1176  H1   DG A  37      21.497  -7.056 -96.603  1.00  0.00           H  
REMARK-SIMTK-COORDS    21.496879061    -7.055744293   -96.602884134
TER    1177       DG A  37                                                                                                                          
ENDMDL                                                                                                                                              
MODEL        2                                                                                                                                      
ATOM      1  P    DC A   1      20.371  -6.702-105.297  1.00  0.00           P  
REMARK-SIMTK-COORDS    20.370901763    -6.702286850  -105.297385383
ATOM      2  OP1  DC A   1      21.127  -7.972-105.184  1.00  0.00           O  
REMARK-SIMTK-COORDS    21.127341419    -7.972385316  -105.183974925
ATOM      3  OP2  DC A   1      20.727  -5.836-106.438  1.00  0.00           O  
REMARK-SIMTK-COORDS    20.727322030    -5.835889047  -106.437535127
ATOM      4  O5'  DC A   1      20.497  -5.888-103.931  1.00  0.00           O  
REMARK-SIMTK-COORDS    20.496943135    -5.888386949  -103.931079954
ATOM      5  O3'  DC A   1      22.058  -2.093-102.920  1.00  0.00           O  
REMARK-SIMTK-COORDS    22.058190934    -2.093446453  -102.919873775
ATOM      6  C1'  DC A   1      21.604  -4.450-101.131  1.00  0.00           C  
REMARK-SIMTK-COORDS    21.603964772    -4.450376022  -101.130928946
ATOM      7  C2'  DC A   1      22.449  -4.405-102.397  1.00  0.00           C  
REMARK-SIMTK-COORDS    22.449179767    -4.404862418  -102.397482192
ATOM      8  C3'  DC A   1      21.674  -3.423-103.261  1.00  0.00           C  
REMARK-SIMTK-COORDS    21.673822541    -3.423369903  -103.260814465
ATOM      9  C4'  DC A   1      20.222  -3.719-102.891  1.00  0.00           C  
REMARK-SIMTK-COORDS    20.222040071    -3.718646203  -102.890602948
ATOM     10  C5'  DC A   1      19.545  -4.828-103.660  1.00  0.00           C  
REMARK-SIMTK-COORDS    19.544639897    -4.828193147  -103.659980997
ATOM     11  O4'  DC A   1      20.280  -4.096-101.478  1.00  0.00           O  
REMARK-SIMTK-COORDS    20.279644592    -4.095893823  -101.477972794
ATOM     12  N4   DC A   1      21.442  -9.340 -98.568  1.00  0.00           N  
REMARK-SIMTK-COORDS    21.442210129    -9.340326497   -98.567770000
ATOM     13  C4   DC A   1      21.480  -8.184 -99.211  1.00  0.00           C  
REMARK-SIMTK-COORDS    21.480191868    -8.183505372   -99.210710334
ATOM     14  N3   DC A   1      21.530  -7.058 -98.489  1.00  0.00           N  
REMARK-SIMTK-COORDS    21.529703353    -7.057580150   -98.489379614
ATOM     15  C2   DC A   1      21.568  -5.845 -99.095  1.00  0.00           C  
REMARK-SIMTK-COORDS    21.567557369    -5.844666721   -99.094921592
ATOM     16  O2   DC A   1      21.612  -4.786 -98.456  1.00  0.00           O  
REMARK-SIMTK-COORDS    21.612317232    -4.786201539   -98.455643082
ATOM     17  N1   DC A   1      21.561  -5.791-100.487  1.00  0.00           N  
REMARK-SIMTK-COORDS    21.561085284    -5.791057575  -100.486824667
ATOM     18  C6   DC A   1      21.514  -6.928-101.226  1.00  0.00           C  
REMARK-SIMTK-COORDS    21.513626168    -6.928273688  -101.226108202
ATOM     19  C5   DC A   1      21.479  -8.155-100.640  1.00  0.00           C  
REMARK-SIMTK-COORDS    21.478830262    -8.155180241  -100.640158071
ATOM     20  H1'  DC A   1      21.963  -3.729-100.395  1.00  0.00           H  
REMARK-SIMTK-COORDS    21.962673008    -3.729360878  -100.395484479
ATOM     21 1H2'  DC A   1      23.463  -4.050-102.205  1.00  0.00           H  
REMARK-SIMTK-COORDS    23.463488576    -4.049534031  -102.205325020
ATOM     22 2H2'  DC A   1      22.529  -5.380-102.877  1.00  0.00           H  
REMARK-SIMTK-COORDS    22.528963630    -5.379622145  -102.876869310
ATOM     23  H3'  DC A   1      21.850  -3.589-104.325  1.00  0.00           H  
REMARK-SIMTK-COORDS    21.849638094    -3.588900342  -104.324779956
ATOM     24  H4'  DC A   1      19.658  -2.802-103.065  1.00  0.00           H  
REMARK-SIMTK-COORDS    19.657957983    -2.801710045  -103.064543974
ATOM     25 1H5'  DC A   1      18.717  -5.220-103.069  1.00  0.00           H  
REMARK-SIMTK-COORDS    18.717351180    -5.220178470  -103.069267966
ATOM     26 2H5'  DC A   1      19.160  -4.430-104.598  1.00  0.00           H  
REMARK-SIMTK-COORDS    19.159808803    -4.430271236  -104.597923523
ATOM     27  H41  DC A   1      21.404 -10.224 -99.097  1.00  0.00           H  
REMARK-SIMTK-COORDS    21.404069778   -10.223771955   -99.097402358
ATOM     28  H42  DC A   1      21.448  -9.358 -97.538  1.00  0.00           H  
REMARK-SIMTK-COORDS    21.447586866    -9.357598069   -97.537845350
ATOM     29  H6   DC A   1      21.504  -6.856-102.314  1.00  0.00           H  
REMARK-SIMTK-COORDS    21.504366494    -6.855697638  -102.314207910
ATOM     30  H5   DC A   1      21.450  -9.071-101.231  1.00  0.00           H  
REMARK-SIMTK-COORDS    21.449865933    -9.070719065  -101.231441192
ATOM     31  P    DA A   2      23.760  -1.729-103.066  1.00  0.00           P  
REMARK-SIMTK-COORDS    23.760361357    -1.728890097  -103.065649247
ATOM     32  OP1  DA A   2      24.519  -2.832-103.705  1.00  0.00           O  
REMARK-SIMTK-COORDS    24.518630879    -2.831855422  -103.705380303
ATOM     33  OP2  DA A   2      24.115  -0.363-103.499  1.00  0.00           O  
REMARK-SIMTK-COORDS    24.114688282    -0.363210238  -103.498805053
ATOM     34  O5'  DA A   2      23.887  -1.850-101.481  1.00  0.00           O  
REMARK-SIMTK-COORDS    23.887378487    -1.849856721  -101.480554699
ATOM     35  O3'  DA A   2      25.446   0.672 -98.468  1.00  0.00           O  
REMARK-SIMTK-COORDS    25.446239195     0.672434070   -98.468474445
ATOM     36  C1'  DA A   2      24.997  -2.285 -98.363  1.00  0.00           C  
REMARK-SIMTK-COORDS    24.996660446    -2.285278735   -98.362781904
ATOM     37  C2'  DA A   2      25.841  -1.518 -99.372  1.00  0.00           C  
REMARK-SIMTK-COORDS    25.840805576    -1.518454244   -99.372367562
ATOM     38  C3'  DA A   2      25.062  -0.219 -99.513  1.00  0.00           C  
REMARK-SIMTK-COORDS    25.062418430    -0.218864939   -99.512948809
ATOM     39  C4'  DA A   2      23.611  -0.676 -99.379  1.00  0.00           C  
REMARK-SIMTK-COORDS    23.611333643    -0.676232561   -99.379334440
ATOM     40  C5'  DA A   2      22.935  -1.141-100.647  1.00  0.00           C  
REMARK-SIMTK-COORDS    22.934839008    -1.141254876  -100.647201253
ATOM     41  O4'  DA A   2      23.672  -1.799 -98.442  1.00  0.00           O  
REMARK-SIMTK-COORDS    23.671580316    -1.798516452   -98.442199334
ATOM     42  N6   DA A   2      24.857  -8.322 -98.070  1.00  0.00           N  
REMARK-SIMTK-COORDS    24.857368139    -8.322073948   -98.070475193
ATOM     43  C6   DA A   2      24.901  -7.087 -97.541  1.00  0.00           C  
REMARK-SIMTK-COORDS    24.901308404    -7.087107576   -97.541275501
ATOM     44  C5   DA A   2      24.915  -5.914 -98.325  1.00  0.00           C  
REMARK-SIMTK-COORDS    24.914640359    -5.913859769   -98.324908605
ATOM     45  N7   DA A   2      24.879  -5.705 -99.691  1.00  0.00           N  
REMARK-SIMTK-COORDS    24.879014150    -5.704706707   -99.691391964
ATOM     46  C8   DA A   2      24.914  -4.410 -99.808  1.00  0.00           C  
REMARK-SIMTK-COORDS    24.913571974    -4.410410771   -99.808172900
ATOM     47  N9   DA A   2      24.955  -3.753 -98.609  1.00  0.00           N  
REMARK-SIMTK-COORDS    24.955130079    -3.752919273   -98.609075384
ATOM     48  C4   DA A   2      24.954  -4.730 -97.645  1.00  0.00           C  
REMARK-SIMTK-COORDS    24.954226091    -4.730460362   -97.645499439
ATOM     49  N3   DA A   2      24.991  -4.551 -96.312  1.00  0.00           N  
REMARK-SIMTK-COORDS    24.990714437    -4.551335417   -96.312022834
ATOM     50  C2   DA A   2      24.981  -5.715 -95.697  1.00  0.00           C  
REMARK-SIMTK-COORDS    24.980808304    -5.714785137   -95.697132912
ATOM     51  N1   DA A   2      24.936  -6.941 -96.208  1.00  0.00           N  
REMARK-SIMTK-COORDS    24.935817124    -6.941221163   -96.208329027
ATOM     52  H1'  DA A   2      25.355  -2.120 -97.347  1.00  0.00           H  
REMARK-SIMTK-COORDS    25.354970879    -2.119615640   -97.347406420
ATOM     53 1H2'  DA A   2      26.854  -1.336 -99.011  1.00  0.00           H  
REMARK-SIMTK-COORDS    26.853779757    -1.335897113   -99.010646396
ATOM     54 2H2'  DA A   2      25.921  -2.039-100.325  1.00  0.00           H  
REMARK-SIMTK-COORDS    25.920538525    -2.038541676  -100.324771740
ATOM     55  H3'  DA A   2      25.238   0.259-100.478  1.00  0.00           H  
REMARK-SIMTK-COORDS    25.237613946     0.258592042  -100.478354611
ATOM     56  H4'  DA A   2      23.046   0.172 -98.994  1.00  0.00           H  
REMARK-SIMTK-COORDS    23.045861003     0.172366603   -98.994083675
ATOM     57 1H5'  DA A   2      22.109  -1.803-100.390  1.00  0.00           H  
REMARK-SIMTK-COORDS    22.108557642    -1.803034177  -100.390093764
ATOM     58 2H5'  DA A   2      22.548  -0.277-101.185  1.00  0.00           H  
REMARK-SIMTK-COORDS    22.547717838    -0.276701903  -101.185025907
ATOM     59  H61  DA A   2      24.850  -9.145 -97.454  1.00  0.00           H  
REMARK-SIMTK-COORDS    24.850262092    -9.145244213   -97.453572268
ATOM     60  H62  DA A   2      24.833  -8.442 -99.093  1.00  0.00           H  
REMARK-SIMTK-COORDS    24.833051468    -8.441955237   -99.093212293
ATOM     61  H8   DA A   2      24.909  -3.898-100.770  1.00  0.00           H  
REMARK-SIMTK-COORDS    24.908737369    -3.897830604  -100.769902175
ATOM     62  H2   DA A   2      25.013  -5.666 -94.608  1.00  0.00           H  
REMARK-SIMTK-COORDS    25.012996896    -5.665983489   -94.608375228
ATOM     63  P    DC A   3      27.149   0.985 -98.582  1.00  0.00           P  
REMARK-SIMTK-COORDS    27.149356169     0.984551057   -98.581602398
ATOM     64  OP1  DC A   3      27.909   0.417 -99.722  1.00  0.00           O  
REMARK-SIMTK-COORDS    27.908598320     0.417036441   -99.721642536
ATOM     65  OP2  DC A   3      27.502   2.363 -98.191  1.00  0.00           O  
REMARK-SIMTK-COORDS    27.501570142     2.363390399   -98.191257182
ATOM     66  O5'  DC A   3      27.277   0.010 -97.325  1.00  0.00           O  
REMARK-SIMTK-COORDS    27.276700633     0.010395786   -97.324655742
ATOM     67  O3'  DC A   3      28.832   0.460 -93.421  1.00  0.00           O  
REMARK-SIMTK-COORDS    28.832468172     0.459825737   -93.420913168
ATOM     68  C1'  DC A   3      28.387  -2.068 -94.962  1.00  0.00           C  
REMARK-SIMTK-COORDS    28.386853046    -2.067778256   -94.961824332
ATOM     69  C2'  DC A   3      29.229  -0.870 -95.381  1.00  0.00           C  
REMARK-SIMTK-COORDS    29.229242595    -0.869835713   -95.381265046
ATOM     70  C3'  DC A   3      28.450   0.290 -94.784  1.00  0.00           C  
REMARK-SIMTK-COORDS    28.450048562     0.290266794   -94.783880888
ATOM     71  C4'  DC A   3      27.000  -0.166 -94.925  1.00  0.00           C  
REMARK-SIMTK-COORDS    26.999665853    -0.166211013   -94.925072285
ATOM     72  C5'  DC A   3      26.323   0.143 -96.240  1.00  0.00           C  
REMARK-SIMTK-COORDS    26.322847845     0.142758145   -96.239744656
ATOM     73  O4'  DC A   3      27.061  -1.619 -94.760  1.00  0.00           O  
REMARK-SIMTK-COORDS    27.061075738    -1.618851604   -94.760080953
ATOM     74  N4   DC A   3      28.240  -6.241 -98.577  1.00  0.00           N  
REMARK-SIMTK-COORDS    28.240485144    -6.240689323   -98.577478307
ATOM     75  C4   DC A   3      28.275  -5.219 -97.735  1.00  0.00           C  
REMARK-SIMTK-COORDS    28.274747999    -5.219457048   -97.735480268
ATOM     76  N3   DC A   3      28.324  -5.479 -96.424  1.00  0.00           N  
REMARK-SIMTK-COORDS    28.323543461    -5.479439176   -96.423799935
ATOM     77  C2   DC A   3      28.358  -4.473 -95.516  1.00  0.00           C  
REMARK-SIMTK-COORDS    28.357646085    -4.472527414   -95.515923999
ATOM     78  O2   DC A   3      28.402  -4.681 -94.297  1.00  0.00           O  
REMARK-SIMTK-COORDS    28.401649129    -4.680788601   -94.297022851
ATOM     79  N1   DC A   3      28.348  -3.157 -95.975  1.00  0.00           N  
REMARK-SIMTK-COORDS    28.348065753    -3.157279242   -95.974552897
ATOM     80  C6   DC A   3      28.301  -2.885 -97.303  1.00  0.00           C  
REMARK-SIMTK-COORDS    28.301306726    -2.884704783   -97.303300336
ATOM     81  C5   DC A   3      28.270  -3.878 -98.231  1.00  0.00           C  
REMARK-SIMTK-COORDS    28.270248188    -3.878482966   -98.231356525
ATOM     82  H1'  DC A   3      28.746  -2.488 -94.022  1.00  0.00           H  
REMARK-SIMTK-COORDS    28.745690893    -2.487980598   -94.021569903
ATOM     83 1H2'  DC A   3      30.243  -0.916 -94.979  1.00  0.00           H  
REMARK-SIMTK-COORDS    30.243244596    -0.916110415   -94.979190932
ATOM     84 2H2'  DC A   3      29.310  -0.779 -96.464  1.00  0.00           H  
REMARK-SIMTK-COORDS    29.309958565    -0.779489862   -96.463695903
ATOM     85  H3'  DC A   3      28.624   1.221 -95.326  1.00  0.00           H  
REMARK-SIMTK-COORDS    28.623903851     1.220687156   -95.326491512
ATOM     86  H4'  DC A   3      26.433   0.329 -94.136  1.00  0.00           H  
REMARK-SIMTK-COORDS    26.433362167     0.329152595   -94.135685794
ATOM     87 1H5'  DC A   3      25.498  -0.553 -96.390  1.00  0.00           H  
REMARK-SIMTK-COORDS    25.497626475    -0.552596501   -96.389720010
ATOM     88 2H5'  DC A   3      25.935   1.160 -96.212  1.00  0.00           H  
REMARK-SIMTK-COORDS    25.935194282     1.160181961   -96.212422646
ATOM     89  H41  DC A   3      28.203  -6.071 -99.593  1.00  0.00           H  
REMARK-SIMTK-COORDS    28.202984966    -6.070534327   -99.593392680
ATOM     90  H42  DC A   3      28.248  -7.206 -98.217  1.00  0.00           H  
REMARK-SIMTK-COORDS    28.248116630    -7.205710163   -98.217272062
ATOM     91  H6   DC A   3      28.290  -1.845 -97.633  1.00  0.00           H  
REMARK-SIMTK-COORDS    28.289555399    -1.845336193   -97.633283427
ATOM     92  H5   DC A   3      28.242  -3.663 -99.300  1.00  0.00           H  
REMARK-SIMTK-COORDS    28.241855829    -3.662639006   -99.299659506
ATOM     93  P    DG A   4      30.533   0.697 -92.937  1.00  0.00           P  
REMARK-SIMTK-COORDS    30.533100581     0.696556828   -92.936500775
ATOM     94  OP1  DG A   4      31.291   0.915 -94.192  1.00  0.00           O  
REMARK-SIMTK-COORDS    31.291187167     0.914510938   -94.191552860
ATOM     95  OP2  DG A   4      30.885   1.580 -91.807  1.00  0.00           O  
REMARK-SIMTK-COORDS    30.884708812     1.579795430   -91.807134924
ATOM     96  O5'  DG A   4      30.665  -0.831 -92.497  1.00  0.00           O  
REMARK-SIMTK-COORDS    30.664851708    -0.830820449   -92.497018929
ATOM     97  O3'  DG A   4      32.226  -2.771 -89.082  1.00  0.00           O  
REMARK-SIMTK-COORDS    32.226237018    -2.770711809   -89.082230000
ATOM     98  C1'  DG A   4      31.782  -3.901 -91.818  1.00  0.00           C  
REMARK-SIMTK-COORDS    31.781876456    -3.901122614   -91.817794129
ATOM     99  C2'  DG A   4      32.622  -2.685 -91.449  1.00  0.00           C  
REMARK-SIMTK-COORDS    32.622241615    -2.685229750   -91.449446546
ATOM    100  C3'  DG A   4      31.842  -2.103 -90.282  1.00  0.00           C  
REMARK-SIMTK-COORDS    31.841921393    -2.103029314   -90.282186077
ATOM    101  C4'  DG A   4      30.392  -2.391 -90.664  1.00  0.00           C  
REMARK-SIMTK-COORDS    30.392057487    -2.391375675   -90.663941272
ATOM    102  C5'  DG A   4      29.713  -1.367 -91.542  1.00  0.00           C  
REMARK-SIMTK-COORDS    29.712714485    -1.367416531   -91.542216147
ATOM    103  O4'  DG A   4      30.456  -3.661 -91.389  1.00  0.00           O  
REMARK-SIMTK-COORDS    30.455637287    -3.660502703   -91.388764145
ATOM    104  N2   DG A   4      31.825  -8.904 -93.489  1.00  0.00           N  
REMARK-SIMTK-COORDS    31.825013571    -8.904088653   -93.489207902
ATOM    105  O6   DG A   4      31.654  -6.387 -97.314  1.00  0.00           O  
REMARK-SIMTK-COORDS    31.654351888    -6.386899483   -97.314416168
ATOM    106  C6   DG A   4      31.691  -6.357 -96.084  1.00  0.00           C  
REMARK-SIMTK-COORDS    31.691189131    -6.357464130   -96.083890842
ATOM    107  C5   DG A   4      31.701  -5.240 -95.220  1.00  0.00           C  
REMARK-SIMTK-COORDS    31.701339896    -5.239594184   -95.219719131
ATOM    108  N7   DG A   4      31.672  -3.874 -95.512  1.00  0.00           N  
REMARK-SIMTK-COORDS    31.672304314    -3.874067093   -95.511566177
ATOM    109  C8   DG A   4      31.696  -3.300 -94.336  1.00  0.00           C  
REMARK-SIMTK-COORDS    31.695970953    -3.299814276   -94.336308081
ATOM    110  N9   DG A   4      31.742  -4.183 -93.278  1.00  0.00           N  
REMARK-SIMTK-COORDS    31.741771838    -4.182732454   -93.278420199
ATOM    111  C4   DG A   4      31.744  -5.435 -93.851  1.00  0.00           C  
REMARK-SIMTK-COORDS    31.743953042    -5.435270507   -93.851134498
ATOM    112  N3   DG A   4      31.787  -6.613 -93.175  1.00  0.00           N  
REMARK-SIMTK-COORDS    31.786898050    -6.612915671   -93.174770990
ATOM    113  C2   DG A   4      31.786  -7.665 -93.988  1.00  0.00           C  
REMARK-SIMTK-COORDS    31.785580736    -7.665161354   -93.988480573
ATOM    114  N1   DG A   4      31.734  -7.564 -95.365  1.00  0.00           N  
REMARK-SIMTK-COORDS    31.734042294    -7.564431076   -95.365039399
ATOM    115  H1'  DG A   4      32.143  -4.794 -91.307  1.00  0.00           H  
REMARK-SIMTK-COORDS    32.143082687    -4.794412163   -91.306841254
ATOM    116 1H2'  DG A   4      33.636  -2.958 -91.153  1.00  0.00           H  
REMARK-SIMTK-COORDS    33.635644116    -2.957945100   -91.153325441
ATOM    117 2H2'  DG A   4      32.700  -1.973 -92.270  1.00  0.00           H  
REMARK-SIMTK-COORDS    32.699931118    -1.973070077   -92.269610518
ATOM    118  H3'  DG A   4      32.014  -1.031 -90.170  1.00  0.00           H  
REMARK-SIMTK-COORDS    32.014021983    -1.031377407   -90.170094247
ATOM    119  H4'  DG A   4      29.827  -2.459 -89.734  1.00  0.00           H  
REMARK-SIMTK-COORDS    29.826717967    -2.458969178   -89.734498242
ATOM    120 1H5'  DG A   4      28.887  -1.842 -92.073  1.00  0.00           H  
REMARK-SIMTK-COORDS    28.887339968    -1.841517578   -92.072961946
ATOM    121 2H5'  DG A   4      29.323  -0.563 -90.920  1.00  0.00           H  
REMARK-SIMTK-COORDS    29.322661751    -0.563386000   -90.919856307
ATOM    122  H21  DG A   4      31.864  -9.047 -92.472  1.00  0.00           H  
REMARK-SIMTK-COORDS    31.864494152    -9.047398369   -92.471635984
ATOM    123  H22  DG A   4      31.817  -9.715 -94.124  1.00  0.00           H  
REMARK-SIMTK-COORDS    31.817099928    -9.715224132   -94.123662478
ATOM    124  H8   DG A   4      31.680  -2.218 -94.205  1.00  0.00           H  
REMARK-SIMTK-COORDS    31.680016226    -2.217686584   -94.205177975
ATOM    125  H1   DG A   4      31.726  -8.441 -95.905  1.00  0.00           H  
REMARK-SIMTK-COORDS    31.725923545    -8.441215376   -95.904571953
ATOM    126  P    DA A   5      33.925  -2.519 -88.884  1.00  0.00           P  
REMARK-SIMTK-COORDS    33.924581985    -2.518922375   -88.883809584
ATOM    127  OP1  DA A   5      34.682  -1.647 -89.815  1.00  0.00           O  
REMARK-SIMTK-COORDS    34.682465998    -1.647380914   -89.814824247
ATOM    128  OP2  DA A   5      34.275  -2.399 -87.455  1.00  0.00           O  
REMARK-SIMTK-COORDS    34.274861989    -2.399389593   -87.455079787
ATOM    129  O5'  DA A   5      34.058  -4.037 -89.354  1.00  0.00           O  
REMARK-SIMTK-COORDS    34.057653793    -4.036944114   -89.354121069
ATOM    130  O3'  DA A   5      35.623  -7.530 -87.561  1.00  0.00           O  
REMARK-SIMTK-COORDS    35.623074844    -7.529774846   -87.561297761
ATOM    131  C1'  DA A   5      35.179  -6.976 -90.470  1.00  0.00           C  
REMARK-SIMTK-COORDS    35.179191736    -6.976100287   -90.469522179
ATOM    132  C2'  DA A   5      36.018  -6.160 -89.495  1.00  0.00           C  
REMARK-SIMTK-COORDS    36.018236107    -6.159771633   -89.495111551
ATOM    133  C3'  DA A   5      35.237  -6.314 -88.199  1.00  0.00           C  
REMARK-SIMTK-COORDS    35.237007764    -6.314385952   -88.198825051
ATOM    134  C4'  DA A   5      33.787  -6.348 -88.678  1.00  0.00           C  
REMARK-SIMTK-COORDS    33.787247299    -6.347508306   -88.678181395
ATOM    135  C5'  DA A   5      33.107  -5.010 -88.851  1.00  0.00           C  
REMARK-SIMTK-COORDS    33.106921691    -5.010118657   -88.851164032
ATOM    136  O4'  DA A   5      33.853  -7.011 -89.981  1.00  0.00           O  
REMARK-SIMTK-COORDS    33.852957523    -7.011219129   -89.980695545
ATOM    137  N6   DA A   5      35.052  -5.918 -96.420  1.00  0.00           N  
REMARK-SIMTK-COORDS    35.051800009    -5.918210534   -96.420352594
ATOM    138  C6   DA A   5      35.095  -6.709 -95.334  1.00  0.00           C  
REMARK-SIMTK-COORDS    35.095475245    -6.708804471   -95.333992294
ATOM    139  C5   DA A   5      35.104  -6.206 -94.016  1.00  0.00           C  
REMARK-SIMTK-COORDS    35.103817107    -6.205851877   -94.015759347
ATOM    140  N7   DA A   5      35.063  -4.920 -93.508  1.00  0.00           N  
REMARK-SIMTK-COORDS    35.062782632    -4.920290708   -93.507881752
ATOM    141  C8   DA A   5      35.095  -5.094 -92.220  1.00  0.00           C  
REMARK-SIMTK-COORDS    35.094589598    -5.094335414   -92.219964536
ATOM    142  N9   DA A   5      35.139  -6.410 -91.846  1.00  0.00           N  
REMARK-SIMTK-COORDS    35.139385629    -6.409535586   -91.845666763
ATOM    143  C4   DA A   5      35.144  -7.131 -93.013  1.00  0.00           C  
REMARK-SIMTK-COORDS    35.143783610    -7.131427644   -93.013107774
ATOM    144  N3   DA A   5      35.185  -8.471 -93.135  1.00  0.00           N  
REMARK-SIMTK-COORDS    35.184862532    -8.471206854   -93.135096263
ATOM    145  C2   DA A   5      35.179  -8.812 -94.406  1.00  0.00           C  
REMARK-SIMTK-COORDS    35.179307313    -8.811817216   -94.406220458
ATOM    146  N1   DA A   5      35.135  -8.041 -95.488  1.00  0.00           N  
REMARK-SIMTK-COORDS    35.134632195    -8.040676908   -95.488273026
ATOM    147  H1'  DA A   5      35.541  -8.002 -90.533  1.00  0.00           H  
REMARK-SIMTK-COORDS    35.540942417    -8.001732566   -90.533027085
ATOM    148 1H2'  DA A   5      37.032  -6.550 -89.395  1.00  0.00           H  
REMARK-SIMTK-COORDS    37.032206945    -6.549810793   -89.395018617
ATOM    149 2H2'  DA A   5      36.095  -5.115 -89.790  1.00  0.00           H  
REMARK-SIMTK-COORDS    36.095392501    -5.115266439   -89.790031524
ATOM    150  H3'  DA A   5      35.408  -5.479 -87.518  1.00  0.00           H  
REMARK-SIMTK-COORDS    35.407789650    -5.478874546   -87.518074556
ATOM    151  H4'  DA A   5      33.222  -6.914 -87.938  1.00  0.00           H  
REMARK-SIMTK-COORDS    33.221677166    -6.913733970   -87.938034840
ATOM    152 1H5'  DA A   5      32.283  -5.116 -89.556  1.00  0.00           H  
REMARK-SIMTK-COORDS    32.282780771    -5.116156889   -89.555681340
ATOM    153 2H5'  DA A   5      32.716  -4.679 -87.890  1.00  0.00           H  
REMARK-SIMTK-COORDS    32.716272676    -4.679397761   -87.889609543
ATOM    154  H61  DA A   5      35.048  -6.336 -97.360  1.00  0.00           H  
REMARK-SIMTK-COORDS    35.048442219    -6.336493645   -97.360170110
ATOM    155  H62  DA A   5      35.024  -4.895 -96.310  1.00  0.00           H  
REMARK-SIMTK-COORDS    35.023931093    -4.894522419   -96.309718213
ATOM    156  H8   DA A   5      35.085  -4.271 -91.506  1.00  0.00           H  
REMARK-SIMTK-COORDS    35.085293448    -4.270798685   -91.506251823
ATOM    157  H2   DA A   5      35.215  -9.884 -94.601  1.00  0.00           H  
REMARK-SIMTK-COORDS    35.215418709    -9.884028493   -94.600822478
ATOM    158  P    DT A   6      37.319  -7.619 -87.183  1.00  0.00           P  
REMARK-SIMTK-COORDS    37.319166344    -7.619153799   -87.183445532
ATOM    159  OP1  DT A   6      38.075  -6.374 -87.458  1.00  0.00           O  
REMARK-SIMTK-COORDS    38.075157096    -6.373725907   -87.457650469
ATOM    160  OP2  DT A   6      37.671  -8.328 -85.937  1.00  0.00           O  
REMARK-SIMTK-COORDS    37.671385852    -8.327597592   -85.936812142
ATOM    161  O5'  DT A   6      37.455  -8.605 -88.430  1.00  0.00           O  
REMARK-SIMTK-COORDS    37.454917940    -8.605047095   -88.429914910
ATOM    162  O3'  DT A   6      39.027 -12.497 -88.925  1.00  0.00           O  
REMARK-SIMTK-COORDS    39.027416506   -12.496811231   -88.924895892
ATOM    163  C1'  DT A   6      38.580 -10.396 -91.011  1.00  0.00           C  
REMARK-SIMTK-COORDS    38.579544766   -10.396161668   -91.010516021
ATOM    164  C2'  DT A   6      39.418 -10.273 -89.746  1.00  0.00           C  
REMARK-SIMTK-COORDS    39.418243758   -10.273279209   -89.745761538
ATOM    165  C3'  DT A   6      38.639 -11.134 -88.764  1.00  0.00           C  
REMARK-SIMTK-COORDS    38.639224036   -11.134296838   -88.764050829
ATOM    166  C4'  DT A   6      37.189 -10.894 -89.178  1.00  0.00           C  
REMARK-SIMTK-COORDS    37.189139682   -10.893940386   -89.177951956
ATOM    167  C5'  DT A   6      36.506  -9.694 -88.565  1.00  0.00           C  
REMARK-SIMTK-COORDS    36.505882391    -9.693761400   -88.564669088
ATOM    168  O4'  DT A   6      37.254 -10.706 -90.628  1.00  0.00           O  
REMARK-SIMTK-COORDS    37.253738792   -10.705502258   -90.627792991
ATOM    169  O4   DT A   6      38.430  -5.855 -94.141  1.00  0.00           O  
REMARK-SIMTK-COORDS    38.429947560    -5.854805908   -94.140696613
ATOM    170  C4   DT A   6      38.462  -6.841 -93.396  1.00  0.00           C  
REMARK-SIMTK-COORDS    38.461607986    -6.840925781   -93.395918650
ATOM    171  N3   DT A   6      38.513  -8.115 -93.913  1.00  0.00           N  
REMARK-SIMTK-COORDS    38.512659455    -8.114946860   -93.913013455
ATOM    172  C2   DT A   6      38.554  -9.295 -93.198  1.00  0.00           C  
REMARK-SIMTK-COORDS    38.553506617    -9.295402312   -93.197753057
ATOM    173  O2   DT A   6      38.599 -10.382 -93.746  1.00  0.00           O  
REMARK-SIMTK-COORDS    38.598530130   -10.381591567   -93.745974532
ATOM    174  N1   DT A   6      38.538  -9.152 -91.826  1.00  0.00           N  
REMARK-SIMTK-COORDS    38.537918223    -9.152049938   -91.826321288
ATOM    175  C6   DT A   6      38.488  -7.921 -91.221  1.00  0.00           C  
REMARK-SIMTK-COORDS    38.487666012    -7.920698963   -91.221154788
ATOM    176  C5   DT A   6      38.455  -6.789 -91.953  1.00  0.00           C  
REMARK-SIMTK-COORDS    38.454889464    -6.789133137   -91.953078609
ATOM    177  C7   DT A   6      38.394  -5.422 -91.345  1.00  0.00           C  
REMARK-SIMTK-COORDS    38.393551339    -5.421644610   -91.344802551
ATOM    178  H1'  DT A   6      38.944 -11.207 -91.643  1.00  0.00           H  
REMARK-SIMTK-COORDS    38.943626460   -11.207099082   -91.642691654
ATOM    179 1H2'  DT A   6      40.434 -10.649 -89.884  1.00  0.00           H  
REMARK-SIMTK-COORDS    40.433814817   -10.649295455   -89.883573757
ATOM    180 2H2'  DT A   6      39.494  -9.244 -89.398  1.00  0.00           H  
REMARK-SIMTK-COORDS    39.493765998    -9.244239173   -89.398046143
ATOM    181  H3'  DT A   6      38.808 -10.830 -87.730  1.00  0.00           H  
REMARK-SIMTK-COORDS    38.808407208   -10.830247498   -87.730136397
ATOM    182  H4'  DT A   6      36.625 -11.780 -88.888  1.00  0.00           H  
REMARK-SIMTK-COORDS    36.624902635   -11.780435021   -88.887516391
ATOM    183 1H5'  DT A   6      35.680  -9.385 -89.206  1.00  0.00           H  
REMARK-SIMTK-COORDS    35.680341211    -9.384853773   -89.205534002
ATOM    184 2H5'  DT A   6      36.116  -9.966 -87.585  1.00  0.00           H  
REMARK-SIMTK-COORDS    36.115532434    -9.965686539   -87.585161238
ATOM    185  H3   DT A   6      38.518  -8.197 -94.940  1.00  0.00           H  
REMARK-SIMTK-COORDS    38.518331801    -8.196767347   -94.939936155
ATOM    186  H6   DT A   6      38.473  -7.856 -90.133  1.00  0.00           H  
REMARK-SIMTK-COORDS    38.472848156    -7.856460435   -90.133394317
ATOM    187  H71  DT A   6      38.268  -4.677 -92.133  1.00  0.00           H  
REMARK-SIMTK-COORDS    38.268139604    -4.677042224   -92.132904819
ATOM    188  H72  DT A   6      37.549  -5.366 -90.658  1.00  0.00           H  
REMARK-SIMTK-COORDS    37.548760529    -5.366239368   -90.657892261
ATOM    189  H73  DT A   6      39.317  -5.223 -90.801  1.00  0.00           H  
REMARK-SIMTK-COORDS    39.317050870    -5.222835148   -90.801187416
ATOM    190  P    DG A   7      40.730 -12.912 -88.756  1.00  0.00           P  
REMARK-SIMTK-COORDS    40.730227949   -12.912149323   -88.755651458
ATOM    191  OP1  DG A   7      41.483 -11.735 -88.262  1.00  0.00           O  
REMARK-SIMTK-COORDS    41.483294299   -11.734649658   -88.261950528
ATOM    192  OP2  DG A   7      41.084 -14.209 -88.145  1.00  0.00           O  
REMARK-SIMTK-COORDS    41.084409922   -14.208610088   -88.144954631
ATOM    193  O5'  DG A   7      40.866 -13.000 -90.342  1.00  0.00           O  
REMARK-SIMTK-COORDS    40.866335108   -13.000316785   -90.342183948
ATOM    194  O3'  DG A   7      42.444 -15.893 -92.989  1.00  0.00           O  
REMARK-SIMTK-COORDS    42.443763888   -15.892822164   -92.989261030
ATOM    195  C1'  DG A   7      41.991 -12.976 -93.484  1.00  0.00           C  
REMARK-SIMTK-COORDS    41.991356871   -12.975737320   -93.483770789
ATOM    196  C2'  DG A   7      42.831 -13.603 -92.378  1.00  0.00           C  
REMARK-SIMTK-COORDS    42.830891997   -13.602726168   -92.378169254
ATOM    197  C3'  DG A   7      42.054 -14.873 -92.072  1.00  0.00           C  
REMARK-SIMTK-COORDS    42.053834302   -14.872757583   -92.072300743
ATOM    198  C4'  DG A   7      40.603 -14.441 -92.272  1.00  0.00           C  
REMARK-SIMTK-COORDS    40.603093266   -14.441041215   -92.272194272
ATOM    199  C5'  DG A   7      39.919 -13.815 -91.080  1.00  0.00           C  
REMARK-SIMTK-COORDS    39.918685001   -13.814811661   -91.080226204
ATOM    200  O4'  DG A   7      40.666 -13.452 -93.348  1.00  0.00           O  
REMARK-SIMTK-COORDS    40.666277834   -13.451785095   -93.348053947
ATOM    201  N2   DG A   7      42.037 -10.233 -97.989  1.00  0.00           N  
REMARK-SIMTK-COORDS    42.037306012   -10.232837582   -97.989272283
ATOM    202  O6   DG A   7      41.848  -7.064 -94.684  1.00  0.00           O  
REMARK-SIMTK-COORDS    41.848042393    -7.064226003   -94.684478046
ATOM    203  C6   DG A   7      41.889  -8.270 -94.929  1.00  0.00           C  
REMARK-SIMTK-COORDS    41.889359336    -8.270325545   -94.929493976
ATOM    204  C5   DG A   7      41.901  -9.362 -94.032  1.00  0.00           C  
REMARK-SIMTK-COORDS    41.900689194    -9.361542842   -94.031916433
ATOM    205  N7   DG A   7      41.868  -9.381 -92.636  1.00  0.00           N  
REMARK-SIMTK-COORDS    41.868130709    -9.380965017   -92.635762887
ATOM    206  C8   DG A   7      41.895 -10.654 -92.337  1.00  0.00           C  
REMARK-SIMTK-COORDS    41.895096837   -10.654458395   -92.337358055
ATOM    207  N9   DG A   7      41.946 -11.489 -93.433  1.00  0.00           N  
REMARK-SIMTK-COORDS    41.946377071   -11.489203751   -93.433414408
ATOM    208  C4   DG A   7      41.949 -10.652 -94.527  1.00  0.00           C  
REMARK-SIMTK-COORDS    41.948694127   -10.652129137   -94.527104822
ATOM    209  N3   DG A   7      41.996 -11.049 -95.826  1.00  0.00           N  
REMARK-SIMTK-COORDS    41.996241499   -11.049344002   -95.825611502
ATOM    210  C2   DG A   7      41.994 -10.022 -96.670  1.00  0.00           C  
REMARK-SIMTK-COORDS    41.993813252   -10.021897930   -96.670416020
ATOM    211  N1   DG A   7      41.937  -8.702 -96.266  1.00  0.00           N  
REMARK-SIMTK-COORDS    41.937023942    -8.702438460   -96.266041586
ATOM    212  H1'  DG A   7      42.356 -13.274 -94.467  1.00  0.00           H  
REMARK-SIMTK-COORDS    42.356043699   -13.273948556   -94.467428543
ATOM    213 1H2'  DG A   7      43.846 -13.828 -92.707  1.00  0.00           H  
REMARK-SIMTK-COORDS    43.845865709   -13.827501492   -92.707335498
ATOM    214 2H2'  DG A   7      42.904 -12.961 -91.501  1.00  0.00           H  
REMARK-SIMTK-COORDS    42.904282931   -12.961351771   -91.501169452
ATOM    215  H3'  DG A   7      42.224 -15.220 -91.052  1.00  0.00           H  
REMARK-SIMTK-COORDS    42.224425111   -15.219953612   -91.052019069
ATOM    216  H4'  DG A   7      40.041 -15.334 -92.546  1.00  0.00           H  
REMARK-SIMTK-COORDS    40.041303381   -15.333940206   -92.546357575
ATOM    217 1H5'  DG A   7      39.092 -13.195 -91.426  1.00  0.00           H  
REMARK-SIMTK-COORDS    39.092212307   -13.194513147   -91.426461154
ATOM    218 2H5'  DG A   7      39.529 -14.602 -90.436  1.00  0.00           H  
REMARK-SIMTK-COORDS    39.529486623   -14.601722926   -90.435840231
ATOM    219  H21  DG A   7      42.081 -11.193 -98.355  1.00  0.00           H  
REMARK-SIMTK-COORDS    42.080791529   -11.192876233   -98.355310257
ATOM    220  H22  DG A   7      42.029  -9.434 -98.639  1.00  0.00           H  
REMARK-SIMTK-COORDS    42.028509539    -9.433824329   -98.638915602
ATOM    221  H8   DG A   7      41.878 -11.023 -91.312  1.00  0.00           H  
REMARK-SIMTK-COORDS    41.877685257   -11.023146686   -91.311582358
ATOM    222  H1   DG A   7      41.928  -7.981 -97.001  1.00  0.00           H  
REMARK-SIMTK-COORDS    41.928489715    -7.981359292   -97.000809577
ATOM    223  P    DC A   8      44.144 -16.075 -92.689  1.00  0.00           P  
REMARK-SIMTK-COORDS    44.144105847   -16.075087785   -92.688580299
ATOM    224  OP1  DC A   8      44.897 -15.343 -91.642  1.00  0.00           O  
REMARK-SIMTK-COORDS    44.897013740   -15.342848301   -91.642077531
ATOM    225  OP2  DC A   8      44.499 -17.496 -92.867  1.00  0.00           O  
REMARK-SIMTK-COORDS    44.499377404   -17.496167155   -92.867291088
ATOM    226  O5'  DC A   8      44.277 -15.299 -94.076  1.00  0.00           O  
REMARK-SIMTK-COORDS    44.277209271   -15.298954039   -94.076027554
ATOM    227  O3'  DC A   8      45.853 -16.323 -97.861  1.00  0.00           O  
REMARK-SIMTK-COORDS    45.853478539   -16.322809281   -97.861354705
ATOM    228  C1'  DC A   8      45.398 -13.594 -96.717  1.00  0.00           C  
REMARK-SIMTK-COORDS    45.397988573   -13.594459662   -96.716627992
ATOM    229  C2'  DC A   8      46.239 -14.715 -96.119  1.00  0.00           C  
REMARK-SIMTK-COORDS    46.239105368   -14.715228454   -96.119119120
ATOM    230  C3'  DC A   8      45.464 -15.953 -96.541  1.00  0.00           C  
REMARK-SIMTK-COORDS    45.463889106   -15.952590222   -96.540811665
ATOM    231  C4'  DC A   8      44.012 -15.482 -96.476  1.00  0.00           C  
REMARK-SIMTK-COORDS    44.012450509   -15.482371997   -96.476485771
ATOM    232  C5'  DC A   8      43.329 -15.593 -95.134  1.00  0.00           C  
REMARK-SIMTK-COORDS    43.329078807   -15.592981175   -95.133847797
ATOM    233  O4'  DC A   8      44.074 -14.070 -96.856  1.00  0.00           O  
REMARK-SIMTK-COORDS    44.073612391   -14.070453955   -96.855833456
ATOM    234  N4   DC A   8      45.230  -8.930 -93.764  1.00  0.00           N  
REMARK-SIMTK-COORDS    45.229769103    -8.929508795   -93.764086779
ATOM    235  C4   DC A   8      45.269 -10.065 -94.444  1.00  0.00           C  
REMARK-SIMTK-COORDS    45.269158116   -10.064772437   -94.444288932
ATOM    236  N3   DC A   8      45.325 -10.003 -95.780  1.00  0.00           N  
REMARK-SIMTK-COORDS    45.324537477   -10.003111441   -95.779806827
ATOM    237  C2   DC A   8      45.364 -11.134 -96.527  1.00  0.00           C  
REMARK-SIMTK-COORDS    45.364096008   -11.134033137   -96.527285415
ATOM    238  O2   DC A   8      45.414 -11.110 -97.763  1.00  0.00           O  
REMARK-SIMTK-COORDS    45.414242515   -11.109694948   -97.763376828
ATOM    239  N1   DC A   8      45.353 -12.366 -95.878  1.00  0.00           N  
REMARK-SIMTK-COORDS    45.353140792   -12.366251252   -95.877802159
ATOM    240  C6   DC A   8      45.300 -12.438 -94.524  1.00  0.00           C  
REMARK-SIMTK-COORDS    45.299719136   -12.437817169   -94.523521004
ATOM    241  C5   DC A   8      45.263 -11.317 -93.754  1.00  0.00           C  
REMARK-SIMTK-COORDS    45.263110264   -11.316870086   -93.754115112
ATOM    242  H1'  DC A   8      45.761 -13.319 -97.707  1.00  0.00           H  
REMARK-SIMTK-COORDS    45.761364447   -13.318540097   -97.707203264
ATOM    243 1H2'  DC A   8      47.255 -14.728 -96.519  1.00  0.00           H  
REMARK-SIMTK-COORDS    47.255137227   -14.727854552   -96.518524733
ATOM    244 2H2'  DC A   8      46.314 -14.643 -95.035  1.00  0.00           H  
REMARK-SIMTK-COORDS    46.314292428   -14.643118269   -95.034923092
ATOM    245  H3'  DC A   8      45.636 -16.791 -95.865  1.00  0.00           H  
REMARK-SIMTK-COORDS    45.635641360   -16.791483723   -95.864725238
ATOM    246  H4'  DC A   8      43.451 -16.091 -97.186  1.00  0.00           H  
REMARK-SIMTK-COORDS    43.450610901   -16.090712209   -97.186045100
ATOM    247 1H5'  DC A   8      42.503 -14.884 -95.093  1.00  0.00           H  
REMARK-SIMTK-COORDS    42.502566683   -14.884295262   -95.093314035
ATOM    248 2H5'  DC A   8      42.942 -16.604 -95.011  1.00  0.00           H  
REMARK-SIMTK-COORDS    42.942342354   -16.603701612   -95.011160745
ATOM    249  H41  DC A   8      45.187  -8.946 -92.734  1.00  0.00           H  
REMARK-SIMTK-COORDS    45.187145967    -8.946409465   -92.734359322
ATOM    250  H42  DC A   8      45.239  -8.029 -94.264  1.00  0.00           H  
REMARK-SIMTK-COORDS    45.238531899    -8.028940196   -94.264058189
ATOM    251  H6   DC A   8      45.287 -13.416 -94.042  1.00  0.00           H  
REMARK-SIMTK-COORDS    45.287049119   -13.416413751   -94.042374248
ATOM    252  H5   DC A   8      45.229 -11.371 -92.666  1.00  0.00           H  
REMARK-SIMTK-COORDS    45.229358573   -11.371127606   -92.665729636
ATOM    253  P    DC A   9      47.558 -16.636 -97.984  1.00  0.00           P  
REMARK-SIMTK-COORDS    47.557976888   -16.636107886   -97.983506968
ATOM    254  OP1  DC A   9      48.311 -16.619 -96.706  1.00  0.00           O  
REMARK-SIMTK-COORDS    48.310704480   -16.619457602   -96.706268955
ATOM    255  OP2  DC A   9      47.915 -17.709 -98.932  1.00  0.00           O  
REMARK-SIMTK-COORDS    47.915016361   -17.709040873   -98.931641780
ATOM    256  O5'  DC A   9      47.689 -15.213 -98.693  1.00  0.00           O  
REMARK-SIMTK-COORDS    47.688975746   -15.213057293   -98.692644688
ATOM    257  O3'  DC A   9      49.264 -13.924-102.397  1.00  0.00           O  
REMARK-SIMTK-COORDS    49.263713626   -13.924236921  -102.396797582
ATOM    258  C1'  DC A   9      48.805 -12.316 -99.914  1.00  0.00           C  
REMARK-SIMTK-COORDS    48.805443759   -12.315514789   -99.914104723
ATOM    259  C2'  DC A   9      49.649 -13.577-100.052  1.00  0.00           C  
REMARK-SIMTK-COORDS    49.648520380   -13.576829835  -100.051666225
ATOM    260  C3'  DC A   9      48.875 -14.363-101.097  1.00  0.00           C  
REMARK-SIMTK-COORDS    48.874640758   -14.362832871  -101.097208456
ATOM    261  C4'  DC A   9      47.423 -14.013-100.779  1.00  0.00           C  
REMARK-SIMTK-COORDS    47.422622751   -14.012791033  -100.779354056
ATOM    262  C5'  DC A   9      46.740 -14.862 -99.732  1.00  0.00           C  
REMARK-SIMTK-COORDS    46.740429591   -14.861564762   -99.732404368
ATOM    263  O4'  DC A   9      47.482 -12.632-100.297  1.00  0.00           O  
REMARK-SIMTK-COORDS    47.481600631   -12.632422004  -100.297419461
ATOM    264  N4   DC A   9      48.633 -10.125 -94.847  1.00  0.00           N  
REMARK-SIMTK-COORDS    48.633233564   -10.124629333   -94.846765325
ATOM    265  C4   DC A   9      48.674 -10.679 -96.048  1.00  0.00           C  
REMARK-SIMTK-COORDS    48.673623150   -10.679397595   -96.048285552
ATOM    266  N3   DC A   9      48.728  -9.876 -97.117  1.00  0.00           N  
REMARK-SIMTK-COORDS    48.727895806    -9.876044552   -97.117002244
ATOM    267  C2   DC A   9      48.768 -10.389 -98.372  1.00  0.00           C  
REMARK-SIMTK-COORDS    48.768397507   -10.389327052   -98.371663030
ATOM    268  O2   DC A   9      48.818  -9.673 -99.379  1.00  0.00           O  
REMARK-SIMTK-COORDS    48.817563589    -9.672828329   -99.379254850
ATOM    269  N1   DC A   9      48.760 -11.773 -98.529  1.00  0.00           N  
REMARK-SIMTK-COORDS    48.759592412   -11.773315904   -98.529166448
ATOM    270  C6   DC A   9      48.707 -12.595 -97.451  1.00  0.00           C  
REMARK-SIMTK-COORDS    48.707305125   -12.595419444   -97.450526189
ATOM    271  C5   DC A   9      48.670 -12.103 -96.183  1.00  0.00           C  
REMARK-SIMTK-COORDS    48.669783266   -12.102725855   -96.183366712
ATOM    272  H1'  DC A   9      49.168 -11.529-100.577  1.00  0.00           H  
REMARK-SIMTK-COORDS    49.167689760   -11.528971102  -100.577082749
ATOM    273 1H2'  DC A   9      50.664 -13.361-100.389  1.00  0.00           H  
REMARK-SIMTK-COORDS    50.664261724   -13.360705298  -100.388659853
ATOM    274 2H2'  DC A   9      49.724 -14.128 -99.115  1.00  0.00           H  
REMARK-SIMTK-COORDS    49.724441938   -14.127880804   -99.115230031
ATOM    275  H3'  DC A   9      49.048 -15.437-101.011  1.00  0.00           H  
REMARK-SIMTK-COORDS    49.048035949   -15.436546372  -101.011142046
ATOM    276  H4'  DC A   9      46.861 -14.117-101.708  1.00  0.00           H  
REMARK-SIMTK-COORDS    46.861055434   -14.116582988  -101.708377941
ATOM    277 1H5'  DC A   9      45.913 -14.300 -99.300  1.00  0.00           H  
REMARK-SIMTK-COORDS    45.912999336   -14.300126916   -99.299798638
ATOM    278 2H5'  DC A   9      46.355 -15.766-100.200  1.00  0.00           H  
REMARK-SIMTK-COORDS    46.355142823   -15.766368522  -100.200439905
ATOM    279  H41  DC A   9      48.591 -10.719 -94.005  1.00  0.00           H  
REMARK-SIMTK-COORDS    48.591422649   -10.718722805   -94.005489037
ATOM    280  H42  DC A   9      48.640  -9.099 -94.753  1.00  0.00           H  
REMARK-SIMTK-COORDS    48.640405545    -9.098888261   -94.752553777
ATOM    281  H6   DC A   9      48.696 -13.675 -97.604  1.00  0.00           H  
REMARK-SIMTK-COORDS    48.696316113   -13.675032018   -97.604246489
ATOM    282  H5   DC A   9      48.637 -12.761 -95.315  1.00  0.00           H  
REMARK-SIMTK-COORDS    48.636938847   -12.760714458   -95.314667545
ATOM    283  P    DA A  10      50.967 -14.046-102.766  1.00  0.00           P  
REMARK-SIMTK-COORDS    50.966734092   -14.045800871  -102.766227491
ATOM    284  OP1  DA A  10      51.720 -14.768-101.712  1.00  0.00           O  
REMARK-SIMTK-COORDS    51.720454468   -14.767698381  -101.711935985
ATOM    285  OP2  DA A  10      51.324 -14.376-104.159  1.00  0.00           O  
REMARK-SIMTK-COORDS    51.324486463   -14.376402518  -104.159414051
ATOM    286  O5'  DA A  10      51.096 -12.474-102.527  1.00  0.00           O  
REMARK-SIMTK-COORDS    51.096222794   -12.474438280  -102.526762914
ATOM    287  O3'  DA A  10      52.668  -9.285-104.812  1.00  0.00           O  
REMARK-SIMTK-COORDS    52.668245996    -9.285443575  -104.812300231
ATOM    288  C1'  DA A  10      52.210  -9.400-101.856  1.00  0.00           C  
REMARK-SIMTK-COORDS    52.209752616    -9.400169679  -101.856293001
ATOM    289  C2'  DA A  10      53.054 -10.351-102.694  1.00  0.00           C  
REMARK-SIMTK-COORDS    53.054441580   -10.351330211  -102.693943403
ATOM    290  C3'  DA A  10      52.280 -10.393-104.003  1.00  0.00           C  
REMARK-SIMTK-COORDS    52.279808671   -10.392827063  -104.002684733
ATOM    291  C4'  DA A  10      50.828 -10.291-103.541  1.00  0.00           C  
REMARK-SIMTK-COORDS    50.827564612   -10.290834866  -103.540873318
ATOM    292  C5'  DA A  10      50.147 -11.589-103.174  1.00  0.00           C  
REMARK-SIMTK-COORDS    50.147366903   -11.588538720  -103.173895411
ATOM    293  O4'  DA A  10      50.886  -9.440-102.352  1.00  0.00           O  
REMARK-SIMTK-COORDS    50.886037170    -9.440312494  -102.351518176
ATOM    294  N6   DA A  10      52.052  -9.560 -95.815  1.00  0.00           N  
REMARK-SIMTK-COORDS    52.052397742    -9.559531503   -95.814969863
ATOM    295  C6   DA A  10      52.101  -8.940 -97.007  1.00  0.00           C  
REMARK-SIMTK-COORDS    52.101090129    -8.939611915   -97.006797769
ATOM    296  C5   DA A  10      52.117  -9.633 -98.235  1.00  0.00           C  
REMARK-SIMTK-COORDS    52.116628154    -9.633401890   -98.235285880
ATOM    297  N7   DA A  10      52.079 -10.980 -98.546  1.00  0.00           N  
REMARK-SIMTK-COORDS    52.079193682   -10.980359416   -98.546083376
ATOM    298  C8   DA A  10      52.118 -11.000 -99.845  1.00  0.00           C  
REMARK-SIMTK-COORDS    52.117526998   -11.000160157   -99.845380297
ATOM    299  N9   DA A  10      52.163  -9.755-100.411  1.00  0.00           N  
REMARK-SIMTK-COORDS    52.163261423    -9.755367397  -100.411292257
ATOM    300  C4   DA A  10      52.161  -8.868 -99.364  1.00  0.00           C  
REMARK-SIMTK-COORDS    52.161076844    -8.867537977   -99.364477972
ATOM    301  N3   DA A  10      52.201  -7.524 -99.443  1.00  0.00           N  
REMARK-SIMTK-COORDS    52.200509767    -7.524480426   -99.443335190
ATOM    302  C2   DA A  10      52.188  -6.998 -98.237  1.00  0.00           C  
REMARK-SIMTK-COORDS    52.188124860    -6.998236149   -98.237218871
ATOM    303  N1   DA A  10      52.138  -7.600 -97.053  1.00  0.00           N  
REMARK-SIMTK-COORDS    52.138440142    -7.599562941   -97.052554987
ATOM    304  H1'  DA A  10      52.570  -8.376-101.945  1.00  0.00           H  
REMARK-SIMTK-COORDS    52.570393217    -8.375979157  -101.944554721
ATOM    305 1H2'  DA A  10      54.069  -9.979-102.846  1.00  0.00           H  
REMARK-SIMTK-COORDS    54.068620644    -9.979024729  -102.845981074
ATOM    306 2H2'  DA A  10      53.131 -11.340-102.246  1.00  0.00           H  
REMARK-SIMTK-COORDS    53.130863277   -11.340096681  -102.246257584
ATOM    307  H3'  DA A  10      52.455 -11.320-104.550  1.00  0.00           H  
REMARK-SIMTK-COORDS    52.454740563   -11.320204732  -104.550440603
ATOM    308  H4'  DA A  10      50.265  -9.842-104.360  1.00  0.00           H  
REMARK-SIMTK-COORDS    50.265399939    -9.842103840  -104.359963879
ATOM    309 1H5'  DA A  10      49.320 -11.380-102.497  1.00  0.00           H  
REMARK-SIMTK-COORDS    49.319514526   -11.379936736  -102.497180809
ATOM    310 2H5'  DA A  10      49.762 -12.059-104.077  1.00  0.00           H  
REMARK-SIMTK-COORDS    49.761945001   -12.059468108  -104.077358454
ATOM    311  H61  DA A  10      52.044  -9.006 -94.948  1.00  0.00           H  
REMARK-SIMTK-COORDS    52.043864279    -9.005856303   -94.948021218
ATOM    312  H62  DA A  10      52.026 -10.588 -95.772  1.00  0.00           H  
REMARK-SIMTK-COORDS    52.025876536   -10.588316367   -95.771931158
ATOM    313  H8   DA A  10      52.113 -11.921-100.428  1.00  0.00           H  
REMARK-SIMTK-COORDS    52.112544659   -11.920883185  -100.428414844
ATOM    314  H2   DA A  10      52.222  -5.909 -98.204  1.00  0.00           H  
REMARK-SIMTK-COORDS    52.222417564    -5.908943153   -98.204419791
ATOM    315  P    DC A  11      54.372  -9.378-105.127  1.00  0.00           P  
REMARK-SIMTK-COORDS    54.372110121    -9.378371016  -105.126995914
ATOM    316  OP1  DC A  11      55.128 -10.559-104.644  1.00  0.00           O  
REMARK-SIMTK-COORDS    55.127553913   -10.559165144  -104.644043635
ATOM    317  OP2  DC A  11      54.729  -8.887-106.472  1.00  0.00           O  
REMARK-SIMTK-COORDS    54.729268045    -8.886788336  -106.471766038
ATOM    318  O5'  DC A  11      54.499  -8.198-104.061  1.00  0.00           O  
REMARK-SIMTK-COORDS    54.498710138    -8.197997834  -104.061255989
ATOM    319  O3'  DC A  11      56.063  -4.275-104.213  1.00  0.00           O  
REMARK-SIMTK-COORDS    56.062857891    -4.274735326  -104.213108217
ATOM    320  C1'  DC A  11      55.607  -5.999-101.809  1.00  0.00           C  
REMARK-SIMTK-COORDS    55.606697239    -5.999323310  -101.809054194
ATOM    321  C2'  DC A  11      56.452  -6.330-103.033  1.00  0.00           C  
REMARK-SIMTK-COORDS    56.452017259    -6.329769126  -103.032515116
ATOM    322  C3'  DC A  11      55.677  -5.646-104.147  1.00  0.00           C  
REMARK-SIMTK-COORDS    55.677472429    -5.645787870  -104.147010046
ATOM    323  C4'  DC A  11      54.225  -5.818-103.707  1.00  0.00           C  
REMARK-SIMTK-COORDS    54.225439977    -5.817767380  -103.706621801
ATOM    324  C5'  DC A  11      53.547  -7.104-104.115  1.00  0.00           C  
REMARK-SIMTK-COORDS    53.547218113    -7.104304497  -104.114966445
ATOM    325  O4'  DC A  11      54.283  -5.762-102.246  1.00  0.00           O  
REMARK-SIMTK-COORDS    54.282672731    -5.761918144  -102.245538890
ATOM    326  N4   DC A  11      55.441  -9.916 -97.918  1.00  0.00           N  
REMARK-SIMTK-COORDS    55.440992159    -9.916407254   -97.918481074
ATOM    327  C4   DC A  11      55.480  -9.001 -98.874  1.00  0.00           C  
REMARK-SIMTK-COORDS    55.479910473    -9.000517494   -98.873824631
ATOM    328  N3   DC A  11      55.530  -7.712 -98.516  1.00  0.00           N  
REMARK-SIMTK-COORDS    55.530259248    -7.712034715   -98.516397535
ATOM    329  C2   DC A  11      55.569  -6.732 -99.453  1.00  0.00           C  
REMARK-SIMTK-COORDS    55.569091472    -6.731521255   -99.452537703
ATOM    330  O2   DC A  11      55.615  -5.532 -99.154  1.00  0.00           O  
REMARK-SIMTK-COORDS    55.614640599    -5.531683235   -99.153634705
ATOM    331  N1   DC A  11      55.563  -7.091-100.798  1.00  0.00           N  
REMARK-SIMTK-COORDS    55.562737889    -7.090558454  -100.798406167
ATOM    332  C6   DC A  11      55.514  -8.395-101.170  1.00  0.00           C  
REMARK-SIMTK-COORDS    55.514433677    -8.395123665  -101.169659873
ATOM    333  C5   DC A  11      55.479  -9.395-100.248  1.00  0.00           C  
REMARK-SIMTK-COORDS    55.478649742    -9.394785579  -100.248115753
ATOM    334  H1'  DC A  11      55.966  -5.094-101.319  1.00  0.00           H  
REMARK-SIMTK-COORDS    55.965926474    -5.093826639  -101.318704181
ATOM    335 1H2'  DC A  11      57.467  -5.934-102.953  1.00  0.00           H  
REMARK-SIMTK-COORDS    57.466591957    -5.934326375  -102.953343072
ATOM    336 2H2'  DC A  11      56.531  -7.403-103.203  1.00  0.00           H  
REMARK-SIMTK-COORDS    56.531068209    -7.402582504  -103.203267573
ATOM    337  H3'  DC A  11      55.853  -6.118-105.115  1.00  0.00           H  
REMARK-SIMTK-COORDS    55.853217643    -6.117700627  -105.114866425
ATOM    338  H4'  DC A  11      53.662  -4.992-104.143  1.00  0.00           H  
REMARK-SIMTK-COORDS    53.662081926    -4.992427254  -104.143265114
ATOM    339 1H5'  DC A  11      52.720  -7.304-103.435  1.00  0.00           H  
REMARK-SIMTK-COORDS    52.719591732    -7.304157470  -103.435191215
ATOM    340 2H5'  DC A  11      53.163  -7.000-105.129  1.00  0.00           H  
REMARK-SIMTK-COORDS    53.162748821    -7.000243484  -105.128636840
ATOM    341  H41  DC A  11      55.402 -10.917 -98.164  1.00  0.00           H  
REMARK-SIMTK-COORDS    55.402192834   -10.916687336   -98.164195077
ATOM    342  H42  DC A  11      55.446  -9.629 -96.929  1.00  0.00           H  
REMARK-SIMTK-COORDS    55.446298658    -9.629340742   -96.929220412
ATOM    343  H6   DC A  11      55.505  -8.646-102.231  1.00  0.00           H  
REMARK-SIMTK-COORDS    55.505290532    -8.646487241  -102.230813376
ATOM    344  H5   DC A  11      55.449 -10.444-100.543  1.00  0.00           H  
REMARK-SIMTK-COORDS    55.449004835   -10.443911714  -100.543279322
ATOM    345  P    DC A  12      57.767  -4.080-104.487  1.00  0.00           P  
REMARK-SIMTK-COORDS    57.767453287    -4.080488699  -104.486992557
ATOM    346  OP1  DC A  12      58.525  -5.327-104.753  1.00  0.00           O  
REMARK-SIMTK-COORDS    58.524849605    -5.326999167  -104.753029153
ATOM    347  OP2  DC A  12      58.123  -2.916-105.321  1.00  0.00           O  
REMARK-SIMTK-COORDS    58.122920642    -2.916241049  -105.321134254
ATOM    348  O5'  DC A  12      57.893  -3.705-102.941  1.00  0.00           O  
REMARK-SIMTK-COORDS    57.893287701    -3.705373962  -102.941494374
ATOM    349  O3'  DC A  12      59.452  -0.376-100.857  1.00  0.00           O  
REMARK-SIMTK-COORDS    59.452057084    -0.375872773  -100.856724401
ATOM    350  C1'  DC A  12      59.000  -3.156 -99.842  1.00  0.00           C  
REMARK-SIMTK-COORDS    59.000052432    -3.155743267   -99.841946676
ATOM    351  C2'  DC A  12      59.845  -2.738-101.039  1.00  0.00           C  
REMARK-SIMTK-COORDS    59.844876437    -2.738271508  -101.038862184
ATOM    352  C3'  DC A  12      59.069  -1.547-101.574  1.00  0.00           C  
REMARK-SIMTK-COORDS    59.068560986    -1.546517275  -101.574497479
ATOM    353  C4'  DC A  12      57.617  -1.939-101.308  1.00  0.00           C  
REMARK-SIMTK-COORDS    57.617098500    -1.938927658  -101.307687170
ATOM    354  C5'  DC A  12      56.940  -2.773-102.370  1.00  0.00           C  
REMARK-SIMTK-COORDS    56.940289271    -2.772930991  -102.369890403
ATOM    355  O4'  DC A  12      57.675  -2.716-100.069  1.00  0.00           O  
REMARK-SIMTK-COORDS    57.675376544    -2.715748844  -100.069014286
ATOM    356  N4   DC A  12      58.843  -8.584 -98.834  1.00  0.00           N  
REMARK-SIMTK-COORDS    58.842582315    -8.584074624   -98.833985447
ATOM    357  C4   DC A  12      58.880  -7.289 -99.107  1.00  0.00           C  
REMARK-SIMTK-COORDS    58.879540134    -7.289108919   -99.107386147
ATOM    358  N3   DC A  12      58.928  -6.426 -98.086  1.00  0.00           N  
REMARK-SIMTK-COORDS    58.928435372    -6.425781963   -98.086233454
ATOM    359  C2   DC A  12      58.965  -5.088 -98.307  1.00  0.00           C  
REMARK-SIMTK-COORDS    58.965235181    -5.088239393   -98.307363841
ATOM    360  O2   DC A  12      59.009  -4.265 -97.385  1.00  0.00           O  
REMARK-SIMTK-COORDS    59.009404756    -4.265193899   -97.384501900
ATOM    361  N1   DC A  12      58.958  -4.627 -99.622  1.00  0.00           N  
REMARK-SIMTK-COORDS    58.958331079    -4.626747895   -99.621627106
ATOM    362  C6   DC A  12      58.911  -5.496-100.663  1.00  0.00           C  
REMARK-SIMTK-COORDS    58.911491362    -5.495570855  -100.663263177
ATOM    363  C5   DC A  12      58.878  -6.841-100.465  1.00  0.00           C  
REMARK-SIMTK-COORDS    58.877754321    -6.840707714  -100.464978932
ATOM    364  H1'  DC A  12      59.358  -2.683 -98.927  1.00  0.00           H  
REMARK-SIMTK-COORDS    59.358443163    -2.683256583   -98.926673265
ATOM    365 1H2'  DC A  12      60.859  -2.455-100.751  1.00  0.00           H  
REMARK-SIMTK-COORDS    60.858980441    -2.454578260  -100.750563366
ATOM    366 2H2'  DC A  12      59.925  -3.528-101.784  1.00  0.00           H  
REMARK-SIMTK-COORDS    59.925234738    -3.528361957  -101.784270545
ATOM    367  H3'  DC A  12      59.244  -1.391-102.640  1.00  0.00           H  
REMARK-SIMTK-COORDS    59.244196630    -1.390948535  -102.639994775
ATOM    368  H4'  DC A  12      57.052  -1.012-101.204  1.00  0.00           H  
REMARK-SIMTK-COORDS    57.052299771    -1.011898007  -101.203598640
ATOM    369 1H5'  DC A  12      56.113  -3.322-101.921  1.00  0.00           H  
REMARK-SIMTK-COORDS    56.113453024    -3.322261092  -101.920914611
ATOM    370 2H5'  DC A  12      56.555  -2.117-103.149  1.00  0.00           H  
REMARK-SIMTK-COORDS    56.554903720    -2.116525053  -103.148852674
ATOM    371  H41  DC A  12      58.805  -9.272 -99.600  1.00  0.00           H  
REMARK-SIMTK-COORDS    58.804935759    -9.272189520   -99.600485041
ATOM    372  H42  DC A  12      58.848  -8.904 -97.855  1.00  0.00           H  
REMARK-SIMTK-COORDS    58.848262410    -8.904149163   -97.854908317
ATOM    373  H6   DC A  12      58.902  -5.106-101.682  1.00  0.00           H  
REMARK-SIMTK-COORDS    58.901871636    -5.105504549  -101.681629387
ATOM    374  H5   DC A  12      58.849  -7.541-101.300  1.00  0.00           H  
REMARK-SIMTK-COORDS    58.849289748    -7.541311196  -101.299850497
ATOM    375  P    DT A  13      61.150   0.047-100.878  1.00  0.00           P  
REMARK-SIMTK-COORDS    61.149875335     0.047484490  -100.877940450
ATOM    376  OP1  DT A  13      61.909  -0.814-101.816  1.00  0.00           O  
REMARK-SIMTK-COORDS    61.908769551    -0.813721835  -101.816132454
ATOM    377  OP2  DT A  13      61.504   1.481-100.886  1.00  0.00           O  
REMARK-SIMTK-COORDS    61.504077129     1.480843826  -100.886192954
ATOM    378  O5'  DT A  13      61.278  -0.539 -99.400  1.00  0.00           O  
REMARK-SIMTK-COORDS    61.278433912    -0.539226493   -99.400326524
ATOM    379  O3'  DT A  13      62.837   0.976 -95.776  1.00  0.00           O  
REMARK-SIMTK-COORDS    62.837305061     0.975856543   -95.775684454
ATOM    380  C1'  DT A  13      62.389  -1.880 -96.554  1.00  0.00           C  
REMARK-SIMTK-COORDS    62.388928351    -1.880058537   -96.554039376
ATOM    381  C2'  DT A  13      63.232  -0.847 -97.289  1.00  0.00           C  
REMARK-SIMTK-COORDS    63.232219579    -0.847328043   -97.289190810
ATOM    382  C3'  DT A  13      62.454   0.434 -97.038  1.00  0.00           C  
REMARK-SIMTK-COORDS    62.453840336     0.434421956   -97.037751565
ATOM    383  C4'  DT A  13      61.003  -0.042 -97.045  1.00  0.00           C  
REMARK-SIMTK-COORDS    61.003127361    -0.042239151   -97.045238440
ATOM    384  C5'  DT A  13      60.326  -0.110 -98.394  1.00  0.00           C  
REMARK-SIMTK-COORDS    60.325612825    -0.110283879   -98.394212112
ATOM    385  O4'  DT A  13      61.063  -1.392 -96.483  1.00  0.00           O  
REMARK-SIMTK-COORDS    61.063463498    -1.392143711   -96.483243573
ATOM    386  O4   DT A  13      62.243  -6.861 -98.923  1.00  0.00           O  
REMARK-SIMTK-COORDS    62.242834749    -6.861344953   -98.922533474
ATOM    387  C4   DT A  13      62.274  -5.723 -98.441  1.00  0.00           C  
REMARK-SIMTK-COORDS    62.273951731    -5.723332346   -98.440778309
ATOM    388  N3   DT A  13      62.319  -5.534 -97.079  1.00  0.00           N  
REMARK-SIMTK-COORDS    62.319361249    -5.534208429   -97.078686858
ATOM    389  C2   DT A  13      62.359  -4.325 -96.414  1.00  0.00           C  
REMARK-SIMTK-COORDS    62.358969166    -4.324603514   -96.413834874
ATOM    390  O2   DT A  13      62.399  -4.256 -95.199  1.00  0.00           O  
REMARK-SIMTK-COORDS    62.398824009    -4.256343713   -95.198872656
ATOM    391  N1   DT A  13      62.348  -3.209 -97.224  1.00  0.00           N  
REMARK-SIMTK-COORDS    62.348400920    -3.208564837   -97.223750909
ATOM    392  C6   DT A  13      62.304  -3.300 -98.593  1.00  0.00           C  
REMARK-SIMTK-COORDS    62.303953628    -3.300082550   -98.592920711
ATOM    393  C5   DT A  13      62.272  -4.500 -99.207  1.00  0.00           C  
REMARK-SIMTK-COORDS    62.272210376    -4.499684549   -99.207066791
ATOM    394  C7   DT A  13      62.217  -4.657-100.696  1.00  0.00           C  
REMARK-SIMTK-COORDS    62.217105982    -4.656562994  -100.695737224
ATOM    395  H1'  DT A  13      62.748  -2.023 -95.534  1.00  0.00           H  
REMARK-SIMTK-COORDS    62.748403527    -2.022563374   -95.534092823
ATOM    396 1H2'  DT A  13      64.246  -0.780 -96.890  1.00  0.00           H  
REMARK-SIMTK-COORDS    64.246164597    -0.780045463   -96.890250269
ATOM    397 2H2'  DT A  13      63.312  -1.061 -98.354  1.00  0.00           H  
REMARK-SIMTK-COORDS    63.312064110    -1.060819860   -98.353887525
ATOM    398  H3'  DT A  13      62.627   1.178 -97.817  1.00  0.00           H  
REMARK-SIMTK-COORDS    62.627408493     1.177563448   -97.817278869
ATOM    399  H4'  DT A  13      60.437   0.653 -96.425  1.00  0.00           H  
REMARK-SIMTK-COORDS    60.437141983     0.653296916   -96.425174627
ATOM    400 1H5'  DT A  13      59.499  -0.819 -98.345  1.00  0.00           H  
REMARK-SIMTK-COORDS    59.498889353    -0.818623327   -98.344881324
ATOM    401 2H5'  DT A  13      59.938   0.874 -98.650  1.00  0.00           H  
REMARK-SIMTK-COORDS    59.937702118     0.874485585   -98.650154266
ATOM    402  H3   DT A  13      62.321  -6.383 -96.494  1.00  0.00           H  
REMARK-SIMTK-COORDS    62.321353010    -6.382646246   -96.494352790
ATOM    403  H6   DT A  13      62.293  -2.390 -99.192  1.00  0.00           H  
REMARK-SIMTK-COORDS    62.292965578    -2.390154357   -99.192486343
ATOM    404  H71  DT A  13      62.091  -5.711-100.947  1.00  0.00           H  
REMARK-SIMTK-COORDS    62.091351865    -5.711209806  -100.947077639
ATOM    405  H72  DT A  13      61.375  -4.088-101.091  1.00  0.00           H  
REMARK-SIMTK-COORDS    61.374787857    -4.088239269  -101.090826224
ATOM    406  H73  DT A  13      63.143  -4.286-101.136  1.00  0.00           H  
REMARK-SIMTK-COORDS    63.143022141    -4.286435337  -101.135713115
ATOM    407  P    DC A  14      64.542   1.291 -95.804  1.00  0.00           P  
REMARK-SIMTK-COORDS    64.542204222     1.290621632   -95.804216905
ATOM    408  OP1  DC A  14      65.302   1.085 -97.061  1.00  0.00           O  
REMARK-SIMTK-COORDS    65.301537519     1.084943051   -97.060927797
ATOM    409  OP2  DC A  14      64.894   2.493 -95.025  1.00  0.00           O  
REMARK-SIMTK-COORDS    64.893524241     2.493421596   -95.024814255
ATOM    410  O5'  DC A  14      64.671  -0.011 -94.890  1.00  0.00           O  
REMARK-SIMTK-COORDS    64.670612905    -0.010645611   -94.890255870
ATOM    411  O3'  DC A  14      66.227  -0.731 -91.028  1.00  0.00           O  
REMARK-SIMTK-COORDS    66.227154886    -0.730614540   -91.027558910
ATOM    412  C1'  DC A  14      65.783  -2.692 -93.245  1.00  0.00           C  
REMARK-SIMTK-COORDS    65.782945409    -2.692081560   -93.245009489
ATOM    413  C2'  DC A  14      66.624  -1.423 -93.293  1.00  0.00           C  
REMARK-SIMTK-COORDS    66.624343946    -1.423072086   -93.292763625
ATOM    414  C3'  DC A  14      65.844  -0.491 -92.380  1.00  0.00           C  
REMARK-SIMTK-COORDS    65.844474042    -0.491198103   -92.379931322
ATOM    415  C4'  DC A  14      64.394  -0.887 -92.649  1.00  0.00           C  
REMARK-SIMTK-COORDS    64.394384314    -0.886909088   -92.649318770
ATOM    416  C5'  DC A  14      63.717  -0.205 -93.814  1.00  0.00           C  
REMARK-SIMTK-COORDS    63.716970338    -0.204688805   -93.814477039
ATOM    417  O4'  DC A  14      64.457  -2.324 -92.920  1.00  0.00           O  
REMARK-SIMTK-COORDS    64.456898562    -2.323596991   -92.919832795
ATOM    418  N4   DC A  14      65.639  -5.614 -97.930  1.00  0.00           N  
REMARK-SIMTK-COORDS    65.638595374    -5.613987294   -97.930006175
ATOM    419  C4   DC A  14      65.672  -4.886 -96.824  1.00  0.00           C  
REMARK-SIMTK-COORDS    65.672352298    -4.886281137   -96.824404882
ATOM    420  N3   DC A  14      65.722  -5.521 -95.648  1.00  0.00           N  
REMARK-SIMTK-COORDS    65.721707402    -5.521298098   -95.647631950
ATOM    421  C2   DC A  14      65.755  -4.827 -94.483  1.00  0.00           C  
REMARK-SIMTK-COORDS    65.755333124    -4.826694136   -94.483300533
ATOM    422  O2   DC A  14      65.800  -5.385 -93.380  1.00  0.00           O  
REMARK-SIMTK-COORDS    65.799831955    -5.384944663   -93.379939666
ATOM    423  N1   DC A  14      65.745  -3.435 -94.534  1.00  0.00           N  
REMARK-SIMTK-COORDS    65.744665556    -3.434703450   -94.533878521
ATOM    424  C6   DC A  14      65.697  -2.783 -95.723  1.00  0.00           C  
REMARK-SIMTK-COORDS    65.697332896    -2.782621414   -95.723248790
ATOM    425  C5   DC A  14      65.667  -3.459 -96.903  1.00  0.00           C  
REMARK-SIMTK-COORDS    65.666735999    -3.458724701   -96.902992905
ATOM    426  H1'  DC A  14      66.142  -3.370 -92.470  1.00  0.00           H  
REMARK-SIMTK-COORDS    66.142354605    -3.370479765   -92.470403845
ATOM    427 1H2'  DC A  14      67.638  -1.585 -92.922  1.00  0.00           H  
REMARK-SIMTK-COORDS    67.638492856    -1.585013948   -92.922248011
ATOM    428 2H2'  DC A  14      66.705  -1.018 -94.300  1.00  0.00           H  
REMARK-SIMTK-COORDS    66.704688488    -1.017626262   -94.300480072
ATOM    429  H3'  DC A  14      66.017   0.558 -92.624  1.00  0.00           H  
REMARK-SIMTK-COORDS    66.017498554     0.557958448   -92.624199720
ATOM    430  H4'  DC A  14      63.828  -0.647 -91.749  1.00  0.00           H  
REMARK-SIMTK-COORDS    63.827942958    -0.646669150   -91.748960529
ATOM    431 1H5'  DC A  14      62.892  -0.826 -94.163  1.00  0.00           H  
REMARK-SIMTK-COORDS    62.892213225    -0.825587860   -94.162702636
ATOM    432 2H5'  DC A  14      63.329   0.759 -93.488  1.00  0.00           H  
REMARK-SIMTK-COORDS    63.328583729     0.759178471   -93.488457533
ATOM    433  H41  DC A  14      65.601  -5.152 -98.851  1.00  0.00           H  
REMARK-SIMTK-COORDS    65.600684467    -5.151976122   -98.850630659
ATOM    434  H42  DC A  14      65.647  -6.642 -97.870  1.00  0.00           H  
REMARK-SIMTK-COORDS    65.647031276    -6.642301300   -97.870247143
ATOM    435  H6   DC A  14      65.685  -1.692 -95.732  1.00  0.00           H  
REMARK-SIMTK-COORDS    65.684731548    -1.692174326   -95.732212851
ATOM    436  H5   DC A  14      65.638  -2.938 -97.860  1.00  0.00           H  
REMARK-SIMTK-COORDS    65.637884847    -2.937605544   -97.860212021
ATOM    437  P    DA A  15      67.928  -0.553 -90.672  1.00  0.00           P  
REMARK-SIMTK-COORDS    67.928150091    -0.552760980   -90.671861854
ATOM    438  OP1  DA A  15      68.687   0.005 -91.818  1.00  0.00           O  
REMARK-SIMTK-COORDS    68.686764096     0.005087983   -91.818190919
ATOM    439  OP2  DA A  15      68.278  -0.018 -89.342  1.00  0.00           O  
REMARK-SIMTK-COORDS    68.278444350    -0.017669562   -89.341740015
ATOM    440  O5'  DA A  15      68.060  -2.142 -90.674  1.00  0.00           O  
REMARK-SIMTK-COORDS    68.060065288    -2.142064485   -90.673798120
ATOM    441  O3'  DA A  15      69.623  -4.952 -87.931  1.00  0.00           O  
REMARK-SIMTK-COORDS    69.622666228    -4.952416080   -87.930656269
ATOM    442  C1'  DA A  15      69.179  -5.280 -90.873  1.00  0.00           C  
REMARK-SIMTK-COORDS    69.179374852    -5.280228048   -90.873000414
ATOM    443  C2'  DA A  15      70.019  -4.214 -90.182  1.00  0.00           C  
REMARK-SIMTK-COORDS    70.019001154    -4.213565825   -90.182259237
ATOM    444  C3'  DA A  15      69.238  -3.979 -88.898  1.00  0.00           C  
REMARK-SIMTK-COORDS    69.237581158    -3.978656277   -88.898210058
ATOM    445  C4'  DA A  15      67.788  -4.151 -89.347  1.00  0.00           C  
REMARK-SIMTK-COORDS    67.787821756    -4.150543825   -89.346916361
ATOM    446  C5'  DA A  15      67.109  -2.923 -89.907  1.00  0.00           C  
REMARK-SIMTK-COORDS    67.108547678    -2.923062649   -89.906607070
ATOM    447  O4'  DA A  15      67.853  -5.169 -90.396  1.00  0.00           O  
REMARK-SIMTK-COORDS    67.853086742    -5.168737275   -90.395913778
ATOM    448  N6   DA A  15      69.053  -6.023 -96.871  1.00  0.00           N  
REMARK-SIMTK-COORDS    69.053135236    -6.023277192   -96.871307136
ATOM    449  C6   DA A  15      69.096  -6.459 -95.600  1.00  0.00           C  
REMARK-SIMTK-COORDS    69.096134730    -6.458569743   -95.600167317
ATOM    450  C5   DA A  15      69.105  -5.589 -94.489  1.00  0.00           C  
REMARK-SIMTK-COORDS    69.104795714    -5.589413222   -94.488744387
ATOM    451  N7   DA A  15      69.065  -4.211 -94.382  1.00  0.00           N  
REMARK-SIMTK-COORDS    69.064734672    -4.211236960   -94.382366266
ATOM    452  C8   DA A  15      69.096  -3.998 -93.100  1.00  0.00           C  
REMARK-SIMTK-COORDS    69.096335064    -3.997953430   -93.100357861
ATOM    453  N9   DA A  15      69.140  -5.144 -92.355  1.00  0.00           N  
REMARK-SIMTK-COORDS    69.140085946    -5.144429712   -92.355015662
ATOM    454  C4   DA A  15      69.144  -6.178 -93.258  1.00  0.00           C  
REMARK-SIMTK-COORDS    69.143985942    -6.178361543   -93.257808970
ATOM    455  N3   DA A  15      69.184  -7.495 -92.979  1.00  0.00           N  
REMARK-SIMTK-COORDS    69.184027927    -7.494604667   -92.979460843
ATOM    456  C2   DA A  15      69.178  -8.195 -94.094  1.00  0.00           C  
REMARK-SIMTK-COORDS    69.178277448    -8.194747889   -94.093718175
ATOM    457  N1   DA A  15      69.134  -7.777 -95.355  1.00  0.00           N  
REMARK-SIMTK-COORDS    69.134262682    -7.776774246   -95.355007885
ATOM    458  H1'  DA A  15      69.540  -6.279 -90.631  1.00  0.00           H  
REMARK-SIMTK-COORDS    69.540329985    -6.279276107   -90.631272534
ATOM    459 1H2'  DA A  15      71.033  -4.558 -89.971  1.00  0.00           H  
REMARK-SIMTK-COORDS    71.032662336    -4.557512112   -89.971361253
ATOM    460 2H2'  DA A  15      70.097  -3.302 -90.772  1.00  0.00           H  
REMARK-SIMTK-COORDS    70.096987419    -3.302450155   -90.771927261
ATOM    461  H3'  DA A  15      69.409  -2.980 -88.494  1.00  0.00           H  
REMARK-SIMTK-COORDS    69.408976308    -2.979734537   -88.493925430
ATOM    462  H4'  DA A  15      67.222  -4.473 -88.473  1.00  0.00           H  
REMARK-SIMTK-COORDS    67.221769925    -4.473040527   -88.472914529
ATOM    463 1H5'  DA A  15      66.284  -3.231 -90.549  1.00  0.00           H  
REMARK-SIMTK-COORDS    66.284363241    -3.231449303   -90.548802278
ATOM    464 2H5'  DA A  15      66.718  -2.323 -89.085  1.00  0.00           H  
REMARK-SIMTK-COORDS    66.718103403    -2.323328037   -89.085363096
ATOM    465  H61  DA A  15      69.050  -6.700 -97.646  1.00  0.00           H  
REMARK-SIMTK-COORDS    69.049503420    -6.699989927   -97.646081738
ATOM    466  H62  DA A  15      69.026  -5.012 -97.067  1.00  0.00           H  
REMARK-SIMTK-COORDS    69.026057654    -5.012438415   -97.067332061
ATOM    467  H8   DA A  15      69.088  -3.001 -92.661  1.00  0.00           H  
REMARK-SIMTK-COORDS    69.087641088    -3.000627494   -92.661096672
ATOM    468  H2   DA A  15      69.214  -9.277 -93.964  1.00  0.00           H  
REMARK-SIMTK-COORDS    69.213564338    -9.276709900   -93.963625737
ATOM    469  P    DT A  16      71.319  -4.928 -87.543  1.00  0.00           P  
REMARK-SIMTK-COORDS    71.318666777    -4.927686088   -87.542777214
ATOM    470  OP1  DT A  16      72.076  -3.819 -88.172  1.00  0.00           O  
REMARK-SIMTK-COORDS    72.075642563    -3.818962577   -88.171681685
ATOM    471  OP2  DT A  16      71.670  -5.237 -86.143  1.00  0.00           O  
REMARK-SIMTK-COORDS    71.670265611    -5.237461677   -86.142611743
ATOM    472  O5'  DT A  16      71.454  -6.237 -88.443  1.00  0.00           O  
REMARK-SIMTK-COORDS    71.453719054    -6.237279914   -88.443235372
ATOM    473  O3'  DT A  16      73.023 -10.103 -87.769  1.00  0.00           O  
REMARK-SIMTK-COORDS    73.023212858   -10.103186624   -87.768668470
ATOM    474  C1'  DT A  16      72.577  -8.710 -90.381  1.00  0.00           C  
REMARK-SIMTK-COORDS    72.577092551    -8.710282319   -90.380932482
ATOM    475  C2'  DT A  16      73.416  -8.221 -89.208  1.00  0.00           C  
REMARK-SIMTK-COORDS    73.415817298    -8.220678087   -89.208350505
ATOM    476  C3'  DT A  16      72.636  -8.754 -88.017  1.00  0.00           C  
REMARK-SIMTK-COORDS    72.636072998    -8.753512498   -88.016685571
ATOM    477  C4'  DT A  16      71.186  -8.645 -88.483  1.00  0.00           C  
REMARK-SIMTK-COORDS    71.186199130    -8.644777697   -88.483453725
ATOM    478  C5'  DT A  16      70.504  -7.317 -88.251  1.00  0.00           C  
REMARK-SIMTK-COORDS    70.503843147    -7.316654063   -88.251367693
ATOM    479  O4'  DT A  16      71.251  -8.892 -89.924  1.00  0.00           O  
REMARK-SIMTK-COORDS    71.251024919    -8.892105195   -89.924407480
ATOM    480  O4   DT A  16      72.431  -5.293 -94.711  1.00  0.00           O  
REMARK-SIMTK-COORDS    72.431205495    -5.293211350   -94.710674387
ATOM    481  C4   DT A  16      72.462  -6.016 -93.708  1.00  0.00           C  
REMARK-SIMTK-COORDS    72.462056704    -6.016017269   -93.708312772
ATOM    482  N3   DT A  16      72.512  -7.386 -93.827  1.00  0.00           N  
REMARK-SIMTK-COORDS    72.512144235    -7.385890239   -93.826897272
ATOM    483  C2   DT A  16      72.552  -8.303 -92.795  1.00  0.00           C  
REMARK-SIMTK-COORDS    72.552032423    -8.303105070   -92.795458042
ATOM    484  O2   DT A  16      72.596  -9.503 -92.999  1.00  0.00           O  
REMARK-SIMTK-COORDS    72.596240030    -9.502661386   -92.999152257
ATOM    485  N1   DT A  16      72.536  -7.762 -91.527  1.00  0.00           N  
REMARK-SIMTK-COORDS    72.536480110    -7.761874739   -91.527212855
ATOM    486  C6   DT A  16      72.487  -6.407 -91.312  1.00  0.00           C  
REMARK-SIMTK-COORDS    72.487153744    -6.406817236   -91.311891998
ATOM    487  C5   DT A  16      72.455  -5.541 -92.345  1.00  0.00           C  
REMARK-SIMTK-COORDS    72.455299003    -5.541237493   -92.344841651
ATOM    488  C7   DT A  16      72.395  -4.055 -92.167  1.00  0.00           C  
REMARK-SIMTK-COORDS    72.394992602    -4.055166018   -92.166679618
ATOM    489  H1'  DT A  16      72.941  -9.672 -90.746  1.00  0.00           H  
REMARK-SIMTK-COORDS    72.940577282    -9.671793615   -90.745892586
ATOM    490 1H2'  DT A  16      74.431  -8.621 -89.229  1.00  0.00           H  
REMARK-SIMTK-COORDS    74.431102738    -8.621349180   -89.228921145
ATOM    491 2H2'  DT A  16      73.492  -7.135 -89.179  1.00  0.00           H  
REMARK-SIMTK-COORDS    73.492121941    -7.134919803   -89.179375510
ATOM    492  H3'  DT A  16      72.805  -8.158 -87.118  1.00  0.00           H  
REMARK-SIMTK-COORDS    72.805435977    -8.158343723   -87.118276805
ATOM    493  H4'  DT A  16      70.621  -9.406 -87.945  1.00  0.00           H  
REMARK-SIMTK-COORDS    70.621255695    -9.405869919   -87.944782634
ATOM    494 1H5'  DT A  16      69.679  -7.210 -88.955  1.00  0.00           H  
REMARK-SIMTK-COORDS    69.678578171    -7.209766904   -88.955045783
ATOM    495 2H5'  DT A  16      70.113  -7.288 -87.235  1.00  0.00           H  
REMARK-SIMTK-COORDS    70.113227499    -7.287500006   -87.235335480
ATOM    496  H3   DT A  16      72.518  -7.767 -94.784  1.00  0.00           H  
REMARK-SIMTK-COORDS    72.517809446    -7.766769638   -94.784078441
ATOM    497  H6   DT A  16      72.472  -6.025 -90.291  1.00  0.00           H  
REMARK-SIMTK-COORDS    72.472325978    -6.024799829   -90.291396120
ATOM    498  H71  DT A  16      72.270  -3.576 -93.139  1.00  0.00           H  
REMARK-SIMTK-COORDS    72.270204365    -3.575849405   -93.139278961
ATOM    499  H72  DT A  16      71.550  -3.799 -91.527  1.00  0.00           H  
REMARK-SIMTK-COORDS    71.550207347    -3.799137439   -91.526856017
ATOM    500  H73  DT A  16      73.319  -3.706 -91.706  1.00  0.00           H  
REMARK-SIMTK-COORDS    73.318616754    -3.705628642   -91.705554855
ATOM    501  P    DC A  17      74.727 -10.140 -87.451  1.00  0.00           P  
REMARK-SIMTK-COORDS    74.727428351   -10.139967074   -87.451067588
ATOM    502  OP1  DC A  17      75.482  -8.867 -87.370  1.00  0.00           O  
REMARK-SIMTK-COORDS    75.482494745    -8.866579226   -87.370005085
ATOM    503  OP2  DC A  17      75.079 -11.166 -86.451  1.00  0.00           O  
REMARK-SIMTK-COORDS    75.079460189   -11.166350618   -86.450951391
ATOM    504  O5'  DC A  17      74.862 -10.741 -88.923  1.00  0.00           O  
REMARK-SIMTK-COORDS    74.861535428   -10.741039897   -88.922745798
ATOM    505  O3'  DC A  17      76.434 -14.342 -90.480  1.00  0.00           O  
REMARK-SIMTK-COORDS    76.433583763   -14.341694225   -90.480166243
ATOM    506  C1'  DC A  17      75.985 -11.745 -91.900  1.00  0.00           C  
REMARK-SIMTK-COORDS    75.984726080   -11.744802540   -91.900181157
ATOM    507  C2'  DC A  17      76.824 -11.978 -90.650  1.00  0.00           C  
REMARK-SIMTK-COORDS    76.823666694   -11.977940560   -90.650204233
ATOM    508  C3'  DC A  17      76.045 -13.078 -89.947  1.00  0.00           C  
REMARK-SIMTK-COORDS    76.045495295   -13.077732287   -89.946814988
ATOM    509  C4'  DC A  17      74.595 -12.732 -90.276  1.00  0.00           C  
REMARK-SIMTK-COORDS    74.595134805   -12.731675723   -90.276384862
ATOM    510  C5'  DC A  17      73.912 -11.750 -89.354  1.00  0.00           C  
REMARK-SIMTK-COORDS    73.912211491   -11.749706961   -89.353746743
ATOM    511  O4'  DC A  17      74.659 -12.148 -91.617  1.00  0.00           O  
REMARK-SIMTK-COORDS    74.659227607   -12.148053312   -91.616696391
ATOM    512  N4   DC A  17      75.828  -6.528 -93.707  1.00  0.00           N  
REMARK-SIMTK-COORDS    75.828357589    -6.527569356   -93.706722273
ATOM    513  C4   DC A  17      75.865  -7.767 -93.243  1.00  0.00           C  
REMARK-SIMTK-COORDS    75.864882291    -7.767267037   -93.243186291
ATOM    514  N3   DC A  17      75.920  -8.773 -94.124  1.00  0.00           N  
REMARK-SIMTK-COORDS    75.919710166    -8.773067900   -94.124001554
ATOM    515  C2   DC A  17      75.956 -10.063 -93.706  1.00  0.00           C  
REMARK-SIMTK-COORDS    75.956379349   -10.062657416   -93.705806325
ATOM    516  O2   DC A  17      76.006 -11.014 -94.495  1.00  0.00           O  
REMARK-SIMTK-COORDS    76.005942950   -11.013984796   -94.495457302
ATOM    517  N1   DC A  17      75.943 -10.323 -92.337  1.00  0.00           N  
REMARK-SIMTK-COORDS    75.943030137   -10.323128349   -92.337491050
ATOM    518  C6   DC A  17      75.890  -9.309 -91.437  1.00  0.00           C  
REMARK-SIMTK-COORDS    75.890147693    -9.308836928   -91.437230331
ATOM    519  C5   DC A  17      75.856  -8.008 -91.834  1.00  0.00           C  
REMARK-SIMTK-COORDS    75.856417369    -8.008328333   -91.833951464
ATOM    520  H1'  DC A  17      76.348 -12.348 -92.733  1.00  0.00           H  
REMARK-SIMTK-COORDS    76.348201782   -12.347878330   -92.733006472
ATOM    521 1H2'  DC A  17      77.839 -12.300 -90.888  1.00  0.00           H  
REMARK-SIMTK-COORDS    77.839462248   -12.299891750   -90.887926389
ATOM    522 2H2'  DC A  17      76.900 -11.085 -90.030  1.00  0.00           H  
REMARK-SIMTK-COORDS    76.899571670   -11.085458375   -90.030488183
ATOM    523  H3'  DC A  17      76.216 -13.072 -88.869  1.00  0.00           H  
REMARK-SIMTK-COORDS    76.215737739   -13.072495980   -88.869167508
ATOM    524  H4'  DC A  17      74.032 -13.665 -90.244  1.00  0.00           H  
REMARK-SIMTK-COORDS    74.031584106   -13.664722086   -90.243964273
ATOM    525 1H5'  DC A  17      73.087 -11.275 -89.884  1.00  0.00           H  
REMARK-SIMTK-COORDS    73.087291652   -11.274684030   -89.883710397
ATOM    526 2H5'  DC A  17      73.523 -12.283 -88.488  1.00  0.00           H  
REMARK-SIMTK-COORDS    73.523301149   -12.283270934   -88.487587847
ATOM    527  H41  DC A  17      75.786  -5.733 -93.052  1.00  0.00           H  
REMARK-SIMTK-COORDS    75.786227518    -5.732959576   -93.051541875
ATOM    528  H42  DC A  17      75.839  -6.357 -94.723  1.00  0.00           H  
REMARK-SIMTK-COORDS    75.838857009    -6.356981887   -94.722528198
ATOM    529  H6   DC A  17      75.876  -9.543 -90.372  1.00  0.00           H  
REMARK-SIMTK-COORDS    75.875558585    -9.542784757   -90.372162459
ATOM    530  H5   DC A  17      75.823  -7.191 -91.113  1.00  0.00           H  
REMARK-SIMTK-COORDS    75.823106212    -7.191165430   -91.112979095
ATOM    531  P    DC A  18      78.137 -14.636 -90.309  1.00  0.00           P  
REMARK-SIMTK-COORDS    78.137320751   -14.635575985   -90.308977948
ATOM    532  OP1  DC A  18      78.891 -13.628 -89.525  1.00  0.00           O  
REMARK-SIMTK-COORDS    78.890741126   -13.627954901   -89.524586152
ATOM    533  OP2  DC A  18      78.491 -16.046 -90.061  1.00  0.00           O  
REMARK-SIMTK-COORDS    78.491495076   -16.046455238   -90.060779880
ATOM    534  O5'  DC A  18      78.271 -14.303 -91.864  1.00  0.00           O  
REMARK-SIMTK-COORDS    78.271105186   -14.302976576   -91.863516258
ATOM    535  O3'  DC A  18      79.847 -16.398 -95.178  1.00  0.00           O  
REMARK-SIMTK-COORDS    79.846785052   -16.398233796   -95.178442522
ATOM    536  C1'  DC A  18      79.393 -13.453 -94.889  1.00  0.00           C  
REMARK-SIMTK-COORDS    79.393357426   -13.453352360   -94.888893359
ATOM    537  C2'  DC A  18      80.234 -14.349 -93.987  1.00  0.00           C  
REMARK-SIMTK-COORDS    80.233567992   -14.348822693   -93.987341314
ATOM    538  C3'  DC A  18      79.457 -15.655 -94.026  1.00  0.00           C  
REMARK-SIMTK-COORDS    79.457411344   -15.654943183   -94.025800696
ATOM    539  C4'  DC A  18      78.006 -15.186 -94.103  1.00  0.00           C  
REMARK-SIMTK-COORDS    78.006335929   -15.185598289   -94.103341062
ATOM    540  C5'  DC A  18      77.323 -14.895 -92.788  1.00  0.00           C  
REMARK-SIMTK-COORDS    77.322804275   -14.895047583   -92.787942732
ATOM    541  O4'  DC A  18      78.069 -13.948 -94.882  1.00  0.00           O  
REMARK-SIMTK-COORDS    78.068618537   -13.948266672   -94.881986904
ATOM    542  N4   DC A  18      79.229  -8.125 -93.443  1.00  0.00           N  
REMARK-SIMTK-COORDS    79.228609116    -8.125255574   -93.442585429
ATOM    543  C4   DC A  18      79.267  -9.411 -93.758  1.00  0.00           C  
REMARK-SIMTK-COORDS    79.267151275    -9.410603803   -93.757933541
ATOM    544  N3   DC A  18      79.323  -9.745 -95.052  1.00  0.00           N  
REMARK-SIMTK-COORDS    79.322652258    -9.745372137   -95.052277700
ATOM    545  C2   DC A  18      79.361 -11.046 -95.433  1.00  0.00           C  
REMARK-SIMTK-COORDS    79.361371025   -11.046401460   -95.433193122
ATOM    546  O2   DC A  18      79.412 -11.388 -96.622  1.00  0.00           O  
REMARK-SIMTK-COORDS    79.411604602   -11.387524263   -96.621528437
ATOM    547  N1   DC A  18      79.349 -12.032 -94.449  1.00  0.00           N  
REMARK-SIMTK-COORDS    79.349420159   -12.032429659   -94.449366121
ATOM    548  C6   DC A  18      79.296 -11.702 -93.134  1.00  0.00           C  
REMARK-SIMTK-COORDS    79.295868131   -11.701597073   -93.134172227
ATOM    549  C5   DC A  18      79.260 -10.404 -92.729  1.00  0.00           C  
REMARK-SIMTK-COORDS    79.260090044   -10.403638201   -92.729362773
ATOM    550  H1'  DC A  18      79.757 -13.482 -95.917  1.00  0.00           H  
REMARK-SIMTK-COORDS    79.757002716   -13.481931981   -95.916686289
ATOM    551 1H2'  DC A  18      81.250 -14.479 -94.365  1.00  0.00           H  
REMARK-SIMTK-COORDS    81.249611719   -14.479354139   -94.364994179
ATOM    552 2H2'  DC A  18      80.309 -13.960 -92.973  1.00  0.00           H  
REMARK-SIMTK-COORDS    80.308751445   -13.960399512   -92.972546319
ATOM    553  H3'  DC A  18      79.628 -16.257 -93.132  1.00  0.00           H  
REMARK-SIMTK-COORDS    79.628472814   -16.257412709   -93.132434901
ATOM    554  H4'  DC A  18      77.444 -15.976 -94.602  1.00  0.00           H  
REMARK-SIMTK-COORDS    77.444061723   -15.975648204   -94.602224664
ATOM    555 1H5'  DC A  18      76.497 -14.205 -92.958  1.00  0.00           H  
REMARK-SIMTK-COORDS    76.496842212   -14.205297299   -92.958331155
ATOM    556 2H5'  DC A  18      76.935 -15.824 -92.373  1.00  0.00           H  
REMARK-SIMTK-COORDS    76.935273861   -15.824420435   -92.372901432
ATOM    557  H41  DC A  18      79.186  -7.838 -92.454  1.00  0.00           H  
REMARK-SIMTK-COORDS    79.185916075    -7.837857811   -92.453636072
ATOM    558  H42  DC A  18      79.238  -7.412 -94.186  1.00  0.00           H  
REMARK-SIMTK-COORDS    79.238100978    -7.412071786   -94.185788490
ATOM    559  H6   DC A  18      79.282 -12.495 -92.386  1.00  0.00           H  
REMARK-SIMTK-COORDS    79.282409306   -12.494888082   -92.385959532
ATOM    560  H5   DC A  18      79.226 -10.135 -91.673  1.00  0.00           H  
REMARK-SIMTK-COORDS    79.226236112   -10.134654387   -91.673347802
ATOM    561  P    DC A  19      81.551 -16.735 -95.202  1.00  0.00           P  
REMARK-SIMTK-COORDS    81.551038689   -16.734859545   -95.202341618
ATOM    562  OP1  DC A  19      82.304 -16.343 -93.987  1.00  0.00           O  
REMARK-SIMTK-COORDS    82.303708623   -16.343025776   -93.986542594
ATOM    563  OP2  DC A  19      81.907 -18.040 -95.792  1.00  0.00           O  
REMARK-SIMTK-COORDS    81.907294497   -18.039851866   -95.792001556
ATOM    564  O5'  DC A  19      81.683 -15.584 -96.299  1.00  0.00           O  
REMARK-SIMTK-COORDS    81.683185149   -15.584147804   -96.299387561
ATOM    565  O3'  DC A  19      83.259 -15.446-100.218  1.00  0.00           O  
REMARK-SIMTK-COORDS    83.259130704   -15.445547451  -100.218416975
ATOM    566  C1'  DC A  19      82.802 -13.176 -98.320  1.00  0.00           C  
REMARK-SIMTK-COORDS    82.801977331   -13.176178402   -98.320329276
ATOM    567  C2'  DC A  19      83.644 -14.423 -98.080  1.00  0.00           C  
REMARK-SIMTK-COORDS    83.644078712   -14.422617495   -98.079763582
ATOM    568  C3'  DC A  19      82.870 -15.481 -98.847  1.00  0.00           C  
REMARK-SIMTK-COORDS    82.869644658   -15.481315129   -98.847396446
ATOM    569  C4'  DC A  19      81.418 -15.052 -98.647  1.00  0.00           C  
REMARK-SIMTK-COORDS    81.417882257   -15.052078455   -98.647249479
ATOM    570  C5'  DC A  19      80.735 -15.554 -97.397  1.00  0.00           C  
REMARK-SIMTK-COORDS    80.734970405   -15.554053978   -97.396825560
ATOM    571  O4'  DC A  19      81.478 -13.591 -98.594  1.00  0.00           O  
REMARK-SIMTK-COORDS    81.477908863   -13.591026014   -98.593578525
ATOM    572  N4   DC A  19      82.631  -9.589 -94.124  1.00  0.00           N  
REMARK-SIMTK-COORDS    82.631194588    -9.588882701   -94.123937158
ATOM    573  C4   DC A  19      82.671 -10.473 -95.109  1.00  0.00           C  
REMARK-SIMTK-COORDS    82.671218223   -10.473186751   -95.108545942
ATOM    574  N3   DC A  19      82.726 -10.021 -96.367  1.00  0.00           N  
REMARK-SIMTK-COORDS    82.726175579   -10.020572699   -96.366559141
ATOM    575  C2   DC A  19      82.766 -10.881 -97.414  1.00  0.00           C  
REMARK-SIMTK-COORDS    82.766346575   -10.880897568   -97.414175679
ATOM    576  O2   DC A  19      82.816 -10.493 -98.588  1.00  0.00           O  
REMARK-SIMTK-COORDS    82.816126331   -10.493258613   -98.588180371
ATOM    577  N1   DC A  19      82.756 -12.250 -97.157  1.00  0.00           N  
REMARK-SIMTK-COORDS    82.756472036   -12.249818086   -97.156747808
ATOM    578  C6   DC A  19      82.703 -12.717 -95.884  1.00  0.00           C  
REMARK-SIMTK-COORDS    82.703484895   -12.717426034   -95.883724568
ATOM    579  C5   DC A  19      82.666 -11.873 -94.818  1.00  0.00           C  
REMARK-SIMTK-COORDS    82.666277012   -11.873093497   -94.818095110
ATOM    580  H1'  DC A  19      83.165 -12.620 -99.186  1.00  0.00           H  
REMARK-SIMTK-COORDS    83.164872481   -12.620257977   -99.185587961
ATOM    581 1H2'  DC A  19      84.660 -14.316 -98.465  1.00  0.00           H  
REMARK-SIMTK-COORDS    84.660006682   -14.316164666   -98.465202494
ATOM    582 2H2'  DC A  19      83.720 -14.673 -97.022  1.00  0.00           H  
REMARK-SIMTK-COORDS    83.719519365   -14.673223578   -97.022484386
ATOM    583  H3'  DC A  19      83.042 -16.482 -98.449  1.00  0.00           H  
REMARK-SIMTK-COORDS    83.042198629   -16.482084386   -98.448623299
ATOM    584  H4'  DC A  19      80.856 -15.425 -99.505  1.00  0.00           H  
REMARK-SIMTK-COORDS    80.856285463   -15.424684041   -99.504565125
ATOM    585 1H5'  DC A  19      79.908 -14.889 -97.149  1.00  0.00           H  
REMARK-SIMTK-COORDS    79.907953919   -14.889444374   -97.149158837
ATOM    586 2H5'  DC A  19      80.349 -16.556 -97.577  1.00  0.00           H  
REMARK-SIMTK-COORDS    80.349004709   -16.556334766   -97.577481870
ATOM    587  H41  DC A  19      82.589  -9.909 -93.145  1.00  0.00           H  
REMARK-SIMTK-COORDS    82.588874518    -9.908582088   -93.144936487
ATOM    588  H42  DC A  19      82.639  -8.581 -94.336  1.00  0.00           H  
REMARK-SIMTK-COORDS    82.639160426    -8.580948382   -94.336250497
ATOM    589  H6   DC A  19      82.692 -13.794 -95.712  1.00  0.00           H  
REMARK-SIMTK-COORDS    82.691663340   -13.794376173   -95.712398422
ATOM    590  H5   DC A  19      82.633 -12.246 -93.794  1.00  0.00           H  
REMARK-SIMTK-COORDS    82.632872149   -12.245772854   -93.794053992
ATOM    591  P    DT A  20      84.958 -15.678-100.567  1.00  0.00           P  
REMARK-SIMTK-COORDS    84.958161538   -15.677902124  -100.567089998
ATOM    592  OP1  DT A  20      85.711 -16.061 -99.349  1.00  0.00           O  
REMARK-SIMTK-COORDS    85.711268860   -16.060825400   -99.348894559
ATOM    593  OP2  DT A  20      85.317 -16.402-101.803  1.00  0.00           O  
REMARK-SIMTK-COORDS    85.316736514   -16.402208059  -101.802748081
ATOM    594  O5'  DT A  20      85.090 -14.105-100.797  1.00  0.00           O  
REMARK-SIMTK-COORDS    85.089849979   -14.105071126  -100.797222143
ATOM    595  O3'  DT A  20      86.665 -11.726-103.915  1.00  0.00           O  
REMARK-SIMTK-COORDS    86.665463906   -11.725695560  -103.914849233
ATOM    596  C1'  DT A  20      86.206 -10.971-101.054  1.00  0.00           C  
REMARK-SIMTK-COORDS    86.205717172   -10.971206206  -101.054340929
ATOM    597  C2'  DT A  20      87.050 -12.125-101.577  1.00  0.00           C  
REMARK-SIMTK-COORDS    87.049718261   -12.125373223  -101.577485899
ATOM    598  C3'  DT A  20      86.276 -12.547-102.817  1.00  0.00           C  
REMARK-SIMTK-COORDS    86.276125158   -12.547439968  -102.816595407
ATOM    599  C4'  DT A  20      84.824 -12.314-102.406  1.00  0.00           C  
REMARK-SIMTK-COORDS    84.823937449   -12.313627112  -102.406336457
ATOM    600  C5'  DT A  20      84.142 -13.447-101.676  1.00  0.00           C  
REMARK-SIMTK-COORDS    84.141716340   -13.446930872  -101.675868836
ATOM    601  O4'  DT A  20      84.882 -11.152-101.518  1.00  0.00           O  
REMARK-SIMTK-COORDS    84.882001617   -11.152055883  -101.518022417
ATOM    602  O4   DT A  20      86.036 -10.532 -95.557  1.00  0.00           O  
REMARK-SIMTK-COORDS    86.036409896   -10.531541641   -95.556854948
ATOM    603  C4   DT A  20      86.073 -10.683 -96.783  1.00  0.00           C  
REMARK-SIMTK-COORDS    86.072632077   -10.683377726   -96.783134996
ATOM    604  N3   DT A  20      86.123  -9.598 -97.628  1.00  0.00           N  
REMARK-SIMTK-COORDS    86.123170527    -9.598396401   -97.627755852
ATOM    605  C2   DT A  20      86.169  -9.627 -99.008  1.00  0.00           C  
REMARK-SIMTK-COORDS    86.168714935    -9.627473759   -99.007546131
ATOM    606  O2   DT A  20      86.213  -8.609 -99.674  1.00  0.00           O  
REMARK-SIMTK-COORDS    86.212836089    -8.609470446   -99.673957098
ATOM    607  N1   DT A  20      86.159 -10.887 -99.569  1.00  0.00           N  
REMARK-SIMTK-COORDS    86.158871676   -10.886885457   -99.569153900
ATOM    608  C6   DT A  20      86.110 -12.027 -98.806  1.00  0.00           C  
REMARK-SIMTK-COORDS    86.109571727   -12.026801166   -98.805518719
ATOM    609  C5   DT A  20      86.072 -11.959 -97.460  1.00  0.00           C  
REMARK-SIMTK-COORDS    86.072091956   -11.958823359   -97.459709563
ATOM    610  C7   DT A  20      86.012 -13.170 -96.580  1.00  0.00           C  
REMARK-SIMTK-COORDS    86.011535143   -13.169534780   -96.579767674
ATOM    611  H1'  DT A  20      86.568 -10.017-101.439  1.00  0.00           H  
REMARK-SIMTK-COORDS    86.568156545   -10.017142272  -101.439335359
ATOM    612 1H2'  DT A  20      88.065 -11.815-101.831  1.00  0.00           H  
REMARK-SIMTK-COORDS    88.065191717   -11.814896488  -101.830829259
ATOM    613 2H2'  DT A  20      87.125 -12.941-100.860  1.00  0.00           H  
REMARK-SIMTK-COORDS    87.125350747   -12.940789219  -100.859913964
ATOM    614  H3'  DT A  20      86.449 -13.594-103.070  1.00  0.00           H  
REMARK-SIMTK-COORDS    86.449372051   -13.594335453  -103.069663299
ATOM    615  H4'  DT A  20      84.262 -12.124-103.321  1.00  0.00           H  
REMARK-SIMTK-COORDS    84.262165625   -12.123637113  -103.321161696
ATOM    616 1H5'  DT A  20      83.313 -13.049-101.091  1.00  0.00           H  
REMARK-SIMTK-COORDS    83.312989538   -13.048919245  -101.090677727
ATOM    617 2H5'  DT A  20      83.756 -14.160-102.402  1.00  0.00           H  
REMARK-SIMTK-COORDS    83.755980962   -14.160441539  -102.402410470
ATOM    618  H3   DT A  20      86.125  -8.668 -97.185  1.00  0.00           H  
REMARK-SIMTK-COORDS    86.124506408    -8.668132916   -97.185144212
ATOM    619  H6   DT A  20      86.099 -13.001 -99.294  1.00  0.00           H  
REMARK-SIMTK-COORDS    86.099377736   -13.000988525   -99.293805595
ATOM    620  H71  DT A  20      85.882 -12.860 -95.541  1.00  0.00           H  
REMARK-SIMTK-COORDS    85.881702362   -12.859708429   -95.541299051
ATOM    621  H72  DT A  20      85.170 -13.795 -96.878  1.00  0.00           H  
REMARK-SIMTK-COORDS    85.169652746   -13.794711456   -96.878054707
ATOM    622  H73  DT A  20      86.937 -13.737 -96.676  1.00  0.00           H  
REMARK-SIMTK-COORDS    86.937109928   -13.736883407   -96.676312234
ATOM    623  P    DT A  21      88.365 -11.807-104.264  1.00  0.00           P  
REMARK-SIMTK-COORDS    88.365410339   -11.806988567  -104.264332744
ATOM    624  OP1  DT A  21      89.120 -12.808-103.473  1.00  0.00           O  
REMARK-SIMTK-COORDS    89.119964168   -12.808446371  -103.473427071
ATOM    625  OP2  DT A  21      88.724 -11.709-105.693  1.00  0.00           O  
REMARK-SIMTK-COORDS    88.724008586   -11.708817888  -105.693253951
ATOM    626  O5'  DT A  21      88.495 -10.378-103.568  1.00  0.00           O  
REMARK-SIMTK-COORDS    88.494813436   -10.377614214  -103.568456464
ATOM    627  O3'  DT A  21      90.065  -6.653-104.804  1.00  0.00           O  
REMARK-SIMTK-COORDS    90.064845053    -6.653040751  -104.803826547
ATOM    628  C1'  DT A  21      89.606  -7.642-102.015  1.00  0.00           C  
REMARK-SIMTK-COORDS    89.606280498    -7.641735652  -102.015398685
ATOM    629  C2'  DT A  21      90.451  -8.299-103.098  1.00  0.00           C  
REMARK-SIMTK-COORDS    90.451426902    -8.299356867  -103.097702659
ATOM    630  C3'  DT A  21      89.677  -7.951-104.359  1.00  0.00           C  
REMARK-SIMTK-COORDS    89.677450554    -7.951263349  -104.359356540
ATOM    631  C4'  DT A  21      88.225  -7.991-103.889  1.00  0.00           C  
REMARK-SIMTK-COORDS    88.225265649    -7.991420175  -103.888849971
ATOM    632  C5'  DT A  21      87.545  -9.340-103.924  1.00  0.00           C  
REMARK-SIMTK-COORDS    87.545124868    -9.340335609  -103.923802378
ATOM    633  O4'  DT A  21      88.282  -7.532-102.501  1.00  0.00           O  
REMARK-SIMTK-COORDS    88.282453480    -7.531998693  -102.500547967
ATOM    634  O4   DT A  21      89.441 -10.376 -97.226  1.00  0.00           O  
REMARK-SIMTK-COORDS    89.440598962   -10.375560489   -97.225505848
ATOM    635  C4   DT A  21      89.476  -9.810 -98.324  1.00  0.00           C  
REMARK-SIMTK-COORDS    89.476084462    -9.810172123   -98.324235011
ATOM    636  N3   DT A  21      89.525  -8.438 -98.411  1.00  0.00           N  
REMARK-SIMTK-COORDS    89.524520602    -8.437850587   -98.410898396
ATOM    637  C2   DT A  21      89.569  -7.685 -99.567  1.00  0.00           C  
REMARK-SIMTK-COORDS    89.569046034    -7.684544784   -99.567310457
ATOM    638  O2   DT A  21      89.611  -6.468 -99.544  1.00  0.00           O  
REMARK-SIMTK-COORDS    89.611291321    -6.467961777   -99.544460446
ATOM    639  N1   DT A  21      89.560  -8.409-100.741  1.00  0.00           N  
REMARK-SIMTK-COORDS    89.560460723    -8.408771096  -100.740784164
ATOM    640  C6   DT A  21      89.513  -9.781-100.752  1.00  0.00           C  
REMARK-SIMTK-COORDS    89.513274642    -9.780858969  -100.751979773
ATOM    641  C5   DT A  21      89.477 -10.483 -99.602  1.00  0.00           C  
REMARK-SIMTK-COORDS    89.476735628   -10.482869120   -99.601729953
ATOM    642  C7   DT A  21      89.418 -11.979 -99.557  1.00  0.00           C  
REMARK-SIMTK-COORDS    89.418476789   -11.978986137   -99.556710214
ATOM    643  H1'  DT A  21      89.967  -6.636-101.796  1.00  0.00           H  
REMARK-SIMTK-COORDS    89.967145116    -6.636018703  -101.796010566
ATOM    644 1H2'  DT A  21      91.466  -7.899-103.132  1.00  0.00           H  
REMARK-SIMTK-COORDS    91.466288639    -7.898552597  -103.132004153
ATOM    645 2H2'  DT A  21      90.529  -9.377-102.964  1.00  0.00           H  
REMARK-SIMTK-COORDS    90.528702723    -9.377189871  -102.964145696
ATOM    646  H3'  DT A  21      89.852  -8.673-105.158  1.00  0.00           H  
REMARK-SIMTK-COORDS    89.851906812    -8.673424642  -105.158165705
ATOM    647  H4'  DT A  21      87.663  -7.320-104.538  1.00  0.00           H  
REMARK-SIMTK-COORDS    87.662538359    -7.319970597  -104.537758641
ATOM    648 1H5'  DT A  21      86.716  -9.342-103.216  1.00  0.00           H  
REMARK-SIMTK-COORDS    86.716314104    -9.342407520  -103.216187775
ATOM    649 2H5'  DT A  21      87.160  -9.521-104.926  1.00  0.00           H  
REMARK-SIMTK-COORDS    87.159789524    -9.521185847  -104.926080714
ATOM    650  H3   DT A  21      89.525  -7.919 -97.521  1.00  0.00           H  
REMARK-SIMTK-COORDS    89.524948607    -7.918559761   -97.521160314
ATOM    651  H6   DT A  21      89.504 -10.311-101.704  1.00  0.00           H  
REMARK-SIMTK-COORDS    89.504012406   -10.310725366  -101.704200763
ATOM    652  H71  DT A  21      89.289 -12.308 -98.524  1.00  0.00           H  
REMARK-SIMTK-COORDS    89.289024980   -12.308183408   -98.524170924
ATOM    653  H72  DT A  21      88.577 -12.329-100.155  1.00  0.00           H  
REMARK-SIMTK-COORDS    88.577204888   -12.328797187  -100.155442890
ATOM    654  H73  DT A  21      90.345 -12.392 -99.956  1.00  0.00           H  
REMARK-SIMTK-COORDS    90.344737109   -12.391941249   -99.955964388
TER     655       DT A  21                                                                                                                          
ENDMDL                                                                                                                                              
MODEL        3                                                                                                                                      
ATOM      1  P    DA A   1      73.691  -8.932-105.167  1.00  0.00           P  
REMARK-SIMTK-COORDS    73.691024383    -8.931736899  -105.166509466
ATOM      2  OP1  DA A   1      72.934  -7.660-105.079  1.00  0.00           O  
REMARK-SIMTK-COORDS    72.934069235    -7.660172822  -105.078641953
ATOM      3  OP2  DA A   1      73.340  -9.817-106.296  1.00  0.00           O  
REMARK-SIMTK-COORDS    73.340416485    -9.816602799  -106.295638529
ATOM      4  O5'  DA A   1      73.558  -9.724-103.790  1.00  0.00           O  
REMARK-SIMTK-COORDS    73.557957420    -9.723844065  -103.789717390
ATOM      5  O3'  DA A   1      71.990 -13.501-102.724  1.00  0.00           O  
REMARK-SIMTK-COORDS    71.990390434   -13.501378051  -102.724231244
ATOM      6  C1'  DA A   1      72.438 -11.117-100.971  1.00  0.00           C  
REMARK-SIMTK-COORDS    72.437545484   -11.116805307  -100.971361828
ATOM      7  C2'  DA A   1      71.598 -11.183-102.240  1.00  0.00           C  
REMARK-SIMTK-COORDS    71.597823187   -11.183100553  -102.239685684
ATOM      8  C3'  DA A   1      72.377 -12.177-103.084  1.00  0.00           C  
REMARK-SIMTK-COORDS    72.376554449   -12.177334051  -103.084329617
ATOM      9  C4'  DA A   1      73.827 -11.877-102.713  1.00  0.00           C  
REMARK-SIMTK-COORDS    73.827438457   -11.877075209  -102.713102969
ATOM     10  C5'  DA A   1      74.509 -10.780-103.496  1.00  0.00           C  
REMARK-SIMTK-COORDS    74.508815618   -10.780068533  -103.496479326
ATOM     11  O4'  DA A   1      73.763 -11.477-101.306  1.00  0.00           O  
REMARK-SIMTK-COORDS    73.762611869   -11.477447615  -101.305937982
ATOM     12  N6   DA A   1      72.570  -6.293 -97.333  1.00  0.00           N  
REMARK-SIMTK-COORDS    72.570481212    -6.292609563   -97.332538321
ATOM     13  C6   DA A   1      72.526  -7.610 -97.591  1.00  0.00           C  
REMARK-SIMTK-COORDS    72.525894895    -7.610231403   -97.590520389
ATOM     14  C5   DA A   1      72.517  -8.140 -98.896  1.00  0.00           C  
REMARK-SIMTK-COORDS    72.516536604    -8.139555623   -98.896431294
ATOM     15  N7   DA A   1      72.557  -7.544-100.144  1.00  0.00           N  
REMARK-SIMTK-COORDS    72.557386481    -7.543695918  -100.144495195
ATOM     16  C8   DA A   1      72.524  -8.547-100.970  1.00  0.00           C  
REMARK-SIMTK-COORDS    72.524070600    -8.546833332  -100.969795977
ATOM     17  N9   DA A   1      72.478  -9.766-100.349  1.00  0.00           N  
REMARK-SIMTK-COORDS    72.478180213    -9.766061037  -100.348597236
ATOM     18  C4   DA A   1      72.476  -9.499 -99.002  1.00  0.00           C  
REMARK-SIMTK-COORDS    72.475585230    -9.499314062   -99.002185591
ATOM     19  N3   DA A   1      72.434 -10.398 -98.001  1.00  0.00           N  
REMARK-SIMTK-COORDS    72.433539489   -10.397775554   -98.000898368
ATOM     20  C2   DA A   1      72.441  -9.783 -96.837  1.00  0.00           C  
REMARK-SIMTK-COORDS    72.441210899    -9.782862563   -96.836626852
ATOM     21  N1   DA A   1      72.487  -8.481 -96.570  1.00  0.00           N  
REMARK-SIMTK-COORDS    72.486783914    -8.480698456   -96.569979630
ATOM     22  H1'  DA A   1      72.075 -11.824-100.226  1.00  0.00           H  
REMARK-SIMTK-COORDS    72.075043383   -11.824466642  -100.225865577
ATOM     23 1H2'  DA A   1      70.584 -11.534-102.047  1.00  0.00           H  
REMARK-SIMTK-COORDS    70.583528743   -11.534041463  -102.047299982
ATOM     24 2H2'  DA A   1      71.521 -10.215-102.736  1.00  0.00           H  
REMARK-SIMTK-COORDS    71.520537895   -10.215370814  -102.736022400
ATOM     25  H3'  DA A   1      72.206 -12.029-104.152  1.00  0.00           H  
REMARK-SIMTK-COORDS    72.206197749   -12.029441668  -104.151573000
ATOM     26  H4'  DA A   1      74.392 -12.796-102.869  1.00  0.00           H  
REMARK-SIMTK-COORDS    74.392364396   -12.795879587  -102.868789188
ATOM     27 1H5'  DA A   1      75.333 -10.379-102.908  1.00  0.00           H  
REMARK-SIMTK-COORDS    75.333084059   -10.378834392  -102.907930518
ATOM     28 2H5'  DA A   1      74.897 -11.193-104.426  1.00  0.00           H  
REMARK-SIMTK-COORDS    74.897429304   -11.192564272  -104.425913923
ATOM     29  H61  DA A   1      72.575  -5.959 -96.358  1.00  0.00           H  
REMARK-SIMTK-COORDS    72.574799663    -5.959130091   -96.358340295
ATOM     30  H62  DA A   1      72.600  -5.618 -98.109  1.00  0.00           H  
REMARK-SIMTK-COORDS    72.600081101    -5.617755398   -98.109384317
ATOM     31  H8   DA A   1      72.534  -8.430-102.054  1.00  0.00           H  
REMARK-SIMTK-COORDS    72.533775856    -8.429532349  -102.054181649
ATOM     32  H2   DA A   1      72.405 -10.435 -95.966  1.00  0.00           H  
REMARK-SIMTK-COORDS    72.405359531   -10.435352382   -95.966433359
ATOM     33  P    DT A   2      70.293 -13.823-102.943  1.00  0.00           P  
REMARK-SIMTK-COORDS    70.293127085   -13.822612519  -102.942920567
ATOM     34  OP1  DT A   2      69.538 -12.722-103.591  1.00  0.00           O  
REMARK-SIMTK-COORDS    69.538150776   -12.722324611  -103.590702391
ATOM     35  OP2  DT A   2      69.940 -15.190-103.374  1.00  0.00           O  
REMARK-SIMTK-COORDS    69.940010941   -15.189885979  -103.374102983
ATOM     36  O5'  DT A   2      70.158 -13.698-101.359  1.00  0.00           O  
REMARK-SIMTK-COORDS    70.158004845   -13.697772413  -101.358683234
ATOM     37  O3'  DT A   2      68.584 -16.209 -98.347  1.00  0.00           O  
REMARK-SIMTK-COORDS    68.583736859   -16.208649286   -98.346935297
ATOM     38  C1'  DT A   2      69.036 -13.251 -98.249  1.00  0.00           C  
REMARK-SIMTK-COORDS    69.035795980   -13.251184873   -98.249370958
ATOM     39  C2'  DT A   2      68.195 -14.022 -99.259  1.00  0.00           C  
REMARK-SIMTK-COORDS    68.194815875   -14.022078516   -99.259091937
ATOM     40  C3'  DT A   2      68.973 -15.321 -99.393  1.00  0.00           C  
REMARK-SIMTK-COORDS    68.972903788   -15.320973026   -99.392741665
ATOM     41  C4'  DT A   2      70.424 -14.865 -99.253  1.00  0.00           C  
REMARK-SIMTK-COORDS    70.424291411   -14.864980689   -99.253368221
ATOM     42  C5'  DT A   2      71.107 -14.404-100.519  1.00  0.00           C  
REMARK-SIMTK-COORDS    71.107266388   -14.403674779  -100.519372580
ATOM     43  O4'  DT A   2      70.360 -13.740 -98.319  1.00  0.00           O  
REMARK-SIMTK-COORDS    70.360259643   -13.740037593   -98.319492445
ATOM     44  O4   DT A   2      69.192  -7.794 -99.047  1.00  0.00           O  
REMARK-SIMTK-COORDS    69.191710795    -7.794390753   -99.046518060
ATOM     45  C4   DT A   2      69.158  -9.024 -98.920  1.00  0.00           C  
REMARK-SIMTK-COORDS    69.158091892    -9.024419126   -98.920212988
ATOM     46  N3   DT A   2      69.108  -9.605 -97.675  1.00  0.00           N  
REMARK-SIMTK-COORDS    69.108240469    -9.605085624   -97.674959900
ATOM     47  C2   DT A   2      69.064 -10.956 -97.396  1.00  0.00           C  
REMARK-SIMTK-COORDS    69.064301042   -10.956027074   -97.396226107
ATOM     48  O2   DT A   2      69.020 -11.379 -96.255  1.00  0.00           O  
REMARK-SIMTK-COORDS    69.019624333   -11.379266007   -96.254552862
ATOM     49  N1   DT A   2      69.079 -11.786 -98.498  1.00  0.00           N  
REMARK-SIMTK-COORDS    69.078594156   -11.785907145   -98.498458285
ATOM     50  C6   DT A   2      69.130 -11.294 -99.779  1.00  0.00           C  
REMARK-SIMTK-COORDS    69.129587139   -11.293619310   -99.779290984
ATOM     51  C5   DT A   2      69.164  -9.968-100.013  1.00  0.00           C  
REMARK-SIMTK-COORDS    69.164426425    -9.967880216  -100.013224902
ATOM     52  C7   DT A   2      69.227  -9.379-101.390  1.00  0.00           C  
REMARK-SIMTK-COORDS    69.226610607    -9.379449167  -101.390355262
ATOM     53  H1'  DT A   2      68.671 -13.413 -97.234  1.00  0.00           H  
REMARK-SIMTK-COORDS    68.671292695   -13.413298479   -97.234427839
ATOM     54 1H2'  DT A   2      67.180 -14.201 -98.903  1.00  0.00           H  
REMARK-SIMTK-COORDS    67.180005060   -14.200892017   -98.903274929
ATOM     55 2H2'  DT A   2      68.120 -13.504-100.215  1.00  0.00           H  
REMARK-SIMTK-COORDS    68.119963050   -13.504140514  -100.215007875
ATOM     56  H3'  DT A   2      68.803 -15.802-100.356  1.00  0.00           H  
REMARK-SIMTK-COORDS    68.802640584   -15.801787798  -100.355781953
ATOM     57  H4'  DT A   2      70.987 -15.713 -98.863  1.00  0.00           H  
REMARK-SIMTK-COORDS    70.986779421   -15.712538093   -98.862579680
ATOM     58 1H5'  DT A   2      71.932 -13.742-100.260  1.00  0.00           H  
REMARK-SIMTK-COORDS    71.932226925   -13.741777660  -100.259893650
ATOM     59 2H5'  DT A   2      71.495 -15.271-101.052  1.00  0.00           H  
REMARK-SIMTK-COORDS    71.495126870   -15.270623185  -101.052444535
ATOM     60  H3   DT A   2      69.102  -8.965 -96.868  1.00  0.00           H  
REMARK-SIMTK-COORDS    69.101810320    -8.965361585   -96.867680018
ATOM     61  H6   DT A   2      69.143 -11.988-100.621  1.00  0.00           H  
REMARK-SIMTK-COORDS    69.143135397   -11.987694922  -100.620589082
ATOM     62  H71  DT A   2      69.353  -8.298-101.320  1.00  0.00           H  
REMARK-SIMTK-COORDS    69.352813451    -8.298351871  -101.320451904
ATOM     63  H72  DT A   2      70.069  -9.809-101.932  1.00  0.00           H  
REMARK-SIMTK-COORDS    70.069244963    -9.808509537  -101.932415721
ATOM     64  H73  DT A   2      68.302  -9.602-101.924  1.00  0.00           H  
REMARK-SIMTK-COORDS    68.302098174    -9.602392665  -101.923524051
ATOM     65  P    DG A   3      66.878 -16.630 -98.188  1.00  0.00           P  
REMARK-SIMTK-COORDS    66.877565502   -16.629932899   -98.188092323
ATOM     66  OP1  DG A   3      66.125 -16.102 -99.352  1.00  0.00           O  
REMARK-SIMTK-COORDS    66.125236986   -16.101634460   -99.352313764
ATOM     67  OP2  DG A   3      66.522 -17.995 -97.753  1.00  0.00           O  
REMARK-SIMTK-COORDS    66.522233796   -17.995132381   -97.753148934
ATOM     68  O5'  DG A   3      66.744 -15.615 -96.966  1.00  0.00           O  
REMARK-SIMTK-COORDS    66.743858875   -15.614536860   -96.965818449
ATOM     69  O3'  DG A   3      65.164 -15.930 -93.059  1.00  0.00           O  
REMARK-SIMTK-COORDS    65.164045628   -15.929521805   -93.059066398
ATOM     70  C1'  DG A   3      65.622 -13.456 -94.682  1.00  0.00           C  
REMARK-SIMTK-COORDS    65.621781069   -13.456205665   -94.682181471
ATOM     71  C2'  DG A   3      64.780 -14.667 -95.064  1.00  0.00           C  
REMARK-SIMTK-COORDS    64.780448507   -14.666606444   -95.064494792
ATOM     72  C3'  DG A   3      65.554 -15.807 -94.425  1.00  0.00           C  
REMARK-SIMTK-COORDS    65.554468907   -15.806648119   -94.425032987
ATOM     73  C4'  DG A   3      67.008 -15.356 -94.572  1.00  0.00           C  
REMARK-SIMTK-COORDS    67.007592289   -15.356386499   -94.572158474
ATOM     74  C5'  DG A   3      67.691 -15.710 -95.872  1.00  0.00           C  
REMARK-SIMTK-COORDS    67.691119491   -15.710432892   -95.871594397
ATOM     75  O4'  DG A   3      66.945 -13.899 -94.457  1.00  0.00           O  
REMARK-SIMTK-COORDS    66.945464443   -13.899316895   -94.457344279
ATOM     76  N2   DG A   3      65.583  -8.380 -93.249  1.00  0.00           N  
REMARK-SIMTK-COORDS    65.583211924    -8.379865415   -93.249408255
ATOM     77  O6   DG A   3      65.773  -8.308 -97.826  1.00  0.00           O  
REMARK-SIMTK-COORDS    65.772872776    -8.308257802   -97.826203434
ATOM     78  C6   DG A   3      65.731  -9.025 -96.826  1.00  0.00           C  
REMARK-SIMTK-COORDS    65.730725227    -9.025045654   -96.825776145
ATOM     79  C5   DG A   3      65.717 -10.434 -96.740  1.00  0.00           C  
REMARK-SIMTK-COORDS    65.717313839   -10.434419112   -96.740455631
ATOM     80  N7   DG A   3      65.748 -11.400 -97.750  1.00  0.00           N  
REMARK-SIMTK-COORDS    65.748448223   -11.399963528   -97.750202447
ATOM     81  C8   DG A   3      65.719 -12.536 -97.102  1.00  0.00           C  
REMARK-SIMTK-COORDS    65.719441270   -12.536018754   -97.102012567
ATOM     82  N9   DG A   3      65.668 -12.401 -95.731  1.00  0.00           N  
REMARK-SIMTK-COORDS    65.667858588   -12.401477689   -95.730879121
ATOM     83  C4   DG A   3      65.668 -11.044 -95.499  1.00  0.00           C  
REMARK-SIMTK-COORDS    65.668489575   -11.043804310   -95.499395652
ATOM     84  N3   DG A   3      65.622 -10.451 -94.278  1.00  0.00           N  
REMARK-SIMTK-COORDS    65.622026729   -10.450930610   -94.277751277
ATOM     85  C2   DG A   3      65.626  -9.123 -94.359  1.00  0.00           C  
REMARK-SIMTK-COORDS    65.626474762    -9.123052140   -94.359169859
ATOM     86  N1   DG A   3      65.684  -8.432 -95.552  1.00  0.00           N  
REMARK-SIMTK-COORDS    65.684127770    -8.431994123   -95.551520456
ATOM     87  H1'  DG A   3      65.258 -13.004 -93.760  1.00  0.00           H  
REMARK-SIMTK-COORDS    65.258161887   -13.003730957   -93.759516999
ATOM     88 1H2'  DG A   3      63.765 -14.605 -94.671  1.00  0.00           H  
REMARK-SIMTK-COORDS    63.765405178   -14.605330661   -94.671490569
ATOM     89 2H2'  DG A   3      64.706 -14.793 -96.145  1.00  0.00           H  
REMARK-SIMTK-COORDS    64.706282195   -14.793467553   -96.144555724
ATOM     90  H3'  DG A   3      65.383 -16.754 -94.936  1.00  0.00           H  
REMARK-SIMTK-COORDS    65.383317372   -16.754349983   -94.936073425
ATOM     91  H4'  DG A   3      67.568 -15.825 -93.764  1.00  0.00           H  
REMARK-SIMTK-COORDS    67.567795296   -15.825324545   -93.763533901
ATOM     92 1H5'  DG A   3      68.518 -15.021 -96.041  1.00  0.00           H  
REMARK-SIMTK-COORDS    68.518160402   -15.020803668   -96.040898458
ATOM     93 2H5'  DG A   3      68.078 -16.727 -95.808  1.00  0.00           H  
REMARK-SIMTK-COORDS    68.077540297   -16.726812669   -95.808095516
ATOM     94  H21  DG A   3      65.539  -8.834 -92.326  1.00  0.00           H  
REMARK-SIMTK-COORDS    65.539110655    -8.834309921   -92.325825952
ATOM     95  H22  DG A   3      65.594  -7.351 -93.317  1.00  0.00           H  
REMARK-SIMTK-COORDS    65.593796447    -7.351339689   -93.317178440
ATOM     96  H8   DG A   3      65.735 -13.504 -97.603  1.00  0.00           H  
REMARK-SIMTK-COORDS    65.735275313   -13.504335589   -97.602545073
ATOM     97  H1   DG A   3      65.694  -7.402 -95.505  1.00  0.00           H  
REMARK-SIMTK-COORDS    65.694419193    -7.402473416   -95.504870696
ATOM     98  P    DA A   4      63.464 -16.248 -93.044  1.00  0.00           P  
REMARK-SIMTK-COORDS    63.464182930   -16.247625977   -93.044052703
ATOM     99  OP1  DA A   4      62.712 -16.444 -94.306  1.00  0.00           O  
REMARK-SIMTK-COORDS    62.711519025   -16.443553743   -94.306069484
ATOM    100  OP2  DA A   4      63.108 -17.151 -91.931  1.00  0.00           O  
REMARK-SIMTK-COORDS    63.107854198   -17.150914292   -91.931422461
ATOM    101  O5'  DA A   4      63.332 -14.729 -92.579  1.00  0.00           O  
REMARK-SIMTK-COORDS    63.332123207   -14.728856437   -92.578653611
ATOM    102  O3'  DA A   4      61.755 -12.847 -89.139  1.00  0.00           O  
REMARK-SIMTK-COORDS    61.755245665   -12.846696852   -89.138708478
ATOM    103  C1'  DA A   4      62.215 -11.669 -91.852  1.00  0.00           C  
REMARK-SIMTK-COORDS    62.214509763   -11.669196276   -91.851871740
ATOM    104  C2'  DA A   4      61.371 -12.889 -91.508  1.00  0.00           C  
REMARK-SIMTK-COORDS    61.371326540   -12.889461203   -91.508113745
ATOM    105  C3'  DA A   4      62.145 -13.493 -90.348  1.00  0.00           C  
REMARK-SIMTK-COORDS    62.144708746   -13.493085501   -90.348000099
ATOM    106  C4'  DA A   4      63.597 -13.201 -90.718  1.00  0.00           C  
REMARK-SIMTK-COORDS    63.597492213   -13.200581621   -90.717987500
ATOM    107  C5'  DA A   4      64.280 -14.210 -91.611  1.00  0.00           C  
REMARK-SIMTK-COORDS    64.280354438   -14.209643896   -91.610662977
ATOM    108  O4'  DA A   4      63.538 -11.918 -91.421  1.00  0.00           O  
REMARK-SIMTK-COORDS    63.537554725   -11.917508519   -91.420944763
ATOM    109  N6   DA A   4      62.372  -9.195 -97.364  1.00  0.00           N  
REMARK-SIMTK-COORDS    62.372187398    -9.195332260   -97.364285693
ATOM    110  C6   DA A   4      62.323  -9.154 -96.022  1.00  0.00           C  
REMARK-SIMTK-COORDS    62.322732774    -9.153567933   -96.022466040
ATOM    111  C5   DA A   4      62.308 -10.309 -95.216  1.00  0.00           C  
REMARK-SIMTK-COORDS    62.308331929   -10.308932608   -95.215868195
ATOM    112  N7   DA A   4      62.348 -11.658 -95.519  1.00  0.00           N  
REMARK-SIMTK-COORDS    62.347879348   -11.658367249   -95.518924546
ATOM    113  C8   DA A   4      62.309 -12.240 -94.357  1.00  0.00           C  
REMARK-SIMTK-COORDS    62.309242463   -12.239696334   -94.357425650
ATOM    114  N9   DA A   4      62.261 -11.363 -93.307  1.00  0.00           N  
REMARK-SIMTK-COORDS    62.261055125   -11.362687843   -93.307166593
ATOM    115  C4   DA A   4      62.263 -10.109 -93.867  1.00  0.00           C  
REMARK-SIMTK-COORDS    62.262768536   -10.109387673   -93.866827871
ATOM    116  N3   DA A   4      62.220  -8.933 -93.214  1.00  0.00           N  
REMARK-SIMTK-COORDS    62.220425666    -8.933204864   -93.213851546
ATOM    117  C2   DA A   4      62.233  -7.935 -94.072  1.00  0.00           C  
REMARK-SIMTK-COORDS    62.233049224    -7.934970397   -94.072381450
ATOM    118  N1   DA A   4      62.283  -7.965 -95.401  1.00  0.00           N  
REMARK-SIMTK-COORDS    62.283463440    -7.964848943   -95.401055481
ATOM    119  H1'  DA A   4      61.852 -10.784 -91.329  1.00  0.00           H  
REMARK-SIMTK-COORDS    61.851665599   -10.784273296   -91.329174473
ATOM    120 1H2'  DA A   4      60.356 -12.622 -91.213  1.00  0.00           H  
REMARK-SIMTK-COORDS    60.356414212   -12.621989424   -91.212518050
ATOM    121 2H2'  DA A   4      61.296 -13.589 -92.341  1.00  0.00           H  
REMARK-SIMTK-COORDS    61.295856933   -13.588554137   -92.341418856
ATOM    122  H3'  DA A   4      61.972 -14.566 -90.255  1.00  0.00           H  
REMARK-SIMTK-COORDS    61.972085529   -14.566172895   -90.255335815
ATOM    123  H4'  DA A   4      64.159 -13.149 -89.786  1.00  0.00           H  
REMARK-SIMTK-COORDS    64.159080539   -13.148924124   -89.785501009
ATOM    124 1H5'  DA A   4      65.107 -13.727 -92.130  1.00  0.00           H  
REMARK-SIMTK-COORDS    65.107407907   -13.726612655   -92.129758709
ATOM    125 2H5'  DA A   4      64.665 -15.025 -91.000  1.00  0.00           H  
REMARK-SIMTK-COORDS    64.665261767   -15.024682077   -91.000268750
ATOM    126  H61  DA A   4      62.380  -8.320 -97.906  1.00  0.00           H  
REMARK-SIMTK-COORDS    62.380071588    -8.319774701   -97.906158188
ATOM    127  H62  DA A   4      62.402 -10.103 -97.849  1.00  0.00           H  
REMARK-SIMTK-COORDS    62.401946922   -10.102921869   -97.849249066
ATOM    128  H8   DA A   4      62.317 -13.323 -94.230  1.00  0.00           H  
REMARK-SIMTK-COORDS    62.316538021   -13.323011782   -94.230459452
ATOM    129  H2   DA A   4      62.197  -6.941 -93.630  1.00  0.00           H  
REMARK-SIMTK-COORDS    62.197349332    -6.941339173   -93.630015642
ATOM    130  P    DG A   5      60.051 -12.851 -88.671  1.00  0.00           P  
REMARK-SIMTK-COORDS    60.051046654   -12.851397308   -88.671196261
ATOM    131  OP1  DG A   5      59.299 -13.741 -89.590  1.00  0.00           O  
REMARK-SIMTK-COORDS    59.298901992   -13.740611499   -89.589937535
ATOM    132  OP2  DG A   5      59.692 -12.945 -87.242  1.00  0.00           O  
REMARK-SIMTK-COORDS    59.692445416   -12.944568010   -87.242234969
ATOM    133  O5'  DG A   5      59.921 -11.342 -89.170  1.00  0.00           O  
REMARK-SIMTK-COORDS    59.921457987   -11.342381742   -89.170133931
ATOM    134  O3'  DG A   5      58.345  -7.818 -87.453  1.00  0.00           O  
REMARK-SIMTK-COORDS    58.345044772    -7.817588806   -87.453016249
ATOM    135  C1'  DG A   5      58.808  -8.426 -90.347  1.00  0.00           C  
REMARK-SIMTK-COORDS    58.807794344    -8.425819043   -90.347361739
ATOM    136  C2'  DG A   5      57.963  -9.222 -89.362  1.00  0.00           C  
REMARK-SIMTK-COORDS    57.962728442    -9.222216292   -89.362126212
ATOM    137  C3'  DG A   5      58.734  -9.045 -88.066  1.00  0.00           C  
REMARK-SIMTK-COORDS    58.734314913    -9.045024653   -88.065603385
ATOM    138  C4'  DG A   5      60.189  -9.020 -88.535  1.00  0.00           C  
REMARK-SIMTK-COORDS    60.188506807    -9.020410806   -88.535357674
ATOM    139  C5'  DG A   5      60.870 -10.361 -88.679  1.00  0.00           C  
REMARK-SIMTK-COORDS    60.869643797   -10.360744795   -88.679055962
ATOM    140  O4'  DG A   5      60.131  -8.381 -89.850  1.00  0.00           O  
REMARK-SIMTK-COORDS    60.130501407    -8.381080653   -89.849886613
ATOM    141  N2   DG A   5      58.785  -5.237 -94.549  1.00  0.00           N  
REMARK-SIMTK-COORDS    58.784712186    -5.237417133   -94.549399039
ATOM    142  O6   DG A   5      58.970  -9.472 -96.288  1.00  0.00           O  
REMARK-SIMTK-COORDS    58.969581273    -9.472046504   -96.287757608
ATOM    143  C6   DG A   5      58.927  -8.803 -95.255  1.00  0.00           C  
REMARK-SIMTK-COORDS    58.926557776    -8.802564432   -95.255111137
ATOM    144  C5   DG A   5      58.909  -9.238 -93.912  1.00  0.00           C  
REMARK-SIMTK-COORDS    58.909373201    -9.238017190   -93.912025665
ATOM    145  N7   DG A   5      58.937 -10.531 -93.382  1.00  0.00           N  
REMARK-SIMTK-COORDS    58.936758419   -10.530777677   -93.382068712
ATOM    146  C8   DG A   5      58.905 -10.342 -92.088  1.00  0.00           C  
REMARK-SIMTK-COORDS    58.905341482   -10.342385525   -92.087798890
ATOM    147  N9   DG A   5      58.856  -9.017 -91.712  1.00  0.00           N  
REMARK-SIMTK-COORDS    58.855622237    -9.016779080   -91.712213279
ATOM    148  C4   DG A   5      58.860  -8.305 -92.891  1.00  0.00           C  
REMARK-SIMTK-COORDS    58.860229867    -8.305284927   -92.891457461
ATOM    149  N3   DG A   5      58.817  -6.951 -92.997  1.00  0.00           N  
REMARK-SIMTK-COORDS    58.816724842    -6.951396111   -92.997123853
ATOM    150  C2   DG A   5      58.825  -6.542 -94.263  1.00  0.00           C  
REMARK-SIMTK-COORDS    58.824726795    -6.542066561   -94.262941884
ATOM    151  N1   DG A   5      58.883  -7.400 -95.342  1.00  0.00           N  
REMARK-SIMTK-COORDS    58.882975961    -7.399636005   -95.341722068
ATOM    152  H1'  DG A   5      58.446  -7.401 -90.432  1.00  0.00           H  
REMARK-SIMTK-COORDS    58.446423419    -7.400896056   -90.432249459
ATOM    153 1H2'  DG A   5      56.948  -8.832 -89.278  1.00  0.00           H  
REMARK-SIMTK-COORDS    56.948285888    -8.831946364   -89.277771675
ATOM    154 2H2'  DG A   5      57.887 -10.274 -89.639  1.00  0.00           H  
REMARK-SIMTK-COORDS    57.887037493   -10.273812244   -89.638789970
ATOM    155  H3'  DG A   5      58.560  -9.867 -87.370  1.00  0.00           H  
REMARK-SIMTK-COORDS    58.560007485    -9.866627047   -87.370491575
ATOM    156  H4'  DG A   5      60.748  -8.440 -87.802  1.00  0.00           H  
REMARK-SIMTK-COORDS    60.748302140    -8.440137359   -87.802202907
ATOM    157 1H5'  DG A   5      61.698 -10.268 -89.381  1.00  0.00           H  
REMARK-SIMTK-COORDS    61.698388417   -10.268062937   -89.381082619
ATOM    158 2H5'  DG A   5      61.253 -10.674 -87.709  1.00  0.00           H  
REMARK-SIMTK-COORDS    61.253343963   -10.673740194   -87.708906972
ATOM    159  H21  DG A   5      58.740  -4.544 -93.789  1.00  0.00           H  
REMARK-SIMTK-COORDS    58.740370905    -4.543619087   -93.789039175
ATOM    160  H22  DG A   5      58.798  -4.925 -95.532  1.00  0.00           H  
REMARK-SIMTK-COORDS    58.798044285    -4.924760954   -95.531559092
ATOM    161  H8   DG A   5      58.918 -11.162 -91.369  1.00  0.00           H  
REMARK-SIMTK-COORDS    58.917973716   -11.162114957   -91.369255165
ATOM    162  H1   DG A   5      58.896  -6.980 -96.283  1.00  0.00           H  
REMARK-SIMTK-COORDS    58.896142374    -6.980105463   -96.283006174
ATOM    163  P    DG A   6      56.644  -7.719 -87.117  1.00  0.00           P  
REMARK-SIMTK-COORDS    56.644122280    -7.718969269   -87.116793372
ATOM    164  OP1  DG A   6      55.890  -8.970 -87.376  1.00  0.00           O  
REMARK-SIMTK-COORDS    55.890497533    -8.970207977   -87.375560519
ATOM    165  OP2  DG A   6      56.286  -6.991 -85.884  1.00  0.00           O  
REMARK-SIMTK-COORDS    56.285552022    -6.990509571   -85.883918748
ATOM    166  O5'  DG A   6      56.517  -6.753 -88.379  1.00  0.00           O  
REMARK-SIMTK-COORDS    56.516796411    -6.753049026   -88.379190381
ATOM    167  O3'  DG A   6      54.946  -2.871 -88.947  1.00  0.00           O  
REMARK-SIMTK-COORDS    54.946021223    -2.871330720   -88.947226737
ATOM    168  C1'  DG A   6      55.407  -5.005 -90.996  1.00  0.00           C  
REMARK-SIMTK-COORDS    55.407481316    -5.004932596   -90.995668734
ATOM    169  C2'  DG A   6      54.561  -5.107 -89.734  1.00  0.00           C  
REMARK-SIMTK-COORDS    54.561310199    -5.106812635   -89.733650945
ATOM    170  C3'  DG A   6      55.333  -4.231 -88.762  1.00  0.00           C  
REMARK-SIMTK-COORDS    55.333326447    -4.231089382   -88.761635669
ATOM    171  C4'  DG A   6      56.787  -4.477 -89.163  1.00  0.00           C  
REMARK-SIMTK-COORDS    56.787497302    -4.477323384   -89.162515876
ATOM    172  C5'  DG A   6      57.467  -5.667 -88.526  1.00  0.00           C  
REMARK-SIMTK-COORDS    57.466552296    -5.666620487   -88.525688808
ATOM    173  O4'  DG A   6      56.730  -4.690 -90.609  1.00  0.00           O  
REMARK-SIMTK-COORDS    56.730316263    -4.689504527   -90.608822722
ATOM    174  N2   DG A   6      55.389  -4.738 -96.264  1.00  0.00           N  
REMARK-SIMTK-COORDS    55.388796617    -4.737605022   -96.263661126
ATOM    175  O6   DG A   6      55.567  -9.216 -95.314  1.00  0.00           O  
REMARK-SIMTK-COORDS    55.566933830    -9.215917437   -95.314378213
ATOM    176  C6   DG A   6      55.525  -8.081 -94.838  1.00  0.00           C  
REMARK-SIMTK-COORDS    55.525066918    -8.080998933   -94.838328687
ATOM    177  C5   DG A   6      55.507  -7.684 -93.483  1.00  0.00           C  
REMARK-SIMTK-COORDS    55.507375455    -7.684179139   -93.483332723
ATOM    178  N7   DG A   6      55.533  -8.454 -92.317  1.00  0.00           N  
REMARK-SIMTK-COORDS    55.532834736    -8.453810278   -92.317205057
ATOM    179  C8   DG A   6      55.502  -7.569 -91.354  1.00  0.00           C  
REMARK-SIMTK-COORDS    55.501865505    -7.569025266   -91.353976429
ATOM    180  N9   DG A   6      55.454  -6.262 -91.790  1.00  0.00           N  
REMARK-SIMTK-COORDS    55.454233064    -6.262116809   -91.790428528
ATOM    181  C4   DG A   6      55.460  -6.339 -93.166  1.00  0.00           C  
REMARK-SIMTK-COORDS    55.459792564    -6.338548810   -93.165560973
ATOM    182  N3   DG A   6      55.418  -5.279 -94.016  1.00  0.00           N  
REMARK-SIMTK-COORDS    55.418359279    -5.279378789   -94.015569884
ATOM    183  C2   DG A   6      55.427  -5.654 -95.292  1.00  0.00           C  
REMARK-SIMTK-COORDS    55.426837318    -5.654244109   -95.292015776
ATOM    184  N1   DG A   6      55.484  -6.971 -95.700  1.00  0.00           N  
REMARK-SIMTK-COORDS    55.483634669    -6.970576086   -95.700218164
ATOM    185  H1'  DG A   6      55.048  -4.205 -91.643  1.00  0.00           H  
REMARK-SIMTK-COORDS    55.047678539    -4.205435734   -91.643440861
ATOM    186 1H2'  DG A   6      53.547  -4.735 -89.885  1.00  0.00           H  
REMARK-SIMTK-COORDS    53.547480018    -4.735477900   -89.884577677
ATOM    187 2H2'  DG A   6      54.484  -6.131 -89.370  1.00  0.00           H  
REMARK-SIMTK-COORDS    54.483966530    -6.131430342   -89.369916825
ATOM    188  H3'  DG A   6      55.158  -4.518 -87.725  1.00  0.00           H  
REMARK-SIMTK-COORDS    55.157838867    -4.518126224   -87.724616884
ATOM    189  H4'  DG A   6      57.348  -3.586 -88.883  1.00  0.00           H  
REMARK-SIMTK-COORDS    57.348274679    -3.585629915   -88.883203344
ATOM    190 1H5'  DG A   6      58.295  -5.987 -89.157  1.00  0.00           H  
REMARK-SIMTK-COORDS    58.295353142    -5.986618788   -89.157305184
ATOM    191 2H5'  DG A   6      57.850  -5.379 -87.548  1.00  0.00           H  
REMARK-SIMTK-COORDS    57.849888228    -5.379241126   -87.547502902
ATOM    192  H21  DG A   6      55.346  -3.736 -96.026  1.00  0.00           H  
REMARK-SIMTK-COORDS    55.345616206    -3.735977999   -96.026284296
ATOM    193  H22  DG A   6      55.402  -5.033 -97.251  1.00  0.00           H  
REMARK-SIMTK-COORDS    55.402490492    -5.032563030   -97.251275551
ATOM    194  H8   DG A   6      55.513  -7.842 -90.299  1.00  0.00           H  
REMARK-SIMTK-COORDS    55.513323101    -7.841565605   -90.298509003
ATOM    195  H1   DG A   6      55.497  -7.154 -96.714  1.00  0.00           H  
REMARK-SIMTK-COORDS    55.497332388    -7.154203951   -96.714263616
ATOM    196  P    DT A   7      53.250  -2.751 -88.642  1.00  0.00           P  
REMARK-SIMTK-COORDS    53.250166867    -2.751315756   -88.642435551
ATOM    197  OP1  DT A   7      52.494  -3.936 -88.170  1.00  0.00           O  
REMARK-SIMTK-COORDS    52.493634283    -3.936433920   -88.169786224
ATOM    198  OP2  DT A   7      52.893  -1.464 -88.014  1.00  0.00           O  
REMARK-SIMTK-COORDS    52.892822264    -1.463847408   -88.014123458
ATOM    199  O5'  DT A   7      53.123  -2.639 -90.228  1.00  0.00           O  
REMARK-SIMTK-COORDS    53.123156396    -2.638741645   -90.228262279
ATOM    200  O3'  DT A   7      51.560   0.292 -92.840  1.00  0.00           O  
REMARK-SIMTK-COORDS    51.560151426     0.291781711   -92.840253153
ATOM    201  C1'  DT A   7      52.017  -2.618 -93.375  1.00  0.00           C  
REMARK-SIMTK-COORDS    52.017186130    -2.617764485   -93.375166429
ATOM    202  C2'  DT A   7      51.170  -2.007 -92.266  1.00  0.00           C  
REMARK-SIMTK-COORDS    51.169998109    -2.006612113   -92.266191120
ATOM    203  C3'  DT A   7      51.945  -0.742 -91.936  1.00  0.00           C  
REMARK-SIMTK-COORDS    51.945433507    -0.741556446   -91.936427412
ATOM    204  C4'  DT A   7      53.398  -1.171 -92.135  1.00  0.00           C  
REMARK-SIMTK-COORDS    53.398190999    -1.170583211   -92.134699213
ATOM    205  C5'  DT A   7      54.076  -1.815 -90.948  1.00  0.00           C  
REMARK-SIMTK-COORDS    54.075528374    -1.814910294   -90.948073032
ATOM    206  O4'  DT A   7      53.341  -2.144 -93.226  1.00  0.00           O  
REMARK-SIMTK-COORDS    53.340538315    -2.143820187   -93.226123492
ATOM    207  O4   DT A   7      52.177  -8.132 -93.399  1.00  0.00           O  
REMARK-SIMTK-COORDS    52.177405395    -8.132299592   -93.399401367
ATOM    208  C4   DT A   7      52.143  -6.897 -93.341  1.00  0.00           C  
REMARK-SIMTK-COORDS    52.142549319    -6.897210789   -93.341145879
ATOM    209  N3   DT A   7      52.098  -6.137 -94.486  1.00  0.00           N  
REMARK-SIMTK-COORDS    52.098041737    -6.137469664   -94.486190200
ATOM    210  C2   DT A   7      52.053  -4.760 -94.561  1.00  0.00           C  
REMARK-SIMTK-COORDS    52.053443598    -4.760107492   -94.560691559
ATOM    211  O2   DT A   7      52.014  -4.171 -95.627  1.00  0.00           O  
REMARK-SIMTK-COORDS    52.013832041    -4.171469597   -95.626750354
ATOM    212  N1   DT A   7      52.061  -4.104 -93.347  1.00  0.00           N  
REMARK-SIMTK-COORDS    52.060964988    -4.103768036   -93.347026471
ATOM    213  C6   DT A   7      52.106  -4.781 -92.154  1.00  0.00           C  
REMARK-SIMTK-COORDS    52.106301942    -4.781419758   -92.153622640
ATOM    214  C5   DT A   7      52.142  -6.127 -92.120  1.00  0.00           C  
REMARK-SIMTK-COORDS    52.141985741    -6.127190792   -92.119711113
ATOM    215  C7   DT A   7      52.198  -6.914 -90.845  1.00  0.00           C  
REMARK-SIMTK-COORDS    52.198178406    -6.914256002   -90.845357653
ATOM    216  H1'  DT A   7      51.658  -2.306 -94.356  1.00  0.00           H  
REMARK-SIMTK-COORDS    51.657515581    -2.306465894   -94.356483546
ATOM    217 1H2'  DT A   7      50.157  -1.778 -92.597  1.00  0.00           H  
REMARK-SIMTK-COORDS    50.156708302    -1.777531966   -92.596625764
ATOM    218 2H2'  DT A   7      51.091  -2.661 -91.399  1.00  0.00           H  
REMARK-SIMTK-COORDS    51.091154336    -2.661295706   -91.398544272
ATOM    219  H3'  DT A   7      51.770  -0.410 -90.913  1.00  0.00           H  
REMARK-SIMTK-COORDS    51.769627394    -0.409777275   -90.913376195
ATOM    220  H4'  DT A   7      53.961  -0.274 -92.392  1.00  0.00           H  
REMARK-SIMTK-COORDS    53.961337136    -0.273821873   -92.391890833
ATOM    221 1H5'  DT A   7      54.903  -2.430 -91.299  1.00  0.00           H  
REMARK-SIMTK-COORDS    54.902780667    -2.430115323   -91.299033736
ATOM    222 2H5'  DT A   7      54.459  -1.037 -90.290  1.00  0.00           H  
REMARK-SIMTK-COORDS    54.459401161    -1.036803298   -90.289747743
ATOM    223  H3   DT A   7      52.097  -6.650 -95.380  1.00  0.00           H  
REMARK-SIMTK-COORDS    52.096619673    -6.649732208   -95.379819913
ATOM    224  H6   DT A   7      52.115  -4.220 -91.218  1.00  0.00           H  
REMARK-SIMTK-COORDS    52.114589359    -4.220477582   -91.218217811
ATOM    225  H71  DT A   7      52.326  -7.973 -91.075  1.00  0.00           H  
REMARK-SIMTK-COORDS    52.326371774    -7.972763315   -91.074952359
ATOM    226  H72  DT A   7      53.037  -6.570 -90.241  1.00  0.00           H  
REMARK-SIMTK-COORDS    53.037439310    -6.570141130   -90.241055502
ATOM    227  H73  DT A   7      51.271  -6.774 -90.290  1.00  0.00           H  
REMARK-SIMTK-COORDS    51.270674302    -6.773968976   -90.289703366
ATOM    228  P    DG A   8      49.854   0.731 -92.943  1.00  0.00           P  
REMARK-SIMTK-COORDS    49.854157323     0.730742168   -92.943355819
ATOM    229  OP1  DG A   8      49.097   0.034 -91.875  1.00  0.00           O  
REMARK-SIMTK-COORDS    49.096821439     0.034253888   -91.874779460
ATOM    230  OP2  DG A   8      49.499   2.145 -93.172  1.00  0.00           O  
REMARK-SIMTK-COORDS    49.498930447     2.145249458   -93.171804922
ATOM    231  O5'  DG A   8      49.728  -0.091 -94.304  1.00  0.00           O  
REMARK-SIMTK-COORDS    49.728106094    -0.091239948   -94.303986735
ATOM    232  O3'  DG A   8      48.167   0.801 -98.128  1.00  0.00           O  
REMARK-SIMTK-COORDS    48.167367200     0.801310601   -98.128275508
ATOM    233  C1'  DG A   8      48.621  -1.886 -96.890  1.00  0.00           C  
REMARK-SIMTK-COORDS    48.620740094    -1.885948963   -96.889564059
ATOM    234  C2'  DG A   8      47.776  -0.747 -96.335  1.00  0.00           C  
REMARK-SIMTK-COORDS    47.775668427    -0.746687173   -96.335478820
ATOM    235  C3'  DG A   8      48.551   0.477 -96.794  1.00  0.00           C  
REMARK-SIMTK-COORDS    48.551142846     0.476515084   -96.793877844
ATOM    236  C4'  DG A   8      50.004   0.010 -96.708  1.00  0.00           C  
REMARK-SIMTK-COORDS    50.004195043     0.010455199   -96.707991308
ATOM    237  C5'  DG A   8      50.681   0.167 -95.367  1.00  0.00           C  
REMARK-SIMTK-COORDS    50.680678524     0.167390696   -95.366785377
ATOM    238  O4'  DG A   8      49.945  -1.413 -97.039  1.00  0.00           O  
REMARK-SIMTK-COORDS    49.944856124    -1.413273807   -97.039002804
ATOM    239  N2   DG A   8      48.597  -6.692 -99.063  1.00  0.00           N  
REMARK-SIMTK-COORDS    48.597048190    -6.692069386   -99.063087043
ATOM    240  O6   DG A   8      48.764  -7.445 -94.547  1.00  0.00           O  
REMARK-SIMTK-COORDS    48.763934030    -7.444880404   -94.547162145
ATOM    241  C6   DG A   8      48.726  -6.587 -95.430  1.00  0.00           C  
REMARK-SIMTK-COORDS    48.725699405    -6.587022522   -95.429791154
ATOM    242  C5   DG A   8      48.711  -5.181 -95.304  1.00  0.00           C  
REMARK-SIMTK-COORDS    48.710573151    -5.180685110   -95.304175545
ATOM    243  N7   DG A   8      48.735  -4.376 -94.162  1.00  0.00           N  
REMARK-SIMTK-COORDS    48.735191797    -4.376399451   -94.161655304
ATOM    244  C8   DG A   8      48.708  -3.156 -94.633  1.00  0.00           C  
REMARK-SIMTK-COORDS    48.707699518    -3.156446491   -94.633430621
ATOM    245  N9   DG A   8      48.663  -3.085 -96.010  1.00  0.00           N  
REMARK-SIMTK-COORDS    48.663176827    -3.085163700   -96.009550344
ATOM    246  C4   DG A   8      48.667  -4.393 -96.441  1.00  0.00           C  
REMARK-SIMTK-COORDS    48.667028125    -4.393170251   -96.440788134
ATOM    247  N3   DG A   8      48.628  -4.797 -97.737  1.00  0.00           N  
REMARK-SIMTK-COORDS    48.627574298    -4.797377271   -97.737373295
ATOM    248  C2   DG A   8      48.634  -6.123 -97.855  1.00  0.00           C  
REMARK-SIMTK-COORDS    48.633632992    -6.122555205   -97.854747625
ATOM    249  N1   DG A   8      48.686  -6.984 -96.778  1.00  0.00           N  
REMARK-SIMTK-COORDS    48.686374266    -6.983564052   -96.778426519
ATOM    250  H1'  DG A   8      48.262  -2.196 -97.871  1.00  0.00           H  
REMARK-SIMTK-COORDS    48.262426200    -2.196126811   -97.871227369
ATOM    251 1H2'  DG A   8      46.763  -0.749 -96.738  1.00  0.00           H  
REMARK-SIMTK-COORDS    46.762696852    -0.749472171   -96.738468685
ATOM    252 2H2'  DG A   8      47.696  -0.782 -95.249  1.00  0.00           H  
REMARK-SIMTK-COORDS    47.695910699    -0.782276577   -95.248971527
ATOM    253  H3'  DG A   8      48.376   1.337 -96.148  1.00  0.00           H  
REMARK-SIMTK-COORDS    48.375998680     1.337333794   -96.148192418
ATOM    254  H4'  DG A   8      50.568   0.595 -97.435  1.00  0.00           H  
REMARK-SIMTK-COORDS    50.567720470     0.595100790   -97.434787445
ATOM    255 1H5'  DG A   8      51.508  -0.539 -95.298  1.00  0.00           H  
REMARK-SIMTK-COORDS    51.507909646    -0.539142920   -95.297880213
ATOM    256 2H5'  DG A   8      51.066   1.182 -95.276  1.00  0.00           H  
REMARK-SIMTK-COORDS    51.065867081     1.182174551   -95.276096325
ATOM    257  H21  DG A   8      48.557  -6.105 -99.909  1.00  0.00           H  
REMARK-SIMTK-COORDS    48.556874334    -6.105079336   -99.908839810
ATOM    258  H22  DG A   8      48.609  -7.719 -99.149  1.00  0.00           H  
REMARK-SIMTK-COORDS    48.608856645    -7.719199427   -99.149310239
ATOM    259  H8   DG A   8      48.720  -2.274 -93.994  1.00  0.00           H  
REMARK-SIMTK-COORDS    48.719559586    -2.273535292   -93.994096472
ATOM    260  H1   DG A   8      48.698  -7.995 -96.978  1.00  0.00           H  
REMARK-SIMTK-COORDS    48.698463168    -7.994624500   -96.977940003
ATOM    261  P    DA A   9      45.675   1.865 -97.651  1.00  0.00           P  
REMARK-SIMTK-COORDS    45.675450128     1.865141149   -97.650602309
ATOM    262  OP1  DA A   9      47.158   1.861 -97.664  1.00  0.00           O  
REMARK-SIMTK-COORDS    47.157806654     1.860900213   -97.663949457
ATOM    263  OP2  DA A   9      45.018   0.805 -98.442  1.00  0.00           O  
REMARK-SIMTK-COORDS    45.018364339     0.805220336   -98.441584062
ATOM    264  O5'  DA A   9      45.146   3.297 -98.109  1.00  0.00           O  
REMARK-SIMTK-COORDS    45.145512669     3.296925263   -98.108704416
ATOM    265  O3'  DA A   9      42.744   4.642-101.316  1.00  0.00           O  
REMARK-SIMTK-COORDS    42.743744736     4.641998944  -101.315662100
ATOM    266  C1'  DA A   9      44.684   6.213 -99.665  1.00  0.00           C  
REMARK-SIMTK-COORDS    44.684153227     6.213127205   -99.664887471
ATOM    267  C2'  DA A   9      44.970   4.955-100.474  1.00  0.00           C  
REMARK-SIMTK-COORDS    44.970021589     4.955254859  -100.473720236
ATOM    268  C3'  DA A   9      43.669   4.184-100.332  1.00  0.00           C  
REMARK-SIMTK-COORDS    43.668516915     4.184276790  -100.332212638
ATOM    269  C4'  DA A   9      43.221   4.529 -98.913  1.00  0.00           C  
REMARK-SIMTK-COORDS    43.220963190     4.528711854   -98.913026551
ATOM    270  C5'  DA A   9      43.775   3.665 -97.805  1.00  0.00           C  
REMARK-SIMTK-COORDS    43.775105595     3.664867282   -97.804840758
ATOM    271  O4'  DA A   9      43.686   5.903 -98.713  1.00  0.00           O  
REMARK-SIMTK-COORDS    43.686004766     5.902734658   -98.713487914
ATOM    272  N6   DA A   9      49.004   9.486 -96.989  1.00  0.00           N  
REMARK-SIMTK-COORDS    49.003615052     9.485955341   -96.988617954
ATOM    273  C6   DA A   9      47.874   9.326 -97.698  1.00  0.00           C  
REMARK-SIMTK-COORDS    47.873992142     9.325951692   -97.697857626
ATOM    274  C5   DA A   9      47.341   8.063 -98.023  1.00  0.00           C  
REMARK-SIMTK-COORDS    47.340770554     8.062657022   -98.022567212
ATOM    275  N7   DA A   9      47.756   6.774 -97.738  1.00  0.00           N  
REMARK-SIMTK-COORDS    47.755938832     6.773953024   -97.737508785
ATOM    276  C8   DA A   9      46.856   6.025 -98.302  1.00  0.00           C  
REMARK-SIMTK-COORDS    46.856318857     6.024958220   -98.301606902
ATOM    277  N9   DA A   9      45.867   6.734 -98.928  1.00  0.00           N  
REMARK-SIMTK-COORDS    45.867110545     6.734486478   -98.928142269
ATOM    278  C4   DA A   9      46.183   8.058 -98.744  1.00  0.00           C  
REMARK-SIMTK-COORDS    46.182505198     8.057564307   -98.743815733
ATOM    279  N3   DA A   9      45.492   9.122 -99.191  1.00  0.00           N  
REMARK-SIMTK-COORDS    45.491645504     9.122481592   -99.191298758
ATOM    280  C2   DA A   9      46.091  10.238 -98.831  1.00  0.00           C  
REMARK-SIMTK-COORDS    46.090651716    10.238215734   -98.830696645
ATOM    281  N1   DA A   9      47.207  10.408 -98.128  1.00  0.00           N  
REMARK-SIMTK-COORDS    47.206993718    10.407998321   -98.128013639
ATOM    282  H1'  DA A   9      44.303   7.010-100.304  1.00  0.00           H  
REMARK-SIMTK-COORDS    44.302947535     7.009684415  -100.303742565
ATOM    283 1H2'  DA A   9      45.190   5.176-101.519  1.00  0.00           H  
REMARK-SIMTK-COORDS    45.189551113     5.175538472  -101.518826412
ATOM    284 2H2'  DA A   9      45.812   4.389-100.075  1.00  0.00           H  
REMARK-SIMTK-COORDS    45.812155646     4.389102989  -100.074838937
ATOM    285  H3'  DA A   9      43.815   3.109-100.447  1.00  0.00           H  
REMARK-SIMTK-COORDS    43.814998562     3.109463832  -100.447200605
ATOM    286  H4'  DA A   9      42.135   4.440 -98.891  1.00  0.00           H  
REMARK-SIMTK-COORDS    42.135049387     4.439787435   -98.891470590
ATOM    287 1H5'  DA A   9      43.743   4.220 -96.868  1.00  0.00           H  
REMARK-SIMTK-COORDS    43.743286287     4.220157339   -96.868124428
ATOM    288 2H5'  DA A   9      43.166   2.767 -97.712  1.00  0.00           H  
REMARK-SIMTK-COORDS    43.165997905     2.767409692   -97.712214113
ATOM    289  H61  DA A   9      49.350  10.433 -96.779  1.00  0.00           H  
REMARK-SIMTK-COORDS    49.349806722    10.432895827   -96.779467182
ATOM    290  H62  DA A   9      49.522   8.661 -96.655  1.00  0.00           H  
REMARK-SIMTK-COORDS    49.521984545     8.661387858   -96.655188000
ATOM    291  H8   DA A   9      46.885   4.935 -98.277  1.00  0.00           H  
REMARK-SIMTK-COORDS    46.884809185     4.934854039   -98.276965978
ATOM    292  H2   DA A   9      45.601  11.154 -99.155  1.00  0.00           H  
REMARK-SIMTK-COORDS    45.600538784    11.154242765   -99.154654653
ATOM    293  P    DG A  10      43.196   4.568-103.022  1.00  0.00           P  
REMARK-SIMTK-COORDS    43.196068785     4.567525476  -103.022339069
ATOM    294  OP1  DG A  10      44.474   3.826-103.153  1.00  0.00           O  
REMARK-SIMTK-COORDS    44.474380097     3.826344981  -103.153032077
ATOM    295  OP2  DG A  10      42.164   4.261-104.032  1.00  0.00           O  
REMARK-SIMTK-COORDS    42.163933996     4.261097072  -104.032292242
ATOM    296  O5'  DG A  10      43.492   6.134-103.001  1.00  0.00           O  
REMARK-SIMTK-COORDS    43.491866384     6.134338626  -103.000883664
ATOM    297  O3'  DG A  10      42.351   9.362-105.479  1.00  0.00           O  
REMARK-SIMTK-COORDS    42.351444710     9.361919368  -105.478765412
ATOM    298  C1'  DG A  10      44.677   9.195-103.602  1.00  0.00           C  
REMARK-SIMTK-COORDS    44.677423960     9.194707884  -103.601752400
ATOM    299  C2'  DG A  10      44.360   8.260-104.761  1.00  0.00           C  
REMARK-SIMTK-COORDS    44.359865144     8.259669774  -104.761034131
ATOM    300  C3'  DG A  10      42.841   8.240-104.747  1.00  0.00           C  
REMARK-SIMTK-COORDS    42.840938906     8.240206464  -104.746953555
ATOM    301  C4'  DG A  10      42.513   8.335-103.257  1.00  0.00           C  
REMARK-SIMTK-COORDS    42.512935965     8.334750472  -103.257180250
ATOM    302  C5'  DG A  10      42.470   7.031-102.496  1.00  0.00           C  
REMARK-SIMTK-COORDS    42.469709262     7.031019596  -102.495925197
ATOM    303  O4'  DG A  10      43.584   9.164-102.705  1.00  0.00           O  
REMARK-SIMTK-COORDS    43.584361331     9.164065634  -102.705475578
ATOM    304  N2   DG A  10      47.872  12.977-101.783  1.00  0.00           N  
REMARK-SIMTK-COORDS    47.872358678    12.977432926  -101.783252907
ATOM    305  O6   DG A  10      49.819   9.051-100.447  1.00  0.00           O  
REMARK-SIMTK-COORDS    49.818963112     9.051489970  -100.446893642
ATOM    306  C6   DG A  10      48.869   9.558-101.045  1.00  0.00           C  
REMARK-SIMTK-COORDS    48.869235988     9.558481861  -101.044717708
ATOM    307  C5   DG A  10      47.784   8.926-101.691  1.00  0.00           C  
REMARK-SIMTK-COORDS    47.784442864     8.926466271  -101.690916727
ATOM    308  N7   DG A  10      47.485   7.569-101.832  1.00  0.00           N  
REMARK-SIMTK-COORDS    47.485064887     7.568825753  -101.832405423
ATOM    309  C8   DG A  10      46.368   7.561-102.513  1.00  0.00           C  
REMARK-SIMTK-COORDS    46.368073677     7.560920753  -102.513493632
ATOM    310  N9   DG A  10      45.899   8.815-102.841  1.00  0.00           N  
REMARK-SIMTK-COORDS    45.898986573     8.815187003  -102.841430309
ATOM    311  C4   DG A  10      46.814   9.696-102.308  1.00  0.00           C  
REMARK-SIMTK-COORDS    46.813889830     9.695542140  -102.307774179
ATOM    312  N3   DG A  10      46.750  11.050-102.395  1.00  0.00           N  
REMARK-SIMTK-COORDS    46.750085186    11.049968596  -102.394555178
ATOM    313  C2   DG A  10      47.777  11.645-101.793  1.00  0.00           C  
REMARK-SIMTK-COORDS    47.776706312    11.644566382  -101.792548088
ATOM    314  N1   DG A  10      48.783  10.959-101.145  1.00  0.00           N  
REMARK-SIMTK-COORDS    48.782777657    10.958534168  -101.144655156
ATOM    315  H1'  DG A  10      44.798  10.221-103.949  1.00  0.00           H  
REMARK-SIMTK-COORDS    44.797516785    10.220832331  -103.949471154
ATOM    316 1H2'  DG A  10      44.744   8.633-105.711  1.00  0.00           H  
REMARK-SIMTK-COORDS    44.744066578     8.633052786  -105.710504712
ATOM    317 2H2'  DG A  10      44.771   7.261-104.611  1.00  0.00           H  
REMARK-SIMTK-COORDS    44.771324029     7.261495181  -104.611117261
ATOM    318  H3'  DG A  10      42.440   7.324-105.180  1.00  0.00           H  
REMARK-SIMTK-COORDS    42.439726091     7.323651396  -105.180022930
ATOM    319  H4'  DG A  10      41.530   8.798-103.178  1.00  0.00           H  
REMARK-SIMTK-COORDS    41.529864192     8.798364103  -103.178210063
ATOM    320 1H5'  DG A  10      42.644   7.228-101.438  1.00  0.00           H  
REMARK-SIMTK-COORDS    42.644429625     7.227821686  -101.438101615
ATOM    321 2H5'  DG A  10      41.488   6.576-102.620  1.00  0.00           H  
REMARK-SIMTK-COORDS    41.487894341     6.575951475  -102.619753579
ATOM    322  H21  DG A  10      47.153  13.549-102.249  1.00  0.00           H  
REMARK-SIMTK-COORDS    47.153271133    13.549315194  -102.249442541
ATOM    323  H22  DG A  10      48.666  13.434-101.310  1.00  0.00           H  
REMARK-SIMTK-COORDS    48.666005440    13.433895144  -101.309610574
ATOM    324  H8   DG A  10      45.853   6.643-102.796  1.00  0.00           H  
REMARK-SIMTK-COORDS    45.853093401     6.642667994  -102.796386168
ATOM    325  H1   DG A  10      49.528  11.515-100.699  1.00  0.00           H  
REMARK-SIMTK-COORDS    49.527612046    11.514528874  -100.699361298
ATOM    326  P    DA A  11      42.959   9.220-107.092  1.00  0.00           P  
REMARK-SIMTK-COORDS    42.959460605     9.219839164  -107.091552879
ATOM    327  OP1  DA A  11      43.739   8.031-107.513  1.00  0.00           O  
REMARK-SIMTK-COORDS    43.738575144     8.031280508  -107.513318046
ATOM    328  OP2  DA A  11      41.979   9.731-108.070  1.00  0.00           O  
REMARK-SIMTK-COORDS    41.979029905     9.731320665  -108.070321656
ATOM    329  O5'  DA A  11      43.960  10.384-106.661  1.00  0.00           O  
REMARK-SIMTK-COORDS    43.959827959    10.383672309  -106.660908514
ATOM    330  O3'  DA A  11      44.665  14.308-108.064  1.00  0.00           O  
REMARK-SIMTK-COORDS    44.664559888    14.307670099  -108.063721491
ATOM    331  C1'  DA A  11      46.494  12.548-106.478  1.00  0.00           C  
REMARK-SIMTK-COORDS    46.493791917    12.547970190  -106.477514565
ATOM    332  C2'  DA A  11      45.854  12.236-107.824  1.00  0.00           C  
REMARK-SIMTK-COORDS    45.854377269    12.236429596  -107.823718623
ATOM    333  C3'  DA A  11      44.511  12.936-107.707  1.00  0.00           C  
REMARK-SIMTK-COORDS    44.510934440    12.936274488  -107.706567044
ATOM    334  C4'  DA A  11      44.162  12.759-106.230  1.00  0.00           C  
REMARK-SIMTK-COORDS    44.161882533    12.758912361  -106.230174670
ATOM    335  C5'  DA A  11      43.452  11.479-105.856  1.00  0.00           C  
REMARK-SIMTK-COORDS    43.452227705    11.479174731  -105.855957321
ATOM    336  O4'  DA A  11      45.457  12.793-105.548  1.00  0.00           O  
REMARK-SIMTK-COORDS    45.457267993    12.793272214  -105.548402047
ATOM    337  N6   DA A  11      50.660   9.015-103.890  1.00  0.00           N  
REMARK-SIMTK-COORDS    50.660173177     9.015494783  -103.890149554
ATOM    338  C6   DA A  11      50.133  10.198-104.249  1.00  0.00           C  
REMARK-SIMTK-COORDS    50.133339510    10.197915883  -104.249310563
ATOM    339  C5   DA A  11      48.926  10.317-104.966  1.00  0.00           C  
REMARK-SIMTK-COORDS    48.925763946    10.317409252  -104.965660751
ATOM    340  N7   DA A  11      48.028   9.379-105.443  1.00  0.00           N  
REMARK-SIMTK-COORDS    48.027965055     9.379131949  -105.443126827
ATOM    341  C8   DA A  11      47.108  10.093-106.019  1.00  0.00           C  
REMARK-SIMTK-COORDS    47.107854742    10.093372320  -106.019124836
ATOM    342  N9   DA A  11      47.332  11.442-105.941  1.00  0.00           N  
REMARK-SIMTK-COORDS    47.331946625    11.441775911  -105.941018615
ATOM    343  C4   DA A  11      48.512  11.585-105.255  1.00  0.00           C  
REMARK-SIMTK-COORDS    48.511889375    11.585096009  -105.254593487
ATOM    344  N3   DA A  11      49.129  12.739-104.942  1.00  0.00           N  
REMARK-SIMTK-COORDS    49.129463269    12.739470455  -104.942184902
ATOM    345  C2   DA A  11      50.243  12.496-104.283  1.00  0.00           C  
REMARK-SIMTK-COORDS    50.242928673    12.496333044  -104.282803377
ATOM    346  N1   DA A  11      50.772  11.331-103.921  1.00  0.00           N  
REMARK-SIMTK-COORDS    50.772463273    11.331240511  -103.920917350
ATOM    347  H1'  DA A  11      47.111  13.445-106.537  1.00  0.00           H  
REMARK-SIMTK-COORDS    47.110787452    13.444506032  -106.536649947
ATOM    348 1H2'  DA A  11      46.435  12.629-108.659  1.00  0.00           H  
REMARK-SIMTK-COORDS    46.435097508    12.628777643  -108.659058083
ATOM    349 2H2'  DA A  11      45.731  11.165-107.985  1.00  0.00           H  
REMARK-SIMTK-COORDS    45.731170710    11.165224794  -107.985472809
ATOM    350  H3'  DA A  11      43.754  12.479-108.346  1.00  0.00           H  
REMARK-SIMTK-COORDS    43.754401452    12.479444719  -108.345993662
ATOM    351  H4'  DA A  11      43.514  13.590-105.954  1.00  0.00           H  
REMARK-SIMTK-COORDS    43.513806564    13.590472741  -105.954337994
ATOM    352 1H5'  DA A  11      43.624  11.270-104.801  1.00  0.00           H  
REMARK-SIMTK-COORDS    43.624319361    11.269746798  -104.800816855
ATOM    353 2H5'  DA A  11      42.384  11.598-106.030  1.00  0.00           H  
REMARK-SIMTK-COORDS    42.384240128    11.598305987  -106.029831646
ATOM    354  H61  DA A  11      51.547   8.985-103.367  1.00  0.00           H  
REMARK-SIMTK-COORDS    51.546676544     8.985000632  -103.367205114
ATOM    355  H62  DA A  11      50.177   8.141-104.138  1.00  0.00           H  
REMARK-SIMTK-COORDS    50.176880149     8.141098429  -104.138449502
ATOM    356  H8   DA A  11      46.239   9.661-106.516  1.00  0.00           H  
REMARK-SIMTK-COORDS    46.238533684     9.660659202  -106.515900697
ATOM    357  H2   DA A  11      50.812  13.377-103.992  1.00  0.00           H  
REMARK-SIMTK-COORDS    50.812079364    13.376969604  -103.991578825
ATOM    358  P    DT A  12      45.258  14.550-109.682  1.00  0.00           P  
REMARK-SIMTK-COORDS    45.258338721    14.550225169  -109.682458662
ATOM    359  OP1  DT A  12      45.386  13.308-110.483  1.00  0.00           O  
REMARK-SIMTK-COORDS    45.385954560    13.307749278  -110.482591062
ATOM    360  OP2  DT A  12      44.732  15.729-110.399  1.00  0.00           O  
REMARK-SIMTK-COORDS    44.731613669    15.728926212  -110.398887703
ATOM    361  O5'  DT A  12      46.665  14.899-109.017  1.00  0.00           O  
REMARK-SIMTK-COORDS    46.665046900    14.899459495  -109.016982530
ATOM    362  O3'  DT A  12      49.302  18.189-109.299  1.00  0.00           O  
REMARK-SIMTK-COORDS    49.301937274    18.188961430  -109.298823219
ATOM    363  C1'  DT A  12      49.910  15.393-108.421  1.00  0.00           C  
REMARK-SIMTK-COORDS    49.909750712    15.392510316  -108.420816391
ATOM    364  C2'  DT A  12      49.304  15.831-109.748  1.00  0.00           C  
REMARK-SIMTK-COORDS    49.304294524    15.830528310  -109.748454911
ATOM    365  C3'  DT A  12      48.470  17.032-109.335  1.00  0.00           C  
REMARK-SIMTK-COORDS    48.469777907    17.031652832  -109.334580657
ATOM    366  C4'  DT A  12      47.969  16.637-107.946  1.00  0.00           C  
REMARK-SIMTK-COORDS    47.969020039    16.636961879  -107.946293724
ATOM    367  C5'  DT A  12      46.698  15.822-107.898  1.00  0.00           C  
REMARK-SIMTK-COORDS    46.698124117    15.821781715  -107.898025149
ATOM    368  O4'  DT A  12      49.059  15.838-107.384  1.00  0.00           O  
REMARK-SIMTK-COORDS    49.058901894    15.838489272  -107.383870364
ATOM    369  O4   DT A  12      50.567   9.944-107.857  1.00  0.00           O  
REMARK-SIMTK-COORDS    50.567391659     9.943992907  -107.857325995
ATOM    370  C4   DT A  12      50.374  11.156-108.009  1.00  0.00           C  
REMARK-SIMTK-COORDS    50.374352945    11.156370183  -108.008753851
ATOM    371  N3   DT A  12      51.278  12.079-107.538  1.00  0.00           N  
REMARK-SIMTK-COORDS    51.278255158    12.079304438  -107.538150887
ATOM    372  C2   DT A  12      51.185  13.452-107.643  1.00  0.00           C  
REMARK-SIMTK-COORDS    51.185260346    13.452263305  -107.643040904
ATOM    373  O2   DT A  12      52.041  14.194-107.194  1.00  0.00           O  
REMARK-SIMTK-COORDS    52.041330930    14.194180232  -107.194434810
ATOM    374  N1   DT A  12      50.057  13.919-108.286  1.00  0.00           N  
REMARK-SIMTK-COORDS    50.056976934    13.919095071  -108.285587125
ATOM    375  C6   DT A  12      49.101  13.070-108.786  1.00  0.00           C  
REMARK-SIMTK-COORDS    49.100579657    13.070065957  -108.785520931
ATOM    376  C5   DT A  12      49.229  11.734-108.671  1.00  0.00           C  
REMARK-SIMTK-COORDS    49.228678344    11.734431745  -108.670651532
ATOM    377  C7   DT A  12      48.212  10.765-109.193  1.00  0.00           C  
REMARK-SIMTK-COORDS    48.211767338    10.765081120  -109.193009044
ATOM    378  H1'  DT A  12      50.889  15.848-108.271  1.00  0.00           H  
REMARK-SIMTK-COORDS    50.889335205    15.847571925  -108.270529489
ATOM    379 1H2'  DT A  12      50.064  16.107-110.480  1.00  0.00           H  
REMARK-SIMTK-COORDS    50.064035763    16.106773682  -110.479825367
ATOM    380 2H2'  DT A  12      48.686  15.053-110.197  1.00  0.00           H  
REMARK-SIMTK-COORDS    48.685920890    15.053101212  -110.196628044
ATOM    381  H3'  DT A  12      47.639  17.206-110.017  1.00  0.00           H  
REMARK-SIMTK-COORDS    47.638559018    17.206227544  -110.017382113
ATOM    382  H4'  DT A  12      47.791  17.562-107.399  1.00  0.00           H  
REMARK-SIMTK-COORDS    47.791096452    17.562056041  -107.398565699
ATOM    383 1H5'  DT A  12      46.665  15.266-106.962  1.00  0.00           H  
REMARK-SIMTK-COORDS    46.665032811    15.266040647  -106.962047675
ATOM    384 2H5'  DT A  12      45.841  16.492-107.949  1.00  0.00           H  
REMARK-SIMTK-COORDS    45.841354812    16.492248180  -107.949231366
ATOM    385  H3   DT A  12      52.111  11.707-107.059  1.00  0.00           H  
REMARK-SIMTK-COORDS    52.110729923    11.706905079  -107.059304897
ATOM    386  H6   DT A  12      48.223  13.484-109.283  1.00  0.00           H  
REMARK-SIMTK-COORDS    48.222573836    13.484325516  -109.282714852
ATOM    387  H71  DT A  12      48.482   9.753-108.889  1.00  0.00           H  
REMARK-SIMTK-COORDS    48.481890367     9.752974716  -108.889267086
ATOM    388  H72  DT A  12      47.230  11.014-108.791  1.00  0.00           H  
REMARK-SIMTK-COORDS    47.230010100    11.014488821  -108.790636676
ATOM    389  H73  DT A  12      48.181  10.821-110.281  1.00  0.00           H  
REMARK-SIMTK-COORDS    48.181461232    10.820588571  -110.281446669
ATOM    390  P    DA A  13      50.055  18.507-110.834  1.00  0.00           P  
REMARK-SIMTK-COORDS    50.054871318    18.506706548  -110.834385805
ATOM    391  OP1  DA A  13      49.624  17.642-111.959  1.00  0.00           O  
REMARK-SIMTK-COORDS    49.623725211    17.642489104  -111.959027190
ATOM    392  OP2  DA A  13      50.221  19.940-111.147  1.00  0.00           O  
REMARK-SIMTK-COORDS    50.221237481    19.940357756  -111.147135728
ATOM    393  O5'  DA A  13      51.399  17.925-110.204  1.00  0.00           O  
REMARK-SIMTK-COORDS    51.398630017    17.925314437  -110.204312182
ATOM    394  O3'  DA A  13      55.314  19.447-109.742  1.00  0.00           O  
REMARK-SIMTK-COORDS    55.314244452    19.447435695  -109.742359293
ATOM    395  C1'  DA A  13      54.422  16.591-109.737  1.00  0.00           C  
REMARK-SIMTK-COORDS    54.421650202    16.590526243  -109.736892200
ATOM    396  C2'  DA A  13      54.206  17.621-110.837  1.00  0.00           C  
REMARK-SIMTK-COORDS    54.205958115    17.620761573  -110.837013142
ATOM    397  C3'  DA A  13      54.031  18.903-110.041  1.00  0.00           C  
REMARK-SIMTK-COORDS    54.031158470    18.903103646  -110.041155182
ATOM    398  C4'  DA A  13      53.298  18.429-108.788  1.00  0.00           C  
REMARK-SIMTK-COORDS    53.298063460    18.429073079  -108.787801390
ATOM    399  C5'  DA A  13      51.792  18.358-108.876  1.00  0.00           C  
REMARK-SIMTK-COORDS    51.791911129    18.357836254  -108.876161270
ATOM    400  O4'  DA A  13      53.818  17.080-108.556  1.00  0.00           O  
REMARK-SIMTK-COORDS    53.818422302    17.080156411  -108.556136764
ATOM    401  N6   DA A  13      53.054  10.737-110.363  1.00  0.00           N  
REMARK-SIMTK-COORDS    53.054055588    10.736581721  -110.363463429
ATOM    402  C6   DA A  13      53.828  11.761-109.967  1.00  0.00           C  
REMARK-SIMTK-COORDS    53.828054099    11.760559248  -109.967147483
ATOM    403  C5   DA A  13      53.487  13.111-110.180  1.00  0.00           C  
REMARK-SIMTK-COORDS    53.487208976    13.111165580  -110.180131379
ATOM    404  N7   DA A  13      52.392  13.714-110.772  1.00  0.00           N  
REMARK-SIMTK-COORDS    52.391811401    13.714287191  -110.772355555
ATOM    405  C8   DA A  13      52.642  14.985-110.669  1.00  0.00           C  
REMARK-SIMTK-COORDS    52.642072117    14.985164616  -110.668643715
ATOM    406  N9   DA A  13      53.824  15.261-110.034  1.00  0.00           N  
REMARK-SIMTK-COORDS    53.823706382    15.260890662  -110.034431123
ATOM    407  C4   DA A  13      54.370  14.043-109.716  1.00  0.00           C  
REMARK-SIMTK-COORDS    54.369837247    14.042534256  -109.716101505
ATOM    408  N3   DA A  13      55.537  13.821-109.084  1.00  0.00           N  
REMARK-SIMTK-COORDS    55.537445798    13.821097661  -109.084252547
ATOM    409  C2   DA A  13      55.745  12.528-108.951  1.00  0.00           C  
REMARK-SIMTK-COORDS    55.745016626    12.527707377  -108.950982429
ATOM    410  N1   DA A  13      54.986  11.507-109.338  1.00  0.00           N  
REMARK-SIMTK-COORDS    54.985635079    11.506612585  -109.337652951
ATOM    411  H1'  DA A  13      55.484  16.449-109.537  1.00  0.00           H  
REMARK-SIMTK-COORDS    55.483809214    16.449051724  -109.537492616
ATOM    412 1H2'  DA A  13      55.057  17.687-111.515  1.00  0.00           H  
REMARK-SIMTK-COORDS    55.057142464    17.687159762  -111.515276722
ATOM    413 2H2'  DA A  13      53.324  17.404-111.440  1.00  0.00           H  
REMARK-SIMTK-COORDS    53.323521701    17.404203334  -111.439700876
ATOM    414  H3'  DA A  13      53.442  19.644-110.583  1.00  0.00           H  
REMARK-SIMTK-COORDS    53.442173622    19.644119314  -110.583275675
ATOM    415  H4'  DA A  13      53.551  19.126-107.989  1.00  0.00           H  
REMARK-SIMTK-COORDS    53.550908131    19.125603671  -107.988742126
ATOM    416 1H5'  DA A  13      51.423  17.650-108.135  1.00  0.00           H  
REMARK-SIMTK-COORDS    51.422926587    17.649520863  -108.135258635
ATOM    417 2H5'  DA A  13      51.375  19.342-108.672  1.00  0.00           H  
REMARK-SIMTK-COORDS    51.374597023    19.342340867  -108.672147533
ATOM    418  H61  DA A  13      53.351   9.767-110.183  1.00  0.00           H  
REMARK-SIMTK-COORDS    53.351153742     9.767359706  -110.182824638
ATOM    419  H62  DA A  13      52.165  10.922-110.848  1.00  0.00           H  
REMARK-SIMTK-COORDS    52.164703465    10.922243481  -110.847587910
ATOM    420  H8   DA A  13      51.974  15.759-111.049  1.00  0.00           H  
REMARK-SIMTK-COORDS    51.973922225    15.759093089  -111.048586395
ATOM    421  H2   DA A  13      56.673  12.255-108.452  1.00  0.00           H  
REMARK-SIMTK-COORDS    56.672671645    12.255145675  -108.451551469
ATOM    422  P    DA A  14      56.248  19.795-111.169  1.00  0.00           P  
REMARK-SIMTK-COORDS    56.248384844    19.795343353  -111.169214453
ATOM    423  OP1  DA A  14      55.537  19.609-112.457  1.00  0.00           O  
REMARK-SIMTK-COORDS    55.537143258    19.609484918  -112.456525234
ATOM    424  OP2  DA A  14      57.115  20.987-111.075  1.00  0.00           O  
REMARK-SIMTK-COORDS    57.115106116    20.987318968  -111.075223113
ATOM    425  O5'  DA A  14      57.087  18.482-110.833  1.00  0.00           O  
REMARK-SIMTK-COORDS    57.086782653    18.482140627  -110.832636508
ATOM    426  O3'  DA A  14      61.200  17.702-110.256  1.00  0.00           O  
REMARK-SIMTK-COORDS    61.200227019    17.701682390  -110.255791305
ATOM    427  C1'  DA A  14      59.032  15.774-110.991  1.00  0.00           C  
REMARK-SIMTK-COORDS    59.031520108    15.774453765  -110.991444865
ATOM    428  C2'  DA A  14      59.429  17.042-111.736  1.00  0.00           C  
REMARK-SIMTK-COORDS    59.428727553    17.041975048  -111.735615573
ATOM    429  C3'  DA A  14      59.841  17.961-110.599  1.00  0.00           C  
REMARK-SIMTK-COORDS    59.841248051    17.961492196  -110.598663045
ATOM    430  C4'  DA A  14      58.878  17.572-109.479  1.00  0.00           C  
REMARK-SIMTK-COORDS    58.877914265    17.572358803  -109.479023720
ATOM    431  C5'  DA A  14      57.539  18.272-109.470  1.00  0.00           C  
REMARK-SIMTK-COORDS    57.539431117    18.272186328  -109.470007226
ATOM    432  O4'  DA A  14      58.656  16.139-109.678  1.00  0.00           O  
REMARK-SIMTK-COORDS    58.656083368    16.138810909  -109.678396455
ATOM    433  N6   DA A  14      55.037  11.781-113.143  1.00  0.00           N  
REMARK-SIMTK-COORDS    55.037288159    11.781152125  -113.143473245
ATOM    434  C6   DA A  14      56.180  12.138-112.533  1.00  0.00           C  
REMARK-SIMTK-COORDS    56.179617816    12.138045585  -112.533243770
ATOM    435  C5   DA A  14      56.557  13.480-112.329  1.00  0.00           C  
REMARK-SIMTK-COORDS    56.557050608    13.480258534  -112.329077451
ATOM    436  N7   DA A  14      55.942  14.680-112.642  1.00  0.00           N  
REMARK-SIMTK-COORDS    55.942471822    14.679723572  -112.642059142
ATOM    437  C8   DA A  14      56.771  15.579-112.202  1.00  0.00           C  
REMARK-SIMTK-COORDS    56.771468129    15.578522094  -112.202238337
ATOM    438  N9   DA A  14      57.886  15.051-111.607  1.00  0.00           N  
REMARK-SIMTK-COORDS    57.886020945    15.051307991  -111.606984350
ATOM    439  C4   DA A  14      57.744  13.689-111.688  1.00  0.00           C  
REMARK-SIMTK-COORDS    57.743672988    13.688561695  -111.688498713
ATOM    440  N3   DA A  14      58.604  12.758-111.235  1.00  0.00           N  
REMARK-SIMTK-COORDS    58.604019176    12.758073541  -111.235096867
ATOM    441  C2   DA A  14      58.145  11.551-111.489  1.00  0.00           C  
REMARK-SIMTK-COORDS    58.144516044    11.550607855  -111.489239522
ATOM    442  N1   DA A  14      57.016  11.186-112.091  1.00  0.00           N  
REMARK-SIMTK-COORDS    57.015580485    11.186247143  -112.090533771
ATOM    443  H1'  DA A  14      59.872  15.084-110.921  1.00  0.00           H  
REMARK-SIMTK-COORDS    59.871703609    15.083743491  -110.920960809
ATOM    444 1H2'  DA A  14      60.253  16.874-112.430  1.00  0.00           H  
REMARK-SIMTK-COORDS    60.252840218    16.874085443  -112.429601449
ATOM    445 2H2'  DA A  14      58.601  17.463-112.307  1.00  0.00           H  
REMARK-SIMTK-COORDS    58.600939489    17.463409731  -112.306565421
ATOM    446  H3'  DA A  14      59.731  19.014-110.863  1.00  0.00           H  
REMARK-SIMTK-COORDS    59.730672051    19.014028311  -110.862940693
ATOM    447  H4'  DA A  14      59.377  17.799-108.537  1.00  0.00           H  
REMARK-SIMTK-COORDS    59.376906252    17.798632716  -108.537010920
ATOM    448 1H5'  DA A  14      56.817  17.657-108.934  1.00  0.00           H  
REMARK-SIMTK-COORDS    56.817440791    17.657085159  -108.934117760
ATOM    449 2H5'  DA A  14      57.641  19.231-108.965  1.00  0.00           H  
REMARK-SIMTK-COORDS    57.640525223    19.231190685  -108.964920476
ATOM    450  H61  DA A  14      54.810  10.785-113.267  1.00  0.00           H  
REMARK-SIMTK-COORDS    54.810016396    10.784514686  -113.267369819
ATOM    451  H62  DA A  14      54.390  12.505-113.487  1.00  0.00           H  
REMARK-SIMTK-COORDS    54.390468496    12.504743092  -113.486743455
ATOM    452  H8   DA A  14      56.596  16.651-112.296  1.00  0.00           H  
REMARK-SIMTK-COORDS    56.595807934    16.650934384  -112.296160517
ATOM    453  H2   DA A  14      58.781  10.732-111.159  1.00  0.00           H  
REMARK-SIMTK-COORDS    58.781175264    10.732228083  -111.158808614
ATOM    454  P    DC A  15      62.203  17.989-111.643  1.00  0.00           P  
REMARK-SIMTK-COORDS    62.202779710    17.989105351  -111.642905046
ATOM    455  OP1  DC A  15      61.583  18.529-112.877  1.00  0.00           O  
REMARK-SIMTK-COORDS    61.582563946    18.528860964  -112.877351191
ATOM    456  OP2  DC A  15      63.523  18.545-111.287  1.00  0.00           O  
REMARK-SIMTK-COORDS    63.522953107    18.544628869  -111.286721355
ATOM    457  O5'  DC A  15      62.288  16.400-111.744  1.00  0.00           O  
REMARK-SIMTK-COORDS    62.287964825    16.399961079  -111.743766224
ATOM    458  O3'  DC A  15      65.480  13.631-111.701  1.00  0.00           O  
REMARK-SIMTK-COORDS    65.480467400    13.630854674  -111.700615008
ATOM    459  C1'  DC A  15      62.714  13.258-112.782  1.00  0.00           C  
REMARK-SIMTK-COORDS    62.713691001    13.257947643  -112.782449426
ATOM    460  C2'  DC A  15      63.720  14.333-113.174  1.00  0.00           C  
REMARK-SIMTK-COORDS    63.719575810    14.332976373  -113.174278446
ATOM    461  C3'  DC A  15      64.438  14.590-111.860  1.00  0.00           C  
REMARK-SIMTK-COORDS    64.437525335    14.589792742  -111.859943698
ATOM    462  C4'  DC A  15      63.327  14.414-110.826  1.00  0.00           C  
REMARK-SIMTK-COORDS    63.326769827    14.413776930  -110.825921631
ATOM    463  C5'  DC A  15      62.487  15.633-110.529  1.00  0.00           C  
REMARK-SIMTK-COORDS    62.486688816    15.632963987  -110.528607290
ATOM    464  O4'  DC A  15      62.464  13.379-111.396  1.00  0.00           O  
REMARK-SIMTK-COORDS    62.463938936    13.378834752  -111.396407863
ATOM    465  N4   DC A  15      57.863  13.481-115.415  1.00  0.00           N  
REMARK-SIMTK-COORDS    57.862889406    13.480942715  -115.414596285
ATOM    466  C4   DC A  15      59.025  13.460-114.784  1.00  0.00           C  
REMARK-SIMTK-COORDS    59.025104611    13.459811250  -114.783566745
ATOM    467  N3   DC A  15      59.583  12.272-114.519  1.00  0.00           N  
REMARK-SIMTK-COORDS    59.583036200    12.271807877  -114.518517074
ATOM    468  C2   DC A  15      60.772  12.191-113.871  1.00  0.00           C  
REMARK-SIMTK-COORDS    60.772413176    12.191039346  -113.870556541
ATOM    469  O2   DC A  15      61.312  11.109-113.612  1.00  0.00           O  
REMARK-SIMTK-COORDS    61.312493262    11.109166731  -113.612405141
ATOM    470  N1   DC A  15      61.411  13.369-113.491  1.00  0.00           N  
REMARK-SIMTK-COORDS    61.410655340    13.369202722  -113.490636812
ATOM    471  C6   DC A  15      60.854  14.578-113.757  1.00  0.00           C  
REMARK-SIMTK-COORDS    60.854252203    14.578457748  -113.757111633
ATOM    472  C5   DC A  15      59.663  14.685-114.407  1.00  0.00           C  
REMARK-SIMTK-COORDS    59.663317768    14.684609874  -114.407133092
ATOM    473  H1'  DC A  15      63.116  12.261-112.966  1.00  0.00           H  
REMARK-SIMTK-COORDS    63.116271198    12.261457278  -112.966109809
ATOM    474 1H2'  DC A  15      64.411  13.991-113.945  1.00  0.00           H  
REMARK-SIMTK-COORDS    64.411400077    13.991452546  -113.945092728
ATOM    475 2H2'  DC A  15      63.235  15.236-113.546  1.00  0.00           H  
REMARK-SIMTK-COORDS    63.235195363    15.236195198  -113.545789332
ATOM    476  H3'  DC A  15      64.860  15.594-111.815  1.00  0.00           H  
REMARK-SIMTK-COORDS    64.859716592    15.593809880  -111.814809114
ATOM    477  H4'  DC A  15      63.805  14.105-109.896  1.00  0.00           H  
REMARK-SIMTK-COORDS    63.805120335    14.104826338  -109.895896727
ATOM    478 1H5'  DC A  15      61.523  15.316-110.132  1.00  0.00           H  
REMARK-SIMTK-COORDS    61.522516073    15.315841092  -110.132212296
ATOM    479 2H5'  DC A  15      62.996  16.246-109.785  1.00  0.00           H  
REMARK-SIMTK-COORDS    62.996024470    16.246321857  -109.785272025
ATOM    480  H41  DC A  15      57.410  14.381-115.631  1.00  0.00           H  
REMARK-SIMTK-COORDS    57.409912044    14.381077756  -115.631412838
ATOM    481  H42  DC A  15      57.408  12.598-115.688  1.00  0.00           H  
REMARK-SIMTK-COORDS    57.408284167    12.598159258  -115.687866198
ATOM    482  H6   DC A  15      61.371  15.485-113.443  1.00  0.00           H  
REMARK-SIMTK-COORDS    61.370919076    15.485291143  -113.443172886
ATOM    483  H5   DC A  15      59.217  15.653-114.632  1.00  0.00           H  
REMARK-SIMTK-COORDS    59.216795008    15.652739444  -114.631765148
ATOM    484  P    DG A  16      66.756  13.402-112.930  1.00  0.00           P  
REMARK-SIMTK-COORDS    66.756002228    13.402223308  -112.930356921
ATOM    485  OP1  DG A  16      66.603  14.521-113.892  1.00  0.00           O  
REMARK-SIMTK-COORDS    66.603164650    14.521146156  -113.892209995
ATOM    486  OP2  DG A  16      68.140  13.071-112.537  1.00  0.00           O  
REMARK-SIMTK-COORDS    68.139810178    13.070979767  -112.537216650
ATOM    487  O5'  DG A  16      66.026  12.106-113.505  1.00  0.00           O  
REMARK-SIMTK-COORDS    66.025741719    12.106231433  -113.504799825
ATOM    488  O3'  DG A  16      67.341   8.230-114.556  1.00  0.00           O  
REMARK-SIMTK-COORDS    67.341107119     8.230462427  -114.556448757
ATOM    489  C1'  DG A  16      64.874   9.663-115.463  1.00  0.00           C  
REMARK-SIMTK-COORDS    64.873825446     9.662823137  -115.463190695
ATOM    490  C2'  DG A  16      66.316  10.134-115.601  1.00  0.00           C  
REMARK-SIMTK-COORDS    66.315565056    10.133506277  -115.600734436
ATOM    491  C3'  DG A  16      66.951   9.584-114.335  1.00  0.00           C  
REMARK-SIMTK-COORDS    66.951487754     9.584211399  -114.335194449
ATOM    492  C4'  DG A  16      65.824   9.701-113.310  1.00  0.00           C  
REMARK-SIMTK-COORDS    65.824370030     9.700588139  -113.309518529
ATOM    493  C5'  DG A  16      65.703  11.025-112.593  1.00  0.00           C  
REMARK-SIMTK-COORDS    65.703284143    11.024869262  -112.593481019
ATOM    494  O4'  DG A  16      64.606   9.476-114.088  1.00  0.00           O  
REMARK-SIMTK-COORDS    64.606127475     9.475615619  -114.087571511
ATOM    495  N2   DG A  16      60.607   7.850-117.978  1.00  0.00           N  
REMARK-SIMTK-COORDS    60.606566220     7.849694626  -117.978468154
ATOM    496  O6   DG A  16      60.156  12.408-118.034  1.00  0.00           O  
REMARK-SIMTK-COORDS    60.155808925    12.408405118  -118.034410190
ATOM    497  C6   DG A  16      60.859  11.465-117.672  1.00  0.00           C  
REMARK-SIMTK-COORDS    60.859448577    11.465018092  -117.672017916
ATOM    498  C5   DG A  16      62.087  11.487-116.975  1.00  0.00           C  
REMARK-SIMTK-COORDS    62.087310367    11.486623795  -116.975109301
ATOM    499  N7   DG A  16      62.840  12.567-116.506  1.00  0.00           N  
REMARK-SIMTK-COORDS    62.839693878    12.566658827  -116.505772130
ATOM    500  C8   DG A  16      63.876  12.006-115.936  1.00  0.00           C  
REMARK-SIMTK-COORDS    63.875765492    12.006277230  -115.936438240
ATOM    501  N9   DG A  16      63.874  10.629-115.993  1.00  0.00           N  
REMARK-SIMTK-COORDS    63.873624788    10.628763628  -115.993189385
ATOM    502  C4   DG A  16      62.717  10.295-116.663  1.00  0.00           C  
REMARK-SIMTK-COORDS    62.717108161    10.295146005  -116.662540244
ATOM    503  N3   DG A  16      62.307   9.032-116.950  1.00  0.00           N  
REMARK-SIMTK-COORDS    62.307467162     9.032000797  -116.950170969
ATOM    504  C2   DG A  16      61.155   9.013-117.614  1.00  0.00           C  
REMARK-SIMTK-COORDS    61.154647849     9.012651824  -117.613905289
ATOM    505  N1   DG A  16      60.453  10.149-117.958  1.00  0.00           N  
REMARK-SIMTK-COORDS    60.453099098    10.149398968  -117.957737050
ATOM    506  H1'  DG A  16      64.725   8.708-115.967  1.00  0.00           H  
REMARK-SIMTK-COORDS    64.725268554     8.707607091  -115.966931855
ATOM    507 1H2'  DG A  16      66.797   9.734-116.494  1.00  0.00           H  
REMARK-SIMTK-COORDS    66.797375035     9.734360347  -116.493517539
ATOM    508 2H2'  DG A  16      66.393  11.220-115.645  1.00  0.00           H  
REMARK-SIMTK-COORDS    66.392878123    11.219876424  -115.644877314
ATOM    509  H3'  DG A  16      67.822  10.165-114.030  1.00  0.00           H  
REMARK-SIMTK-COORDS    67.822019519    10.165097960  -114.029679722
ATOM    510  H4'  DG A  16      66.000   8.931-112.558  1.00  0.00           H  
REMARK-SIMTK-COORDS    65.999603902     8.931247344  -112.557845840
ATOM    511 1H5'  DG A  16      64.682  11.144-112.230  1.00  0.00           H  
REMARK-SIMTK-COORDS    64.682497587    11.143613109  -112.229965261
ATOM    512 2H5'  DG A  16      66.390  11.040-111.748  1.00  0.00           H  
REMARK-SIMTK-COORDS    66.390099131    11.039513536  -111.748228561
ATOM    513  H21  DG A  16      61.080   6.963-117.752  1.00  0.00           H  
REMARK-SIMTK-COORDS    61.079969399     6.963062391  -117.752101835
ATOM    514  H22  DG A  16      59.710   7.839-118.487  1.00  0.00           H  
REMARK-SIMTK-COORDS    59.709749667     7.839418959  -118.486586725
ATOM    515  H8   DG A  16      64.671  12.579-115.458  1.00  0.00           H  
REMARK-SIMTK-COORDS    64.670908033    12.578731764  -115.458457963
ATOM    516  H1   DG A  16      59.563  10.025-118.462  1.00  0.00           H  
REMARK-SIMTK-COORDS    59.562916542    10.024956116  -118.462002845
ATOM    517  P    DG A  17      68.451   8.035-115.878  1.00  0.00           P  
REMARK-SIMTK-COORDS    68.451075112     8.035203496  -115.877720339
ATOM    518  OP1  DG A  17      68.936   9.306-116.469  1.00  0.00           O  
REMARK-SIMTK-COORDS    68.935738221     9.306266799  -116.469335714
ATOM    519  OP2  DG A  17      69.464   6.976-115.700  1.00  0.00           O  
REMARK-SIMTK-COORDS    69.464052103     6.976204090  -115.699945555
ATOM    520  O5'  DG A  17      67.228   7.483-116.739  1.00  0.00           O  
REMARK-SIMTK-COORDS    67.227736397     7.482648507  -116.738525410
ATOM    521  O3'  DG A  17      66.564   3.937-118.940  1.00  0.00           O  
REMARK-SIMTK-COORDS    66.563553800     3.937105171  -118.939825237
ATOM    522  C1'  DG A  17      65.183   6.579-119.215  1.00  0.00           C  
REMARK-SIMTK-COORDS    65.183026994     6.578981601  -119.215418540
ATOM    523  C2'  DG A  17      66.677   6.304-119.323  1.00  0.00           C  
REMARK-SIMTK-COORDS    66.677095430     6.304478924  -119.322571647
ATOM    524  C3'  DG A  17      66.867   5.183-118.316  1.00  0.00           C  
REMARK-SIMTK-COORDS    66.867312281     5.182825191  -118.315881797
ATOM    525  C4'  DG A  17      65.866   5.538-117.217  1.00  0.00           C  
REMARK-SIMTK-COORDS    65.865938152     5.537860137  -117.217178452
ATOM    526  C5'  DG A  17      66.352   6.488-116.149  1.00  0.00           C  
REMARK-SIMTK-COORDS    66.351646157     6.488445214  -116.148736715
ATOM    527  O4'  DG A  17      64.755   6.166-117.933  1.00  0.00           O  
REMARK-SIMTK-COORDS    64.755111687     6.165535059  -117.932847900
ATOM    528  N2   DG A  17      60.777   7.871-121.811  1.00  0.00           N  
REMARK-SIMTK-COORDS    60.776819106     7.871193052  -121.811392079
ATOM    529  O6   DG A  17      62.610  11.873-120.541  1.00  0.00           O  
REMARK-SIMTK-COORDS    62.609527115    11.873179164  -120.541178902
ATOM    530  C6   DG A  17      62.735  10.648-120.515  1.00  0.00           C  
REMARK-SIMTK-COORDS    62.734842110    10.648430724  -120.514657012
ATOM    531  C5   DG A  17      63.761   9.871-119.935  1.00  0.00           C  
REMARK-SIMTK-COORDS    63.761095617     9.870996721  -119.934835394
ATOM    532  N7   DG A  17      64.906  10.264-119.237  1.00  0.00           N  
REMARK-SIMTK-COORDS    64.906415678    10.264078154  -119.237294754
ATOM    533  C8   DG A  17      65.492   9.135-118.930  1.00  0.00           C  
REMARK-SIMTK-COORDS    65.491924249     9.135301705  -118.929631887
ATOM    534  N9   DG A  17      64.823   8.014-119.373  1.00  0.00           N  
REMARK-SIMTK-COORDS    64.823319146     8.014244615  -119.373441777
ATOM    535  C4   DG A  17      63.705   8.491-120.021  1.00  0.00           C  
REMARK-SIMTK-COORDS    63.705071299     8.491331798  -120.020567400
ATOM    536  N3   DG A  17      62.755   7.729-120.622  1.00  0.00           N  
REMARK-SIMTK-COORDS    62.755049331     7.728592327  -120.622032079
ATOM    537  C2   DG A  17      61.793   8.462-121.175  1.00  0.00           C  
REMARK-SIMTK-COORDS    61.792683531     8.461950435  -121.175157701
ATOM    538  N1   DG A  17      61.762   9.840-121.129  1.00  0.00           N  
REMARK-SIMTK-COORDS    61.761978224     9.840191077  -121.129387468
ATOM    539  H1'  DG A  17      64.626   6.005-119.956  1.00  0.00           H  
REMARK-SIMTK-COORDS    64.626473959     6.004622871  -119.956109277
ATOM    540 1H2'  DG A  17      66.969   5.993-120.326  1.00  0.00           H  
REMARK-SIMTK-COORDS    66.969237201     5.992560172  -120.325507277
ATOM    541 2H2'  DG A  17      67.277   7.177-119.063  1.00  0.00           H  
REMARK-SIMTK-COORDS    67.276894930     7.176907028  -119.063273049
ATOM    542  H3'  DG A  17      67.885   5.152-117.925  1.00  0.00           H  
REMARK-SIMTK-COORDS    67.884642215     5.152283939  -117.925111995
ATOM    543  H4'  DG A  17      65.587   4.604-116.729  1.00  0.00           H  
REMARK-SIMTK-COORDS    65.586912994     4.604186612  -116.729323238
ATOM    544 1H5'  DG A  17      65.494   6.981-115.691  1.00  0.00           H  
REMARK-SIMTK-COORDS    65.493907948     6.980968475  -115.690528246
ATOM    545 2H5'  DG A  17      66.893   5.927-115.388  1.00  0.00           H  
REMARK-SIMTK-COORDS    66.892568690     5.926850882  -115.388213461
ATOM    546  H21  DG A  17      60.740   6.844-121.882  1.00  0.00           H  
REMARK-SIMTK-COORDS    60.739725155     6.843974812  -121.881504317
ATOM    547  H22  DG A  17      60.030   8.443-122.232  1.00  0.00           H  
REMARK-SIMTK-COORDS    60.029868991     8.443317133  -122.232473498
ATOM    548  H8   DG A  17      66.427   9.086-118.371  1.00  0.00           H  
REMARK-SIMTK-COORDS    66.426538649     9.085726150  -118.370651397
ATOM    549  H1   DG A  17      60.965  10.314-121.580  1.00  0.00           H  
REMARK-SIMTK-COORDS    60.964895370    10.313664225  -121.579584207
ATOM    550  P    DG A  18      67.534   3.609-120.342  1.00  0.00           P  
REMARK-SIMTK-COORDS    67.533886930     3.608873597  -120.342191786
ATOM    551  OP1  DG A  18      68.619   4.590-120.585  1.00  0.00           O  
REMARK-SIMTK-COORDS    68.619389682     4.590354344  -120.584860941
ATOM    552  OP2  DG A  18      67.886   2.190-120.548  1.00  0.00           O  
REMARK-SIMTK-COORDS    67.885958920     2.190144406  -120.548247116
ATOM    553  O5'  DG A  18      66.265   3.992-121.229  1.00  0.00           O  
REMARK-SIMTK-COORDS    66.265296597     3.991780761  -121.229277278
ATOM    554  O3'  DG A  18      64.126   2.009-124.287  1.00  0.00           O  
REMARK-SIMTK-COORDS    64.126396712     2.008619060  -124.287040177
ATOM    555  C1'  DG A  18      64.233   4.942-123.699  1.00  0.00           C  
REMARK-SIMTK-COORDS    64.232977612     4.941899821  -123.698974286
ATOM    556  C2'  DG A  18      65.407   4.018-123.992  1.00  0.00           C  
REMARK-SIMTK-COORDS    65.407281470     4.017607198  -123.991835338
ATOM    557  C3'  DG A  18      64.950   2.713-123.361  1.00  0.00           C  
REMARK-SIMTK-COORDS    64.950426978     2.713394440  -123.360941486
ATOM    558  C4'  DG A  18      64.169   3.184-122.134  1.00  0.00           C  
REMARK-SIMTK-COORDS    64.169204118     3.183704928  -122.134382116
ATOM    559  C5'  DG A  18      64.974   3.430-120.880  1.00  0.00           C  
REMARK-SIMTK-COORDS    64.974231074     3.430244279  -120.880491392
ATOM    560  O4'  DG A  18      63.562   4.446-122.557  1.00  0.00           O  
REMARK-SIMTK-COORDS    63.562477220     4.445896166  -122.557288428
ATOM    561  N2   DG A  18      61.225   8.890-125.483  1.00  0.00           N  
REMARK-SIMTK-COORDS    61.224662194     8.890378745  -125.483101394
ATOM    562  O6   DG A  18      64.673  10.945-123.275  1.00  0.00           O  
REMARK-SIMTK-COORDS    64.672861960    10.944860446  -123.274668395
ATOM    563  C6   DG A  18      64.183   9.864-123.605  1.00  0.00           C  
REMARK-SIMTK-COORDS    64.183283729     9.864378173  -123.605254562
ATOM    564  C5   DG A  18      64.654   8.558-123.348  1.00  0.00           C  
REMARK-SIMTK-COORDS    64.653726241     8.558080235  -123.348228222
ATOM    565  N7   DG A  18      65.789   8.128-122.656  1.00  0.00           N  
REMARK-SIMTK-COORDS    65.789071573     8.127603446  -122.656480643
ATOM    566  C8   DG A  18      65.725   6.823-122.726  1.00  0.00           C  
REMARK-SIMTK-COORDS    65.725426572     6.822707303  -122.725823057
ATOM    567  N9   DG A  18      64.631   6.348-123.417  1.00  0.00           N  
REMARK-SIMTK-COORDS    64.631089801     6.347699236  -123.416882655
ATOM    568  C4   DG A  18      63.939   7.470-123.816  1.00  0.00           C  
REMARK-SIMTK-COORDS    63.939377907     7.469692717  -123.816291324
ATOM    569  N3   DG A  18      62.787   7.472-124.535  1.00  0.00           N  
REMARK-SIMTK-COORDS    62.786633729     7.472428076  -124.535489752
ATOM    570  C2   DG A  18      62.348   8.704-124.784  1.00  0.00           C  
REMARK-SIMTK-COORDS    62.348292514     8.703634856  -124.784280513
ATOM    571  N1   DG A  18      62.990   9.844-124.348  1.00  0.00           N  
REMARK-SIMTK-COORDS    62.989502274     9.844399429  -124.348285980
ATOM    572  H1'  DG A  18      63.525   4.948-124.528  1.00  0.00           H  
REMARK-SIMTK-COORDS    63.524848495     4.948000972  -124.527694945
ATOM    573 1H2'  DG A  18      65.585   3.901-125.061  1.00  0.00           H  
REMARK-SIMTK-COORDS    65.585202785     3.901314430  -125.061106117
ATOM    574 2H2'  DG A  18      66.335   4.373-123.542  1.00  0.00           H  
REMARK-SIMTK-COORDS    66.334562432     4.372904909  -123.542347236
ATOM    575  H3'  DG A  18      65.791   2.082-123.073  1.00  0.00           H  
REMARK-SIMTK-COORDS    65.791203803     2.082039150  -123.072707505
ATOM    576  H4'  DG A  18      63.435   2.410-121.911  1.00  0.00           H  
REMARK-SIMTK-COORDS    63.434801491     2.410171165  -121.910993891
ATOM    577 1H5'  DG A  18      64.433   4.125-120.238  1.00  0.00           H  
REMARK-SIMTK-COORDS    64.433288058     4.125384035  -120.238299541
ATOM    578 2H5'  DG A  18      65.114   2.488-120.353  1.00  0.00           H  
REMARK-SIMTK-COORDS    65.113909787     2.487577967  -120.352996292
ATOM    579  H21  DG A  18      60.697   8.080-125.838  1.00  0.00           H  
REMARK-SIMTK-COORDS    60.697292360     8.079555901  -125.837948369
ATOM    580  H22  DG A  18      60.885   9.846-125.668  1.00  0.00           H  
REMARK-SIMTK-COORDS    60.885240619     9.846076610  -125.667504716
ATOM    581  H8   DG A  18      66.472   6.168-122.276  1.00  0.00           H  
REMARK-SIMTK-COORDS    66.472269919     6.168330278  -122.275893370
ATOM    582  H1   DG A  18      62.561  10.751-124.585  1.00  0.00           H  
REMARK-SIMTK-COORDS    62.560603479    10.751246027  -124.584654489
TER     583       DG A  18                                                                                                                          
ENDMDL                                                                                                                                              
MODEL        4                                                                                                                                      
ATOM      1  P    DC A   1      60.099  18.709-127.342  1.00  0.00           P  
REMARK-SIMTK-COORDS    60.099364141    18.709171920  -127.341613936
ATOM      2  OP1  DC A   1      60.777  19.071-126.074  1.00  0.00           O  
REMARK-SIMTK-COORDS    60.777336893    19.070791484  -126.073624489
ATOM      3  OP2  DC A   1      58.863  19.454-127.650  1.00  0.00           O  
REMARK-SIMTK-COORDS    58.863192654    19.453682557  -127.650168576
ATOM      4  O5'  DC A   1      59.812  17.140-127.358  1.00  0.00           O  
REMARK-SIMTK-COORDS    59.811867147    17.140038795  -127.358248644
ATOM      5  O3'  DC A   1      56.292  14.813-127.592  1.00  0.00           O  
REMARK-SIMTK-COORDS    56.291517027    14.813196820  -127.591802607
ATOM      6  C1'  DC A   1      58.981  14.011-126.551  1.00  0.00           C  
REMARK-SIMTK-COORDS    58.981288850    14.010651725  -126.551220602
ATOM      7  C2'  DC A   1      58.120  15.175-126.078  1.00  0.00           C  
REMARK-SIMTK-COORDS    58.120359558    15.174707004  -126.077519153
ATOM      8  C3'  DC A   1      57.448  15.617-127.367  1.00  0.00           C  
REMARK-SIMTK-COORDS    57.447649173    15.616552227  -127.366736953
ATOM      9  C4'  DC A   1      58.532  15.376-128.415  1.00  0.00           C  
REMARK-SIMTK-COORDS    58.531716879    15.376458539  -128.415101980
ATOM     10  C5'  DC A   1      59.523  16.497-128.626  1.00  0.00           C  
REMARK-SIMTK-COORDS    59.522578413    16.497003738  -128.626004513
ATOM     11  O4'  DC A   1      59.252  14.200-127.926  1.00  0.00           O  
REMARK-SIMTK-COORDS    59.252030173    14.200316667  -127.926228727
ATOM     12  N4   DC A   1      63.807  13.416-123.931  1.00  0.00           N  
REMARK-SIMTK-COORDS    63.807228097    13.416204837  -123.931200128
ATOM     13  C4   DC A   1      62.654  13.591-124.558  1.00  0.00           C  
REMARK-SIMTK-COORDS    62.654157331    13.590862589  -124.558075297
ATOM     14  N3   DC A   1      61.951  12.507-124.907  1.00  0.00           N  
REMARK-SIMTK-COORDS    61.950507939    12.507401703  -124.906596520
ATOM     15  C2   DC A   1      60.764  12.627-125.553  1.00  0.00           C  
REMARK-SIMTK-COORDS    60.764147300    12.626715106  -125.552805268
ATOM     16  O2   DC A   1      60.091  11.644-125.889  1.00  0.00           O  
REMARK-SIMTK-COORDS    60.091304673    11.644300274  -125.889217065
ATOM     17  N1   DC A   1      60.285  13.902-125.843  1.00  0.00           N  
REMARK-SIMTK-COORDS    60.285185057    13.902239608  -125.842533440
ATOM     18  C6   DC A   1      60.991  15.007-125.490  1.00  0.00           C  
REMARK-SIMTK-COORDS    60.991228470    15.006546478  -125.490309030
ATOM     19  C5   DC A   1      62.181  14.911-124.839  1.00  0.00           C  
REMARK-SIMTK-COORDS    62.181135808    14.910596525  -124.838571249
ATOM     20  H1'  DC A   1      58.453  13.063-126.441  1.00  0.00           H  
REMARK-SIMTK-COORDS    58.452630462    13.063162064  -126.440782158
ATOM     21 1H2'  DC A   1      57.385  14.868-125.331  1.00  0.00           H  
REMARK-SIMTK-COORDS    57.385204099    14.868385063  -125.330713744
ATOM     22 2H2'  DC A   1      58.714  15.978-125.643  1.00  0.00           H  
REMARK-SIMTK-COORDS    58.713669723    15.978005819  -125.642745575
ATOM     23  H3'  DC A   1      57.157  16.668-127.336  1.00  0.00           H  
REMARK-SIMTK-COORDS    57.156915775    16.667663031  -127.335525265
ATOM     24  H4'  DC A   1      58.022  15.201-129.363  1.00  0.00           H  
REMARK-SIMTK-COORDS    58.022254070    15.201011533  -129.363195854
ATOM     25 1H5'  DC A   1      60.440  16.089-129.048  1.00  0.00           H  
REMARK-SIMTK-COORDS    60.440200717    16.088769250  -129.048278013
ATOM     26 2H5'  DC A   1      59.100  17.223-129.319  1.00  0.00           H  
REMARK-SIMTK-COORDS    59.099810242    17.223025901  -129.319064318
ATOM     27  H41  DC A   1      64.370  14.233-123.650  1.00  0.00           H  
REMARK-SIMTK-COORDS    64.370450238    14.232506886  -123.650357141
ATOM     28  H42  DC A   1      64.143  12.464-123.727  1.00  0.00           H  
REMARK-SIMTK-COORDS    64.143308536    12.464192032  -123.726765402
ATOM     29  H6   DC A   1      60.594  15.992-125.735  1.00  0.00           H  
REMARK-SIMTK-COORDS    60.594231804    15.992425550  -125.734747371
ATOM     30  H5   DC A   1      62.746  15.796-124.546  1.00  0.00           H  
REMARK-SIMTK-COORDS    62.746132577    15.796043457  -124.546289912
ATOM     31  P    DC A   2      55.155  14.910-126.281  1.00  0.00           P  
REMARK-SIMTK-COORDS    55.154977980    14.909911653  -126.281336912
ATOM     32  OP1  DC A   2      55.473  15.898-125.222  1.00  0.00           O  
REMARK-SIMTK-COORDS    55.473017965    15.897677454  -125.222383519
ATOM     33  OP2  DC A   2      53.740  14.836-126.694  1.00  0.00           O  
REMARK-SIMTK-COORDS    53.740041559    14.835589685  -126.693711948
ATOM     34  O5'  DC A   2      55.670  13.469-125.832  1.00  0.00           O  
REMARK-SIMTK-COORDS    55.670460634    13.468679193  -125.831629642
ATOM     35  O3'  DC A   2      53.759   9.765-125.131  1.00  0.00           O  
REMARK-SIMTK-COORDS    53.758623046     9.765217979  -125.131017003
ATOM     36  C1'  DC A   2      56.411  10.707-124.112  1.00  0.00           C  
REMARK-SIMTK-COORDS    56.411315293    10.706773932  -124.111969296
ATOM     37  C2'  DC A   2      55.059  11.383-123.923  1.00  0.00           C  
REMARK-SIMTK-COORDS    55.059461289    11.383192169  -123.923379481
ATOM     38  C3'  DC A   2      54.356  11.056-125.230  1.00  0.00           C  
REMARK-SIMTK-COORDS    54.356211855    11.055837937  -125.230333360
ATOM     39  C4'  DC A   2      55.495  11.089-126.247  1.00  0.00           C  
REMARK-SIMTK-COORDS    55.495488609    11.088953490  -126.246634907
ATOM     40  C5'  DC A   2      55.828  12.438-126.840  1.00  0.00           C  
REMARK-SIMTK-COORDS    55.827668440    12.437801852  -126.840076276
ATOM     41  O4'  DC A   2      56.658  10.606-125.501  1.00  0.00           O  
REMARK-SIMTK-COORDS    56.658247520    10.606369448  -125.500804929
ATOM     42  N4   DC A   2      60.702  13.308-121.803  1.00  0.00           N  
REMARK-SIMTK-COORDS    60.702052730    13.307688405  -121.802774600
ATOM     43  C4   DC A   2      59.661  12.713-122.365  1.00  0.00           C  
REMARK-SIMTK-COORDS    59.661031544    12.712957634  -122.364575454
ATOM     44  N3   DC A   2      59.603  11.376-122.338  1.00  0.00           N  
REMARK-SIMTK-COORDS    59.602895224    11.376394203  -122.338205717
ATOM     45  C2   DC A   2      58.561  10.714-122.900  1.00  0.00           C  
REMARK-SIMTK-COORDS    58.561328423    10.714249769  -122.900323452
ATOM     46  O2   DC A   2      58.480   9.480-122.893  1.00  0.00           O  
REMARK-SIMTK-COORDS    58.479859834     9.479607170  -122.893286310
ATOM     47  N1   DC A   2      57.545  11.453-123.502  1.00  0.00           N  
REMARK-SIMTK-COORDS    57.545120541    11.452855811  -123.502064806
ATOM     48  C6   DC A   2      57.595  12.809-123.531  1.00  0.00           C  
REMARK-SIMTK-COORDS    57.594905707    12.808856852  -123.530971771
ATOM     49  C5   DC A   2      58.628  13.494-122.970  1.00  0.00           C  
REMARK-SIMTK-COORDS    58.627760148    13.493596967  -122.970444627
ATOM     50  H1'  DC A   2      56.405   9.698-123.698  1.00  0.00           H  
REMARK-SIMTK-COORDS    56.404563035     9.697640808  -123.698426378
ATOM     51 1H2'  DC A   2      54.513  10.983-123.067  1.00  0.00           H  
REMARK-SIMTK-COORDS    54.512691164    10.983258522  -123.067166594
ATOM     52 2H2'  DC A   2      55.152  12.459-123.780  1.00  0.00           H  
REMARK-SIMTK-COORDS    55.151561313    12.458926879  -123.779690861
ATOM     53  H3'  DC A   2      53.589  11.792-125.476  1.00  0.00           H  
REMARK-SIMTK-COORDS    53.588874555    11.791512120  -125.475916269
ATOM     54  H4'  DC A   2      55.209  10.428-127.065  1.00  0.00           H  
REMARK-SIMTK-COORDS    55.209233342    10.427597056  -127.065097850
ATOM     55 1H5'  DC A   2      56.857  12.428-127.198  1.00  0.00           H  
REMARK-SIMTK-COORDS    56.856786890    12.428038095  -127.197596743
ATOM     56 2H5'  DC A   2      55.158  12.636-127.676  1.00  0.00           H  
REMARK-SIMTK-COORDS    55.158467070    12.635656338  -127.676255760
ATOM     57  H41  DC A   2      60.773  14.336-121.808  1.00  0.00           H  
REMARK-SIMTK-COORDS    60.773255915    14.335962229  -121.807678666
ATOM     58  H42  DC A   2      61.443  12.743-121.363  1.00  0.00           H  
REMARK-SIMTK-COORDS    61.442789137    12.742648517  -121.363330065
ATOM     59  H6   DC A   2      56.788  13.361-124.014  1.00  0.00           H  
REMARK-SIMTK-COORDS    56.787689816    13.360887099  -124.013650868
ATOM     60  H5   DC A   2      58.666  14.583-122.984  1.00  0.00           H  
REMARK-SIMTK-COORDS    58.665961823    14.583101428  -122.984107085
ATOM     61  P    DC A   3      52.624   9.662-123.820  1.00  0.00           P  
REMARK-SIMTK-COORDS    52.623758452     9.662225945  -123.819578868
ATOM     62  OP1  DC A   3      52.339  10.933-123.110  1.00  0.00           O  
REMARK-SIMTK-COORDS    52.339394838    10.932867165  -123.110479985
ATOM     63  OP2  DC A   3      51.460   8.795-124.086  1.00  0.00           O  
REMARK-SIMTK-COORDS    51.459995596     8.794899911  -124.086081337
ATOM     64  O5'  DC A   3      53.740   8.850-123.021  1.00  0.00           O  
REMARK-SIMTK-COORDS    53.740390039     8.849754783  -123.020745649
ATOM     65  O3'  DC A   3      53.828   5.057-121.159  1.00  0.00           O  
REMARK-SIMTK-COORDS    53.828157244     5.056710196  -121.158833814
ATOM     66  C1'  DC A   3      55.601   7.415-120.651  1.00  0.00           C  
REMARK-SIMTK-COORDS    55.600612903     7.415155379  -120.650995990
ATOM     67  C2'  DC A   3      54.081   7.369-120.560  1.00  0.00           C  
REMARK-SIMTK-COORDS    54.080679412     7.368866023  -120.560020832
ATOM     68  C3'  DC A   3      53.727   6.386-121.664  1.00  0.00           C  
REMARK-SIMTK-COORDS    53.726895827     6.386075306  -121.664017473
ATOM     69  C4'  DC A   3      54.779   6.681-122.731  1.00  0.00           C  
REMARK-SIMTK-COORDS    54.778700636     6.680891752  -122.731119580
ATOM     70  C5'  DC A   3      54.455   7.789-123.705  1.00  0.00           C  
REMARK-SIMTK-COORDS    54.455439320     7.789288211  -123.705217836
ATOM     71  O4'  DC A   3      55.969   7.060-121.969  1.00  0.00           O  
REMARK-SIMTK-COORDS    55.969173998     7.059574326  -121.969193939
ATOM     72  N4   DC A   3      57.893  12.308-119.503  1.00  0.00           N  
REMARK-SIMTK-COORDS    57.892596703    12.307555047  -119.502605919
ATOM     73  C4   DC A   3      57.319  11.150-119.793  1.00  0.00           C  
REMARK-SIMTK-COORDS    57.318945715    11.150118046  -119.792974881
ATOM     74  N3   DC A   3      57.917  10.025-119.385  1.00  0.00           N  
REMARK-SIMTK-COORDS    57.917450575    10.024937868  -119.385251323
ATOM     75  C2   DC A   3      57.376   8.811-119.657  1.00  0.00           C  
REMARK-SIMTK-COORDS    57.376187844     8.811445654  -119.656810345
ATOM     76  O2   DC A   3      57.906   7.754-119.295  1.00  0.00           O  
REMARK-SIMTK-COORDS    57.906202540     7.753641308  -119.294645482
ATOM     77  N1   DC A   3      56.178   8.756-120.364  1.00  0.00           N  
REMARK-SIMTK-COORDS    56.177634680     8.756451053  -120.364451431
ATOM     78  C6   DC A   3      55.563   9.893-120.779  1.00  0.00           C  
REMARK-SIMTK-COORDS    55.562586643     9.892905461  -120.779469852
ATOM     79  C5   DC A   3      56.085  11.120-120.515  1.00  0.00           C  
REMARK-SIMTK-COORDS    56.085382106    11.120373082  -120.515166725
ATOM     80  H1'  DC A   3      56.055   6.695-119.970  1.00  0.00           H  
REMARK-SIMTK-COORDS    56.055107951     6.695075197  -119.969577041
ATOM     81 1H2'  DC A   3      53.735   7.014-119.587  1.00  0.00           H  
REMARK-SIMTK-COORDS    53.735161408     7.014306556  -119.586927880
ATOM     82 2H2'  DC A   3      53.626   8.343-120.734  1.00  0.00           H  
REMARK-SIMTK-COORDS    53.625949119     8.343194662  -120.733911785
ATOM     83  H3'  DC A   3      52.719   6.551-122.049  1.00  0.00           H  
REMARK-SIMTK-COORDS    52.719427849     6.550649567  -122.049059788
ATOM     84  H4'  DC A   3      54.914   5.763-123.305  1.00  0.00           H  
REMARK-SIMTK-COORDS    54.913568051     5.763462118  -123.305009506
ATOM     85 1H5'  DC A   3      55.383   8.181-124.122  1.00  0.00           H  
REMARK-SIMTK-COORDS    55.382574057     8.181388338  -124.121966764
ATOM     86 2H5'  DC A   3      53.840   7.390-124.510  1.00  0.00           H  
REMARK-SIMTK-COORDS    53.839910422     7.390216158  -124.510226329
ATOM     87  H41  DC A   3      57.454  13.190-119.804  1.00  0.00           H  
REMARK-SIMTK-COORDS    57.454017432    13.190452406  -119.803573486
ATOM     88  H42  DC A   3      58.779  12.326-118.978  1.00  0.00           H  
REMARK-SIMTK-COORDS    58.779170304    12.325852122  -118.978464273
ATOM     89  H6   DC A   3      54.628   9.819-121.336  1.00  0.00           H  
REMARK-SIMTK-COORDS    54.627771534     9.819243978  -121.336254099
ATOM     90  H5   DC A   3      55.589  12.035-120.839  1.00  0.00           H  
REMARK-SIMTK-COORDS    55.588923181    12.035307811  -120.839341027
ATOM     91  P    DG A   4      52.936   4.524-119.709  1.00  0.00           P  
REMARK-SIMTK-COORDS    52.935734946     4.523657806  -119.708906704
ATOM     92  OP1  DG A   4      51.983   5.614-119.389  1.00  0.00           O  
REMARK-SIMTK-COORDS    51.983416341     5.613626960  -119.388888709
ATOM     93  OP2  DG A   4      52.404   3.150-119.607  1.00  0.00           O  
REMARK-SIMTK-COORDS    52.404323126     3.150186402  -119.607005873
ATOM     94  O5'  DG A   4      54.238   4.674-118.800  1.00  0.00           O  
REMARK-SIMTK-COORDS    54.237601695     4.674480287  -118.800182573
ATOM     95  O3'  DG A   4      56.092   2.212-115.909  1.00  0.00           O  
REMARK-SIMTK-COORDS    56.091573504     2.211546597  -115.909052660
ATOM     96  C1'  DG A   4      56.362   5.170-116.275  1.00  0.00           C  
REMARK-SIMTK-COORDS    56.361898061     5.169887711  -116.274755394
ATOM     97  C2'  DG A   4      55.077   4.384-116.047  1.00  0.00           C  
REMARK-SIMTK-COORDS    55.077033342     4.383975602  -116.047260754
ATOM     98  C3'  DG A   4      55.369   3.083-116.776  1.00  0.00           C  
REMARK-SIMTK-COORDS    55.368755123     3.082572216  -116.776370917
ATOM     99  C4'  DG A   4      56.209   3.540-117.966  1.00  0.00           C  
REMARK-SIMTK-COORDS    56.209079670     3.539656019  -117.966293206
ATOM    100  C5'  DG A   4      55.449   3.980-119.195  1.00  0.00           C  
REMARK-SIMTK-COORDS    55.449219721     3.980100005  -119.195108877
ATOM    101  O4'  DG A   4      56.970   4.679-117.454  1.00  0.00           O  
REMARK-SIMTK-COORDS    56.970061395     4.679108724  -117.453800916
ATOM    102  N2   DG A   4      59.840   8.558-114.213  1.00  0.00           N  
REMARK-SIMTK-COORDS    59.840081973     8.557666597  -114.213118935
ATOM    103  O6   DG A   4      56.693  11.195-116.248  1.00  0.00           O  
REMARK-SIMTK-COORDS    56.693034226    11.194655404  -116.247809455
ATOM    104  C6   DG A   4      57.039  10.039-116.001  1.00  0.00           C  
REMARK-SIMTK-COORDS    57.038985116    10.038956546  -116.000637182
ATOM    105  C5   DG A   4      56.407   8.825-116.353  1.00  0.00           C  
REMARK-SIMTK-COORDS    56.406658712     8.825429504  -116.352836612
ATOM    106  N7   DG A   4      55.230   8.597-117.070  1.00  0.00           N  
REMARK-SIMTK-COORDS    55.230021150     8.596777434  -117.069721734
ATOM    107  C8   DG A   4      55.127   7.293-117.099  1.00  0.00           C  
REMARK-SIMTK-COORDS    55.126611398     7.292924283  -117.098555473
ATOM    108  N9   DG A   4      56.148   6.632-116.450  1.00  0.00           N  
REMARK-SIMTK-COORDS    56.147991811     6.632050913  -116.449866456
ATOM    109  C4   DG A   4      56.974   7.624-115.970  1.00  0.00           C  
REMARK-SIMTK-COORDS    56.974458073     7.623730570  -115.969884191
ATOM    110  N3   DG A   4      58.114   7.426-115.257  1.00  0.00           N  
REMARK-SIMTK-COORDS    58.114163445     7.425808872  -115.257101848
ATOM    111  C2   DG A   4      58.705   8.568-114.919  1.00  0.00           C  
REMARK-SIMTK-COORDS    58.705144622     8.568367613  -114.918506557
ATOM    112  N1   DG A   4      58.216   9.812-115.266  1.00  0.00           N  
REMARK-SIMTK-COORDS    58.215741377     9.812238765  -115.266337006
ATOM    113  H1'  DG A   4      57.061   5.023-115.450  1.00  0.00           H  
REMARK-SIMTK-COORDS    57.060591230     5.022556598  -115.450358402
ATOM    114 1H2'  DG A   4      54.881   4.211-114.989  1.00  0.00           H  
REMARK-SIMTK-COORDS    54.880666204     4.210941614  -114.988702685
ATOM    115 2H2'  DG A   4      54.206   4.887-116.465  1.00  0.00           H  
REMARK-SIMTK-COORDS    54.206029939     4.886507354  -116.465221171
ATOM    116  H3'  DG A   4      54.455   2.586-117.107  1.00  0.00           H  
REMARK-SIMTK-COORDS    54.455005552     2.586208387  -117.106984996
ATOM    117  H4'  DG A   4      56.841   2.698-118.250  1.00  0.00           H  
REMARK-SIMTK-COORDS    56.840789531     2.698095878  -118.250478324
ATOM    118 1H5'  DG A   4      56.078   4.645-119.786  1.00  0.00           H  
REMARK-SIMTK-COORDS    56.078224813     4.645472386  -119.786157259
ATOM    119 2H5'  DG A   4      55.194   3.105-119.792  1.00  0.00           H  
REMARK-SIMTK-COORDS    55.194364685     3.105492726  -119.791807308
ATOM    120  H21  DG A   4      60.257   7.663-113.923  1.00  0.00           H  
REMARK-SIMTK-COORDS    60.256579952     7.663399559  -113.922662575
ATOM    121  H22  DG A   4      60.297   9.445-113.959  1.00  0.00           H  
REMARK-SIMTK-COORDS    60.296842907     9.445100246  -113.959412475
ATOM    122  H8   DG A   4      54.305   6.775-117.593  1.00  0.00           H  
REMARK-SIMTK-COORDS    54.304943965     6.774521504  -117.593096866
ATOM    123  H1   DG A   4      58.755  10.635-114.964  1.00  0.00           H  
REMARK-SIMTK-COORDS    58.755391096    10.635390994  -114.964491700
ATOM    124  P    DT A   5      55.117   1.913-114.515  1.00  0.00           P  
REMARK-SIMTK-COORDS    55.116688480     1.912932743  -114.515121817
ATOM    125  OP1  DT A   5      53.740   2.458-114.440  1.00  0.00           O  
REMARK-SIMTK-COORDS    53.740073415     2.458041166  -114.440363735
ATOM    126  OP2  DT A   5      55.297   0.541-114.000  1.00  0.00           O  
REMARK-SIMTK-COORDS    55.297305748     0.541158850  -113.999699864
ATOM    127  O5'  DT A   5      56.121   2.910-113.779  1.00  0.00           O  
REMARK-SIMTK-COORDS    56.120692393     2.910313574  -113.779385710
ATOM    128  O3'  DT A   5      58.711   2.534-110.461  1.00  0.00           O  
REMARK-SIMTK-COORDS    58.710825005     2.534475429  -110.460719601
ATOM    129  C1'  DT A   5      57.566   5.033-111.649  1.00  0.00           C  
REMARK-SIMTK-COORDS    57.565585110     5.032606095  -111.648531775
ATOM    130  C2'  DT A   5      56.798   3.828-111.121  1.00  0.00           C  
REMARK-SIMTK-COORDS    56.797607472     3.828496572  -111.120847585
ATOM    131  C3'  DT A   5      57.725   2.679-111.481  1.00  0.00           C  
REMARK-SIMTK-COORDS    57.725043151     2.678580604  -111.480757754
ATOM    132  C4'  DT A   5      58.329   3.132-112.808  1.00  0.00           C  
REMARK-SIMTK-COORDS    58.328959664     3.132015102  -112.807977405
ATOM    133  C5'  DT A   5      57.541   2.798-114.053  1.00  0.00           C  
REMARK-SIMTK-COORDS    57.540750520     2.798263444  -114.053257365
ATOM    134  O4'  DT A   5      58.417   4.588-112.686  1.00  0.00           O  
REMARK-SIMTK-COORDS    58.417255613     4.587722702  -112.686157007
ATOM    135  O4   DT A   5      54.413   9.091-113.658  1.00  0.00           O  
REMARK-SIMTK-COORDS    54.413467364     9.090789708  -113.658412736
ATOM    136  C4   DT A   5      55.086   8.146-113.230  1.00  0.00           C  
REMARK-SIMTK-COORDS    55.085785112     8.146118847  -113.229793078
ATOM    137  N3   DT A   5      56.235   8.368-112.506  1.00  0.00           N  
REMARK-SIMTK-COORDS    56.234617114     8.368217215  -112.505928210
ATOM    138  C2   DT A   5      57.072   7.409-111.971  1.00  0.00           C  
REMARK-SIMTK-COORDS    57.071953180     7.409296108  -111.971064093
ATOM    139  O2   DT A   5      58.071   7.703-111.341  1.00  0.00           O  
REMARK-SIMTK-COORDS    58.071366195     7.703348193  -111.340914907
ATOM    140  N1   DT A   5      56.694   6.104-112.204  1.00  0.00           N  
REMARK-SIMTK-COORDS    56.694335108     6.103674525  -112.204248296
ATOM    141  C6   DT A   5      55.564   5.786-112.916  1.00  0.00           C  
REMARK-SIMTK-COORDS    55.564110083     5.786241615  -112.916150495
ATOM    142  C5   DT A   5      54.767   6.751-113.418  1.00  0.00           C  
REMARK-SIMTK-COORDS    54.767182988     6.750599365  -113.418295230
ATOM    143  C7   DT A   5      53.527   6.460-114.207  1.00  0.00           C  
REMARK-SIMTK-COORDS    53.527077313     6.460269821  -114.206732717
ATOM    144  H1'  DT A   5      58.189   5.470-110.868  1.00  0.00           H  
REMARK-SIMTK-COORDS    58.189079966     5.470263873  -110.867807218
ATOM    145 1H2'  DT A   5      56.632   3.882-110.043  1.00  0.00           H  
REMARK-SIMTK-COORDS    56.632329210     3.881978502  -110.043077768
ATOM    146 2H2'  DT A   5      55.825   3.718-111.597  1.00  0.00           H  
REMARK-SIMTK-COORDS    55.824651603     3.717590597  -111.596862019
ATOM    147  H3'  DT A   5      57.184   1.738-111.596  1.00  0.00           H  
REMARK-SIMTK-COORDS    57.184352967     1.738127736  -111.595868697
ATOM    148  H4'  DT A   5      59.304   2.651-112.894  1.00  0.00           H  
REMARK-SIMTK-COORDS    59.303555125     2.651056418  -112.894183157
ATOM    149 1H5'  DT A   5      57.818   3.490-114.849  1.00  0.00           H  
REMARK-SIMTK-COORDS    57.817570803     3.489686188  -114.848842131
ATOM    150 2H5'  DT A   5      57.777   1.782-114.365  1.00  0.00           H  
REMARK-SIMTK-COORDS    57.776871246     1.781931264  -114.364814586
ATOM    151  H3   DT A   5      56.499   9.352-112.349  1.00  0.00           H  
REMARK-SIMTK-COORDS    56.498855377     9.351501644  -112.348998698
ATOM    152  H6   DT A   5      55.308   4.740-113.079  1.00  0.00           H  
REMARK-SIMTK-COORDS    55.307553224     4.739714529  -113.079026630
ATOM    153  H71  DT A   5      53.114   7.393-114.594  1.00  0.00           H  
REMARK-SIMTK-COORDS    53.113837158     7.393457080  -114.593592011
ATOM    154  H72  DT A   5      53.771   5.801-115.040  1.00  0.00           H  
REMARK-SIMTK-COORDS    53.771297942     5.800708905  -115.039752934
ATOM    155  H73  DT A   5      52.792   5.976-113.564  1.00  0.00           H  
REMARK-SIMTK-COORDS    52.791632970     5.976398450  -113.564172125
ATOM    156  P    DT A   6      58.034   2.234-108.889  1.00  0.00           P  
REMARK-SIMTK-COORDS    58.033729704     2.233706148  -108.889207453
ATOM    157  OP1  DT A   6      56.565   2.035-108.868  1.00  0.00           O  
REMARK-SIMTK-COORDS    56.564807122     2.034658004  -108.868058372
ATOM    158  OP2  DT A   6      58.820   1.334-108.022  1.00  0.00           O  
REMARK-SIMTK-COORDS    58.820212684     1.334093231  -108.021920232
ATOM    159  O5'  DT A   6      58.366   3.755-108.544  1.00  0.00           O  
REMARK-SIMTK-COORDS    58.365905763     3.755003499  -108.543644963
ATOM    160  O3'  DT A   6      60.552   5.645-105.460  1.00  0.00           O  
REMARK-SIMTK-COORDS    60.552135855     5.645068870  -105.459550788
ATOM    161  C1'  DT A   6      58.428   6.815-107.216  1.00  0.00           C  
REMARK-SIMTK-COORDS    58.428429377     6.815203466  -107.215621635
ATOM    162  C2'  DT A   6      58.307   5.596-106.312  1.00  0.00           C  
REMARK-SIMTK-COORDS    58.306974404     5.595503515  -106.312460123
ATOM    163  C3'  DT A   6      59.701   4.995-106.401  1.00  0.00           C  
REMARK-SIMTK-COORDS    59.701218677     4.995357114  -106.401264434
ATOM    164  C4'  DT A   6      60.106   5.289-107.844  1.00  0.00           C  
REMARK-SIMTK-COORDS    60.105939094     5.288707812  -107.844170097
ATOM    165  C5'  DT A   6      59.677   4.277-108.881  1.00  0.00           C  
REMARK-SIMTK-COORDS    59.676697416     4.276693010  -108.880974621
ATOM    166  O4'  DT A   6      59.464   6.569-108.146  1.00  0.00           O  
REMARK-SIMTK-COORDS    59.464453897     6.568945055  -108.146180601
ATOM    167  O4   DT A   6      53.861   8.064-110.048  1.00  0.00           O  
REMARK-SIMTK-COORDS    53.860699849     8.064139867  -110.047639790
ATOM    168  C4   DT A   6      54.873   7.732-109.421  1.00  0.00           C  
REMARK-SIMTK-COORDS    54.873490454     7.732380058  -109.421285561
ATOM    169  N3   DT A   6      55.710   8.680-108.879  1.00  0.00           N  
REMARK-SIMTK-COORDS    55.710233693     8.680300308  -108.878670642
ATOM    170  C2   DT A   6      56.866   8.447-108.159  1.00  0.00           C  
REMARK-SIMTK-COORDS    56.865525130     8.447208635  -108.159149294
ATOM    171  O2   DT A   6      57.544   9.355-107.715  1.00  0.00           O  
REMARK-SIMTK-COORDS    57.544285553     9.355280933  -107.715223638
ATOM    172  N1   DT A   6      57.191   7.119-107.984  1.00  0.00           N  
REMARK-SIMTK-COORDS    57.190574125     7.118535908  -107.984249508
ATOM    173  C6   DT A   6      56.416   6.104-108.490  1.00  0.00           C  
REMARK-SIMTK-COORDS    56.415557526     6.104294853  -108.489859390
ATOM    174  C5   DT A   6      55.290   6.371-109.183  1.00  0.00           C  
REMARK-SIMTK-COORDS    55.290307086     6.370819346  -109.182682702
ATOM    175  C7   DT A   6      54.412   5.304-109.761  1.00  0.00           C  
REMARK-SIMTK-COORDS    54.412259952     5.303793905  -109.760849579
ATOM    176  H1'  DT A   6      58.699   7.701-106.640  1.00  0.00           H  
REMARK-SIMTK-COORDS    58.698799756     7.701406928  -106.639979140
ATOM    177 1H2'  DT A   6      58.056   5.864-105.285  1.00  0.00           H  
REMARK-SIMTK-COORDS    58.055788450     5.864088730  -105.284582408
ATOM    178 2H2'  DT A   6      57.550   4.895-106.663  1.00  0.00           H  
REMARK-SIMTK-COORDS    57.550386532     4.895247354  -106.662815802
ATOM    179  H3'  DT A   6      59.698   3.922-106.204  1.00  0.00           H  
REMARK-SIMTK-COORDS    59.697590577     3.922367672  -106.204468871
ATOM    180  H4'  DT A   6      61.195   5.342-107.864  1.00  0.00           H  
REMARK-SIMTK-COORDS    61.194693480     5.341685433  -107.864076353
ATOM    181 1H5'  DT A   6      59.641   4.758-109.858  1.00  0.00           H  
REMARK-SIMTK-COORDS    59.640774129     4.757744096  -109.858189731
ATOM    182 2H5'  DT A   6      60.401   3.464-108.909  1.00  0.00           H  
REMARK-SIMTK-COORDS    60.400731982     3.463839376  -108.909168848
ATOM    183  H3   DT A   6      55.449   9.666-109.027  1.00  0.00           H  
REMARK-SIMTK-COORDS    55.449310664     9.665842187  -109.026736093
ATOM    184  H6   DT A   6      56.714   5.069-108.330  1.00  0.00           H  
REMARK-SIMTK-COORDS    56.714419868     5.068558926  -108.330167845
ATOM    185  H71  DT A   6      53.627   5.764-110.364  1.00  0.00           H  
REMARK-SIMTK-COORDS    53.627326195     5.764083677  -110.363575324
ATOM    186  H72  DT A   6      55.009   4.642-110.389  1.00  0.00           H  
REMARK-SIMTK-COORDS    55.008899431     4.642138981  -110.389197487
ATOM    187  H73  DT A   6      53.960   4.728-108.954  1.00  0.00           H  
REMARK-SIMTK-COORDS    53.959594255     4.727529784  -108.954061236
ATOM    188  P    DA A   7      59.962   5.503-103.833  1.00  0.00           P  
REMARK-SIMTK-COORDS    59.961769792     5.502882042  -103.833043727
ATOM    189  OP1  DA A   7      58.776   4.631-103.647  1.00  0.00           O  
REMARK-SIMTK-COORDS    58.776081767     4.630848714  -103.647402184
ATOM    190  OP2  DA A   7      61.019   5.385-102.810  1.00  0.00           O  
REMARK-SIMTK-COORDS    61.018795542     5.384967281  -102.809791229
ATOM    191  O5'  DA A   7      59.488   7.021-103.957  1.00  0.00           O  
REMARK-SIMTK-COORDS    59.487686750     7.020511709  -103.956884203
ATOM    192  O3'  DA A   7      60.244  10.516-101.704  1.00  0.00           O  
REMARK-SIMTK-COORDS    60.244089141    10.516011899  -101.704339233
ATOM    193  C1'  DA A   7      57.957   9.959-103.554  1.00  0.00           C  
REMARK-SIMTK-COORDS    57.957182560     9.959197670  -103.554034668
ATOM    194  C2'  DA A   7      58.376   9.144-102.337  1.00  0.00           C  
REMARK-SIMTK-COORDS    58.375776683     9.144314955  -102.337231840
ATOM    195  C3'  DA A   7      59.889   9.300-102.358  1.00  0.00           C  
REMARK-SIMTK-COORDS    59.889045105     9.299770931  -102.358067493
ATOM    196  C4'  DA A   7      60.206   9.332-103.852  1.00  0.00           C  
REMARK-SIMTK-COORDS    60.206414073     9.331591352  -103.851703793
ATOM    197  C5'  DA A   7      60.401   7.994-104.525  1.00  0.00           C  
REMARK-SIMTK-COORDS    60.400984399     7.993643220  -104.525064162
ATOM    198  O4'  DA A   7      59.048   9.994-104.453  1.00  0.00           O  
REMARK-SIMTK-COORDS    59.048225318     9.994046118  -104.452640970
ATOM    199  N6   DA A   7      52.884   8.895-106.665  1.00  0.00           N  
REMARK-SIMTK-COORDS    52.883758716     8.895328379  -106.664708973
ATOM    200  C6   DA A   7      53.799   9.687-106.080  1.00  0.00           C  
REMARK-SIMTK-COORDS    53.799302830     9.687025160  -106.079798566
ATOM    201  C5   DA A   7      54.934   9.185-105.407  1.00  0.00           C  
REMARK-SIMTK-COORDS    54.933618974     9.185386315  -105.407151293
ATOM    202  N7   DA A   7      55.394   7.900-105.185  1.00  0.00           N  
REMARK-SIMTK-COORDS    55.393580605     7.900306800  -105.185122157
ATOM    203  C8   DA A   7      56.489   8.076-104.508  1.00  0.00           C  
REMARK-SIMTK-COORDS    56.489498357     8.075648086  -104.508177763
ATOM    204  N9   DA A   7      56.789   9.391-104.282  1.00  0.00           N  
REMARK-SIMTK-COORDS    56.789342872     9.391244502  -104.282000094
ATOM    205  C4   DA A   7      55.779  10.112-104.868  1.00  0.00           C  
REMARK-SIMTK-COORDS    55.778678063    10.111979623  -104.867801706
ATOM    206  N3   DA A   7      55.652  11.452-104.895  1.00  0.00           N  
REMARK-SIMTK-COORDS    55.651861746    11.451660258  -104.895195498
ATOM    207  C2   DA A   7      54.557  11.791-105.542  1.00  0.00           C  
REMARK-SIMTK-COORDS    54.556908836    11.791005332  -105.541512792
ATOM    208  N1   DA A   7      53.646  11.019-106.125  1.00  0.00           N  
REMARK-SIMTK-COORDS    53.645577542    11.018765874  -106.125132953
ATOM    209  H1'  DA A   7      57.719  10.985-103.275  1.00  0.00           H  
REMARK-SIMTK-COORDS    57.719289334    10.984972349  -103.274729957
ATOM    210 1H2'  DA A   7      57.951   9.535-101.412  1.00  0.00           H  
REMARK-SIMTK-COORDS    57.950510954     9.535030958  -101.411609852
ATOM    211 2H2'  DA A   7      58.083   8.100-102.418  1.00  0.00           H  
REMARK-SIMTK-COORDS    58.082801729     8.099561627  -102.418337696
ATOM    212  H3'  DA A   7      60.391   8.465-101.866  1.00  0.00           H  
REMARK-SIMTK-COORDS    60.391173729     8.465033189  -101.866390010
ATOM    213  H4'  DA A   7      61.130   9.898-103.967  1.00  0.00           H  
REMARK-SIMTK-COORDS    61.130462274     9.898229174  -103.967265474
ATOM    214 1H5'  DA A   7      60.208   8.099-105.592  1.00  0.00           H  
REMARK-SIMTK-COORDS    60.208318618     8.098512406  -105.592153357
ATOM    215 2H5'  DA A   7      61.428   7.664-104.377  1.00  0.00           H  
REMARK-SIMTK-COORDS    61.428485785     7.663654538  -104.377015620
ATOM    216  H61  DA A   7      52.074   9.313-107.142  1.00  0.00           H  
REMARK-SIMTK-COORDS    52.073722169     9.312676305  -107.142087754
ATOM    217  H62  DA A   7      52.994   7.872-106.632  1.00  0.00           H  
REMARK-SIMTK-COORDS    52.993927724     7.871734887  -106.631949962
ATOM    218  H8   DA A   7      57.111   7.253-104.155  1.00  0.00           H  
REMARK-SIMTK-COORDS    57.110916979     7.252815133  -104.155374945
ATOM    219  H2   DA A   7      54.370  12.863-105.610  1.00  0.00           H  
REMARK-SIMTK-COORDS    54.370052050    12.863043291  -105.609558036
ATOM    220  P    DT A   8      59.715  10.607-100.049  1.00  0.00           P  
REMARK-SIMTK-COORDS    59.714759684    10.606731752  -100.049328535
ATOM    221  OP1  DT A   8      59.097   9.361 -99.534  1.00  0.00           O  
REMARK-SIMTK-COORDS    59.097366614     9.361463203   -99.533641577
ATOM    222  OP2  DT A   8      60.613  11.317 -99.117  1.00  0.00           O  
REMARK-SIMTK-COORDS    60.613102929    11.316613353   -99.117076677
ATOM    223  O5'  DT A   8      58.569  11.591-100.562  1.00  0.00           O  
REMARK-SIMTK-COORDS    58.569449175    11.591464325  -100.561837653
ATOM    224  O3'  DT A   8      57.347  15.484 -99.458  1.00  0.00           O  
REMARK-SIMTK-COORDS    57.346633707    15.483630488   -99.457595428
ATOM    225  C1'  DT A   8      55.773  13.381-100.894  1.00  0.00           C  
REMARK-SIMTK-COORDS    55.772903910    13.380656631  -100.894259787
ATOM    226  C2'  DT A   8      56.442  13.260 -99.532  1.00  0.00           C  
REMARK-SIMTK-COORDS    56.441976551    13.259507697   -99.531987884
ATOM    227  C3'  DT A   8      57.682  14.121 -99.710  1.00  0.00           C  
REMARK-SIMTK-COORDS    57.682105746    14.121055484   -99.710296575
ATOM    228  C4'  DT A   8      58.056  13.879-101.171  1.00  0.00           C  
REMARK-SIMTK-COORDS    58.056311677    13.879462074  -101.170924024
ATOM    229  C5'  DT A   8      58.931  12.680-101.450  1.00  0.00           C  
REMARK-SIMTK-COORDS    58.931189037    12.679503406  -101.450342706
ATOM    230  O4'  DT A   8      56.772  13.690-101.846  1.00  0.00           O  
REMARK-SIMTK-COORDS    56.771958513    13.689621557  -101.846289501
ATOM    231  O4   DT A   8      53.148   8.836-102.598  1.00  0.00           O  
REMARK-SIMTK-COORDS    53.148175503     8.836111144  -102.597852786
ATOM    232  C4   DT A   8      53.775   9.823-102.196  1.00  0.00           C  
REMARK-SIMTK-COORDS    53.774727106     9.822987783  -102.195812256
ATOM    233  N3   DT A   8      53.302  11.097-102.414  1.00  0.00           N  
REMARK-SIMTK-COORDS    53.301760592    11.096523773  -102.413830052
ATOM    234  C2   DT A   8      53.898  12.278-102.019  1.00  0.00           C  
REMARK-SIMTK-COORDS    53.898080325    12.277711795  -102.018939391
ATOM    235  O2   DT A   8      53.401  13.363-102.258  1.00  0.00           O  
REMARK-SIMTK-COORDS    53.401384931    13.363381748  -102.257676564
ATOM    236  N1   DT A   8      55.090  12.136-101.340  1.00  0.00           N  
REMARK-SIMTK-COORDS    55.090197420    12.135712113  -101.340477217
ATOM    237  C6   DT A   8      55.639  10.905-101.077  1.00  0.00           C  
REMARK-SIMTK-COORDS    55.638782574    10.904934087  -101.077386394
ATOM    238  C5   DT A   8      55.024   9.773-101.474  1.00  0.00           C  
REMARK-SIMTK-COORDS    55.023975838     9.772623715  -101.473762351
ATOM    239  C7   DT A   8      55.581   8.406-101.219  1.00  0.00           C  
REMARK-SIMTK-COORDS    55.580915513     8.405704997  -101.218540060
ATOM    240  H1'  DT A   8      55.043  14.191-100.900  1.00  0.00           H  
REMARK-SIMTK-COORDS    55.042934511    14.191173369  -100.899578995
ATOM    241 1H2'  DT A   8      55.810  13.636 -98.725  1.00  0.00           H  
REMARK-SIMTK-COORDS    55.810490768    13.635965528   -98.724974745
ATOM    242 2H2'  DT A   8      56.705  12.231 -99.290  1.00  0.00           H  
REMARK-SIMTK-COORDS    56.704705058    12.230856557   -99.290360971
ATOM    243  H3'  DT A   8      58.490  13.818 -99.042  1.00  0.00           H  
REMARK-SIMTK-COORDS    58.489679830    13.818129151   -99.042383605
ATOM    244  H4'  DT A   8      58.591  14.766-101.512  1.00  0.00           H  
REMARK-SIMTK-COORDS    58.591198878    14.765922970  -101.512496509
ATOM    245 1H5'  DT A   8      58.794  12.369-102.486  1.00  0.00           H  
REMARK-SIMTK-COORDS    58.794427111    12.369489397  -102.486121394
ATOM    246 2H5'  DT A   8      59.974  12.952-101.294  1.00  0.00           H  
REMARK-SIMTK-COORDS    59.973698147    12.952178357  -101.293578145
ATOM    247  H3   DT A   8      52.412  11.177-102.927  1.00  0.00           H  
REMARK-SIMTK-COORDS    52.412149180    11.177327968  -102.927015415
ATOM    248  H6   DT A   8      56.586  10.842-100.541  1.00  0.00           H  
REMARK-SIMTK-COORDS    56.585527962    10.841767026  -100.541427354
ATOM    249  H71  DT A   8      54.964   7.660-101.724  1.00  0.00           H  
REMARK-SIMTK-COORDS    54.964107870     7.660249260  -101.723624286
ATOM    250  H72  DT A   8      56.600   8.351-101.601  1.00  0.00           H  
REMARK-SIMTK-COORDS    56.600195803     8.350500379  -101.601433178
ATOM    251  H73  DT A   8      55.585   8.208-100.147  1.00  0.00           H  
REMARK-SIMTK-COORDS    55.584583363     8.207961520  -100.146729413
ATOM    252  P    DC A   9      56.739  15.612 -97.839  1.00  0.00           P  
REMARK-SIMTK-COORDS    56.739466157    15.612324863   -97.838533218
ATOM    253  OP1  DC A   9      56.751  14.420 -96.958  1.00  0.00           O  
REMARK-SIMTK-COORDS    56.750665515    14.419695344   -96.957782172
ATOM    254  OP2  DC A   9      57.125  16.888 -97.205  1.00  0.00           O  
REMARK-SIMTK-COORDS    57.124600429    16.888471949   -97.205491190
ATOM    255  O5'  DC A   9      55.304  15.751 -98.522  1.00  0.00           O  
REMARK-SIMTK-COORDS    55.304468215    15.751310372   -98.521595392
ATOM    256  O3'  DC A   9      52.307  18.730 -98.451  1.00  0.00           O  
REMARK-SIMTK-COORDS    52.307203002    18.730080956   -98.451359681
ATOM    257  C1'  DC A   9      52.026  15.830 -99.136  1.00  0.00           C  
REMARK-SIMTK-COORDS    52.025726033    15.829513938   -99.136373328
ATOM    258  C2'  DC A   9      52.574  16.422 -97.844  1.00  0.00           C  
REMARK-SIMTK-COORDS    52.573921676    16.421672066   -97.844302397
ATOM    259  C3'  DC A   9      53.266  17.680 -98.341  1.00  0.00           C  
REMARK-SIMTK-COORDS    53.265722622    17.680438045   -98.341060550
ATOM    260  C4'  DC A   9      53.814  17.253 -99.701  1.00  0.00           C  
REMARK-SIMTK-COORDS    53.813949813    17.252705910   -99.700622674
ATOM    261  C5'  DC A   9      55.170  16.588 -99.699  1.00  0.00           C  
REMARK-SIMTK-COORDS    55.170256333    16.587620319   -99.699287984
ATOM    262  O4'  DC A   9      52.825  16.299-100.204  1.00  0.00           O  
REMARK-SIMTK-COORDS    52.825215397    16.298835910  -100.204303402
ATOM    263  N4   DC A   9      51.947  10.311 -99.365  1.00  0.00           N
[truncated: 31,019,336 more chars]
