# Supplementary material for: Lattice-free prediction of three-dimensional structure of programmed DNA assemblies
Source: Nat Commun. 2014 Dec 3;5:5578. doi: 10.1038/ncomms6578 (PMC4268701; doi:10.1038/ncomms6578)
Supplement: Supplementary Dataset 10 — Tiamat and PDB files for 40×4 ribbon with [nx, ny] = [20, 21] bps. [file ncomms6578-s19.zip › Supplemetary Dataset 10/21_21_40x4.pdb]

MODEL        1                                                                                                                                      
ATOM      1  P    DG A   1     -76.641  -5.531  16.749  1.00  0.00           P  
REMARK-SIMTK-COORDS   -76.640778341    -5.531385882    16.748570717
ATOM      2  OP1  DG A   1     -75.886  -6.805  16.815  1.00  0.00           O  
REMARK-SIMTK-COORDS   -75.885946077    -6.805435047    16.814767236
ATOM      3  OP2  DG A   1     -76.283  -4.625  15.640  1.00  0.00           O  
REMARK-SIMTK-COORDS   -76.282941613    -4.624770252    15.639874646
ATOM      4  O5'  DG A   1     -76.512  -4.767  18.142  1.00  0.00           O  
REMARK-SIMTK-COORDS   -76.512341236    -4.767047184    18.142369219
ATOM      5  O3'  DG A   1     -74.946  -1.013  19.289  1.00  0.00           O  
REMARK-SIMTK-COORDS   -74.946266437    -1.012923477    19.289474672
ATOM      6  C1'  DG A   1     -75.403  -3.432  20.992  1.00  0.00           C  
REMARK-SIMTK-COORDS   -75.402623513    -3.431819537    20.992200742
ATOM      7  C2'  DG A   1     -74.557  -3.342  19.728  1.00  0.00           C  
REMARK-SIMTK-COORDS   -74.557388604    -3.341907066    19.728166448
ATOM      8  C3'  DG A   1     -75.332  -2.329  18.901  1.00  0.00           C  
REMARK-SIMTK-COORDS   -75.332274436    -2.329433020    18.900638653
ATOM      9  C4'  DG A   1     -76.784  -2.635  19.261  1.00  0.00           C  
REMARK-SIMTK-COORDS   -76.784199688    -2.634985673    19.260550642
ATOM     10  C5'  DG A   1     -77.463  -3.715  18.452  1.00  0.00           C  
REMARK-SIMTK-COORDS   -77.463136125    -3.715352496    18.452331092
ATOM     11  O4'  DG A   1     -76.727  -3.063  20.658  1.00  0.00           O  
REMARK-SIMTK-COORDS   -76.726773645    -3.063076551    20.658239610
ATOM     12  N2   DG A   1     -75.380  -3.962  26.240  1.00  0.00           N  
REMARK-SIMTK-COORDS   -75.380043221    -3.962050054    26.240390880
ATOM     13  O6   DG A   1     -75.555  -8.247  24.626  1.00  0.00           O  
REMARK-SIMTK-COORDS   -75.554917771    -8.246807605    24.625504935
ATOM     14  C6   DG A   1     -75.514  -7.053  24.326  1.00  0.00           C  
REMARK-SIMTK-COORDS   -75.514151690    -7.052978534    24.326295520
ATOM     15  C5   DG A   1     -75.498  -6.456  23.046  1.00  0.00           C  
REMARK-SIMTK-COORDS   -75.497876981    -6.455858552    23.045783177
ATOM     16  N7   DG A   1     -75.524  -7.041  21.778  1.00  0.00           N  
REMARK-SIMTK-COORDS   -75.523635269    -7.040823917    21.777779221
ATOM     17  C8   DG A   1     -75.495  -6.021  20.959  1.00  0.00           C  
REMARK-SIMTK-COORDS   -75.494541354    -6.020704666    20.959202248
ATOM     18  N9   DG A   1     -75.448  -4.795  21.588  1.00  0.00           N  
REMARK-SIMTK-COORDS   -75.448148110    -4.794643251    21.588002752
ATOM     19  C4   DG A   1     -75.452  -5.078  22.936  1.00  0.00           C  
REMARK-SIMTK-COORDS   -75.451594665    -5.077853756    22.935829867
ATOM     20  N3   DG A   1     -75.410  -4.159  23.936  1.00  0.00           N  
REMARK-SIMTK-COORDS   -75.410151336    -4.159144291    23.936037530
ATOM     21  C2   DG A   1     -75.417  -4.721  25.141  1.00  0.00           C  
REMARK-SIMTK-COORDS   -75.417234005    -4.721492276    25.141467154
ATOM     22  N1   DG A   1     -75.473  -6.086  25.346  1.00  0.00           N  
REMARK-SIMTK-COORDS   -75.472757570    -6.086372386    25.345762087
ATOM     23  H1'  DG A   1     -75.043  -2.738  21.753  1.00  0.00           H  
REMARK-SIMTK-COORDS   -75.042566044    -2.737765038    21.752566423
ATOM     24 1H2'  DG A   1     -73.544  -2.995  19.933  1.00  0.00           H  
REMARK-SIMTK-COORDS   -73.543908282    -2.995457408    19.932803374
ATOM     25 2H2'  DG A   1     -74.480  -4.299  19.214  1.00  0.00           H  
REMARK-SIMTK-COORDS   -74.480074649    -4.298802193    19.214113661
ATOM     26  H3'  DG A   1     -75.157  -2.456  17.831  1.00  0.00           H  
REMARK-SIMTK-COORDS   -75.156539483    -2.456193283    17.831213544
ATOM     27  H4'  DG A   1     -77.347  -1.712  19.120  1.00  0.00           H  
REMARK-SIMTK-COORDS   -77.346841453    -1.712098493    19.119996390
ATOM     28 1H5'  DG A   1     -78.292  -4.127  19.029  1.00  0.00           H  
REMARK-SIMTK-COORDS   -78.291612408    -4.126871478    19.028512639
ATOM     29 2H5'  DG A   1     -77.849  -3.284  17.530  1.00  0.00           H  
REMARK-SIMTK-COORDS   -77.848777893    -3.284148585    17.529681855
ATOM     30  H21  DG A   1     -75.338  -2.938  26.157  1.00  0.00           H  
REMARK-SIMTK-COORDS   -75.337827924    -2.937971941    26.156540495
ATOM     31  H22  DG A   1     -75.392  -4.403  27.171  1.00  0.00           H  
REMARK-SIMTK-COORDS   -75.392423542    -4.402547100    27.171167480
ATOM     32  H8   DG A   1     -75.507  -6.131  19.875  1.00  0.00           H  
REMARK-SIMTK-COORDS   -75.506768398    -6.130751453    19.874679218
ATOM     33  H1   DG A   1     -75.485  -6.420  26.320  1.00  0.00           H  
REMARK-SIMTK-COORDS   -75.485248180    -6.419832705    26.319702640
ATOM     34  P    DC A   2     -73.244  -0.975  18.947  1.00  0.00           P  
REMARK-SIMTK-COORDS   -73.244386237    -0.975492117    18.947424033
ATOM     35  OP1  DC A   2     -72.487  -2.086  18.323  1.00  0.00           O  
REMARK-SIMTK-COORDS   -72.486787465    -2.086397596    18.322807257
ATOM     36  OP2  DC A   2     -72.889   0.384  18.497  1.00  0.00           O  
REMARK-SIMTK-COORDS   -72.889232577     0.384171094    18.497086571
ATOM     37  O5'  DC A   2     -73.118  -1.077  20.535  1.00  0.00           O  
REMARK-SIMTK-COORDS   -73.118444131    -1.076760616    20.534557700
ATOM     38  O3'  DC A   2     -71.560   1.483  23.515  1.00  0.00           O  
REMARK-SIMTK-COORDS   -71.560057476     1.482775784    23.514794343
ATOM     39  C1'  DC A   2     -72.011  -1.473  23.657  1.00  0.00           C  
REMARK-SIMTK-COORDS   -72.011425541    -1.473187432    23.657308671
ATOM     40  C2'  DC A   2     -71.167  -0.719  22.639  1.00  0.00           C  
REMARK-SIMTK-COORDS   -71.166817347    -0.718587141    22.638568076
ATOM     41  C3'  DC A   2     -71.943   0.578  22.481  1.00  0.00           C  
REMARK-SIMTK-COORDS   -71.943417259     0.578357313    22.481480013
ATOM     42  C4'  DC A   2     -73.395   0.124  22.620  1.00  0.00           C  
REMARK-SIMTK-COORDS   -73.394775633     0.124061042    22.619649364
ATOM     43  C5'  DC A   2     -74.072  -0.357  21.358  1.00  0.00           C  
REMARK-SIMTK-COORDS   -74.071551121    -0.356605113    21.357570529
ATOM     44  O4'  DC A   2     -73.336  -0.986  23.571  1.00  0.00           O  
REMARK-SIMTK-COORDS   -73.336209800    -0.985863876    23.571381847
ATOM     45  N4   DC A   2     -72.168  -6.956  23.006  1.00  0.00           N  
REMARK-SIMTK-COORDS   -72.167764627    -6.955783631    23.005955457
ATOM     46  C4   DC A   2     -72.131  -5.638  23.130  1.00  0.00           C  
REMARK-SIMTK-COORDS   -72.131080415    -5.638078916    23.129885089
ATOM     47  N3   DC A   2     -72.082  -5.117  24.362  1.00  0.00           N  
REMARK-SIMTK-COORDS   -72.082229108    -5.117344826    24.361520814
ATOM     48  C2   DC A   2     -72.046  -3.775  24.548  1.00  0.00           C  
REMARK-SIMTK-COORDS   -72.045704852    -3.774527302    24.548014982
ATOM     49  O2   DC A   2     -72.002  -3.263  25.674  1.00  0.00           O  
REMARK-SIMTK-COORDS   -72.001582986    -3.263034324    25.673828997
ATOM     50  N1   DC A   2     -72.053  -2.943  23.430  1.00  0.00           N  
REMARK-SIMTK-COORDS   -72.052846478    -2.943193105    23.430364567
ATOM     51  C6   DC A   2     -72.100  -3.463  22.178  1.00  0.00           C  
REMARK-SIMTK-COORDS   -72.099643593    -3.463084918    22.177537550
ATOM     52  C5   DC A   2     -72.133  -4.806  21.967  1.00  0.00           C  
REMARK-SIMTK-COORDS   -72.133106290    -4.806360961    21.966972307
ATOM     53  H1'  DC A   2     -71.653  -1.294  24.672  1.00  0.00           H  
REMARK-SIMTK-COORDS   -71.653017850    -1.294081462    24.671644896
ATOM     54 1H2'  DC A   2     -70.153  -0.533  22.998  1.00  0.00           H  
REMARK-SIMTK-COORDS   -70.152733240    -0.533210546    22.998114932
ATOM     55 2H2'  DC A   2     -71.086  -1.251  21.692  1.00  0.00           H  
REMARK-SIMTK-COORDS   -71.086397082    -1.251342487    21.691975068
ATOM     56  H3'  DC A   2     -71.768   1.044  21.510  1.00  0.00           H  
REMARK-SIMTK-COORDS   -71.767933315     1.043684601    21.510393044
ATOM     57  H4'  DC A   2     -73.960   0.978  22.995  1.00  0.00           H  
REMARK-SIMTK-COORDS   -73.959735715     0.978115088    22.994653087
ATOM     58 1H5'  DC A   2     -74.898  -1.015  21.623  1.00  0.00           H  
REMARK-SIMTK-COORDS   -74.898232966    -1.014748521    21.622986018
ATOM     59 2H5'  DC A   2     -74.457   0.502  20.809  1.00  0.00           H  
REMARK-SIMTK-COORDS   -74.457149038     0.501614737    20.808985134
ATOM     60  H41  DC A   2     -72.205  -7.385  22.070  1.00  0.00           H  
REMARK-SIMTK-COORDS   -72.205370712    -7.384928844    22.069546803
ATOM     61  H42  DC A   2     -72.162  -7.552  23.846  1.00  0.00           H  
REMARK-SIMTK-COORDS   -72.161912021    -7.552449448    23.845614704
ATOM     62  H6   DC A   2     -72.109  -2.788  21.321  1.00  0.00           H  
REMARK-SIMTK-COORDS   -72.109453439    -2.787912562    21.321173109
ATOM     63  H5   DC A   2     -72.162  -5.227  20.962  1.00  0.00           H  
REMARK-SIMTK-COORDS   -72.161535924    -5.227102343    20.961569679
ATOM     64  P    DT A   3     -69.862   1.894  23.620  1.00  0.00           P  
REMARK-SIMTK-COORDS   -69.862321398     1.893661016    23.620301208
ATOM     65  OP1  DT A   3     -69.103   1.350  22.468  1.00  0.00           O  
REMARK-SIMTK-COORDS   -69.103374117     1.350460704    22.468462049
ATOM     66  OP2  DT A   3     -69.508   3.265  24.039  1.00  0.00           O  
REMARK-SIMTK-COORDS   -69.508388584     3.264745847    24.038516403
ATOM     67  O5'  DT A   3     -69.733   0.894  24.857  1.00  0.00           O  
REMARK-SIMTK-COORDS   -69.733483094     0.894233054    24.856684821
ATOM     68  O3'  DT A   3     -68.174   1.264  28.768  1.00  0.00           O  
REMARK-SIMTK-COORDS   -68.174478218     1.263604186    28.767778628
ATOM     69  C1'  DT A   3     -68.622  -1.232  27.176  1.00  0.00           C  
REMARK-SIMTK-COORDS   -68.622410455    -1.231896419    27.175622090
ATOM     70  C2'  DT A   3     -67.779  -0.027  26.781  1.00  0.00           C  
REMARK-SIMTK-COORDS   -67.779396946    -0.027128752    26.780675140
ATOM     71  C3'  DT A   3     -68.558   1.122  27.402  1.00  0.00           C  
REMARK-SIMTK-COORDS   -68.557986911     1.121758140    27.401831783
ATOM     72  C4'  DT A   3     -70.009   0.669  27.253  1.00  0.00           C  
REMARK-SIMTK-COORDS   -70.008611582     0.668564315    27.253058735
ATOM     73  C5'  DT A   3     -70.686   1.004  25.945  1.00  0.00           C  
REMARK-SIMTK-COORDS   -70.686268598     1.004479150    25.944881303
ATOM     74  O4'  DT A   3     -69.948  -0.787  27.388  1.00  0.00           O  
REMARK-SIMTK-COORDS   -69.947958365    -0.787368959    27.388338042
ATOM     75  O4   DT A   3     -68.768  -5.284  23.433  1.00  0.00           O  
REMARK-SIMTK-COORDS   -68.767845140    -5.283892685    23.433363813
ATOM     76  C4   DT A   3     -68.737  -4.341  24.232  1.00  0.00           C  
REMARK-SIMTK-COORDS   -68.736885521    -4.340541579    24.231648971
ATOM     77  N3   DT A   3     -68.691  -4.565  25.588  1.00  0.00           N  
REMARK-SIMTK-COORDS   -68.691354639    -4.564885473    25.588380247
ATOM     78  C2   DT A   3     -68.652  -3.608  26.583  1.00  0.00           C  
REMARK-SIMTK-COORDS   -68.651896405    -3.607608619    26.582767029
ATOM     79  O2   DT A   3     -68.612  -3.904  27.763  1.00  0.00           O  
REMARK-SIMTK-COORDS   -68.611914528    -3.903614393    27.763090303
ATOM     80  N1   DT A   3     -68.663  -2.301  26.141  1.00  0.00           N  
REMARK-SIMTK-COORDS   -68.662766530    -2.301254575    26.141248114
ATOM     81  C6   DT A   3     -68.707  -1.982  24.807  1.00  0.00           C  
REMARK-SIMTK-COORDS   -68.707354251    -1.981612843    24.806775147
ATOM     82  C5   DT A   3     -68.739  -2.944  23.864  1.00  0.00           C  
REMARK-SIMTK-COORDS   -68.738943857    -2.944411366    23.863775094
ATOM     83  C7   DT A   3     -68.794  -2.652  22.396  1.00  0.00           C  
REMARK-SIMTK-COORDS   -68.794190208    -2.651652085    22.395774125
ATOM     84  H1'  DT A   3     -68.263  -1.671  28.107  1.00  0.00           H  
REMARK-SIMTK-COORDS   -68.262791281    -1.671095116    28.107072332
ATOM     85 1H2'  DT A   3     -66.765  -0.081  27.182  1.00  0.00           H  
REMARK-SIMTK-COORDS   -66.765418630    -0.081270719    27.181526262
ATOM     86 2H2'  DT A   3     -67.700   0.086  25.701  1.00  0.00           H  
REMARK-SIMTK-COORDS   -67.699635006     0.085565088    25.700642210
ATOM     87  H3'  DT A   3     -68.385   2.063  26.878  1.00  0.00           H  
REMARK-SIMTK-COORDS   -68.384647414     2.063079055    26.878461597
ATOM     88  H4'  DT A   3     -70.575   1.148  28.052  1.00  0.00           H  
REMARK-SIMTK-COORDS   -70.574655657     1.148199677    28.051891024
ATOM     89 1H5'  DT A   3     -71.513   0.313  25.781  1.00  0.00           H  
REMARK-SIMTK-COORDS   -71.512853922     0.313323131    25.781449180
ATOM     90 2H5'  DT A   3     -71.074   2.021  25.993  1.00  0.00           H  
REMARK-SIMTK-COORDS   -71.074392886     2.020731293    25.993287059
ATOM     91  H3   DT A   3     -68.689  -5.549  25.894  1.00  0.00           H  
REMARK-SIMTK-COORDS   -68.689136994    -5.548677154    25.894069649
ATOM     92  H6   DT A   3     -68.719  -0.935  24.505  1.00  0.00           H  
REMARK-SIMTK-COORDS   -68.718581436    -0.934584634    24.504823362
ATOM     93  H71  DT A   3     -68.920  -3.584  21.842  1.00  0.00           H  
REMARK-SIMTK-COORDS   -68.919776035    -3.583925013    21.842274904
ATOM     94  H72  DT A   3     -69.637  -1.992  22.188  1.00  0.00           H  
REMARK-SIMTK-COORDS   -69.636660044    -1.991748511    22.187546251
ATOM     95  H73  DT A   3     -67.868  -2.167  22.086  1.00  0.00           H  
REMARK-SIMTK-COORDS   -67.868393907    -2.167263695    22.085672374
ATOM     96  P    DG A   4     -66.472   1.516  29.142  1.00  0.00           P  
REMARK-SIMTK-COORDS   -66.472429296     1.516018412    29.141984861
ATOM     97  OP1  DG A   4     -65.714   1.737  27.888  1.00  0.00           O  
REMARK-SIMTK-COORDS   -65.714219026     1.736865397    27.887513341
ATOM     98  OP2  DG A   4     -66.120   2.396  30.274  1.00  0.00           O  
REMARK-SIMTK-COORDS   -66.120321200     2.396064379    30.273684904
ATOM     99  O5'  DG A   4     -66.342  -0.013  29.577  1.00  0.00           O  
REMARK-SIMTK-COORDS   -66.341543390    -0.012591516    29.577420928
ATOM    100  O3'  DG A   4     -64.781  -1.962  32.987  1.00  0.00           O  
REMARK-SIMTK-COORDS   -64.781258027    -1.962401531    32.987059690
ATOM    101  C1'  DG A   4     -65.226  -3.085  30.249  1.00  0.00           C  
REMARK-SIMTK-COORDS   -65.226257969    -3.085313486    30.248512668
ATOM    102  C2'  DG A   4     -64.385  -1.871  30.620  1.00  0.00           C  
REMARK-SIMTK-COORDS   -64.385204395    -1.870876327    30.620077295
ATOM    103  C3'  DG A   4     -65.165  -1.291  31.789  1.00  0.00           C  
REMARK-SIMTK-COORDS   -65.165195083    -1.291326658    31.788876127
ATOM    104  C4'  DG A   4     -66.615  -1.578  31.406  1.00  0.00           C  
REMARK-SIMTK-COORDS   -66.615221960    -1.577840010    31.406360564
ATOM    105  C5'  DG A   4     -67.294  -0.551  30.531  1.00  0.00           C  
REMARK-SIMTK-COORDS   -67.293984652    -0.551174421    30.530800756
ATOM    106  O4'  DG A   4     -66.552  -2.845  30.678  1.00  0.00           O  
REMARK-SIMTK-COORDS   -66.552360766    -2.845079261    30.678179851
ATOM    107  N2   DG A   4     -65.186  -8.084  28.564  1.00  0.00           N  
REMARK-SIMTK-COORDS   -65.185953949    -8.083860168    28.563858206
ATOM    108  O6   DG A   4     -65.355  -5.556  24.745  1.00  0.00           O  
REMARK-SIMTK-COORDS   -65.355188821    -5.556455454    24.745328389
ATOM    109  C6   DG A   4     -65.318  -5.530  25.976  1.00  0.00           C  
REMARK-SIMTK-COORDS   -65.318335268    -5.530299169    25.975927294
ATOM    110  C5   DG A   4     -65.308  -4.415  26.843  1.00  0.00           C  
REMARK-SIMTK-COORDS   -65.307551616    -4.414727162    26.843055779
ATOM    111  N7   DG A   4     -65.336  -3.048  26.555  1.00  0.00           N  
REMARK-SIMTK-COORDS   -65.335813705    -3.048415900    26.554825336
ATOM    112  C8   DG A   4     -65.312  -2.477  27.732  1.00  0.00           C  
REMARK-SIMTK-COORDS   -65.311822164    -2.477290356    27.731599749
ATOM    113  N9   DG A   4     -65.267  -3.363  28.787  1.00  0.00           N  
REMARK-SIMTK-COORDS   -65.266521657    -3.363032238    28.787146140
ATOM    114  C4   DG A   4     -65.265  -4.614  28.211  1.00  0.00           C  
REMARK-SIMTK-COORDS   -65.265049698    -4.614050543    28.211117465
ATOM    115  N3   DG A   4     -65.223  -5.794  28.884  1.00  0.00           N  
REMARK-SIMTK-COORDS   -65.222771885    -5.793506540    28.884360466
ATOM    116  C2   DG A   4     -65.225  -6.844  28.068  1.00  0.00           C  
REMARK-SIMTK-COORDS   -65.224684932    -6.843593138    28.067867676
ATOM    117  N1   DG A   4     -65.276  -6.739  26.692  1.00  0.00           N  
REMARK-SIMTK-COORDS   -65.276165918    -6.739189285    26.691580445
ATOM    118  H1'  DG A   4     -64.866  -3.980  30.757  1.00  0.00           H  
REMARK-SIMTK-COORDS   -64.865557883    -3.980157204    30.757098126
ATOM    119 1H2'  DG A   4     -63.372  -2.145  30.915  1.00  0.00           H  
REMARK-SIMTK-COORDS   -63.371956602    -2.144948693    30.915474059
ATOM    120 2H2'  DG A   4     -64.307  -1.157  29.802  1.00  0.00           H  
REMARK-SIMTK-COORDS   -64.307111317    -1.156591694    29.801801709
ATOM    121  H3'  DG A   4     -64.992  -0.220  31.904  1.00  0.00           H  
REMARK-SIMTK-COORDS   -64.992487593    -0.220072943    31.903804799
ATOM    122  H4'  DG A   4     -67.181  -1.648  32.336  1.00  0.00           H  
REMARK-SIMTK-COORDS   -67.180599940    -1.647573982    32.335622052
ATOM    123 1H5'  DG A   4     -68.120  -1.023  29.999  1.00  0.00           H  
REMARK-SIMTK-COORDS   -68.119627404    -1.023400986    29.998802526
ATOM    124 2H5'  DG A   4     -67.684   0.251  31.155  1.00  0.00           H  
REMARK-SIMTK-COORDS   -67.683582117     0.251426240    31.155287740
ATOM    125  H21  DG A   4     -65.147  -8.230  29.581  1.00  0.00           H  
REMARK-SIMTK-COORDS   -65.146554835    -8.229885974    29.581047065
ATOM    126  H22  DG A   4     -65.194  -8.893  27.927  1.00  0.00           H  
REMARK-SIMTK-COORDS   -65.194326817    -8.893308328    27.927258198
ATOM    127  H8   DG A   4     -65.327  -1.396  27.866  1.00  0.00           H  
REMARK-SIMTK-COORDS   -65.327164033    -1.395504792    27.865594595
ATOM    128  H1   DG A   4     -65.285  -7.615  26.150  1.00  0.00           H  
REMARK-SIMTK-COORDS   -65.284781102    -7.614537237    26.149728305
ATOM    129  P    DG A   5     -63.083  -1.854  33.327  1.00  0.00           P  
REMARK-SIMTK-COORDS   -63.083122499    -1.853571252    33.327348614
ATOM    130  OP1  DG A   5     -62.326  -0.963  32.416  1.00  0.00           O  
REMARK-SIMTK-COORDS   -62.325788060    -0.963340233    32.415598495
ATOM    131  OP2  DG A   5     -62.732  -1.763  34.758  1.00  0.00           O  
REMARK-SIMTK-COORDS   -62.731780180    -1.763443275    34.758306867
ATOM    132  O5'  DG A   5     -62.950  -3.362  32.826  1.00  0.00           O  
REMARK-SIMTK-COORDS   -62.949841477    -3.361668604    32.826087659
ATOM    133  O3'  DG A   5     -61.385  -6.891  34.546  1.00  0.00           O  
REMARK-SIMTK-COORDS   -61.385235684    -6.891141659    34.545597667
ATOM    134  C1'  DG A   5     -61.830  -6.277  31.650  1.00  0.00           C  
REMARK-SIMTK-COORDS   -61.829833142    -6.276902545    31.650146164
ATOM    135  C2'  DG A   5     -60.990  -5.482  32.642  1.00  0.00           C  
REMARK-SIMTK-COORDS   -60.990365006    -5.481585266    32.641636291
ATOM    136  C3'  DG A   5     -61.771  -5.662  33.933  1.00  0.00           C  
REMARK-SIMTK-COORDS   -61.770670848    -5.662267918    33.933468545
ATOM    137  C4'  DG A   5     -63.220  -5.686  33.455  1.00  0.00           C  
REMARK-SIMTK-COORDS   -63.220453143    -5.685606783    33.455375882
ATOM    138  C5'  DG A   5     -63.901  -4.345  33.310  1.00  0.00           C  
REMARK-SIMTK-COORDS   -63.901082633    -4.345094668    33.309990997
ATOM    139  O4'  DG A   5     -63.156  -6.322  32.140  1.00  0.00           O  
REMARK-SIMTK-COORDS   -63.156089772    -6.322360992    32.139892916
ATOM    140  N2   DG A   5     -61.783  -9.458  27.442  1.00  0.00           N  
REMARK-SIMTK-COORDS   -61.783076484    -9.457841033    27.442462935
ATOM    141  O6   DG A   5     -61.958  -5.219  25.711  1.00  0.00           O  
REMARK-SIMTK-COORDS   -61.957646897    -5.218797594    25.711099055
ATOM    142  C6   DG A   5     -61.920  -5.890  26.743  1.00  0.00           C  
REMARK-SIMTK-COORDS   -61.920284824    -5.890351959    26.742619685
ATOM    143  C5   DG A   5     -61.911  -5.457  28.088  1.00  0.00           C  
REMARK-SIMTK-COORDS   -61.910723279    -5.457076853    28.087502676
ATOM    144  N7   DG A   5     -61.941  -4.166  28.619  1.00  0.00           N  
REMARK-SIMTK-COORDS   -61.941081465    -4.165852755    28.619010635
ATOM    145  C8   DG A   5     -61.917  -4.357  29.913  1.00  0.00           C  
REMARK-SIMTK-COORDS   -61.917390316    -4.356830596    29.913044712
ATOM    146  N9   DG A   5     -61.870  -5.683  30.286  1.00  0.00           N  
REMARK-SIMTK-COORDS   -61.870345400    -5.683208149    30.286244876
ATOM    147  C4   DG A   5     -61.867  -6.392  29.106  1.00  0.00           C  
REMARK-SIMTK-COORDS   -61.867327023    -6.392358415    29.105586251
ATOM    148  N3   DG A   5     -61.823  -7.746  28.997  1.00  0.00           N  
REMARK-SIMTK-COORDS   -61.823051397    -7.746059848    28.997456241
ATOM    149  C2   DG A   5     -61.824  -8.154  27.731  1.00  0.00           C  
REMARK-SIMTK-COORDS   -61.823814205    -8.153739604    27.731303551
ATOM    150  N1   DG A   5     -61.876  -7.292  26.653  1.00  0.00           N  
REMARK-SIMTK-COORDS   -61.876056435    -7.292263569    26.652949810
ATOM    151  H1'  DG A   5     -61.468  -7.302  31.566  1.00  0.00           H  
REMARK-SIMTK-COORDS   -61.467618680    -7.302233075    31.566438409
ATOM    152 1H2'  DG A   5     -59.977  -5.873  32.732  1.00  0.00           H  
REMARK-SIMTK-COORDS   -59.976592438    -5.872977524    32.731765537
ATOM    153 2H2'  DG A   5     -60.914  -4.430  32.368  1.00  0.00           H  
REMARK-SIMTK-COORDS   -60.913664170    -4.430353589    32.367948619
ATOM    154  H3'  DG A   5     -61.599  -4.842  34.632  1.00  0.00           H  
REMARK-SIMTK-COORDS   -61.599455695    -4.841649233    34.631960739
ATOM    155  H4'  DG A   5     -63.785  -6.268  34.184  1.00  0.00           H  
REMARK-SIMTK-COORDS   -63.785317546    -6.267507908    34.183634961
ATOM    156 1H5'  DG A   5     -64.726  -4.437  32.604  1.00  0.00           H  
REMARK-SIMTK-COORDS   -64.726280344    -4.436771409    32.604051825
ATOM    157 2H5'  DG A   5     -64.292  -4.034  34.278  1.00  0.00           H  
REMARK-SIMTK-COORDS   -64.291558615    -4.034300896    34.277913380
ATOM    158  H21  DG A   5     -61.743 -10.151  28.201  1.00  0.00           H  
REMARK-SIMTK-COORDS   -61.743015551   -10.151437485    28.200663492
ATOM    159  H22  DG A   5     -61.791  -9.768  26.460  1.00  0.00           H  
REMARK-SIMTK-COORDS   -61.790565897    -9.768042167    26.460497984
ATOM    160  H8   DG A   5     -61.934  -3.539  30.633  1.00  0.00           H  
REMARK-SIMTK-COORDS   -61.934231016    -3.538521251    30.633139294
ATOM    161  H1   DG A   5     -61.884  -7.710  25.712  1.00  0.00           H  
REMARK-SIMTK-COORDS   -61.883651178    -7.710287215    25.712146668
ATOM    162  P    DA A   6     -59.687  -6.794  34.852  1.00  0.00           P  
REMARK-SIMTK-COORDS   -59.687013115    -6.794034500    34.851842509
ATOM    163  OP1  DA A   6     -58.930  -5.548  34.577  1.00  0.00           O  
REMARK-SIMTK-COORDS   -58.930306824    -5.548005171    34.576947073
ATOM    164  OP2  DA A   6     -59.336  -7.503  36.098  1.00  0.00           O  
REMARK-SIMTK-COORDS   -59.336198405    -7.503061887    36.097820922
ATOM    165  O5'  DA A   6     -59.553  -7.780  33.606  1.00  0.00           O  
REMARK-SIMTK-COORDS   -59.552826626    -7.779922958    33.605524358
ATOM    166  O3'  DA A   6     -57.984 -11.673  33.109  1.00  0.00           O  
REMARK-SIMTK-COORDS   -57.983555125   -11.672943260    33.109132499
ATOM    167  C1'  DA A   6     -58.429  -9.572  31.024  1.00  0.00           C  
REMARK-SIMTK-COORDS   -58.429222509    -9.572122550    31.023637372
ATOM    168  C2'  DA A   6     -57.590  -9.449  32.289  1.00  0.00           C  
REMARK-SIMTK-COORDS   -57.590455203    -9.449076176    32.289019921
ATOM    169  C3'  DA A   6     -58.371 -10.310  33.271  1.00  0.00           C  
REMARK-SIMTK-COORDS   -58.370968233   -10.310408755    33.270593963
ATOM    170  C4'  DA A   6     -59.821 -10.068  32.856  1.00  0.00           C  
REMARK-SIMTK-COORDS   -59.820913553   -10.068058952    32.856335417
ATOM    171  C5'  DA A   6     -60.502  -8.868  33.470  1.00  0.00           C  
REMARK-SIMTK-COORDS   -60.502483707    -8.867893046    33.469883232
ATOM    172  O4'  DA A   6     -59.755  -9.879  31.407  1.00  0.00           O  
REMARK-SIMTK-COORDS   -59.755206723    -9.878810403    31.406769758
ATOM    173  N6   DA A   6     -58.560  -5.335  26.714  1.00  0.00           N  
REMARK-SIMTK-COORDS   -58.560200101    -5.334539365    26.713941835
ATOM    174  C6   DA A   6     -58.515  -6.601  27.163  1.00  0.00           C  
REMARK-SIMTK-COORDS   -58.515348689    -6.600876289    27.162833966
ATOM    175  C5   DA A   6     -58.507  -6.932  28.534  1.00  0.00           C  
REMARK-SIMTK-COORDS   -58.506856101    -6.931526382    28.534463432
ATOM    176  N7   DA A   6     -58.549  -6.159  29.680  1.00  0.00           N  
REMARK-SIMTK-COORDS   -58.548785566    -6.158512860    29.680318141
ATOM    177  C8   DA A   6     -58.516  -7.030  30.644  1.00  0.00           C  
REMARK-SIMTK-COORDS   -58.516250460    -7.030346629    30.644103047
ATOM    178  N9   DA A   6     -58.470  -8.327  30.209  1.00  0.00           N  
REMARK-SIMTK-COORDS   -58.470138877    -8.326674723    30.209057996
ATOM    179  C4   DA A   6     -58.466  -8.262  28.838  1.00  0.00           C  
REMARK-SIMTK-COORDS   -58.465633039    -8.261854900    28.837983933
ATOM    180  N3   DA A   6     -58.423  -9.298  27.980  1.00  0.00           N  
REMARK-SIMTK-COORDS   -58.423439148    -9.297806233    27.979729011
ATOM    181  C2   DA A   6     -58.429  -8.860  26.739  1.00  0.00           C  
REMARK-SIMTK-COORDS   -58.429265735    -8.859902660    26.738757814
ATOM    182  N1   DA A   6     -58.475  -7.612  26.282  1.00  0.00           N  
REMARK-SIMTK-COORDS   -58.475098119    -7.612047032    26.282417235
ATOM    183  H1'  DA A   6     -58.067 -10.382  30.391  1.00  0.00           H  
REMARK-SIMTK-COORDS   -58.066605084   -10.381743447    30.391307864
ATOM    184 1H2'  DA A   6     -56.576  -9.826  32.151  1.00  0.00           H  
REMARK-SIMTK-COORDS   -56.576099584    -9.826375416    32.151128795
ATOM    185 2H2'  DA A   6     -57.514  -8.421  32.636  1.00  0.00           H  
REMARK-SIMTK-COORDS   -57.514342601    -8.420772224    32.636467549
ATOM    186  H3'  DA A   6     -58.201 -10.006  34.305  1.00  0.00           H  
REMARK-SIMTK-COORDS   -58.200611221   -10.006125753    34.304546255
ATOM    187  H4'  DA A   6     -60.386 -10.954  33.146  1.00  0.00           H  
REMARK-SIMTK-COORDS   -60.385657978   -10.954156812    33.146494539
ATOM    188 1H5'  DA A   6     -61.327  -8.558  32.829  1.00  0.00           H  
REMARK-SIMTK-COORDS   -61.326846869    -8.557742138    32.828767961
ATOM    189 2H5'  DA A   6     -60.893  -9.139  34.450  1.00  0.00           H  
REMARK-SIMTK-COORDS   -60.892991034    -9.139275530    34.449896281
ATOM    190  H61  DA A   6     -58.564  -5.148  25.702  1.00  0.00           H  
REMARK-SIMTK-COORDS   -58.563613226    -5.148049087    25.702290351
ATOM    191  H62  DA A   6     -58.589  -4.553  27.384  1.00  0.00           H  
REMARK-SIMTK-COORDS   -58.588913139    -4.552848951    27.384083356
ATOM    192  H8   DA A   6     -58.526  -6.755  31.698  1.00  0.00           H  
REMARK-SIMTK-COORDS   -58.525946197    -6.754755157    31.698446603
ATOM    193  H2   DA A   6     -58.392  -9.634  25.972  1.00  0.00           H  
REMARK-SIMTK-COORDS   -58.392305430    -9.634120264    25.971925344
ATOM    194  P    DA A   7     -56.283 -11.926  33.367  1.00  0.00           P  
REMARK-SIMTK-COORDS   -56.283208788   -11.926353070    33.366874343
ATOM    195  OP1  DA A   7     -55.528 -10.741  33.842  1.00  0.00           O  
REMARK-SIMTK-COORDS   -55.528420299   -10.740891867    33.841992300
ATOM    196  OP2  DA A   7     -55.931 -13.214  33.997  1.00  0.00           O  
REMARK-SIMTK-COORDS   -55.930820046   -13.213556064    33.997099405
ATOM    197  O5'  DA A   7     -56.148 -12.039  31.782  1.00  0.00           O  
REMARK-SIMTK-COORDS   -56.148155484   -12.038665360    31.781807293
ATOM    198  O3'  DA A   7     -54.573 -14.973  29.179  1.00  0.00           O  
REMARK-SIMTK-COORDS   -54.573498158   -14.973342954    29.179357154
ATOM    199  C1'  DA A   7     -55.023 -12.063  28.639  1.00  0.00           C  
REMARK-SIMTK-COORDS   -55.023117008   -12.063407904    28.639470227
ATOM    200  C2'  DA A   7     -54.184 -12.673  29.755  1.00  0.00           C  
REMARK-SIMTK-COORDS   -54.183966225   -12.673347220    29.754667068
ATOM    201  C3'  DA A   7     -54.963 -13.939  30.080  1.00  0.00           C  
REMARK-SIMTK-COORDS   -54.962801905   -13.939076271    30.080131278
ATOM    202  C4'  DA A   7     -56.413 -13.508  29.874  1.00  0.00           C  
REMARK-SIMTK-COORDS   -56.413278567   -13.507566375    29.873729580
ATOM    203  C5'  DA A   7     -57.096 -12.863  31.056  1.00  0.00           C  
REMARK-SIMTK-COORDS   -57.096304459   -12.862547064    31.056439485
ATOM    204  O4'  DA A   7     -56.348 -12.535  28.783  1.00  0.00           O  
REMARK-SIMTK-COORDS   -56.348487862   -12.534540508    28.782676956
ATOM    205  N6   DA A   7     -55.162  -6.135  27.466  1.00  0.00           N  
REMARK-SIMTK-COORDS   -55.162111739    -6.134611003    27.465677326
ATOM    206  C6   DA A   7     -55.115  -7.434  27.123  1.00  0.00           C  
REMARK-SIMTK-COORDS   -55.115236948    -7.433712188    27.123239209
ATOM    207  C5   DA A   7     -55.106  -8.480  28.070  1.00  0.00           C  
REMARK-SIMTK-COORDS   -55.105659223    -8.479559749    28.070276773
ATOM    208  N7   DA A   7     -55.148  -8.486  29.452  1.00  0.00           N  
REMARK-SIMTK-COORDS   -55.148193553    -8.486407225    29.452461617
ATOM    209  C8   DA A   7     -55.114  -9.750  29.758  1.00  0.00           C  
REMARK-SIMTK-COORDS   -55.113974790    -9.749620826    29.757673796
ATOM    210  N9   DA A   7     -55.066 -10.576  28.668  1.00  0.00           N  
REMARK-SIMTK-COORDS   -55.066188991   -10.575562146    28.667997489
ATOM    211  C4   DA A   7     -55.062  -9.750  27.572  1.00  0.00           C  
REMARK-SIMTK-COORDS   -55.062385126    -9.749648008    27.571677568
ATOM    212  N3   DA A   7     -55.019 -10.122  26.279  1.00  0.00           N  
REMARK-SIMTK-COORDS   -55.019079945   -10.122059766    26.279001606
ATOM    213  C2   DA A   7     -55.026  -9.061  25.500  1.00  0.00           C  
REMARK-SIMTK-COORDS   -55.026088175    -9.061193564    25.500338144
ATOM    214  N1   DA A   7     -55.074  -7.773  25.826  1.00  0.00           N  
REMARK-SIMTK-COORDS   -55.073920620    -7.773167909    25.826210769
ATOM    215  H1'  DA A   7     -54.660 -12.376  27.661  1.00  0.00           H  
REMARK-SIMTK-COORDS   -54.659614405   -12.375623089    27.661101413
ATOM    216 1H2'  DA A   7     -53.169 -12.906  29.429  1.00  0.00           H  
REMARK-SIMTK-COORDS   -53.169129462   -12.905948967    29.428647480
ATOM    217 2H2'  DA A   7     -54.109 -12.019  30.621  1.00  0.00           H  
REMARK-SIMTK-COORDS   -54.109180769   -12.019336580    30.621038361
ATOM    218  H3'  DA A   7     -54.792 -14.270  31.106  1.00  0.00           H  
REMARK-SIMTK-COORDS   -54.792424458   -14.269864661    31.105907846
ATOM    219  H4'  DA A   7     -56.977 -14.404  29.614  1.00  0.00           H  
REMARK-SIMTK-COORDS   -56.976617120   -14.403960080    29.614064411
ATOM    220 1H5'  DA A   7     -57.921 -12.246  30.701  1.00  0.00           H  
REMARK-SIMTK-COORDS   -57.921398041   -12.246323740    30.701071510
ATOM    221 2H5'  DA A   7     -57.486 -13.639  31.713  1.00  0.00           H  
REMARK-SIMTK-COORDS   -57.485985403   -13.639395428    31.713117017
ATOM    222  H61  DA A   7     -55.166  -5.411  26.735  1.00  0.00           H  
REMARK-SIMTK-COORDS   -55.166242555    -5.410648709    26.734862347
ATOM    223  H62  DA A   7     -55.192  -5.866  28.460  1.00  0.00           H  
REMARK-SIMTK-COORDS   -55.191653316    -5.866292354    28.459702677
ATOM    224  H8   DA A   7     -55.124 -10.116  30.784  1.00  0.00           H  
REMARK-SIMTK-COORDS   -55.123599506   -10.115861361    30.784055905
ATOM    225  H2   DA A   7     -54.988  -9.269  24.431  1.00  0.00           H  
REMARK-SIMTK-COORDS   -54.988353024    -9.268858237    24.430636110
ATOM    226  P    DT A   8     -52.877 -15.354  29.235  1.00  0.00           P  
REMARK-SIMTK-COORDS   -52.876635281   -15.354183867    29.235044049
ATOM    227  OP1  DT A   8     -52.123 -14.645  30.297  1.00  0.00           O  
REMARK-SIMTK-COORDS   -52.123347421   -14.645090378    30.296903184
ATOM    228  OP2  DT A   8     -52.521 -16.772  29.028  1.00  0.00           O  
REMARK-SIMTK-COORDS   -52.521104882   -16.772151990    29.027654233
ATOM    229  O5'  DT A   8     -52.741 -14.550  27.864  1.00  0.00           O  
REMARK-SIMTK-COORDS   -52.741129017   -14.550142597    27.864184578
ATOM    230  O3'  DT A   8     -51.162 -15.498  24.060  1.00  0.00           O  
REMARK-SIMTK-COORDS   -51.162396928   -15.497712718    24.059805278
ATOM    231  C1'  DT A   8     -51.617 -12.793  25.260  1.00  0.00           C  
REMARK-SIMTK-COORDS   -51.617465121   -12.792956990    25.259946265
ATOM    232  C2'  DT A   8     -50.777 -13.925  25.834  1.00  0.00           C  
REMARK-SIMTK-COORDS   -50.776931871   -13.925084772    25.834324659
ATOM    233  C3'  DT A   8     -51.553 -15.154  25.387  1.00  0.00           C  
REMARK-SIMTK-COORDS   -51.552792516   -15.154013411    25.387386564
ATOM    234  C4'  DT A   8     -53.004 -14.684  25.460  1.00  0.00           C  
REMARK-SIMTK-COORDS   -53.003981493   -14.684258677    25.459574120
ATOM    235  C5'  DT A   8     -53.688 -14.822  26.800  1.00  0.00           C  
REMARK-SIMTK-COORDS   -53.688410583   -14.821705778    26.799742436
ATOM    236  O4'  DT A   8     -52.942 -13.265  25.109  1.00  0.00           O  
REMARK-SIMTK-COORDS   -52.942084147   -13.264726219    25.109121099
ATOM    237  O4   DT A   8     -51.780  -8.229  28.356  1.00  0.00           O  
REMARK-SIMTK-COORDS   -51.780377986    -8.228520540    28.355701631
ATOM    238  C4   DT A   8     -51.746  -9.280  27.707  1.00  0.00           C  
REMARK-SIMTK-COORDS   -51.745720203    -9.280301283    27.707099206
ATOM    239  N3   DT A   8     -51.693  -9.261  26.332  1.00  0.00           N  
REMARK-SIMTK-COORDS   -51.693204804    -9.260655489    26.332334071
ATOM    240  C2   DT A   8     -51.649 -10.355  25.492  1.00  0.00           C  
REMARK-SIMTK-COORDS   -51.649056623   -10.355430551    25.491941602
ATOM    241  O2   DT A   8     -51.603 -10.239  24.281  1.00  0.00           O  
REMARK-SIMTK-COORDS   -51.602959814   -10.238633223    24.280903011
ATOM    242  N1   DT A   8     -51.663 -11.581  26.123  1.00  0.00           N  
REMARK-SIMTK-COORDS   -51.662671596   -11.581393060    26.123169421
ATOM    243  C6   DT A   8     -51.714 -11.699  27.490  1.00  0.00           C  
REMARK-SIMTK-COORDS   -51.714167117   -11.698589355    27.490133298
ATOM    244  C5   DT A   8     -51.750 -10.606  28.279  1.00  0.00           C  
REMARK-SIMTK-COORDS   -51.750183346   -10.606010079    28.278930710
ATOM    245  C7   DT A   8     -51.813 -10.677  29.774  1.00  0.00           C  
REMARK-SIMTK-COORDS   -51.813006094   -10.676726971    29.773868643
ATOM    246  H1'  DT A   8     -51.253 -12.497  24.275  1.00  0.00           H  
REMARK-SIMTK-COORDS   -51.252945967   -12.497352264    24.275281534
ATOM    247 1H2'  DT A   8     -49.761 -13.931  25.435  1.00  0.00           H  
REMARK-SIMTK-COORDS   -49.760907609   -13.930906163    25.435043042
ATOM    248 2H2'  DT A   8     -50.703 -13.876  26.919  1.00  0.00           H  
REMARK-SIMTK-COORDS   -50.702706292   -13.875519603    26.919482185
ATOM    249  H3'  DT A   8     -51.382 -16.007  26.046  1.00  0.00           H  
REMARK-SIMTK-COORDS   -51.382476845   -16.006750721    26.046081981
ATOM    250  H4'  DT A   8     -53.566 -15.278  24.738  1.00  0.00           H  
REMARK-SIMTK-COORDS   -53.566139457   -15.277811180    24.738281635
ATOM    251 1H5'  DT A   8     -54.516 -14.114  26.854  1.00  0.00           H  
REMARK-SIMTK-COORDS   -54.515551836   -14.114224977    26.854132358
ATOM    252 2H5'  DT A   8     -54.077 -15.834  26.901  1.00  0.00           H  
REMARK-SIMTK-COORDS   -54.076672454   -15.833969046    26.901368200
ATOM    253  H3   DT A   8     -51.689  -8.333  25.883  1.00  0.00           H  
REMARK-SIMTK-COORDS   -51.689056323    -8.333411600    25.883448161
ATOM    254  H6   DT A   8     -51.727 -12.689  27.945  1.00  0.00           H  
REMARK-SIMTK-COORDS   -51.727330206   -12.688923953    27.944702453
ATOM    255  H71  DT A   8     -51.941  -9.672  30.182  1.00  0.00           H  
REMARK-SIMTK-COORDS   -51.941048301    -9.672419927    30.181592266
ATOM    256  H72  DT A   8     -52.657 -11.299  30.074  1.00  0.00           H  
REMARK-SIMTK-COORDS   -52.656776318   -11.298545135    30.073836941
ATOM    257  H73  DT A   8     -50.889 -11.109  30.157  1.00  0.00           H  
REMARK-SIMTK-COORDS   -50.888984079   -11.109135573    30.157404973
ATOM    258  P    DC A   9     -49.457 -15.813  24.049  1.00  0.00           P  
REMARK-SIMTK-COORDS   -49.457364333   -15.812862637    24.049088443
ATOM    259  OP1  DC A   9     -48.705 -15.800  25.326  1.00  0.00           O  
REMARK-SIMTK-COORDS   -48.704627799   -15.800020566    25.326365153
ATOM    260  OP2  DC A   9     -49.101 -16.883  23.098  1.00  0.00           O  
REMARK-SIMTK-COORDS   -49.100932385   -16.883483518    23.098115681
ATOM    261  O5'  DC A   9     -49.326 -14.388  23.344  1.00  0.00           O  
REMARK-SIMTK-COORDS   -49.325559233   -14.388013853    23.343720909
ATOM    262  O3'  DC A   9     -47.750 -13.090  19.643  1.00  0.00           O  
REMARK-SIMTK-COORDS   -47.750090510   -13.090282570    19.642991546
ATOM    263  C1'  DC A   9     -48.207 -11.488  22.130  1.00  0.00           C  
REMARK-SIMTK-COORDS   -48.207449793   -11.487880269    22.129935725
ATOM    264  C2'  DC A   9     -47.365 -12.749  21.989  1.00  0.00           C  
REMARK-SIMTK-COORDS   -47.365087714   -12.749304007    21.989034058
ATOM    265  C3'  DC A   9     -48.139 -13.532  20.941  1.00  0.00           C  
REMARK-SIMTK-COORDS   -48.139412125   -13.532097497    20.941415302
ATOM    266  C4'  DC A   9     -49.591 -13.182  21.260  1.00  0.00           C  
REMARK-SIMTK-COORDS   -49.591231717   -13.182076072    21.260197163
ATOM    267  C5'  DC A   9     -50.274 -14.033  22.305  1.00  0.00           C  
REMARK-SIMTK-COORDS   -50.273905840   -14.033232321    22.304896680
ATOM    268  O4'  DC A   9     -49.531 -11.803  21.746  1.00  0.00           O  
REMARK-SIMTK-COORDS   -49.531472104   -11.803021545    21.745784847
ATOM    269  N4   DC A   9     -48.378  -9.310  27.203  1.00  0.00           N  
REMARK-SIMTK-COORDS   -48.378420443    -9.310322265    27.203058450
ATOM    270  C4   DC A   9     -48.338  -9.862  26.000  1.00  0.00           C  
REMARK-SIMTK-COORDS   -48.338344753    -9.861930066    26.000073506
ATOM    271  N3   DC A   9     -48.284  -9.056  24.933  1.00  0.00           N  
REMARK-SIMTK-COORDS   -48.283616754    -9.055781031    24.933487560
ATOM    272  C2   DC A   9     -48.243  -9.566  23.677  1.00  0.00           C  
REMARK-SIMTK-COORDS   -48.243405435    -9.565762583    23.677472088
ATOM    273  O2   DC A   9     -48.194  -8.847  22.672  1.00  0.00           O  
REMARK-SIMTK-COORDS   -48.193833224    -8.846626501    22.671780838
ATOM    274  N1   DC A   9     -48.253 -10.949  23.516  1.00  0.00           N  
REMARK-SIMTK-COORDS   -48.252994416   -10.949324348    23.516304798
ATOM    275  C6   DC A   9     -48.306 -11.774  24.593  1.00  0.00           C  
REMARK-SIMTK-COORDS   -48.305747669   -11.774251209    24.592764629
ATOM    276  C5   DC A   9     -48.343 -11.285  25.861  1.00  0.00           C  
REMARK-SIMTK-COORDS   -48.342990813   -11.284893274    25.861224231
ATOM    277  H1'  DC A   9     -47.845 -10.700  21.469  1.00  0.00           H  
REMARK-SIMTK-COORDS   -47.844758137   -10.699789261    21.469042142
ATOM    278 1H2'  DC A   9     -46.349 -12.533  21.653  1.00  0.00           H  
REMARK-SIMTK-COORDS   -46.349224016   -12.532863338    21.652612621
ATOM    279 2H2'  DC A   9     -47.289 -13.303  22.924  1.00  0.00           H  
REMARK-SIMTK-COORDS   -47.289478570   -13.302875394    22.924007841
ATOM    280  H3'  DC A   9     -47.967 -14.606  21.025  1.00  0.00           H  
REMARK-SIMTK-COORDS   -47.966625170   -14.606133159    21.024638293
ATOM    281  H4'  DC A   9     -50.153 -13.283  20.331  1.00  0.00           H  
REMARK-SIMTK-COORDS   -50.152857466   -13.283089751    20.330902401
ATOM    282 1H5'  DC A   9     -51.101 -13.472  22.739  1.00  0.00           H  
REMARK-SIMTK-COORDS   -51.101018072   -13.472473278    22.738988434
ATOM    283 2H5'  DC A   9     -50.660 -14.937  21.834  1.00  0.00           H  
REMARK-SIMTK-COORDS   -50.659704919   -14.936575292    21.834467572
ATOM    284  H41  DC A   9     -48.421  -9.907  28.043  1.00  0.00           H  
REMARK-SIMTK-COORDS   -48.420568106    -9.906617353    28.042758839
ATOM    285  H42  DC A   9     -48.371  -8.285  27.300  1.00  0.00           H  
REMARK-SIMTK-COORDS   -48.370667480    -8.284838463    27.299985548
ATOM    286  H6   DC A   9     -48.317 -12.853  24.436  1.00  0.00           H  
REMARK-SIMTK-COORDS   -48.317348160   -12.853446591    24.436186355
ATOM    287  H5   DC A   9     -48.376 -11.945  26.728  1.00  0.00           H  
REMARK-SIMTK-COORDS   -48.376208182   -11.945160945    26.728178214
ATOM    288  P    DT A  10     -46.051 -13.208  19.241  1.00  0.00           P  
REMARK-SIMTK-COORDS   -46.051056964   -13.208115386    19.240913996
ATOM    289  OP1  DT A  10     -45.298 -13.936  20.290  1.00  0.00           O  
REMARK-SIMTK-COORDS   -45.297737909   -13.935715371    20.290156420
ATOM    290  OP2  DT A  10     -45.692 -13.532  17.846  1.00  0.00           O  
REMARK-SIMTK-COORDS   -45.692488744   -13.532258177    17.845777343
ATOM    291  O5'  DT A  10     -45.920 -11.638  19.489  1.00  0.00           O  
REMARK-SIMTK-COORDS   -45.919689070   -11.637950728    19.488755522
ATOM    292  O3'  DT A  10     -44.345  -8.439  17.219  1.00  0.00           O  
REMARK-SIMTK-COORDS   -44.344878738    -8.438994830    17.219341593
ATOM    293  C1'  DT A  10     -44.804  -8.569  20.175  1.00  0.00           C  
REMARK-SIMTK-COORDS   -44.804437412    -8.569095558    20.174846393
ATOM    294  C2'  DT A  10     -43.960  -9.515  19.332  1.00  0.00           C  
REMARK-SIMTK-COORDS   -43.960280743    -9.515380089    19.332192784
ATOM    295  C3'  DT A  10     -44.734  -9.550  18.024  1.00  0.00           C  
REMARK-SIMTK-COORDS   -44.733937481    -9.550162917    18.023672854
ATOM    296  C4'  DT A  10     -46.186  -9.449  18.485  1.00  0.00           C  
REMARK-SIMTK-COORDS   -46.186121668    -9.449192936    18.484971184
ATOM    297  C5'  DT A  10     -46.868 -10.749  18.846  1.00  0.00           C  
REMARK-SIMTK-COORDS   -46.868046828   -10.748560169    18.845538609
ATOM    298  O4'  DT A  10     -46.128  -8.604  19.678  1.00  0.00           O  
REMARK-SIMTK-COORDS   -46.128172471    -8.604205717    19.678436513
ATOM    299  O4   DT A  10     -44.973  -9.784  25.555  1.00  0.00           O  
REMARK-SIMTK-COORDS   -44.973194379    -9.783655219    25.554501393
ATOM    300  C4   DT A  10     -44.937  -9.564  24.339  1.00  0.00           C  
REMARK-SIMTK-COORDS   -44.937084899    -9.564066428    24.338522007
ATOM    301  N3   DT A  10     -44.887  -8.277  23.855  1.00  0.00           N  
REMARK-SIMTK-COORDS   -44.886846481    -8.277035460    23.854631121
ATOM    302  C2   DT A  10     -44.841  -7.895  22.529  1.00  0.00           C  
REMARK-SIMTK-COORDS   -44.841455389    -7.894599941    22.528575420
ATOM    303  O2   DT A  10     -44.798  -6.724  22.195  1.00  0.00           O  
REMARK-SIMTK-COORDS   -44.797601240    -6.724499046    22.194926336
ATOM    304  N1   DT A  10     -44.851  -8.930  21.618  1.00  0.00           N  
REMARK-SIMTK-COORDS   -44.851127795    -8.930118246    21.617956793
ATOM    305  C6   DT A  10     -44.900 -10.246  22.008  1.00  0.00           C  
REMARK-SIMTK-COORDS   -44.900126758   -10.245524026    22.008192279
ATOM    306  C5   DT A  10     -44.937 -10.581  23.313  1.00  0.00           C  
REMARK-SIMTK-COORDS   -44.937464398   -10.580714078    23.313367183
ATOM    307  C7   DT A  10     -44.998 -11.998  23.794  1.00  0.00           C  
REMARK-SIMTK-COORDS   -44.997693607   -11.998293280    23.793605300
ATOM    308  H1'  DT A  10     -44.442  -7.544  20.091  1.00  0.00           H  
REMARK-SIMTK-COORDS   -44.442220720    -7.543636019    20.090865428
ATOM    309 1H2'  DT A  10     -42.945  -9.143  19.183  1.00  0.00           H  
REMARK-SIMTK-COORDS   -42.944894509    -9.143409471    19.182547688
ATOM    310 2H2'  DT A  10     -43.884 -10.507  19.775  1.00  0.00           H  
REMARK-SIMTK-COORDS   -43.884413245   -10.507236607    19.774909139
ATOM    311  H3'  DT A  10     -44.561 -10.474  17.471  1.00  0.00           H  
REMARK-SIMTK-COORDS   -44.560523974   -10.474457817    17.470812389
ATOM    312  H4'  DT A  10     -46.748  -8.996  17.668  1.00  0.00           H  
REMARK-SIMTK-COORDS   -46.748034254    -8.995949767    17.668017161
ATOM    313 1H5'  DT A  10     -47.697 -10.543  19.523  1.00  0.00           H  
REMARK-SIMTK-COORDS   -47.696780696   -10.542686743    19.522640012
ATOM    314 2H5'  DT A  10     -47.254 -11.214  17.940  1.00  0.00           H  
REMARK-SIMTK-COORDS   -47.253732386   -11.213905890    17.939750549
ATOM    315  H3   DT A  10     -44.886  -7.520  24.554  1.00  0.00           H  
REMARK-SIMTK-COORDS   -44.885633604    -7.520410595    24.553783710
ATOM    316  H6   DT A  10     -44.910 -11.031  21.252  1.00  0.00           H  
REMARK-SIMTK-COORDS   -44.910194789   -11.030510335    21.252372109
ATOM    317  H71  DT A  10     -45.127 -12.011  24.877  1.00  0.00           H  
REMARK-SIMTK-COORDS   -45.127464832   -12.011221372    24.877237292
ATOM    318  H72  DT A  10     -45.839 -12.507  23.323  1.00  0.00           H  
REMARK-SIMTK-COORDS   -45.839493415   -12.506708614    23.322995133
ATOM    319  H73  DT A  10     -44.072 -12.511  23.533  1.00  0.00           H  
REMARK-SIMTK-COORDS   -44.072023876   -12.511093708    23.532712083
ATOM    320  P    DG A  11     -42.641  -8.245  16.820  1.00  0.00           P  
REMARK-SIMTK-COORDS   -42.640852404    -8.244901977    16.820173000
ATOM    321  OP1  DG A  11     -41.887  -9.443  17.259  1.00  0.00           O  
REMARK-SIMTK-COORDS   -41.886973012    -9.443405931    17.259045571
ATOM    322  OP2  DG A  11     -42.282  -7.706  15.494  1.00  0.00           O  
REMARK-SIMTK-COORDS   -42.282458713    -7.705627311    15.493544643
ATOM    323  O5'  DG A  11     -42.512  -7.104  17.927  1.00  0.00           O  
REMARK-SIMTK-COORDS   -42.511680637    -7.103789506    17.926771835
ATOM    324  O3'  DG A  11     -40.943  -3.180  17.917  1.00  0.00           O  
REMARK-SIMTK-COORDS   -40.942646423    -3.179517201    17.916548626
ATOM    325  C1'  DG A  11     -41.401  -4.989  20.257  1.00  0.00           C  
REMARK-SIMTK-COORDS   -41.400632545    -4.988718798    20.256555954
ATOM    326  C2'  DG A  11     -40.555  -5.276  19.022  1.00  0.00           C  
REMARK-SIMTK-COORDS   -40.555474004    -5.276017415    19.022272540
ATOM    327  C3'  DG A  11     -41.330  -4.552  17.933  1.00  0.00           C  
REMARK-SIMTK-COORDS   -41.329690758    -4.551858030    17.932990389
ATOM    328  C4'  DG A  11     -42.782  -4.737  18.367  1.00  0.00           C  
REMARK-SIMTK-COORDS   -42.781804899    -4.736655907    18.366810937
ATOM    329  C5'  DG A  11     -43.462  -6.007  17.913  1.00  0.00           C  
REMARK-SIMTK-COORDS   -43.461647357    -6.006739462    17.912863808
ATOM    330  O4'  DG A  11     -42.725  -4.734  19.829  1.00  0.00           O  
REMARK-SIMTK-COORDS   -42.724542405    -4.733796450    19.828593010
ATOM    331  N2   DG A  11     -41.378  -3.948  25.428  1.00  0.00           N  
REMARK-SIMTK-COORDS   -41.377854465    -3.948483418    25.427875468
ATOM    332  O6   DG A  11     -41.556  -8.519  25.148  1.00  0.00           O  
REMARK-SIMTK-COORDS   -41.556141993    -8.518743846    25.147664516
ATOM    333  C6   DG A  11     -41.515  -7.466  24.510  1.00  0.00           C  
REMARK-SIMTK-COORDS   -41.514510254    -7.466177227    24.509866500
ATOM    334  C5   DG A  11     -41.498  -7.273  23.110  1.00  0.00           C  
REMARK-SIMTK-COORDS   -41.497931292    -7.273034314    23.110241567
ATOM    335  N7   DG A  11     -41.524  -8.206  22.071  1.00  0.00           N  
REMARK-SIMTK-COORDS   -41.524274768    -8.205741424    22.070989206
ATOM    336  C8   DG A  11     -41.495  -7.472  20.988  1.00  0.00           C  
REMARK-SIMTK-COORDS   -41.494505228    -7.472244172    20.988097911
ATOM    337  N9   DG A  11     -41.447  -6.115  21.228  1.00  0.00           N  
REMARK-SIMTK-COORDS   -41.447116400    -6.115346592    21.227581219
ATOM    338  C4   DG A  11     -41.451  -5.989  22.599  1.00  0.00           C  
REMARK-SIMTK-COORDS   -41.450622972    -5.988694502    22.599005644
ATOM    339  N3   DG A  11     -41.408  -4.816  23.284  1.00  0.00           N  
REMARK-SIMTK-COORDS   -41.408373416    -4.816016521    23.283988365
ATOM    340  C2   DG A  11     -41.416  -4.998  24.602  1.00  0.00           C  
REMARK-SIMTK-COORDS   -41.415742682    -4.998070137    24.601618121
ATOM    341  N1   DG A  11     -41.472  -6.242  25.199  1.00  0.00           N  
REMARK-SIMTK-COORDS   -41.472271617    -6.242053798    25.199134757
ATOM    342  H1'  DG A  11     -41.040  -4.102  20.779  1.00  0.00           H  
REMARK-SIMTK-COORDS   -41.039965554    -4.101649576    20.778606255
ATOM    343 1H2'  DG A  11     -39.542  -4.885  19.116  1.00  0.00           H  
REMARK-SIMTK-COORDS   -39.541709581    -4.885405825    19.115815473
ATOM    344 2H2'  DG A  11     -40.479  -6.342  18.813  1.00  0.00           H  
REMARK-SIMTK-COORDS   -40.478939750    -6.341977877    18.813115184
ATOM    345  H3'  DG A  11     -41.154  -4.988  16.948  1.00  0.00           H  
REMARK-SIMTK-COORDS   -41.154173122    -4.988336721    16.948459582
ATOM    346  H4'  DG A  11     -43.344  -3.896  17.960  1.00  0.00           H  
REMARK-SIMTK-COORDS   -43.343766967    -3.895774909    17.960412388
ATOM    347 1H5'  DG A  11     -44.290  -6.230  18.585  1.00  0.00           H  
REMARK-SIMTK-COORDS   -44.290367954    -6.229519419    18.584650428
ATOM    348 2H5'  DG A  11     -43.847  -5.866  16.904  1.00  0.00           H  
REMARK-SIMTK-COORDS   -43.847069062    -5.866356836    16.904062129
ATOM    349  H21  DG A  11     -41.335  -2.995  25.046  1.00  0.00           H  
REMARK-SIMTK-COORDS   -41.334876928    -2.994649304    25.045903723
ATOM    350  H22  DG A  11     -41.390  -4.095  26.447  1.00  0.00           H  
REMARK-SIMTK-COORDS   -41.390460812    -4.095050740    26.447137505
ATOM    351  H8   DG A  11     -41.507  -7.897  19.984  1.00  0.00           H  
REMARK-SIMTK-COORDS   -41.506938656    -7.897060427    19.984192259
ATOM    352  H1   DG A  11     -41.485  -6.274  26.228  1.00  0.00           H  
REMARK-SIMTK-COORDS   -41.484902672    -6.273616894    26.228093564
ATOM    353  P    DA A  12     -39.243  -3.136  17.607  1.00  0.00           P  
REMARK-SIMTK-COORDS   -39.242848756    -3.136020045    17.606756624
ATOM    354  OP1  DA A  12     -38.486  -4.379  17.317  1.00  0.00           O  
REMARK-SIMTK-COORDS   -38.486107531    -4.378766531    17.317473215
ATOM    355  OP2  DA A  12     -38.887  -1.957  16.794  1.00  0.00           O  
REMARK-SIMTK-COORDS   -38.886767323    -1.956990159    16.793523852
ATOM    356  O5'  DA A  12     -39.116  -2.789  19.158  1.00  0.00           O  
REMARK-SIMTK-COORDS   -39.115814637    -2.788669668    19.158046748
ATOM    357  O3'  DA A  12     -37.553   0.502  21.302  1.00  0.00           O  
REMARK-SIMTK-COORDS   -37.553289064     0.501701623    21.302014005
ATOM    358  C1'  DA A  12     -38.007  -2.295  22.267  1.00  0.00           C  
REMARK-SIMTK-COORDS   -38.006760764    -2.295436807    22.267279266
ATOM    359  C2'  DA A  12     -37.162  -1.858  21.078  1.00  0.00           C  
REMARK-SIMTK-COORDS   -37.161716538    -1.858202407    21.077913747
ATOM    360  C3'  DA A  12     -37.938  -0.655  20.563  1.00  0.00           C  
REMARK-SIMTK-COORDS   -37.938402806    -0.655413939    20.563481689
ATOM    361  C4'  DA A  12     -39.390  -1.052  20.825  1.00  0.00           C  
REMARK-SIMTK-COORDS   -39.390075287    -1.051892366    20.824512079
ATOM    362  C5'  DA A  12     -40.067  -1.866  19.748  1.00  0.00           C  
REMARK-SIMTK-COORDS   -40.067324737    -1.866239849    19.747688806
ATOM    363  O4'  DA A  12     -39.331  -1.851  22.049  1.00  0.00           O  
REMARK-SIMTK-COORDS   -39.331205906    -1.851413286    22.048715368
ATOM    364  N6   DA A  12     -38.154  -7.983  24.311  1.00  0.00           N  
REMARK-SIMTK-COORDS   -38.153990858    -7.983122475    24.310878305
ATOM    365  C6   DA A  12     -38.108  -6.647  24.456  1.00  0.00           C  
REMARK-SIMTK-COORDS   -38.108361046    -6.647475792    24.456105219
ATOM    366  C5   DA A  12     -38.094  -5.754  23.364  1.00  0.00           C  
REMARK-SIMTK-COORDS   -38.093567451    -5.754454040    23.363831306
ATOM    367  N7   DA A  12     -38.129  -5.954  21.996  1.00  0.00           N  
REMARK-SIMTK-COORDS   -38.129069910    -5.953702517    21.995865437
ATOM    368  C8   DA A  12     -38.093  -4.750  21.506  1.00  0.00           C  
REMARK-SIMTK-COORDS   -38.092816254    -4.750074357    21.505968586
ATOM    369  N9   DA A  12     -38.050  -3.771  22.461  1.00  0.00           N  
REMARK-SIMTK-COORDS   -38.050256327    -3.770932657    22.460603168
ATOM    370  C4   DA A  12     -38.052  -4.424  23.668  1.00  0.00           C  
REMARK-SIMTK-COORDS   -38.052343498    -4.424223068    23.667778914
ATOM    371  N3   DA A  12     -38.015  -3.863  24.891  1.00  0.00           N  
REMARK-SIMTK-COORDS   -38.015469933    -3.863291645    24.890715249
ATOM    372  C2   DA A  12     -38.027  -4.796  25.819  1.00  0.00           C  
REMARK-SIMTK-COORDS   -38.026843595    -4.796258096    25.818749321
ATOM    373  N1   DA A  12     -38.074  -6.118  25.688  1.00  0.00           N  
REMARK-SIMTK-COORDS   -38.073511050    -6.118484367    25.688247074
ATOM    374  H1'  DA A  12     -37.648  -1.841  23.190  1.00  0.00           H  
REMARK-SIMTK-COORDS   -37.648118652    -1.840752963    23.190023238
ATOM    375 1H2'  DA A  12     -36.148  -1.579  21.371  1.00  0.00           H  
REMARK-SIMTK-COORDS   -36.148461862    -1.579222835    21.370781225
ATOM    376 2H2'  DA A  12     -37.083  -2.634  20.319  1.00  0.00           H  
REMARK-SIMTK-COORDS   -37.082776582    -2.634005439    20.319085612
ATOM    377  H3'  DA A  12     -37.763  -0.481  19.501  1.00  0.00           H  
REMARK-SIMTK-COORDS   -37.762684736    -0.481139097    19.500740685
ATOM    378  H4'  DA A  12     -39.954  -0.127  20.945  1.00  0.00           H  
REMARK-SIMTK-COORDS   -39.954384031    -0.127023527    20.944808677
ATOM    379 1H5'  DA A  12     -40.894  -2.423  20.187  1.00  0.00           H  
REMARK-SIMTK-COORDS   -40.894450459    -2.422928999    20.186730068
ATOM    380 2H5'  DA A  12     -40.453  -1.196  18.981  1.00  0.00           H  
REMARK-SIMTK-COORDS   -40.453364071    -1.196088576    18.980589788
ATOM    381  H61  DA A  12     -38.162  -8.590  25.141  1.00  0.00           H  
REMARK-SIMTK-COORDS   -38.162114934    -8.590078290    25.141400814
ATOM    382  H62  DA A  12     -38.179  -8.397  23.368  1.00  0.00           H  
REMARK-SIMTK-COORDS   -38.178579875    -8.396606773    23.367808787
ATOM    383  H8   DA A  12     -38.097  -4.541  20.436  1.00  0.00           H  
REMARK-SIMTK-COORDS   -38.097081365    -4.540901923    20.436429572
ATOM    384  H2   DA A  12     -37.994  -4.431  26.846  1.00  0.00           H  
REMARK-SIMTK-COORDS   -37.994469147    -4.431468220    26.845730938
ATOM    385  P    DC A  13     -35.850   0.765  21.103  1.00  0.00           P  
REMARK-SIMTK-COORDS   -35.849774701     0.764929837    21.103090728
ATOM    386  OP1  DC A  13     -35.091  -0.112  20.179  1.00  0.00           O  
REMARK-SIMTK-COORDS   -35.091409691    -0.111941870    20.178865906
ATOM    387  OP2  DC A  13     -35.496   2.197  21.074  1.00  0.00           O  
REMARK-SIMTK-COORDS   -35.495696987     2.197193546    21.073567204
ATOM    388  O5'  DC A  13     -35.724   0.200  22.590  1.00  0.00           O  
REMARK-SIMTK-COORDS   -35.723576330     0.200441030    22.589877989
ATOM    389  O3'  DC A  13     -34.167   1.769  26.192  1.00  0.00           O  
REMARK-SIMTK-COORDS   -34.166781296     1.769001653    26.192323380
ATOM    390  C1'  DC A  13     -34.616  -1.098  25.457  1.00  0.00           C  
REMARK-SIMTK-COORDS   -34.615905166    -1.097983295    25.457172334
ATOM    391  C2'  DC A  13     -33.772  -0.076  24.706  1.00  0.00           C  
REMARK-SIMTK-COORDS   -33.771981480    -0.075993186    24.706208933
ATOM    392  C3'  DC A  13     -34.550   1.209  24.938  1.00  0.00           C  
REMARK-SIMTK-COORDS   -34.549576484     1.209048763    24.938291241
ATOM    393  C4'  DC A  13     -36.001   0.733  24.936  1.00  0.00           C  
REMARK-SIMTK-COORDS   -36.000576366     0.733115804    24.936251268
ATOM    394  C5'  DC A  13     -36.677   0.645  23.588  1.00  0.00           C  
REMARK-SIMTK-COORDS   -36.677132496     0.645297274    23.588487302
ATOM    395  O4'  DC A  13     -35.941  -0.608  25.519  1.00  0.00           O  
REMARK-SIMTK-COORDS   -35.941066079    -0.607981271    25.518552876
ATOM    396  N4   DC A  13     -34.768  -6.145  23.219  1.00  0.00           N  
REMARK-SIMTK-COORDS   -34.768185845    -6.145131900    23.218720738
ATOM    397  C4   DC A  13     -34.732  -4.922  23.726  1.00  0.00           C  
REMARK-SIMTK-COORDS   -34.732480742    -4.922470232    23.725547720
ATOM    398  N3   DC A  13     -34.684  -4.788  25.056  1.00  0.00           N  
REMARK-SIMTK-COORDS   -34.683882262    -4.787863865    25.055959804
ATOM    399  C2   DC A  13     -34.648  -3.560  25.630  1.00  0.00           C  
REMARK-SIMTK-COORDS   -34.648348948    -3.559646357    25.629973861
ATOM    400  O2   DC A  13     -34.604  -3.403  26.857  1.00  0.00           O  
REMARK-SIMTK-COORDS   -34.604484943    -3.402682719    26.856541171
ATOM    401  N1   DC A  13     -34.656  -2.436  24.807  1.00  0.00           N  
REMARK-SIMTK-COORDS   -34.656243885    -2.435819242    24.807015610
ATOM    402  C6   DC A  13     -34.703  -2.563  23.457  1.00  0.00           C  
REMARK-SIMTK-COORDS   -34.702791211    -2.563372981    23.456602195
ATOM    403  C5   DC A  13     -34.735  -3.785  22.859  1.00  0.00           C  
REMARK-SIMTK-COORDS   -34.735265351    -3.784931279    22.859451665
ATOM    404  H1'  DC A  13     -34.258  -1.226  26.479  1.00  0.00           H  
REMARK-SIMTK-COORDS   -34.257517548    -1.225544241    26.479277769
ATOM    405 1H2'  DC A  13     -32.758  -0.004  25.105  1.00  0.00           H  
REMARK-SIMTK-COORDS   -32.757996614    -0.004066042    25.104538166
ATOM    406 2H2'  DC A  13     -33.691  -0.306  23.645  1.00  0.00           H  
REMARK-SIMTK-COORDS   -33.691267042    -0.306006848    23.644647397
ATOM    407  H3'  DC A  13     -34.375   1.940  24.148  1.00  0.00           H  
REMARK-SIMTK-COORDS   -34.374553425     1.940067071    24.147523790
ATOM    408  H4'  DC A  13     -36.566   1.438  25.546  1.00  0.00           H  
REMARK-SIMTK-COORDS   -36.566137459     1.438266937    25.546266456
ATOM    409 1H5'  DC A  13     -37.503  -0.062  23.648  1.00  0.00           H  
REMARK-SIMTK-COORDS   -37.503287962    -0.062462019    23.648026604
ATOM    410 2H5'  DC A  13     -37.063   1.627  23.317  1.00  0.00           H  
REMARK-SIMTK-COORDS   -37.063439348     1.626796072    23.317193869
ATOM    411  H41  DC A  13     -34.806  -6.279  22.197  1.00  0.00           H  
REMARK-SIMTK-COORDS   -34.805574659    -6.279229366    22.197417185
ATOM    412  H42  DC A  13     -34.762  -6.963  23.845  1.00  0.00           H  
REMARK-SIMTK-COORDS   -34.761788320    -6.962778202    23.845207447
ATOM    413  H6   DC A  13     -34.713  -1.666  22.837  1.00  0.00           H  
REMARK-SIMTK-COORDS   -34.713207040    -1.665787021    22.837292132
ATOM    414  H5   DC A  13     -34.763  -3.891  21.775  1.00  0.00           H  
REMARK-SIMTK-COORDS   -34.763491874    -3.890655095    21.774697435
ATOM    415  P    DT A  14     -32.469   2.132  26.414  1.00  0.00           P  
REMARK-SIMTK-COORDS   -32.469343453     2.131813353    26.414446318
ATOM    416  OP1  DT A  14     -31.710   1.953  25.154  1.00  0.00           O  
REMARK-SIMTK-COORDS   -31.710117601     1.952827293    25.153755596
ATOM    417  OP2  DT A  14     -32.116   3.319  27.218  1.00  0.00           O  
REMARK-SIMTK-COORDS   -32.116396702     3.318980798    27.218254782
ATOM    418  O5'  DT A  14     -32.340   0.812  27.301  1.00  0.00           O  
REMARK-SIMTK-COORDS   -32.339611711     0.812455013    27.301330327
ATOM    419  O3'  DT A  14     -30.780   0.014  31.148  1.00  0.00           O  
REMARK-SIMTK-COORDS   -30.780442163     0.013779672    31.147717466
ATOM    420  C1'  DT A  14     -31.227  -1.902  28.891  1.00  0.00           C  
REMARK-SIMTK-COORDS   -31.226673963    -1.901895632    28.890685274
ATOM    421  C2'  DT A  14     -30.385  -0.634  28.868  1.00  0.00           C  
REMARK-SIMTK-COORDS   -30.384613519    -0.633604807    28.868490838
ATOM    422  C3'  DT A  14     -31.164   0.281  29.801  1.00  0.00           C  
REMARK-SIMTK-COORDS   -31.163998734     0.280564972    29.800602044
ATOM    423  C4'  DT A  14     -32.614  -0.110  29.525  1.00  0.00           C  
REMARK-SIMTK-COORDS   -32.614298283    -0.109736496    29.524692670
ATOM    424  C5'  DT A  14     -33.292   0.596  28.374  1.00  0.00           C  
REMARK-SIMTK-COORDS   -33.292356628     0.596334656    28.373568694
ATOM    425  O4'  DT A  14     -32.553  -1.541  29.225  1.00  0.00           O  
REMARK-SIMTK-COORDS   -32.552532406    -1.540815180    29.224826409
ATOM    426  O4   DT A  14     -31.369  -4.671  24.120  1.00  0.00           O  
REMARK-SIMTK-COORDS   -31.369478992    -4.670936404    24.120324499
ATOM    427  C4   DT A  14     -31.339  -4.005  25.161  1.00  0.00           C  
REMARK-SIMTK-COORDS   -31.339139859    -4.004770296    25.161204537
ATOM    428  N3   DT A  14     -31.293  -4.619  26.392  1.00  0.00           N  
REMARK-SIMTK-COORDS   -31.293286049    -4.619015134    26.391539332
ATOM    429  C2   DT A  14     -31.254  -3.997  27.624  1.00  0.00           C  
REMARK-SIMTK-COORDS   -31.254436561    -3.997337330    27.623914448
ATOM    430  O2   DT A  14     -31.214  -4.628  28.665  1.00  0.00           O  
REMARK-SIMTK-COORDS   -31.214097747    -4.628067497    28.664555229
ATOM    431  N1   DT A  14     -31.266  -2.619  27.587  1.00  0.00           N  
REMARK-SIMTK-COORDS   -31.266341350    -2.618889564    27.587062937
ATOM    432  C6   DT A  14     -31.311  -1.920  26.406  1.00  0.00           C  
REMARK-SIMTK-COORDS   -31.311321302    -1.920140722    26.406087129
ATOM    433  C5   DT A  14     -31.342  -2.562  25.221  1.00  0.00           C  
REMARK-SIMTK-COORDS   -31.342292174    -2.562235406    25.221189149
ATOM    434  C7   DT A  14     -31.398  -1.850  23.905  1.00  0.00           C  
REMARK-SIMTK-COORDS   -31.397925634    -1.849824798    23.904692646
ATOM    435  H1'  DT A  14     -30.867  -2.596  29.651  1.00  0.00           H  
REMARK-SIMTK-COORDS   -30.866618243    -2.595859803    29.651339340
ATOM    436 1H2'  DT A  14     -29.371  -0.803  29.236  1.00  0.00           H  
REMARK-SIMTK-COORDS   -29.370549234    -0.802729770    29.235690201
ATOM    437 2H2'  DT A  14     -30.305  -0.208  27.870  1.00  0.00           H  
REMARK-SIMTK-COORDS   -30.305059015    -0.207513295    27.869666477
ATOM    438  H3'  DT A  14     -30.991   1.334  29.578  1.00  0.00           H  
REMARK-SIMTK-COORDS   -30.991428111     1.334461838    29.577961579
ATOM    439  H4'  DT A  14     -33.181   0.113  30.429  1.00  0.00           H  
REMARK-SIMTK-COORDS   -33.180613106     0.112704260    30.429345439
ATOM    440 1H5'  DT A  14     -34.118  -0.017  28.014  1.00  0.00           H  
REMARK-SIMTK-COORDS   -34.118439322    -0.016565890    28.013582161
ATOM    441 2H5'  DT A  14     -33.681   1.553  28.719  1.00  0.00           H  
REMARK-SIMTK-COORDS   -33.681241263     1.552877270    28.719324342
ATOM    442  H3   DT A  14     -31.290  -5.649  26.394  1.00  0.00           H  
REMARK-SIMTK-COORDS   -31.290292256    -5.649201278    26.393671436
ATOM    443  H6   DT A  14     -31.323  -0.831  26.426  1.00  0.00           H  
REMARK-SIMTK-COORDS   -31.323371869    -0.830635939    26.426164796
ATOM    444  H71  DT A  14     -31.523  -2.578  23.101  1.00  0.00           H  
REMARK-SIMTK-COORDS   -31.522871538    -2.577627894    23.100978036
ATOM    445  H72  DT A  14     -32.241  -1.158  23.900  1.00  0.00           H  
REMARK-SIMTK-COORDS   -32.240916207    -1.158497764    23.900129165
ATOM    446  H73  DT A  14     -30.473  -1.295  23.751  1.00  0.00           H  
REMARK-SIMTK-COORDS   -30.472529850    -1.294854914    23.751248610
ATOM    447  P    DG A  15     -29.079   0.146  31.580  1.00  0.00           P  
REMARK-SIMTK-COORDS   -29.078541547     0.145963779    31.579892798
ATOM    448  OP1  DG A  15     -28.321   0.727  30.446  1.00  0.00           O  
REMARK-SIMTK-COORDS   -28.320640211     0.727331308    30.446335405
ATOM    449  OP2  DG A  15     -28.727   0.654  32.921  1.00  0.00           O  
REMARK-SIMTK-COORDS   -28.726968506     0.653603814    32.920752220
ATOM    450  O5'  DG A  15     -28.946  -1.443  31.545  1.00  0.00           O  
REMARK-SIMTK-COORDS   -28.946454183    -1.442982273    31.545434505
ATOM    451  O3'  DG A  15     -27.384  -4.310  34.229  1.00  0.00           O  
REMARK-SIMTK-COORDS   -27.384313034    -4.309997122    34.229056476
ATOM    452  C1'  DG A  15     -27.829  -4.576  31.281  1.00  0.00           C  
REMARK-SIMTK-COORDS   -27.828777068    -4.576158423    31.281140961
ATOM    453  C2'  DG A  15     -26.989  -3.525  31.994  1.00  0.00           C  
REMARK-SIMTK-COORDS   -26.988596925    -3.524561667    31.994254269
ATOM    454  C3'  DG A  15     -27.769  -3.316  33.282  1.00  0.00           C  
REMARK-SIMTK-COORDS   -27.768891647    -3.315855946    33.281862931
ATOM    455  C4'  DG A  15     -29.219  -3.478  32.832  1.00  0.00           C  
REMARK-SIMTK-COORDS   -29.218745536    -3.477985053    32.831725337
ATOM    456  C5'  DG A  15     -29.898  -2.239  32.298  1.00  0.00           C  
REMARK-SIMTK-COORDS   -29.898381121    -2.239367953    32.297600680
ATOM    457  O4'  DG A  15     -29.155  -4.474  31.762  1.00  0.00           O  
REMARK-SIMTK-COORDS   -29.155011819    -4.474242739    31.762378510
ATOM    458  N2   DG A  15     -27.785  -8.856  28.198  1.00  0.00           N  
REMARK-SIMTK-COORDS   -27.784896695    -8.856044402    28.197992485
ATOM    459  O6   DG A  15     -27.956  -5.316  25.294  1.00  0.00           O  
REMARK-SIMTK-COORDS   -27.956469462    -5.315525055    25.294051966
ATOM    460  C6   DG A  15     -27.919  -5.653  26.478  1.00  0.00           C  
REMARK-SIMTK-COORDS   -27.919496079    -5.653227227    26.477693048
ATOM    461  C5   DG A  15     -27.909  -4.843  27.635  1.00  0.00           C  
REMARK-SIMTK-COORDS   -27.909454903    -4.842798573    27.635118455
ATOM    462  N7   DG A  15     -27.939  -3.452  27.762  1.00  0.00           N  
REMARK-SIMTK-COORDS   -27.938779460    -3.452252846    27.762415947
ATOM    463  C8   DG A  15     -27.915  -3.253  29.055  1.00  0.00           C  
REMARK-SIMTK-COORDS   -27.915084934    -3.253341911    29.055254300
ATOM    464  N9   DG A  15     -27.869  -4.411  29.803  1.00  0.00           N  
REMARK-SIMTK-COORDS   -27.868997152    -4.410825351    29.802835066
ATOM    465  C4   DG A  15     -27.867  -5.436  28.884  1.00  0.00           C  
REMARK-SIMTK-COORDS   -27.866647623    -5.436476458    28.883654840
ATOM    466  N3   DG A  15     -27.823  -6.762  29.179  1.00  0.00           N  
REMARK-SIMTK-COORDS   -27.823404517    -6.761941874    29.179342959
ATOM    467  C2   DG A  15     -27.825  -7.525  28.090  1.00  0.00           C  
REMARK-SIMTK-COORDS   -27.824618705    -7.524712851    28.089606769
ATOM    468  N1   DG A  15     -27.876  -7.019  26.805  1.00  0.00           N  
REMARK-SIMTK-COORDS   -27.876334441    -7.019319739    26.805231324
ATOM    469  H1'  DG A  15     -27.467  -5.581  31.503  1.00  0.00           H  
REMARK-SIMTK-COORDS   -27.467344966    -5.580882607    31.503413656
ATOM    470 1H2'  DG A  15     -25.975  -3.873  32.196  1.00  0.00           H  
REMARK-SIMTK-COORDS   -25.975109358    -3.872763575    32.195858791
ATOM    471 2H2'  DG A  15     -26.911  -2.601  31.423  1.00  0.00           H  
REMARK-SIMTK-COORDS   -26.911135022    -2.600761681    31.422879401
ATOM    472  H3'  DG A  15     -27.597  -2.326  33.707  1.00  0.00           H  
REMARK-SIMTK-COORDS   -27.596978579    -2.325940567    33.707461851
ATOM    473  H4'  DG A  15     -29.784  -3.819  33.699  1.00  0.00           H  
REMARK-SIMTK-COORDS   -29.783965412    -3.818950750    33.699083905
ATOM    474 1H5'  DG A  15     -30.724  -2.534  31.650  1.00  0.00           H  
REMARK-SIMTK-COORDS   -30.723728047    -2.534428353    31.649952772
ATOM    475 2H5'  DG A  15     -30.289  -1.657  33.131  1.00  0.00           H  
REMARK-SIMTK-COORDS   -30.288512575    -1.656788353    33.130869219
ATOM    476  H21  DG A  15     -27.745  -9.295  29.127  1.00  0.00           H  
REMARK-SIMTK-COORDS   -27.745272180    -9.295373675    29.126953564
ATOM    477  H22  DG A  15     -27.793  -9.442  27.351  1.00  0.00           H  
REMARK-SIMTK-COORDS   -27.792731672    -9.441896848    27.351085451
ATOM    478  H8   DG A  15     -27.931  -2.259  29.502  1.00  0.00           H  
REMARK-SIMTK-COORDS   -27.931226945    -2.259124140    29.502155252
ATOM    479  H1   DG A  15     -27.884  -7.696  26.029  1.00  0.00           H  
REMARK-SIMTK-COORDS   -27.884351320    -7.696071749    26.029438538
ATOM    480  P    DG A  16     -25.686  -4.305  34.586  1.00  0.00           P  
REMARK-SIMTK-COORDS   -25.686221421    -4.305023608    34.586498928
ATOM    481  OP1  DG A  16     -24.930  -3.185  33.978  1.00  0.00           O  
REMARK-SIMTK-COORDS   -24.929661570    -3.185030121    33.977740535
ATOM    482  OP2  DG A  16     -25.335  -4.640  35.980  1.00  0.00           O  
REMARK-SIMTK-COORDS   -25.334784854    -4.640415916    35.980489724
ATOM    483  O5'  DG A  16     -25.552  -5.598  33.663  1.00  0.00           O  
REMARK-SIMTK-COORDS   -25.551860627    -5.598271225    33.663004597
ATOM    484  O3'  DG A  16     -23.984  -9.477  34.266  1.00  0.00           O  
REMARK-SIMTK-COORDS   -23.984400111    -9.476593339    34.265973180
ATOM    485  C1'  DG A  16     -24.430  -8.037  31.680  1.00  0.00           C  
REMARK-SIMTK-COORDS   -24.429788757    -8.036531751    31.680156563
ATOM    486  C2'  DG A  16     -23.591  -7.568  32.862  1.00  0.00           C  
REMARK-SIMTK-COORDS   -23.590807856    -7.568161389    32.862116482
ATOM    487  C3'  DG A  16     -24.371  -8.122  34.043  1.00  0.00           C  
REMARK-SIMTK-COORDS   -24.370830788    -8.122177860    34.043210879
ATOM    488  C4'  DG A  16     -25.821  -8.005  33.579  1.00  0.00           C  
REMARK-SIMTK-COORDS   -25.820649290    -8.004652651    33.579314192
ATOM    489  C5'  DG A  16     -26.502  -6.681  33.835  1.00  0.00           C  
REMARK-SIMTK-COORDS   -26.502305418    -6.681355868    33.835432419
ATOM    490  O4'  DG A  16     -25.756  -8.225  32.135  1.00  0.00           O  
REMARK-SIMTK-COORDS   -25.755955199    -8.225325040    32.134595406
ATOM    491  N2   DG A  16     -24.381  -9.836  26.722  1.00  0.00           N  
REMARK-SIMTK-COORDS   -24.381111809    -9.835882596    26.721818021
ATOM    492  O6   DG A  16     -24.559  -5.275  26.317  1.00  0.00           O  
REMARK-SIMTK-COORDS   -24.559073499    -5.274972742    26.316829210
ATOM    493  C6   DG A  16     -24.521  -6.221  27.105  1.00  0.00           C  
REMARK-SIMTK-COORDS   -24.521088303    -6.220708704    27.104583369
ATOM    494  C5   DG A  16     -24.512  -6.203  28.517  1.00  0.00           C  
REMARK-SIMTK-COORDS   -24.511700802    -6.203085481    28.517428122
ATOM    495  N7   DG A  16     -24.543  -5.126  29.406  1.00  0.00           N  
REMARK-SIMTK-COORDS   -24.542971902    -5.125913914    29.405913088
ATOM    496  C8   DG A  16     -24.519  -5.690  30.586  1.00  0.00           C  
REMARK-SIMTK-COORDS   -24.518990068    -5.689811257    30.586168424
ATOM    497  N9   DG A  16     -24.471  -7.067  30.552  1.00  0.00           N  
REMARK-SIMTK-COORDS   -24.470903148    -7.067228442    30.551838477
ATOM    498  C4   DG A  16     -24.467  -7.397  29.215  1.00  0.00           C  
REMARK-SIMTK-COORDS   -24.467484178    -7.396866806    29.214608183
ATOM    499  N3   DG A  16     -24.422  -8.659  28.712  1.00  0.00           N  
REMARK-SIMTK-COORDS   -24.422200538    -8.658521950    28.712277925
ATOM    500  C2   DG A  16     -24.423  -8.675  27.382  1.00  0.00           C  
REMARK-SIMTK-COORDS   -24.422799667    -8.674886408    27.382211067
ATOM    501  N1   DG A  16     -24.476  -7.534  26.606  1.00  0.00           N  
REMARK-SIMTK-COORDS   -24.475813472    -7.533873421    26.605682962
ATOM    502  H1'  DG A  16     -24.067  -8.991  31.298  1.00  0.00           H  
REMARK-SIMTK-COORDS   -24.066811098    -8.991363537    31.297988431
ATOM    503 1H2'  DG A  16     -22.577  -7.968  32.833  1.00  0.00           H  
REMARK-SIMTK-COORDS   -22.576730368    -7.967967137    32.832992414
ATOM    504 2H2'  DG A  16     -23.515  -6.483  32.910  1.00  0.00           H  
REMARK-SIMTK-COORDS   -23.514930396    -6.482904585    32.910451571
ATOM    505  H3'  DG A  16     -24.200  -7.544  34.953  1.00  0.00           H  
REMARK-SIMTK-COORDS   -24.200154973    -7.543771419    34.952571509
ATOM    506  H4'  DG A  16     -26.385  -8.776  34.104  1.00  0.00           H  
REMARK-SIMTK-COORDS   -26.384992359    -8.775784667    34.103636911
ATOM    507 1H5'  DG A  16     -27.328  -6.562  33.134  1.00  0.00           H  
REMARK-SIMTK-COORDS   -27.327513850    -6.561503048    33.133739932
ATOM    508 2H5'  DG A  16     -26.893  -6.670  34.852  1.00  0.00           H  
REMARK-SIMTK-COORDS   -26.892905763    -6.669963246    34.851916348
ATOM    509  H21  DG A  16     -24.340 -10.722  27.242  1.00  0.00           H  
REMARK-SIMTK-COORDS   -24.340442138   -10.722117106    27.241898179
ATOM    510  H22  DG A  16     -24.388  -9.843  25.692  1.00  0.00           H  
REMARK-SIMTK-COORDS   -24.388478782    -9.842869727    25.692044790
ATOM    511  H8   DG A  16     -24.536  -5.120  31.515  1.00  0.00           H  
REMARK-SIMTK-COORDS   -24.536365861    -5.120120680    31.515469629
ATOM    512  H1   DG A  16     -24.483  -7.656  25.583  1.00  0.00           H  
REMARK-SIMTK-COORDS   -24.483199839    -7.656025509    25.583461699
ATOM    513  P    DC A  17     -22.284  -9.360  34.599  1.00  0.00           P  
REMARK-SIMTK-COORDS   -22.284245102    -9.360022300    34.598659944
ATOM    514  OP1  DC A  17     -21.528  -8.087  34.683  1.00  0.00           O  
REMARK-SIMTK-COORDS   -21.528457584    -8.087281434    34.683092842
ATOM    515  OP2  DC A  17     -21.933 -10.389  35.596  1.00  0.00           O  
REMARK-SIMTK-COORDS   -21.932794974   -10.389249519    35.596054620
ATOM    516  O5'  DC A  17     -22.150  -9.957  33.125  1.00  0.00           O  
REMARK-SIMTK-COORDS   -22.150478074    -9.957272268    33.125395250
ATOM    517  O3'  DC A  17     -20.580 -13.555  31.558  1.00  0.00           O  
REMARK-SIMTK-COORDS   -20.580469010   -13.554680197    31.558444794
ATOM    518  C1'  DC A  17     -21.028 -10.954  30.145  1.00  0.00           C  
REMARK-SIMTK-COORDS   -21.027855282   -10.953783970    30.145311276
ATOM    519  C2'  DC A  17     -20.189 -11.191  31.395  1.00  0.00           C  
REMARK-SIMTK-COORDS   -20.189047221   -11.190705931    31.394665517
ATOM    520  C3'  DC A  17     -20.968 -12.292  32.095  1.00  0.00           C  
REMARK-SIMTK-COORDS   -20.967841642   -12.291915245    32.095141282
ATOM    521  C4'  DC A  17     -22.418 -11.944  31.766  1.00  0.00           C  
REMARK-SIMTK-COORDS   -22.418005791   -11.944165829    31.766490580
ATOM    522  C5'  DC A  17     -23.100 -10.964  32.692  1.00  0.00           C  
REMARK-SIMTK-COORDS   -23.100373060   -10.964256747    32.691726281
ATOM    523  O4'  DC A  17     -22.354 -11.357  30.428  1.00  0.00           O  
REMARK-SIMTK-COORDS   -22.353582033   -11.357033072    30.427728949
ATOM    524  N4   DC A  17     -21.181  -5.732  28.353  1.00  0.00           N  
REMARK-SIMTK-COORDS   -21.181268088    -5.731698103    28.352590522
ATOM    525  C4   DC A  17     -21.145  -6.973  28.813  1.00  0.00           C  
REMARK-SIMTK-COORDS   -21.145445714    -6.972639247    28.812842447
ATOM    526  N3   DC A  17     -21.091  -7.976  27.929  1.00  0.00           N  
REMARK-SIMTK-COORDS   -21.091187293    -7.976135314    27.929367112
ATOM    527  C2   DC A  17     -21.055  -9.267  28.344  1.00  0.00           C  
REMARK-SIMTK-COORDS   -21.055248685    -9.266848143    28.344146343
ATOM    528  O2   DC A  17     -21.006 -10.216  27.552  1.00  0.00           O  
REMARK-SIMTK-COORDS   -21.006223709   -10.216109323    27.551979212
ATOM    529  N1   DC A  17     -21.069  -9.531  29.712  1.00  0.00           N  
REMARK-SIMTK-COORDS   -21.068745829    -9.530933493    29.711767180
ATOM    530  C6   DC A  17     -21.121  -8.519  30.615  1.00  0.00           C  
REMARK-SIMTK-COORDS   -21.121054015    -8.518999488    30.614710380
ATOM    531  C5   DC A  17     -21.154  -7.217  30.221  1.00  0.00           C  
REMARK-SIMTK-COORDS   -21.154047587    -7.217426142    30.221434078
ATOM    532  H1'  DC A  17     -20.665 -11.555  29.311  1.00  0.00           H  
REMARK-SIMTK-COORDS   -20.664720987   -11.554858329    29.310891657
ATOM    533 1H2'  DC A  17     -19.173 -11.513  31.156  1.00  0.00           H  
REMARK-SIMTK-COORDS   -19.173434119   -11.512601879    31.156090527
ATOM    534 2H2'  DC A  17     -20.113 -10.300  32.017  1.00  0.00           H  
REMARK-SIMTK-COORDS   -20.112636921   -10.299910854    32.016742359
ATOM    535  H3'  DC A  17     -20.798 -12.290  33.173  1.00  0.00           H  
REMARK-SIMTK-COORDS   -20.797596574   -12.289628709    33.172798643
ATOM    536  H4'  DC A  17     -22.982 -12.877  31.796  1.00  0.00           H  
REMARK-SIMTK-COORDS   -22.982084902   -12.876975408    31.796441278
ATOM    537 1H5'  DC A  17     -23.925 -10.487  32.163  1.00  0.00           H  
REMARK-SIMTK-COORDS   -23.925023550   -10.487365107    32.163023214
ATOM    538 2H5'  DC A  17     -23.490 -11.500  33.556  1.00  0.00           H  
REMARK-SIMTK-COORDS   -23.489585812   -11.499891837    33.556469876
ATOM    539  H41  DC A  17     -21.223  -4.939  29.010  1.00  0.00           H  
REMARK-SIMTK-COORDS   -21.222948263    -4.938802115    29.009872589
ATOM    540  H42  DC A  17     -21.171  -5.558  27.337  1.00  0.00           H  
REMARK-SIMTK-COORDS   -21.170671749    -5.558427622    27.337239815
ATOM    541  H6   DC A  17     -21.136  -8.756  31.679  1.00  0.00           H  
REMARK-SIMTK-COORDS   -21.135775944    -8.755758211    31.679155105
ATOM    542  H5   DC A  17     -21.187  -6.402  30.945  1.00  0.00           H  
REMARK-SIMTK-COORDS   -21.186896094    -6.402156309    30.944567589
ATOM    543  P    DC A  18     -18.877 -13.850  31.729  1.00  0.00           P  
REMARK-SIMTK-COORDS   -18.876899352   -13.849978669    31.728851288
ATOM    544  OP1  DC A  18     -18.123 -12.845  32.516  1.00  0.00           O  
REMARK-SIMTK-COORDS   -18.122908593   -12.844864887    32.515907336
ATOM    545  OP2  DC A  18     -18.524 -15.262  31.973  1.00  0.00           O  
REMARK-SIMTK-COORDS   -18.523524301   -15.261710522    31.973312427
ATOM    546  O5'  DC A  18     -18.743 -13.513  30.175  1.00  0.00           O  
REMARK-SIMTK-COORDS   -18.742926095   -13.513340253    30.175198900
ATOM    547  O3'  DC A  18     -17.168 -15.601  26.855  1.00  0.00           O  
REMARK-SIMTK-COORDS   -17.168432301   -15.600705241    26.854734670
ATOM    548  C1'  DC A  18     -17.620 -12.656  27.152  1.00  0.00           C  
REMARK-SIMTK-COORDS   -17.620191910   -12.656344421    27.152080627
ATOM    549  C2'  DC A  18     -16.780 -13.555  28.051  1.00  0.00           C  
REMARK-SIMTK-COORDS   -16.780488951   -13.554674448    28.051257530
ATOM    550  C3'  DC A  18     -17.557 -14.860  28.009  1.00  0.00           C  
REMARK-SIMTK-COORDS   -17.557385271   -14.860248694    28.009340962
ATOM    551  C4'  DC A  18     -19.008 -14.390  27.933  1.00  0.00           C  
REMARK-SIMTK-COORDS   -19.008194586   -14.389878302    27.933045320
ATOM    552  C5'  DC A  18     -19.692 -14.102  29.249  1.00  0.00           C  
REMARK-SIMTK-COORDS   -19.691561941   -14.102424323    29.249209165
ATOM    553  O4'  DC A  18     -18.945 -13.151  27.158  1.00  0.00           O  
REMARK-SIMTK-COORDS   -18.945210916   -13.150524853    27.157678256
ATOM    554  N4   DC A  18     -17.782  -7.332  28.612  1.00  0.00           N  
REMARK-SIMTK-COORDS   -17.781922694    -7.332003287    28.612491064
ATOM    555  C4   DC A  18     -17.744  -8.617  28.294  1.00  0.00           C  
REMARK-SIMTK-COORDS   -17.744108492    -8.616533678    28.293740752
ATOM    556  N3   DC A  18     -17.689  -8.948  26.999  1.00  0.00           N  
REMARK-SIMTK-COORDS   -17.688796758    -8.947905143    26.998514685
ATOM    557  C2   DC A  18     -17.651 -10.248  26.614  1.00  0.00           C  
REMARK-SIMTK-COORDS   -17.650814810   -10.247943065    26.614155773
ATOM    558  O2   DC A  18     -17.601 -10.586  25.425  1.00  0.00           O  
REMARK-SIMTK-COORDS   -17.600774111   -10.585946676    25.424921361
ATOM    559  N1   DC A  18     -17.663 -11.237  27.595  1.00  0.00           N  
REMARK-SIMTK-COORDS   -17.663324464   -11.236565792    27.595368601
ATOM    560  C6   DC A  18     -17.717 -10.909  28.911  1.00  0.00           C  
REMARK-SIMTK-COORDS   -17.716689478   -10.909186370    28.911433906
ATOM    561  C5   DC A  18     -17.752  -9.612  29.320  1.00  0.00           C  
REMARK-SIMTK-COORDS   -17.751732493    -9.612283817    29.319678633
ATOM    562  H1'  DC A  18     -17.257 -12.682  26.124  1.00  0.00           H  
REMARK-SIMTK-COORDS   -17.256562565   -12.682408590    26.124215188
ATOM    563 1H2'  DC A  18     -15.765 -13.685  27.673  1.00  0.00           H  
REMARK-SIMTK-COORDS   -15.764519212   -13.684780995    27.673259150
ATOM    564 2H2'  DC A  18     -16.705 -13.169  29.067  1.00  0.00           H  
REMARK-SIMTK-COORDS   -16.705085797   -13.168982183    29.067077318
ATOM    565  H3'  DC A  18     -17.387 -15.465  28.901  1.00  0.00           H  
REMARK-SIMTK-COORDS   -17.386665338   -15.465178298    28.901108240
ATOM    566  H4'  DC A  18     -19.571 -15.178  27.432  1.00  0.00           H  
REMARK-SIMTK-COORDS   -19.570916053   -15.178285930    27.432072304
ATOM    567 1H5'  DC A  18     -20.517 -13.412  29.081  1.00  0.00           H  
REMARK-SIMTK-COORDS   -20.517133137   -13.411757587    29.080648612
ATOM    568 2H5'  DC A  18     -20.080 -15.033  29.662  1.00  0.00           H  
REMARK-SIMTK-COORDS   -20.079618827   -15.032673184    29.661788747
ATOM    569  H41  DC A  18     -17.824  -7.047  29.602  1.00  0.00           H  
REMARK-SIMTK-COORDS   -17.824453231    -7.047200870    29.602197958
ATOM    570  H42  DC A  18     -17.772  -6.617  27.871  1.00  0.00           H  
REMARK-SIMTK-COORDS   -17.772026658    -6.616859686    27.871178917
ATOM    571  H6   DC A  18     -17.731 -11.704  29.658  1.00  0.00           H  
REMARK-SIMTK-COORDS   -17.730597853   -11.704447914    29.657543572
ATOM    572  H5   DC A  18     -17.785  -9.346  30.376  1.00  0.00           H  
REMARK-SIMTK-COORDS   -17.785434371    -9.346077860    30.376402140
ATOM    573  P    DG A  19     -15.466 -16.021  26.528  1.00  0.00           P  
REMARK-SIMTK-COORDS   -15.465657520   -16.020532623    26.527745908
ATOM    574  OP1  DG A  19     -14.714 -15.674  27.757  1.00  0.00           O  
REMARK-SIMTK-COORDS   -14.713799139   -15.674375718    27.757477330
ATOM    575  OP2  DG A  19     -15.109 -17.304  25.892  1.00  0.00           O  
REMARK-SIMTK-COORDS   -15.109030924   -17.304061157    25.891681466
ATOM    576  O5'  DG A  19     -15.331 -14.832  25.473  1.00  0.00           O  
REMARK-SIMTK-COORDS   -15.330958888   -14.832085679    25.472836366
ATOM    577  O3'  DG A  19     -13.752 -14.553  21.562  1.00  0.00           O  
REMARK-SIMTK-COORDS   -13.751955081   -14.553020809    21.562496767
ATOM    578  C1'  DG A  19     -14.209 -12.354  23.540  1.00  0.00           C  
REMARK-SIMTK-COORDS   -14.209012401   -12.353597972    23.540433519
ATOM    579  C2'  DG A  19     -13.368 -13.608  23.737  1.00  0.00           C  
REMARK-SIMTK-COORDS   -13.367512357   -13.608051457    23.736681147
ATOM    580  C3'  DG A  19     -14.142 -14.638  22.931  1.00  0.00           C  
REMARK-SIMTK-COORDS   -14.142456369   -14.638193086    22.931309182
ATOM    581  C4'  DG A  19     -15.594 -14.216  23.145  1.00  0.00           C  
REMARK-SIMTK-COORDS   -15.594006116   -14.215693394    23.144577423
ATOM    582  C5'  DG A  19     -16.278 -14.762  24.376  1.00  0.00           C  
REMARK-SIMTK-COORDS   -16.278156309   -14.761549258    24.375571285
ATOM    583  O4'  DG A  19     -15.533 -12.758  23.251  1.00  0.00           O  
REMARK-SIMTK-COORDS   -15.533277246   -12.757935886    23.251109354
ATOM    584  N2   DG A  19     -14.171  -7.119  22.890  1.00  0.00           N  
REMARK-SIMTK-COORDS   -14.171344443    -7.119076591    22.889648579
ATOM    585  O6   DG A  19     -14.362  -7.740  27.426  1.00  0.00           O  
REMARK-SIMTK-COORDS   -14.361943989    -7.739584371    27.425751192
ATOM    586  C6   DG A  19     -14.319  -8.297  26.329  1.00  0.00           C  
REMARK-SIMTK-COORDS   -14.319138830    -8.297044674    26.328563091
ATOM    587  C5   DG A  19     -14.305  -9.678  26.031  1.00  0.00           C  
REMARK-SIMTK-COORDS   -14.305379965    -9.678360103    26.031397516
ATOM    588  N7   DG A  19     -14.337 -10.784  26.884  1.00  0.00           N  
REMARK-SIMTK-COORDS   -14.336560306   -10.784337214    26.883761532
ATOM    589  C8   DG A  19     -14.307 -11.809  26.071  1.00  0.00           C  
REMARK-SIMTK-COORDS   -14.307483959   -11.809458602    26.071456968
ATOM    590  N9   DG A  19     -14.256 -11.469  24.736  1.00  0.00           N  
REMARK-SIMTK-COORDS   -14.256069822   -11.469365501    24.736368106
ATOM    591  C4   DG A  19     -14.256 -10.092  24.713  1.00  0.00           C  
REMARK-SIMTK-COORDS   -14.256007932   -10.092306664    24.712557251
ATOM    592  N3   DG A  19     -14.209  -9.322  23.594  1.00  0.00           N  
REMARK-SIMTK-COORDS   -14.209148313    -9.321714950    23.594455025
ATOM    593  C2   DG A  19     -14.214  -8.021  23.874  1.00  0.00           C  
REMARK-SIMTK-COORDS   -14.213863320    -8.021359940    23.874456126
ATOM    594  N1   DG A  19     -14.272  -7.518  25.159  1.00  0.00           N  
REMARK-SIMTK-COORDS   -14.272148850    -7.518334870    25.159479696
ATOM    595  H1'  DG A  19     -13.845 -11.768  22.696  1.00  0.00           H  
REMARK-SIMTK-COORDS   -13.844850905   -11.767638237    22.695716647
ATOM    596 1H2'  DG A  19     -12.353 -13.488  23.357  1.00  0.00           H  
REMARK-SIMTK-COORDS   -12.352536990   -13.488165528    23.356551738
ATOM    597 2H2'  DG A  19     -13.294 -13.896  24.784  1.00  0.00           H  
REMARK-SIMTK-COORDS   -13.294190772   -13.896477807    24.784206892
ATOM    598  H3'  DG A  19     -13.970 -15.653  23.293  1.00  0.00           H  
REMARK-SIMTK-COORDS   -13.970382390   -15.653033481    23.293401049
ATOM    599  H4'  DG A  19     -16.155 -14.557  22.274  1.00  0.00           H  
REMARK-SIMTK-COORDS   -16.154783090   -14.556681863    22.274348689
ATOM    600 1H5'  DG A  19     -17.106 -14.106  24.646  1.00  0.00           H  
REMARK-SIMTK-COORDS   -17.105849935   -14.106178021    24.645974322
ATOM    601 2H5'  DG A  19     -16.666 -15.756  24.159  1.00  0.00           H  
REMARK-SIMTK-COORDS   -16.665605253   -15.756053020    24.159276153
ATOM    602  H21  DG A  19     -14.127  -7.429  21.910  1.00  0.00           H  
REMARK-SIMTK-COORDS   -14.126839737    -7.428808520    21.910039237
ATOM    603  H22  DG A  19     -14.182  -6.114  23.112  1.00  0.00           H  
REMARK-SIMTK-COORDS   -14.181912154    -6.113588779    23.111951489
ATOM    604  H8   DG A  19     -14.323 -12.842  26.420  1.00  0.00           H  
REMARK-SIMTK-COORDS   -14.323376032   -12.842268704    26.420026524
ATOM    605  H1   DG A  19     -14.282  -6.495  25.268  1.00  0.00           H  
REMARK-SIMTK-COORDS   -14.282425165    -6.494583094    25.267824970
ATOM    606  P    DA A  20     -12.053 -14.863  21.500  1.00  0.00           P  
REMARK-SIMTK-COORDS   -12.052789913   -14.863030522    21.499989168
ATOM    607  OP1  DA A  20     -11.300 -15.246  22.719  1.00  0.00           O  
REMARK-SIMTK-COORDS   -11.299905739   -15.246304693    22.719426469
ATOM    608  OP2  DA A  20     -11.696 -15.587  20.264  1.00  0.00           O  
REMARK-SIMTK-COORDS   -11.695629773   -15.586785837    20.264324214
ATOM    609  O5'  DA A  20     -11.921 -13.290  21.270  1.00  0.00           O  
REMARK-SIMTK-COORDS   -11.921199886   -13.290449649    21.269849071
ATOM    610  O3'  DA A  20     -10.345 -10.911  18.153  1.00  0.00           O  
REMARK-SIMTK-COORDS   -10.345222474   -10.910579764    18.152616400
ATOM    611  C1'  DA A  20     -10.804 -10.156  21.013  1.00  0.00           C  
REMARK-SIMTK-COORDS   -10.803537183   -10.155890581    21.012992050
ATOM    612  C2'  DA A  20      -9.960 -11.311  20.490  1.00  0.00           C  
REMARK-SIMTK-COORDS    -9.960198253   -11.311407200    20.490091686
ATOM    613  C3'  DA A  20     -10.735 -11.733  19.250  1.00  0.00           C  
REMARK-SIMTK-COORDS   -10.735031262   -11.732533720    19.250386777
ATOM    614  C4'  DA A  20     -12.187 -11.498  19.662  1.00  0.00           C  
REMARK-SIMTK-COORDS   -12.187087868   -11.498160508    19.661830348
ATOM    615  C5'  DA A  20     -12.869 -12.631  20.392  1.00  0.00           C  
REMARK-SIMTK-COORDS   -12.868957447   -12.631098215    20.391818724
ATOM    616  O4'  DA A  20     -12.127 -10.337  20.551  1.00  0.00           O  
REMARK-SIMTK-COORDS   -12.127359711   -10.337282748    20.550744503
ATOM    617  N6   DA A  20     -10.960  -8.543  26.837  1.00  0.00           N  
REMARK-SIMTK-COORDS   -10.960428413    -8.542678297    26.837137762
ATOM    618  C6   DA A  20     -10.911  -8.298  25.516  1.00  0.00           C  
REMARK-SIMTK-COORDS   -10.911050516    -8.298161317    25.516191787
ATOM    619  C5   DA A  20     -10.897  -9.321  24.544  1.00  0.00           C  
REMARK-SIMTK-COORDS   -10.896565580    -9.320679580    24.544072664
ATOM    620  N7   DA A  20     -10.936 -10.700  24.640  1.00  0.00           N  
REMARK-SIMTK-COORDS   -10.935813125   -10.699615187    24.640442895
ATOM    621  C8   DA A  20     -10.898 -11.098  23.404  1.00  0.00           C  
REMARK-SIMTK-COORDS   -10.897650925   -11.098285809    23.403656987
ATOM    622  N9   DA A  20     -10.850 -10.073  22.499  1.00  0.00           N  
REMARK-SIMTK-COORDS   -10.850336124   -10.073260890    22.498702720
ATOM    623  C4   DA A  20     -10.851  -8.918  23.240  1.00  0.00           C  
REMARK-SIMTK-COORDS   -10.851231694    -8.918279719    23.240378992
ATOM    624  N3   DA A  20     -10.810  -7.657  22.773  1.00  0.00           N  
REMARK-SIMTK-COORDS   -10.810034316    -7.656942538    22.772502627
ATOM    625  C2   DA A  20     -10.822  -6.801  23.772  1.00  0.00           C  
REMARK-SIMTK-COORDS   -10.821589848    -6.801198125    23.772188062
ATOM    626  N1   DA A  20     -10.872  -7.030  25.081  1.00  0.00           N  
REMARK-SIMTK-COORDS   -10.871936326    -7.030026104    25.080849205
ATOM    627  H1'  DA A  20     -10.442  -9.203  20.629  1.00  0.00           H  
REMARK-SIMTK-COORDS   -10.441554468    -9.202665935    20.629391621
ATOM    628 1H2'  DA A  20      -8.946 -11.001  20.236  1.00  0.00           H  
REMARK-SIMTK-COORDS    -8.945545470   -11.001095695    20.236177330
ATOM    629 2H2'  DA A  20      -9.885 -12.126  21.207  1.00  0.00           H  
REMARK-SIMTK-COORDS    -9.885032186   -12.126288189    21.207197700
ATOM    630  H3'  DA A  20     -10.561 -12.780  18.998  1.00  0.00           H  
REMARK-SIMTK-COORDS   -10.561385077   -12.779724205    18.997590238
ATOM    631  H4'  DA A  20     -12.749 -11.308  18.747  1.00  0.00           H  
REMARK-SIMTK-COORDS   -12.748750942   -11.307645892    18.747206506
ATOM    632 1H5'  DA A  20     -13.696 -12.233  20.978  1.00  0.00           H  
REMARK-SIMTK-COORDS   -13.696458185   -12.232777911    20.977805468
ATOM    633 2H5'  DA A  20     -13.255 -13.345  19.665  1.00  0.00           H  
REMARK-SIMTK-COORDS   -13.255101579   -13.344984720    19.665300474
ATOM    634  H61  DA A  20     -10.968  -7.760  27.504  1.00  0.00           H  
REMARK-SIMTK-COORDS   -10.968134121    -7.759817950    27.504445262
ATOM    635  H62  DA A  20     -10.988  -9.514  27.179  1.00  0.00           H  
REMARK-SIMTK-COORDS   -10.988303136    -9.513944732    27.178924994
ATOM    636  H8   DA A  20     -10.904 -12.149  23.115  1.00  0.00           H  
REMARK-SIMTK-COORDS   -10.903913962   -12.149188333    23.115126816
ATOM    637  H2   DA A  20     -10.786  -5.750  23.485  1.00  0.00           H  
REMARK-SIMTK-COORDS   -10.785855283    -5.749913295    23.485248613
ATOM    638  P    DC A  21      -8.642 -11.094  17.879  1.00  0.00           P  
REMARK-SIMTK-COORDS    -8.641518152   -11.093620085    17.879277568
ATOM    639  OP1  DC A  21      -7.888 -12.083  18.686  1.00  0.00           O  
REMARK-SIMTK-COORDS    -7.887580195   -12.082720456    18.686415112
ATOM    640  OP2  DC A  21      -8.284 -11.017  16.450  1.00  0.00           O  
REMARK-SIMTK-COORDS    -8.283861490   -11.016930820    16.449654376
ATOM    641  O5'  DC A  21      -8.513  -9.654  18.554  1.00  0.00           O  
REMARK-SIMTK-COORDS    -8.513240879    -9.653501197    18.553601324
ATOM    642  O3'  DC A  21      -6.944  -5.948  17.262  1.00  0.00           O  
REMARK-SIMTK-COORDS    -6.943931415    -5.947892583    17.262346661
ATOM    643  C1'  DC A  21      -7.402  -6.894  20.065  1.00  0.00           C  
REMARK-SIMTK-COORDS    -7.402100539    -6.894090179    20.065301024
ATOM    644  C2'  DC A  21      -6.557  -7.569  18.992  1.00  0.00           C  
REMARK-SIMTK-COORDS    -6.557354033    -7.568730262    18.992043786
ATOM    645  C3'  DC A  21      -7.331  -7.239  17.726  1.00  0.00           C  
REMARK-SIMTK-COORDS    -7.331119415    -7.239283132    17.726105114
ATOM    646  C4'  DC A  21      -8.783  -7.273  18.197  1.00  0.00           C  
REMARK-SIMTK-COORDS    -8.783328539    -7.273183194    18.197121509
ATOM    647  C5'  DC A  21      -9.463  -8.622  18.182  1.00  0.00           C  
REMARK-SIMTK-COORDS    -9.463294018    -8.622011301    18.182367398
ATOM    648  O4'  DC A  21      -8.726  -6.793  19.578  1.00  0.00           O  
REMARK-SIMTK-COORDS    -8.725859119    -6.792883806    19.578123958
ATOM    649  N4   DC A  21      -7.573  -9.503  24.931  1.00  0.00           N  
REMARK-SIMTK-COORDS    -7.572543360    -9.503060809    24.930666940
ATOM    650  C4   DC A  21      -7.533  -8.906  23.749  1.00  0.00           C  
REMARK-SIMTK-COORDS    -7.532522363    -8.906374115    23.749390804
ATOM    651  N3   DC A  21      -7.480  -7.570  23.715  1.00  0.00           N  
REMARK-SIMTK-COORDS    -7.480432534    -7.569751274    23.714706069
ATOM    652  C2   DC A  21      -7.440  -6.906  22.533  1.00  0.00           C  
REMARK-SIMTK-COORDS    -7.440410161    -6.905649967    22.532910544
ATOM    653  O2   DC A  21      -7.393  -5.671  22.468  1.00  0.00           O  
REMARK-SIMTK-COORDS    -7.393243544    -5.670898354    22.468158971
ATOM    654  N1   DC A  21      -7.447  -7.642  21.351  1.00  0.00           N  
REMARK-SIMTK-COORDS    -7.447387913    -7.642300536    21.350706141
ATOM    655  C6   DC A  21      -7.497  -8.998  21.377  1.00  0.00           C  
REMARK-SIMTK-COORDS    -7.497455957    -8.998346902    21.376868021
ATOM    656  C5   DC A  21      -7.534  -9.685  22.550  1.00  0.00           C  
REMARK-SIMTK-COORDS    -7.534456956    -9.685030072    22.550301083
ATOM    657  H1'  DC A  21      -7.042  -5.885  20.270  1.00  0.00           H  
REMARK-SIMTK-COORDS    -7.041621364    -5.885292786    20.269740705
ATOM    658 1H2'  DC A  21      -5.542  -7.169  18.952  1.00  0.00           H  
REMARK-SIMTK-COORDS    -5.542249276    -7.168727141    18.952485757
ATOM    659 2H2'  DC A  21      -6.480  -8.645  19.142  1.00  0.00           H  
REMARK-SIMTK-COORDS    -6.479738672    -8.644714795    19.142267417
ATOM    660  H3'  DC A  21      -7.156  -7.974  16.938  1.00  0.00           H  
REMARK-SIMTK-COORDS    -7.156105399    -7.973654181    16.938448300
ATOM    661  H4'  DC A  21      -9.346  -6.611  17.538  1.00  0.00           H  
REMARK-SIMTK-COORDS    -9.345645076    -6.610737272    17.538196997
ATOM    662 1H5'  DC A  21     -10.291  -8.613  18.891  1.00  0.00           H  
REMARK-SIMTK-COORDS   -10.291107719    -8.613422520    18.890641150
ATOM    663 2H5'  DC A  21      -9.848  -8.818  17.182  1.00  0.00           H  
REMARK-SIMTK-COORDS    -9.847738647    -8.818212502    17.182427191
ATOM    664  H41  DC A  21      -7.613 -10.531  24.988  1.00  0.00           H  
REMARK-SIMTK-COORDS    -7.612690764   -10.531431016    24.987972290
ATOM    665  H42  DC A  21      -7.567  -8.939  25.793  1.00  0.00           H  
REMARK-SIMTK-COORDS    -7.566747494    -8.939447028    25.792860604
ATOM    666  H6   DC A  21      -7.507  -9.549  20.435  1.00  0.00           H  
REMARK-SIMTK-COORDS    -7.507049346    -9.548819981    20.435485338
ATOM    667  H5   DC A  21      -7.566 -10.775  22.575  1.00  0.00           H  
REMARK-SIMTK-COORDS    -7.565519959   -10.774576331    22.574591825
TER     668       DC A  21                                                                                                                          
ENDMDL                                                                                                                                              
MODEL        2                                                                                                                                      
ATOM      1  P    DA A   1      12.538  -7.961 -44.856  1.00  0.00           P  
REMARK-SIMTK-COORDS    12.537963736    -7.961152099   -44.856077233
ATOM      2  OP1  DA A   1      11.782  -6.689 -44.765  1.00  0.00           O  
REMARK-SIMTK-COORDS    11.781728888    -6.689396547   -44.764843087
ATOM      3  OP2  DA A   1      12.187  -8.843 -45.988  1.00  0.00           O  
REMARK-SIMTK-COORDS    12.186855031    -8.842827202   -45.987544285
ATOM      4  O5'  DA A   1      12.404  -8.757 -43.481  1.00  0.00           O  
REMARK-SIMTK-COORDS    12.404447766    -8.756825568   -43.481386644
ATOM      5  O3'  DA A   1      10.835 -12.536 -42.426  1.00  0.00           O  
REMARK-SIMTK-COORDS    10.834741168   -12.536278358   -42.425902015
ATOM      6  C1'  DA A   1      11.283 -10.157 -40.667  1.00  0.00           C  
REMARK-SIMTK-COORDS    11.283246257   -10.156607722   -40.666726967
ATOM      7  C2'  DA A   1      10.443 -10.219 -41.935  1.00  0.00           C  
REMARK-SIMTK-COORDS    10.443486901   -10.219069673   -41.935220849
ATOM      8  C3'  DA A   1      11.222 -11.212 -42.782  1.00  0.00           C  
REMARK-SIMTK-COORDS    11.221655150   -11.211504695   -42.782494656
ATOM      9  C4'  DA A   1      12.673 -10.913 -42.410  1.00  0.00           C  
REMARK-SIMTK-COORDS    12.672708885   -10.913051413   -42.410476246
ATOM     10  C5'  DA A   1      13.355  -9.814 -43.191  1.00  0.00           C  
REMARK-SIMTK-COORDS    13.354707492    -9.814360968   -43.190946750
ATOM     11  O4'  DA A   1      12.608 -10.517 -41.002  1.00  0.00           O  
REMARK-SIMTK-COORDS    12.608108258   -10.517113541   -41.002258237
ATOM     12  N6   DA A   1      11.419  -5.342 -37.015  1.00  0.00           N  
REMARK-SIMTK-COORDS    11.418913325    -5.342137456   -37.015146008
ATOM     13  C6   DA A   1      11.374  -6.659 -37.277  1.00  0.00           C  
REMARK-SIMTK-COORDS    11.373580798    -6.659046298   -37.276615059
ATOM     14  C5   DA A   1      11.364  -7.185 -38.584  1.00  0.00           C  
REMARK-SIMTK-COORDS    11.363923070    -7.184906337   -38.583922577
ATOM     15  N7   DA A   1      11.405  -6.586 -39.830  1.00  0.00           N  
REMARK-SIMTK-COORDS    11.405110781    -6.585768141   -39.830404825
ATOM     16  C8   DA A   1      11.371  -7.587 -40.658  1.00  0.00           C  
REMARK-SIMTK-COORDS    11.371226968    -7.586698316   -40.658358129
ATOM     17  N9   DA A   1      11.325  -8.808 -40.040  1.00  0.00           N  
REMARK-SIMTK-COORDS    11.324645855    -8.807539968   -40.040388986
ATOM     18  C4   DA A   1      11.322  -8.544 -38.693  1.00  0.00           C  
REMARK-SIMTK-COORDS    11.322201577    -8.544356652   -38.693275937
ATOM     19  N3   DA A   1      11.280  -9.445 -37.694  1.00  0.00           N  
REMARK-SIMTK-COORDS    11.279646681    -9.445441594   -37.694370531
ATOM     20  C2   DA A   1      11.288  -8.834 -36.528  1.00  0.00           C  
REMARK-SIMTK-COORDS    11.287666044    -8.833617201   -36.528475338
ATOM     21  N1   DA A   1      11.334  -7.532 -36.258  1.00  0.00           N  
REMARK-SIMTK-COORDS    11.333976512    -7.532189533   -36.258382084
ATOM     22  H1'  DA A   1      10.920 -10.866 -39.923  1.00  0.00           H  
REMARK-SIMTK-COORDS    10.920343191   -10.866034587   -39.923106171
ATOM     23 1H2'  DA A   1       9.429 -10.570 -41.744  1.00  0.00           H  
REMARK-SIMTK-COORDS     9.428993796   -10.569944084   -41.743763578
ATOM     24 2H2'  DA A   1      10.367  -9.250 -42.429  1.00  0.00           H  
REMARK-SIMTK-COORDS    10.366749874    -9.249985829   -42.428994008
ATOM     25  H3'  DA A   1      11.051 -11.061 -43.849  1.00  0.00           H  
REMARK-SIMTK-COORDS    11.051382542   -11.060691214   -43.849342598
ATOM     26  H4'  DA A   1      13.237 -11.832 -42.569  1.00  0.00           H  
REMARK-SIMTK-COORDS    13.237114374   -11.831760267   -42.568594820
ATOM     27 1H5'  DA A   1      14.179  -9.415 -42.601  1.00  0.00           H  
REMARK-SIMTK-COORDS    14.179202891    -9.415153131   -42.601338882
ATOM     28 2H5'  DA A   1      13.743 -10.225 -44.121  1.00  0.00           H  
REMARK-SIMTK-COORDS    13.743087742   -10.224614950   -44.121470501
ATOM     29  H61  DA A   1      11.423  -5.011 -36.040  1.00  0.00           H  
REMARK-SIMTK-COORDS    11.423420383    -5.011240499   -36.040068632
ATOM     30  H62  DA A   1      11.449  -4.665 -37.790  1.00  0.00           H  
REMARK-SIMTK-COORDS    11.448895659    -4.665246101   -37.790202880
ATOM     31  H8   DA A   1      11.381  -7.467 -41.742  1.00  0.00           H  
REMARK-SIMTK-COORDS    11.380998966    -7.466532730   -41.742429501
ATOM     32  H2   DA A   1      11.251  -9.488 -35.660  1.00  0.00           H  
REMARK-SIMTK-COORDS    11.251444873    -9.488387855   -35.660012088
ATOM     33  P    DG A   2       9.132 -12.995 -42.540  1.00  0.00           P  
REMARK-SIMTK-COORDS     9.132027823   -12.995198368   -42.540102592
ATOM     34  OP1  DG A   2       8.379 -11.902 -43.202  1.00  0.00           O  
REMARK-SIMTK-COORDS     8.378717596   -11.901847452   -43.201628462
ATOM     35  OP2  DG A   2       8.778 -14.367 -42.953  1.00  0.00           O  
REMARK-SIMTK-COORDS     8.778082601   -14.367448026   -42.953454326
ATOM     36  O5'  DG A   2       8.998 -12.849 -40.958  1.00  0.00           O  
REMARK-SIMTK-COORDS     8.997981792   -12.849085328   -40.957843877
ATOM     37  O3'  DG A   2       7.420 -15.320 -37.914  1.00  0.00           O  
REMARK-SIMTK-COORDS     7.420192276   -15.319686448   -37.914088409
ATOM     38  C1'  DG A   2       7.875 -12.362 -37.854  1.00  0.00           C  
REMARK-SIMTK-COORDS     7.875042261   -12.361507915   -37.854019611
ATOM     39  C2'  DG A   2       7.035 -13.144 -38.854  1.00  0.00           C  
REMARK-SIMTK-COORDS     7.034595622   -13.144399453   -38.853921750
ATOM     40  C3'  DG A   2       7.810 -14.446 -38.971  1.00  0.00           C  
REMARK-SIMTK-COORDS     7.809896928   -14.445508299   -38.971129491
ATOM     41  C4'  DG A   2       9.263 -13.990 -38.838  1.00  0.00           C  
REMARK-SIMTK-COORDS     9.262560742   -13.989543313   -38.837664978
ATOM     42  C5'  DG A   2       9.946 -13.546 -40.109  1.00  0.00           C  
REMARK-SIMTK-COORDS     9.945815255   -13.546040935   -40.109498659
ATOM     43  O4'  DG A   2       9.199 -12.853 -37.919  1.00  0.00           O  
REMARK-SIMTK-COORDS     9.199212397   -12.852820163   -37.919002109
ATOM     44  N2   DG A   2       7.833  -8.985 -33.802  1.00  0.00           N  
REMARK-SIMTK-COORDS     7.832682984    -8.985095449   -33.801662081
ATOM     45  O6   DG A   2       8.020  -6.338 -37.536  1.00  0.00           O  
REMARK-SIMTK-COORDS     8.020233422    -6.337659541   -37.535836815
ATOM     46  C6   DG A   2       7.979  -7.495 -37.116  1.00  0.00           C  
REMARK-SIMTK-COORDS     7.979159215    -7.494613068   -37.116089933
ATOM     47  C5   DG A   2       7.967  -8.705 -37.843  1.00  0.00           C  
REMARK-SIMTK-COORDS     7.967016274    -8.705249402   -37.842729608
ATOM     48  N7   DG A   2       7.999  -8.931 -39.222  1.00  0.00           N  
REMARK-SIMTK-COORDS     7.998541687    -8.930532123   -39.221529029
ATOM     49  C8   DG A   2       7.971 -10.234 -39.329  1.00  0.00           C  
REMARK-SIMTK-COORDS     7.970816452   -10.234070234   -39.329384047
ATOM     50  N9   DG A   2       7.920 -10.899 -38.122  1.00  0.00           N  
REMARK-SIMTK-COORDS     7.919729844   -10.898538955   -38.122470431
ATOM     51  C4   DG A   2       7.919  -9.910 -37.164  1.00  0.00           C  
REMARK-SIMTK-COORDS     7.919279270    -9.909708193   -37.163786165
ATOM     52  N3   DG A   2       7.873 -10.112 -35.821  1.00  0.00           N  
REMARK-SIMTK-COORDS     7.872845522   -10.111627630   -35.820973651
ATOM     53  C2   DG A   2       7.876  -8.970 -35.137  1.00  0.00           C  
REMARK-SIMTK-COORDS     7.876097996    -8.970419188   -35.137202700
ATOM     54  N1   DG A   2       7.933  -7.726 -35.730  1.00  0.00           N  
REMARK-SIMTK-COORDS     7.932614242    -7.726137849   -35.729785911
ATOM     55  H1'  DG A   2       7.511 -12.510 -36.837  1.00  0.00           H  
REMARK-SIMTK-COORDS     7.511441113   -12.510455194   -36.837225181
ATOM     56 1H2'  DG A   2       6.020 -13.317 -38.495  1.00  0.00           H  
REMARK-SIMTK-COORDS     6.019675137   -13.317095363   -38.495267975
ATOM     57 2H2'  DG A   2       6.960 -12.638 -39.816  1.00  0.00           H  
REMARK-SIMTK-COORDS     6.960056828   -12.638321576   -39.816447153
ATOM     58  H3'  DG A   2       7.639 -14.938 -39.929  1.00  0.00           H  
REMARK-SIMTK-COORDS     7.639344083   -14.938292437   -39.928558089
ATOM     59  H4'  DG A   2       9.824 -14.833 -38.436  1.00  0.00           H  
REMARK-SIMTK-COORDS     9.823534630   -14.833032705   -38.435871570
ATOM     60 1H5'  DG A   2      10.772 -12.881 -39.859  1.00  0.00           H  
REMARK-SIMTK-COORDS    10.772178026   -12.880725717   -39.859040616
ATOM     61 2H5'  DG A   2      10.333 -14.420 -40.632  1.00  0.00           H  
REMARK-SIMTK-COORDS    10.333151501   -14.419828318   -40.631846474
ATOM     62  H21  DG A   2       7.789  -9.882 -33.297  1.00  0.00           H  
REMARK-SIMTK-COORDS     7.789391672    -9.882228314   -33.296936922
ATOM     63  H22  DG A   2       7.842  -8.098 -33.276  1.00  0.00           H  
REMARK-SIMTK-COORDS     7.842339363    -8.098489043   -33.275918955
ATOM     64  H8   DG A   2       7.987 -10.750 -40.290  1.00  0.00           H  
REMARK-SIMTK-COORDS     7.987271792   -10.749616816   -40.289780810
ATOM     65  H1   DG A   2       7.942  -6.903 -35.109  1.00  0.00           H  
REMARK-SIMTK-COORDS     7.942027847    -6.903415992   -35.109112783
ATOM     66  P    DA A   3       5.721 -15.592 -38.082  1.00  0.00           P  
REMARK-SIMTK-COORDS     5.720615942   -15.592186592   -38.081805615
ATOM     67  OP1  DA A   3       4.968 -15.041 -39.234  1.00  0.00           O  
REMARK-SIMTK-COORDS     4.967558745   -15.040834622   -39.233540333
ATOM     68  OP2  DA A   3       5.366 -16.967 -37.675  1.00  0.00           O  
REMARK-SIMTK-COORDS     5.365573718   -16.966712356   -37.675025645
ATOM     69  O5'  DA A   3       5.587 -14.603 -36.839  1.00  0.00           O  
REMARK-SIMTK-COORDS     5.587438763   -14.602901705   -36.839116494
ATOM     70  O3'  DA A   3       4.010 -14.997 -32.938  1.00  0.00           O  
REMARK-SIMTK-COORDS     4.010458197   -14.997434278   -32.937864599
ATOM     71  C1'  DA A   3       4.467 -12.492 -34.510  1.00  0.00           C  
REMARK-SIMTK-COORDS     4.467480222   -12.491546170   -34.509596656
ATOM     72  C2'  DA A   3       3.626 -13.693 -34.916  1.00  0.00           C  
REMARK-SIMTK-COORDS     3.625516408   -13.693170737   -34.916252942
ATOM     73  C3'  DA A   3       4.400 -14.846 -34.301  1.00  0.00           C  
REMARK-SIMTK-COORDS     4.399944242   -14.846302845   -34.300709385
ATOM     74  C4'  DA A   3       5.852 -14.394 -34.440  1.00  0.00           C  
REMARK-SIMTK-COORDS     5.852306130   -14.394418972   -34.440261928
ATOM     75  C5'  DA A   3       6.536 -14.721 -35.747  1.00  0.00           C  
REMARK-SIMTK-COORDS     6.535649431   -14.721162980   -35.747035545
ATOM     76  O4'  DA A   3       5.791 -12.939 -34.294  1.00  0.00           O  
REMARK-SIMTK-COORDS     5.790934120   -12.938743945   -34.294448030
ATOM     77  N6   DA A   3       4.621  -7.334 -37.657  1.00  0.00           N  
REMARK-SIMTK-COORDS     4.620531802    -7.333795903   -37.656938454
ATOM     78  C6   DA A   3       4.572  -8.058 -36.527  1.00  0.00           C  
REMARK-SIMTK-COORDS     4.571641135    -8.058202688   -36.526666579
ATOM     79  C5   DA A   3       4.559  -9.467 -36.515  1.00  0.00           C  
REMARK-SIMTK-COORDS     4.558609743    -9.467232212   -36.514793030
ATOM     80  N7   DA A   3       4.599 -10.409 -37.528  1.00  0.00           N  
REMARK-SIMTK-COORDS     4.599199486   -10.408754311   -37.527842688
ATOM     81  C8   DA A   3       4.562 -11.545 -36.899  1.00  0.00           C  
REMARK-SIMTK-COORDS     4.561589778   -11.545071977   -36.898649815
ATOM     82  N9   DA A   3       4.513 -11.416 -35.537  1.00  0.00           N  
REMARK-SIMTK-COORDS     4.513106842   -11.415735254   -35.536507599
ATOM     83  C4   DA A   3       4.513 -10.066 -35.289  1.00  0.00           C  
REMARK-SIMTK-COORDS     4.513475807   -10.065589699   -35.289339952
ATOM     84  N3   DA A   3       4.470  -9.465 -34.086  1.00  0.00           N  
REMARK-SIMTK-COORDS     4.470398418    -9.464839909   -34.085670135
ATOM     85  C2   DA A   3       4.482  -8.156 -34.229  1.00  0.00           C  
REMARK-SIMTK-COORDS     4.481766449    -8.156036770   -34.229232350
ATOM     86  N1   DA A   3       4.532  -7.429 -35.342  1.00  0.00           N  
REMARK-SIMTK-COORDS     4.531612214    -7.429260202   -35.341940857
ATOM     87  H1'  DA A   3       4.104 -12.058 -33.578  1.00  0.00           H  
REMARK-SIMTK-COORDS     4.104097647   -12.057650162   -33.578122363
ATOM     88 1H2'  DA A   3       2.611 -13.641 -34.521  1.00  0.00           H  
REMARK-SIMTK-COORDS     2.610503351   -13.640722476   -34.521331844
ATOM     89 2H2'  DA A   3       3.550 -13.799 -35.999  1.00  0.00           H  
REMARK-SIMTK-COORDS     3.550284229   -13.798580941   -35.998866820
ATOM     90  H3'  DA A   3       4.228 -15.784 -34.831  1.00  0.00           H  
REMARK-SIMTK-COORDS     4.228299287   -15.783896637   -34.831141181
ATOM     91  H4'  DA A   3       6.414 -14.879 -33.642  1.00  0.00           H  
REMARK-SIMTK-COORDS     6.414266329   -14.878592583   -33.641915106
ATOM     92 1H5'  DA A   3       7.362 -14.028 -35.902  1.00  0.00           H  
REMARK-SIMTK-COORDS     7.362048590   -14.028430091   -35.901898629
ATOM     93 2H5'  DA A   3       6.922 -15.738 -35.704  1.00  0.00           H  
REMARK-SIMTK-COORDS     6.921541154   -15.738167472   -35.704474502
ATOM     94  H61  DA A   3       4.627  -6.305 -37.609  1.00  0.00           H  
REMARK-SIMTK-COORDS     4.627409241    -6.305245434   -37.608713614
ATOM     95  H62  DA A   3       4.651  -7.808 -38.570  1.00  0.00           H  
REMARK-SIMTK-COORDS     4.650866567    -7.808048834   -38.570151441
ATOM     96  H8   DA A   3       4.570 -12.510 -37.407  1.00  0.00           H  
REMARK-SIMTK-COORDS     4.569887788   -12.510324104   -37.406552831
ATOM     97  H2   DA A   3       4.445  -7.587 -33.302  1.00  0.00           H  
REMARK-SIMTK-COORDS     4.445397152    -7.586738125   -33.302495426
ATOM     98  P    DA A   4       2.307 -15.303 -32.753  1.00  0.00           P  
REMARK-SIMTK-COORDS     2.306980399   -15.303313068   -32.753021553
ATOM     99  OP1  DA A   4       1.554 -15.495 -34.016  1.00  0.00           O  
REMARK-SIMTK-COORDS     1.554205965   -15.495473079   -34.015551624
ATOM    100  OP2  DA A   4       1.950 -16.209 -31.643  1.00  0.00           O  
REMARK-SIMTK-COORDS     1.950139839   -16.209341553   -31.642785903
ATOM    101  O5'  DA A   4       2.176 -13.786 -32.284  1.00  0.00           O  
REMARK-SIMTK-COORDS     2.175780777   -13.785706278   -32.283603519
ATOM    102  O3'  DA A   4       0.600 -11.912 -28.839  1.00  0.00           O  
REMARK-SIMTK-COORDS     0.599968631   -11.911766527   -28.838686119
ATOM    103  C1'  DA A   4       1.060 -10.727 -31.549  1.00  0.00           C  
REMARK-SIMTK-COORDS     1.059900253   -10.727348236   -31.548723428
ATOM    104  C2'  DA A   4       0.216 -11.948 -31.208  1.00  0.00           C  
REMARK-SIMTK-COORDS     0.216025946   -11.948041111   -31.208195809
ATOM    105  C3'  DA A   4       0.989 -12.555 -30.050  1.00  0.00           C  
REMARK-SIMTK-COORDS     0.989065854   -12.555172216   -30.049685074
ATOM    106  C4'  DA A   4       2.442 -12.263 -30.419  1.00  0.00           C  
REMARK-SIMTK-COORDS     2.442014850   -12.262512819   -30.418898688
ATOM    107  C5'  DA A   4       3.124 -13.270 -31.314  1.00  0.00           C  
REMARK-SIMTK-COORDS     3.124305681   -13.269595110   -31.314243025
ATOM    108  O4'  DA A   4       2.383 -10.978 -31.118  1.00  0.00           O  
REMARK-SIMTK-COORDS     2.382804254   -10.977549639   -31.118456929
ATOM    109  N6   DA A   4       1.219  -8.239 -37.055  1.00  0.00           N  
REMARK-SIMTK-COORDS     1.218980403    -8.238990412   -37.054569580
ATOM    110  C6   DA A   4       1.170  -8.201 -35.713  1.00  0.00           C  
REMARK-SIMTK-COORDS     1.169549100    -8.200750224   -35.712644010
ATOM    111  C5   DA A   4       1.154  -9.358 -34.909  1.00  0.00           C  
REMARK-SIMTK-COORDS     1.154493680    -9.358237694   -34.909107395
ATOM    112  N7   DA A   4       1.193 -10.707 -35.216  1.00  0.00           N  
REMARK-SIMTK-COORDS     1.193276880   -10.706887554   -35.215734887
ATOM    113  C8   DA A   4       1.154 -11.291 -34.056  1.00  0.00           C  
REMARK-SIMTK-COORDS     1.154310454   -11.291267286   -34.055778876
ATOM    114  N9   DA A   4       1.107 -10.417 -33.003  1.00  0.00           N  
REMARK-SIMTK-COORDS     1.106619576   -10.417014908   -33.003201868
ATOM    115  C4   DA A   4       1.109  -9.162 -33.560  1.00  0.00           C  
REMARK-SIMTK-COORDS     1.109042971    -9.162238793   -33.559543516
ATOM    116  N3   DA A   4       1.067  -7.988 -32.903  1.00  0.00           N  
REMARK-SIMTK-COORDS     1.067366106    -7.987764837   -32.903455896
ATOM    117  C2   DA A   4       1.081  -6.987 -33.759  1.00  0.00           C  
REMARK-SIMTK-COORDS     1.080555258    -6.987268522   -33.759340333
ATOM    118  N1   DA A   4       1.131  -7.014 -35.088  1.00  0.00           N  
REMARK-SIMTK-COORDS     1.130952880    -7.013658315   -35.088088864
ATOM    119  H1'  DA A   4       0.698  -9.844 -31.024  1.00  0.00           H  
REMARK-SIMTK-COORDS     0.697557216    -9.843606649   -31.023685019
ATOM    120 1H2'  DA A   4      -0.799 -11.681 -30.912  1.00  0.00           H  
REMARK-SIMTK-COORDS    -0.798734803   -11.680777975   -30.911891848
ATOM    121 2H2'  DA A   4       0.140 -12.645 -32.043  1.00  0.00           H  
REMARK-SIMTK-COORDS     0.140160612   -12.644882857   -32.043348509
ATOM    122  H3'  DA A   4       0.816 -13.628 -29.960  1.00  0.00           H  
REMARK-SIMTK-COORDS     0.815834868   -13.628403205   -29.959861522
ATOM    123  H4'  DA A   4       3.004 -12.214 -29.486  1.00  0.00           H  
REMARK-SIMTK-COORDS     3.003632107   -12.213642012   -29.486279419
ATOM    124 1H5'  DA A   4       3.952 -12.786 -31.832  1.00  0.00           H  
REMARK-SIMTK-COORDS     3.951632728   -12.785659940   -31.832059314
ATOM    125 2H5'  DA A   4       3.509 -14.086 -30.706  1.00  0.00           H  
REMARK-SIMTK-COORDS     3.508751174   -14.086464111   -30.706008944
ATOM    126  H61  DA A   4       1.227  -7.362 -37.594  1.00  0.00           H  
REMARK-SIMTK-COORDS     1.227360625    -7.362006110   -37.594122456
ATOM    127  H62  DA A   4       1.248  -9.145 -37.542  1.00  0.00           H  
REMARK-SIMTK-COORDS     1.248226006    -9.145309781   -37.541933815
ATOM    128  H8   DA A   4       1.161 -12.375 -33.932  1.00  0.00           H  
REMARK-SIMTK-COORDS     1.160992412   -12.374918995   -33.931680828
ATOM    129  H2   DA A   4       1.045  -5.995 -33.314  1.00  0.00           H  
REMARK-SIMTK-COORDS     1.045418031    -5.994791727   -33.314345741
ATOM    130  P    DT A   5      -1.099 -12.050 -28.483  1.00  0.00           P  
REMARK-SIMTK-COORDS    -1.098944655   -12.050435404   -28.483461691
ATOM    131  OP1  DT A   5      -1.853 -12.923 -29.417  1.00  0.00           O  
REMARK-SIMTK-COORDS    -1.852560486   -12.922563038   -29.417110752
ATOM    132  OP2  DT A   5      -1.458 -12.170 -27.056  1.00  0.00           O  
REMARK-SIMTK-COORDS    -1.457595408   -12.169502681   -27.056143008
ATOM    133  O5'  DT A   5      -1.229 -10.532 -28.954  1.00  0.00           O  
REMARK-SIMTK-COORDS    -1.228740487   -10.532132831   -28.954164715
ATOM    134  O3'  DT A   5      -2.801  -7.038 -27.173  1.00  0.00           O  
REMARK-SIMTK-COORDS    -2.801297567    -7.038168208   -27.172950678
ATOM    135  C1'  DT A   5      -2.340  -7.595 -30.078  1.00  0.00           C  
REMARK-SIMTK-COORDS    -2.339869122    -7.594531005   -30.077777046
ATOM    136  C2'  DT A   5      -3.186  -8.408 -29.107  1.00  0.00           C  
REMARK-SIMTK-COORDS    -3.186355170    -8.407981210   -29.106787274
ATOM    137  C3'  DT A   5      -2.413  -8.255 -27.807  1.00  0.00           C  
REMARK-SIMTK-COORDS    -2.412674799    -8.254521207   -27.807449477
ATOM    138  C4'  DT A   5      -0.959  -8.222 -28.278  1.00  0.00           C  
REMARK-SIMTK-COORDS    -0.959467931    -8.222290346   -28.277588788
ATOM    139  C5'  DT A   5      -0.279  -9.560 -28.447  1.00  0.00           C  
REMARK-SIMTK-COORDS    -0.279034365    -9.560368524   -28.446650762
ATOM    140  O4'  DT A   5      -1.017  -7.559 -29.581  1.00  0.00           O  
REMARK-SIMTK-COORDS    -1.017135990    -7.558554018   -29.580604323
ATOM    141  O4   DT A   5      -2.170  -9.573 -35.225  1.00  0.00           O  
REMARK-SIMTK-COORDS    -2.169708968    -9.572697043   -35.225034534
ATOM    142  C4   DT A   5      -2.207  -9.179 -34.053  1.00  0.00           C  
REMARK-SIMTK-COORDS    -2.206705493    -9.178872123   -34.053033600
ATOM    143  N3   DT A   5      -2.254  -7.836 -33.761  1.00  0.00           N  
REMARK-SIMTK-COORDS    -2.254452328    -7.836284522   -33.760642127
ATOM    144  C2   DT A   5      -2.302  -7.267 -32.504  1.00  0.00           C  
REMARK-SIMTK-COORDS    -2.301664541    -7.267145646   -32.504251286
ATOM    145  O2   DT A   5      -2.344  -6.060 -32.343  1.00  0.00           O  
REMARK-SIMTK-COORDS    -2.344077082    -6.060238251   -32.342632237
ATOM    146  N1   DT A   5      -2.293  -8.160 -31.452  1.00  0.00           N  
REMARK-SIMTK-COORDS    -2.293355042    -8.159893951   -31.452228274
ATOM    147  C6   DT A   5      -2.245  -9.518 -31.651  1.00  0.00           C  
REMARK-SIMTK-COORDS    -2.244848674    -9.517754465   -31.650576346
ATOM    148  C5   DT A   5      -2.207 -10.038 -32.892  1.00  0.00           C  
REMARK-SIMTK-COORDS    -2.206674040   -10.037626018   -32.892268444
ATOM    149  C7   DT A   5      -2.147 -11.511 -33.163  1.00  0.00           C  
REMARK-SIMTK-COORDS    -2.146982165   -11.510598218   -33.163184994
ATOM    150  H1'  DT A   5      -2.702  -6.568 -30.144  1.00  0.00           H  
REMARK-SIMTK-COORDS    -2.701699775    -6.567924652   -30.144192216
ATOM    151 1H2'  DT A   5      -4.201  -8.019 -29.014  1.00  0.00           H  
REMARK-SIMTK-COORDS    -4.200594591    -8.019145754   -29.014340613
ATOM    152 2H2'  DT A   5      -3.263  -9.454 -29.402  1.00  0.00           H  
REMARK-SIMTK-COORDS    -3.262601117    -9.454225470   -29.402079508
ATOM    153  H3'  DT A   5      -2.587  -9.088 -27.127  1.00  0.00           H  
REMARK-SIMTK-COORDS    -2.587415186    -9.087822889   -27.127233995
ATOM    154  H4'  DT A   5      -0.398  -7.656 -27.535  1.00  0.00           H  
REMARK-SIMTK-COORDS    -0.398365272    -7.655992090   -27.534667466
ATOM    155 1H5'  DT A   5       0.549  -9.455 -29.146  1.00  0.00           H  
REMARK-SIMTK-COORDS     0.548757522    -9.454776479   -29.146370644
ATOM    156 2H5'  DT A   5       0.105  -9.891 -27.482  1.00  0.00           H  
REMARK-SIMTK-COORDS     0.104500842    -9.890627214   -27.482269644
ATOM    157  H3   DT A   5      -2.256  -7.189 -34.562  1.00  0.00           H  
REMARK-SIMTK-COORDS    -2.256402215    -7.189460799   -34.562268143
ATOM    158  H6   DT A   5      -2.236 -10.186 -30.788  1.00  0.00           H  
REMARK-SIMTK-COORDS    -2.236053544   -10.185826046   -30.788422062
ATOM    159  H71  DT A   5      -2.017 -11.680 -34.233  1.00  0.00           H  
REMARK-SIMTK-COORDS    -2.017247190   -11.680483082   -34.232714315
ATOM    160  H72  DT A   5      -1.307 -11.947 -32.622  1.00  0.00           H  
REMARK-SIMTK-COORDS    -1.307362662   -11.947011993   -32.622317998
ATOM    161  H73  DT A   5      -3.074 -11.979 -32.832  1.00  0.00           H  
REMARK-SIMTK-COORDS    -3.073832731   -11.979485526   -32.831841182
ATOM    162  P    DG A   6      -4.508  -6.787 -26.803  1.00  0.00           P  
REMARK-SIMTK-COORDS    -4.508247757    -6.786514898   -26.803194622
ATOM    163  OP1  DG A   6      -5.263  -8.037 -27.065  1.00  0.00           O  
REMARK-SIMTK-COORDS    -5.262580986    -8.036637198   -27.065272117
ATOM    164  OP2  DG A   6      -4.866  -6.061 -25.568  1.00  0.00           O  
REMARK-SIMTK-COORDS    -4.866405661    -6.061118388   -25.568395522
ATOM    165  O5'  DG A   6      -4.635  -5.817 -28.063  1.00  0.00           O  
REMARK-SIMTK-COORDS    -4.635026250    -5.817184330   -28.063030113
ATOM    166  O3'  DG A   6      -6.204  -1.933 -28.621  1.00  0.00           O  
REMARK-SIMTK-COORDS    -6.203602572    -1.933086934   -28.620787000
ATOM    167  C1'  DG A   6      -5.743  -4.062 -30.675  1.00  0.00           C  
REMARK-SIMTK-COORDS    -5.743350492    -4.061519820   -30.674870365
ATOM    168  C2'  DG A   6      -6.590  -4.166 -29.413  1.00  0.00           C  
REMARK-SIMTK-COORDS    -6.589579463    -4.166260989   -29.413125614
ATOM    169  C3'  DG A   6      -5.817  -3.294 -28.439  1.00  0.00           C  
REMARK-SIMTK-COORDS    -5.817067578    -3.293551258   -28.438796556
ATOM    170  C4'  DG A   6      -4.363  -3.540 -28.840  1.00  0.00           C  
REMARK-SIMTK-COORDS    -4.363036324    -3.539546764   -28.840329026
ATOM    171  C5'  DG A   6      -3.685  -4.731 -28.207  1.00  0.00           C  
REMARK-SIMTK-COORDS    -3.684655165    -4.730909880   -28.206653297
ATOM    172  O4'  DG A   6      -4.420  -3.748 -30.287  1.00  0.00           O  
REMARK-SIMTK-COORDS    -4.420337197    -3.747866156   -30.287192406
ATOM    173  N2   DG A   6      -5.762  -3.780 -35.942  1.00  0.00           N  
REMARK-SIMTK-COORDS    -5.761882582    -3.780237488   -35.942136621
ATOM    174  O6   DG A   6      -5.586  -8.261 -35.005  1.00  0.00           O  
REMARK-SIMTK-COORDS    -5.586281992    -8.261147277   -35.004712015
ATOM    175  C6   DG A   6      -5.628  -7.127 -34.526  1.00  0.00           C  
REMARK-SIMTK-COORDS    -5.627506222    -7.127469393   -34.525659807
ATOM    176  C5   DG A   6      -5.645  -6.734 -33.170  1.00  0.00           C  
REMARK-SIMTK-COORDS    -5.644973245    -6.734227908   -33.169618127
ATOM    177  N7   DG A   6      -5.620  -7.507 -32.006  1.00  0.00           N  
REMARK-SIMTK-COORDS    -5.619950128    -7.506957559   -32.005531906
ATOM    178  C8   DG A   6      -5.650  -6.625 -31.040  1.00  0.00           C  
REMARK-SIMTK-COORDS    -5.650418459    -6.624708058   -31.039964457
ATOM    179  N9   DG A   6      -5.697  -5.317 -31.473  1.00  0.00           N  
REMARK-SIMTK-COORDS    -5.697310601    -5.316622058   -31.472955386
ATOM    180  C4   DG A   6      -5.692  -5.389 -32.848  1.00  0.00           C  
REMARK-SIMTK-COORDS    -5.691794077    -5.389416749   -32.848285347
ATOM    181  N3   DG A   6      -5.733  -4.328 -33.695  1.00  0.00           N  
REMARK-SIMTK-COORDS    -5.732627281    -4.327977043   -33.695487448
ATOM    182  C2   DG A   6      -5.724  -4.699 -34.973  1.00  0.00           C  
REMARK-SIMTK-COORDS    -5.724361264    -4.699466851   -34.972921202
ATOM    183  N1   DG A   6      -5.668  -6.015 -35.385  1.00  0.00           N  
REMARK-SIMTK-COORDS    -5.668309360    -6.014745600   -35.384606757
ATOM    184  H1'  DG A   6      -6.103  -3.260 -31.321  1.00  0.00           H  
REMARK-SIMTK-COORDS    -6.102700254    -3.260107358   -31.320523379
ATOM    185 1H2'  DG A   6      -7.603  -3.794 -29.563  1.00  0.00           H  
REMARK-SIMTK-COORDS    -7.603199135    -3.793953890   -29.563067550
ATOM    186 2H2'  DG A   6      -6.668  -5.192 -29.052  1.00  0.00           H  
REMARK-SIMTK-COORDS    -6.667503514    -5.191793996   -29.052104985
ATOM    187  H3'  DG A   6      -5.993  -3.583 -27.403  1.00  0.00           H  
REMARK-SIMTK-COORDS    -5.992717935    -3.583232801   -27.402541011
ATOM    188  H4'  DG A   6      -3.802  -2.649 -28.559  1.00  0.00           H  
REMARK-SIMTK-COORDS    -3.801754073    -2.648913550   -28.558657741
ATOM    189 1H5'  DG A   6      -2.856  -5.050 -28.839  1.00  0.00           H  
REMARK-SIMTK-COORDS    -2.856035545    -5.049704432   -28.839115596
ATOM    190 2H5'  DG A   6      -3.301  -4.446 -27.228  1.00  0.00           H  
REMARK-SIMTK-COORDS    -3.301156755    -4.446338083   -27.227710570
ATOM    191  H21  DG A   6      -5.804  -2.779 -35.702  1.00  0.00           H  
REMARK-SIMTK-COORDS    -5.804495750    -2.779218051   -35.702109113
ATOM    192  H22  DG A   6      -5.748  -4.073 -36.931  1.00  0.00           H  
REMARK-SIMTK-COORDS    -5.748355539    -4.072587809   -36.930528400
ATOM    193  H8   DG A   6      -5.639  -6.900 -29.985  1.00  0.00           H  
REMARK-SIMTK-COORDS    -5.639115464    -6.900047866   -29.985222198
ATOM    194  H1   DG A   6      -5.655  -6.196 -36.399  1.00  0.00           H  
REMARK-SIMTK-COORDS    -5.654715412    -6.195696222   -36.399134764
ATOM    195  P    DG A   7      -7.904  -1.660 -28.399  1.00  0.00           P  
REMARK-SIMTK-COORDS    -7.904174107    -1.659544777   -28.399118420
ATOM    196  OP1  DG A   7      -8.660  -2.839 -27.912  1.00  0.00           O  
REMARK-SIMTK-COORDS    -8.660423464    -2.838990735   -27.911775479
ATOM    197  OP2  DG A   7      -8.261  -0.364 -27.788  1.00  0.00           O  
REMARK-SIMTK-COORDS    -8.260737786    -0.364093315   -27.787666172
ATOM    198  O5'  DG A   7      -8.030  -1.568 -29.986  1.00  0.00           O  
REMARK-SIMTK-COORDS    -8.030116639    -1.568151939   -29.986142626
ATOM    199  O3'  DG A   7      -9.593   1.329 -32.636  1.00  0.00           O  
REMARK-SIMTK-COORDS    -9.593345272     1.329104787   -32.635662714
ATOM    200  C1'  DG A   7      -9.137  -1.587 -33.134  1.00  0.00           C  
REMARK-SIMTK-COORDS    -9.137072526    -1.587254544   -33.133639052
ATOM    201  C2'  DG A   7      -9.983  -0.962 -32.033  1.00  0.00           C  
REMARK-SIMTK-COORDS    -9.982890310    -0.961812998   -32.032508203
ATOM    202  C3'  DG A   7      -9.209   0.307 -31.719  1.00  0.00           C  
REMARK-SIMTK-COORDS    -9.208689149     0.306998156   -31.718749032
ATOM    203  C4'  DG A   7      -7.755  -0.125 -31.911  1.00  0.00           C  
REMARK-SIMTK-COORDS    -7.755192387    -0.124537897   -31.911292010
ATOM    204  C5'  DG A   7      -7.078  -0.753 -30.716  1.00  0.00           C  
REMARK-SIMTK-COORDS    -7.078246032    -0.752904396   -30.716306163
ATOM    205  O4'  DG A   7      -7.813  -1.112 -32.989  1.00  0.00           O  
REMARK-SIMTK-COORDS    -7.813436612    -1.111621415   -32.989423606
ATOM    206  N2   DG A   7      -9.158  -4.322 -37.644  1.00  0.00           N  
REMARK-SIMTK-COORDS    -9.157541742    -4.321968513   -37.644124338
ATOM    207  O6   DG A   7      -8.988  -7.496 -34.345  1.00  0.00           O  
REMARK-SIMTK-COORDS    -8.987977964    -7.496454512   -34.345330656
ATOM    208  C6   DG A   7      -9.027  -6.290 -34.588  1.00  0.00           C  
REMARK-SIMTK-COORDS    -9.027356384    -6.289847670   -34.588158305
ATOM    209  C5   DG A   7      -9.044  -5.201 -33.689  1.00  0.00           C  
REMARK-SIMTK-COORDS    -9.043654029    -5.201028166   -33.689270395
ATOM    210  N7   DG A   7      -9.019  -5.184 -32.292  1.00  0.00           N  
REMARK-SIMTK-COORDS    -9.019226189    -5.183772437   -32.292152103
ATOM    211  C8   DG A   7      -9.048  -3.911 -31.991  1.00  0.00           C  
REMARK-SIMTK-COORDS    -9.047994488    -3.910858069   -31.991362482
ATOM    212  N9   DG A   7      -9.093  -3.074 -33.086  1.00  0.00           N  
REMARK-SIMTK-COORDS    -9.093195196    -3.073910828   -33.086006357
ATOM    213  C4   DG A   7      -9.088  -3.909 -34.181  1.00  0.00           C  
REMARK-SIMTK-COORDS    -9.088395102    -3.908812991   -34.181349836
ATOM    214  N3   DG A   7      -9.128  -3.509 -35.479  1.00  0.00           N  
REMARK-SIMTK-COORDS    -9.128076294    -3.508995907   -35.479288472
ATOM    215  C2   DG A   7      -9.121  -4.536 -36.325  1.00  0.00           C  
REMARK-SIMTK-COORDS    -9.120913362    -4.535548801   -36.325484576
ATOM    216  N1   DG A   7      -9.067  -5.854 -35.925  1.00  0.00           N  
REMARK-SIMTK-COORDS    -9.066938873    -5.854273816   -35.924690252
ATOM    217  H1'  DG A   7      -9.496  -1.288 -34.119  1.00  0.00           H  
REMARK-SIMTK-COORDS    -9.495554784    -1.288286969   -34.118713090
ATOM    218 1H2'  DG A   7     -10.996  -0.737 -32.367  1.00  0.00           H  
REMARK-SIMTK-COORDS   -10.996039306    -0.737203382   -32.366573517
ATOM    219 2H2'  DG A   7     -10.062  -1.606 -31.157  1.00  0.00           H  
REMARK-SIMTK-COORDS   -10.062130721    -1.605666388   -31.156551715
ATOM    220  H3'  DG A   7      -9.384   0.652 -30.699  1.00  0.00           H  
REMARK-SIMTK-COORDS    -9.384295706     0.651646676   -30.699448422
ATOM    221  H4'  DG A   7      -7.193   0.769 -32.180  1.00  0.00           H  
REMARK-SIMTK-COORDS    -7.192502817     0.769199860   -32.180024722
ATOM    222 1H5'  DG A   7      -6.250  -1.374 -31.059  1.00  0.00           H  
REMARK-SIMTK-COORDS    -6.250367730    -1.373775943   -31.058921165
ATOM    223 2H5'  DG A   7      -6.694   0.033 -30.068  1.00  0.00           H  
REMARK-SIMTK-COORDS    -6.693902896     0.033123713   -30.067598859
ATOM    224  H21  DG A   7      -9.199  -3.360 -38.010  1.00  0.00           H  
REMARK-SIMTK-COORDS    -9.198606445    -3.359614190   -38.009715432
ATOM    225  H22  DG A   7      -9.145  -5.120 -38.296  1.00  0.00           H  
REMARK-SIMTK-COORDS    -9.144875281    -5.120318263   -38.296080807
ATOM    226  H8   DG A   7      -9.037  -3.544 -30.965  1.00  0.00           H  
REMARK-SIMTK-COORDS    -9.036619030    -3.544215247   -30.964783386
ATOM    227  H1   DG A   7      -9.054  -6.575 -36.661  1.00  0.00           H  
REMARK-SIMTK-COORDS    -9.054056690    -6.575303925   -36.660994966
ATOM    228  P    DG A   8     -11.293   1.682 -32.607  1.00  0.00           P  
REMARK-SIMTK-COORDS   -11.293422396     1.682435349   -32.607357319
ATOM    229  OP1  DG A   8     -12.051   0.984 -31.541  1.00  0.00           O  
REMARK-SIMTK-COORDS   -12.051152831     0.983549865   -31.540627424
ATOM    230  OP2  DG A   8     -11.648   3.098 -32.832  1.00  0.00           O  
REMARK-SIMTK-COORDS   -11.647848051     3.097743380   -32.832060750
ATOM    231  O5'  DG A   8     -11.420   0.864 -33.970  1.00  0.00           O  
REMARK-SIMTK-COORDS   -11.419938875     0.864129425   -33.970159211
ATOM    232  O3'  DG A   8     -12.980   1.768 -37.792  1.00  0.00           O  
REMARK-SIMTK-COORDS   -12.980171263     1.767684098   -37.792069839
ATOM    233  C1'  DG A   8     -12.528  -0.923 -36.560  1.00  0.00           C  
REMARK-SIMTK-COORDS   -12.528320639    -0.923101443   -36.560476892
ATOM    234  C2'  DG A   8     -13.373   0.215 -36.003  1.00  0.00           C  
REMARK-SIMTK-COORDS   -13.372747048     0.215168040   -36.003376700
ATOM    235  C3'  DG A   8     -12.597   1.439 -36.459  1.00  0.00           C  
REMARK-SIMTK-COORDS   -12.596579892     1.439140069   -36.458537132
ATOM    236  C4'  DG A   8     -11.144   0.972 -36.374  1.00  0.00           C  
REMARK-SIMTK-COORDS   -11.143791902     0.972031589   -36.373886519
ATOM    237  C5'  DG A   8     -10.467   1.125 -35.032  1.00  0.00           C  
REMARK-SIMTK-COORDS   -10.467219911     1.125033010   -35.032270737
ATOM    238  O4'  DG A   8     -11.204  -0.451 -36.709  1.00  0.00           O  
REMARK-SIMTK-COORDS   -11.203937089    -0.450782357   -36.708665598
ATOM    239  N2   DG A   8     -12.555  -5.723 -38.747  1.00  0.00           N  
REMARK-SIMTK-COORDS   -12.554734104    -5.723437203   -38.746714738
ATOM    240  O6   DG A   8     -12.388  -6.488 -34.233  1.00  0.00           O  
REMARK-SIMTK-COORDS   -12.388275539    -6.488294299   -34.232798681
ATOM    241  C6   DG A   8     -12.426  -5.628 -35.113  1.00  0.00           C  
REMARK-SIMTK-COORDS   -12.426024128    -5.628081456   -35.113153672
ATOM    242  C5   DG A   8     -12.440  -4.222 -34.984  1.00  0.00           C  
REMARK-SIMTK-COORDS   -12.440353912    -4.222073154   -34.983815701
ATOM    243  N7   DG A   8     -12.415  -3.421 -33.839  1.00  0.00           N  
REMARK-SIMTK-COORDS   -12.415279981    -3.420828804   -33.839170433
ATOM    244  C8   DG A   8     -12.442  -2.200 -34.308  1.00  0.00           C  
REMARK-SIMTK-COORDS   -12.442081230    -2.199615884   -34.307714666
ATOM    245  N9   DG A   8     -12.487  -2.125 -35.684  1.00  0.00           N  
REMARK-SIMTK-COORDS   -12.486563273    -2.124665347   -35.683640814
ATOM    246  C4   DG A   8     -12.483  -3.432 -36.118  1.00  0.00           C  
REMARK-SIMTK-COORDS   -12.483452693    -3.431527736   -36.118339583
ATOM    247  N3   DG A   8     -12.523  -3.832 -37.416  1.00  0.00           N  
REMARK-SIMTK-COORDS   -12.523135185    -3.832278678   -37.415990146
ATOM    248  C2   DG A   8     -12.518  -5.157 -37.537  1.00  0.00           C  
REMARK-SIMTK-COORDS   -12.517826996    -5.157144481   -37.536872013
ATOM    249  N1   DG A   8     -12.466  -6.021 -36.463  1.00  0.00           N  
REMARK-SIMTK-COORDS   -12.465573582    -6.021029225   -36.462833964
ATOM    250  H1'  DG A   8     -12.887  -1.230 -37.543  1.00  0.00           H  
REMARK-SIMTK-COORDS   -12.886809955    -1.230476614   -37.542957382
ATOM    251 1H2'  DG A   8     -14.386   0.214 -36.406  1.00  0.00           H  
REMARK-SIMTK-COORDS   -14.385719959     0.214023529   -36.406371206
ATOM    252 2H2'  DG A   8     -13.453   0.177 -34.917  1.00  0.00           H  
REMARK-SIMTK-COORDS   -13.452525133     0.176747792   -34.916967320
ATOM    253  H3'  DG A   8     -12.771   2.298 -35.811  1.00  0.00           H  
REMARK-SIMTK-COORDS   -12.771236624     2.298345594   -35.810575026
ATOM    254  H4'  DG A   8     -10.580   1.558 -37.099  1.00  0.00           H  
REMARK-SIMTK-COORDS   -10.579935303     1.558279818   -37.099133201
ATOM    255 1H5'  DG A   8      -9.640   0.418 -34.965  1.00  0.00           H  
REMARK-SIMTK-COORDS    -9.640389088     0.417851072   -34.965237190
ATOM    256 2H5'  DG A   8     -10.081   2.139 -34.939  1.00  0.00           H  
REMARK-SIMTK-COORDS   -10.081456702     2.139354924   -34.938896222
ATOM    257  H21  DG A   8     -12.595  -5.134 -39.591  1.00  0.00           H  
REMARK-SIMTK-COORDS   -12.594575340    -5.134187718   -39.590910640
ATOM    258  H22  DG A   8     -12.544  -6.750 -38.836  1.00  0.00           H  
REMARK-SIMTK-COORDS   -12.543507358    -6.750341923   -38.835656611
ATOM    259  H8   DG A   8     -12.430  -1.318 -33.666  1.00  0.00           H  
REMARK-SIMTK-COORDS   -12.429721245    -1.318407049   -33.666045577
ATOM    260  H1   DG A   8     -12.454  -7.032 -36.665  1.00  0.00           H  
REMARK-SIMTK-COORDS   -12.454057266    -7.031564672   -36.665023191
ATOM    261  P    DC A   9     -15.374   2.829 -37.255  1.00  0.00           P  
REMARK-SIMTK-COORDS   -15.373520466     2.829022127   -37.254701220
ATOM    262  OP1  DC A   9     -13.890   2.844 -37.268  1.00  0.00           O  
REMARK-SIMTK-COORDS   -13.890455443     2.843605646   -37.267603108
ATOM    263  OP2  DC A   9     -16.016   1.758 -38.041  1.00  0.00           O  
REMARK-SIMTK-COORDS   -16.016216665     1.758014151   -38.040967403
ATOM    264  O5'  DC A   9     -15.922   4.252 -37.720  1.00  0.00           O  
REMARK-SIMTK-COORDS   -15.921598908     4.252355640   -37.720040595
ATOM    265  O3'  DC A   9     -18.341   5.550 -40.933  1.00  0.00           O  
REMARK-SIMTK-COORDS   -18.341133375     5.549890612   -40.933160723
ATOM    266  C1'  DC A   9     -16.421   7.154 -39.289  1.00  0.00           C  
REMARK-SIMTK-COORDS   -16.420786404     7.154258420   -39.289156938
ATOM    267  C2'  DC A   9     -16.119   5.896 -40.093  1.00  0.00           C  
REMARK-SIMTK-COORDS   -16.118663329     5.895616219   -40.092625953
ATOM    268  C3'  DC A   9     -17.410   5.109 -39.947  1.00  0.00           C  
REMARK-SIMTK-COORDS   -17.410441814     5.108806976   -39.947293366
ATOM    269  C4'  DC A   9     -17.862   5.455 -38.529  1.00  0.00           C  
REMARK-SIMTK-COORDS   -17.861738974     5.455333522   -38.529474186
ATOM    270  C5'  DC A   9     -17.296   4.604 -37.418  1.00  0.00           C  
REMARK-SIMTK-COORDS   -17.296130413     4.604029188   -37.417756197
ATOM    271  O4'  DC A   9     -17.415   6.835 -38.336  1.00  0.00           O  
REMARK-SIMTK-COORDS   -17.414600718     6.835066641   -38.335977670
ATOM    272  N4   DC A   9     -12.118   9.337 -36.600  1.00  0.00           N  
REMARK-SIMTK-COORDS   -12.118207509     9.337363005   -36.600278133
ATOM    273  C4   DC A   9     -13.137   8.785 -37.237  1.00  0.00           C  
REMARK-SIMTK-COORDS   -13.137291285     8.785099530   -37.237351373
ATOM    274  N3   DC A   9     -14.037   9.590 -37.817  1.00  0.00           N  
REMARK-SIMTK-COORDS   -14.036562918     9.590409676   -37.816727847
ATOM    275  C2   DC A   9     -15.103   9.078 -38.480  1.00  0.00           C  
REMARK-SIMTK-COORDS   -15.103426448     9.078094348   -38.480300912
ATOM    276  O2   DC A   9     -15.950   9.796 -39.026  1.00  0.00           O  
REMARK-SIMTK-COORDS   -15.949707933     9.795864542   -39.025636218
ATOM    277  N1   DC A   9     -15.245   7.695 -38.556  1.00  0.00           N  
REMARK-SIMTK-COORDS   -15.244838884     7.694629563   -38.556384491
ATOM    278  C6   DC A   9     -14.337   6.870 -37.974  1.00  0.00           C  
REMARK-SIMTK-COORDS   -14.337072365     6.869897708   -37.974432332
ATOM    279  C5   DC A   9     -13.258   7.360 -37.305  1.00  0.00           C  
REMARK-SIMTK-COORDS   -13.258339407     7.360354789   -37.305172997
ATOM    280  H1'  DC A   9     -16.812   7.943 -39.932  1.00  0.00           H  
REMARK-SIMTK-COORDS   -16.812291255     7.942964539   -39.932166743
ATOM    281 1H2'  DC A   9     -15.902   6.114 -41.139  1.00  0.00           H  
REMARK-SIMTK-COORDS   -15.901936043     6.114356835   -41.138855290
ATOM    282 2H2'  DC A   9     -15.269   5.343 -39.691  1.00  0.00           H  
REMARK-SIMTK-COORDS   -15.269211777     5.342989015   -39.690774943
ATOM    283  H3'  DC A   9     -17.250   4.036 -40.056  1.00  0.00           H  
REMARK-SIMTK-COORDS   -17.249563491     4.036172210   -40.056407174
ATOM    284  H4'  DC A   9     -18.947   5.352 -38.508  1.00  0.00           H  
REMARK-SIMTK-COORDS   -18.947139690     5.352114874   -38.507859483
ATOM    285 1H5'  DC A   9     -17.336   5.163 -36.483  1.00  0.00           H  
REMARK-SIMTK-COORDS   -17.335636157     5.162677886   -36.483049865
ATOM    286 2H5'  DC A   9     -17.895   3.698 -37.320  1.00  0.00           H  
REMARK-SIMTK-COORDS   -17.894873130     3.698413825   -37.320052711
ATOM    287  H41  DC A   9     -11.411   8.742 -36.145  1.00  0.00           H  
REMARK-SIMTK-COORDS   -11.410883838     8.741961480   -36.144612413
ATOM    288  H42  DC A   9     -12.032  10.363 -36.557  1.00  0.00           H  
REMARK-SIMTK-COORDS   -12.031623033    10.362676425   -36.556867090
ATOM    289  H6   DC A   9     -14.474   5.791 -38.043  1.00  0.00           H  
REMARK-SIMTK-COORDS   -14.474398170     5.790863433   -38.042811098
ATOM    290  H5   DC A   9     -12.522   6.703 -36.844  1.00  0.00           H  
REMARK-SIMTK-COORDS   -12.521807893     6.702942888   -36.844252264
ATOM    291  P    DG A  10     -17.949   5.550 -42.676  1.00  0.00           P  
REMARK-SIMTK-COORDS   -17.949341800     5.549656997   -42.676150195
ATOM    292  OP1  DG A  10     -16.671   4.808 -42.809  1.00  0.00           O  
REMARK-SIMTK-COORDS   -16.671450456     4.808101200   -42.808806567
ATOM    293  OP2  DG A  10     -18.982   5.246 -43.687  1.00  0.00           O  
REMARK-SIMTK-COORDS   -18.981649875     5.246487786   -43.686909547
ATOM    294  O5'  DG A  10     -17.653   7.116 -42.651  1.00  0.00           O  
REMARK-SIMTK-COORDS   -17.652656869     7.116240082   -42.650547671
ATOM    295  O3'  DG A  10     -18.791  10.351 -45.120  1.00  0.00           O  
REMARK-SIMTK-COORDS   -18.791250150    10.351014246   -45.119875201
ATOM    296  C1'  DG A  10     -16.465  10.178 -43.243  1.00  0.00           C  
REMARK-SIMTK-COORDS   -16.465366154    10.177517274   -43.243314667
ATOM    297  C2'  DG A  10     -16.783   9.246 -44.405  1.00  0.00           C  
REMARK-SIMTK-COORDS   -16.783454377     9.245731251   -44.405067089
ATOM    298  C3'  DG A  10     -18.302   9.227 -44.391  1.00  0.00           C  
REMARK-SIMTK-COORDS   -18.302391396     9.227090997   -44.391035953
ATOM    299  C4'  DG A  10     -18.630   9.318 -42.901  1.00  0.00           C  
REMARK-SIMTK-COORDS   -18.630340881     9.317876751   -42.901017133
ATOM    300  C5'  DG A  10     -18.674   8.012 -42.143  1.00  0.00           C  
REMARK-SIMTK-COORDS   -18.674306031     8.012159967   -42.143215876
ATOM    301  O4'  DG A  10     -17.558  10.145 -42.347  1.00  0.00           O  
REMARK-SIMTK-COORDS   -17.558446047    10.145121610   -42.347120566
ATOM    302  N2   DG A  10     -13.268  13.954 -41.415  1.00  0.00           N  
REMARK-SIMTK-COORDS   -13.268289736    13.953605110   -41.414812540
ATOM    303  O6   DG A  10     -11.324  10.023 -40.089  1.00  0.00           O  
REMARK-SIMTK-COORDS   -11.323909240    10.023036501   -40.088853303
ATOM    304  C6   DG A  10     -12.273  10.532 -40.685  1.00  0.00           C  
REMARK-SIMTK-COORDS   -12.273349014    10.532146958   -40.685331851
ATOM    305  C5   DG A  10     -13.358   9.902 -41.333  1.00  0.00           C  
REMARK-SIMTK-COORDS   -13.358499851     9.902458661   -41.333200131
ATOM    306  N7   DG A  10     -13.659   8.545 -41.478  1.00  0.00           N  
REMARK-SIMTK-COORDS   -13.658646681     8.545367217   -41.478281808
ATOM    307  C8   DG A  10     -14.776   8.540 -42.159  1.00  0.00           C  
REMARK-SIMTK-COORDS   -14.775642124     8.539897816   -42.159386987
ATOM    308  N9   DG A  10     -15.244   9.795 -42.484  1.00  0.00           N  
REMARK-SIMTK-COORDS   -15.244018754     9.795293244   -42.484001609
ATOM    309  C4   DG A  10     -14.329  10.674 -41.948  1.00  0.00           C  
REMARK-SIMTK-COORDS   -14.328617097    10.673714316   -41.948018189
ATOM    310  N3   DG A  10     -14.392  12.028 -42.031  1.00  0.00           N  
REMARK-SIMTK-COORDS   -14.391654629    12.028401670   -42.031213406
ATOM    311  C2   DG A  10     -13.365  12.621 -41.428  1.00  0.00           C  
REMARK-SIMTK-COORDS   -13.364696968    12.620822229   -41.427635870
ATOM    312  N1   DG A  10     -12.359  11.933 -40.782  1.00  0.00           N  
REMARK-SIMTK-COORDS   -12.359014388    11.932507653   -40.781562660
ATOM    313  H1'  DG A  10     -16.345  11.204 -43.588  1.00  0.00           H  
REMARK-SIMTK-COORDS   -16.344692159    11.204490414   -43.588316052
ATOM    314 1H2'  DG A  10     -16.399   9.621 -45.354  1.00  0.00           H  
REMARK-SIMTK-COORDS   -16.399041445     9.621408704   -45.353546477
ATOM    315 2H2'  DG A  10     -16.373   8.247 -44.258  1.00  0.00           H  
REMARK-SIMTK-COORDS   -16.372560899     8.246930428   -44.257793654
ATOM    316  H3'  DG A  10     -18.704   8.312 -44.827  1.00  0.00           H  
REMARK-SIMTK-COORDS   -18.704123206     8.311912922   -44.826529518
ATOM    317  H4'  DG A  10     -19.613   9.782 -42.821  1.00  0.00           H  
REMARK-SIMTK-COORDS   -19.613149931     9.781836407   -42.820818582
ATOM    318 1H5'  DG A  10     -18.499   8.206 -41.085  1.00  0.00           H  
REMARK-SIMTK-COORDS   -18.499474335     8.206062149   -41.084875278
ATOM    319 2H5'  DG A  10     -19.656   7.558 -42.268  1.00  0.00           H  
REMARK-SIMTK-COORDS   -19.656378514     7.557977367   -42.268247085
ATOM    320  H21  DG A  10     -13.987  14.527 -41.879  1.00  0.00           H  
REMARK-SIMTK-COORDS   -13.987053230    14.527126624   -41.879485664
ATOM    321  H22  DG A  10     -12.474  14.408 -40.940  1.00  0.00           H  
REMARK-SIMTK-COORDS   -12.474384624    14.408362358   -40.939964649
ATOM    322  H8   DG A  10     -15.291   7.623 -42.445  1.00  0.00           H  
REMARK-SIMTK-COORDS   -15.291142352     7.622688948   -42.444708575
ATOM    323  H1   DG A  10     -11.614  12.487 -40.335  1.00  0.00           H  
REMARK-SIMTK-COORDS   -11.613865267    12.486899712   -40.334799599
ATOM    324  P    DC A  11     -18.150  10.106 -46.714  1.00  0.00           P  
REMARK-SIMTK-COORDS   -18.149538542    10.106435569   -46.713660419
ATOM    325  OP1  DC A  11     -17.355   8.925 -47.129  1.00  0.00           O  
REMARK-SIMTK-COORDS   -17.355036190     8.924940854   -47.129229008
ATOM    326  OP2  DC A  11     -19.135  10.601 -47.695  1.00  0.00           O  
REMARK-SIMTK-COORDS   -19.134783157    10.600529086   -47.695238559
ATOM    327  O5'  DC A  11     -17.163  11.285 -46.289  1.00  0.00           O  
REMARK-SIMTK-COORDS   -17.163472747    11.285331876   -46.288587782
ATOM    328  O3'  DC A  11     -16.510  15.211 -47.711  1.00  0.00           O  
REMARK-SIMTK-COORDS   -16.509816384    15.211131429   -47.710810067
ATOM    329  C1'  DC A  11     -14.658  13.482 -46.115  1.00  0.00           C  
REMARK-SIMTK-COORDS   -14.658411188    13.482316036   -46.114572886
ATOM    330  C2'  DC A  11     -15.294  13.156 -47.460  1.00  0.00           C  
REMARK-SIMTK-COORDS   -15.293684945    13.155976611   -47.460288619
ATOM    331  C3'  DC A  11     -16.646  13.839 -47.347  1.00  0.00           C  
REMARK-SIMTK-COORDS   -16.646045072    13.839430187   -47.346731165
ATOM    332  C4'  DC A  11     -16.992  13.665 -45.869  1.00  0.00           C  
REMARK-SIMTK-COORDS   -16.992135966    13.664636167   -45.869020387
ATOM    333  C5'  DC A  11     -17.685  12.378 -45.489  1.00  0.00           C  
REMARK-SIMTK-COORDS   -17.685112081    12.377736155   -45.489255376
ATOM    334  O4'  DC A  11     -15.699  13.718 -45.187  1.00  0.00           O  
REMARK-SIMTK-COORDS   -15.698655333    13.718395801   -45.187071155
ATOM    335  N4   DC A  11     -11.375   9.559 -44.032  1.00  0.00           N  
REMARK-SIMTK-COORDS   -11.375158131     9.559221059   -44.031840266
ATOM    336  C4   DC A  11     -12.181  10.476 -44.542  1.00  0.00           C  
REMARK-SIMTK-COORDS   -12.181101313    10.475661711   -44.541723702
ATOM    337  N3   DC A  11     -11.846  11.765 -44.403  1.00  0.00           N  
REMARK-SIMTK-COORDS   -11.846221068    11.764678561   -44.403225395
ATOM    338  C2   DC A  11     -12.638  12.747 -44.903  1.00  0.00           C  
REMARK-SIMTK-COORDS   -12.637831462    12.746562267   -44.903476703
ATOM    339  O2   DC A  11     -12.355  13.945 -44.792  1.00  0.00           O  
REMARK-SIMTK-COORDS   -12.354951055    13.945023996   -44.791918826
ATOM    340  N1   DC A  11     -13.806  12.391 -45.573  1.00  0.00           N  
REMARK-SIMTK-COORDS   -13.805828502    12.390516589   -45.573383703
ATOM    341  C6   DC A  11     -14.153  11.086 -45.721  1.00  0.00           C  
REMARK-SIMTK-COORDS   -14.152596748    11.086364523   -45.721134074
ATOM    342  C5   DC A  11     -13.374  10.084 -45.230  1.00  0.00           C  
REMARK-SIMTK-COORDS   -13.373915755    10.084283582   -45.229594961
ATOM    343  H1'  DC A  11     -14.053  14.387 -46.178  1.00  0.00           H  
REMARK-SIMTK-COORDS   -14.052699869    14.386674810   -46.178165386
ATOM    344 1H2'  DC A  11     -14.717  13.552 -48.297  1.00  0.00           H  
REMARK-SIMTK-COORDS   -14.717183400    13.551832309   -48.297162705
ATOM    345 2H2'  DC A  11     -15.403  12.083 -47.616  1.00  0.00           H  
REMARK-SIMTK-COORDS   -15.402580107    12.082535325   -47.616220176
ATOM    346  H3'  DC A  11     -17.396  13.369 -47.983  1.00  0.00           H  
REMARK-SIMTK-COORDS   -17.395766291    13.369281650   -47.983293376
ATOM    347  H4'  DC A  11     -17.651  14.490 -45.598  1.00  0.00           H  
REMARK-SIMTK-COORDS   -17.651490316    14.489813871   -45.597820097
ATOM    348 1H5'  DC A  11     -17.512  12.176 -44.433  1.00  0.00           H  
REMARK-SIMTK-COORDS   -17.511700668    12.175609988   -44.432657773
ATOM    349 2H5'  DC A  11     -18.756  12.483 -45.663  1.00  0.00           H  
REMARK-SIMTK-COORDS   -18.756014101    12.482676493   -45.663423080
ATOM    350  H41  DC A  11     -11.608   8.559 -44.123  1.00  0.00           H  
REMARK-SIMTK-COORDS   -11.607920443     8.559252269   -44.123082397
ATOM    351  H42  DC A  11     -10.516   9.844 -43.541  1.00  0.00           H  
REMARK-SIMTK-COORDS   -10.515552460     9.843828264   -43.541202082
ATOM    352  H6   DC A  11     -15.075  10.835 -46.244  1.00  0.00           H  
REMARK-SIMTK-COORDS   -15.075305274    10.834643139   -46.243718346
ATOM    353  H5   DC A  11     -13.643   9.036 -45.353  1.00  0.00           H  
REMARK-SIMTK-COORDS   -13.642726313     9.035704577   -45.353449526
ATOM    354  P    DC A  12     -15.895  15.408 -49.324  1.00  0.00           P  
REMARK-SIMTK-COORDS   -15.895097390    15.408365492   -49.323873043
ATOM    355  OP1  DC A  12     -15.749  14.163 -50.116  1.00  0.00           O  
REMARK-SIMTK-COORDS   -15.748682974    14.162976033   -50.115977148
ATOM    356  OP2  DC A  12     -16.439  16.574 -50.047  1.00  0.00           O  
REMARK-SIMTK-COORDS   -16.438588116    16.574361847   -50.047337854
ATOM    357  O5'  DC A  12     -14.494  15.782 -48.660  1.00  0.00           O  
REMARK-SIMTK-COORDS   -14.494275527    15.781866120   -48.659791431
ATOM    358  O3'  DC A  12     -11.907  19.110 -48.960  1.00  0.00           O  
REMARK-SIMTK-COORDS   -11.906787615    19.110001993   -48.960295873
ATOM    359  C1'  DC A  12     -11.257  16.328 -48.064  1.00  0.00           C  
REMARK-SIMTK-COORDS   -11.257052181    16.327975350   -48.064389280
ATOM    360  C2'  DC A  12     -11.869  16.749 -49.395  1.00  0.00           C  
REMARK-SIMTK-COORDS   -11.868776605    16.748805353   -49.394696139
ATOM    361  C3'  DC A  12     -12.721  17.940 -48.989  1.00  0.00           C  
REMARK-SIMTK-COORDS   -12.720810127    17.939875107   -48.989389198
ATOM    362  C4'  DC A  12     -13.217  17.545 -47.599  1.00  0.00           C  
REMARK-SIMTK-COORDS   -13.216950679    17.545483837   -47.599331257
ATOM    363  C5'  DC A  12     -14.475  16.712 -47.547  1.00  0.00           C  
REMARK-SIMTK-COORDS   -14.475221533    16.712089636   -47.546818764
ATOM    364  O4'  DC A  12     -12.116  16.767 -47.031  1.00  0.00           O  
REMARK-SIMTK-COORDS   -12.116033027    16.766906599   -47.031145715
ATOM    365  N4   DC A  12     -10.467  10.898 -47.433  1.00  0.00           N  
REMARK-SIMTK-COORDS   -10.466954767    10.897928618   -47.433090172
ATOM    366  C4   DC A  12     -10.684  12.192 -47.600  1.00  0.00           C  
REMARK-SIMTK-COORDS   -10.683693565    12.191986189   -47.599908324
ATOM    367  N3   DC A  12      -9.774  13.055 -47.129  1.00  0.00           N  
REMARK-SIMTK-COORDS    -9.774481406    13.054728575   -47.128845883
ATOM    368  C2   DC A  12      -9.948  14.393 -47.269  1.00  0.00           C  
REMARK-SIMTK-COORDS    -9.947575245    14.393150516   -47.269057264
ATOM    369  O2   DC A  12      -9.126  15.214 -46.845  1.00  0.00           O  
REMARK-SIMTK-COORDS    -9.125731382    15.214023822   -46.845363175
ATOM    370  N1   DC A  12     -11.088  14.857 -47.921  1.00  0.00           N  
REMARK-SIMTK-COORDS   -11.087513627    14.857452218   -47.920766874
ATOM    371  C6   DC A  12     -12.014  13.991 -48.404  1.00  0.00           C  
REMARK-SIMTK-COORDS   -12.013756796    13.990613654   -48.404042671
ATOM    372  C5   DC A  12     -11.861  12.644 -48.277  1.00  0.00           C  
REMARK-SIMTK-COORDS   -11.861106909    12.644267312   -48.276879227
ATOM    373  H1'  DC A  12     -10.285  16.798 -47.916  1.00  0.00           H  
REMARK-SIMTK-COORDS   -10.284622062    16.798250123   -47.916010371
ATOM    374 1H2'  DC A  12     -11.112  17.032 -50.127  1.00  0.00           H  
REMARK-SIMTK-COORDS   -11.112075230    17.032157832   -50.127177130
ATOM    375 2H2'  DC A  12     -12.475  15.959 -49.839  1.00  0.00           H  
REMARK-SIMTK-COORDS   -12.475021063    15.959073466   -49.838813469
ATOM    376  H3'  DC A  12     -13.555  18.097 -49.673  1.00  0.00           H  
REMARK-SIMTK-COORDS   -13.554902689    18.096776990   -49.673497667
ATOM    377  H4'  DC A  12     -13.409  18.472 -47.056  1.00  0.00           H  
REMARK-SIMTK-COORDS   -13.408680159    18.471545806   -47.056316491
ATOM    378 1H5'  DC A  12     -14.501  16.161 -46.607  1.00  0.00           H  
REMARK-SIMTK-COORDS   -14.501378255    16.161405527   -46.606931623
ATOM    379 2H5'  DC A  12     -15.343  17.370 -47.602  1.00  0.00           H  
REMARK-SIMTK-COORDS   -15.342891373    17.369598445   -47.601675081
ATOM    380  H41  DC A  12     -11.150  10.211 -47.785  1.00  0.00           H  
REMARK-SIMTK-COORDS   -11.149976894    10.210899358   -47.785102346
ATOM    381  H42  DC A  12      -9.617  10.576 -46.949  1.00  0.00           H  
REMARK-SIMTK-COORDS    -9.616823317    10.575543569   -46.949361532
ATOM    382  H6   DC A  12     -12.900  14.380 -48.904  1.00  0.00           H  
REMARK-SIMTK-COORDS   -12.900391856    14.379945672   -48.904190498
ATOM    383  H5   DC A  12     -12.597  11.944 -48.671  1.00  0.00           H  
REMARK-SIMTK-COORDS   -12.596756996    11.943864212   -48.671051076
ATOM    384  P    DA A  13     -11.083  19.506 -50.451  1.00  0.00           P  
REMARK-SIMTK-COORDS   -11.082636149    19.505582964   -50.451267783
ATOM    385  OP1  DA A  13     -11.514  18.645 -51.578  1.00  0.00           O  
REMARK-SIMTK-COORDS   -11.514271561    18.644589988   -51.578192343
ATOM    386  OP2  DA A  13     -10.915  20.940 -50.760  1.00  0.00           O  
REMARK-SIMTK-COORDS   -10.915458030    20.939962599   -50.760221726
ATOM    387  O5'  DA A  13      -9.739  18.922 -49.823  1.00  0.00           O  
REMARK-SIMTK-COORDS    -9.739206987    18.921764024   -49.822737328
ATOM    388  O3'  DA A  13      -5.823  20.440 -49.357  1.00  0.00           O  
REMARK-SIMTK-COORDS    -5.822731148    20.440439203   -49.356762328
ATOM    389  C1'  DA A  13      -6.717  17.584 -49.359  1.00  0.00           C  
REMARK-SIMTK-COORDS    -6.716943289    17.584031274   -49.358856708
ATOM    390  C2'  DA A  13      -6.932  18.617 -50.456  1.00  0.00           C  
REMARK-SIMTK-COORDS    -6.932051779    18.617297197   -50.456246279
ATOM    391  C3'  DA A  13      -7.106  19.898 -49.657  1.00  0.00           C  
REMARK-SIMTK-COORDS    -7.106125189    19.897626797   -49.656996279
ATOM    392  C4'  DA A  13      -7.839  19.421 -48.405  1.00  0.00           C  
REMARK-SIMTK-COORDS    -7.839488644    19.420695317   -48.404900673
ATOM    393  C5'  DA A  13      -9.346  19.351 -48.493  1.00  0.00           C  
REMARK-SIMTK-COORDS    -9.345681073    19.350545675   -48.493446672
ATOM    394  O4'  DA A  13      -7.320  18.071 -48.177  1.00  0.00           O  
REMARK-SIMTK-COORDS    -7.319893872    18.070875628   -48.176808414
ATOM    395  N6   DA A  13      -8.088  11.733 -50.001  1.00  0.00           N  
REMARK-SIMTK-COORDS    -8.087853066    11.732541389   -50.000920185
ATOM    396  C6   DA A  13      -7.313  12.755 -49.602  1.00  0.00           C  
REMARK-SIMTK-COORDS    -7.313274770    12.755027689   -49.601896088
ATOM    397  C5   DA A  13      -7.653  14.106 -49.811  1.00  0.00           C  
REMARK-SIMTK-COORDS    -7.653354896    14.106385916   -49.811303466
ATOM    398  N7   DA A  13      -8.748  14.712 -50.402  1.00  0.00           N  
REMARK-SIMTK-COORDS    -8.748410670    14.711693422   -50.401927438
ATOM    399  C8   DA A  13      -8.497  15.982 -50.295  1.00  0.00           C  
REMARK-SIMTK-COORDS    -8.497430230    15.982149910   -50.294852088
ATOM    400  N9   DA A  13      -7.316  16.256 -49.660  1.00  0.00           N  
REMARK-SIMTK-COORDS    -7.315640041    16.255526851   -49.659913510
ATOM    401  C4   DA A  13      -6.770  15.036 -49.345  1.00  0.00           C  
REMARK-SIMTK-COORDS    -6.770199313    15.036022931   -49.344810984
ATOM    402  N3   DA A  13      -5.603  14.812 -48.714  1.00  0.00           N  
REMARK-SIMTK-COORDS    -5.602716407    14.812253252   -48.713552086
ATOM    403  C2   DA A  13      -5.396  13.518 -48.584  1.00  0.00           C  
REMARK-SIMTK-COORDS    -5.395878144    13.518397360   -48.583706556
ATOM    404  N1   DA A  13      -6.156  12.499 -48.973  1.00  0.00           N  
REMARK-SIMTK-COORDS    -6.155837846    12.498759973   -48.973077653
ATOM    405  H1'  DA A  13      -5.655  17.441 -49.160  1.00  0.00           H  
REMARK-SIMTK-COORDS    -5.654864587    17.441427868   -49.159833845
ATOM    406 1H2'  DA A  13      -6.081  18.685 -51.134  1.00  0.00           H  
REMARK-SIMTK-COORDS    -6.080829912    18.685008549   -51.134332930
ATOM    407 2H2'  DA A  13      -7.815  18.403 -51.060  1.00  0.00           H  
REMARK-SIMTK-COORDS    -7.814610657    18.402834942   -51.059503909
ATOM    408  H3'  DA A  13      -7.695  20.640 -50.197  1.00  0.00           H  
REMARK-SIMTK-COORDS    -7.694690223    20.640408411   -50.197152438
ATOM    409  H4'  DA A  13      -7.586  20.115 -47.604  1.00  0.00           H  
REMARK-SIMTK-COORDS    -7.586249586    20.114964910   -47.604000734
ATOM    410 1H5'  DA A  13      -9.715  18.640 -47.754  1.00  0.00           H  
REMARK-SIMTK-COORDS    -9.715066770    18.640480560   -47.754421138
ATOM    411 2H5'  DA A  13      -9.762  20.335 -48.287  1.00  0.00           H  
REMARK-SIMTK-COORDS    -9.762437544    20.334742970   -48.286826901
ATOM    412  H61  DA A  13      -7.791  10.763 -49.823  1.00  0.00           H  
REMARK-SIMTK-COORDS    -7.791303900    10.762676480   -49.822848148
ATOM    413  H62  DA A  13      -8.977  11.920 -50.485  1.00  0.00           H  
REMARK-SIMTK-COORDS    -8.977099860    11.919987719   -50.484550223
ATOM    414  H8   DA A  13      -9.165  16.757 -50.673  1.00  0.00           H  
REMARK-SIMTK-COORDS    -9.165141666    16.757459732   -50.672743763
ATOM    415  H2   DA A  13      -4.468  13.244 -48.085  1.00  0.00           H  
REMARK-SIMTK-COORDS    -4.468377678    13.243989194   -48.085000186
ATOM    416  P    DG A  14      -4.716  20.815 -50.682  1.00  0.00           P  
REMARK-SIMTK-COORDS    -4.715676725    20.814855643   -50.682336541
ATOM    417  OP1  DG A  14      -5.432  20.655 -51.972  1.00  0.00           O  
REMARK-SIMTK-COORDS    -5.431659836    20.654769699   -51.971619161
ATOM    418  OP2  DG A  14      -3.830  21.991 -50.576  1.00  0.00           O  
REMARK-SIMTK-COORDS    -3.829657852    21.990771039   -50.575567922
ATOM    419  O5'  DG A  14      -3.899  19.484 -50.361  1.00  0.00           O  
REMARK-SIMTK-COORDS    -3.898557196    19.483672737   -50.361201451
ATOM    420  O3'  DG A  14       0.202  18.631 -49.797  1.00  0.00           O  
REMARK-SIMTK-COORDS     0.201799094    18.631061929   -49.797401753
ATOM    421  C1'  DG A  14      -1.999  16.748 -50.554  1.00  0.00           C  
REMARK-SIMTK-COORDS    -1.998696066    16.747622450   -50.553572220
ATOM    422  C2'  DG A  14      -1.581  18.018 -51.283  1.00  0.00           C  
REMARK-SIMTK-COORDS    -1.581443350    18.017534581   -51.283159330
ATOM    423  C3'  DG A  14      -1.153  18.917 -50.136  1.00  0.00           C  
REMARK-SIMTK-COORDS    -1.153457657    18.917112286   -50.136293079
ATOM    424  C4'  DG A  14      -2.122  18.529 -49.020  1.00  0.00           C  
REMARK-SIMTK-COORDS    -2.122257848    18.529427113   -49.019567778
ATOM    425  C5'  DG A  14      -3.449  19.251 -49.002  1.00  0.00           C  
REMARK-SIMTK-COORDS    -3.448829365    19.251223468   -49.001960040
ATOM    426  O4'  DG A  14      -2.368  17.104 -49.236  1.00  0.00           O  
REMARK-SIMTK-COORDS    -2.367601297    17.103558901   -49.235901862
ATOM    427  N2   DG A  14      -2.091  11.475 -50.656  1.00  0.00           N  
REMARK-SIMTK-COORDS    -2.090977955    11.474628212   -50.656396430
ATOM    428  O6   DG A  14      -5.981  12.759 -52.707  1.00  0.00           O  
REMARK-SIMTK-COORDS    -5.981283489    12.758750547   -52.706934329
ATOM    429  C6   DG A  14      -4.952  13.148 -52.154  1.00  0.00           C  
REMARK-SIMTK-COORDS    -4.951848358    13.147872678   -52.154427969
ATOM    430  C5   DG A  14      -4.515  14.469 -51.914  1.00  0.00           C  
REMARK-SIMTK-COORDS    -4.515441070    14.469079018   -51.914104254
ATOM    431  N7   DG A  14      -5.118  15.690 -52.229  1.00  0.00           N  
REMARK-SIMTK-COORDS    -5.118191496    15.689897313   -52.228951222
ATOM    432  C8   DG A  14      -4.279  16.584 -51.772  1.00  0.00           C  
REMARK-SIMTK-COORDS    -4.279151505    16.583651064   -51.771972966
ATOM    433  N9   DG A  14      -3.156  16.050 -51.176  1.00  0.00           N  
REMARK-SIMTK-COORDS    -3.156081716    16.049920282   -51.176477624
ATOM    434  C4   DG A  14      -3.311  14.684 -51.268  1.00  0.00           C  
REMARK-SIMTK-COORDS    -3.311464175    14.684482532   -51.267571222
ATOM    435  N3   DG A  14      -2.431  13.757 -50.808  1.00  0.00           N  
REMARK-SIMTK-COORDS    -2.431150664    13.757071620   -50.808191071
ATOM    436  C2   DG A  14      -2.839  12.513 -51.042  1.00  0.00           C  
REMARK-SIMTK-COORDS    -2.839046393    12.512572773   -51.042186139
ATOM    437  N1   DG A  14      -4.028  12.205 -51.670  1.00  0.00           N  
REMARK-SIMTK-COORDS    -4.028101375    12.204742788   -51.669859581
ATOM    438  H1'  DG A  14      -1.169  16.043 -50.491  1.00  0.00           H  
REMARK-SIMTK-COORDS    -1.169387933    16.042924319   -50.491037718
ATOM    439 1H2'  DG A  14      -0.761  17.844 -51.980  1.00  0.00           H  
REMARK-SIMTK-COORDS    -0.761022143    17.843557269   -51.979694281
ATOM    440 2H2'  DG A  14      -2.403  18.458 -51.848  1.00  0.00           H  
REMARK-SIMTK-COORDS    -2.402899533    18.457990804   -51.848255830
ATOM    441  H3'  DG A  14      -1.247  19.974 -50.388  1.00  0.00           H  
REMARK-SIMTK-COORDS    -1.247272685    19.973635322   -50.388387931
ATOM    442  H4'  DG A  14      -1.618  18.738 -48.076  1.00  0.00           H  
REMARK-SIMTK-COORDS    -1.617952117    18.738035439   -48.076295656
ATOM    443 1H5'  DG A  14      -4.181  18.642 -48.472  1.00  0.00           H  
REMARK-SIMTK-COORDS    -4.181286837    18.641858382   -48.472404336
ATOM    444 2H5'  DG A  14      -3.332  20.203 -48.486  1.00  0.00           H  
REMARK-SIMTK-COORDS    -3.332187247    20.203160667   -48.485635350
ATOM    445  H21  DG A  14      -1.191  11.636 -50.182  1.00  0.00           H  
REMARK-SIMTK-COORDS    -1.190835155    11.635839304   -50.181819857
ATOM    446  H22  DG A  14      -2.414  10.512 -50.834  1.00  0.00           H  
REMARK-SIMTK-COORDS    -2.414401733    10.512071208   -50.833740936
ATOM    447  H8   DG A  14      -4.453  17.657 -51.854  1.00  0.00           H  
REMARK-SIMTK-COORDS    -4.453315474    17.656631225   -51.854444086
ATOM    448  H1   DG A  14      -4.257  11.207 -51.793  1.00  0.00           H  
REMARK-SIMTK-COORDS    -4.257220188    11.207418831   -51.792515584
ATOM    449  P    DT A  15       1.177  18.934 -51.190  1.00  0.00           P  
REMARK-SIMTK-COORDS     1.177268537    18.933561549   -51.190301494
ATOM    450  OP1  DT A  15       0.566  19.498 -52.418  1.00  0.00           O  
REMARK-SIMTK-COORDS     0.565861074    19.497811149   -52.418327268
ATOM    451  OP2  DT A  15       2.506  19.464 -50.828  1.00  0.00           O  
REMARK-SIMTK-COORDS     2.506454447    19.464406383   -50.827652103
ATOM    452  O5'  DT A  15       1.238  17.344 -51.310  1.00  0.00           O  
REMARK-SIMTK-COORDS     1.238202457    17.344351277   -51.310087835
ATOM    453  O3'  DT A  15       4.386  14.525 -51.302  1.00  0.00           O  
REMARK-SIMTK-COORDS     4.385799100    14.525483464   -51.301864160
ATOM    454  C1'  DT A  15       1.614  14.210 -52.387  1.00  0.00           C  
REMARK-SIMTK-COORDS     1.614041780    14.209878556   -52.387325767
ATOM    455  C2'  DT A  15       2.637  15.273 -52.767  1.00  0.00           C  
REMARK-SIMTK-COORDS     2.636833916    15.273317509   -52.766871337
ATOM    456  C3'  DT A  15       3.358  15.503 -51.449  1.00  0.00           C  
REMARK-SIMTK-COORDS     3.358236296    15.503053993   -51.448838806
ATOM    457  C4'  DT A  15       2.245  15.331 -50.416  1.00  0.00           C  
REMARK-SIMTK-COORDS     2.245342296    15.331213575   -50.416454277
ATOM    458  C5'  DT A  15       1.424  16.560 -50.104  1.00  0.00           C  
REMARK-SIMTK-COORDS     1.424094613    16.560063485   -50.104196145
ATOM    459  O4'  DT A  15       1.367  14.317 -51.000  1.00  0.00           O  
REMARK-SIMTK-COORDS     1.366534262    14.316714821   -50.999729269
ATOM    460  O4   DT A  15      -3.222  14.602 -55.013  1.00  0.00           O  
REMARK-SIMTK-COORDS    -3.221917030    14.601650079   -55.013420293
ATOM    461  C4   DT A  15      -2.136  14.567 -54.422  1.00  0.00           C  
REMARK-SIMTK-COORDS    -2.135995190    14.566576539   -54.422153346
ATOM    462  N3   DT A  15      -1.531  13.368 -54.128  1.00  0.00           N  
REMARK-SIMTK-COORDS    -1.530862508    13.367614287   -54.127844058
ATOM    463  C2   DT A  15      -0.326  13.189 -53.479  1.00  0.00           C  
REMARK-SIMTK-COORDS    -0.325763369    13.189458987   -53.479258865
ATOM    464  O2   DT A  15       0.134  12.082 -53.263  1.00  0.00           O  
REMARK-SIMTK-COORDS     0.134385746    12.082161575   -53.263156499
ATOM    465  N1   DT A  15       0.313  14.350 -53.093  1.00  0.00           N  
REMARK-SIMTK-COORDS     0.312776276    14.350017723   -53.093005654
ATOM    466  C6   DT A  15      -0.219  15.591 -53.343  1.00  0.00           C  
REMARK-SIMTK-COORDS    -0.218958545    15.590994616   -53.343434149
ATOM    467  C5   DT A  15      -1.395  15.726 -53.986  1.00  0.00           C  
REMARK-SIMTK-COORDS    -1.394900535    15.726329815   -53.985592869
ATOM    468  C7   DT A  15      -2.021  17.056 -54.278  1.00  0.00           C  
REMARK-SIMTK-COORDS    -2.021311756    17.056242063   -54.278079441
ATOM    469  H1'  DT A  15       2.001  13.209 -52.583  1.00  0.00           H  
REMARK-SIMTK-COORDS     2.001398134    13.209478293   -52.583303750
ATOM    470 1H2'  DT A  15       3.323  14.931 -53.542  1.00  0.00           H  
REMARK-SIMTK-COORDS     3.323033947    14.931093084   -53.541747431
ATOM    471 2H2'  DT A  15       2.167  16.188 -53.127  1.00  0.00           H  
REMARK-SIMTK-COORDS     2.166807690    16.188296684   -53.126769177
ATOM    472  H3'  DT A  15       3.797  16.499 -51.392  1.00  0.00           H  
REMARK-SIMTK-COORDS     3.797157527    16.498895317   -51.391679295
ATOM    473  H4'  DT A  15       2.719  15.004 -49.491  1.00  0.00           H  
REMARK-SIMTK-COORDS     2.719000771    15.004463212   -49.491065791
ATOM    474 1H5'  DT A  15       0.456  16.253 -49.712  1.00  0.00           H  
REMARK-SIMTK-COORDS     0.455624331    16.252860762   -49.712164516
ATOM    475 2H5'  DT A  15       1.943  17.156 -49.355  1.00  0.00           H  
REMARK-SIMTK-COORDS     1.943337353    17.155977500   -49.354880148
ATOM    476  H3   DT A  15      -2.028  12.515 -54.423  1.00  0.00           H  
REMARK-SIMTK-COORDS    -2.028089114    12.515259366   -54.423218043
ATOM    477  H6   DT A  15       0.319  16.481 -53.016  1.00  0.00           H  
REMARK-SIMTK-COORDS     0.319414254    16.481295776   -53.015980985
ATOM    478  H71  DT A  15      -3.013  16.907 -54.707  1.00  0.00           H  
REMARK-SIMTK-COORDS    -3.012748536    16.906704971   -54.707354143
ATOM    479  H72  DT A  15      -2.109  17.629 -53.355  1.00  0.00           H  
REMARK-SIMTK-COORDS    -2.108602921    17.629024695   -53.354902693
ATOM    480  H73  DT A  15      -1.399  17.604 -54.986  1.00  0.00           H  
REMARK-SIMTK-COORDS    -1.398930602    17.603886595   -54.986191838
ATOM    481  P    DA A  16       5.534  14.575 -52.608  1.00  0.00           P  
REMARK-SIMTK-COORDS     5.533587019    14.574659489   -52.607995106
ATOM    482  OP1  DA A  16       5.366  15.684 -53.577  1.00  0.00           O  
REMARK-SIMTK-COORDS     5.365720563    15.683762321   -53.577164213
ATOM    483  OP2  DA A  16       6.922  14.267 -52.212  1.00  0.00           O  
REMARK-SIMTK-COORDS     6.922395796    14.266676622   -52.211507103
ATOM    484  O5'  DA A  16       4.823  13.265 -53.174  1.00  0.00           O  
REMARK-SIMTK-COORDS     4.823494911    13.264555580   -53.173763563
ATOM    485  O3'  DA A  16       6.195   9.400 -54.198  1.00  0.00           O  
REMARK-SIMTK-COORDS     6.195327374     9.400479981   -54.198109922
ATOM    486  C1'  DA A  16       3.708  10.790 -55.116  1.00  0.00           C  
REMARK-SIMTK-COORDS     3.708051773    10.789881104   -55.115557796
ATOM    487  C2'  DA A  16       5.142  11.281 -55.256  1.00  0.00           C  
REMARK-SIMTK-COORDS     5.142452050    11.280678551   -55.256226594
ATOM    488  C3'  DA A  16       5.786  10.749 -53.986  1.00  0.00           C  
REMARK-SIMTK-COORDS     5.785707994    10.749301366   -53.986499821
ATOM    489  C4'  DA A  16       4.658  10.857 -52.962  1.00  0.00           C  
REMARK-SIMTK-COORDS     4.657783907    10.857087612   -52.962195969
ATOM    490  C5'  DA A  16       4.516  12.184 -52.255  1.00  0.00           C  
REMARK-SIMTK-COORDS     4.516133300    12.184196815   -52.255023241
ATOM    491  O4'  DA A  16       3.442  10.608 -53.739  1.00  0.00           O  
REMARK-SIMTK-COORDS     3.442080564    10.607871403   -53.739354038
ATOM    492  N6   DA A  16      -1.010  13.562 -57.682  1.00  0.00           N  
REMARK-SIMTK-COORDS    -1.010334897    13.561733077   -57.681729435
ATOM    493  C6   DA A  16      -0.292  12.486 -57.320  1.00  0.00           C  
REMARK-SIMTK-COORDS    -0.291654154    12.485933866   -57.320033364
ATOM    494  C5   DA A  16       0.931  12.574 -56.625  1.00  0.00           C  
REMARK-SIMTK-COORDS     0.930870461    12.574498780   -56.624860853
ATOM    495  N7   DA A  16       1.660  13.652 -56.155  1.00  0.00           N  
REMARK-SIMTK-COORDS     1.660369367    13.652092791   -56.154750765
ATOM    496  C8   DA A  16       2.698  13.105 -55.595  1.00  0.00           C  
REMARK-SIMTK-COORDS     2.697905311    13.105459694   -55.595083523
ATOM    497  N9   DA A  16       2.694  11.738 -55.652  1.00  0.00           N  
REMARK-SIMTK-COORDS     2.694275138    11.737537388   -55.652401817
ATOM    498  C4   DA A  16       1.545  11.395 -56.320  1.00  0.00           C  
REMARK-SIMTK-COORDS     1.544788882    11.394779458   -56.319622432
ATOM    499  N3   DA A  16       1.122  10.151 -56.614  1.00  0.00           N  
REMARK-SIMTK-COORDS     1.122140436    10.151333989   -56.614221581
ATOM    500  C2   DA A  16      -0.021  10.201 -57.265  1.00  0.00           C  
REMARK-SIMTK-COORDS    -0.021184676    10.201264676   -57.265389467
ATOM    501  N1   DA A  16      -0.741  11.259 -57.627  1.00  0.00           N  
REMARK-SIMTK-COORDS    -0.741311652    11.259376815   -57.626810052
ATOM    502  H1'  DA A  16       3.574   9.830 -55.613  1.00  0.00           H  
REMARK-SIMTK-COORDS     3.573524158     9.829655224   -55.613378627
ATOM    503 1H2'  DA A  16       5.631  10.882 -56.146  1.00  0.00           H  
REMARK-SIMTK-COORDS     5.631357724    10.882470144   -56.145814312
ATOM    504 2H2'  DA A  16       5.205  12.368 -55.308  1.00  0.00           H  
REMARK-SIMTK-COORDS     5.204745330    12.368010664   -55.307728261
ATOM    505  H3'  DA A  16       6.648  11.345 -53.684  1.00  0.00           H  
REMARK-SIMTK-COORDS     6.648046502    11.345108965   -53.684361438
ATOM    506  H4'  DA A  16       4.842  10.096 -52.205  1.00  0.00           H  
REMARK-SIMTK-COORDS     4.842033434    10.095582327   -52.204737843
ATOM    507 1H5'  DA A  16       3.494  12.290 -51.893  1.00  0.00           H  
REMARK-SIMTK-COORDS     3.494010188    12.289748916   -51.893194417
ATOM    508 2H5'  DA A  16       5.202  12.214 -51.410  1.00  0.00           H  
REMARK-SIMTK-COORDS     5.202021895    12.214431990   -51.410236481
ATOM    509  H61  DA A  16      -1.898  13.440 -58.189  1.00  0.00           H  
REMARK-SIMTK-COORDS    -1.897928280    13.440334314   -58.189399926
ATOM    510  H62  DA A  16      -0.673  14.506 -57.451  1.00  0.00           H  
REMARK-SIMTK-COORDS    -0.672566479    14.506438451   -57.450995276
ATOM    511  H8   DA A  16       3.495  13.681 -55.123  1.00  0.00           H  
REMARK-SIMTK-COORDS     3.495082195    13.680865057   -55.122681487
ATOM    512  H2   DA A  16      -0.437   9.236 -57.548  1.00  0.00           H  
REMARK-SIMTK-COORDS    -0.437066208     9.236292968   -57.548474529
ATOM    513  P    DT A  17       7.335   9.208 -55.500  1.00  0.00           P  
REMARK-SIMTK-COORDS     7.335311799     9.208068869   -55.500081660
ATOM    514  OP1  DT A  17       7.805  10.481 -56.099  1.00  0.00           O  
REMARK-SIMTK-COORDS     7.804811960    10.481433981   -56.098709164
ATOM    515  OP2  DT A  17       8.362   8.163 -55.317  1.00  0.00           O  
REMARK-SIMTK-COORDS     8.362056979     8.162973817   -55.316733168
ATOM    516  O5'  DT A  17       6.120   8.635 -56.359  1.00  0.00           O  
REMARK-SIMTK-COORDS     6.119844561     8.634581833   -56.358803392
ATOM    517  O3'  DT A  17       5.500   5.069 -58.540  1.00  0.00           O  
REMARK-SIMTK-COORDS     5.500489169     5.069177576   -58.540027675
ATOM    518  C1'  DT A  17       4.087   7.692 -58.830  1.00  0.00           C  
REMARK-SIMTK-COORDS     4.087070624     7.691915053   -58.829800248
ATOM    519  C2'  DT A  17       5.585   7.436 -58.936  1.00  0.00           C  
REMARK-SIMTK-COORDS     5.585073175     7.435630638   -58.936419460
ATOM    520  C3'  DT A  17       5.788   6.322 -57.922  1.00  0.00           C  
REMARK-SIMTK-COORDS     5.788364652     6.321694537   -57.922403220
ATOM    521  C4'  DT A  17       4.783   6.670 -56.827  1.00  0.00           C  
REMARK-SIMTK-COORDS     4.782578513     6.670271835   -56.826607568
ATOM    522  C5'  DT A  17       5.256   7.633 -55.763  1.00  0.00           C  
REMARK-SIMTK-COORDS     5.255568664     7.633452385   -55.763316195
ATOM    523  O4'  DT A  17       3.663   7.280 -57.546  1.00  0.00           O  
REMARK-SIMTK-COORDS     3.663231609     7.279800614   -57.545814197
ATOM    524  O4   DT A  17       2.581  12.955 -59.511  1.00  0.00           O  
REMARK-SIMTK-COORDS     2.580716979    12.955315562   -59.510879376
ATOM    525  C4   DT A  17       2.961  11.792 -59.332  1.00  0.00           C  
REMARK-SIMTK-COORDS     2.961156168    11.792000160   -59.331948384
ATOM    526  N3   DT A  17       2.233  10.729 -59.812  1.00  0.00           N  
REMARK-SIMTK-COORDS     2.232642424    10.729330364   -59.811859450
ATOM    527  C2   DT A  17       2.545   9.391 -59.685  1.00  0.00           C  
REMARK-SIMTK-COORDS     2.544740392     9.391024355   -59.684588546
ATOM    528  O2   DT A  17       1.835   8.515 -60.147  1.00  0.00           O  
REMARK-SIMTK-COORDS     1.835305619     8.515105357   -60.147204166
ATOM    529  N1   DT A  17       3.709   9.120 -58.996  1.00  0.00           N  
REMARK-SIMTK-COORDS     3.709449645     9.120435658   -58.996071943
ATOM    530  C6   DT A  17       4.498  10.119 -58.480  1.00  0.00           C  
REMARK-SIMTK-COORDS     4.498362133    10.118856990   -58.480075886
ATOM    531  C5   DT A  17       4.165  11.415 -58.630  1.00  0.00           C  
REMARK-SIMTK-COORDS     4.165328360    11.415055657   -58.630010942
ATOM    532  C7   DT A  17       4.988  12.542 -58.082  1.00  0.00           C  
REMARK-SIMTK-COORDS     4.987657008    12.541827968   -58.081589795
ATOM    533  H1'  DT A  17       3.538   7.107 -59.568  1.00  0.00           H  
REMARK-SIMTK-COORDS     3.538315944     7.106698910   -59.568477016
ATOM    534 1H2'  DT A  17       5.882   7.122 -59.937  1.00  0.00           H  
REMARK-SIMTK-COORDS     5.882041232     7.121776703   -59.937282428
ATOM    535 2H2'  DT A  17       6.174   8.317 -58.682  1.00  0.00           H  
REMARK-SIMTK-COORDS     6.173750844     8.316613922   -58.681537022
ATOM    536  H3'  DT A  17       6.806   6.306 -57.532  1.00  0.00           H  
REMARK-SIMTK-COORDS     6.805586115     6.305698020   -57.531732505
ATOM    537  H4'  DT A  17       4.515   5.736 -56.333  1.00  0.00           H  
REMARK-SIMTK-COORDS     4.514882510     5.736285563   -56.333180275
ATOM    538 1H5'  DT A  17       4.392   8.116 -55.309  1.00  0.00           H  
REMARK-SIMTK-COORDS     4.391916710     8.116479412   -55.308577595
ATOM    539 2H5'  DT A  17       5.803   7.082 -55.000  1.00  0.00           H  
REMARK-SIMTK-COORDS     5.803326747     7.082397982   -55.000098580
ATOM    540  H3   DT A  17       1.366  10.956 -60.320  1.00  0.00           H  
REMARK-SIMTK-COORDS     1.365592529    10.956271808   -60.319511950
ATOM    541  H6   DT A  17       5.409   9.858 -57.939  1.00  0.00           H  
REMARK-SIMTK-COORDS     5.408818565     9.857651786   -57.939198887
ATOM    542  H71  DT A  17       4.464  13.486 -58.237  1.00  0.00           H  
REMARK-SIMTK-COORDS     4.463791974    13.485791179   -58.236779621
ATOM    543  H72  DT A  17       5.151  12.389 -57.015  1.00  0.00           H  
REMARK-SIMTK-COORDS     5.150504030    12.388703376   -57.014824260
ATOM    544  H73  DT A  17       5.950  12.573 -58.594  1.00  0.00           H  
REMARK-SIMTK-COORDS     5.949699264    12.573127900   -58.593635703
ATOM    545  P    DA A  18       6.501   4.776 -59.933  1.00  0.00           P  
REMARK-SIMTK-COORDS     6.500730091     4.775997086   -59.932652599
ATOM    546  OP1  DA A  18       7.571   5.770 -60.183  1.00  0.00           O  
REMARK-SIMTK-COORDS     7.571345125     5.770369632   -60.182819921
ATOM    547  OP2  DA A  18       6.874   3.361 -60.129  1.00  0.00           O  
REMARK-SIMTK-COORDS     6.873774993     3.360628806   -60.128652938
ATOM    548  O5'  DA A  18       5.227   5.134 -60.822  1.00  0.00           O  
REMARK-SIMTK-COORDS     5.227095372     5.133622221   -60.821840917
ATOM    549  O3'  DA A  18       3.115   3.099 -63.865  1.00  0.00           O  
REMARK-SIMTK-COORDS     3.115378493     3.098511202   -63.865073567
ATOM    550  C1'  DA A  18       3.179   6.037 -63.297  1.00  0.00           C  
REMARK-SIMTK-COORDS     3.178996140     6.036614797   -63.297459212
ATOM    551  C2'  DA A  18       4.367   5.128 -63.585  1.00  0.00           C  
REMARK-SIMTK-COORDS     4.366546426     5.128115259   -63.584734180
ATOM    552  C3'  DA A  18       3.929   3.822 -62.945  1.00  0.00           C  
REMARK-SIMTK-COORDS     3.928846135     3.821602346   -62.944586961
ATOM    553  C4'  DA A  18       3.143   4.288 -61.721  1.00  0.00           C  
REMARK-SIMTK-COORDS     3.142643638     4.288215133   -61.720990973
ATOM    554  C5'  DA A  18       3.944   4.556 -60.469  1.00  0.00           C  
REMARK-SIMTK-COORDS     3.943750828     4.555620437   -60.468753506
ATOM    555  O4'  DA A  18       2.516   5.539 -62.153  1.00  0.00           O  
REMARK-SIMTK-COORDS     2.515879284     5.539161784   -62.152635412
ATOM    556  N6   DA A  18       3.635  12.047 -62.851  1.00  0.00           N  
REMARK-SIMTK-COORDS     3.635415746    12.046916344   -62.850772001
ATOM    557  C6   DA A  18       3.047  10.906 -63.248  1.00  0.00           C  
REMARK-SIMTK-COORDS     3.047334791    10.906336428   -63.248148707
ATOM    558  C5   DA A  18       3.571   9.630 -62.962  1.00  0.00           C  
REMARK-SIMTK-COORDS     3.570705773     9.629628496   -62.962186000
ATOM    559  N7   DA A  18       4.693   9.216 -62.267  1.00  0.00           N  
REMARK-SIMTK-COORDS     4.693413123     9.216273164   -62.267170477
ATOM    560  C8   DA A  18       4.645   7.920 -62.340  1.00  0.00           C  
REMARK-SIMTK-COORDS     4.644965650     7.919788344   -62.339943787
ATOM    561  N9   DA A  18       3.557   7.450 -63.025  1.00  0.00           N  
REMARK-SIMTK-COORDS     3.556745158     7.449805732   -63.025073340
ATOM    562  C4   DA A  18       2.859   8.562 -63.426  1.00  0.00           C  
REMARK-SIMTK-COORDS     2.859318440     8.561801021   -63.426380514
ATOM    563  N3   DA A  18       1.716   8.586 -64.136  1.00  0.00           N  
REMARK-SIMTK-COORDS     1.716176457     8.585511770   -64.136479950
ATOM    564  C2   DA A  18       1.334   9.828 -64.343  1.00  0.00           C  
REMARK-SIMTK-COORDS     1.333944076     9.828495495   -64.342865190
ATOM    565  N1   DA A  18       1.907  10.964 -63.953  1.00  0.00           N  
REMARK-SIMTK-COORDS     1.906940960    10.963647704   -63.953104967
ATOM    566  H1'  DA A  18       2.471   6.027 -64.126  1.00  0.00           H  
REMARK-SIMTK-COORDS     2.471032784     6.027283802   -64.126107400
ATOM    567 1H2'  DA A  18       4.546   5.006 -64.653  1.00  0.00           H  
REMARK-SIMTK-COORDS     4.546155502     5.006250510   -64.653310131
ATOM    568 2H2'  DA A  18       5.289   5.499 -63.138  1.00  0.00           H  
REMARK-SIMTK-COORDS     5.289334692     5.499394438   -63.138149824
ATOM    569  H3'  DA A  18       4.779   3.204 -62.652  1.00  0.00           H  
REMARK-SIMTK-COORDS     4.779203132     3.204094028   -62.652219974
ATOM    570  H4'  DA A  18       2.419   3.507 -61.491  1.00  0.00           H  
REMARK-SIMTK-COORDS     2.418619825     3.506864861   -61.491073009
ATOM    571 1H5'  DA A  18       3.393   5.247 -59.832  1.00  0.00           H  
REMARK-SIMTK-COORDS     3.392694334     5.246752121   -59.831987666
ATOM    572 2H5'  DA A  18       4.097   3.619 -59.935  1.00  0.00           H  
REMARK-SIMTK-COORDS     4.097217692     3.619123935   -59.935420380
ATOM    573  H61  DA A  18       3.210  12.954 -63.088  1.00  0.00           H  
REMARK-SIMTK-COORDS     3.210241090    12.954371729   -63.087500190
ATOM    574  H62  DA A  18       4.511  12.012 -62.310  1.00  0.00           H  
REMARK-SIMTK-COORDS     4.510777715    12.012261006   -62.310092400
ATOM    575  H8   DA A  18       5.398   7.267 -61.896  1.00  0.00           H  
REMARK-SIMTK-COORDS     5.398039018     7.267452424   -61.896001955
ATOM    576  H2   DA A  18       0.416   9.943 -64.915  1.00  0.00           H  
REMARK-SIMTK-COORDS     0.415545184     9.943106570   -64.915292284
ATOM    577  P    DC A  19       4.032   2.775 -65.303  1.00  0.00           P  
REMARK-SIMTK-COORDS     4.031550127     2.775254489   -65.303113519
ATOM    578  OP1  DC A  19       5.462   3.165 -65.346  1.00  0.00           O  
REMARK-SIMTK-COORDS     5.461884993     3.165361782   -65.345768773
ATOM    579  OP2  DC A  19       3.699   1.472 -65.910  1.00  0.00           O  
REMARK-SIMTK-COORDS     3.698778584     1.471654230   -65.909925241
ATOM    580  O5'  DC A  19       3.148   3.927 -65.964  1.00  0.00           O  
REMARK-SIMTK-COORDS     3.148207340     3.926782652   -65.963793026
ATOM    581  O3'  DC A  19       0.542   4.074 -69.288  1.00  0.00           O  
REMARK-SIMTK-COORDS     0.542279923     4.074465693   -69.287829279
ATOM    582  C1'  DC A  19       1.957   6.340 -67.936  1.00  0.00           C  
REMARK-SIMTK-COORDS     1.957277551     6.340348718   -67.935781637
ATOM    583  C2'  DC A  19       2.586   5.096 -68.549  1.00  0.00           C  
REMARK-SIMTK-COORDS     2.586095845     5.095769606   -68.549484649
ATOM    584  C3'  DC A  19       1.535   4.036 -68.265  1.00  0.00           C  
REMARK-SIMTK-COORDS     1.534855124     4.036102789   -68.265088473
ATOM    585  C4'  DC A  19       0.982   4.462 -66.906  1.00  0.00           C  
REMARK-SIMTK-COORDS     0.982048071     4.461954372   -66.906038882
ATOM    586  C5'  DC A  19       1.724   3.957 -65.691  1.00  0.00           C  
REMARK-SIMTK-COORDS     1.723708128     3.957144301   -65.691272998
ATOM    587  O4'  DC A  19       1.059   5.923 -66.927  1.00  0.00           O  
REMARK-SIMTK-COORDS     1.058869366     5.923008198   -66.927421273
ATOM    588  N4   DC A  19       5.507   9.921 -65.681  1.00  0.00           N  
REMARK-SIMTK-COORDS     5.507100976     9.921155925   -65.680837426
ATOM    589  C4   DC A  19       4.675   9.039 -66.210  1.00  0.00           C  
REMARK-SIMTK-COORDS     4.675281370     9.039374211   -66.209917903
ATOM    590  N3   DC A  19       3.612   9.494 -66.885  1.00  0.00           N  
REMARK-SIMTK-COORDS     3.612178877     9.493933502   -66.885254811
ATOM    591  C2   DC A  19       2.725   8.634 -67.446  1.00  0.00           C  
REMARK-SIMTK-COORDS     2.724513314     8.634223853   -67.445561127
ATOM    592  O2   DC A  19       1.734   9.024 -68.075  1.00  0.00           O  
REMARK-SIMTK-COORDS     1.734272525     9.023677693   -68.075264143
ATOM    593  N1   DC A  19       2.942   7.265 -67.313  1.00  0.00           N  
REMARK-SIMTK-COORDS     2.941877296     7.264914968   -67.313246824
ATOM    594  C6   DC A  19       4.018   6.794 -66.633  1.00  0.00           C  
REMARK-SIMTK-COORDS     4.018090717     6.794343513   -66.632645488
ATOM    595  C5   DC A  19       4.923   7.637 -66.064  1.00  0.00           C  
REMARK-SIMTK-COORDS     4.922688722     7.637033205   -66.063701262
ATOM    596  H1'  DC A  19       1.391   6.899 -68.681  1.00  0.00           H  
REMARK-SIMTK-COORDS     1.390569625     6.899072863   -68.681076515
ATOM    597 1H2'  DC A  19       2.761   5.205 -69.620  1.00  0.00           H  
REMARK-SIMTK-COORDS     2.760682804     5.205250444   -69.620440922
ATOM    598 2H2'  DC A  19       3.540   4.844 -68.086  1.00  0.00           H  
REMARK-SIMTK-COORDS     3.540169114     4.843701205   -68.086176199
ATOM    599  H3'  DC A  19       1.966   3.036 -68.217  1.00  0.00           H  
REMARK-SIMTK-COORDS     1.965911326     3.035991310   -68.217124098
ATOM    600  H4'  DC A  19      -0.041   4.090 -66.849  1.00  0.00           H  
REMARK-SIMTK-COORDS    -0.041418907     4.089816136   -66.849078566
ATOM    601 1H5'  DC A  19       1.525   4.619 -64.849  1.00  0.00           H  
REMARK-SIMTK-COORDS     1.524560925     4.619194978   -64.849041265
ATOM    602 2H5'  DC A  19       1.374   2.954 -65.449  1.00  0.00           H  
REMARK-SIMTK-COORDS     1.373703161     2.953579617   -65.449338195
ATOM    603  H41  DC A  19       6.334   9.600 -65.155  1.00  0.00           H  
REMARK-SIMTK-COORDS     6.333598732     9.599942646   -65.155323878
ATOM    604  H42  DC A  19       5.329  10.929 -65.791  1.00  0.00           H  
REMARK-SIMTK-COORDS     5.328652373    10.929413657   -65.791388062
ATOM    605  H6   DC A  19       4.162   5.718 -66.538  1.00  0.00           H  
REMARK-SIMTK-COORDS     4.161670546     5.718121959   -66.537877354
ATOM    606  H5   DC A  19       5.793   7.265 -65.524  1.00  0.00           H  
REMARK-SIMTK-COORDS     5.793122360     7.264787989   -65.524353711
ATOM    607  P    DT A  20       1.091   3.844 -70.935  1.00  0.00           P  
REMARK-SIMTK-COORDS     1.090763513     3.843947700   -70.934576491
ATOM    608  OP1  DT A  20       2.523   3.460 -70.978  1.00  0.00           O  
REMARK-SIMTK-COORDS     2.522802133     3.459733498   -70.978037245
ATOM    609  OP2  DT A  20       0.200   3.122 -71.864  1.00  0.00           O  
REMARK-SIMTK-COORDS     0.199528618     3.121993753   -71.864376932
ATOM    610  O5'  DT A  20       0.956   5.417 -71.160  1.00  0.00           O  
REMARK-SIMTK-COORDS     0.956497065     5.417043024   -71.160396383
ATOM    611  O3'  DT A  20      -0.953   7.804 -74.077  1.00  0.00           O  
REMARK-SIMTK-COORDS    -0.953101353     7.804392502   -74.077148746
ATOM    612  C1'  DT A  20       1.293   8.553 -72.246  1.00  0.00           C  
REMARK-SIMTK-COORDS     1.293234437     8.553141490   -72.245804303
ATOM    613  C2'  DT A  20       1.262   7.402 -73.243  1.00  0.00           C  
REMARK-SIMTK-COORDS     1.261812705     7.401534733   -73.242737376
ATOM    614  C3'  DT A  20      -0.198   6.980 -73.193  1.00  0.00           C  
REMARK-SIMTK-COORDS    -0.197609181     6.979633715   -73.192764486
ATOM    615  C4'  DT A  20      -0.569   7.210 -71.729  1.00  0.00           C  
REMARK-SIMTK-COORDS    -0.569265107     7.209922924   -71.728961646
ATOM    616  C5'  DT A  20      -0.278   6.075 -70.776  1.00  0.00           C  
REMARK-SIMTK-COORDS    -0.277913881     6.074558555   -70.776025544
ATOM    617  O4'  DT A  20       0.230   8.370 -71.333  1.00  0.00           O  
REMARK-SIMTK-COORDS     0.229729077     8.370255681   -71.332783421
ATOM    618  O4   DT A  20       5.968   8.985 -69.348  1.00  0.00           O  
REMARK-SIMTK-COORDS     5.968072835     8.984956780   -69.348257667
ATOM    619  C4   DT A  20       4.924   8.836 -69.994  1.00  0.00           C  
REMARK-SIMTK-COORDS     4.923896022     8.835560721   -69.994344814
ATOM    620  N3   DT A  20       4.218   9.921 -70.456  1.00  0.00           N  
REMARK-SIMTK-COORDS     4.218028669     9.921298556   -70.456122503
ATOM    621  C2   DT A  20       3.048   9.894 -71.187  1.00  0.00           C  
REMARK-SIMTK-COORDS     3.047570163     9.893775816   -71.186831326
ATOM    622  O2   DT A  20       2.492  10.913 -71.556  1.00  0.00           O  
REMARK-SIMTK-COORDS     2.491863602    10.913392426   -71.555771954
ATOM    623  N1   DT A  20       2.555   8.635 -71.463  1.00  0.00           N  
REMARK-SIMTK-COORDS     2.554867318     8.634927516   -71.463175067
ATOM    624  C6   DT A  20       3.193   7.495 -71.040  1.00  0.00           C  
REMARK-SIMTK-COORDS     3.192585884     7.494896086   -71.039945378
ATOM    625  C5   DT A  20       4.338   7.561 -70.334  1.00  0.00           C  
REMARK-SIMTK-COORDS     4.337685386     7.560557671   -70.334283499
ATOM    626  C7   DT A  20       5.069   6.348 -69.844  1.00  0.00           C  
REMARK-SIMTK-COORDS     5.069485597     6.347890592   -69.843862243
ATOM    627  H1'  DT A  20       1.143   9.509 -72.750  1.00  0.00           H  
REMARK-SIMTK-COORDS     1.142782811     9.508557203   -72.749588110
ATOM    628 1H2'  DT A  20       1.552   7.714 -74.246  1.00  0.00           H  
REMARK-SIMTK-COORDS     1.551738028     7.713540944   -74.246239460
ATOM    629 2H2'  DT A  20       1.921   6.585 -72.951  1.00  0.00           H  
REMARK-SIMTK-COORDS     1.921315638     6.584599051   -72.950658666
ATOM    630  H3'  DT A  20      -0.330   5.935 -73.472  1.00  0.00           H  
REMARK-SIMTK-COORDS    -0.330468679     5.934757095   -73.472407480
ATOM    631  H4'  DT A  20      -1.642   7.400 -71.700  1.00  0.00           H  
REMARK-SIMTK-COORDS    -1.641802620     7.400466268   -71.700351918
ATOM    632 1H5'  DT A  20      -0.185   6.471 -69.766  1.00  0.00           H  
REMARK-SIMTK-COORDS    -0.184758836     6.470511615   -69.765807591
ATOM    633 2H5'  DT A  20      -1.100   5.361 -70.809  1.00  0.00           H  
REMARK-SIMTK-COORDS    -1.099872920     5.360752820   -70.808670780
ATOM    634  H3   DT A  20       4.604  10.850 -70.235  1.00  0.00           H  
REMARK-SIMTK-COORDS     4.603754524    10.850342296   -70.234577262
ATOM    635  H6   DT A  20       2.764   6.521 -71.278  1.00  0.00           H  
REMARK-SIMTK-COORDS     2.764081908     6.520597833   -71.278344743
ATOM    636  H71  DT A  20       5.904   6.655 -69.212  1.00  0.00           H  
REMARK-SIMTK-COORDS     5.903598021     6.655161751   -69.211860741
ATOM    637  H72  DT A  20       4.390   5.720 -69.267  1.00  0.00           H  
REMARK-SIMTK-COORDS     4.389895326     5.720301694   -69.267455929
ATOM    638  H73  DT A  20       5.449   5.783 -70.695  1.00  0.00           H  
REMARK-SIMTK-COORDS     5.449330126     5.782843838   -70.695411595
ATOM    639  P    DG A  21      -0.482   7.874 -75.776  1.00  0.00           P  
REMARK-SIMTK-COORDS    -0.482095013     7.873769319   -75.776286595
ATOM    640  OP1  DG A  21       0.567   6.859 -76.043  1.00  0.00           O  
REMARK-SIMTK-COORDS     0.566777274     6.859145140   -76.042582858
ATOM    641  OP2  DG A  21      -1.538   7.997 -76.800  1.00  0.00           O  
REMARK-SIMTK-COORDS    -1.538490805     7.996845822   -76.800047361
ATOM    642  O5'  DG A  21       0.204   9.291 -75.525  1.00  0.00           O  
REMARK-SIMTK-COORDS     0.203626602     9.291353813   -75.525089322
ATOM    643  O3'  DG A  21      -0.026  13.038 -77.466  1.00  0.00           O  
REMARK-SIMTK-COORDS    -0.026308776    13.038303721   -77.465510181
ATOM    644  C1'  DG A  21       2.143  12.002 -75.682  1.00  0.00           C  
REMARK-SIMTK-COORDS     2.142977140    12.001848388   -75.681897006
ATOM    645  C2'  DG A  21       1.620  11.365 -76.962  1.00  0.00           C  
REMARK-SIMTK-COORDS     1.619643078    11.364585360   -76.962167014
ATOM    646  C3'  DG A  21       0.146  11.732 -76.921  1.00  0.00           C  
REMARK-SIMTK-COORDS     0.146153586    11.731784737   -76.920847094
ATOM    647  C4'  DG A  21      -0.176  11.681 -75.428  1.00  0.00           C  
REMARK-SIMTK-COORDS    -0.175624920    11.681429870   -75.427571506
ATOM    648  C5'  DG A  21      -0.565  10.333 -74.871  1.00  0.00           C  
REMARK-SIMTK-COORDS    -0.565171700    10.332690569   -74.870572760
ATOM    649  O4'  DG A  21       1.061  12.117 -74.779  1.00  0.00           O  
REMARK-SIMTK-COORDS     1.061190925    12.116722194   -74.778802551
ATOM    650  N2   DG A  21       6.162  14.525 -73.379  1.00  0.00           N  
REMARK-SIMTK-COORDS     6.162286750    14.524610227   -73.378773049
ATOM    651  O6   DG A  21       7.015  10.077 -72.688  1.00  0.00           O  
REMARK-SIMTK-COORDS     7.015244174    10.076770464   -72.687876476
ATOM    652  C6   DG A  21       6.238  10.894 -73.183  1.00  0.00           C  
REMARK-SIMTK-COORDS     6.238291197    10.893563011   -73.183467039
ATOM    653  C5   DG A  21       5.041  10.664 -73.896  1.00  0.00           C  
REMARK-SIMTK-COORDS     5.040780786    10.664346476   -73.895661953
ATOM    654  N7   DG A  21       4.407   9.466 -74.234  1.00  0.00           N  
REMARK-SIMTK-COORDS     4.407353038     9.465524492   -74.233935719
ATOM    655  C8   DG A  21       3.339   9.846 -74.886  1.00  0.00           C  
REMARK-SIMTK-COORDS     3.338810896     9.845832597   -74.886006602
ATOM    656  N9   DG A  21       3.212  11.213 -75.012  1.00  0.00           N  
REMARK-SIMTK-COORDS     3.212106308    11.212894483   -75.011930172
ATOM    657  C4   DG A  21       4.311  11.740 -74.370  1.00  0.00           C  
REMARK-SIMTK-COORDS     4.311009458    11.739623580   -74.370190097
ATOM    658  N3   DG A  21       4.597  13.063 -74.251  1.00  0.00           N  
REMARK-SIMTK-COORDS     4.596975172    13.062512550   -74.250769060
ATOM    659  C2   DG A  21       5.730  13.278 -73.587  1.00  0.00           C  
REMARK-SIMTK-COORDS     5.729553343    13.277506921   -73.586725307
ATOM    660  N1   DG A  21       6.514  12.268 -73.070  1.00  0.00           N  
REMARK-SIMTK-COORDS     6.514268207    12.267793389   -73.069728048
ATOM    661  H1'  DG A  21       2.528  13.004 -75.873  1.00  0.00           H  
REMARK-SIMTK-COORDS     2.527902982    13.003540461   -75.873487941
ATOM    662 1H2'  DG A  21       2.105  11.766 -77.852  1.00  0.00           H  
REMARK-SIMTK-COORDS     2.104796964    11.766084577   -77.852079418
ATOM    663 2H2'  DG A  21       1.760  10.284 -76.972  1.00  0.00           H  
REMARK-SIMTK-COORDS     1.759505227    10.283632999   -76.972490345
ATOM    664  H3'  DG A  21      -0.467  11.024 -77.479  1.00  0.00           H  
REMARK-SIMTK-COORDS    -0.467394824    11.024143485   -77.478875953
ATOM    665  H4'  DG A  21      -1.009  12.363 -75.260  1.00  0.00           H  
REMARK-SIMTK-COORDS    -1.009005073    12.363360601   -75.260084197
ATOM    666 1H5'  DG A  21      -0.367  10.317 -73.799  1.00  0.00           H  
REMARK-SIMTK-COORDS    -0.366510883    10.316675695   -73.798879518
ATOM    667 2H5'  DG A  21      -1.628  10.167 -75.042  1.00  0.00           H  
REMARK-SIMTK-COORDS    -1.628065009    10.167477775   -75.041872345
ATOM    668  H21  DG A  21       5.622  15.325 -73.739  1.00  0.00           H  
REMARK-SIMTK-COORDS     5.622301784    15.324644778   -73.739092288
ATOM    669  H22  DG A  21       7.037  14.687 -72.858  1.00  0.00           H  
REMARK-SIMTK-COORDS     7.036867723    14.686514754   -72.857749973
ATOM    670  H8   DG A  21       2.612   9.143 -75.294  1.00  0.00           H  
REMARK-SIMTK-COORDS     2.611947240     9.143002223   -75.293584437
ATOM    671  H1   DG A  21       7.368  12.541 -72.561  1.00  0.00           H  
REMARK-SIMTK-COORDS     7.367638324    12.541490906   -72.560764284
ATOM    672  P    DC A  22       0.562  12.877 -79.090  1.00  0.00           P  
REMARK-SIMTK-COORDS     0.561541992    12.877107213   -79.090384903
ATOM    673  OP1  DC A  22       1.036  11.607 -79.692  1.00  0.00           O  
REMARK-SIMTK-COORDS     1.036221323    11.607178732   -79.691901475
ATOM    674  OP2  DC A  22      -0.247  13.746 -79.968  1.00  0.00           O  
REMARK-SIMTK-COORDS    -0.246651974    13.745710646   -79.968269627
ATOM    675  O5'  DC A  22       1.807  13.689 -78.515  1.00  0.00           O  
REMARK-SIMTK-COORDS     1.807436801    13.689380777   -78.515261628
ATOM    676  O3'  DC A  22       3.467  17.485 -79.354  1.00  0.00           O  
REMARK-SIMTK-COORDS     3.466789214    17.484830572   -79.353709852
ATOM    677  C1'  DC A  22       4.786  15.125 -78.068  1.00  0.00           C  
REMARK-SIMTK-COORDS     4.786102137    15.124590400   -78.067958421
ATOM    678  C2'  DC A  22       4.114  15.174 -79.434  1.00  0.00           C  
REMARK-SIMTK-COORDS     4.113908408    15.173954376   -79.434245283
ATOM    679  C3'  DC A  22       2.979  16.155 -79.194  1.00  0.00           C  
REMARK-SIMTK-COORDS     2.978586437    16.154864147   -79.193949540
ATOM    680  C4'  DC A  22       2.572  15.857 -77.752  1.00  0.00           C  
REMARK-SIMTK-COORDS     2.571794662    15.857174563   -77.751776748
ATOM    681  C5'  DC A  22       1.567  14.748 -77.553  1.00  0.00           C  
REMARK-SIMTK-COORDS     1.566665812    14.747801540   -77.552888613
ATOM    682  O4'  DC A  22       3.823  15.478 -77.095  1.00  0.00           O  
REMARK-SIMTK-COORDS     3.823253755    15.477910370   -77.095235957
ATOM    683  N4   DC A  22       6.921  10.231 -76.654  1.00  0.00           N  
REMARK-SIMTK-COORDS     6.921203333    10.230607000   -76.654286125
ATOM    684  C4   DC A  22       6.385  11.387 -77.007  1.00  0.00           C  
REMARK-SIMTK-COORDS     6.385201557    11.387238846   -77.006839483
ATOM    685  N3   DC A  22       7.035  12.513 -76.686  1.00  0.00           N  
REMARK-SIMTK-COORDS     7.034977559    12.513134089   -76.685837851
ATOM    686  C2   DC A  22       6.529  13.727 -77.019  1.00  0.00           C  
REMARK-SIMTK-COORDS     6.529335776    13.727222352   -77.019469501
ATOM    687  O2   DC A  22       7.106  14.784 -76.737  1.00  0.00           O  
REMARK-SIMTK-COORDS     7.106257961    14.783827417   -76.737470337
ATOM    688  N1   DC A  22       5.322  13.784 -77.711  1.00  0.00           N  
REMARK-SIMTK-COORDS     5.321903895    13.783868108   -77.711322455
ATOM    689  C6   DC A  22       4.657  12.648 -78.043  1.00  0.00           C  
REMARK-SIMTK-COORDS     4.656949429    12.647909928   -78.043475390
ATOM    690  C5   DC A  22       5.145  11.419 -77.721  1.00  0.00           C  
REMARK-SIMTK-COORDS     5.145105379    11.419107036   -77.721189457
ATOM    691  H1'  DC A  22       5.603  15.844 -78.009  1.00  0.00           H  
REMARK-SIMTK-COORDS     5.603429857    15.843828693   -78.009079941
ATOM    692 1H2'  DC A  22       4.788  15.529 -80.215  1.00  0.00           H  
REMARK-SIMTK-COORDS     4.787826049    15.529253480   -80.214637209
ATOM    693 2H2'  DC A  22       3.738  14.199 -79.745  1.00  0.00           H  
REMARK-SIMTK-COORDS     3.737892982    14.199048701   -79.745083381
ATOM    694  H3'  DC A  22       2.146  15.991 -79.878  1.00  0.00           H  
REMARK-SIMTK-COORDS     2.145822351    15.990943267   -79.878030619
ATOM    695  H4'  DC A  22       2.140  16.774 -77.348  1.00  0.00           H  
REMARK-SIMTK-COORDS     2.139637063    16.773556726   -77.348416436
ATOM    696 1H5'  DC A  22       1.663  14.354 -76.541  1.00  0.00           H  
REMARK-SIMTK-COORDS     1.663025879    14.353972812   -76.541484307
ATOM    697 2H5'  DC A  22       0.561  15.147 -77.688  1.00  0.00           H  
REMARK-SIMTK-COORDS     0.561351329    15.146786479   -77.688283625
ATOM    698  H41  DC A  22       6.443   9.348 -76.888  1.00  0.00           H  
REMARK-SIMTK-COORDS     6.442956432     9.347895278   -76.887826095
ATOM    699  H42  DC A  22       7.816  10.211 -76.144  1.00  0.00           H  
REMARK-SIMTK-COORDS     7.815630167    10.210838810   -76.144130407
ATOM    700  H6   DC A  22       3.710  12.720 -78.579  1.00  0.00           H  
REMARK-SIMTK-COORDS     3.710497279    12.719915653   -78.579098860
ATOM    701  H5   DC A  22       4.620  10.504 -77.993  1.00  0.00           H  
REMARK-SIMTK-COORDS     4.620225490    10.503961473   -77.993451647
ATOM    702  P    DG A  23       4.284  18.023 -80.848  1.00  0.00           P  
REMARK-SIMTK-COORDS     4.284200842    18.023029266   -80.848267221
ATOM    703  OP1  DG A  23       4.091  16.933 -81.836  1.00  0.00           O  
REMARK-SIMTK-COORDS     4.090806537    16.933493011   -81.836203653
ATOM    704  OP2  DG A  23       4.109  19.397 -81.358  1.00  0.00           O  
REMARK-SIMTK-COORDS     4.108567973    19.397412789   -81.357608980
ATOM    705  O5'  DG A  23       5.718  17.872 -80.166  1.00  0.00           O  
REMARK-SIMTK-COORDS     5.717733842    17.871680413   -80.166404579
ATOM    706  O3'  DG A  23       9.147  20.335 -79.985  1.00  0.00           O  
REMARK-SIMTK-COORDS     9.146684126    20.334823362   -79.984845326
ATOM    707  C1'  DG A  23       8.963  17.376 -79.572  1.00  0.00           C  
REMARK-SIMTK-COORDS     8.963208041    17.375551285   -79.572095646
ATOM    708  C2'  DG A  23       8.525  18.164 -80.799  1.00  0.00           C  
REMARK-SIMTK-COORDS     8.525340786    18.163593618   -80.799424268
ATOM    709  C3'  DG A  23       8.036  19.464 -80.185  1.00  0.00           C  
REMARK-SIMTK-COORDS     8.035655815    19.463551434   -80.184580949
ATOM    710  C4'  DG A  23       7.417  19.004 -78.865  1.00  0.00           C  
REMARK-SIMTK-COORDS     7.417230121    19.004224724   -78.864536391
ATOM    711  C5'  DG A  23       5.974  18.564 -78.918  1.00  0.00           C  
REMARK-SIMTK-COORDS     5.973524928    18.563786126   -78.917650960
ATOM    712  O4'  DG A  23       8.240  17.864 -78.460  1.00  0.00           O  
REMARK-SIMTK-COORDS     8.240138729    17.864441197   -78.459803227
ATOM    713  N2   DG A  23      12.477  13.985 -77.576  1.00  0.00           N  
REMARK-SIMTK-COORDS    12.476861304    13.985152403   -77.576351882
ATOM    714  O6   DG A  23       9.153  11.350 -79.307  1.00  0.00           O  
REMARK-SIMTK-COORDS     9.152679560    11.350354462   -79.307192297
ATOM    715  C6   DG A  23       9.538  12.506 -79.127  1.00  0.00           C  
REMARK-SIMTK-COORDS     9.538140768    12.505920406   -79.126906399
ATOM    716  C5   DG A  23       8.919  13.719 -79.500  1.00  0.00           C  
REMARK-SIMTK-COORDS     8.919262572    13.719099233   -79.499706496
ATOM    717  N7   DG A  23       7.713  13.949 -80.167  1.00  0.00           N  
REMARK-SIMTK-COORDS     7.713279230    13.949114035   -80.167187860
ATOM    718  C8   DG A  23       7.637  15.253 -80.241  1.00  0.00           C  
REMARK-SIMTK-COORDS     7.636739182    15.253072256   -80.240995591
ATOM    719  N9   DG A  23       8.706  15.913 -79.674  1.00  0.00           N  
REMARK-SIMTK-COORDS     8.705950487    15.913438794   -79.674010388
ATOM    720  C4   DG A  23       9.532  14.921 -79.194  1.00  0.00           C  
REMARK-SIMTK-COORDS     9.531984016    14.921281619   -79.194265925
ATOM    721  N3   DG A  23      10.715  15.119 -78.556  1.00  0.00           N  
REMARK-SIMTK-COORDS    10.715267342    15.118620509   -78.556323190
ATOM    722  C2   DG A  23      11.302  13.975 -78.213  1.00  0.00           C  
REMARK-SIMTK-COORDS    11.301753501    13.975035911   -78.212581643
ATOM    723  N1   DG A  23      10.759  12.733 -78.467  1.00  0.00           N  
REMARK-SIMTK-COORDS    10.759092261    12.732713317   -78.467018965
ATOM    724  H1'  DG A  23      10.025  17.522 -79.373  1.00  0.00           H  
REMARK-SIMTK-COORDS    10.024869991    17.521686067   -79.372645078
ATOM    725 1H2'  DG A  23       9.347  18.337 -81.494  1.00  0.00           H  
REMARK-SIMTK-COORDS     9.347315360    18.337067245   -81.494251369
ATOM    726 2H2'  DG A  23       7.731  17.661 -81.351  1.00  0.00           H  
REMARK-SIMTK-COORDS     7.730832154    17.661017304   -81.351057372
ATOM    727  H3'  DG A  23       7.296  19.960 -80.813  1.00  0.00           H  
REMARK-SIMTK-COORDS     7.295974006    19.960003112   -80.813071643
ATOM    728  H4'  DG A  23       7.483  19.845 -78.175  1.00  0.00           H  
REMARK-SIMTK-COORDS     7.482877020    19.845189184   -78.174555767
ATOM    729 1H5'  DG A  23       5.772  17.896 -78.080  1.00  0.00           H  
REMARK-SIMTK-COORDS     5.771620025    17.895954614   -78.080104255
ATOM    730 2H5'  DG A  23       5.329  19.439 -78.844  1.00  0.00           H  
REMARK-SIMTK-COORDS     5.328864795    19.438610194   -78.843643102
ATOM    731  H21  DG A  23      12.936  14.881 -77.356  1.00  0.00           H  
REMARK-SIMTK-COORDS    12.936297011    14.880608563   -77.356020094
ATOM    732  H22  DG A  23      12.924  13.097 -77.306  1.00  0.00           H  
REMARK-SIMTK-COORDS    12.924175643    13.096704782   -77.305906497
ATOM    733  H8   DG A  23       6.800  15.772 -80.709  1.00  0.00           H  
REMARK-SIMTK-COORDS     6.800208863    15.771923054   -80.709431152
ATOM    734  H1   DG A  23      11.289  11.908 -78.149  1.00  0.00           H  
REMARK-SIMTK-COORDS    11.288624383    11.907819955   -78.148676896
ATOM    735  P    DT A  24       9.873  20.637 -81.522  1.00  0.00           P  
REMARK-SIMTK-COORDS     9.873052377    20.637289471   -81.522416537
ATOM    736  OP1  DT A  24       9.255  20.094 -82.757  1.00  0.00           O  
REMARK-SIMTK-COORDS     9.255242552    20.094123945   -82.756728585
ATOM    737  OP2  DT A  24      10.409  22.010 -81.618  1.00  0.00           O  
REMARK-SIMTK-COORDS    10.409449335    22.009565721   -81.618240330
ATOM    738  O5'  DT A  24      11.010  19.641 -81.016  1.00  0.00           O  
REMARK-SIMTK-COORDS    11.010439325    19.640694394   -81.015661978
ATOM    739  O3'  DT A  24      15.175  20.016 -80.409  1.00  0.00           O  
REMARK-SIMTK-COORDS    15.175197927    20.015605851   -80.409299724
ATOM    740  C1'  DT A  24      13.576  17.518 -80.819  1.00  0.00           C  
REMARK-SIMTK-COORDS    13.576265759    17.518348890   -80.818684130
ATOM    741  C2'  DT A  24      13.655  18.724 -81.746  1.00  0.00           C  
REMARK-SIMTK-COORDS    13.655179420    18.724494702   -81.746070735
ATOM    742  C3'  DT A  24      13.801  19.872 -80.760  1.00  0.00           C  
REMARK-SIMTK-COORDS    13.800658076    19.872393150   -80.760385636
ATOM    743  C4'  DT A  24      12.947  19.417 -79.578  1.00  0.00           C  
REMARK-SIMTK-COORDS    12.946783833    19.417108952   -79.578228677
ATOM    744  C5'  DT A  24      11.475  19.750 -79.646  1.00  0.00           C  
REMARK-SIMTK-COORDS    11.474871101    19.750146822   -79.645931606
ATOM    745  O4'  DT A  24      13.097  17.961 -79.565  1.00  0.00           O  
REMARK-SIMTK-COORDS    13.097189301    17.961458330   -79.564795072
ATOM    746  O4   DT A  24      10.271  13.462 -82.566  1.00  0.00           O  
REMARK-SIMTK-COORDS    10.270654468    13.461865841   -82.566320896
ATOM    747  C4   DT A  24      10.977  14.406 -82.193  1.00  0.00           C  
REMARK-SIMTK-COORDS    10.976930461    14.406354306   -82.193267600
ATOM    748  N3   DT A  24      12.173  14.184 -81.553  1.00  0.00           N  
REMARK-SIMTK-COORDS    12.173247501    14.183527453   -81.553355314
ATOM    749  C2   DT A  24      13.052  15.142 -81.091  1.00  0.00           C  
REMARK-SIMTK-COORDS    13.052365407    15.141892825   -81.091453246
ATOM    750  O2   DT A  24      14.095  14.847 -80.535  1.00  0.00           O  
REMARK-SIMTK-COORDS    14.095490843    14.847485899   -80.534893378
ATOM    751  N1   DT A  24      12.663  16.449 -81.302  1.00  0.00           N  
REMARK-SIMTK-COORDS    12.663169724    16.448847247   -81.301733676
ATOM    752  C6   DT A  24      11.484  16.765 -81.930  1.00  0.00           C  
REMARK-SIMTK-COORDS    11.483952275    16.764721642   -81.930342914
ATOM    753  C5   DT A  24      10.654  15.802 -82.374  1.00  0.00           C  
REMARK-SIMTK-COORDS    10.653655188    15.801901118   -82.374309565
ATOM    754  C7   DT A  24       9.353  16.093 -83.061  1.00  0.00           C  
REMARK-SIMTK-COORDS     9.353266303    16.092694565   -83.060628675
ATOM    755  H1'  DT A  24      14.563  17.080 -80.665  1.00  0.00           H  
REMARK-SIMTK-COORDS    14.562888564    17.079817574   -80.665325965
ATOM    756 1H2'  DT A  24      14.507  18.672 -82.424  1.00  0.00           H  
REMARK-SIMTK-COORDS    14.507340155    18.671563081   -82.423891749
ATOM    757 2H2'  DT A  24      12.759  18.836 -82.356  1.00  0.00           H  
REMARK-SIMTK-COORDS    12.758645567    18.835944614   -82.355532766
ATOM    758  H3'  DT A  24      13.434  20.813 -81.171  1.00  0.00           H  
REMARK-SIMTK-COORDS    13.433672969    20.812611249   -81.171397629
ATOM    759  H4'  DT A  24      13.355  19.897 -78.689  1.00  0.00           H  
REMARK-SIMTK-COORDS    13.355107958    19.896539843   -78.688914654
ATOM    760 1H5'  DT A  24      10.922  19.057 -79.013  1.00  0.00           H  
REMARK-SIMTK-COORDS    10.921932648    19.057149007   -79.013468094
ATOM    761 2H5'  DT A  24      11.322  20.767 -79.286  1.00  0.00           H  
REMARK-SIMTK-COORDS    11.321564112    20.766668099   -79.286233869
ATOM    762  H3   DT A  24      12.441  13.200 -81.405  1.00  0.00           H  
REMARK-SIMTK-COORDS    12.440713209    13.199952313   -81.404926749
ATOM    763  H6   DT A  24      11.215  17.812 -82.071  1.00  0.00           H  
REMARK-SIMTK-COORDS    11.215112116    17.812364554   -82.071326244
ATOM    764  H71  DT A  24       8.813  15.161 -83.230  1.00  0.00           H  
REMARK-SIMTK-COORDS     8.812873632    15.160518166   -83.229767438
ATOM    765  H72  DT A  24       8.751  16.753 -82.436  1.00  0.00           H  
REMARK-SIMTK-COORDS     8.751122630    16.752648836   -82.436258305
ATOM    766  H73  DT A  24       9.547  16.578 -84.018  1.00  0.00           H  
REMARK-SIMTK-COORDS     9.547267544    16.577588575   -84.017674817
ATOM    767  P    DG A  25      16.353  20.274 -81.697  1.00  0.00           P  
REMARK-SIMTK-COORDS    16.353249791    20.274054586   -81.697371031
ATOM    768  OP1  DG A  25      15.644  20.494 -82.982  1.00  0.00           O  
REMARK-SIMTK-COORDS    15.644355855    20.494495887   -82.981654496
ATOM    769  OP2  DG A  25      17.508  21.156 -81.435  1.00  0.00           O  
REMARK-SIMTK-COORDS    17.507614843    21.156119031   -81.435436608
ATOM    770  O5'  DG A  25      16.798  18.746 -81.593  1.00  0.00           O  
REMARK-SIMTK-COORDS    16.797855808    18.746213092   -81.593035712
ATOM    771  O3'  DG A  25      20.534  16.803 -81.243  1.00  0.00           O  
REMARK-SIMTK-COORDS    20.534087918    16.803033638   -81.243235439
ATOM    772  C1'  DG A  25      17.941  15.676 -82.226  1.00  0.00           C  
REMARK-SIMTK-COORDS    17.940691490    15.676043881   -82.225837116
ATOM    773  C2'  DG A  25      18.681  16.891 -82.768  1.00  0.00           C  
REMARK-SIMTK-COORDS    18.681469082    16.891260982   -82.767658079
ATOM    774  C3'  DG A  25      19.303  17.472 -81.509  1.00  0.00           C  
REMARK-SIMTK-COORDS    19.303117104    17.471944834   -81.509058062
ATOM    775  C4'  DG A  25      18.247  17.183 -80.443  1.00  0.00           C  
REMARK-SIMTK-COORDS    18.246782492    17.182979599   -80.442941146
ATOM    776  C5'  DG A  25      17.148  18.208 -80.292  1.00  0.00           C  
REMARK-SIMTK-COORDS    17.147961764    18.208167519   -80.292359818
ATOM    777  O4'  DG A  25      17.650  15.915 -80.863  1.00  0.00           O  
REMARK-SIMTK-COORDS    17.650136714    15.915023178   -80.862934398
ATOM    778  N2   DG A  25      16.509  10.676 -83.106  1.00  0.00           N  
REMARK-SIMTK-COORDS    16.509144187    10.676059896   -83.105831137
ATOM    779  O6   DG A  25      13.114  13.198 -84.866  1.00  0.00           O  
REMARK-SIMTK-COORDS    13.113797551    13.198247044   -84.866043118
ATOM    780  C6   DG A  25      14.198  13.226 -84.283  1.00  0.00           C  
REMARK-SIMTK-COORDS    14.197898834    13.225907598   -84.282626199
ATOM    781  C5   DG A  25      14.952  14.342 -83.858  1.00  0.00           C  
REMARK-SIMTK-COORDS    14.952130614    14.341607756   -83.858196489
ATOM    782  N7   DG A  25      14.687  15.708 -83.977  1.00  0.00           N  
REMARK-SIMTK-COORDS    14.686518888    15.708426158   -83.976905664
ATOM    783  C8   DG A  25      15.717  16.281 -83.409  1.00  0.00           C  
REMARK-SIMTK-COORDS    15.716983699    16.280968183   -83.409498489
ATOM    784  N9   DG A  25      16.656  15.397 -82.922  1.00  0.00           N  
REMARK-SIMTK-COORDS    16.655540252    15.396546445   -82.921975377
ATOM    785  C4   DG A  25      16.159  14.145 -83.211  1.00  0.00           C  
REMARK-SIMTK-COORDS    16.158930029    14.144860822   -83.210979512
ATOM    786  N3   DG A  25      16.765  12.966 -82.911  1.00  0.00           N  
REMARK-SIMTK-COORDS    16.764979317    12.966273285   -82.911465444
ATOM    787  C2   DG A  25      16.058  11.916 -83.319  1.00  0.00           C  
REMARK-SIMTK-COORDS    16.057748706    11.915669452   -83.318855244
ATOM    788  N1   DG A  25      14.841  12.018 -83.961  1.00  0.00           N  
REMARK-SIMTK-COORDS    14.841460279    12.017500176   -83.961395489
ATOM    789  H1'  DG A  25      18.562  14.782 -82.285  1.00  0.00           H  
REMARK-SIMTK-COORDS    18.561628819    14.782048722   -82.284756478
ATOM    790 1H2'  DG A  25      19.443  16.619 -83.498  1.00  0.00           H  
REMARK-SIMTK-COORDS    19.443309507    16.619096765   -83.498442455
ATOM    791 2H2'  DG A  25      18.010  17.605 -83.245  1.00  0.00           H  
REMARK-SIMTK-COORDS    18.010158743    17.605185841   -83.244920819
ATOM    792  H3'  DG A  25      19.486  18.543 -81.600  1.00  0.00           H  
REMARK-SIMTK-COORDS    19.486475208    18.542774751   -81.600146449
ATOM    793  H4'  DG A  25      18.770  17.114 -79.489  1.00  0.00           H  
REMARK-SIMTK-COORDS    18.769872820    17.114096043   -79.489402702
ATOM    794 1H5'  DG A  25      16.275  17.734 -79.844  1.00  0.00           H  
REMARK-SIMTK-COORDS    16.274586867    17.734104934   -79.844330851
ATOM    795 2H5'  DG A  25      17.494  19.012 -79.643  1.00  0.00           H  
REMARK-SIMTK-COORDS    17.493750962    19.011616068   -79.643297988
ATOM    796  H21  DG A  25      17.412  10.530 -82.631  1.00  0.00           H  
REMARK-SIMTK-COORDS    17.411604230    10.530425988   -82.630619990
ATOM    797  H22  DG A  25      15.954   9.865 -83.417  1.00  0.00           H  
REMARK-SIMTK-COORDS    15.954395619     9.864954645   -83.417170660
ATOM    798  H8   DG A  25      15.824  17.363 -83.329  1.00  0.00           H  
REMARK-SIMTK-COORDS    15.823685123    17.362877885   -83.328831259
ATOM    799  H1   DG A  25      14.368  11.141 -84.226  1.00  0.00           H  
REMARK-SIMTK-COORDS    14.367997626    11.141039891   -84.225678453
ATOM    800  P    DA A  26      21.556  17.057 -82.615  1.00  0.00           P  
REMARK-SIMTK-COORDS    21.556093280    17.057401449   -82.615004285
ATOM    801  OP1  DA A  26      21.130  17.931 -83.734  1.00  0.00           O  
REMARK-SIMTK-COORDS    21.130429401    17.931045066   -83.734439005
ATOM    802  OP2  DA A  26      22.969  17.176 -82.203  1.00  0.00           O  
REMARK-SIMTK-COORDS    22.969366081    17.175814156   -82.203319428
ATOM    803  O5'  DA A  26      21.215  15.541 -82.967  1.00  0.00           O  
REMARK-SIMTK-COORDS    21.214712099    15.540769657   -82.967117757
ATOM    804  O3'  DA A  26      23.546  12.047 -83.433  1.00  0.00           O  
REMARK-SIMTK-COORDS    23.546069081    12.046532534   -83.433348977
ATOM    805  C1'  DA A  26      20.806  12.604 -84.500  1.00  0.00           C  
REMARK-SIMTK-COORDS    20.805590795    12.604382680   -84.499776649
ATOM    806  C2'  DA A  26      22.070  13.418 -84.738  1.00  0.00           C  
REMARK-SIMTK-COORDS    22.070058878    13.418237552   -84.738386610
ATOM    807  C3'  DA A  26      22.802  13.262 -83.416  1.00  0.00           C  
REMARK-SIMTK-COORDS    22.802113326    13.262313092   -83.416217995
ATOM    808  C4'  DA A  26      21.664  13.229 -82.398  1.00  0.00           C  
REMARK-SIMTK-COORDS    21.663824022    13.229314956   -82.398260440
ATOM    809  C5'  DA A  26      21.175  14.566 -81.893  1.00  0.00           C  
REMARK-SIMTK-COORDS    21.174613452    14.565981283   -81.892915855
ATOM    810  O4'  DA A  26      20.567  12.566 -83.107  1.00  0.00           O  
REMARK-SIMTK-COORDS    20.567473374    12.566266932   -83.107062650
ATOM    811  N6   DA A  26      15.589  13.671 -87.359  1.00  0.00           N  
REMARK-SIMTK-COORDS    15.588601264    13.670552106   -87.359475232
ATOM    812  C6   DA A  26      16.550  12.879 -86.856  1.00  0.00           C  
REMARK-SIMTK-COORDS    16.550372887    12.879275670   -86.855940776
ATOM    813  C5   DA A  26      17.696  13.378 -86.205  1.00  0.00           C  
REMARK-SIMTK-COORDS    17.695889241    13.378418659   -86.204539548
ATOM    814  N7   DA A  26      18.117  14.664 -85.913  1.00  0.00           N  
REMARK-SIMTK-COORDS    18.117188038    14.663664798   -85.912939334
ATOM    815  C8   DA A  26      19.248  14.489 -85.298  1.00  0.00           C  
REMARK-SIMTK-COORDS    19.248431279    14.488621865   -85.297988359
ATOM    816  N9   DA A  26      19.595  13.172 -85.152  1.00  0.00           N  
REMARK-SIMTK-COORDS    19.594666006    13.172066323   -85.151998571
ATOM    817  C4   DA A  26      18.584  12.453 -85.739  1.00  0.00           C  
REMARK-SIMTK-COORDS    18.583984854    12.452778679   -85.739479545
ATOM    818  N3   DA A  26      18.498  11.113 -85.839  1.00  0.00           N  
REMARK-SIMTK-COORDS    18.498118279    11.113242531   -85.838710793
ATOM    819  C2   DA A  26      17.393  10.773 -86.469  1.00  0.00           C  
REMARK-SIMTK-COORDS    17.393000692    10.773143266   -86.468593805
ATOM    820  N1   DA A  26      16.434  11.547 -86.969  1.00  0.00           N  
REMARK-SIMTK-COORDS    16.434332819    11.547190479   -86.969209246
ATOM    821  H1'  DA A  26      20.930  11.579 -84.847  1.00  0.00           H  
REMARK-SIMTK-COORDS    20.930137897    11.578867627   -84.847287651
ATOM    822 1H2'  DA A  26      22.662  13.031 -85.568  1.00  0.00           H  
REMARK-SIMTK-COORDS    22.661892160    13.030741496   -85.568172832
ATOM    823 2H2'  DA A  26      21.854  14.466 -84.952  1.00  0.00           H  
REMARK-SIMTK-COORDS    21.854208524    14.465523604   -84.951516972
ATOM    824  H3'  DA A  26      23.478  14.096 -83.222  1.00  0.00           H  
REMARK-SIMTK-COORDS    23.477958268    14.096190370   -83.221836154
ATOM    825  H4'  DA A  26      22.021  12.661 -81.540  1.00  0.00           H  
REMARK-SIMTK-COORDS    22.020954036    12.660679663   -81.539952187
ATOM    826 1H5'  DA A  26      20.152  14.460 -81.532  1.00  0.00           H  
REMARK-SIMTK-COORDS    20.152353003    14.459805668   -81.531657898
ATOM    827 2H5'  DA A  26      21.813  14.895 -81.075  1.00  0.00           H  
REMARK-SIMTK-COORDS    21.813211617    14.894716090   -81.074901301
ATOM    828  H61  DA A  26      14.772  13.253 -87.827  1.00  0.00           H  
REMARK-SIMTK-COORDS    14.771528047    13.253159944   -87.826876710
ATOM    829  H62  DA A  26      15.670  14.694 -87.278  1.00  0.00           H  
REMARK-SIMTK-COORDS    15.669809273    14.693532676   -87.277560559
ATOM    830  H8   DA A  26      19.863  15.312 -84.931  1.00  0.00           H  
REMARK-SIMTK-COORDS    19.863093019    15.311582422   -84.931010339
ATOM    831  H2   DA A  26      17.242   9.703 -86.598  1.00  0.00           H  
REMARK-SIMTK-COORDS    17.242480358     9.703137782   -86.597810265
ATOM    832  P    DG A  27      24.740  11.787 -84.710  1.00  0.00           P  
REMARK-SIMTK-COORDS    24.740371888    11.786887641   -84.709714507
ATOM    833  OP1  DG A  27      24.897  13.039 -85.489  1.00  0.00           O  
REMARK-SIMTK-COORDS    24.897078220    13.039418103   -85.488893284
ATOM    834  OP2  DG A  27      25.986  11.058 -84.399  1.00  0.00           O  
REMARK-SIMTK-COORDS    25.985779616    11.057916355   -84.398641435
ATOM    835  O5'  DG A  27      23.715  10.822 -85.458  1.00  0.00           O  
REMARK-SIMTK-COORDS    23.714575309    10.822201034   -85.458033375
ATOM    836  O3'  DG A  27      24.016   6.943 -87.107  1.00  0.00           O  
REMARK-SIMTK-COORDS    24.016447011     6.943207875   -87.107282461
ATOM    837  C1'  DG A  27      22.015   9.078 -87.739  1.00  0.00           C  
REMARK-SIMTK-COORDS    22.014927068     9.077850655   -87.738578840
ATOM    838  C2'  DG A  27      23.531   9.180 -87.832  1.00  0.00           C  
REMARK-SIMTK-COORDS    23.531452482     9.179891334   -87.832453069
ATOM    839  C3'  DG A  27      23.981   8.302 -86.677  1.00  0.00           C  
REMARK-SIMTK-COORDS    23.981327056     8.302256172   -86.676994982
ATOM    840  C4'  DG A  27      22.902   8.547 -85.623  1.00  0.00           C  
REMARK-SIMTK-COORDS    22.901667462     8.546742842   -85.623187395
ATOM    841  C5'  DG A  27      23.109   9.735 -84.714  1.00  0.00           C  
REMARK-SIMTK-COORDS    23.109006056     9.734537039   -84.713655839
ATOM    842  O4'  DG A  27      21.682   8.760 -86.402  1.00  0.00           O  
REMARK-SIMTK-COORDS    21.681686010     8.760208640   -86.401757630
ATOM    843  N2   DG A  27      17.476   8.815 -90.412  1.00  0.00           N  
REMARK-SIMTK-COORDS    17.475666806     8.814932456   -90.412442579
ATOM    844  O6   DG A  27      18.205  13.292 -89.772  1.00  0.00           O  
REMARK-SIMTK-COORDS    18.205460481    13.292194199   -89.772378931
ATOM    845  C6   DG A  27      18.638  12.157 -89.570  1.00  0.00           C  
REMARK-SIMTK-COORDS    18.637631330    12.156941138   -89.570277859
ATOM    846  C5   DG A  27      19.817  11.759 -88.903  1.00  0.00           C  
REMARK-SIMTK-COORDS    19.816537708    11.759020020   -88.902721467
ATOM    847  N7   DG A  27      20.811  12.528 -88.291  1.00  0.00           N  
REMARK-SIMTK-COORDS    20.810594245    12.527643616   -88.291245083
ATOM    848  C8   DG A  27      21.658  11.642 -87.834  1.00  0.00           C  
REMARK-SIMTK-COORDS    21.657925536    11.642102844   -87.833576836
ATOM    849  N9   DG A  27      21.305  10.336 -88.097  1.00  0.00           N  
REMARK-SIMTK-COORDS    21.305099099    10.335627394   -88.097023995
ATOM    850  C4   DG A  27      20.115  10.413 -88.786  1.00  0.00           C  
REMARK-SIMTK-COORDS    20.114926448    10.413195266   -88.785743302
ATOM    851  N3   DG A  27      19.402   9.355 -89.252  1.00  0.00           N  
REMARK-SIMTK-COORDS    19.401883558     9.354793069   -89.252034657
ATOM    852  C2   DG A  27      18.295   9.731 -89.888  1.00  0.00           C  
REMARK-SIMTK-COORDS    18.295449337     9.730707583   -89.887960434
ATOM    853  N1   DG A  27      17.914  11.047 -90.043  1.00  0.00           N  
REMARK-SIMTK-COORDS    17.914329732    11.047296067   -90.042645952
ATOM    854  H1'  DG A  27      21.637   8.279 -88.377  1.00  0.00           H  
REMARK-SIMTK-COORDS    21.637098705     8.279408517   -88.377325957
ATOM    855 1H2'  DG A  27      23.913   8.810 -88.785  1.00  0.00           H  
REMARK-SIMTK-COORDS    23.912533261     8.810133141   -88.784596082
ATOM    856 2H2'  DG A  27      23.885  10.204 -87.714  1.00  0.00           H  
REMARK-SIMTK-COORDS    23.884531716    10.204315714   -87.714064969
ATOM    857  H3'  DG A  27      24.965   8.589 -86.305  1.00  0.00           H  
REMARK-SIMTK-COORDS    24.965267259     8.588681027   -86.304951332
ATOM    858  H4'  DG A  27      22.860   7.654 -85.000  1.00  0.00           H  
REMARK-SIMTK-COORDS    22.859976439     7.654015941   -84.999565282
ATOM    859 1H5'  DG A  27      22.146  10.054 -84.316  1.00  0.00           H  
REMARK-SIMTK-COORDS    22.145565821    10.053874562   -84.316093946
ATOM    860 2H5'  DG A  27      23.760   9.446 -83.890  1.00  0.00           H  
REMARK-SIMTK-COORDS    23.760265632     9.445795913   -83.889719842
ATOM    861  H21  DG A  27      17.702   7.813 -90.332  1.00  0.00           H  
REMARK-SIMTK-COORDS    17.702416096     7.813171117   -90.331646671
ATOM    862  H22  DG A  27      16.616   9.111 -90.898  1.00  0.00           H  
REMARK-SIMTK-COORDS    16.615995494     9.110692034   -90.898304192
ATOM    863  H8   DG A  27      22.563  11.914 -87.291  1.00  0.00           H  
REMARK-SIMTK-COORDS    22.563496132    11.913748407   -87.290832344
ATOM    864  H1   DG A  27      17.032  11.232 -90.542  1.00  0.00           H  
REMARK-SIMTK-COORDS    17.031834796    11.231747636   -90.542020867
ATOM    865  P    DA A  28      25.134   6.857 -88.424  1.00  0.00           P  
REMARK-SIMTK-COORDS    25.133871284     6.856920324   -88.424425204
ATOM    866  OP1  DA A  28      25.920   8.043 -88.839  1.00  0.00           O  
REMARK-SIMTK-COORDS    25.920484890     8.043037020   -88.839085569
ATOM    867  OP2  DA A  28      25.859   5.571 -88.416  1.00  0.00           O  
REMARK-SIMTK-COORDS    25.859116199     5.570534846   -88.415581281
ATOM    868  O5'  DA A  28      23.829   6.742 -89.333  1.00  0.00           O  
REMARK-SIMTK-COORDS    23.829092728     6.742409879   -89.332795875
ATOM    869  O3'  DA A  28      22.367   3.809 -92.001  1.00  0.00           O  
REMARK-SIMTK-COORDS    22.366678688     3.809115794   -92.001020189
ATOM    870  C1'  DA A  28      21.668   6.717 -91.876  1.00  0.00           C  
REMARK-SIMTK-COORDS    21.668142544     6.716886438   -91.876107664
ATOM    871  C2'  DA A  28      23.053   6.109 -92.048  1.00  0.00           C  
REMARK-SIMTK-COORDS    23.053476854     6.108990161   -92.047819535
ATOM    872  C3'  DA A  28      22.951   4.844 -91.213  1.00  0.00           C  
REMARK-SIMTK-COORDS    22.950543143     4.843649031   -91.213156444
ATOM    873  C4'  DA A  28      22.047   5.270 -90.058  1.00  0.00           C  
REMARK-SIMTK-COORDS    22.047215642     5.270137294   -90.057675510
ATOM    874  C5'  DA A  28      22.729   5.915 -88.874  1.00  0.00           C  
REMARK-SIMTK-COORDS    22.728661402     5.915161600   -88.874057192
ATOM    875  O4'  DA A  28      21.131   6.242 -90.658  1.00  0.00           O  
REMARK-SIMTK-COORDS    21.131062729     6.241863308   -90.658034063
ATOM    876  N6   DA A  28      20.569  12.643 -92.333  1.00  0.00           N  
REMARK-SIMTK-COORDS    20.568837301    12.642613026   -92.333125586
ATOM    877  C6   DA A  28      20.299  11.344 -92.546  1.00  0.00           C  
REMARK-SIMTK-COORDS    20.298863447    11.343992254   -92.546123726
ATOM    878  C5   DA A  28      21.125  10.300 -92.084  1.00  0.00           C  
REMARK-SIMTK-COORDS    21.124519882    10.299737259   -92.084065334
ATOM    879  N7   DA A  28      22.301  10.294 -91.357  1.00  0.00           N  
REMARK-SIMTK-COORDS    22.301448731    10.293788948   -91.356614922
ATOM    880  C8   DA A  28      22.586   9.032 -91.236  1.00  0.00           C  
REMARK-SIMTK-COORDS    22.586457104     9.031785184   -91.235649107
ATOM    881  N9   DA A  28      21.668   8.204 -91.823  1.00  0.00           N  
REMARK-SIMTK-COORDS    21.667784715     8.203893986   -91.823141409
ATOM    882  C4   DA A  28      20.718   9.029 -92.372  1.00  0.00           C  
REMARK-SIMTK-COORDS    20.718124400     9.029316198   -92.371601488
ATOM    883  N3   DA A  28      19.621   8.655 -93.056  1.00  0.00           N  
REMARK-SIMTK-COORDS    19.621037676     8.655489500   -93.055875790
ATOM    884  C2   DA A  28      18.939   9.715 -93.437  1.00  0.00           C  
REMARK-SIMTK-COORDS    18.938842899     9.715272932   -93.436893325
ATOM    885  N1   DA A  28      19.196  11.004 -93.230  1.00  0.00           N  
REMARK-SIMTK-COORDS    19.195768467    11.003734850   -93.230340332
ATOM    886  H1'  DA A  28      21.003   6.405 -92.681  1.00  0.00           H  
REMARK-SIMTK-COORDS    21.002554799     6.404887280   -92.680847672
ATOM    887 1H2'  DA A  28      23.279   5.880 -93.090  1.00  0.00           H  
REMARK-SIMTK-COORDS    23.279424101     5.880229416   -93.089731894
ATOM    888 2H2'  DA A  28      23.842   6.765 -91.678  1.00  0.00           H  
REMARK-SIMTK-COORDS    23.842110311     6.765095791   -91.678486795
ATOM    889  H3'  DA A  28      23.924   4.514 -90.849  1.00  0.00           H  
REMARK-SIMTK-COORDS    23.924203188     4.513614115   -90.848512684
ATOM    890  H4'  DA A  28      21.542   4.373 -89.701  1.00  0.00           H  
REMARK-SIMTK-COORDS    21.541794419     4.372940149   -89.701069746
ATOM    891 1H5'  DA A  28      22.007   6.529 -88.336  1.00  0.00           H  
REMARK-SIMTK-COORDS    22.007120217     6.529317479   -88.336481268
ATOM    892 2H5'  DA A  28      23.105   5.138 -88.211  1.00  0.00           H  
REMARK-SIMTK-COORDS    23.105083342     5.138302145   -88.210869504
ATOM    893  H61  DA A  28      19.931  13.366 -92.694  1.00  0.00           H  
REMARK-SIMTK-COORDS    19.931237071    13.366337952   -92.693649067
ATOM    894  H62  DA A  28      21.413  12.913 -91.810  1.00  0.00           H  
REMARK-SIMTK-COORDS    21.413198251    12.912649684   -91.809743518
ATOM    895  H8   DA A  28      23.472   8.666 -90.714  1.00  0.00           H  
REMARK-SIMTK-COORDS    23.471926918     8.666095084   -90.714151303
ATOM    896  H2   DA A  28      18.033   9.506 -94.003  1.00  0.00           H  
REMARK-SIMTK-COORDS    18.033129991     9.505971232   -94.002704184
ATOM    897  P    DT A  29      23.266   3.431 -93.443  1.00  0.00           P  
REMARK-SIMTK-COORDS    23.266392880     3.430923945   -93.442965642
ATOM    898  OP1  DT A  29      24.562   4.143 -93.563  1.00  0.00           O  
REMARK-SIMTK-COORDS    24.562033620     4.143052409   -93.563099413
ATOM    899  OP2  DT A  29      23.267   2.013 -93.856  1.00  0.00           O  
REMARK-SIMTK-COORDS    23.267401334     2.013430683   -93.856194193
ATOM    900  O5'  DT A  29      22.144   4.232 -94.244  1.00  0.00           O  
REMARK-SIMTK-COORDS    22.144261730     4.232389353   -94.244293217
ATOM    901  O3'  DT A  29      19.641   3.286 -97.514  1.00  0.00           O  
REMARK-SIMTK-COORDS    19.640664804     3.285765070   -97.513750802
ATOM    902  C1'  DT A  29      20.446   5.990 -96.515  1.00  0.00           C  
REMARK-SIMTK-COORDS    20.446299161     5.990037216   -96.514582428
ATOM    903  C2'  DT A  29      21.366   4.860 -96.959  1.00  0.00           C  
REMARK-SIMTK-COORDS    21.366442416     4.859974143   -96.958828803
ATOM    904  C3'  DT A  29      20.595   3.629 -96.511  1.00  0.00           C  
REMARK-SIMTK-COORDS    20.594747695     3.629268823   -96.511322745
ATOM    905  C4'  DT A  29      19.930   4.095 -95.217  1.00  0.00           C  
REMARK-SIMTK-COORDS    19.930478589     4.095241509   -95.216913223
ATOM    906  C5'  DT A  29      20.750   3.958 -93.955  1.00  0.00           C  
REMARK-SIMTK-COORDS    20.749658964     3.957983733   -93.955117353
ATOM    907  O4'  DT A  29      19.655   5.514 -95.444  1.00  0.00           O  
REMARK-SIMTK-COORDS    19.655076100     5.514486756   -95.444107848
ATOM    908  O4   DT A  29      23.035  10.557 -94.819  1.00  0.00           O  
REMARK-SIMTK-COORDS    23.034841074    10.557436131   -94.819096385
ATOM    909  C4   DT A  29      22.492   9.505 -95.176  1.00  0.00           C  
REMARK-SIMTK-COORDS    22.492253415     9.504682014   -95.175972278
ATOM    910  N3   DT A  29      21.328   9.523 -95.907  1.00  0.00           N  
REMARK-SIMTK-COORDS    21.327715235     9.523124477   -95.906605361
ATOM    911  C2   DT A  29      20.626   8.428 -96.368  1.00  0.00           C  
REMARK-SIMTK-COORDS    20.626019377     8.427761519   -96.367548864
ATOM    912  O2   DT A  29      19.599   8.543 -97.012  1.00  0.00           O  
REMARK-SIMTK-COORDS    19.598717326     8.542947434   -97.012473434
ATOM    913  N1   DT A  29      21.168   7.201 -96.043  1.00  0.00           N  
REMARK-SIMTK-COORDS    21.168262552     7.201261248   -96.042755970
ATOM    914  C6   DT A  29      22.327   7.088 -95.315  1.00  0.00           C  
REMARK-SIMTK-COORDS    22.326888945     7.087756628   -95.314620280
ATOM    915  C5   DT A  29      22.989   8.180 -94.887  1.00  0.00           C  
REMARK-SIMTK-COORDS    22.988729784     8.179926211   -94.887238360
ATOM    916  C7   DT A  29      24.253   8.111 -94.085  1.00  0.00           C  
REMARK-SIMTK-COORDS    24.252937493     8.111115120   -94.084960414
ATOM    917  H1'  DT A  29      19.776   6.286 -97.322  1.00  0.00           H  
REMARK-SIMTK-COORDS    19.775794151     6.286476223   -97.321923711
ATOM    918 1H2'  DT A  29      21.530   4.857 -98.037  1.00  0.00           H  
REMARK-SIMTK-COORDS    21.529574693     4.857264956   -98.036697775
ATOM    919 2H2'  DT A  29      22.344   4.911 -96.480  1.00  0.00           H  
REMARK-SIMTK-COORDS    22.344053448     4.911242953   -96.479990437
ATOM    920  H3'  DT A  29      21.251   2.778 -96.332  1.00  0.00           H  
REMARK-SIMTK-COORDS    21.251484456     2.778304924   -96.331945299
ATOM    921  H4'  DT A  29      19.026   3.500 -95.092  1.00  0.00           H  
REMARK-SIMTK-COORDS    19.026437879     3.499728107   -95.092269003
ATOM    922 1H5'  DT A  29      20.382   4.664 -93.212  1.00  0.00           H  
REMARK-SIMTK-COORDS    20.382272683     4.663871073   -93.211647526
ATOM    923 2H5'  DT A  29      20.647   2.944 -93.571  1.00  0.00           H  
REMARK-SIMTK-COORDS    20.646830468     2.944111711   -93.570811716
ATOM    924  H3   DT A  29      20.941  10.450 -96.134  1.00  0.00           H  
REMARK-SIMTK-COORDS    20.940510330    10.450148031   -96.133956834
ATOM    925  H6   DT A  29      22.717   6.097 -95.078  1.00  0.00           H  
REMARK-SIMTK-COORDS    22.716720712     6.096972830   -95.077796168
ATOM    926  H71  DT A  29      24.540   9.115 -93.769  1.00  0.00           H  
REMARK-SIMTK-COORDS    24.540252458     9.114681048   -93.768905768
ATOM    927  H72  DT A  29      24.094   7.486 -93.206  1.00  0.00           H  
REMARK-SIMTK-COORDS    24.093594816     7.486049408   -93.206406052
ATOM    928  H73  DT A  29      25.048   7.682 -94.695  1.00  0.00           H  
REMARK-SIMTK-COORDS    25.048215517     7.681962291   -94.694924933
ATOM    929  P    DG A  30      21.178   2.221 -99.711  1.00  0.00           P  
REMARK-SIMTK-COORDS    21.178271080     2.221174452   -99.711053607
ATOM    930  OP1  DG A  30      20.420   2.246 -98.436  1.00  0.00           O  
REMARK-SIMTK-COORDS    20.420009201     2.245727313   -98.436320270
ATOM    931  OP2  DG A  30      20.826   3.264-100.694  1.00  0.00           O  
REMARK-SIMTK-COORDS    20.825784390     3.264488420  -100.694138089
ATOM    932  O5'  DG A  30      21.050   0.778-100.376  1.00  0.00           O  
REMARK-SIMTK-COORDS    21.049970190     0.777549877  -100.376145306
ATOM    933  O3'  DG A  30      19.489  -0.627-104.044  1.00  0.00           O  
REMARK-SIMTK-COORDS    19.489341622    -0.626600416  -104.043642739
ATOM    934  C1'  DG A  30      19.938  -2.157-101.510  1.00  0.00           C  
REMARK-SIMTK-COORDS    19.937863792    -2.156705404  -101.510083269
ATOM    935  C2'  DG A  30      19.095  -0.901-101.691  1.00  0.00           C  
REMARK-SIMTK-COORDS    19.095325500    -0.901181828  -101.691366960
ATOM    936  C3'  DG A  30      19.873  -0.147-102.757  1.00  0.00           C  
REMARK-SIMTK-COORDS    19.873052286    -0.147406288  -102.756579371
ATOM    937  C4'  DG A  30      21.325  -0.488-102.423  1.00  0.00           C  
REMARK-SIMTK-COORDS    21.325203486    -0.487757139  -102.422862137
ATOM    938  C5'  DG A  30      22.003   0.393-101.400  1.00  0.00           C  
REMARK-SIMTK-COORDS    22.002591603     0.393439969  -101.400253221
ATOM    939  O4'  DG A  30      21.263  -1.852-101.898  1.00  0.00           O  
REMARK-SIMTK-COORDS    21.262860230    -1.851842013  -101.898000464
ATOM    940  N2   DG A  30      19.904  -7.354-100.612  1.00  0.00           N  
REMARK-SIMTK-COORDS    19.903564345    -7.354439022  -100.612338435
ATOM    941  O6   DG A  30      20.071  -5.444 -96.452  1.00  0.00           O  
REMARK-SIMTK-COORDS    20.070928129    -5.443864701   -96.451827874
ATOM    942  C6   DG A  30      20.034  -5.229 -97.664  1.00  0.00           C  
REMARK-SIMTK-COORDS    20.034027115    -5.228988409   -97.663802500
ATOM    943  C5   DG A  30      20.022  -3.994 -98.349  1.00  0.00           C  
REMARK-SIMTK-COORDS    20.021779934    -3.994410352   -98.348974033
ATOM    944  N7   DG A  30      20.049  -2.688 -97.855  1.00  0.00           N  
REMARK-SIMTK-COORDS    20.048516818    -2.687628082   -97.854566067
ATOM    945  C8   DG A  30      20.023  -1.943 -98.930  1.00  0.00           C  
REMARK-SIMTK-COORDS    20.023266186    -1.942514878   -98.929638957
ATOM    946  N9   DG A  30      19.978  -2.656-100.109  1.00  0.00           N  
REMARK-SIMTK-COORDS    19.978280364    -2.655607332  -100.108725225
ATOM    947  C4   DG A  30      19.979  -3.980 -99.732  1.00  0.00           C  
REMARK-SIMTK-COORDS    19.979315381    -3.980266148   -99.731710705
ATOM    948  N3   DG A  30      19.938  -5.042-100.578  1.00  0.00           N  
REMARK-SIMTK-COORDS    19.938478754    -5.042314655  -100.578149326
ATOM    949  C2   DG A  30      19.942  -6.205 -99.932  1.00  0.00           C  
REMARK-SIMTK-COORDS    19.941824981    -6.205073137   -99.931704035
ATOM    950  N1   DG A  30      19.993  -6.314 -98.558  1.00  0.00           N  
REMARK-SIMTK-COORDS    19.993311631    -6.313899090   -98.557625785
ATOM    951  H1'  DG A  30      19.578  -2.964-102.149  1.00  0.00           H  
REMARK-SIMTK-COORDS    19.578495327    -2.963603064  -102.148857464
ATOM    952 1H2'  DG A  30      18.082  -1.128-102.024  1.00  0.00           H  
REMARK-SIMTK-COORDS    18.082172907    -1.127682224  -102.024142249
ATOM    953 2H2'  DG A  30      19.016  -0.321-100.772  1.00  0.00           H  
REMARK-SIMTK-COORDS    19.015975222    -0.320817552  -100.772124423
ATOM    954  H3'  DG A  30      19.700   0.928-102.705  1.00  0.00           H  
REMARK-SIMTK-COORDS    19.699921374     0.927763054  -102.705290255
ATOM    955  H4'  DG A  30      21.890  -0.413-103.352  1.00  0.00           H  
REMARK-SIMTK-COORDS    21.889581351    -0.412732480  -103.352083814
ATOM    956 1H5'  DG A  30      22.828  -0.154-100.946  1.00  0.00           H  
REMARK-SIMTK-COORDS    22.828432736    -0.154291271  -100.946132190
ATOM    957 2H5'  DG A  30      22.390   1.284-101.894  1.00  0.00           H  
REMARK-SIMTK-COORDS    22.389856823     1.283556227  -101.894317689
ATOM    958  H21  DG A  30      19.864  -7.343-101.642  1.00  0.00           H  
REMARK-SIMTK-COORDS    19.864196496    -7.343071182  -101.641799432
ATOM    959  H22  DG A  30      19.913  -8.253-100.107  1.00  0.00           H  
REMARK-SIMTK-COORDS    19.913272478    -8.253026565  -100.107347169
ATOM    960  H8   DG A  30      20.037  -0.853 -98.896  1.00  0.00           H  
REMARK-SIMTK-COORDS    20.037180671    -0.852979908   -98.895861207
ATOM    961  H1   DG A  30      20.003  -7.263 -98.155  1.00  0.00           H  
REMARK-SIMTK-COORDS    20.003282557    -7.262756360   -98.155425012
ATOM    962  P    DG A  31      17.790  -0.467-104.365  1.00  0.00           P  
REMARK-SIMTK-COORDS    17.790157786    -0.467118858  -104.364954458
ATOM    963  OP1  DG A  31      17.032   0.272-103.326  1.00  0.00           O  
REMARK-SIMTK-COORDS    17.032499022     0.272340458  -103.325886550
ATOM    964  OP2  DG A  31      17.439  -0.158-105.765  1.00  0.00           O  
REMARK-SIMTK-COORDS    17.438736936    -0.158374042  -105.765092317
ATOM    965  O5'  DG A  31      17.659  -2.034-104.101  1.00  0.00           O  
REMARK-SIMTK-COORDS    17.659482091    -2.034370908  -104.101316691
ATOM    966  O3'  DG A  31      16.095  -5.258-106.341  1.00  0.00           O  
REMARK-SIMTK-COORDS    16.095201986    -5.258254344  -106.341258732
ATOM    967  C1'  DG A  31      16.543  -5.096-103.386  1.00  0.00           C  
REMARK-SIMTK-COORDS    16.542646625    -5.095932311  -103.385795680
ATOM    968  C2'  DG A  31      15.702  -4.159-104.243  1.00  0.00           C  
REMARK-SIMTK-COORDS    15.701836936    -4.159476775  -104.243212787
ATOM    969  C3'  DG A  31      16.480  -4.138-105.548  1.00  0.00           C  
REMARK-SIMTK-COORDS    16.480174748    -4.137852072  -105.547604071
ATOM    970  C4'  DG A  31      17.932  -4.233-105.080  1.00  0.00           C  
REMARK-SIMTK-COORDS    17.931982516    -4.233165976  -105.079503161
ATOM    971  C5'  DG A  31      18.611  -2.930-104.731  1.00  0.00           C  
REMARK-SIMTK-COORDS    18.611093774    -2.930008307  -104.730676568
ATOM    972  O4'  DG A  31      17.868  -5.064-103.877  1.00  0.00           O  
REMARK-SIMTK-COORDS    17.867908125    -5.064471842  -103.877455313
ATOM    973  N2   DG A  31      16.501  -8.885 -99.716  1.00  0.00           N  
REMARK-SIMTK-COORDS    16.501260435    -8.884735938   -99.716080260
ATOM    974  O6   DG A  31      16.673  -4.963 -97.355  1.00  0.00           O  
REMARK-SIMTK-COORDS    16.673225963    -4.962695053   -97.354687418
ATOM    975  C6   DG A  31      16.636  -5.468 -98.477  1.00  0.00           C  
REMARK-SIMTK-COORDS    16.636095485    -5.467830157   -98.477129333
ATOM    976  C5   DG A  31      16.625  -4.834 -99.739  1.00  0.00           C  
REMARK-SIMTK-COORDS    16.625321710    -4.833725861   -99.738711145
ATOM    977  N7   DG A  31      16.654  -3.476-100.066  1.00  0.00           N  
REMARK-SIMTK-COORDS    16.654160523    -3.475541180  -100.066333941
ATOM    978  C8   DG A  31      16.630  -3.465-101.374  1.00  0.00           C  
REMARK-SIMTK-COORDS    16.629504968    -3.465471529  -101.374349119
ATOM    979  N9   DG A  31      16.583  -4.719-101.947  1.00  0.00           N  
REMARK-SIMTK-COORDS    16.582967812    -4.718792135  -101.946879251
ATOM    980  C4   DG A  31      16.582  -5.601-100.889  1.00  0.00           C  
REMARK-SIMTK-COORDS    16.582262655    -5.600898956  -100.889169905
ATOM    981  N3   DG A  31      16.540  -6.955-100.990  1.00  0.00           N  
REMARK-SIMTK-COORDS    16.539520039    -6.955160081  -100.990278131
ATOM    982  C2   DG A  31      16.541  -7.552 -99.801  1.00  0.00           C  
REMARK-SIMTK-COORDS    16.541479085    -7.551726636   -99.801154712
ATOM    983  N1   DG A  31      16.593  -6.868 -98.605  1.00  0.00           N  
REMARK-SIMTK-COORDS    16.593420012    -6.867673716   -98.604509926
ATOM    984  H1'  DG A  31      16.182  -6.122-103.459  1.00  0.00           H  
REMARK-SIMTK-COORDS    16.181832365    -6.121937913  -103.459195778
ATOM    985 1H2'  DG A  31      14.688  -4.533-104.391  1.00  0.00           H  
REMARK-SIMTK-COORDS    14.688211287    -4.532619116  -104.391022929
ATOM    986 2H2'  DG A  31      15.624  -3.162-103.811  1.00  0.00           H  
REMARK-SIMTK-COORDS    15.623731415    -3.162016937  -103.810662907
ATOM    987  H3'  DG A  31      16.309  -3.220-106.111  1.00  0.00           H  
REMARK-SIMTK-COORDS    16.308615351    -3.220363983  -106.110966282
ATOM    988  H4'  DG A  31      18.496  -4.695-105.889  1.00  0.00           H  
REMARK-SIMTK-COORDS    18.496054557    -4.695438181  -105.889275438
ATOM    989 1H5'  DG A  31      19.436  -3.128-104.047  1.00  0.00           H  
REMARK-SIMTK-COORDS    19.436347054    -3.127940075  -104.046550089
ATOM    990 2H5'  DG A  31      18.999  -2.473-105.640  1.00  0.00           H  
REMARK-SIMTK-COORDS    18.999420824    -2.473433114  -105.640139154
ATOM    991  H21  DG A  31      16.461  -9.455-100.573  1.00  0.00           H  
REMARK-SIMTK-COORDS    16.461451188    -9.455200811  -100.573083208
ATOM    992  H22  DG A  31      16.510  -9.343 -98.793  1.00  0.00           H  
REMARK-SIMTK-COORDS    16.509898945    -9.342727013   -98.792641279
ATOM    993  H8   DG A  31      16.645  -2.546-101.960  1.00  0.00           H  
REMARK-SIMTK-COORDS    16.645003659    -2.546247913  -101.960189315
ATOM    994  H1   DG A  31      16.602  -7.425 -97.738  1.00  0.00           H  
REMARK-SIMTK-COORDS    16.602203201    -7.425103725   -97.737682584
ATOM    995  P    DC A  32      14.396  -5.009-106.590  1.00  0.00           P  
REMARK-SIMTK-COORDS    14.395833267    -5.009413920  -106.590247982
ATOM    996  OP1  DC A  32      13.639  -3.828-106.110  1.00  0.00           O  
REMARK-SIMTK-COORDS    13.638603034    -3.828069606  -106.109738891
ATOM    997  OP2  DC A  32      14.044  -5.498-107.938  1.00  0.00           O  
REMARK-SIMTK-COORDS    14.044277374    -5.498120927  -107.937803145
ATOM    998  O5'  DC A  32      14.263  -6.192-105.529  1.00  0.00           O  
REMARK-SIMTK-COORDS    14.263117164    -6.191748817  -105.528513728
ATOM    999  O3'  DC A  32      12.698 -10.114-105.695  1.00  0.00           O  
REMARK-SIMTK-COORDS    12.697535240   -10.113874222  -105.695158692
ATOM   1000  C1'  DC A  32      13.145  -8.394-103.285  1.00  0.00           C  
REMARK-SIMTK-COORDS    13.145376302    -8.394323467  -103.285374348
ATOM   1001  C2'  DC A  32      12.305  -8.062-104.512  1.00  0.00           C  
REMARK-SIMTK-COORDS    12.304509102    -8.062036201  -104.511567043
ATOM   1002  C3'  DC A  32      13.083  -8.743-105.624  1.00  0.00           C  
REMARK-SIMTK-COORDS    13.083356507    -8.743178600  -105.624367003
ATOM   1003  C4'  DC A  32      14.534  -8.573-105.177  1.00  0.00           C  
REMARK-SIMTK-COORDS    14.534218034    -8.572835821  -105.177214717
ATOM   1004  C5'  DC A  32      15.214  -7.286-105.580  1.00  0.00           C  
REMARK-SIMTK-COORDS    15.214249913    -7.285883461  -105.579532088
ATOM   1005  O4'  DC A  32      14.470  -8.632-103.717  1.00  0.00           O  
REMARK-SIMTK-COORDS    14.470482961    -8.631550706  -103.716554797
ATOM   1006  N4   DC A  32      13.295  -4.485 -99.386  1.00  0.00           N  
REMARK-SIMTK-COORDS    13.295409795    -4.485062805   -99.386224309
ATOM   1007  C4   DC A  32      13.260  -5.398-100.343  1.00  0.00           C  
REMARK-SIMTK-COORDS    13.259854144    -5.398112665  -100.342500811
ATOM   1008  N3   DC A  32      13.208  -6.688 -99.988  1.00  0.00           N  
REMARK-SIMTK-COORDS    13.207946507    -6.688269760   -99.987971170
ATOM   1009  C2   DC A  32      13.173  -7.667-100.927  1.00  0.00           C  
REMARK-SIMTK-COORDS    13.173347326    -7.666824282  -100.927241070
ATOM   1010  O2   DC A  32      13.125  -8.866-100.631  1.00  0.00           O  
REMARK-SIMTK-COORDS    13.124588512    -8.866229411  -100.630885009
ATOM   1011  N1   DC A  32      13.185  -7.306-102.272  1.00  0.00           N  
REMARK-SIMTK-COORDS    13.184787188    -7.306118278  -102.272425558
ATOM   1012  C6   DC A  32      13.235  -6.001-102.642  1.00  0.00           C  
REMARK-SIMTK-COORDS    13.234732875    -6.000770160  -102.641834163
ATOM   1013  C5   DC A  32      13.268  -5.002-101.718  1.00  0.00           C  
REMARK-SIMTK-COORDS    13.268371670    -5.001962436  -101.718052499
ATOM   1014  H1'  DC A  32      12.783  -9.300-102.798  1.00  0.00           H  
REMARK-SIMTK-COORDS    12.783127220    -9.299663367  -102.797593386
ATOM   1015 1H2'  DC A  32      11.290  -8.456-104.437  1.00  0.00           H  
REMARK-SIMTK-COORDS    11.290315579    -8.456128514  -104.437292247
ATOM   1016 2H2'  DC A  32      12.227  -6.988-104.681  1.00  0.00           H  
REMARK-SIMTK-COORDS    12.226941628    -6.987843592  -104.680512373
ATOM   1017  H3'  DC A  32      12.913  -8.269-106.591  1.00  0.00           H  
REMARK-SIMTK-COORDS    12.912828366    -8.269321988  -106.591172600
ATOM   1018  H4'  DC A  32      15.099  -9.398-105.613  1.00  0.00           H  
REMARK-SIMTK-COORDS    15.099332553    -9.397633629  -105.612611269
ATOM   1019 1H5'  DC A  32      16.040  -7.088-104.896  1.00  0.00           H  
REMARK-SIMTK-COORDS    16.039505347    -7.087781168  -104.896133266
ATOM   1020 2H5'  DC A  32      15.604  -7.388-106.592  1.00  0.00           H  
REMARK-SIMTK-COORDS    15.603841020    -7.388078362  -106.592425455
ATOM   1021  H41  DC A  32      13.336  -3.484 -99.630  1.00  0.00           H  
REMARK-SIMTK-COORDS    13.336033347    -3.484319786   -99.629748718
ATOM   1022  H42  DC A  32      13.285  -4.773 -98.397  1.00  0.00           H  
REMARK-SIMTK-COORDS    13.284881435    -4.773091351   -98.397499013
ATOM   1023  H6   DC A  32      13.249  -5.745-103.701  1.00  0.00           H  
REMARK-SIMTK-COORDS    13.249442039    -5.745390008  -103.701274402
ATOM   1024  H5   DC A  32      13.299  -3.952-102.009  1.00  0.00           H  
REMARK-SIMTK-COORDS    13.299116444    -3.952424142  -102.008983984
ATOM   1025  P    DA A  33      10.994 -10.417-105.951  1.00  0.00           P  
REMARK-SIMTK-COORDS    10.994184430   -10.416682529  -105.951317480
ATOM   1026  OP1  DA A  33      10.239  -9.174-106.239  1.00  0.00           O  
REMARK-SIMTK-COORDS    10.238918666    -9.173965696  -106.239076924
ATOM   1027  OP2  DA A  33      10.642 -11.592-106.773  1.00  0.00           O  
REMARK-SIMTK-COORDS    10.642282583   -11.592426837  -106.772680014
ATOM   1028  O5'  DA A  33      10.860 -10.772-104.403  1.00  0.00           O  
REMARK-SIMTK-COORDS    10.860225252   -10.771710894  -104.403187382
ATOM   1029  O3'  DA A  33       9.288 -14.071-102.281  1.00  0.00           O  
REMARK-SIMTK-COORDS     9.287790757   -14.070962778  -102.280765001
ATOM   1030  C1'  DA A  33       9.738 -11.279-101.301  1.00  0.00           C  
REMARK-SIMTK-COORDS     9.738289380   -11.278828604  -101.301110090
ATOM   1031  C2'  DA A  33       8.898 -11.712-102.495  1.00  0.00           C  
REMARK-SIMTK-COORDS     8.898338848   -11.711775808  -102.494933286
ATOM   1032  C3'  DA A  33       9.676 -12.910-103.012  1.00  0.00           C  
REMARK-SIMTK-COORDS     9.675662490   -12.910443472  -103.011953389
ATOM   1033  C4'  DA A  33      11.127 -12.517-102.744  1.00  0.00           C  
REMARK-SIMTK-COORDS    11.126983071   -12.516689494  -102.744268171
ATOM   1034  C5'  DA A  33      11.810 -11.697-103.814  1.00  0.00           C  
REMARK-SIMTK-COORDS    11.809720719   -11.697371163  -103.813830594
ATOM   1035  O4'  DA A  33      11.063 -11.723-101.515  1.00  0.00           O  
REMARK-SIMTK-COORDS    11.062841113   -11.723215873  -101.515324143
ATOM   1036  N6   DA A  33       9.878  -5.602 -99.231  1.00  0.00           N  
REMARK-SIMTK-COORDS     9.878000447    -5.602036350   -99.230824233
ATOM   1037  C6   DA A  33       9.832  -6.937 -99.093  1.00  0.00           C  
REMARK-SIMTK-COORDS     9.831645665    -6.937473644   -99.092518522
ATOM   1038  C5   DA A  33       9.821  -7.825-100.187  1.00  0.00           C  
REMARK-SIMTK-COORDS     9.821442855    -7.825297671  -100.186748570
ATOM   1039  N7   DA A  33       9.863  -7.620-101.554  1.00  0.00           N  
REMARK-SIMTK-COORDS     9.862940268    -7.620213637  -101.554447186
ATOM   1040  C8   DA A  33       9.828  -8.821-102.051  1.00  0.00           C  
REMARK-SIMTK-COORDS     9.828207880    -8.820692185  -102.050593252
ATOM   1041  N9   DA A  33       9.781  -9.805-101.100  1.00  0.00           N  
REMARK-SIMTK-COORDS     9.780776988    -9.805111709  -101.100236207
ATOM   1042  C4   DA A  33       9.779  -9.157 -99.891  1.00  0.00           C  
REMARK-SIMTK-COORDS     9.778684355    -9.156552514   -99.890545507
ATOM   1043  N3   DA A  33       9.736  -9.723 -98.670  1.00  0.00           N  
REMARK-SIMTK-COORDS     9.735564018    -9.723141847   -98.670424954
ATOM   1044  C2   DA A  33       9.744  -8.795 -97.737  1.00  0.00           C  
REMARK-SIMTK-COORDS     9.744177160    -8.794853170   -97.736663235
ATOM   1045  N1   DA A  33       9.791  -7.472 -97.862  1.00  0.00           N  
REMARK-SIMTK-COORDS     9.791499196    -7.471667990   -97.862164645
ATOM   1046  H1'  DA A  33       9.375 -11.737-100.381  1.00  0.00           H  
REMARK-SIMTK-COORDS     9.374936363   -11.737279272  -100.381460934
ATOM   1047 1H2'  DA A  33       7.884 -11.990-102.209  1.00  0.00           H  
REMARK-SIMTK-COORDS     7.883603380   -11.989864534  -102.208675377
ATOM   1048 2H2'  DA A  33       8.822 -10.931-103.252  1.00  0.00           H  
REMARK-SIMTK-COORDS     8.822276026   -10.931229075  -103.252419420
ATOM   1049  H3'  DA A  33       9.505 -13.081-104.076  1.00  0.00           H  
REMARK-SIMTK-COORDS     9.505382197   -13.080659171  -104.075876900
ATOM   1050  H4'  DA A  33      11.691 -13.442-102.625  1.00  0.00           H  
REMARK-SIMTK-COORDS    11.690678002   -13.441614285  -102.624505255
ATOM   1051 1H5'  DA A  33      12.635 -11.143-103.368  1.00  0.00           H  
REMARK-SIMTK-COORDS    12.634583842   -11.142731314  -103.367991536
ATOM   1052 2H5'  DA A  33      12.198 -12.364-104.582  1.00  0.00           H  
REMARK-SIMTK-COORDS    12.197685775   -12.363966787  -104.582046312
ATOM   1053  H61  DA A  33       9.883  -4.998 -98.397  1.00  0.00           H  
REMARK-SIMTK-COORDS     9.882867845    -4.998435941   -98.396598930
ATOM   1054  H62  DA A  33       9.908  -5.184-100.171  1.00  0.00           H  
REMARK-SIMTK-COORDS     9.908404729    -5.183690703  -100.170960658
ATOM   1055  H8   DA A  33       9.838  -9.025-103.122  1.00  0.00           H  
REMARK-SIMTK-COORDS     9.837947082    -9.025406557  -103.121921014
ATOM   1056  H2   DA A  33       9.708  -9.165 -96.714  1.00  0.00           H  
REMARK-SIMTK-COORDS     9.707561343    -9.164524301   -96.713791036
ATOM   1057  P    DT A  34       7.590 -14.440-102.397  1.00  0.00           P  
REMARK-SIMTK-COORDS     7.590080909   -14.439886086  -102.396518770
ATOM   1058  OP1  DT A  34       6.836 -13.576-103.338  1.00  0.00           O  
REMARK-SIMTK-COORDS     6.836485797   -13.575945373  -103.337765205
ATOM   1059  OP2  DT A  34       7.235 -15.873-102.409  1.00  0.00           O  
REMARK-SIMTK-COORDS     7.235111699   -15.873021167  -102.409430037
ATOM   1060  O5'  DT A  34       7.455 -13.857-100.918  1.00  0.00           O  
REMARK-SIMTK-COORDS     7.455300292   -13.857369609  -100.917951985
ATOM   1061  O3'  DT A  34       5.878 -15.377 -97.304  1.00  0.00           O  
REMARK-SIMTK-COORDS     5.878054294   -15.376503559   -97.304369952
ATOM   1062  C1'  DT A  34       6.334 -12.520 -98.075  1.00  0.00           C  
REMARK-SIMTK-COORDS     6.334028811   -12.520209524   -98.075177078
ATOM   1063  C2'  DT A  34       5.492 -13.551 -98.816  1.00  0.00           C  
REMARK-SIMTK-COORDS     5.491918986   -13.551427560   -98.815785885
ATOM   1064  C3'  DT A  34       6.268 -14.834 -98.564  1.00  0.00           C  
REMARK-SIMTK-COORDS     6.268276306   -14.833687827   -98.563817793
ATOM   1065  C4'  DT A  34       7.720 -14.359 -98.563  1.00  0.00           C  
REMARK-SIMTK-COORDS     7.720280270   -14.358751736   -98.563374194
ATOM   1066  C5'  DT A  34       8.404 -14.288 -99.909  1.00  0.00           C  
REMARK-SIMTK-COORDS     8.403722555   -14.288422500   -99.908731188
ATOM   1067  O4'  DT A  34       7.658 -13.010 -97.999  1.00  0.00           O  
REMARK-SIMTK-COORDS     7.657838030   -13.009930195   -97.999014009
ATOM   1068  O4   DT A  34       6.497  -7.535-100.432  1.00  0.00           O  
REMARK-SIMTK-COORDS     6.497059516    -7.534754982  -100.432085859
ATOM   1069  C4   DT A  34       6.462  -8.674 -99.952  1.00  0.00           C  
REMARK-SIMTK-COORDS     6.461830649    -8.674138961   -99.951860832
ATOM   1070  N3   DT A  34       6.411  -8.866 -98.591  1.00  0.00           N  
REMARK-SIMTK-COORDS     6.411351450    -8.865502706   -98.591292654
ATOM   1071  C2   DT A  34       6.366 -10.076 -97.930  1.00  0.00           C  
REMARK-SIMTK-COORDS     6.365659419   -10.075965265   -97.929961698
ATOM   1072  O2   DT A  34       6.321 -10.147 -96.714  1.00  0.00           O  
REMARK-SIMTK-COORDS     6.320551239   -10.147048390   -96.714454627
ATOM   1073  N1   DT A  34       6.379 -11.192 -98.742  1.00  0.00           N  
REMARK-SIMTK-COORDS     6.378733863   -11.191736685   -98.741567635
ATOM   1074  C6   DT A  34       6.430 -11.095-100.110  1.00  0.00           C  
REMARK-SIMTK-COORDS     6.430233962   -11.095292475  -100.110335787
ATOM   1075  C5   DT A  34       6.467  -9.896-100.721  1.00  0.00           C  
REMARK-SIMTK-COORDS     6.466797580    -9.895828827  -100.721460209
ATOM   1076  C7   DT A  34       6.530  -9.736-102.210  1.00  0.00           C  
REMARK-SIMTK-COORDS     6.529605073    -9.735593015  -102.210414776
ATOM   1077  H1'  DT A  34       5.969 -12.378 -97.057  1.00  0.00           H  
REMARK-SIMTK-COORDS     5.969424982   -12.378184815   -97.057264493
ATOM   1078 1H2'  DT A  34       4.477 -13.617 -98.424  1.00  0.00           H  
REMARK-SIMTK-COORDS     4.476912645   -13.617143291   -98.423530140
ATOM   1079 2H2'  DT A  34       5.418 -13.335 -99.881  1.00  0.00           H  
REMARK-SIMTK-COORDS     5.417643489   -13.335341646   -99.881350538
ATOM   1080  H3'  DT A  34       6.097 -15.575 -99.344  1.00  0.00           H  
REMARK-SIMTK-COORDS     6.097271008   -15.574716750   -99.344363963
ATOM   1081  H4'  DT A  34       8.282 -15.056 -97.942  1.00  0.00           H  
REMARK-SIMTK-COORDS     8.281692288   -15.055843842   -97.941810727
ATOM   1082 1H5'  DT A  34       9.230 -13.581 -99.854  1.00  0.00           H  
REMARK-SIMTK-COORDS     9.229585246   -13.580660500   -99.853769683
ATOM   1083 2H5'  DT A  34       8.790 -15.274-100.165  1.00  0.00           H  
REMARK-SIMTK-COORDS     8.790378568   -15.273806332  -100.165084130
ATOM   1084  H3   DT A  34       6.406  -8.018 -98.006  1.00  0.00           H  
REMARK-SIMTK-COORDS     6.405855998    -8.017788928   -98.006194244
ATOM   1085  H6   DT A  34       6.443 -12.005-100.712  1.00  0.00           H  
REMARK-SIMTK-COORDS     6.442771960   -12.004935470  -100.712082760
ATOM   1086  H71  DT A  34       6.657  -8.681-102.459  1.00  0.00           H  
REMARK-SIMTK-COORDS     6.657243037    -8.681422463  -102.459448906
ATOM   1087  H72  DT A  34       7.372 -10.305-102.603  1.00  0.00           H  
REMARK-SIMTK-COORDS     7.371611726   -10.305418651  -102.603197847
ATOM   1088  H73  DT A  34       5.605 -10.103-102.655  1.00  0.00           H  
REMARK-SIMTK-COORDS     5.604739628   -10.103411564  -102.655419747
ATOM   1089  P    DC A  35       4.172 -15.692 -97.342  1.00  0.00           P  
REMARK-SIMTK-COORDS     4.172144376   -15.692143976   -97.341872861
ATOM   1090  OP1  DC A  35       3.419 -15.485 -98.603  1.00  0.00           O  
REMARK-SIMTK-COORDS     3.419366391   -15.484669289   -98.602880617
ATOM   1091  OP2  DC A  35       3.815 -16.896 -96.567  1.00  0.00           O  
REMARK-SIMTK-COORDS     3.815160170   -16.896284591   -96.566670529
ATOM   1092  O5'  DC A  35       4.040 -14.394 -96.426  1.00  0.00           O  
REMARK-SIMTK-COORDS     4.039802689   -14.393607777   -96.425849708
ATOM   1093  O3'  DC A  35       2.464 -13.679 -92.570  1.00  0.00           O  
REMARK-SIMTK-COORDS     2.463938592   -13.679414911   -92.569884732
ATOM   1094  C1'  DC A  35       2.924 -11.714 -94.781  1.00  0.00           C  
REMARK-SIMTK-COORDS     2.923595565   -11.713809416   -94.781125900
ATOM   1095  C2'  DC A  35       2.080 -12.981 -94.835  1.00  0.00           C  
REMARK-SIMTK-COORDS     2.079729275   -12.981098958   -94.834865092
ATOM   1096  C3'  DC A  35       2.853 -13.916 -93.921  1.00  0.00           C  
REMARK-SIMTK-COORDS     2.853393788   -13.916368951   -93.920756092
ATOM   1097  C4'  DC A  35       4.306 -13.522 -94.182  1.00  0.00           C  
REMARK-SIMTK-COORDS     4.306066279   -13.521952038   -94.181790446
ATOM   1098  C5'  DC A  35       4.988 -14.202 -95.345  1.00  0.00           C  
REMARK-SIMTK-COORDS     4.988041817   -14.202250852   -95.344826080
ATOM   1099  O4'  DC A  35       4.247 -12.085 -94.450  1.00  0.00           O  
REMARK-SIMTK-COORDS     4.246752340   -12.084694340   -94.449762771
ATOM   1100  N4   DC A  35       3.096  -8.783 -99.460  1.00  0.00           N  
REMARK-SIMTK-COORDS     3.095560635    -8.782698123   -99.459503248
ATOM   1101  C4   DC A  35       3.055  -9.512 -98.357  1.00  0.00           C  
REMARK-SIMTK-COORDS     3.054740096    -9.511734353   -98.356675582
ATOM   1102  N3   DC A  35       3.001  -8.879 -97.178  1.00  0.00           N  
REMARK-SIMTK-COORDS     3.000726378    -8.878878235   -97.177919182
ATOM   1103  C2   DC A  35       2.961  -9.577 -96.015  1.00  0.00           C  
REMARK-SIMTK-COORDS     2.960752242    -9.576760534   -96.015010602
ATOM   1104  O2   DC A  35       2.910  -9.021 -94.912  1.00  0.00           O  
REMARK-SIMTK-COORDS     2.909931583    -9.020821343   -94.911776322
ATOM   1105  N1   DC A  35       2.969 -10.969 -96.067  1.00  0.00           N  
REMARK-SIMTK-COORDS     2.968884976   -10.968507314   -96.067315096
ATOM   1106  C6   DC A  35       3.021 -11.619 -97.258  1.00  0.00           C  
REMARK-SIMTK-COORDS     3.020928093   -11.619244730   -97.257576970
ATOM   1107  C5   DC A  35       3.060 -10.941 -98.437  1.00  0.00           C  
REMARK-SIMTK-COORDS     3.059943895   -10.940966661   -98.436787565
ATOM   1108  H1'  DC A  35       2.561 -11.036 -94.008  1.00  0.00           H  
REMARK-SIMTK-COORDS     2.560618446   -11.035899263   -94.008157315
ATOM   1109 1H2'  DC A  35       1.065 -12.818 -94.470  1.00  0.00           H  
REMARK-SIMTK-COORDS     1.064794038   -12.818463700   -94.470351392
ATOM   1110 2H2'  DC A  35       2.004 -13.385 -95.845  1.00  0.00           H  
REMARK-SIMTK-COORDS     2.004311002   -13.384644848   -95.844771919
ATOM   1111  H3'  DC A  35       2.681 -14.964 -94.168  1.00  0.00           H  
REMARK-SIMTK-COORDS     2.681024986   -14.963949394   -94.168136796
ATOM   1112  H4'  DC A  35       4.868 -13.764 -93.279  1.00  0.00           H  
REMARK-SIMTK-COORDS     4.867759623   -13.764305371   -93.279027216
ATOM   1113 1H5'  DC A  35       5.816 -13.582 -95.687  1.00  0.00           H  
REMARK-SIMTK-COORDS     5.815921044   -13.582128325   -95.687446914
ATOM   1114 2H5'  DC A  35       5.374 -15.168 -95.019  1.00  0.00           H  
REMARK-SIMTK-COORDS     5.374208208   -15.167976671   -95.018594320
ATOM   1115  H41  DC A  35       3.138  -9.243-100.381  1.00  0.00           H  
REMARK-SIMTK-COORDS     3.137916231    -9.242903666  -100.380838074
ATOM   1116  H42  DC A  35       3.087  -7.755 -99.399  1.00  0.00           H  
REMARK-SIMTK-COORDS     3.087405988    -7.754646752   -99.398734172
ATOM   1117  H6   DC A  35       3.033 -12.709 -97.271  1.00  0.00           H  
REMARK-SIMTK-COORDS     3.032961054   -12.708983321   -97.270768262
ATOM   1118  H5   DC A  35       3.092 -11.458 -99.395  1.00  0.00           H  
REMARK-SIMTK-COORDS     3.092394161   -11.458223869   -99.395176297
ATOM   1119  P    DG A  36       0.759 -13.765 -92.045  1.00  0.00           P  
REMARK-SIMTK-COORDS     0.758589625   -13.764833074   -92.044518935
ATOM   1120  OP1  DG A  36       0.007 -14.341 -93.186  1.00  0.00           O  
REMARK-SIMTK-COORDS     0.006505518   -14.340878859   -93.186030980
ATOM   1121  OP2  DG A  36       0.400 -14.279 -90.708  1.00  0.00           O  
REMARK-SIMTK-COORDS     0.400170265   -14.278674055   -90.707840586
ATOM   1122  O5'  DG A  36       0.629 -12.176 -92.072  1.00  0.00           O  
REMARK-SIMTK-COORDS     0.628661380   -12.175742901   -92.072287129
ATOM   1123  O3'  DG A  36      -0.948  -9.321 -89.385  1.00  0.00           O  
REMARK-SIMTK-COORDS    -0.948213266    -9.321114076   -89.384853852
ATOM   1124  C1'  DG A  36      -0.486  -9.041 -92.329  1.00  0.00           C  
REMARK-SIMTK-COORDS    -0.485683064    -9.041306823   -92.329185816
ATOM   1125  C2'  DG A  36      -1.330 -10.095 -91.625  1.00  0.00           C  
REMARK-SIMTK-COORDS    -1.330486649   -10.094772227   -91.625203184
ATOM   1126  C3'  DG A  36      -0.559 -10.311 -90.335  1.00  0.00           C  
REMARK-SIMTK-COORDS    -0.558784122   -10.310861958   -90.334662817
ATOM   1127  C4'  DG A  36       0.895 -10.147 -90.776  1.00  0.00           C  
REMARK-SIMTK-COORDS     0.895349075   -10.147401455   -90.775940859
ATOM   1128  C5'  DG A  36       1.577 -11.384 -91.312  1.00  0.00           C  
REMARK-SIMTK-COORDS     1.576720132   -11.384274000   -91.311638340
ATOM   1129  O4'  DG A  36       0.837  -9.146 -91.841  1.00  0.00           O  
REMARK-SIMTK-COORDS     0.837072853    -9.146200730   -91.840973718
ATOM   1130  N2   DG A  36      -0.510  -4.748 -95.393  1.00  0.00           N  
REMARK-SIMTK-COORDS    -0.509844980    -4.747864269   -95.393386240
ATOM   1131  O6   DG A  36      -0.324  -8.274 -98.312  1.00  0.00           O  
REMARK-SIMTK-COORDS    -0.324384145    -8.274218805   -98.312047057
ATOM   1132  C6   DG A  36      -0.367  -7.942 -97.127  1.00  0.00           C  
REMARK-SIMTK-COORDS    -0.367413984    -7.942002173   -97.127059065
ATOM   1133  C5   DG A  36      -0.384  -8.757 -95.974  1.00  0.00           C  
REMARK-SIMTK-COORDS    -0.384362571    -8.757048320   -95.974147306
ATOM   1134  N7   DG A  36      -0.357 -10.149 -95.852  1.00  0.00           N  
REMARK-SIMTK-COORDS    -0.356674640   -10.148903715   -95.852467660
ATOM   1135  C8   DG A  36      -0.388 -10.354 -94.561  1.00  0.00           C  
REMARK-SIMTK-COORDS    -0.387977855   -10.353800369   -94.560705116
ATOM   1136  N9   DG A  36      -0.438  -9.200 -93.808  1.00  0.00           N  
REMARK-SIMTK-COORDS    -0.437901742    -9.199791422   -93.808016631
ATOM   1137  C4   DG A  36      -0.434  -8.170 -94.722  1.00  0.00           C  
REMARK-SIMTK-COORDS    -0.433562860    -8.169893857   -94.722431296
ATOM   1138  N3   DG A  36      -0.477  -6.846 -94.421  1.00  0.00           N  
REMARK-SIMTK-COORDS    -0.477333199    -6.845811708   -94.420829542
ATOM   1139  C2   DG A  36      -0.470  -6.079 -95.508  1.00  0.00           C  
REMARK-SIMTK-COORDS    -0.469553458    -6.078679992   -95.507732669
ATOM   1140  N1   DG A  36      -0.411  -6.577 -96.793  1.00  0.00           N  
REMARK-SIMTK-COORDS    -0.411268090    -6.576762414   -96.792684698
ATOM   1141  H1'  DG A  36      -0.847  -8.038 -92.106  1.00  0.00           H  
REMARK-SIMTK-COORDS    -0.847255393    -8.037562502   -92.105523598
ATOM   1142 1H2'  DG A  36      -2.345  -9.747 -91.429  1.00  0.00           H  
REMARK-SIMTK-COORDS    -2.344992445    -9.747439684   -91.428586566
ATOM   1143 2H2'  DG A  36      -1.406 -11.017 -92.202  1.00  0.00           H  
REMARK-SIMTK-COORDS    -1.406012804   -11.016593380   -92.201976589
ATOM   1144  H3'  DG A  36      -0.733 -11.302 -89.915  1.00  0.00           H  
REMARK-SIMTK-COORDS    -0.732857925   -11.302001334   -89.915216695
ATOM   1145  H4'  DG A  36       1.455  -9.811 -89.903  1.00  0.00           H  
REMARK-SIMTK-COORDS     1.455120265    -9.811198142   -89.903457308
ATOM   1146 1H5'  DG A  36       2.405 -11.087 -91.954  1.00  0.00           H  
REMARK-SIMTK-COORDS     2.405366611   -11.086905256   -91.954418117
ATOM   1147 2H5'  DG A  36       1.961 -11.971 -90.478  1.00  0.00           H  
REMARK-SIMTK-COORDS     1.960590460   -11.971446104   -90.478419587
ATOM   1148  H21  DG A  36      -0.554  -4.311 -94.461  1.00  0.00           H  
REMARK-SIMTK-COORDS    -0.554228486    -4.311485029   -94.461145787
ATOM   1149  H22  DG A  36      -0.497  -4.157 -96.238  1.00  0.00           H  
REMARK-SIMTK-COORDS    -0.496684372    -4.157360895   -96.238195428
ATOM   1150  H8   DG A  36      -0.375 -11.350 -94.118  1.00  0.00           H  
REMARK-SIMTK-COORDS    -0.375109653   -11.350077608   -94.118339802
ATOM   1151  H1   DG A  36      -0.398  -5.896 -97.567  1.00  0.00           H  
REMARK-SIMTK-COORDS    -0.398288447    -5.896368312   -97.566693997
ATOM   1152  P    DT A  37      -2.644  -9.488 -89.102  1.00  0.00           P  
REMARK-SIMTK-COORDS    -2.643941402    -9.488124849   -89.102301878
ATOM   1153  OP1  DT A  37      -3.398 -10.596 -89.737  1.00  0.00           O  
REMARK-SIMTK-COORDS    -3.398320539   -10.596134893   -89.737494652
ATOM   1154  OP2  DT A  37      -3.003  -9.181 -87.703  1.00  0.00           O  
REMARK-SIMTK-COORDS    -3.002519411    -9.180924604   -87.703339469
ATOM   1155  O5'  DT A  37      -2.773  -8.176 -90.000  1.00  0.00           O  
REMARK-SIMTK-COORDS    -2.772646427    -8.175919538   -89.999633054
ATOM   1156  O3'  DT A  37      -4.342  -4.311 -89.328  1.00  0.00           O  
REMARK-SIMTK-COORDS    -4.342367068    -4.310976731   -89.327589747
ATOM   1157  C1'  DT A  37      -3.882  -5.699 -91.939  1.00  0.00           C  
REMARK-SIMTK-COORDS    -3.881688547    -5.699177952   -91.939321868
ATOM   1158  C2'  DT A  37      -4.729  -6.190 -90.772  1.00  0.00           C  
REMARK-SIMTK-COORDS    -4.728676967    -6.189648185   -90.771798606
ATOM   1159  C3'  DT A  37      -3.955  -5.661 -89.575  1.00  0.00           C  
REMARK-SIMTK-COORDS    -3.954733341    -5.660604543   -89.575331269
ATOM   1160  C4'  DT A  37      -2.502  -5.769 -90.034  1.00  0.00           C  
REMARK-SIMTK-COORDS    -2.501556089    -5.769476210   -90.033919140
ATOM   1161  C5'  DT A  37      -1.822  -7.098 -89.801  1.00  0.00           C  
REMARK-SIMTK-COORDS    -1.822150441    -7.098452059   -89.800989629
ATOM   1162  O4'  DT A  37      -2.559  -5.519 -91.475  1.00  0.00           O  
REMARK-SIMTK-COORDS    -2.558872122    -5.519252828   -91.474691201
ATOM   1163  O4   DT A  37      -3.714  -9.107 -96.275  1.00  0.00           O  
REMARK-SIMTK-COORDS    -3.713604930    -9.106761149   -96.274812573
ATOM   1164  C4   DT A  37      -3.750  -8.385 -95.271  1.00  0.00           C  
REMARK-SIMTK-COORDS    -3.750171292    -8.384953260   -95.270965337
ATOM   1165  N3   DT A  37      -3.797  -7.016 -95.387  1.00  0.00           N  
REMARK-SIMTK-COORDS    -3.796872964    -7.015793384   -95.387301874
ATOM   1166  C2   DT A  37      -3.844  -6.102 -94.354  1.00  0.00           C  
REMARK-SIMTK-COORDS    -3.843513279    -6.101578282   -94.354489486
ATOM   1167  O2   DT A  37      -3.885  -4.901 -94.556  1.00  0.00           O  
REMARK-SIMTK-COORDS    -3.884997796    -4.900620416   -94.555795814
ATOM   1168  N1   DT A  37      -3.836  -6.645 -93.086  1.00  0.00           N  
REMARK-SIMTK-COORDS    -3.835756949    -6.644583081   -93.086062654
ATOM   1169  C6   DT A  37      -3.788  -8.001 -92.875  1.00  0.00           C  
REMARK-SIMTK-COORDS    -3.788296556    -8.000618276   -92.875358925
ATOM   1170  C5   DT A  37      -3.751  -8.863 -93.909  1.00  0.00           C  
REMARK-SIMTK-COORDS    -3.750655013    -8.863415535   -93.908648334
ATOM   1171  C7   DT A  37      -3.692 -10.351 -93.733  1.00  0.00           C  
REMARK-SIMTK-COORDS    -3.692104131   -10.350846602   -93.733358245
ATOM   1172  H1'  DT A  37      -4.243  -4.737 -92.305  1.00  0.00           H  
REMARK-SIMTK-COORDS    -4.242752914    -4.737484051   -92.305423444
ATOM   1173 1H2'  DT A  37      -5.743  -5.790 -90.798  1.00  0.00           H  
REMARK-SIMTK-COORDS    -5.742612518    -5.790074075   -90.798184773
ATOM   1174 2H2'  DT A  37      -4.806  -7.276 -90.746  1.00  0.00           H  
REMARK-SIMTK-COORDS    -4.805745022    -7.276391924   -90.745596307
ATOM   1175  H3'  DT A  37      -4.130  -6.256 -88.680  1.00  0.00           H  
REMARK-SIMTK-COORDS    -4.130024338    -6.256257411   -88.679736647
ATOM   1176  H4'  DT A  37      -1.940  -5.010 -89.491  1.00  0.00           H  
REMARK-SIMTK-COORDS    -1.939942265    -5.009781049   -89.490858209
ATOM   1177 1H5'  DT A  37      -0.994  -7.204 -90.501  1.00  0.00           H  
REMARK-SIMTK-COORDS    -0.994358815    -7.204420076   -90.500652979
ATOM   1178 2H5'  DT A  37      -1.439  -7.130 -88.782  1.00  0.00           H  
REMARK-SIMTK-COORDS    -1.438754543    -7.130072568   -88.782064347
ATOM   1179  H3   DT A  37      -3.798  -6.634 -96.344  1.00  0.00           H  
REMARK-SIMTK-COORDS    -3.798426547    -6.633986836   -96.343968141
ATOM   1180  H6   DT A  37      -3.780  -8.385 -91.855  1.00  0.00           H  
REMARK-SIMTK-COORDS    -3.779906860    -8.384892934   -91.854589803
ATOM   1181  H71  DT A  37      -3.563 -10.829 -94.705  1.00  0.00           H  
REMARK-SIMTK-COORDS    -3.562618907   -10.828529444   -94.705282974
ATOM   1182  H72  DT A  37      -2.853 -10.609 -93.088  1.00  0.00           H  
REMARK-SIMTK-COORDS    -2.852752257   -10.609082140   -93.087790402
ATOM   1183  H73  DT A  37      -4.619 -10.701 -93.279  1.00  0.00           H  
REMARK-SIMTK-COORDS    -4.619270124   -10.700539249   -93.278633853
TER    1184       DT A  37                                                                                                                          
ENDMDL                                                                                                                                              
MODEL        3                                                                                                                                      
ATOM      1  P    DA A   1      -4.925  -5.445-106.729  1.00  0.00           P  
REMARK-SIMTK-COORDS    -4.924874745    -5.444821129  -106.729269743
ATOM      2  OP1  DA A   1      -4.169  -6.718-106.639  1.00  0.00           O  
REMARK-SIMTK-COORDS    -4.169103238    -6.718193733  -106.639310631
ATOM      3  OP2  DA A   1      -4.568  -4.558-107.854  1.00  0.00           O  
REMARK-SIMTK-COORDS    -4.567997418    -4.558144392  -107.853856751
ATOM      4  O5'  DA A   1      -4.797  -4.656-105.349  1.00  0.00           O  
REMARK-SIMTK-COORDS    -4.797402328    -4.655749007  -105.349267218
ATOM      5  O3'  DA A   1      -3.232  -0.881-104.270  1.00  0.00           O  
REMARK-SIMTK-COORDS    -3.232153464    -0.880793978  -104.270223418
ATOM      6  C1'  DA A   1      -3.688  -3.269-102.523  1.00  0.00           C  
REMARK-SIMTK-COORDS    -3.687623184    -3.268805618  -102.523424992
ATOM      7  C2'  DA A   1      -2.842  -3.202-103.789  1.00  0.00           C  
REMARK-SIMTK-COORDS    -2.842385057    -3.202203717  -103.788731554
ATOM      8  C3'  DA A   1      -3.618  -2.204-104.635  1.00  0.00           C  
REMARK-SIMTK-COORDS    -3.618223189    -2.203897392  -104.634924012
ATOM      9  C4'  DA A   1      -5.070  -2.505-104.269  1.00  0.00           C  
REMARK-SIMTK-COORDS    -5.070164338    -2.504727467  -104.268791296
ATOM     10  C5'  DA A   1      -5.748  -3.600-105.058  1.00  0.00           C  
REMARK-SIMTK-COORDS    -5.748149869    -3.599783526  -105.057819082
ATOM     11  O4'  DA A   1      -5.012  -2.908-102.863  1.00  0.00           O  
REMARK-SIMTK-COORDS    -5.011758187    -2.907933213  -102.863306737
ATOM     12  N6   DA A   1      -3.839  -8.101 -98.894  1.00  0.00           N  
REMARK-SIMTK-COORDS    -3.838907067    -8.101332989   -98.894164132
ATOM     13  C6   DA A   1      -3.792  -6.782 -99.149  1.00  0.00           C  
REMARK-SIMTK-COORDS    -3.792254153    -6.782253486   -99.149071508
ATOM     14  C5   DA A   1      -3.777  -6.251-100.456  1.00  0.00           C  
REMARK-SIMTK-COORDS    -3.776911870    -6.250869668  -100.456039316
ATOM     15  N7   DA A   1      -3.813  -6.844-101.705  1.00  0.00           N  
REMARK-SIMTK-COORDS    -3.812720173    -6.844453033  -101.704505396
ATOM     16  C8   DA A   1      -3.776  -5.839-102.527  1.00  0.00           C  
REMARK-SIMTK-COORDS    -3.775615192    -5.838725178  -102.527408003
ATOM     17  N9   DA A   1      -3.732  -4.622-101.904  1.00  0.00           N  
REMARK-SIMTK-COORDS    -3.732208712    -4.621733512  -101.903786191
ATOM     18  C4   DA A   1      -3.735  -4.890-100.558  1.00  0.00           C  
REMARK-SIMTK-COORDS    -3.734650829    -4.890178359  -100.557681663
ATOM     19  N3   DA A   1      -3.697  -3.994 -99.554  1.00  0.00           N  
REMARK-SIMTK-COORDS    -3.697215350    -3.993729704   -99.554409320
ATOM     20  C2   DA A   1      -3.709  -4.612 -98.393  1.00  0.00           C  
REMARK-SIMTK-COORDS    -3.709186499    -4.611696553   -98.392610429
ATOM     21  N1   DA A   1      -3.757  -5.914 -98.128  1.00  0.00           N  
REMARK-SIMTK-COORDS    -3.756865265    -5.913610935   -98.127588397
ATOM     22  H1'  DA A   1      -3.329  -2.563-101.776  1.00  0.00           H  
REMARK-SIMTK-COORDS    -3.328533490    -2.562609740  -101.775654992
ATOM     23 1H2'  DA A   1      -1.829  -2.850-103.591  1.00  0.00           H  
REMARK-SIMTK-COORDS    -1.828887094    -2.850058191  -103.590990795
ATOM     24 2H2'  DA A   1      -2.764  -4.167-104.285  1.00  0.00           H  
REMARK-SIMTK-COORDS    -2.764116160    -4.167267281  -104.285167147
ATOM     25  H3'  DA A   1      -3.442  -2.351-105.702  1.00  0.00           H  
REMARK-SIMTK-COORDS    -3.442494787    -2.350744915  -105.701799044
ATOM     26  H4'  DA A   1      -5.634  -1.585-104.427  1.00  0.00           H  
REMARK-SIMTK-COORDS    -5.633762216    -1.585064707  -104.426512067
ATOM     27 1H5'  DA A   1      -6.576  -4.002-104.474  1.00  0.00           H  
REMARK-SIMTK-COORDS    -6.575644920    -4.001707876  -104.474290372
ATOM     28 2H5'  DA A   1      -6.134  -3.185-105.988  1.00  0.00           H  
REMARK-SIMTK-COORDS    -6.133771351    -3.185219900  -105.988411943
ATOM     29  H61  DA A   1      -3.847  -8.437 -97.922  1.00  0.00           H  
REMARK-SIMTK-COORDS    -3.847394037    -8.436517333   -97.921637306
ATOM     30  H62  DA A   1      -3.864  -8.774 -99.673  1.00  0.00           H  
REMARK-SIMTK-COORDS    -3.863915028    -8.774402518   -99.673462542
ATOM     31  H8   DA A   1      -3.780  -5.954-103.611  1.00  0.00           H  
REMARK-SIMTK-COORDS    -3.779844392    -5.954093600  -103.611085650
ATOM     32  H2   DA A   1      -3.676  -3.960 -97.519  1.00  0.00           H  
REMARK-SIMTK-COORDS    -3.676420257    -3.960430514   -97.518774106
ATOM     33  P    DC A   2      -1.528  -0.689-104.538  1.00  0.00           P  
REMARK-SIMTK-COORDS    -1.528463821    -0.689177376  -104.537703621
ATOM     34  OP1  DC A   2      -0.771  -1.800-105.162  1.00  0.00           O  
REMARK-SIMTK-COORDS    -0.770865060    -1.800082869  -105.162320385
ATOM     35  OP2  DC A   2      -1.173   0.670-104.988  1.00  0.00           O  
REMARK-SIMTK-COORDS    -1.173310166     0.670485826  -104.988041117
ATOM     36  O5'  DC A   2      -1.403  -0.790-102.951  1.00  0.00           O  
REMARK-SIMTK-COORDS    -1.402521692    -0.790445841  -102.950569953
ATOM     37  O3'  DC A   2       0.156   1.769 -99.970  1.00  0.00           O  
REMARK-SIMTK-COORDS     0.155865011     1.769090619   -99.970333387
ATOM     38  C1'  DC A   2      -0.296  -1.187 -99.828  1.00  0.00           C  
REMARK-SIMTK-COORDS    -0.295503057    -1.186872593   -99.827818991
ATOM     39  C2'  DC A   2       0.549  -0.432-100.847  1.00  0.00           C  
REMARK-SIMTK-COORDS     0.549105123    -0.432272325  -100.846559614
ATOM     40  C3'  DC A   2      -0.227   0.865-101.004  1.00  0.00           C  
REMARK-SIMTK-COORDS    -0.227494789     0.864672127  -101.003647693
ATOM     41  C4'  DC A   2      -1.679   0.410-100.865  1.00  0.00           C  
REMARK-SIMTK-COORDS    -1.678853161     0.410375861  -100.865478311
ATOM     42  C5'  DC A   2      -2.356  -0.070-102.128  1.00  0.00           C  
REMARK-SIMTK-COORDS    -2.355628669    -0.070290319  -102.127557126
ATOM     43  O4'  DC A   2      -1.620  -0.700 -99.914  1.00  0.00           O  
REMARK-SIMTK-COORDS    -1.620287316    -0.699549038   -99.913745806
ATOM     44  N4   DC A   2      -0.452  -6.669-100.479  1.00  0.00           N  
REMARK-SIMTK-COORDS    -0.451842161    -6.669468806  -100.479172087
ATOM     45  C4   DC A   2      -0.415  -5.352-100.355  1.00  0.00           C  
REMARK-SIMTK-COORDS    -0.415157945    -5.351764089  -100.355242483
ATOM     46  N3   DC A   2      -0.366  -4.831 -99.124  1.00  0.00           N  
REMARK-SIMTK-COORDS    -0.366306619    -4.831029972   -99.123606771
ATOM     47  C2   DC A   2      -0.330  -3.488 -98.937  1.00  0.00           C  
REMARK-SIMTK-COORDS    -0.329782359    -3.488212444   -98.937112631
ATOM     48  O2   DC A   2      -0.286  -2.977 -97.811  1.00  0.00           O  
REMARK-SIMTK-COORDS    -0.285660475    -2.976719444   -97.811298628
ATOM     49  N1   DC A   2      -0.337  -2.657-100.055  1.00  0.00           N  
REMARK-SIMTK-COORDS    -0.336923999    -2.656878271  -100.054763064
ATOM     50  C6   DC A   2      -0.384  -3.177-101.308  1.00  0.00           C  
REMARK-SIMTK-COORDS    -0.383721133    -3.176770111  -101.307590068
ATOM     51  C5   DC A   2      -0.417  -4.520-101.518  1.00  0.00           C  
REMARK-SIMTK-COORDS    -0.417183836    -4.520046158  -101.518155282
ATOM     52  H1'  DC A   2       0.063  -1.008 -98.813  1.00  0.00           H  
REMARK-SIMTK-COORDS     0.062904650    -1.007766603   -98.813482775
ATOM     53 1H2'  DC A   2       1.563  -0.247-100.487  1.00  0.00           H  
REMARK-SIMTK-COORDS     1.563189236    -0.246895724  -100.487012777
ATOM     54 2H2'  DC A   2       0.630  -0.965-101.793  1.00  0.00           H  
REMARK-SIMTK-COORDS     0.629525374    -0.965027691  -101.793152612
ATOM     55  H3'  DC A   2      -0.052   1.330-101.975  1.00  0.00           H  
REMARK-SIMTK-COORDS    -0.052010858     1.329999394  -101.974734674
ATOM     56  H4'  DC A   2      -2.244   1.264-100.490  1.00  0.00           H  
REMARK-SIMTK-COORDS    -2.243813237     1.264429915  -100.490474598
ATOM     57 1H5'  DC A   2      -3.182  -0.728-101.862  1.00  0.00           H  
REMARK-SIMTK-COORDS    -3.182310511    -0.728433720  -101.862141611
ATOM     58 2H5'  DC A   2      -2.741   0.788-102.676  1.00  0.00           H  
REMARK-SIMTK-COORDS    -2.741226592     0.787929520  -102.676142534
ATOM     59  H41  DC A   2      -0.489  -7.099-101.416  1.00  0.00           H  
REMARK-SIMTK-COORDS    -0.489448261    -7.098614038  -101.415580732
ATOM     60  H42  DC A   2      -0.446  -7.266 -99.640  1.00  0.00           H  
REMARK-SIMTK-COORDS    -0.445989544    -7.266134605   -99.639512828
ATOM     61  H6   DC A   2      -0.394  -2.502-102.164  1.00  0.00           H  
REMARK-SIMTK-COORDS    -0.393530991    -2.501597773  -102.163954524
ATOM     62  H5   DC A   2      -0.446  -4.941-102.524  1.00  0.00           H  
REMARK-SIMTK-COORDS    -0.445613485    -4.940787561  -102.523557901
ATOM     63  P    DG A   3       1.857   2.234 -99.701  1.00  0.00           P  
REMARK-SIMTK-COORDS     1.857182026     2.233610046   -99.700913142
ATOM     64  OP1  DG A   3       2.615   1.708-100.861  1.00  0.00           O  
REMARK-SIMTK-COORDS     2.615151610     1.708323492  -100.861478153
ATOM     65  OP2  DG A   3       2.211   3.598 -99.261  1.00  0.00           O  
REMARK-SIMTK-COORDS     2.211060505     3.597738188   -99.261447065
ATOM     66  O5'  DG A   3       1.986   1.216 -98.480  1.00  0.00           O  
REMARK-SIMTK-COORDS     1.986059855     1.215713804   -98.479986549
ATOM     67  O3'  DG A   3       3.545   1.523 -94.564  1.00  0.00           O  
REMARK-SIMTK-COORDS     3.545051596     1.523169261   -94.563750870
ATOM     68  C1'  DG A   3       3.097  -0.947 -96.194  1.00  0.00           C  
REMARK-SIMTK-COORDS     3.097216978    -0.946656566   -96.194088425
ATOM     69  C2'  DG A   3       3.940   0.265 -96.571  1.00  0.00           C  
REMARK-SIMTK-COORDS     3.940183933     0.264856070   -96.570828186
ATOM     70  C3'  DG A   3       3.162   1.403 -95.932  1.00  0.00           C  
REMARK-SIMTK-COORDS     3.161548625     1.403231752   -95.931937066
ATOM     71  C4'  DG A   3       1.711   0.953 -96.087  1.00  0.00           C  
REMARK-SIMTK-COORDS     1.710940629     0.953114108   -96.087232109
ATOM     72  C5'  DG A   3       1.033   1.309 -97.389  1.00  0.00           C  
REMARK-SIMTK-COORDS     1.033267977     1.309143977   -97.389295283
ATOM     73  O4'  DG A   3       1.772  -0.504 -95.975  1.00  0.00           O  
REMARK-SIMTK-COORDS     1.771652769    -0.504216108   -95.974997188
ATOM     74  N2   DG A   3       3.130  -6.026 -94.770  1.00  0.00           N  
REMARK-SIMTK-COORDS     3.129572588    -6.025704224   -94.770226776
ATOM     75  O6   DG A   3       2.962  -6.088 -99.349  1.00  0.00           O  
REMARK-SIMTK-COORDS     2.962279792    -6.088268167   -99.349056744
ATOM     76  C6   DG A   3       3.000  -5.373 -98.347  1.00  0.00           C  
REMARK-SIMTK-COORDS     2.999718257    -5.373491118   -98.347004784
ATOM     77  C5   DG A   3       3.012  -3.963 -98.259  1.00  0.00           C  
REMARK-SIMTK-COORDS     3.012494234    -3.963308531   -98.258965898
ATOM     78  N7   DG A   3       2.986  -2.997 -99.267  1.00  0.00           N  
REMARK-SIMTK-COORDS     2.986071821    -2.996733956   -99.266793983
ATOM     79  C8   DG A   3       3.011  -1.862 -98.616  1.00  0.00           C  
REMARK-SIMTK-COORDS     3.011409242    -1.861983971   -98.616210795
ATOM     80  N9   DG A   3       3.056  -1.999 -97.245  1.00  0.00           N  
REMARK-SIMTK-COORDS     3.055903441    -1.999274975   -97.245101592
ATOM     81  C4   DG A   3       3.055  -3.357 -97.016  1.00  0.00           C  
REMARK-SIMTK-COORDS     3.055317444    -3.357404367   -97.016317389
ATOM     82  N3   DG A   3       3.096  -3.953 -95.796  1.00  0.00           N  
REMARK-SIMTK-COORDS     3.096195909    -3.952727474   -95.795629325
ATOM     83  C2   DG A   3       3.092  -5.280 -95.879  1.00  0.00           C  
REMARK-SIMTK-COORDS     3.092407361    -5.280292246   -95.878716166
ATOM     84  N1   DG A   3       3.040  -5.969 -97.075  1.00  0.00           N  
REMARK-SIMTK-COORDS     3.040464727    -5.969243268   -97.074695033
ATOM     85  H1'  DG A   3       3.457  -1.400 -95.270  1.00  0.00           H  
REMARK-SIMTK-COORDS     3.456854039    -1.400035264   -95.269632942
ATOM     86 1H2'  DG A   3       4.953   0.203 -96.172  1.00  0.00           H  
REMARK-SIMTK-COORDS     4.953167214     0.203349642   -96.171919885
ATOM     87 2H2'  DG A   3       4.019   0.394 -97.649  1.00  0.00           H  
REMARK-SIMTK-COORDS     4.018941760     0.393963669   -97.649255018
ATOM     88  H3'  DG A   3       3.336   2.353 -96.440  1.00  0.00           H  
REMARK-SIMTK-COORDS     3.335849902     2.352835725   -96.440358504
ATOM     89  H4'  DG A   3       1.146   1.420 -95.280  1.00  0.00           H  
REMARK-SIMTK-COORDS     1.145876126     1.419781572   -95.280407726
ATOM     90 1H5'  DG A   3       0.207   0.620 -97.563  1.00  0.00           H  
REMARK-SIMTK-COORDS     0.206709444     0.620477131   -97.563206086
ATOM     91 2H5'  DG A   3       0.645   2.325 -97.326  1.00  0.00           H  
REMARK-SIMTK-COORDS     0.645104626     2.324629880   -97.325611737
ATOM     92  H21  DG A   3       3.169  -5.573 -93.848  1.00  0.00           H  
REMARK-SIMTK-COORDS     3.169213716    -5.573412129   -93.847508270
ATOM     93  H22  DG A   3       3.120  -7.053 -94.840  1.00  0.00           H  
REMARK-SIMTK-COORDS     3.119750808    -7.053098002   -94.840237910
ATOM     94  H8   DG A   3       2.998  -0.893 -99.115  1.00  0.00           H  
REMARK-SIMTK-COORDS     2.997685023    -0.892666964   -99.114895251
ATOM     95  H1   DG A   3       3.030  -6.998 -97.029  1.00  0.00           H  
REMARK-SIMTK-COORDS     3.030347858    -6.997712457   -97.029299251
ATOM     96  P    DA A   4       5.244   1.840 -94.540  1.00  0.00           P  
REMARK-SIMTK-COORDS     5.243995390     1.839677117   -94.539505175
ATOM     97  OP1  DA A   4       6.003   2.037 -95.799  1.00  0.00           O  
REMARK-SIMTK-COORDS     6.003217453     2.037209142   -95.798601659
ATOM     98  OP2  DA A   4       5.595   2.740 -93.424  1.00  0.00           O  
REMARK-SIMTK-COORDS     5.595144185     2.739649976   -93.423711118
ATOM     99  O5'  DA A   4       5.374   0.319 -94.077  1.00  0.00           O  
REMARK-SIMTK-COORDS     5.373811805     0.319011118   -94.076889117
ATOM    100  O3'  DA A   4       6.933  -1.569 -90.632  1.00  0.00           O  
REMARK-SIMTK-COORDS     6.933006611    -1.569081398   -90.631799392
ATOM    101  C1'  DA A   4       6.489  -2.742 -93.350  1.00  0.00           C  
REMARK-SIMTK-COORDS     6.488954671    -2.741830794   -93.350040318
ATOM    102  C2'  DA A   4       7.330  -1.521 -93.001  1.00  0.00           C  
REMARK-SIMTK-COORDS     7.330065642    -1.520966185   -93.000918649
ATOM    103  C3'  DA A   4       6.549  -0.920 -91.842  1.00  0.00           C  
REMARK-SIMTK-COORDS     6.549099691    -0.920069621   -91.841782116
ATOM    104  C4'  DA A   4       5.099  -1.214 -92.221  1.00  0.00           C  
REMARK-SIMTK-COORDS     5.099064570    -1.213698601   -92.221077738
ATOM    105  C5'  DA A   4       4.421  -0.202 -93.115  1.00  0.00           C  
REMARK-SIMTK-COORDS     4.421349388    -0.202472495   -93.115225877
ATOM    106  O4'  DA A   4       5.163  -2.494 -92.927  1.00  0.00           O  
REMARK-SIMTK-COORDS     5.162868138    -2.494072989   -92.926728877
ATOM    107  N6   DA A   4       6.361  -5.205 -98.869  1.00  0.00           N  
REMARK-SIMTK-COORDS     6.361065158    -5.205125434   -98.869421242
ATOM    108  C6   DA A   4       6.404  -5.250 -97.527  1.00  0.00           C  
REMARK-SIMTK-COORDS     6.403631626    -5.250016477   -97.526551967
ATOM    109  C5   DA A   4       6.414  -4.094 -96.718  1.00  0.00           C  
REMARK-SIMTK-COORDS     6.413564144    -4.094027034   -96.717627525
ATOM    110  N7   DA A   4       6.375  -2.745 -97.019  1.00  0.00           N  
REMARK-SIMTK-COORDS     6.375334687    -2.744871088   -97.018638723
ATOM    111  C8   DA A   4       6.407  -2.166 -95.855  1.00  0.00           C  
REMARK-SIMTK-COORDS     6.407359628    -2.166306027   -95.854907279
ATOM    112  N9   DA A   4       6.450  -3.045 -94.807  1.00  0.00           N  
REMARK-SIMTK-COORDS     6.449679832    -3.044988309   -94.807060224
ATOM    113  C4   DA A   4       6.452  -4.298 -95.368  1.00  0.00           C  
REMARK-SIMTK-COORDS     6.452113986    -4.297610386   -95.368307056
ATOM    114  N3   DA A   4       6.490  -5.475 -94.717  1.00  0.00           N  
REMARK-SIMTK-COORDS     6.490449064    -5.475110707   -94.717461132
ATOM    115  C2   DA A   4       6.484  -6.470 -95.578  1.00  0.00           C  
REMARK-SIMTK-COORDS     6.483649891    -6.470296446   -95.578485009
ATOM    116  N1   DA A   4       6.440  -6.439 -96.907  1.00  0.00           N  
REMARK-SIMTK-COORDS     6.440046382    -6.439088585   -96.906873432
ATOM    117  H1'  DA A   4       6.849  -3.627 -92.827  1.00  0.00           H  
REMARK-SIMTK-COORDS     6.848617343    -3.627098799   -92.826818260
ATOM    118 1H2'  DA A   4       8.343  -1.790 -92.698  1.00  0.00           H  
REMARK-SIMTK-COORDS     8.343295321    -1.789582730   -92.698434318
ATOM    119 2H2'  DA A   4       7.409  -0.822 -93.831  1.00  0.00           H  
REMARK-SIMTK-COORDS     7.409189080    -0.822036964   -93.831074915
ATOM    120  H3'  DA A   4       6.722   0.153 -91.747  1.00  0.00           H  
REMARK-SIMTK-COORDS     6.721858711     0.153167779   -91.747004457
ATOM    121  H4'  DA A   4       4.533  -1.266 -91.291  1.00  0.00           H  
REMARK-SIMTK-COORDS     4.532684892    -1.265981383   -91.291143025
ATOM    122 1H5'  DA A   4       3.597  -0.684 -93.640  1.00  0.00           H  
REMARK-SIMTK-COORDS     3.596686878    -0.683994539   -93.639501820
ATOM    123 2H5'  DA A   4       4.032   0.612 -92.505  1.00  0.00           H  
REMARK-SIMTK-COORDS     4.031788904     0.611575471   -92.505194289
ATOM    124  H61  DA A   4       6.356  -6.079 -99.413  1.00  0.00           H  
REMARK-SIMTK-COORDS     6.356453440    -6.078701500   -99.412627085
ATOM    125  H62  DA A   4       6.335  -4.296 -99.352  1.00  0.00           H  
REMARK-SIMTK-COORDS     6.335300409    -4.295658401   -99.352287575
ATOM    126  H8   DA A   4       6.400  -1.084 -95.726  1.00  0.00           H  
REMARK-SIMTK-COORDS     6.400031473    -1.084140543   -95.726263728
ATOM    127  H2   DA A   4       6.518  -7.467 -95.138  1.00  0.00           H  
REMARK-SIMTK-COORDS     6.517522680    -7.467059761   -95.137887089
ATOM    128  P    DT A   5       8.629  -1.434 -90.268  1.00  0.00           P  
REMARK-SIMTK-COORDS     8.629081008    -1.434277161   -90.267595932
ATOM    129  OP1  DT A   5       9.387  -0.559 -91.193  1.00  0.00           O  
REMARK-SIMTK-COORDS     9.387449911    -0.558711117   -91.192831961
ATOM    130  OP2  DT A   5       8.980  -1.322 -88.838  1.00  0.00           O  
REMARK-SIMTK-COORDS     8.980426658    -1.321825604   -88.837925731
ATOM    131  O5'  DT A   5       8.762  -2.950 -90.746  1.00  0.00           O  
REMARK-SIMTK-COORDS     8.762303617    -2.950015894   -90.746018160
ATOM    132  O3'  DT A   5      10.327  -6.452 -88.971  1.00  0.00           O  
REMARK-SIMTK-COORDS    10.326766882    -6.452082072   -88.970751087
ATOM    133  C1'  DT A   5       9.882  -5.883 -91.876  1.00  0.00           C  
REMARK-SIMTK-COORDS     9.882194793    -5.882764957   -91.876153414
ATOM    134  C2'  DT A   5      10.722  -5.073 -90.898  1.00  0.00           C  
REMARK-SIMTK-COORDS    10.721696019    -5.072963191   -90.897593864
ATOM    135  C3'  DT A   5       9.941  -5.233 -89.602  1.00  0.00           C  
REMARK-SIMTK-COORDS     9.941381758    -5.233297008   -89.602456141
ATOM    136  C4'  DT A   5       8.492  -5.264 -90.081  1.00  0.00           C  
REMARK-SIMTK-COORDS     8.491600680    -5.263830940   -90.081029547
ATOM    137  C5'  DT A   5       7.811  -3.925 -90.247  1.00  0.00           C  
REMARK-SIMTK-COORDS     7.811024778    -3.924976064   -90.247372759
ATOM    138  O4'  DT A   5       8.556  -5.922 -91.387  1.00  0.00           O  
REMARK-SIMTK-COORDS     8.555939163    -5.921526326   -91.386793055
ATOM    139  O4   DT A   5       9.740  -3.880 -97.015  1.00  0.00           O  
REMARK-SIMTK-COORDS     9.740336795    -3.879913020   -97.015490183
ATOM    140  C4   DT A   5       9.770  -4.278 -95.846  1.00  0.00           C  
REMARK-SIMTK-COORDS     9.770345391    -4.278294729   -95.845652374
ATOM    141  N3   DT A   5       9.819  -5.623 -95.559  1.00  0.00           N  
REMARK-SIMTK-COORDS     9.818610930    -5.623089802   -95.558738363
ATOM    142  C2   DT A   5       9.857  -6.199 -94.304  1.00  0.00           C  
REMARK-SIMTK-COORDS     9.857403051    -6.198908896   -94.304278900
ATOM    143  O2   DT A   5       9.900  -7.406 -94.149  1.00  0.00           O  
REMARK-SIMTK-COORDS     9.900004059    -7.405685160   -94.148531658
ATOM    144  N1   DT A   5       9.843  -5.311 -93.250  1.00  0.00           N  
REMARK-SIMTK-COORDS     9.842706799    -5.310672993   -93.249556662
ATOM    145  C6   DT A   5       9.795  -3.952 -93.440  1.00  0.00           C  
REMARK-SIMTK-COORDS     9.795193651    -3.951779072   -93.439627210
ATOM    146  C5   DT A   5       9.764  -3.426 -94.680  1.00  0.00           C  
REMARK-SIMTK-COORDS     9.764366625    -3.425792945   -94.680439964
ATOM    147  C7   DT A   5       9.706  -1.952 -94.944  1.00  0.00           C  
REMARK-SIMTK-COORDS     9.706042292    -1.952448347   -94.944335716
ATOM    148  H1'  DT A   5      10.244  -6.909 -91.944  1.00  0.00           H  
REMARK-SIMTK-COORDS    10.244368966    -6.909426209   -91.944105913
ATOM    149 1H2'  DT A   5      11.736  -5.463 -90.800  1.00  0.00           H  
REMARK-SIMTK-COORDS    11.736449244    -5.463471041   -90.799897847
ATOM    150 2H2'  DT A   5      10.799  -4.026 -91.187  1.00  0.00           H  
REMARK-SIMTK-COORDS    10.799437416    -4.026230684   -91.187145820
ATOM    151  H3'  DT A   5      10.112  -4.402 -88.917  1.00  0.00           H  
REMARK-SIMTK-COORDS    10.111630612    -4.401791370   -88.917137456
ATOM    152  H4'  DT A   5       7.926  -5.834 -89.344  1.00  0.00           H  
REMARK-SIMTK-COORDS     7.925712897    -5.833557059   -89.343620458
ATOM    153 1H5'  DT A   5       6.986  -4.027 -90.952  1.00  0.00           H  
REMARK-SIMTK-COORDS     6.985823185    -4.027316602   -90.951800715
ATOM    154 2H5'  DT A   5       7.421  -3.600 -89.284  1.00  0.00           H  
REMARK-SIMTK-COORDS     7.420561271    -3.599680577   -89.284318713
ATOM    155  H3   DT A   5       9.824  -6.267 -96.363  1.00  0.00           H  
REMARK-SIMTK-COORDS     9.823666498    -6.267061312   -96.362835456
ATOM    156  H6   DT A   5       9.781  -3.288 -92.575  1.00  0.00           H  
REMARK-SIMTK-COORDS     9.780984099    -3.288205341   -92.575314193
ATOM    157  H71  DT A   5       9.582  -1.778 -96.015  1.00  0.00           H  
REMARK-SIMTK-COORDS     9.581778576    -1.778108565   -96.014583430
ATOM    158  H72  DT A   5       8.862  -1.520 -94.407  1.00  0.00           H  
REMARK-SIMTK-COORDS     8.861667179    -1.519530112   -94.407493588
ATOM    159  H73  DT A   5      10.630  -1.485 -94.605  1.00  0.00           H  
REMARK-SIMTK-COORDS    10.630178571    -1.484613607   -94.605223945
ATOM    160  P    DG A   6      12.029  -6.704 -88.596  1.00  0.00           P  
REMARK-SIMTK-COORDS    12.028814831    -6.704151461   -88.596308242
ATOM    161  OP1  DG A   6      12.784  -5.454 -88.848  1.00  0.00           O  
REMARK-SIMTK-COORDS    12.784461310    -5.453911874   -88.847812468
ATOM    162  OP2  DG A   6      12.381  -7.435 -87.363  1.00  0.00           O  
REMARK-SIMTK-COORDS    12.380662113    -7.435263035   -87.363066434
ATOM    163  O5'  DG A   6      12.164  -7.668 -89.860  1.00  0.00           O  
REMARK-SIMTK-COORDS    12.164045615    -7.667638609   -89.859949468
ATOM    164  O3'  DG A   6      13.734 -11.550 -90.427  1.00  0.00           O  
REMARK-SIMTK-COORDS    13.734497126   -11.550203994   -90.426742276
ATOM    165  C1'  DG A   6      13.288  -9.412 -92.473  1.00  0.00           C  
REMARK-SIMTK-COORDS    13.287730089    -9.412275619   -92.473265543
ATOM    166  C2'  DG A   6      14.126  -9.312 -91.206  1.00  0.00           C  
REMARK-SIMTK-COORDS    14.126491730    -9.312469022   -91.205666808
ATOM    167  C3'  DG A   6      13.347 -10.191 -90.240  1.00  0.00           C  
REMARK-SIMTK-COORDS    13.347020483   -10.190592495   -90.240432255
ATOM    168  C4'  DG A   6      11.897  -9.943 -90.649  1.00  0.00           C  
REMARK-SIMTK-COORDS    11.897061233    -9.942645728   -90.649243426
ATOM    169  C5'  DG A   6      11.214  -8.754 -90.015  1.00  0.00           C  
REMARK-SIMTK-COORDS    11.214436968    -8.754144952   -90.014534028
ATOM    170  O4'  DG A   6      11.962  -9.728 -92.095  1.00  0.00           O  
REMARK-SIMTK-COORDS    11.961757844    -9.727628557   -92.094814582
ATOM    171  N2   DG A   6      13.337  -9.670 -97.742  1.00  0.00           N  
REMARK-SIMTK-COORDS    13.337201087    -9.670158493   -97.741681153
ATOM    172  O6   DG A   6      13.156  -5.193 -96.784  1.00  0.00           O  
REMARK-SIMTK-COORDS    13.155755976    -5.192639029   -96.784350427
ATOM    173  C6   DG A   6      13.195  -6.329 -96.310  1.00  0.00           C  
REMARK-SIMTK-COORDS    13.194543267    -6.328523826   -96.310349082
ATOM    174  C5   DG A   6      13.204  -6.728 -94.955  1.00  0.00           C  
REMARK-SIMTK-COORDS    13.204077651    -6.728118422   -94.955077060
ATOM    175  N7   DG A   6      13.172  -5.961 -93.789  1.00  0.00           N  
REMARK-SIMTK-COORDS    13.172095420    -5.960710820   -93.788567433
ATOM    176  C8   DG A   6      13.197  -6.847 -92.827  1.00  0.00           C  
REMARK-SIMTK-COORDS    13.196636058    -6.847422946   -92.826955576
ATOM    177  N9   DG A   6      13.246  -8.153 -93.266  1.00  0.00           N  
REMARK-SIMTK-COORDS    13.245757233    -8.153490213   -93.265754394
ATOM    178  C4   DG A   6      13.249  -8.074 -94.641  1.00  0.00           C  
REMARK-SIMTK-COORDS    13.249273054    -8.074326829   -94.640737593
ATOM    179  N3   DG A   6      13.295  -9.132 -95.493  1.00  0.00           N  
REMARK-SIMTK-COORDS    13.295450643    -9.131832087   -95.492623888
ATOM    180  C2   DG A   6      13.295  -8.755 -96.768  1.00  0.00           C  
REMARK-SIMTK-COORDS    13.294713065    -8.755427159   -96.768423554
ATOM    181  N1   DG A   6      13.241  -7.436 -97.174  1.00  0.00           N  
REMARK-SIMTK-COORDS    13.240751261    -7.436261200   -97.174140568
ATOM    182  H1'  DG A   6      13.651 -10.212 -93.120  1.00  0.00           H  
REMARK-SIMTK-COORDS    13.651383975   -10.211767689   -93.119854502
ATOM    183 1H2'  DG A   6      15.141  -9.685 -91.351  1.00  0.00           H  
REMARK-SIMTK-COORDS    15.140866956    -9.685163840   -91.351225983
ATOM    184 2H2'  DG A   6      14.202  -8.290 -90.840  1.00  0.00           H  
REMARK-SIMTK-COORDS    14.201556688    -8.289616921   -90.839586445
ATOM    185  H3'  DG A   6      13.517  -9.906 -89.201  1.00  0.00           H  
REMARK-SIMTK-COORDS    13.517363394    -9.905792280   -89.200964540
ATOM    186  H4'  DG A   6      11.333 -10.834 -90.376  1.00  0.00           H  
REMARK-SIMTK-COORDS    11.333358971   -10.834490149   -90.375573391
ATOM    187 1H5'  DG A   6      10.389  -8.433 -90.650  1.00  0.00           H  
REMARK-SIMTK-COORDS    10.389058895    -8.433411943   -90.649819297
ATOM    188 2H5'  DG A   6      10.824  -9.043 -89.040  1.00  0.00           H  
REMARK-SIMTK-COORDS    10.823943385    -9.043165762   -89.039895771
ATOM    189  H21  DG A   6      13.379 -10.670 -97.506  1.00  0.00           H  
REMARK-SIMTK-COORDS    13.378597662   -10.670285258   -97.505923273
ATOM    190  H22  DG A   6      13.330  -9.373 -98.728  1.00  0.00           H  
REMARK-SIMTK-COORDS    13.329722641    -9.373310759   -98.727765072
ATOM    191  H8   DG A   6      13.179  -6.577 -91.771  1.00  0.00           H  
REMARK-SIMTK-COORDS    13.178936245    -6.576970664   -91.771023627
ATOM    192  H1   DG A   6      13.233  -7.252 -98.187  1.00  0.00           H  
REMARK-SIMTK-COORDS    13.233341076    -7.251687957   -98.186953387
ATOM    193  P    DC A   7      15.435 -11.536 -90.074  1.00  0.00           P  
REMARK-SIMTK-COORDS    15.434601475   -11.535591974   -90.074282453
ATOM    194  OP1  DC A   7      16.189 -10.344 -89.618  1.00  0.00           O  
REMARK-SIMTK-COORDS    16.189439082   -10.343712783   -89.618368885
ATOM    195  OP2  DC A   7      15.787 -12.813 -89.425  1.00  0.00           O  
REMARK-SIMTK-COORDS    15.786940296   -12.812814935   -89.424527990
ATOM    196  O5'  DC A   7      15.569 -11.672 -91.658  1.00  0.00           O  
REMARK-SIMTK-COORDS    15.568651594   -11.671956014   -91.658121275
ATOM    197  O3'  DC A   7      17.141 -14.646 -94.216  1.00  0.00           O  
REMARK-SIMTK-COORDS    17.141193927   -14.646492747   -94.215629406
ATOM    198  C1'  DC A   7      16.692 -11.745 -94.799  1.00  0.00           C  
REMARK-SIMTK-COORDS    16.691687295   -11.744957148   -94.799407580
ATOM    199  C2'  DC A   7      17.531 -12.339 -93.675  1.00  0.00           C  
REMARK-SIMTK-COORDS    17.530815312   -12.338973608   -93.675296547
ATOM    200  C3'  DC A   7      16.753 -13.598 -93.331  1.00  0.00           C  
REMARK-SIMTK-COORDS    16.752930507   -13.598314386   -93.330615485
ATOM    201  C4'  DC A   7      15.302 -13.170 -93.542  1.00  0.00           C  
REMARK-SIMTK-COORDS    15.302467423   -13.170236206   -93.542329717
ATOM    202  C5'  DC A   7      14.619 -12.507 -92.369  1.00  0.00           C  
REMARK-SIMTK-COORDS    14.619466684   -12.507093110   -92.369444717
ATOM    203  O4'  DC A   7      15.366 -12.215 -94.649  1.00  0.00           O  
REMARK-SIMTK-COORDS    15.366296873   -12.214533929   -94.648547127
ATOM    204  N4   DC A   7      16.534  -6.227 -94.973  1.00  0.00           N  
REMARK-SIMTK-COORDS    16.534135425    -6.226577528   -94.973268952
ATOM    205  C4   DC A   7      16.571  -7.548 -94.899  1.00  0.00           C  
REMARK-SIMTK-COORDS    16.570945260    -7.548021335   -94.899233148
ATOM    206  N3   DC A   7      16.626  -8.246 -96.039  1.00  0.00           N  
REMARK-SIMTK-COORDS    16.625859844    -8.246485919   -96.039236926
ATOM    207  C2   DC A   7      16.663  -9.602 -96.023  1.00  0.00           C  
REMARK-SIMTK-COORDS    16.662818272    -9.602086839   -96.023324006
ATOM    208  O2   DC A   7      16.712 -10.276 -97.060  1.00  0.00           O  
REMARK-SIMTK-COORDS    16.712468886   -10.275643462   -97.060090755
ATOM    209  N1   DC A   7      16.650 -10.258 -94.794  1.00  0.00           N  
REMARK-SIMTK-COORDS    16.649675211   -10.257561794   -94.794304135
ATOM    210  C6   DC A   7      16.597  -9.557 -93.633  1.00  0.00           C  
REMARK-SIMTK-COORDS    16.596706709    -9.556770912   -93.633210049
ATOM    211  C5   DC A   7      16.563  -8.197 -93.625  1.00  0.00           C  
REMARK-SIMTK-COORDS    16.562687569    -8.197127836   -93.625373831
ATOM    212  H1'  DC A   7      17.055 -12.073 -95.774  1.00  0.00           H  
REMARK-SIMTK-COORDS    17.055179920   -12.073105093   -95.773884383
ATOM    213 1H2'  DC A   7      18.547 -12.575 -93.998  1.00  0.00           H  
REMARK-SIMTK-COORDS    18.546643686   -12.575482243   -93.998036970
ATOM    214 2H2'  DC A   7      17.607 -11.671 -92.818  1.00  0.00           H  
REMARK-SIMTK-COORDS    17.606624721   -11.671056243   -92.818282354
ATOM    215  H3'  DC A   7      16.923 -13.914 -92.300  1.00  0.00           H  
REMARK-SIMTK-COORDS    16.923295969   -13.913645180   -92.300141760
ATOM    216  H4'  DC A   7      14.739 -14.071 -93.789  1.00  0.00           H  
REMARK-SIMTK-COORDS    14.739094928   -14.070856873   -93.788723398
ATOM    217 1H5'  DC A   7      13.794 -11.896 -92.734  1.00  0.00           H  
REMARK-SIMTK-COORDS    13.794397065   -11.896172451   -92.734187191
ATOM    218 2H5'  DC A   7      14.231 -13.274 -91.701  1.00  0.00           H  
REMARK-SIMTK-COORDS    14.230755784   -13.274111575   -91.701044006
ATOM    219  H41  DC A   7      16.492  -5.663 -94.111  1.00  0.00           H  
REMARK-SIMTK-COORDS    16.491932170    -5.662675755   -94.111483203
ATOM    220  H42  DC A   7      16.544  -5.762 -95.892  1.00  0.00           H  
REMARK-SIMTK-COORDS    16.544486063    -5.761718084   -95.892437359
ATOM    221  H6   DC A   7      16.582 -10.097 -92.686  1.00  0.00           H  
REMARK-SIMTK-COORDS    16.582283899   -10.096771771   -92.685842616
ATOM    222  H5   DC A   7      16.529  -7.631 -92.694  1.00  0.00           H  
REMARK-SIMTK-COORDS    16.529306581    -7.631249560   -92.694066424
ATOM    223  P    DC A   8      18.845 -14.978 -94.140  1.00  0.00           P  
REMARK-SIMTK-COORDS    18.845004951   -14.977615665   -94.139650131
ATOM    224  OP1  DC A   8      19.598 -14.249 -93.091  1.00  0.00           O  
REMARK-SIMTK-COORDS    19.598327163   -14.248576129   -93.091213199
ATOM    225  OP2  DC A   8      19.199 -16.398 -94.322  1.00  0.00           O  
REMARK-SIMTK-COORDS    19.199471630   -16.398417869   -94.322123331
ATOM    226  O5'  DC A   8      18.979 -14.198 -95.525  1.00  0.00           O  
REMARK-SIMTK-COORDS    18.978548320   -14.197886596   -95.525037712
ATOM    227  O3'  DC A   8      20.554 -15.213 -99.313  1.00  0.00           O  
REMARK-SIMTK-COORDS    20.554238479   -15.212608411   -99.313064396
ATOM    228  C1'  DC A   8      20.100 -12.487 -98.161  1.00  0.00           C  
REMARK-SIMTK-COORDS    20.100293555   -12.487041714   -98.161117266
ATOM    229  C2'  DC A   8      20.941 -13.610 -97.567  1.00  0.00           C  
REMARK-SIMTK-COORDS    20.940775271   -13.609864817   -97.566578987
ATOM    230  C3'  DC A   8      20.165 -14.846 -97.992  1.00  0.00           C  
REMARK-SIMTK-COORDS    20.164858432   -14.845666465   -97.991545275
ATOM    231  C4'  DC A   8      18.714 -14.375 -97.926  1.00  0.00           C  
REMARK-SIMTK-COORDS    18.713686372   -14.374798217   -97.925972827
ATOM    232  C5'  DC A   8      18.030 -14.489 -96.584  1.00  0.00           C  
REMARK-SIMTK-COORDS    18.030251767   -14.488574854   -96.583631582
ATOM    233  O4'  DC A   8      18.776 -12.962 -98.302  1.00  0.00           O  
REMARK-SIMTK-COORDS    18.775648030   -12.961915589   -98.301580912
ATOM    234  N4   DC A   8      19.935  -7.830 -95.196  1.00  0.00           N  
REMARK-SIMTK-COORDS    19.934715437    -7.829830137   -95.196234771
ATOM    235  C4   DC A   8      19.973  -8.963 -95.879  1.00  0.00           C  
REMARK-SIMTK-COORDS    19.973461640    -8.963310950   -95.879440434
ATOM    236  N3   DC A   8      20.029  -8.898 -97.215  1.00  0.00           N  
REMARK-SIMTK-COORDS    20.028876281    -8.898145485   -97.214790456
ATOM    237  C2   DC A   8      20.068 -10.027 -97.965  1.00  0.00           C  
REMARK-SIMTK-COORDS    20.067794479   -10.027106336   -97.965260822
ATOM    238  O2   DC A   8      20.118 -10.000 -99.201  1.00  0.00           O  
REMARK-SIMTK-COORDS    20.117955101    -9.999523829   -99.201283523
ATOM    239  N1   DC A   8      20.056 -11.261 -97.319  1.00  0.00           N  
REMARK-SIMTK-COORDS    20.056141184   -11.261033371   -97.319042382
ATOM    240  C6   DC A   8      20.003 -11.336 -95.965  1.00  0.00           C  
REMARK-SIMTK-COORDS    20.002678633   -11.336154510   -95.964955394
ATOM    241  C5   DC A   8      19.967 -10.217 -95.193  1.00  0.00           C  
REMARK-SIMTK-COORDS    19.966704438   -10.217227962   -95.192584215
ATOM    242  H1'  DC A   8      20.464 -12.209 -99.151  1.00  0.00           H  
REMARK-SIMTK-COORDS    20.463825917   -12.208706216   -99.150958957
ATOM    243 1H2'  DC A   8      21.957 -13.622 -97.966  1.00  0.00           H  
REMARK-SIMTK-COORDS    21.956799925   -13.622008818   -97.966017876
ATOM    244 2H2'  DC A   8      21.016 -13.541 -96.482  1.00  0.00           H  
REMARK-SIMTK-COORDS    21.016002865   -13.540668115   -96.482195925
ATOM    245  H3'  DC A   8      20.336 -15.686 -97.318  1.00  0.00           H  
REMARK-SIMTK-COORDS    20.336135341   -15.686444247   -97.317682573
ATOM    246  H4'  DC A   8      18.152 -14.981 -98.637  1.00  0.00           H  
REMARK-SIMTK-COORDS    18.151502497   -14.980939280   -98.637139686
ATOM    247 1H5'  DC A   8      17.204 -13.780 -96.541  1.00  0.00           H  
REMARK-SIMTK-COORDS    17.204141149   -13.779530742   -96.541220555
ATOM    248 2H5'  DC A   8      17.643 -15.499 -96.464  1.00  0.00           H  
REMARK-SIMTK-COORDS    17.642942890   -15.499397387   -96.463620577
ATOM    249  H41  DC A   8      19.892  -7.849 -94.167  1.00  0.00           H  
REMARK-SIMTK-COORDS    19.892082455    -7.849433021   -94.166555619
ATOM    250  H42  DC A   8      19.944  -6.928 -95.694  1.00  0.00           H  
REMARK-SIMTK-COORDS    19.943988432    -6.927946023   -95.693819998
ATOM    251  H6   DC A   8      19.989 -12.316 -95.486  1.00  0.00           H  
REMARK-SIMTK-COORDS    19.989454229   -12.316014264   -95.486401346
ATOM    252  H5   DC A   8      19.933 -10.274 -94.104  1.00  0.00           H  
REMARK-SIMTK-COORDS    19.932921724   -10.274347894   -94.104346170
ATOM    253  P    DA A   9      22.257 -15.524 -99.549  1.00  0.00           P  
REMARK-SIMTK-COORDS    22.256848271   -15.523780201   -99.549342282
ATOM    254  OP1  DA A   9      23.010 -15.531 -98.271  1.00  0.00           O  
REMARK-SIMTK-COORDS    23.009582144   -15.531159695   -98.271023753
ATOM    255  OP2  DA A   9      22.613 -16.580-100.517  1.00  0.00           O  
REMARK-SIMTK-COORDS    22.613322268   -16.579867753  -100.516740013
ATOM    256  O5'  DA A   9      22.390 -14.089-100.233  1.00  0.00           O  
REMARK-SIMTK-COORDS    22.389597196   -14.088998640  -100.232767915
ATOM    257  O3'  DA A   9      23.967 -12.735-103.913  1.00  0.00           O  
REMARK-SIMTK-COORDS    23.967012951   -12.734865022  -103.912809583
ATOM    258  C1'  DA A   9      23.510 -11.170-101.402  1.00  0.00           C  
REMARK-SIMTK-COORDS    23.509592603   -11.170251310  -101.402011392
ATOM    259  C2'  DA A   9      24.352 -12.429-101.561  1.00  0.00           C  
REMARK-SIMTK-COORDS    24.352000971   -12.429194260  -101.560991859
ATOM    260  C3'  DA A   9      23.577 -13.196-102.622  1.00  0.00           C  
REMARK-SIMTK-COORDS    23.576709753   -13.196435607  -102.621579546
ATOM    261  C4'  DA A   9      22.125 -12.850-102.298  1.00  0.00           C  
REMARK-SIMTK-COORDS    22.124877015   -12.850105825  -102.297662299
ATOM    262  C5'  DA A   9      21.442 -13.717-101.266  1.00  0.00           C  
REMARK-SIMTK-COORDS    21.442236898   -13.717029206  -101.266244187
ATOM    263  O4'  DA A   9      22.186 -11.479-101.790  1.00  0.00           O  
REMARK-SIMTK-COORDS    22.185581160   -11.478836420  -101.790406718
ATOM    264  N6   DA A   9      23.355  -7.912 -96.312  1.00  0.00           N  
REMARK-SIMTK-COORDS    23.354579890    -7.911899675   -96.312133428
ATOM    265  C6   DA A   9      23.404  -8.068 -97.646  1.00  0.00           C  
REMARK-SIMTK-COORDS    23.403991735    -8.067637535   -97.646460670
ATOM    266  C5   DA A   9      23.418  -9.331 -98.274  1.00  0.00           C  
REMARK-SIMTK-COORDS    23.417595462    -9.331275318   -98.273998312
ATOM    267  N7   DA A   9      23.377 -10.621 -97.775  1.00  0.00           N  
REMARK-SIMTK-COORDS    23.377319706   -10.620513562   -97.775466854
ATOM    268  C8   DA A   9      23.415 -11.366 -98.840  1.00  0.00           C  
REMARK-SIMTK-COORDS    23.415040717   -11.366049009   -98.839792002
ATOM    269  N9   DA A   9      23.463 -10.653-100.007  1.00  0.00           N  
REMARK-SIMTK-COORDS    23.463025005   -10.653337842  -100.006667017
ATOM    270  C4   DA A   9      23.463  -9.331 -99.638  1.00  0.00           C  
REMARK-SIMTK-COORDS    23.463084244    -9.331056355   -99.638376824
ATOM    271  N3   DA A   9      23.505  -8.264-100.457  1.00  0.00           N  
REMARK-SIMTK-COORDS    23.505178936    -8.263696445  -100.457246691
ATOM    272  C2   DA A   9      23.494  -7.151 -99.754  1.00  0.00           C  
REMARK-SIMTK-COORDS    23.494382063    -7.151300137   -99.754209792
ATOM    273  N1   DA A   9      23.444  -6.984 -98.436  1.00  0.00           N  
REMARK-SIMTK-COORDS    23.444012064    -6.984190570   -98.436246115
ATOM    274  H1'  DA A   9      23.872 -10.373-102.049  1.00  0.00           H  
REMARK-SIMTK-COORDS    23.872249930   -10.372716436  -102.049495592
ATOM    275 1H2'  DA A   9      25.367 -12.208-101.895  1.00  0.00           H  
REMARK-SIMTK-COORDS    25.366858422   -12.208276078  -101.894976156
ATOM    276 2H2'  DA A   9      24.427 -12.997-100.636  1.00  0.00           H  
REMARK-SIMTK-COORDS    24.426634507   -12.996558984  -100.635546503
ATOM    277  H3'  DA A   9      23.750 -14.272-102.554  1.00  0.00           H  
REMARK-SIMTK-COORDS    23.749537942   -14.271746072  -102.554461595
ATOM    278  H4'  DA A   9      21.563 -12.937-103.228  1.00  0.00           H  
REMARK-SIMTK-COORDS    21.563253604   -12.937221180  -103.227870910
ATOM    279 1H5'  DA A   9      20.615 -13.163-100.824  1.00  0.00           H  
REMARK-SIMTK-COORDS    20.615103261   -13.163059417  -100.823791457
ATOM    280 2H5'  DA A   9      21.055 -14.613-101.750  1.00  0.00           H  
REMARK-SIMTK-COORDS    21.055472211   -14.613053035  -101.750108192
ATOM    281  H61  DA A   9      23.348  -6.967 -95.905  1.00  0.00           H  
REMARK-SIMTK-COORDS    23.347540093    -6.967122104   -95.905224616
ATOM    282  H62  DA A   9      23.326  -8.739 -95.699  1.00  0.00           H  
REMARK-SIMTK-COORDS    23.326012104    -8.739251218   -95.699249013
ATOM    283  H8   DA A   9      23.408 -12.455 -98.806  1.00  0.00           H  
REMARK-SIMTK-COORDS    23.407952872   -12.455303644   -98.805746409
ATOM    284  H2   DA A   9      23.531  -6.231-100.338  1.00  0.00           H  
REMARK-SIMTK-COORDS    23.530876234    -6.231324500  -100.338268012
ATOM    285  P    DC A  10      25.671 -12.992-104.120  1.00  0.00           P  
REMARK-SIMTK-COORDS    25.670547707   -12.991622090  -104.119850185
ATOM    286  OP1  DC A  10      26.424 -13.699-103.057  1.00  0.00           O  
REMARK-SIMTK-COORDS    26.423831888   -13.699440516  -103.056944253
ATOM    287  OP2  DC A  10      26.028 -13.340-105.509  1.00  0.00           O  
REMARK-SIMTK-COORDS    26.028099378   -13.339996961  -105.508523563
ATOM    288  O5'  DC A  10      25.800 -11.417-103.900  1.00  0.00           O  
REMARK-SIMTK-COORDS    25.799986974   -11.416820550  -103.899951145
ATOM    289  O3'  DC A  10      27.372  -8.258-106.226  1.00  0.00           O  
REMARK-SIMTK-COORDS    27.371941658    -8.257627290  -106.225905232
ATOM    290  C1'  DC A  10      26.913  -8.335-103.269  1.00  0.00           C  
REMARK-SIMTK-COORDS    26.913378552    -8.335259996  -103.268633679
ATOM    291  C2'  DC A  10      27.757  -9.297-104.095  1.00  0.00           C  
REMARK-SIMTK-COORDS    27.757494264    -9.296911489  -104.095260602
ATOM    292  C3'  DC A  10      26.984  -9.355-105.402  1.00  0.00           C  
REMARK-SIMTK-COORDS    26.983833329    -9.354658388  -105.402151207
ATOM    293  C4'  DC A  10      25.532  -9.247-104.942  1.00  0.00           C  
REMARK-SIMTK-COORDS    25.531652676    -9.247123791  -104.942233101
ATOM    294  C5'  DC A  10      24.851 -10.540-104.559  1.00  0.00           C  
REMARK-SIMTK-COORDS    24.850669216   -10.539863603  -104.558836040
ATOM    295  O4'  DC A  10      25.590  -8.381-103.764  1.00  0.00           O  
REMARK-SIMTK-COORDS    25.589641190    -8.381149755  -103.764148087
ATOM    296  N4   DC A  10      26.742  -9.394 -97.850  1.00  0.00           N  
REMARK-SIMTK-COORDS    26.741523258    -9.394105696   -97.850435127
ATOM    297  C4   DC A  10      26.782  -9.172 -99.155  1.00  0.00           C  
REMARK-SIMTK-COORDS    26.781859496    -9.172144428   -99.155102205
ATOM    298  N3   DC A  10      26.835  -7.905 -99.582  1.00  0.00           N  
REMARK-SIMTK-COORDS    26.834952665    -7.905166731   -99.582215341
ATOM    299  C2   DC A  10      26.875  -7.619-100.907  1.00  0.00           C  
REMARK-SIMTK-COORDS    26.875341026    -7.618938985  -100.907249475
ATOM    300  O2   DC A  10      26.923  -6.458-101.333  1.00  0.00           O  
REMARK-SIMTK-COORDS    26.923430791    -6.458165281  -101.333067254
ATOM    301  N1   DC A  10      26.868  -8.671-101.820  1.00  0.00           N  
REMARK-SIMTK-COORDS    26.867673596    -8.671316726  -101.819802104
ATOM    302  C6   DC A  10      26.817  -9.959-101.395  1.00  0.00           C  
REMARK-SIMTK-COORDS    26.816586604    -9.959368687  -101.395107784
ATOM    303  C5   DC A  10      26.779 -10.270-100.071  1.00  0.00           C  
REMARK-SIMTK-COORDS    26.779201648   -10.269642195  -100.071408152
ATOM    304  H1'  DC A  10      27.275  -7.311-103.371  1.00  0.00           H  
REMARK-SIMTK-COORDS    27.274641133    -7.311292871  -103.370583048
ATOM    305 1H2'  DC A  10      28.773  -8.927-104.251  1.00  0.00           H  
REMARK-SIMTK-COORDS    28.772895673    -8.927104346  -104.250848696
ATOM    306 2H2'  DC A  10      27.834 -10.281-103.635  1.00  0.00           H  
REMARK-SIMTK-COORDS    27.834315816   -10.280872487  -103.634551143
ATOM    307  H3'  DC A  10      27.158 -10.289-105.938  1.00  0.00           H  
REMARK-SIMTK-COORDS    27.158204229   -10.288700472  -105.938336039
ATOM    308  H4'  DC A  10      24.970  -8.808-105.767  1.00  0.00           H  
REMARK-SIMTK-COORDS    24.969760553    -8.807905473  -105.767206137
ATOM    309 1H5'  DC A  10      24.023 -10.322-103.885  1.00  0.00           H  
REMARK-SIMTK-COORDS    24.022942824   -10.322265804  -103.884654152
ATOM    310 2H5'  DC A  10      24.466 -11.022-105.457  1.00  0.00           H  
REMARK-SIMTK-COORDS    24.465963052   -11.021794996  -105.456564451
ATOM    311  H41  DC A  10      26.701 -10.360 -97.493  1.00  0.00           H  
REMARK-SIMTK-COORDS    26.700607389   -10.359867039   -97.492563756
ATOM    312  H42  DC A  10      26.748  -8.601 -97.193  1.00  0.00           H  
REMARK-SIMTK-COORDS    26.747841983    -8.601400832   -97.192672956
ATOM    313  H6   DC A  10      26.806 -10.763-102.132  1.00  0.00           H  
REMARK-SIMTK-COORDS    26.806471249   -10.762855090  -102.132414559
ATOM    314  H5   DC A  10      26.747 -11.304 -99.727  1.00  0.00           H  
REMARK-SIMTK-COORDS    26.747320317   -11.303599752   -99.727051722
ATOM    315  P    DC A  11      29.077  -8.254-106.560  1.00  0.00           P  
REMARK-SIMTK-COORDS    29.076802247    -8.253782951  -106.560306611
ATOM    316  OP1  DC A  11      29.832  -9.436-106.080  1.00  0.00           O  
REMARK-SIMTK-COORDS    29.831577004    -9.436279335  -106.080483345
ATOM    317  OP2  DC A  11      29.434  -7.759-107.904  1.00  0.00           O  
REMARK-SIMTK-COORDS    29.434238912    -7.758843801  -107.903770890
ATOM    318  O5'  DC A  11      29.204  -7.076-105.491  1.00  0.00           O  
REMARK-SIMTK-COORDS    29.204070489    -7.076307568  -105.491445293
ATOM    319  O3'  DC A  11      30.770  -3.154-105.633  1.00  0.00           O  
REMARK-SIMTK-COORDS    30.770440097    -3.153543283  -105.632911245
ATOM    320  C1'  DC A  11      30.313  -4.884-103.233  1.00  0.00           C  
REMARK-SIMTK-COORDS    30.313302074    -4.884231819  -103.233431298
ATOM    321  C2'  DC A  11      31.158  -5.212-104.458  1.00  0.00           C  
REMARK-SIMTK-COORDS    31.158435140    -5.211915827  -104.457763887
ATOM    322  C3'  DC A  11      30.384  -4.525-105.570  1.00  0.00           C  
REMARK-SIMTK-COORDS    30.384278140    -4.524547535  -105.570442982
ATOM    323  C4'  DC A  11      28.932  -4.697-105.131  1.00  0.00           C  
REMARK-SIMTK-COORDS    28.932148392    -4.696870032  -105.130509859
ATOM    324  C5'  DC A  11      28.253  -5.982-105.542  1.00  0.00           C  
REMARK-SIMTK-COORDS    28.253198079    -5.981937124  -105.542258617
ATOM    325  O4'  DC A  11      28.989  -4.645-103.669  1.00  0.00           O  
REMARK-SIMTK-COORDS    28.989412361    -4.644921937  -103.669284266
ATOM    326  N4   DC A  11      30.145  -8.812 -99.353  1.00  0.00           N  
REMARK-SIMTK-COORDS    30.145377374    -8.811508654   -99.353242906
ATOM    327  C4   DC A  11      30.185  -7.893-100.306  1.00  0.00           C  
REMARK-SIMTK-COORDS    30.184814691    -7.893114822  -100.306158153
ATOM    328  N3   DC A  11      30.236  -6.606 -99.945  1.00  0.00           N  
REMARK-SIMTK-COORDS    30.235893130    -6.605611646   -99.945320845
ATOM    329  C2   DC A  11      30.275  -5.623-100.879  1.00  0.00           C  
REMARK-SIMTK-COORDS    30.275280953    -5.622645148  -100.878861666
ATOM    330  O2   DC A  11      30.322  -4.424-100.577  1.00  0.00           O  
REMARK-SIMTK-COORDS    30.321509556    -4.423628732  -100.576782952
ATOM    331  N1   DC A  11      30.269  -5.978-102.226  1.00  0.00           N  
REMARK-SIMTK-COORDS    30.268724394    -5.978113966  -102.225676030
ATOM    332  C6   DC A  11      30.220  -7.282-102.600  1.00  0.00           C  
REMARK-SIMTK-COORDS    30.219681412    -7.281664064  -102.600382484
ATOM    333  C5   DC A  11      30.183  -8.284-101.681  1.00  0.00           C  
REMARK-SIMTK-COORDS    30.183331036    -8.283742027  -101.681488363
ATOM    334  H1'  DC A  11      30.673  -3.980-102.741  1.00  0.00           H  
REMARK-SIMTK-COORDS    30.673043971    -3.980240231  -102.740685951
ATOM    335 1H2'  DC A  11      32.173  -4.817-104.378  1.00  0.00           H  
REMARK-SIMTK-COORDS    32.173233625    -4.817258786  -104.377546342
ATOM    336 2H2'  DC A  11      31.237  -6.284-104.631  1.00  0.00           H  
REMARK-SIMTK-COORDS    31.236878504    -6.284317944  -104.631356338
ATOM    337  H3'  DC A  11      30.560  -4.994-106.540  1.00  0.00           H  
REMARK-SIMTK-COORDS    30.559756312    -4.993995500  -106.539545670
ATOM    338  H4'  DC A  11      28.369  -3.870-105.565  1.00  0.00           H  
REMARK-SIMTK-COORDS    28.369258010    -3.870057753  -105.564965694
ATOM    339 1H5'  DC A  11      27.425  -6.183-104.863  1.00  0.00           H  
REMARK-SIMTK-COORDS    27.425458449    -6.183120459  -104.863013912
ATOM    340 2H5'  DC A  11      27.869  -5.875-106.556  1.00  0.00           H  
REMARK-SIMTK-COORDS    27.868788069    -5.874974834  -106.555649466
ATOM    341  H41  DC A  11      30.106  -9.811 -99.602  1.00  0.00           H  
REMARK-SIMTK-COORDS    30.106011583    -9.811112515   -99.601604449
ATOM    342  H42  DC A  11      30.151  -8.527 -98.363  1.00  0.00           H  
REMARK-SIMTK-COORDS    30.150846186    -8.527065473   -98.363225650
ATOM    343  H6   DC A  11      30.210  -7.530-103.662  1.00  0.00           H  
REMARK-SIMTK-COORDS    30.210396196    -7.530211915  -103.662197793
ATOM    344  H5   DC A  11      30.153  -9.332-101.979  1.00  0.00           H  
REMARK-SIMTK-COORDS    30.153092010    -9.332066019  -101.979428641
ATOM    345  P    DT A  12      32.469  -2.818-105.887  1.00  0.00           P  
REMARK-SIMTK-COORDS    32.469094877    -2.818266502  -105.886736929
ATOM    346  OP1  DT A  12      33.226  -4.059-106.179  1.00  0.00           O  
REMARK-SIMTK-COORDS    33.225844997    -4.059004946  -106.179479763
ATOM    347  OP2  DT A  12      32.826  -1.637-106.698  1.00  0.00           O  
REMARK-SIMTK-COORDS    32.826170188    -1.637144031  -106.697596307
ATOM    348  O5'  DT A  12      32.597  -2.475-104.334  1.00  0.00           O  
REMARK-SIMTK-COORDS    32.597126209    -2.475016689  -104.334355679
ATOM    349  O3'  DT A  12      34.161   0.810-102.183  1.00  0.00           O  
REMARK-SIMTK-COORDS    34.160633041     0.809971818  -102.183104207
ATOM    350  C1'  DT A  12      33.706  -1.990-101.225  1.00  0.00           C  
REMARK-SIMTK-COORDS    33.706180229    -1.989845775  -101.225177755
ATOM    351  C2'  DT A  12      34.551  -1.549-102.413  1.00  0.00           C  
REMARK-SIMTK-COORDS    34.551219291    -1.549151909  -102.412535283
ATOM    352  C3'  DT A  12      33.776  -0.346-102.924  1.00  0.00           C  
REMARK-SIMTK-COORDS    33.775525975    -0.345637766  -102.924231077
ATOM    353  C4'  DT A  12      32.324  -0.742-102.664  1.00  0.00           C  
REMARK-SIMTK-COORDS    32.323855725    -0.741614243  -102.664065524
ATOM    354  C5'  DT A  12      31.646  -1.554-103.743  1.00  0.00           C  
REMARK-SIMTK-COORDS    31.645611653    -1.553590903  -103.742983909
ATOM    355  O4'  DT A  12      32.382  -1.544-101.441  1.00  0.00           O  
REMARK-SIMTK-COORDS    32.381729004    -1.543729724  -101.441370779
ATOM    356  O4   DT A  12      33.549  -7.442-100.391  1.00  0.00           O  
REMARK-SIMTK-COORDS    33.549041959    -7.441739078  -100.390618605
ATOM    357  C4   DT A  12      33.583  -6.230-100.630  1.00  0.00           C  
REMARK-SIMTK-COORDS    33.582656037    -6.229508767  -100.630403440
ATOM    358  N3   DT A  12      33.629  -5.309 -99.609  1.00  0.00           N  
REMARK-SIMTK-COORDS    33.629045309    -5.308744123   -99.609049679
ATOM    359  C2   DT A  12      33.671  -3.935 -99.737  1.00  0.00           C  
REMARK-SIMTK-COORDS    33.671374718    -3.934530314   -99.737446052
ATOM    360  O2   DT A  12      33.712  -3.196 -98.770  1.00  0.00           O  
REMARK-SIMTK-COORDS    33.711901832    -3.196355909   -98.770059314
ATOM    361  N1   DT A  12      33.663  -3.465-101.034  1.00  0.00           N  
REMARK-SIMTK-COORDS    33.662690436    -3.465202479  -101.034085542
ATOM    362  C6   DT A  12      33.617  -4.309-102.116  1.00  0.00           C  
REMARK-SIMTK-COORDS    33.617456243    -4.309149590  -102.116067123
ATOM    363  C5   DT A  12      33.583  -5.647-101.951  1.00  0.00           C  
REMARK-SIMTK-COORDS    33.583033906    -5.646646203  -101.951306952
ATOM    364  C7   DT A  12      33.527  -6.612-103.096  1.00  0.00           C  
REMARK-SIMTK-COORDS    33.526958752    -6.611728996  -103.095534980
ATOM    365  H1'  DT A  12      34.066  -1.536-100.301  1.00  0.00           H  
REMARK-SIMTK-COORDS    34.065817904    -1.536165902  -100.300701517
ATOM    366 1H2'  DT A  12      35.565  -1.272-102.119  1.00  0.00           H  
REMARK-SIMTK-COORDS    35.565473027    -1.271539158  -102.119302408
ATOM    367 2H2'  DT A  12      34.630  -2.323-103.174  1.00  0.00           H  
REMARK-SIMTK-COORDS    34.630165907    -2.323448944  -103.173957987
ATOM    368  H3'  DT A  12      33.950  -0.168-103.986  1.00  0.00           H  
REMARK-SIMTK-COORDS    33.950242392    -0.168266344  -103.986333498
ATOM    369  H4'  DT A  12      31.760   0.183-102.542  1.00  0.00           H  
REMARK-SIMTK-COORDS    31.759541237     0.183115432  -102.541537216
ATOM    370 1H5'  DT A  12      30.817  -2.111-103.305  1.00  0.00           H  
REMARK-SIMTK-COORDS    30.817489457    -2.110642936  -103.305312046
ATOM    371 2H5'  DT A  12      31.260  -0.881-104.508  1.00  0.00           H  
REMARK-SIMTK-COORDS    31.259566221    -0.881347074  -104.507712070
ATOM    372  H3   DT A  12      33.630  -5.683 -98.649  1.00  0.00           H  
REMARK-SIMTK-COORDS    33.629591024    -5.683135774   -98.649295755
ATOM    373  H6   DT A  12      33.608  -3.892-103.123  1.00  0.00           H  
REMARK-SIMTK-COORDS    33.608031007    -3.892390422  -103.122939488
ATOM    374  H71  DT A  12      33.399  -7.625-102.712  1.00  0.00           H  
REMARK-SIMTK-COORDS    33.398976640    -7.625482252  -102.711880297
ATOM    375  H72  DT A  12      32.686  -6.361-103.742  1.00  0.00           H  
REMARK-SIMTK-COORDS    32.685609414    -6.361400059  -103.742105714
ATOM    376  H73  DT A  12      34.453  -6.554-103.667  1.00  0.00           H  
REMARK-SIMTK-COORDS    34.453422247    -6.554015315  -103.666699161
ATOM    377  P    DC A  13      35.866   1.051-102.382  1.00  0.00           P  
REMARK-SIMTK-COORDS    35.866147455     1.051244851  -102.382046914
ATOM    378  OP1  DC A  13      36.625   0.174-103.306  1.00  0.00           O  
REMARK-SIMTK-COORDS    36.624512491     0.174373151  -103.306271722
ATOM    379  OP2  DC A  13      36.220   2.484-102.412  1.00  0.00           O  
REMARK-SIMTK-COORDS    36.220225113     2.483508574  -102.411570477
ATOM    380  O5'  DC A  13      35.992   0.487-100.895  1.00  0.00           O  
REMARK-SIMTK-COORDS    35.992345864     0.486756087  -100.895259640
ATOM    381  O3'  DC A  13      37.549   2.055 -97.293  1.00  0.00           O  
REMARK-SIMTK-COORDS    37.549140872     2.055316861   -97.292814304
ATOM    382  C1'  DC A  13      37.100  -0.812 -98.028  1.00  0.00           C  
REMARK-SIMTK-COORDS    37.100017107    -0.811668123   -98.027965273
ATOM    383  C2'  DC A  13      37.944   0.210 -98.779  1.00  0.00           C  
REMARK-SIMTK-COORDS    37.943940746     0.210322000   -98.778928708
ATOM    384  C3'  DC A  13      37.166   1.495 -98.547  1.00  0.00           C  
REMARK-SIMTK-COORDS    37.166345693     1.495363925   -98.546846425
ATOM    385  C4'  DC A  13      35.715   1.019 -98.549  1.00  0.00           C  
REMARK-SIMTK-COORDS    35.715345830     1.019430909   -98.548886372
ATOM    386  C5'  DC A  13      35.039   0.932 -99.897  1.00  0.00           C  
REMARK-SIMTK-COORDS    35.038789690     0.931612318   -99.896650329
ATOM    387  O4'  DC A  13      35.775  -0.322 -97.967  1.00  0.00           O  
REMARK-SIMTK-COORDS    35.774856176    -0.321666149   -97.966584731
ATOM    388  N4   DC A  13      36.948  -5.859-100.266  1.00  0.00           N  
REMARK-SIMTK-COORDS    36.947736604    -5.858816790  -100.266416742
ATOM    389  C4   DC A  13      36.983  -4.636 -99.760  1.00  0.00           C  
REMARK-SIMTK-COORDS    36.983441664    -4.636155108   -99.759589791
ATOM    390  N3   DC A  13      37.032  -4.502 -98.429  1.00  0.00           N  
REMARK-SIMTK-COORDS    37.032040152    -4.501548706   -98.429177711
ATOM    391  C2   DC A  13      37.068  -3.273 -97.855  1.00  0.00           C  
REMARK-SIMTK-COORDS    37.067573423    -3.273331182   -97.855163684
ATOM    392  O2   DC A  13      37.111  -3.116 -96.629  1.00  0.00           O  
REMARK-SIMTK-COORDS    37.111437435    -3.116367512   -96.628596379
ATOM    393  N1   DC A  13      37.060  -2.150 -98.678  1.00  0.00           N  
REMARK-SIMTK-COORDS    37.059678434    -2.149504088   -98.678121964
ATOM    394  C6   DC A  13      37.013  -2.277-100.029  1.00  0.00           C  
REMARK-SIMTK-COORDS    37.013131100    -2.277057863  -100.028535375
ATOM    395  C5   DC A  13      36.981  -3.499-100.626  1.00  0.00           C  
REMARK-SIMTK-COORDS    36.980657002    -3.498616177  -100.625685875
ATOM    396  H1'  DC A  13      37.458  -0.939 -97.006  1.00  0.00           H  
REMARK-SIMTK-COORDS    37.458404740    -0.939229030   -97.005859839
ATOM    397 1H2'  DC A  13      38.958   0.282 -98.381  1.00  0.00           H  
REMARK-SIMTK-COORDS    38.957925612     0.282249195   -98.380599487
ATOM    398 2H2'  DC A  13      38.025  -0.020 -99.840  1.00  0.00           H  
REMARK-SIMTK-COORDS    38.024655182    -0.019691686   -99.840490239
ATOM    399  H3'  DC A  13      37.341   2.226 -99.338  1.00  0.00           H  
REMARK-SIMTK-COORDS    37.341368716     2.226382220   -99.337613896
ATOM    400  H4'  DC A  13      35.150   1.725 -97.939  1.00  0.00           H  
REMARK-SIMTK-COORDS    35.149784715     1.724582034   -97.938871196
ATOM    401 1H5'  DC A  13      34.213   0.224 -99.837  1.00  0.00           H  
REMARK-SIMTK-COORDS    34.212634252     0.223852994   -99.837111001
ATOM    402 2H5'  DC A  13      34.652   1.913-100.168  1.00  0.00           H  
REMARK-SIMTK-COORDS    34.652482797     1.913111094  -100.167943782
ATOM    403  H41  DC A  13      36.910  -5.993-101.288  1.00  0.00           H  
REMARK-SIMTK-COORDS    36.910347785    -5.992914283  -101.287720291
ATOM    404  H42  DC A  13      36.954  -6.676 -99.640  1.00  0.00           H  
REMARK-SIMTK-COORDS    36.954134167    -6.676463076   -99.639930013
ATOM    405  H6   DC A  13      37.003  -1.379-100.648  1.00  0.00           H  
REMARK-SIMTK-COORDS    37.002715230    -1.379471918  -100.647845460
ATOM    406  H5   DC A  13      36.952  -3.604-101.710  1.00  0.00           H  
REMARK-SIMTK-COORDS    36.952430472    -3.604340021  -101.710440101
ATOM    407  P    DA A  14      39.251   2.399 -97.097  1.00  0.00           P  
REMARK-SIMTK-COORDS    39.250645730     2.398874391   -97.096896777
ATOM    408  OP1  DA A  14      40.010   2.216 -98.358  1.00  0.00           O  
REMARK-SIMTK-COORDS    40.009873122     2.215934396   -98.358192828
ATOM    409  OP2  DA A  14      39.603   3.587 -96.296  1.00  0.00           O  
REMARK-SIMTK-COORDS    39.602599644     3.587484349   -96.295905010
ATOM    410  O5'  DA A  14      39.379   1.082 -96.207  1.00  0.00           O  
REMARK-SIMTK-COORDS    39.379368790     1.082027532   -96.206595860
ATOM    411  O3'  DA A  14      40.938   0.292 -92.358  1.00  0.00           O  
REMARK-SIMTK-COORDS    40.937532402     0.292097359   -92.357860811
ATOM    412  C1'  DA A  14      40.492  -1.629 -94.610  1.00  0.00           C  
REMARK-SIMTK-COORDS    40.492287414    -1.629428423   -94.609716172
ATOM    413  C2'  DA A  14      41.334  -0.361 -94.636  1.00  0.00           C  
REMARK-SIMTK-COORDS    41.334357922    -0.360532241   -94.635864566
ATOM    414  C3'  DA A  14      40.554   0.556 -93.705  1.00  0.00           C  
REMARK-SIMTK-COORDS    40.553976967     0.555917164   -93.705430230
ATOM    415  C4'  DA A  14      39.104   0.165 -93.981  1.00  0.00           C  
REMARK-SIMTK-COORDS    39.103677816     0.164627152   -93.981490912
ATOM    416  C5'  DA A  14      38.427   0.868 -95.134  1.00  0.00           C  
REMARK-SIMTK-COORDS    38.426623118     0.867884133   -95.134054817
ATOM    417  O4'  DA A  14      39.166  -1.267 -94.278  1.00  0.00           O  
REMARK-SIMTK-COORDS    39.166436158    -1.266905534   -94.278389142
ATOM    418  N6   DA A  14      40.362  -5.610 -99.158  1.00  0.00           N  
REMARK-SIMTK-COORDS    40.361913377    -5.610050298   -99.157836014
ATOM    419  C6   DA A  14      40.405  -5.257 -97.861  1.00  0.00           C  
REMARK-SIMTK-COORDS    40.404598850    -5.257162631   -97.861389623
ATOM    420  C5   DA A  14      40.415  -3.914 -97.429  1.00  0.00           C  
REMARK-SIMTK-COORDS    40.415494591    -3.914104144   -97.429134855
ATOM    421  N7   DA A  14      40.378  -2.714 -98.114  1.00  0.00           N  
REMARK-SIMTK-COORDS    40.378247607    -2.713582935   -98.114446820
ATOM    422  C8   DA A  14      40.411  -1.818 -97.173  1.00  0.00           C  
REMARK-SIMTK-COORDS    40.410841003    -1.817731264   -97.172947243
ATOM    423  N9   DA A  14      40.453  -2.349 -95.913  1.00  0.00           N  
REMARK-SIMTK-COORDS    40.452618287    -2.348550687   -95.912652674
ATOM    424  C4   DA A  14      40.454  -3.711 -96.080  1.00  0.00           C  
REMARK-SIMTK-COORDS    40.454044583    -3.710953987   -96.079749102
ATOM    425  N3   DA A  14      40.492  -4.644 -95.111  1.00  0.00           N  
REMARK-SIMTK-COORDS    40.491566366    -4.644330561   -95.110740699
ATOM    426  C2   DA A  14      40.484  -5.849 -95.640  1.00  0.00           C  
REMARK-SIMTK-COORDS    40.483919221    -5.849088293   -95.640177502
ATOM    427  N1   DA A  14      40.440  -6.211 -96.919  1.00  0.00           N  
REMARK-SIMTK-COORDS    40.440188044    -6.210782164   -96.918753322
ATOM    428  H1'  DA A  14      40.851  -2.321 -93.849  1.00  0.00           H  
REMARK-SIMTK-COORDS    40.851342397    -2.321415596   -93.848761987
ATOM    429 1H2'  DA A  14      42.347  -0.529 -94.268  1.00  0.00           H  
REMARK-SIMTK-COORDS    42.347419306    -0.528820006   -94.267527954
ATOM    430 2H2'  DA A  14      41.414   0.063 -95.635  1.00  0.00           H  
REMARK-SIMTK-COORDS    41.413913559     0.062593801   -95.635142933
ATOM    431  H3'  DA A  14      40.728   1.609 -93.931  1.00  0.00           H  
REMARK-SIMTK-COORDS    40.727555516     1.609279542   -93.931184936
ATOM    432  H4'  DA A  14      38.537   0.389 -93.078  1.00  0.00           H  
REMARK-SIMTK-COORDS    38.537364749     0.389196208   -93.077523961
ATOM    433 1H5'  DA A  14      37.602   0.254 -95.493  1.00  0.00           H  
REMARK-SIMTK-COORDS    37.601538299     0.253843732   -95.493201622
ATOM    434 2H5'  DA A  14      38.038   1.826 -94.791  1.00  0.00           H  
REMARK-SIMTK-COORDS    38.037745647     1.825869219   -94.791113296
ATOM    435  H61  DA A  14      40.357  -6.605 -99.419  1.00  0.00           H  
REMARK-SIMTK-COORDS    40.356581506    -6.604924572   -99.419419175
ATOM    436  H62  DA A  14      40.337  -4.883 -99.887  1.00  0.00           H  
REMARK-SIMTK-COORDS    40.336779049    -4.883295820   -99.887322268
ATOM    437  H8   DA A  14      40.404  -0.746 -97.369  1.00  0.00           H  
REMARK-SIMTK-COORDS    40.404343011    -0.745719610   -97.368992620
ATOM    438  H2   DA A  14      40.517  -6.672 -94.925  1.00  0.00           H  
REMARK-SIMTK-COORDS    40.517090989    -6.671725629   -94.925349936
ATOM    439  P    DT A  15      42.634   0.527 -92.049  1.00  0.00           P  
REMARK-SIMTK-COORDS    42.633749360     0.526984677   -92.049379456
ATOM    440  OP1  DT A  15      43.393   1.090 -93.192  1.00  0.00           O  
REMARK-SIMTK-COORDS    43.392672554     1.090362974   -93.191500939
ATOM    441  OP2  DT A  15      42.985   1.056 -90.716  1.00  0.00           O  
REMARK-SIMTK-COORDS    42.985342380     1.055576876   -90.716330832
ATOM    442  O5'  DT A  15      42.766  -1.063 -92.060  1.00  0.00           O  
REMARK-SIMTK-COORDS    42.765775215    -1.062531409   -92.059761348
ATOM    443  O3'  DT A  15      44.328  -3.887 -89.331  1.00  0.00           O  
REMARK-SIMTK-COORDS    44.327800938    -3.886922182   -89.330937718
ATOM    444  C1'  DT A  15      43.883  -4.199 -92.275  1.00  0.00           C  
REMARK-SIMTK-COORDS    43.883327313    -4.198942817   -92.275121020
ATOM    445  C2'  DT A  15      44.724  -3.137 -91.579  1.00  0.00           C  
REMARK-SIMTK-COORDS    44.723549944    -3.137316411   -91.578633185
ATOM    446  C3'  DT A  15      43.943  -2.908 -90.294  1.00  0.00           C  
REMARK-SIMTK-COORDS    43.943262499    -2.908191617   -90.293863815
ATOM    447  C4'  DT A  15      42.493  -3.077 -90.742  1.00  0.00           C  
REMARK-SIMTK-COORDS    42.493404359    -3.077337895   -90.742340025
ATOM    448  C5'  DT A  15      41.814  -1.846 -91.296  1.00  0.00           C  
REMARK-SIMTK-COORDS    41.813818680    -1.846482033   -91.296003418
ATOM    449  O4'  DT A  15      42.557  -4.091 -91.796  1.00  0.00           O  
REMARK-SIMTK-COORDS    42.557098559    -4.090741531   -91.796226698
ATOM    450  O4   DT A  15      43.742  -3.800 -97.776  1.00  0.00           O  
REMARK-SIMTK-COORDS    43.742393728    -3.799806358   -97.776498103
ATOM    451  C4   DT A  15      43.772  -3.836 -96.541  1.00  0.00           C  
REMARK-SIMTK-COORDS    43.772235250    -3.835697050   -96.541204478
ATOM    452  N3   DT A  15      43.820  -5.036 -95.871  1.00  0.00           N  
REMARK-SIMTK-COORDS    43.819519996    -5.036213896   -95.870647653
ATOM    453  C2   DT A  15      43.858  -5.217 -94.502  1.00  0.00           C  
REMARK-SIMTK-COORDS    43.858020956    -5.216722954   -94.502190436
ATOM    454  O2   DT A  15      43.900  -6.324 -93.998  1.00  0.00           O  
REMARK-SIMTK-COORDS    43.899730254    -6.324010473   -93.997655317
ATOM    455  N1   DT A  15      43.844  -4.057 -93.756  1.00  0.00           N  
REMARK-SIMTK-COORDS    43.844114134    -4.057053963   -93.756139210
ATOM    456  C6   DT A  15      43.798  -2.815 -94.338  1.00  0.00           C  
REMARK-SIMTK-COORDS    43.797603426    -2.814520187   -94.338310638
ATOM    457  C5   DT A  15      43.767  -2.678 -95.679  1.00  0.00           C  
REMARK-SIMTK-COORDS    43.767031558    -2.677613734   -95.679038046
ATOM    458  C7   DT A  15      43.710  -1.347 -96.365  1.00  0.00           C  
REMARK-SIMTK-COORDS    43.709787516    -1.347466148   -96.365490899
ATOM    459  H1'  DT A  15      44.245  -5.200 -92.037  1.00  0.00           H  
REMARK-SIMTK-COORDS    44.244719956    -5.200294629   -92.037400791
ATOM    460 1H2'  DT A  15      45.738  -3.482 -91.370  1.00  0.00           H  
REMARK-SIMTK-COORDS    45.738019707    -3.482443563   -91.370058624
ATOM    461 2H2'  DT A  15      44.802  -2.222 -92.164  1.00  0.00           H  
REMARK-SIMTK-COORDS    44.802047177    -2.222492558   -92.163841269
ATOM    462  H3'  DT A  15      44.114  -1.912 -89.884  1.00  0.00           H  
REMARK-SIMTK-COORDS    44.114215930    -1.911755172   -89.884062233
ATOM    463  H4'  DT A  15      41.927  -3.404 -89.870  1.00  0.00           H  
REMARK-SIMTK-COORDS    41.927171329    -3.403971732   -89.869826706
ATOM    464 1H5'  DT A  15      40.988  -2.151 -91.939  1.00  0.00           H  
REMARK-SIMTK-COORDS    40.988460023    -2.151287062   -91.939064054
ATOM    465 2H5'  DT A  15      41.424  -1.251 -90.472  1.00  0.00           H  
REMARK-SIMTK-COORDS    41.423710046    -1.251479974   -90.471661375
ATOM    466  H3   DT A  15      43.824  -5.889 -96.449  1.00  0.00           H  
REMARK-SIMTK-COORDS    43.823998741    -5.888590388   -96.449207292
ATOM    467  H6   DT A  15      43.784  -1.926 -93.708  1.00  0.00           H  
REMARK-SIMTK-COORDS    43.783992325    -1.925656548   -93.707989157
ATOM    468  H71  DT A  15      43.586  -1.496 -97.440  1.00  0.00           H  
REMARK-SIMTK-COORDS    43.585533399    -1.496238189   -97.439592288
ATOM    469  H72  DT A  15      42.866  -0.775 -95.980  1.00  0.00           H  
REMARK-SIMTK-COORDS    42.865800000    -0.774908389   -95.980199211
ATOM    470  H73  DT A  15      44.634  -0.801 -96.179  1.00  0.00           H  
REMARK-SIMTK-COORDS    44.634314685    -0.801157858   -96.179236328
ATOM    471  P    DC A  16      46.032  -3.742 -89.046  1.00  0.00           P  
REMARK-SIMTK-COORDS    46.032078353    -3.742405899   -89.046113823
ATOM    472  OP1  DC A  16      46.790  -2.644 -89.693  1.00  0.00           O  
REMARK-SIMTK-COORDS    46.789735576    -2.644344157   -89.692974660
ATOM    473  OP2  DC A  16      46.382  -4.031 -87.642  1.00  0.00           O  
REMARK-SIMTK-COORDS    46.382489311    -4.031448963   -87.642088087
ATOM    474  O5'  DC A  16      46.164  -5.066 -89.927  1.00  0.00           O  
REMARK-SIMTK-COORDS    46.164329907    -5.065986528   -89.926882717
ATOM    475  O3'  DC A  16      47.728  -8.923 -89.194  1.00  0.00           O  
REMARK-SIMTK-COORDS    47.728459340    -8.923257709   -89.194377324
ATOM    476  C1'  DC A  16      47.284  -7.570 -91.827  1.00  0.00           C  
REMARK-SIMTK-COORDS    47.284191006    -7.569695869   -91.827295475
ATOM    477  C2'  DC A  16      48.123  -7.063 -90.661  1.00  0.00           C  
REMARK-SIMTK-COORDS    48.123212478    -7.062874223   -90.661194370
ATOM    478  C3'  DC A  16      47.343  -7.577 -89.462  1.00  0.00           C  
REMARK-SIMTK-COORDS    47.343144465    -7.577023443   -89.462447743
ATOM    479  C4'  DC A  16      45.893  -7.473 -89.931  1.00  0.00           C  
REMARK-SIMTK-COORDS    45.893336647    -7.472745418   -89.930529343
ATOM    480  C5'  DC A  16      45.213  -6.141 -89.718  1.00  0.00           C  
REMARK-SIMTK-COORDS    45.212792878    -6.140921483   -89.718366233
ATOM    481  O4'  DC A  16      45.958  -7.742 -91.367  1.00  0.00           O  
REMARK-SIMTK-COORDS    45.958010586    -7.741875218   -91.367381608
ATOM    482  N4   DC A  16      47.138  -4.265 -96.250  1.00  0.00           N  
REMARK-SIMTK-COORDS    47.137502072    -4.264657419   -96.250277185
ATOM    483  C4   DC A  16      47.172  -5.031 -95.171  1.00  0.00           C  
REMARK-SIMTK-COORDS    47.171741859    -5.030754391   -95.170938004
ATOM    484  N3   DC A  16      47.224  -6.358 -95.336  1.00  0.00           N  
REMARK-SIMTK-COORDS    47.224162093    -6.357637663   -95.335588854
ATOM    485  C2   DC A  16      47.258  -7.190 -94.266  1.00  0.00           C  
REMARK-SIMTK-COORDS    47.258426210    -7.190473695   -94.265783679
ATOM    486  O2   DC A  16      47.306  -8.421 -94.386  1.00  0.00           O  
REMARK-SIMTK-COORDS    47.305731719    -8.421102886   -94.385545872
ATOM    487  N1   DC A  16      47.245  -6.638 -92.987  1.00  0.00           N  
REMARK-SIMTK-COORDS    47.245156917    -6.638246048   -92.987042676
ATOM    488  C6   DC A  16      47.195  -5.293 -92.811  1.00  0.00           C  
REMARK-SIMTK-COORDS    47.194707725    -5.293427230   -92.811059077
ATOM    489  C5   DC A  16      47.163  -4.440 -93.869  1.00  0.00           C  
REMARK-SIMTK-COORDS    47.163413845    -4.439509068   -93.869214296
ATOM    490  H1'  DC A  16      47.646  -8.537 -92.178  1.00  0.00           H  
REMARK-SIMTK-COORDS    47.646088151    -8.536893673   -92.177968921
ATOM    491 1H2'  DC A  16      49.138  -7.465 -90.677  1.00  0.00           H  
REMARK-SIMTK-COORDS    49.138254735    -7.464693731   -90.676533884
ATOM    492 2H2'  DC A  16      48.201  -5.977 -90.649  1.00  0.00           H  
REMARK-SIMTK-COORDS    48.201182260    -5.976547640   -90.648976860
ATOM    493  H3'  DC A  16      47.514  -6.968 -88.573  1.00  0.00           H  
REMARK-SIMTK-COORDS    47.513871862    -6.968315407   -88.573256717
ATOM    494  H4'  DC A  16      45.328  -8.226 -89.381  1.00  0.00           H  
REMARK-SIMTK-COORDS    45.327928051    -8.225784538   -89.380564613
ATOM    495 1H5'  DC A  16      44.389  -6.044 -90.424  1.00  0.00           H  
REMARK-SIMTK-COORDS    44.388595038    -6.043535323   -90.424209599
ATOM    496 2H5'  DC A  16      44.823  -6.096 -88.702  1.00  0.00           H  
REMARK-SIMTK-COORDS    44.823193687    -6.095797472   -88.702320322
ATOM    497  H41  DC A  16      47.097  -3.239 -96.154  1.00  0.00           H  
REMARK-SIMTK-COORDS    47.097256174    -3.239217008   -96.153875788
ATOM    498  H42  DC A  16      47.148  -4.693 -97.187  1.00  0.00           H  
REMARK-SIMTK-COORDS    47.147896424    -4.693475465   -97.186802167
ATOM    499  H6   DC A  16      47.180  -4.889 -91.798  1.00  0.00           H  
REMARK-SIMTK-COORDS    47.180118184    -4.889404133   -91.798208406
ATOM    500  H5   DC A  16      47.132  -3.358 -93.731  1.00  0.00           H  
REMARK-SIMTK-COORDS    47.132061111    -3.358499921   -93.731003483
ATOM    501  P    DC A  17      49.432  -9.074 -88.886  1.00  0.00           P  
REMARK-SIMTK-COORDS    49.431677537    -9.073705525   -88.886477420
ATOM    502  OP1  DC A  17      50.187  -7.801 -88.802  1.00  0.00           O  
REMARK-SIMTK-COORDS    50.187465017    -7.800964634   -88.802044558
ATOM    503  OP2  DC A  17      49.783 -10.103 -87.889  1.00  0.00           O  
REMARK-SIMTK-COORDS    49.783127701   -10.102932710   -87.889082722
ATOM    504  O5'  DC A  17      49.565  -9.671 -90.360  1.00  0.00           O  
REMARK-SIMTK-COORDS    49.565444572    -9.670955524   -90.359742101
ATOM    505  O3'  DC A  17      51.135 -13.268 -91.927  1.00  0.00           O  
REMARK-SIMTK-COORDS    51.135453731   -13.268363444   -91.926692483
ATOM    506  C1'  DC A  17      50.688 -10.667 -93.340  1.00  0.00           C  
REMARK-SIMTK-COORDS    50.688067373   -10.667467263   -93.339826059
ATOM    507  C2'  DC A  17      51.527 -10.904 -92.090  1.00  0.00           C  
REMARK-SIMTK-COORDS    51.526875450   -10.904389170   -92.090471818
ATOM    508  C3'  DC A  17      50.748 -12.006 -91.390  1.00  0.00           C  
REMARK-SIMTK-COORDS    50.748081066   -12.005598490   -91.389996022
ATOM    509  C4'  DC A  17      49.298 -11.658 -91.719  1.00  0.00           C  
REMARK-SIMTK-COORDS    49.297916905   -11.657849124   -91.718646722
ATOM    510  C5'  DC A  17      48.616 -10.678 -90.793  1.00  0.00           C  
REMARK-SIMTK-COORDS    48.615549612   -10.677940041   -90.793411040
ATOM    511  O4'  DC A  17      49.362 -11.071 -93.057  1.00  0.00           O  
REMARK-SIMTK-COORDS    49.362340635   -11.070716398   -93.057408368
ATOM    512  N4   DC A  17      50.535  -5.445 -95.133  1.00  0.00           N  
REMARK-SIMTK-COORDS    50.534654400    -5.445381443   -95.132546936
ATOM    513  C4   DC A  17      50.570  -6.686 -94.672  1.00  0.00           C  
REMARK-SIMTK-COORDS    50.570476814    -6.686322575   -94.672294982
ATOM    514  N3   DC A  17      50.625  -7.690 -95.556  1.00  0.00           N  
REMARK-SIMTK-COORDS    50.624735258    -7.689818661   -95.555770293
ATOM    515  C2   DC A  17      50.661  -8.981 -95.141  1.00  0.00           C  
REMARK-SIMTK-COORDS    50.660673908    -8.980531479   -95.140991032
ATOM    516  O2   DC A  17      50.710  -9.930 -95.933  1.00  0.00           O  
REMARK-SIMTK-COORDS    50.709698906    -9.929792677   -95.933158140
ATOM    517  N1   DC A  17      50.647  -9.245 -93.773  1.00  0.00           N  
REMARK-SIMTK-COORDS    50.647176781    -9.244616798   -93.773370188
ATOM    518  C6   DC A  17      50.595  -8.233 -92.870  1.00  0.00           C  
REMARK-SIMTK-COORDS    50.594868571    -8.232682772   -92.870427012
ATOM    519  C5   DC A  17      50.562  -6.931 -93.264  1.00  0.00           C  
REMARK-SIMTK-COORDS    50.561874958    -6.931109437   -93.263703345
ATOM    520  H1'  DC A  17      51.051 -11.269 -94.174  1.00  0.00           H  
REMARK-SIMTK-COORDS    51.051201680   -11.268541631   -94.174245666
ATOM    521 1H2'  DC A  17      52.542 -11.226 -92.329  1.00  0.00           H  
REMARK-SIMTK-COORDS    52.542488559   -11.226285093   -92.329046807
ATOM    522 2H2'  DC A  17      51.603 -10.014 -91.468  1.00  0.00           H  
REMARK-SIMTK-COORDS    51.603285728   -10.013594076   -91.468394998
ATOM    523  H3'  DC A  17      50.918 -12.003 -90.312  1.00  0.00           H  
REMARK-SIMTK-COORDS    50.918326141   -12.003311923   -90.312338662
ATOM    524  H4'  DC A  17      48.734 -12.591 -91.689  1.00  0.00           H  
REMARK-SIMTK-COORDS    48.733837821   -12.590658720   -91.688695998
ATOM    525 1H5'  DC A  17      47.791 -10.201 -91.322  1.00  0.00           H  
REMARK-SIMTK-COORDS    47.790899104   -10.201048438   -91.322114112
ATOM    526 2H5'  DC A  17      48.226 -11.214 -89.929  1.00  0.00           H  
REMARK-SIMTK-COORDS    48.226336882   -11.213575122   -89.928667430
ATOM    527  H41  DC A  17      50.493  -4.652 -94.475  1.00  0.00           H  
REMARK-SIMTK-COORDS    50.492974206    -4.652485441   -94.475264887
ATOM    528  H42  DC A  17      50.545  -5.272 -96.148  1.00  0.00           H  
REMARK-SIMTK-COORDS    50.545250727    -5.272110985   -96.147897647
ATOM    529  H6   DC A  17      50.580  -8.469 -91.806  1.00  0.00           H  
REMARK-SIMTK-COORDS    50.580146656    -8.469441471   -91.805982282
ATOM    530  H5   DC A  17      50.529  -6.116 -92.541  1.00  0.00           H  
REMARK-SIMTK-COORDS    50.529026431    -6.115839588   -92.540569852
ATOM    531  P    DG A  18      52.838 -13.802 -91.960  1.00  0.00           P  
REMARK-SIMTK-COORDS    52.837543094   -13.801892871   -91.959611216
ATOM    532  OP1  DG A  18      53.590 -12.824 -91.138  1.00  0.00           O  
REMARK-SIMTK-COORDS    53.590446017   -12.824237512   -91.138220817
ATOM    533  OP2  DG A  18      53.192 -15.221 -91.762  1.00  0.00           O  
REMARK-SIMTK-COORDS    53.192037872   -15.221214305   -91.761959707
ATOM    534  O5'  DG A  18      52.973 -13.414 -93.501  1.00  0.00           O  
REMARK-SIMTK-COORDS    52.973484080   -13.414395751   -93.500633614
ATOM    535  O3'  DG A  18      54.551 -15.389 -96.888  1.00  0.00           O  
REMARK-SIMTK-COORDS    54.551149099   -15.388861646   -96.888013652
ATOM    536  C1'  DG A  18      54.098 -12.457 -96.493  1.00  0.00           C  
REMARK-SIMTK-COORDS    54.098139520   -12.456747029   -96.492941263
ATOM    537  C2'  DG A  18      54.938 -13.384 -95.624  1.00  0.00           C  
REMARK-SIMTK-COORDS    54.937919194   -13.383887408   -95.623763597
ATOM    538  C3'  DG A  18      54.161 -14.688 -95.709  1.00  0.00           C  
REMARK-SIMTK-COORDS    54.161134292   -14.687594784   -95.709240459
ATOM    539  C4'  DG A  18      52.710 -14.216 -95.772  1.00  0.00           C  
REMARK-SIMTK-COORDS    52.710289524   -14.216280361   -95.771675819
ATOM    540  C5'  DG A  18      52.026 -13.973 -94.447  1.00  0.00           C  
REMARK-SIMTK-COORDS    52.025901375   -13.972860848   -94.447392692
ATOM    541  O4'  DG A  18      52.773 -12.952 -96.505  1.00  0.00           O  
REMARK-SIMTK-COORDS    52.773165185   -12.951900703   -96.504809320
ATOM    542  N2   DG A  18      54.143  -8.498 -99.979  1.00  0.00           N  
REMARK-SIMTK-COORDS    54.143056873    -8.498435851   -99.979330376
ATOM    543  O6   DG A  18      53.954  -6.456 -95.882  1.00  0.00           O  
REMARK-SIMTK-COORDS    53.953581060    -6.455579558   -95.881962675
ATOM    544  C6   DG A  18      53.995  -7.534 -96.474  1.00  0.00           C  
REMARK-SIMTK-COORDS    53.995095394    -7.534302592   -96.474456704
ATOM    545  C5   DG A  18      54.007  -8.843 -95.942  1.00  0.00           C  
REMARK-SIMTK-COORDS    54.006732703    -8.843017548   -95.941860479
ATOM    546  N7   DG A  18      53.974  -9.277 -94.615  1.00  0.00           N  
REMARK-SIMTK-COORDS    53.974338594    -9.276621598   -94.614600086
ATOM    547  C8   DG A  18      54.002 -10.581 -94.708  1.00  0.00           C  
REMARK-SIMTK-COORDS    54.001577284   -10.581244482   -94.708276048
ATOM    548  N9   DG A  18      54.053 -11.052 -96.003  1.00  0.00           N  
REMARK-SIMTK-COORDS    54.052887463   -11.052400341   -96.002937556
ATOM    549  C4   DG A  18      54.055  -9.928 -96.798  1.00  0.00           C  
REMARK-SIMTK-COORDS    54.054922026    -9.928034132   -96.798333362
ATOM    550  N3   DG A  18      54.102  -9.921 -98.156  1.00  0.00           N  
REMARK-SIMTK-COORDS    54.102394196    -9.921256261   -98.156221595
ATOM    551  C2   DG A  18      54.100  -8.689 -98.657  1.00  0.00           C  
REMARK-SIMTK-COORDS    54.099676501    -8.689116031   -98.657389299
ATOM    552  N1   DG A  18      54.043  -7.550 -97.879  1.00  0.00           N  
REMARK-SIMTK-COORDS    54.042686945    -7.549536051   -97.879040623
ATOM    553  H1'  DG A  18      54.463 -12.449 -97.521  1.00  0.00           H  
REMARK-SIMTK-COORDS    54.462768869   -12.448973364   -97.520800207
ATOM    554 1H2'  DG A  18      55.953 -13.500 -96.005  1.00  0.00           H  
REMARK-SIMTK-COORDS    55.952897029   -13.500428875   -96.004925088
ATOM    555 2H2'  DG A  18      55.011 -13.032 -94.596  1.00  0.00           H  
REMARK-SIMTK-COORDS    55.011291129   -13.032211702   -94.595747665
ATOM    556  H3'  DG A  18      54.332 -15.322 -94.838  1.00  0.00           H  
REMARK-SIMTK-COORDS    54.331907507   -15.322370170   -94.838311232
ATOM    557  H4'  DG A  18      52.149 -14.987 -96.299  1.00  0.00           H  
REMARK-SIMTK-COORDS    52.148635104   -14.987426185   -96.298857412
ATOM    558 1H5'  DG A  18      51.199 -13.278 -94.594  1.00  0.00           H  
REMARK-SIMTK-COORDS    51.199272811   -13.277852501   -94.593524877
ATOM    559 2H5'  DG A  18      51.637 -14.916 -94.066  1.00  0.00           H  
REMARK-SIMTK-COORDS    51.636924386   -14.915843288   -94.066054234
ATOM    560  H21  DG A  18      54.187  -9.306-100.614  1.00  0.00           H  
REMARK-SIMTK-COORDS    54.186679821    -9.306244290  -100.614225300
ATOM    561  H22  DG A  18      54.134  -7.542-100.362  1.00  0.00           H  
REMARK-SIMTK-COORDS    54.134036151    -7.542420341  -100.362069154
ATOM    562  H8   DG A  18      53.984 -11.238 -93.838  1.00  0.00           H  
REMARK-SIMTK-COORDS    53.984352767   -11.238213741   -93.838480263
ATOM    563  H1   DG A  18      54.034  -6.643 -98.366  1.00  0.00           H  
REMARK-SIMTK-COORDS    54.033933245    -6.642624981   -98.366224041
ATOM    564  P    DC A  19      56.252 -15.652 -96.655  1.00  0.00           P  
REMARK-SIMTK-COORDS    56.251592592   -15.651916035   -96.655195918
ATOM    565  OP1  DC A  19      57.004 -15.264 -95.438  1.00  0.00           O  
REMARK-SIMTK-COORDS    57.004483989   -15.263729090   -95.438364607
ATOM    566  OP2  DC A  19      56.607 -16.956 -97.248  1.00  0.00           O  
REMARK-SIMTK-COORDS    56.607109377   -16.955544103   -97.248309463
ATOM    567  O5'  DC A  19      56.384 -14.498 -97.749  1.00  0.00           O  
REMARK-SIMTK-COORDS    56.384391097   -14.498378698   -97.749191426
ATOM    568  O3'  DC A  19      57.960 -14.350-101.668  1.00  0.00           O  
REMARK-SIMTK-COORDS    57.960416022   -14.350294997  -101.667842042
ATOM    569  C1'  DC A  19      57.505 -12.086 -99.764  1.00  0.00           C  
REMARK-SIMTK-COORDS    57.504547528   -12.085700926   -99.763751810
ATOM    570  C2'  DC A  19      58.346 -13.333 -99.526  1.00  0.00           C  
REMARK-SIMTK-COORDS    58.345942734   -13.333249355   -99.526488191
ATOM    571  C3'  DC A  19      57.571 -14.389-100.297  1.00  0.00           C  
REMARK-SIMTK-COORDS    57.570909387   -14.389472009  -100.296920548
ATOM    572  C4'  DC A  19      56.119 -13.960-100.096  1.00  0.00           C  
REMARK-SIMTK-COORDS    56.119390277   -13.959944576  -100.095636026
ATOM    573  C5'  DC A  19      55.436 -14.465 -98.847  1.00  0.00           C  
REMARK-SIMTK-COORDS    55.436193864   -14.464842226   -98.846544747
ATOM    574  O4'  DC A  19      56.180 -12.499-100.038  1.00  0.00           O  
REMARK-SIMTK-COORDS    56.180244385   -12.499073595  -100.038096890
ATOM    575  N4   DC A  19      57.336  -8.509 -95.558  1.00  0.00           N  
REMARK-SIMTK-COORDS    57.335795421    -8.509432476   -95.557876075
ATOM    576  C4   DC A  19      57.375  -9.391 -96.545  1.00  0.00           C  
REMARK-SIMTK-COORDS    57.375318470    -9.391148994   -96.544822837
ATOM    577  N3   DC A  19      57.431  -8.935 -97.802  1.00  0.00           N  
REMARK-SIMTK-COORDS    57.430532533    -8.935236875   -97.801633302
ATOM    578  C2   DC A  19      57.470  -9.793 -98.852  1.00  0.00           C  
REMARK-SIMTK-COORDS    57.470216543    -9.792807557   -98.851524108
ATOM    579  O2   DC A  19      57.520  -9.402-100.024  1.00  0.00           O  
REMARK-SIMTK-COORDS    57.520216181    -9.402089793  -100.024498389
ATOM    580  N1   DC A  19      57.460 -11.162 -98.598  1.00  0.00           N  
REMARK-SIMTK-COORDS    57.459566589   -11.162399059   -98.597721632
ATOM    581  C6   DC A  19      57.406 -11.633 -97.326  1.00  0.00           C  
REMARK-SIMTK-COORDS    57.406314243   -11.633345878   -97.325940880
ATOM    582  C5   DC A  19      57.370 -10.792 -96.258  1.00  0.00           C  
REMARK-SIMTK-COORDS    57.369584283   -10.791816840   -96.258079564
ATOM    583  H1'  DC A  19      57.868 -11.528-100.628  1.00  0.00           H  
REMARK-SIMTK-COORDS    57.867757734   -11.527697124  -100.627535986
ATOM    584 1H2'  DC A  19      59.362 -13.226 -99.912  1.00  0.00           H  
REMARK-SIMTK-COORDS    59.361930945   -13.226351796   -99.911645128
ATOM    585 2H2'  DC A  19      58.421 -13.587 -98.470  1.00  0.00           H  
REMARK-SIMTK-COORDS    58.421241131   -13.586696617   -98.469876324
ATOM    586  H3'  DC A  19      57.743 -15.391 -99.901  1.00  0.00           H  
REMARK-SIMTK-COORDS    57.742896391   -15.391391165   -99.900798755
ATOM    587  H4'  DC A  19      55.558 -14.330-100.954  1.00  0.00           H  
REMARK-SIMTK-COORDS    55.557582779   -14.329960791  -100.953934537
ATOM    588 1H5'  DC A  19      54.610 -13.800 -98.597  1.00  0.00           H  
REMARK-SIMTK-COORDS    54.609553867   -13.800422395   -98.597118195
ATOM    589 2H5'  DC A  19      55.050 -15.466 -99.030  1.00  0.00           H  
REMARK-SIMTK-COORDS    55.049660599   -15.466422408   -99.029853704
ATOM    590  H41  DC A  19      57.293  -8.832 -94.580  1.00  0.00           H  
REMARK-SIMTK-COORDS    57.293294003    -8.831698832   -94.579725256
ATOM    591  H42  DC A  19      57.344  -7.501 -95.768  1.00  0.00           H  
REMARK-SIMTK-COORDS    57.344332203    -7.500944219   -95.767519962
ATOM    592  H6   DC A  19      57.394 -12.711 -97.157  1.00  0.00           H  
REMARK-SIMTK-COORDS    57.393882668   -12.710738996   -97.157466772
ATOM    593  H5   DC A  19      57.336 -11.167 -95.235  1.00  0.00           H  
REMARK-SIMTK-COORDS    57.335968051   -11.167187275   -95.235028741
ATOM    594  P    DA A  20      59.663 -14.577-101.985  1.00  0.00           P  
REMARK-SIMTK-COORDS    59.663232752   -14.576714105  -101.985148214
ATOM    595  OP1  DA A  20      60.416 -14.960-100.766  1.00  0.00           O  
REMARK-SIMTK-COORDS    60.416116942   -14.959988231  -100.765710909
ATOM    596  OP2  DA A  20      60.020 -15.300-103.221  1.00  0.00           O  
REMARK-SIMTK-COORDS    60.020392902   -15.300469440  -103.220813153
ATOM    597  O5'  DA A  20      59.795 -13.004-102.215  1.00  0.00           O  
REMARK-SIMTK-COORDS    59.794822742   -13.004133234  -102.215288348
ATOM    598  O3'  DA A  20      61.371 -10.624-105.333  1.00  0.00           O  
REMARK-SIMTK-COORDS    61.370800082   -10.624263384  -105.332521082
ATOM    599  C1'  DA A  20      60.912  -9.870-102.472  1.00  0.00           C  
REMARK-SIMTK-COORDS    60.912485371    -9.869574146  -102.472145446
ATOM    600  C2'  DA A  20      61.756 -11.025-102.995  1.00  0.00           C  
REMARK-SIMTK-COORDS    61.755824325   -11.025090758  -102.995045788
ATOM    601  C3'  DA A  20      60.981 -11.446-104.235  1.00  0.00           C  
REMARK-SIMTK-COORDS    60.980991319   -11.446217324  -104.234750683
ATOM    602  C4'  DA A  20      59.529 -11.212-103.823  1.00  0.00           C  
REMARK-SIMTK-COORDS    59.528934710   -11.211844136  -103.823307110
ATOM    603  C5'  DA A  20      58.847 -12.345-103.093  1.00  0.00           C  
REMARK-SIMTK-COORDS    58.847065161   -12.344781842  -103.093318705
ATOM    604  O4'  DA A  20      59.589 -10.051-102.934  1.00  0.00           O  
REMARK-SIMTK-COORDS    59.588662845   -10.050966354  -102.934392982
ATOM    605  N6   DA A  20      60.756  -8.256 -96.648  1.00  0.00           N  
REMARK-SIMTK-COORDS    60.755594136    -8.256361734   -96.647999770
ATOM    606  C6   DA A  20      60.805  -8.012 -97.969  1.00  0.00           C  
REMARK-SIMTK-COORDS    60.804972020    -8.011844782   -97.968945751
ATOM    607  C5   DA A  20      60.819  -9.034 -98.941  1.00  0.00           C  
REMARK-SIMTK-COORDS    60.819456974    -9.034363067   -98.941064850
ATOM    608  N7   DA A  20      60.780 -10.413 -98.845  1.00  0.00           N  
REMARK-SIMTK-COORDS    60.780209461   -10.413298673   -98.844694588
ATOM    609  C8   DA A  20      60.818 -10.812-100.081  1.00  0.00           C  
REMARK-SIMTK-COORDS    60.818371664   -10.811969322  -100.081480487
ATOM    610  N9   DA A  20      60.866  -9.787-100.986  1.00  0.00           N  
REMARK-SIMTK-COORDS    60.865686437    -9.786944422  -100.986434778
ATOM    611  C4   DA A  20      60.865  -8.632-100.245  1.00  0.00           C  
REMARK-SIMTK-COORDS    60.864790844    -8.631963235  -100.244758532
ATOM    612  N3   DA A  20      60.906  -7.371-100.713  1.00  0.00           N  
REMARK-SIMTK-COORDS    60.905988191    -7.370626064  -100.712634926
ATOM    613  C2   DA A  20      60.894  -6.515 -99.713  1.00  0.00           C  
REMARK-SIMTK-COORDS    60.894432644    -6.514881628   -99.712949510
ATOM    614  N1   DA A  20      60.844  -6.744 -98.404  1.00  0.00           N  
REMARK-SIMTK-COORDS    60.844086178    -6.743709579   -98.404288361
ATOM    615  H1'  DA A  20      61.274  -8.916-102.856  1.00  0.00           H  
REMARK-SIMTK-COORDS    61.274468062    -8.916349501  -102.855745898
ATOM    616 1H2'  DA A  20      62.770 -10.715-103.249  1.00  0.00           H  
REMARK-SIMTK-COORDS    62.770477099   -10.714779235  -103.248960157
ATOM    617 2H2'  DA A  20      61.831 -11.840-102.278  1.00  0.00           H  
REMARK-SIMTK-COORDS    61.830990415   -11.839971729  -102.277939756
ATOM    618  H3'  DA A  20      61.155 -12.493-104.488  1.00  0.00           H  
REMARK-SIMTK-COORDS    61.154637527   -12.493407811  -104.487547200
ATOM    619  H4'  DA A  20      58.967 -11.021-104.738  1.00  0.00           H  
REMARK-SIMTK-COORDS    58.967271627   -11.021329554  -104.737930953
ATOM    620 1H5'  DA A  20      58.020 -11.946-102.507  1.00  0.00           H  
REMARK-SIMTK-COORDS    58.019564417   -11.946461544  -102.507331965
ATOM    621 2H5'  DA A  20      58.461 -13.059-103.820  1.00  0.00           H  
REMARK-SIMTK-COORDS    58.460921042   -13.058668373  -103.819836936
ATOM    622  H61  DA A  20      60.748  -7.474 -95.981  1.00  0.00           H  
REMARK-SIMTK-COORDS    60.747888413    -7.473501372   -95.980692288
ATOM    623  H62  DA A  20      60.728  -9.228 -96.306  1.00  0.00           H  
REMARK-SIMTK-COORDS    60.727719437    -9.227628161   -96.306212515
ATOM    624  H8   DA A  20      60.812 -11.863-100.370  1.00  0.00           H  
REMARK-SIMTK-COORDS    60.812108650   -11.862871853  -100.370010634
ATOM    625  H2   DA A  20      60.930  -5.464-100.000  1.00  0.00           H  
REMARK-SIMTK-COORDS    60.930167183    -5.463596804   -99.999888983
ATOM    626  P    DG A  21      63.073 -10.556-105.793  1.00  0.00           P  
REMARK-SIMTK-COORDS    63.072982765   -10.556069086  -105.792868581
ATOM    627  OP1  DG A  21      63.826 -11.573-105.020  1.00  0.00           O  
REMARK-SIMTK-COORDS    63.826008716   -11.572535486  -105.020144196
ATOM    628  OP2  DG A  21      63.432 -10.432-107.219  1.00  0.00           O  
REMARK-SIMTK-COORDS    63.431631733   -10.432052315  -107.219471805
ATOM    629  O5'  DG A  21      63.203  -9.140-105.072  1.00  0.00           O  
REMARK-SIMTK-COORDS    63.203140390    -9.139575708  -105.071765604
ATOM    630  O3'  DG A  21      64.775  -5.394-106.238  1.00  0.00           O  
REMARK-SIMTK-COORDS    64.775130274    -5.393843693  -106.238052651
ATOM    631  C1'  DG A  21      64.316  -6.433-103.469  1.00  0.00           C  
REMARK-SIMTK-COORDS    64.316047254    -6.432595295  -103.468786703
ATOM    632  C2'  DG A  21      65.161  -7.072-104.563  1.00  0.00           C  
REMARK-SIMTK-COORDS    65.160848545    -7.071577263  -104.563456436
ATOM    633  C3'  DG A  21      64.387  -6.700-105.818  1.00  0.00           C  
REMARK-SIMTK-COORDS    64.387053741    -6.700077280  -105.817881947
ATOM    634  C4'  DG A  21      62.935  -6.748-105.349  1.00  0.00           C  
REMARK-SIMTK-COORDS    62.934850143    -6.747700260  -105.349029347
ATOM    635  C5'  DG A  21      62.254  -8.095-105.409  1.00  0.00           C  
REMARK-SIMTK-COORDS    62.253999088    -8.094648024  -105.408523563
ATOM    636  O4'  DG A  21      62.992  -6.314-103.953  1.00  0.00           O  
REMARK-SIMTK-COORDS    62.992281171    -6.314144542  -103.953026082
ATOM    637  N2   DG A  21      64.340  -3.914 -98.834  1.00  0.00           N  
REMARK-SIMTK-COORDS    64.340197893    -3.914323511   -98.833824139
ATOM    638  O6   DG A  21      64.158  -8.364 -97.755  1.00  0.00           O  
REMARK-SIMTK-COORDS    64.158434420    -8.363999056   -97.754502784
ATOM    639  C6   DG A  21      64.201  -7.546 -98.674  1.00  0.00           C  
REMARK-SIMTK-COORDS    64.200786750    -7.546220067   -98.674209153
ATOM    640  C5   DG A  21      64.217  -7.774-100.069  1.00  0.00           C  
REMARK-SIMTK-COORDS    64.217351937    -7.774215821  -100.068580886
ATOM    641  N7   DG A  21      64.190  -8.972-100.787  1.00  0.00           N  
REMARK-SIMTK-COORDS    64.190187292    -8.971789543  -100.786746092
ATOM    642  C8   DG A  21      64.220  -8.590-102.038  1.00  0.00           C  
REMARK-SIMTK-COORDS    64.220386313    -8.590088751  -102.037725917
ATOM    643  N9   DG A  21      64.269  -7.223-102.209  1.00  0.00           N  
REMARK-SIMTK-COORDS    64.268824931    -7.222921329  -102.208828048
ATOM    644  C4   DG A  21      64.266  -6.698-100.936  1.00  0.00           C  
REMARK-SIMTK-COORDS    64.265569914    -6.697660239  -100.935663411
ATOM    645  N3   DG A  21      64.309  -5.375-100.627  1.00  0.00           N  
REMARK-SIMTK-COORDS    64.308781147    -5.375211344  -100.626759366
ATOM    646  C2   DG A  21      64.301  -5.161 -99.314  1.00  0.00           C  
REMARK-SIMTK-COORDS    64.301424676    -5.160794325   -99.314007590
ATOM    647  N1   DG A  21      64.244  -6.173 -98.376  1.00  0.00           N  
REMARK-SIMTK-COORDS    64.244026320    -6.173348113   -98.376373730
ATOM    648  H1'  DG A  21      64.677  -5.431-103.231  1.00  0.00           H  
REMARK-SIMTK-COORDS    64.677442052    -5.431331361  -103.231356011
ATOM    649 1H2'  DG A  21      66.175  -6.672-104.589  1.00  0.00           H  
REMARK-SIMTK-COORDS    66.174917683    -6.671511313  -104.589088835
ATOM    650 2H2'  DG A  21      65.237  -8.152-104.449  1.00  0.00           H  
REMARK-SIMTK-COORDS    65.236555672    -8.151887783  -104.449116542
ATOM    651  H3'  DG A  21      64.562  -7.407-106.630  1.00  0.00           H  
REMARK-SIMTK-COORDS    64.562130331    -7.407491349  -106.629999256
ATOM    652  H4'  DG A  21      62.373  -6.064-105.985  1.00  0.00           H  
REMARK-SIMTK-COORDS    62.373475657    -6.063541414  -105.985289797
ATOM    653 1H5'  DG A  21      61.425  -8.109-104.701  1.00  0.00           H  
REMARK-SIMTK-COORDS    61.425187317    -8.108893966  -104.701010947
ATOM    654 2H5'  DG A  21      61.869  -8.258-106.414  1.00  0.00           H  
REMARK-SIMTK-COORDS    61.868568453    -8.257560293  -106.413929361
ATOM    655  H21  DG A  21      64.384  -3.115 -99.480  1.00  0.00           H  
REMARK-SIMTK-COORDS    64.383850736    -3.115485756   -99.479967831
ATOM    656  H22  DG A  21      64.328  -3.754 -97.817  1.00  0.00           H  
REMARK-SIMTK-COORDS    64.327597121    -3.753937956   -97.816644856
ATOM    657  H8   DG A  21      64.208  -9.292-102.872  1.00  0.00           H  
REMARK-SIMTK-COORDS    64.207518476    -9.291927679  -102.871816164
ATOM    658  H1   DG A  21      64.231  -5.900 -97.384  1.00  0.00           H  
REMARK-SIMTK-COORDS    64.231488610    -5.900209465   -97.383826460
TER     659       DG A  21                                                                                                                          
ENDMDL                                                                                                                                              
MODEL        4                                                                                                                                      
ATOM      1  P    DG A   1      48.396  -8.019-106.608  1.00  0.00           P  
REMARK-SIMTK-COORDS    48.395986450    -8.018896557  -106.607623301
ATOM      2  OP1  DG A   1      47.641  -6.744-106.539  1.00  0.00           O  
REMARK-SIMTK-COORDS    47.640808476    -6.743963048  -106.538632168
ATOM      3  OP2  DG A   1      48.044  -8.920-107.722  1.00  0.00           O  
REMARK-SIMTK-COORDS    48.043834859    -8.920363011  -107.722322134
ATOM      4  O5'  DG A   1      48.262  -8.790-105.218  1.00  0.00           O  
REMARK-SIMTK-COORDS    48.262432441    -8.789681294  -105.218049907
ATOM      5  O3'  DG A   1      46.690 -12.548-104.096  1.00  0.00           O  
REMARK-SIMTK-COORDS    46.689554673   -12.547863661  -104.095616024
ATOM      6  C1'  DG A   1      47.140 -10.137-102.379  1.00  0.00           C  
REMARK-SIMTK-COORDS    47.140169581   -10.136885573  -102.379385309
ATOM      7  C2'  DG A   1      46.300 -10.222-103.647  1.00  0.00           C  
REMARK-SIMTK-COORDS    46.300407801   -10.221687561  -103.646935219
ATOM      8  C3'  DG A   1      47.078 -11.230-104.476  1.00  0.00           C  
REMARK-SIMTK-COORDS    47.077530431   -11.229571800  -104.476371038
ATOM      9  C4'  DG A   1      48.530 -10.926-104.109  1.00  0.00           C  
REMARK-SIMTK-COORDS    48.529595025   -10.925926863  -104.108597782
ATOM     10  C5'  DG A   1      49.212  -9.842-104.909  1.00  0.00           C  
REMARK-SIMTK-COORDS    49.211645352    -9.842056422  -104.909300110
ATOM     11  O4'  DG A   1      48.465 -10.504-102.709  1.00  0.00           O  
REMARK-SIMTK-COORDS    48.465017098   -10.504313672  -102.709252932
ATOM     12  N2   DG A   1      47.095  -9.630 -97.129  1.00  0.00           N  
REMARK-SIMTK-COORDS    47.094745456    -9.629993446   -97.129189691
ATOM     13  O6   DG A   1      47.277  -5.339 -98.723  1.00  0.00           O  
REMARK-SIMTK-COORDS    47.276824529    -5.338779582   -98.723079206
ATOM     14  C6   DG A   1      47.238  -6.531 -99.028  1.00  0.00           C  
REMARK-SIMTK-COORDS    47.237603267    -6.531209497   -99.028019511
ATOM     15  C5   DG A   1      47.227  -7.122-100.310  1.00  0.00           C  
REMARK-SIMTK-COORDS    47.226881703    -7.122171581  -100.310377442
ATOM     16  N7   DG A   1      47.258  -6.532-101.576  1.00  0.00           N  
REMARK-SIMTK-COORDS    47.258119566    -6.531559955  -101.576488063
ATOM     17  C8   DG A   1      47.232  -7.548-102.400  1.00  0.00           C  
REMARK-SIMTK-COORDS    47.232224219    -7.547876459  -102.399921846
ATOM     18  N9   DG A   1      47.183  -8.777-101.777  1.00  0.00           N  
REMARK-SIMTK-COORDS    47.182630562    -8.776836633  -101.777052390
ATOM     19  C4   DG A   1      47.181  -8.500-100.428  1.00  0.00           C  
REMARK-SIMTK-COORDS    47.181181135    -8.499872032  -100.427922852
ATOM     20  N3   DG A   1      47.136  -9.423 -99.432  1.00  0.00           N  
REMARK-SIMTK-COORDS    47.135634360    -9.423203886   -99.432203624
ATOM     21  C2   DG A   1      47.138  -8.865 -98.224  1.00  0.00           C  
REMARK-SIMTK-COORDS    47.137546449    -8.865469848   -98.224379512
ATOM     22  N1   DG A   1      47.192  -7.504 -98.013  1.00  0.00           N  
REMARK-SIMTK-COORDS    47.192007218    -7.503502163   -98.013043170
ATOM     23  H1'  DG A   1      46.777 -10.833-101.623  1.00  0.00           H  
REMARK-SIMTK-COORDS    46.777234745   -10.833254512  -101.623335968
ATOM     24 1H2'  DG A   1      45.286 -10.568-103.448  1.00  0.00           H  
REMARK-SIMTK-COORDS    45.285896436   -10.567873662  -103.448335435
ATOM     25 2H2'  DG A   1      46.225  -9.261-104.157  1.00  0.00           H  
REMARK-SIMTK-COORDS    46.224712840    -9.261445370  -104.157161843
ATOM     26  H3'  DG A   1      46.907 -11.098-105.545  1.00  0.00           H  
REMARK-SIMTK-COORDS    46.907262641   -11.097637228  -105.545106809
ATOM     27  H4'  DG A   1      49.092 -11.848-104.252  1.00  0.00           H  
REMARK-SIMTK-COORDS    49.091961664   -11.848380034  -104.251524025
ATOM     28 1H5'  DG A   1      50.037  -9.432-104.327  1.00  0.00           H  
REMARK-SIMTK-COORDS    50.037159981    -9.432244938  -104.327209787
ATOM     29 2H5'  DG A   1      49.600 -10.269-105.833  1.00  0.00           H  
REMARK-SIMTK-COORDS    49.600007977   -10.269207025  -105.832933065
ATOM     30  H21  DG A   1      47.053 -10.656 -97.218  1.00  0.00           H  
REMARK-SIMTK-COORDS    47.052970543   -10.655622581   -97.217556733
ATOM     31  H22  DG A   1      47.103  -9.194 -96.195  1.00  0.00           H  
REMARK-SIMTK-COORDS    47.103358047    -9.193592151   -96.195353660
ATOM     32  H8   DG A   1      47.249  -7.433-103.484  1.00  0.00           H  
REMARK-SIMTK-COORDS    47.248995872    -7.432807735  -103.483849380
ATOM     33  H1   DG A   1      47.201  -7.173 -97.037  1.00  0.00           H  
REMARK-SIMTK-COORDS    47.200511199    -7.173360934   -97.036759681
ATOM     34  P    DA A   2      44.990 -12.681-104.388  1.00  0.00           P  
REMARK-SIMTK-COORDS    44.990297792   -12.680983425  -104.388451549
ATOM     35  OP1  DA A   2      44.236 -11.578-105.030  1.00  0.00           O  
REMARK-SIMTK-COORDS    44.235936004   -11.577726118  -105.029808398
ATOM     36  OP2  DA A   2      44.637 -14.046-104.827  1.00  0.00           O  
REMARK-SIMTK-COORDS    44.637416518   -14.046327572  -104.826807758
ATOM     37  O5'  DA A   2      44.856 -12.564-102.804  1.00  0.00           O  
REMARK-SIMTK-COORDS    44.856247316   -12.563820006  -102.804469161
ATOM     38  O3'  DA A   2      43.282 -15.090 -99.804  1.00  0.00           O  
REMARK-SIMTK-COORDS    43.281568546   -15.089717278   -99.804049233
ATOM     39  C1'  DA A   2      43.734 -12.133 -99.691  1.00  0.00           C  
REMARK-SIMTK-COORDS    43.734282695   -12.133211904   -99.690859672
ATOM     40  C2'  DA A   2      42.894 -12.898-100.704  1.00  0.00           C  
REMARK-SIMTK-COORDS    42.893870254   -12.898175876  -100.704127185
ATOM     41  C3'  DA A   2      43.670 -14.197-100.845  1.00  0.00           C  
REMARK-SIMTK-COORDS    43.670231507   -14.196569799  -100.844777192
ATOM     42  C4'  DA A   2      45.122 -13.743-100.705  1.00  0.00           C  
REMARK-SIMTK-COORDS    45.121878868   -13.742501672  -100.704880532
ATOM     43  C5'  DA A   2      45.805 -13.275-101.968  1.00  0.00           C  
REMARK-SIMTK-COORDS    45.805112014   -13.275355975  -101.968345754
ATOM     44  O4'  DA A   2      45.058 -12.622 -99.764  1.00  0.00           O  
REMARK-SIMTK-COORDS    45.058474771   -12.621995064   -99.764421675
ATOM     45  N6   DA A   2      43.879  -6.099 -99.386  1.00  0.00           N  
REMARK-SIMTK-COORDS    43.878507393    -6.098503417   -99.385792950
ATOM     46  C6   DA A   2      43.831  -7.334 -98.860  1.00  0.00           C  
REMARK-SIMTK-COORDS    43.831161983    -7.333809837   -98.860011190
ATOM     47  C5   DA A   2      43.820  -8.505 -99.644  1.00  0.00           C  
REMARK-SIMTK-COORDS    43.820165564    -8.504711580   -99.643939240
ATOM     48  N7   DA A   2      43.862  -8.712-101.011  1.00  0.00           N  
REMARK-SIMTK-COORDS    43.861661840    -8.711905092  -101.011319914
ATOM     49  C8   DA A   2      43.826 -10.005-101.132  1.00  0.00           C  
REMARK-SIMTK-COORDS    43.825968310   -10.005264715  -101.131581542
ATOM     50  N9   DA A   2      43.778 -10.666 -99.933  1.00  0.00           N  
REMARK-SIMTK-COORDS    43.777903747   -10.665791721   -99.933289478
ATOM     51  C4   DA A   2      43.776  -9.689 -98.969  1.00  0.00           C  
REMARK-SIMTK-COORDS    43.776437559    -9.689483161   -98.968507406
ATOM     52  N3   DA A   2      43.733  -9.871 -97.636  1.00  0.00           N  
REMARK-SIMTK-COORDS    43.733029131    -9.871232315   -97.635593323
ATOM     53  C2   DA A   2      43.742  -8.709 -97.017  1.00  0.00           C  
REMARK-SIMTK-COORDS    43.742448112    -8.708961176   -97.016931798
ATOM     54  N1   DA A   2      43.791  -7.482 -97.527  1.00  0.00           N  
REMARK-SIMTK-COORDS    43.790753000    -7.481589148   -97.526866641
ATOM     55  H1'  DA A   2      43.371 -12.300 -98.677  1.00  0.00           H  
REMARK-SIMTK-COORDS    43.370688974   -12.299950560   -98.676978601
ATOM     56 1H2'  DA A   2      41.879 -13.079-100.349  1.00  0.00           H  
REMARK-SIMTK-COORDS    41.878958097   -13.078769392  -100.348734031
ATOM     57 2H2'  DA A   2      42.818 -12.376-101.658  1.00  0.00           H  
REMARK-SIMTK-COORDS    42.818309454   -12.375521571  -101.658038629
ATOM     58  H3'  DA A   2      43.500 -14.673-101.811  1.00  0.00           H  
REMARK-SIMTK-COORDS    43.499701890   -14.672690918  -101.811281372
ATOM     59  H4'  DA A   2      45.685 -14.591-100.318  1.00  0.00           H  
REMARK-SIMTK-COORDS    45.684890244   -14.591458855  -100.317748912
ATOM     60 1H5'  DA A   2      46.630 -12.615-101.706  1.00  0.00           H  
REMARK-SIMTK-COORDS    46.630443620   -12.614565946  -101.705702887
ATOM     61 2H5'  DA A   2      46.192 -14.139-102.506  1.00  0.00           H  
REMARK-SIMTK-COORDS    46.192487171   -14.139063856  -102.505906156
ATOM     62  H61  DA A   2      43.884  -5.276 -98.767  1.00  0.00           H  
REMARK-SIMTK-COORDS    43.883924617    -5.275831512   -98.766542928
ATOM     63  H62  DA A   2      43.909  -5.976-100.407  1.00  0.00           H  
REMARK-SIMTK-COORDS    43.909119923    -5.975875805  -100.407467723
ATOM     64  H8   DA A   2      43.835 -10.517-102.095  1.00  0.00           H  
REMARK-SIMTK-COORDS    43.835431295   -10.516669936  -102.094971988
ATOM     65  H2   DA A   2      43.706  -8.761 -95.931  1.00  0.00           H  
REMARK-SIMTK-COORDS    43.705670148    -8.760685343   -95.930544670
ATOM     66  P    DT A   3      41.584 -15.475 -99.806  1.00  0.00           P  
REMARK-SIMTK-COORDS    41.583568000   -15.475089582   -99.806111340
ATOM     67  OP1  DT A   3      40.831 -14.926-100.960  1.00  0.00           O  
REMARK-SIMTK-COORDS    40.830517039   -14.926399750  -100.960276718
ATOM     68  OP2  DT A   3      41.228 -16.848 -99.396  1.00  0.00           O  
REMARK-SIMTK-COORDS    41.227517414   -16.848092602   -99.396066603
ATOM     69  O5'  DT A   3      41.449 -14.483 -98.565  1.00  0.00           O  
REMARK-SIMTK-COORDS    41.449394699   -14.482537278   -98.564947190
ATOM     70  O3'  DT A   3      39.871 -14.868 -94.664  1.00  0.00           O  
REMARK-SIMTK-COORDS    39.871415643   -14.867873023   -94.664313079
ATOM     71  C1'  DT A   3      40.329 -12.366 -96.243  1.00  0.00           C  
REMARK-SIMTK-COORDS    40.329454795   -12.366018460   -96.242728703
ATOM     72  C2'  DT A   3      39.486 -13.569 -96.647  1.00  0.00           C  
REMARK-SIMTK-COORDS    39.486483792   -13.569085275   -96.646574126
ATOM     73  C3'  DT A   3      40.262 -14.721 -96.028  1.00  0.00           C  
REMARK-SIMTK-COORDS    40.261903255   -14.720694760   -96.027760542
ATOM     74  C4'  DT A   3      41.714 -14.268 -96.167  1.00  0.00           C  
REMARK-SIMTK-COORDS    41.714264760   -14.267822328   -96.167161473
ATOM     75  C5'  DT A   3      42.398 -14.598 -97.473  1.00  0.00           C  
REMARK-SIMTK-COORDS    42.397606716   -14.597682386   -97.473400775
ATOM     76  O4'  DT A   3      41.653 -12.813 -96.025  1.00  0.00           O  
REMARK-SIMTK-COORDS    41.652903246   -12.812530539   -96.025452011
ATOM     77  O4   DT A   3      40.496  -8.297 -99.964  1.00  0.00           O  
REMARK-SIMTK-COORDS    40.495974223    -8.296885434   -99.964392672
ATOM     78  C4   DT A   3      40.460  -9.244 -99.170  1.00  0.00           C  
REMARK-SIMTK-COORDS    40.459941387    -9.244074858   -99.169668299
ATOM     79  N3   DT A   3      40.409  -9.026 -97.813  1.00  0.00           N  
REMARK-SIMTK-COORDS    40.409472852    -9.025865569   -97.813146411
ATOM     80  C2   DT A   3      40.363  -9.988 -96.824  1.00  0.00           C  
REMARK-SIMTK-COORDS    40.362943904    -9.987586125   -96.824412559
ATOM     81  O2   DT A   3      40.318  -9.697 -95.642  1.00  0.00           O  
REMARK-SIMTK-COORDS    40.317920520    -9.697201371   -95.641959774
ATOM     82  N1   DT A   3      40.375 -11.293 -97.271  1.00  0.00           N  
REMARK-SIMTK-COORDS    40.375085121   -11.293021085   -97.271081515
ATOM     83  C6   DT A   3      40.427 -11.604 -98.607  1.00  0.00           C  
REMARK-SIMTK-COORDS    40.426502091   -11.604350647   -98.607461027
ATOM     84  C5   DT A   3      40.464 -10.638 -99.545  1.00  0.00           C  
REMARK-SIMTK-COORDS    40.463900055   -10.638334882   -99.544977925
ATOM     85  C7   DT A   3      40.527 -10.924-101.015  1.00  0.00           C  
REMARK-SIMTK-COORDS    40.526658808   -10.924140902  -101.015005904
ATOM     86  H1'  DT A   3      39.965 -11.930 -95.312  1.00  0.00           H  
REMARK-SIMTK-COORDS    39.965073962   -11.929994674   -95.311942547
ATOM     87 1H2'  DT A   3      38.471 -13.515 -96.252  1.00  0.00           H  
REMARK-SIMTK-COORDS    38.471472869   -13.515497419   -96.252490166
ATOM     88 2H2'  DT A   3      39.412 -13.677 -97.728  1.00  0.00           H  
REMARK-SIMTK-COORDS    39.412249876   -13.676623170   -97.728499690
ATOM     89  H3'  DT A   3      40.090 -15.659 -96.555  1.00  0.00           H  
REMARK-SIMTK-COORDS    40.090250725   -15.658742250   -96.555227428
ATOM     90  H4'  DT A   3      42.275 -14.751 -95.368  1.00  0.00           H  
REMARK-SIMTK-COORDS    42.275222033   -14.751159236   -95.367677658
ATOM     91 1H5'  DT A   3      43.224 -13.906 -97.629  1.00  0.00           H  
REMARK-SIMTK-COORDS    43.224008792   -13.905786562   -97.629403266
ATOM     92 2H5'  DT A   3      42.783 -15.615 -97.428  1.00  0.00           H  
REMARK-SIMTK-COORDS    42.783490853   -15.615140898   -97.427874856
ATOM     93  H3   DT A   3      40.405  -8.043 -97.504  1.00  0.00           H  
REMARK-SIMTK-COORDS    40.404682836    -8.043348965   -97.503909967
ATOM     94  H6   DT A   3      40.438 -12.651 -98.914  1.00  0.00           H  
REMARK-SIMTK-COORDS    40.438286087   -12.650957668   -98.914351692
ATOM     95  H71  DT A   3      40.655  -9.990-101.564  1.00  0.00           H  
REMARK-SIMTK-COORDS    40.655062813    -9.990304260  -101.563682983
ATOM     96  H72  DT A   3      41.368 -11.585-101.222  1.00  0.00           H  
REMARK-SIMTK-COORDS    41.368191089   -11.585059847  -101.222284863
ATOM     97  H73  DT A   3      39.601 -11.406-101.332  1.00  0.00           H  
REMARK-SIMTK-COORDS    39.601465793   -11.406088360  -101.331929447
ATOM     98  P    DG A   4      38.164 -15.124 -94.298  1.00  0.00           P  
REMARK-SIMTK-COORDS    38.164472573   -15.124191033   -94.297739608
ATOM     99  OP1  DG A   4      37.413 -15.339 -95.558  1.00  0.00           O  
REMARK-SIMTK-COORDS    37.412693420   -15.338746099   -95.558415311
ATOM    100  OP2  DG A   4      37.807 -16.009 -93.172  1.00  0.00           O  
REMARK-SIMTK-COORDS    37.806592200   -16.009465174   -93.171943298
ATOM    101  O5'  DG A   4      38.033 -13.598 -93.856  1.00  0.00           O  
REMARK-SIMTK-COORDS    38.033343465   -13.597612797   -93.855897955
ATOM    102  O3'  DG A   4      36.455 -11.663 -90.447  1.00  0.00           O  
REMARK-SIMTK-COORDS    36.454622408   -11.663127753   -90.446624655
ATOM    103  C1'  DG A   4      36.917 -10.528 -93.178  1.00  0.00           C  
REMARK-SIMTK-COORDS    36.916607680   -10.527548784   -93.177622094
ATOM    104  C2'  DG A   4      36.073 -11.742 -92.816  1.00  0.00           C  
REMARK-SIMTK-COORDS    36.072678207   -11.742350218   -92.815524701
ATOM    105  C3'  DG A   4      36.845 -12.329 -91.646  1.00  0.00           C  
REMARK-SIMTK-COORDS    36.844689736   -12.328650253   -91.645924568
ATOM    106  C4'  DG A   4      38.299 -12.041 -92.019  1.00  0.00           C  
REMARK-SIMTK-COORDS    38.298649262   -12.041287347   -92.019251847
ATOM    107  C5'  DG A   4      38.981 -13.065 -92.896  1.00  0.00           C  
REMARK-SIMTK-COORDS    38.980891645   -13.064796519   -92.895645769
ATOM    108  O4'  DG A   4      38.239 -10.771 -92.742  1.00  0.00           O  
REMARK-SIMTK-COORDS    38.239497639   -10.770688182   -92.741867130
ATOM    109  N2   DG A   4      36.889  -5.522 -94.840  1.00  0.00           N  
REMARK-SIMTK-COORDS    36.888862166    -5.521684114   -94.840182195
ATOM    110  O6   DG A   4      37.077  -8.031 -98.669  1.00  0.00           O  
REMARK-SIMTK-COORDS    37.076649897    -8.030945373   -98.668562623
ATOM    111  C6   DG A   4      37.034  -8.063 -97.438  1.00  0.00           C  
REMARK-SIMTK-COORDS    37.033504049    -8.062800791   -97.438302623
ATOM    112  C5   DG A   4      37.017  -9.181 -96.577  1.00  0.00           C  
REMARK-SIMTK-COORDS    37.017300538    -9.181475070   -96.576851346
ATOM    113  N7   DG A   4      37.046 -10.547 -96.871  1.00  0.00           N  
REMARK-SIMTK-COORDS    37.046051349   -10.547338964   -96.870829600
ATOM    114  C8   DG A   4      37.015 -11.124 -95.697  1.00  0.00           C  
REMARK-SIMTK-COORDS    37.015049071   -11.123908644   -95.696853765
ATOM    115  N9   DG A   4      36.964 -10.243 -94.637  1.00  0.00           N  
REMARK-SIMTK-COORDS    36.964340739   -10.243064775   -94.637461607
ATOM    116  C4   DG A   4      36.968  -8.989 -95.208  1.00  0.00           C  
REMARK-SIMTK-COORDS    36.967799653    -8.989391842   -95.207684557
ATOM    117  N3   DG A   4      36.923  -7.813 -94.529  1.00  0.00           N  
REMARK-SIMTK-COORDS    36.923065523    -7.813066304   -94.529208259
ATOM    118  C2   DG A   4      36.930  -6.760 -95.342  1.00  0.00           C  
REMARK-SIMTK-COORDS    36.930143791    -6.759640984   -95.341707485
ATOM    119  N1   DG A   4      36.989  -6.857 -96.716  1.00  0.00           N  
REMARK-SIMTK-COORDS    36.988658846    -6.856806089   -96.716378329
ATOM    120  H1'  DG A   4      36.554  -9.635 -92.668  1.00  0.00           H  
REMARK-SIMTK-COORDS    36.554304263    -9.634595881   -92.668079802
ATOM    121 1H2'  DG A   4      35.058 -11.469 -92.525  1.00  0.00           H  
REMARK-SIMTK-COORDS    35.057933207   -11.469166860   -92.525380880
ATOM    122 2H2'  DG A   4      35.998 -12.453 -93.638  1.00  0.00           H  
REMARK-SIMTK-COORDS    35.997781475   -12.453267999   -93.638393091
ATOM    123  H3'  DG A   4      36.671 -13.400 -91.537  1.00  0.00           H  
REMARK-SIMTK-COORDS    36.671410606   -13.399520789   -91.537275424
ATOM    124  H4'  DG A   4      38.858 -11.977 -91.086  1.00  0.00           H  
REMARK-SIMTK-COORDS    38.858265824   -11.976766894   -91.086368995
ATOM    125 1H5'  DG A   4      39.809 -12.591 -93.422  1.00  0.00           H  
REMARK-SIMTK-COORDS    39.809240853   -12.590552472   -93.422123854
ATOM    126 2H5'  DG A   4      39.365 -13.871 -92.272  1.00  0.00           H  
REMARK-SIMTK-COORDS    39.365298923   -13.871187620   -92.272472089
ATOM    127  H21  DG A   4      36.844  -5.380 -93.821  1.00  0.00           H  
REMARK-SIMTK-COORDS    36.844255478    -5.379507201   -93.820738735
ATOM    128  H22  DG A   4      36.901  -4.708 -95.473  1.00  0.00           H  
REMARK-SIMTK-COORDS    36.901481884    -4.708394181   -95.473404295
ATOM    129  H8   DG A   4      37.029 -12.206 -95.568  1.00  0.00           H  
REMARK-SIMTK-COORDS    37.028718363   -12.206303419   -95.567796789
ATOM    130  H1   DG A   4      37.001  -5.978 -97.255  1.00  0.00           H  
REMARK-SIMTK-COORDS    37.001037873    -5.978487720   -97.255450312
ATOM    131  P    DA A   5      34.754 -11.915 -90.257  1.00  0.00           P  
REMARK-SIMTK-COORDS    34.754131781   -11.914760007   -90.256994313
ATOM    132  OP1  DA A   5      34.001 -12.784 -91.192  1.00  0.00           O  
REMARK-SIMTK-COORDS    34.000520047   -12.783651368   -91.192234474
ATOM    133  OP2  DA A   5      34.396 -12.037 -88.829  1.00  0.00           O  
REMARK-SIMTK-COORDS    34.396480395   -12.037426685   -88.829449437
ATOM    134  O5'  DA A   5      34.625 -10.396 -90.724  1.00  0.00           O  
REMARK-SIMTK-COORDS    34.625326776   -10.396233452   -90.724095342
ATOM    135  O3'  DA A   5      33.054  -6.905 -88.934  1.00  0.00           O  
REMARK-SIMTK-COORDS    33.053747184    -6.905058122   -88.934089085
ATOM    136  C1'  DA A   5      33.514  -7.454 -91.840  1.00  0.00           C  
REMARK-SIMTK-COORDS    33.514179100    -7.453720083   -91.840230600
ATOM    137  C2'  DA A   5      32.669  -8.269 -90.872  1.00  0.00           C  
REMARK-SIMTK-COORDS    32.668699065    -8.269263416   -90.871609630
ATOM    138  C3'  DA A   5      33.441  -8.119 -89.572  1.00  0.00           C  
REMARK-SIMTK-COORDS    33.441378816    -8.119402751   -89.572050557
ATOM    139  C4'  DA A   5      34.895  -8.088 -90.041  1.00  0.00           C  
REMARK-SIMTK-COORDS    34.894583490    -8.087673644   -90.041324932
ATOM    140  C5'  DA A   5      35.575  -9.425 -90.213  1.00  0.00           C  
REMARK-SIMTK-COORDS    35.575024970    -9.425110585   -90.213484219
ATOM    141  O4'  DA A   5      34.837  -7.420 -91.343  1.00  0.00           O  
REMARK-SIMTK-COORDS    34.836912568    -7.419975121   -91.343196948
ATOM    142  N6   DA A   5      33.674  -8.500 -97.791  1.00  0.00           N  
REMARK-SIMTK-COORDS    33.674394703    -8.499511616   -97.791047689
ATOM    143  C6   DA A   5      33.626  -7.712 -96.704  1.00  0.00           C  
REMARK-SIMTK-COORDS    33.625615233    -7.711914376   -96.703858124
ATOM    144  C5   DA A   5      33.609  -8.216 -95.388  1.00  0.00           C  
REMARK-SIMTK-COORDS    33.609250056    -8.215607641   -95.387917291
ATOM    145  N7   DA A   5      33.646  -9.503 -94.882  1.00  0.00           N  
REMARK-SIMTK-COORDS    33.645954470    -9.502699450   -94.881529632
ATOM    146  C8   DA A   5      33.607  -9.332 -93.594  1.00  0.00           C  
REMARK-SIMTK-COORDS    33.606662221    -9.332056884   -93.593953136
ATOM    147  N9   DA A   5      33.561  -8.017 -93.217  1.00  0.00           N  
REMARK-SIMTK-COORDS    33.560698580    -8.016711381   -93.216774727
ATOM    148  C4   DA A   5      33.565  -7.293 -94.383  1.00  0.00           C  
REMARK-SIMTK-COORDS    33.564681783    -7.293366925   -94.383283164
ATOM    149  N3   DA A   5      33.525  -5.953 -94.503  1.00  0.00           N  
REMARK-SIMTK-COORDS    33.524988241    -5.953324793   -94.502817713
ATOM    150  C2   DA A   5      33.539  -5.609 -95.774  1.00  0.00           C  
REMARK-SIMTK-COORDS    33.539237768    -5.608829526   -95.773575346
ATOM    151  N1   DA A   5      33.589  -6.379 -96.857  1.00  0.00           N  
REMARK-SIMTK-COORDS    33.589006483    -6.379214038   -96.856552621
ATOM    152  H1'  DA A   5      33.153  -6.427 -91.904  1.00  0.00           H  
REMARK-SIMTK-COORDS    33.153342749    -6.427252833   -91.904410924
ATOM    153 1H2'  DA A   5      31.654  -7.880 -90.778  1.00  0.00           H  
REMARK-SIMTK-COORDS    31.654456149    -7.880065142   -90.777795925
ATOM    154 2H2'  DA A   5      32.591  -9.315 -91.169  1.00  0.00           H  
REMARK-SIMTK-COORDS    32.591458830    -9.315368366   -91.169136737
ATOM    155  H3'  DA A   5      33.267  -8.955 -88.893  1.00  0.00           H  
REMARK-SIMTK-COORDS    33.266642244    -8.955299409   -88.893341556
ATOM    156  H4'  DA A   5      35.457  -7.523 -89.298  1.00  0.00           H  
REMARK-SIMTK-COORDS    35.456685194    -7.522742679   -89.298037854
ATOM    157 1H5'  DA A   5      36.403  -9.318 -90.914  1.00  0.00           H  
REMARK-SIMTK-COORDS    36.402817813    -9.318151287   -90.913566869
ATOM    158 2H5'  DA A   5      35.959  -9.758 -89.251  1.00  0.00           H  
REMARK-SIMTK-COORDS    35.958563986    -9.757964415   -89.250609278
ATOM    159  H61  DA A   5      33.684  -8.079 -98.731  1.00  0.00           H  
REMARK-SIMTK-COORDS    33.683798077    -8.078864690   -98.730865086
ATOM    160  H62  DA A   5      33.702  -9.523 -97.683  1.00  0.00           H  
REMARK-SIMTK-COORDS    33.702118233    -9.522931160   -97.683168850
ATOM    161  H8   DA A   5      33.612 -10.158 -92.881  1.00  0.00           H  
REMARK-SIMTK-COORDS    33.611838621   -10.157515277   -92.880975123
ATOM    162  H2   DA A   5      33.506  -4.538 -95.965  1.00  0.00           H  
REMARK-SIMTK-COORDS    33.505727869    -4.538082434   -95.964998311
ATOM    163  P    DG A   6      31.350  -6.643 -88.546  1.00  0.00           P  
REMARK-SIMTK-COORDS    31.349748883    -6.643359869   -88.545776362
ATOM    164  OP1  DG A   6      30.595  -7.893 -88.808  1.00  0.00           O  
REMARK-SIMTK-COORDS    30.595415651    -7.893482012   -88.807854595
ATOM    165  OP2  DG A   6      30.992  -5.918 -87.311  1.00  0.00           O  
REMARK-SIMTK-COORDS    30.991590926    -5.917964046   -87.310976873
ATOM    166  O5'  DG A   6      31.223  -5.674 -89.806  1.00  0.00           O  
REMARK-SIMTK-COORDS    31.222970466    -5.674028593   -89.805611315
ATOM    167  O3'  DG A   6      29.654  -1.790 -90.363  1.00  0.00           O
[truncated: 63,162,957 more chars]
