# Supplementary material for: Lattice-free prediction of three-dimensional structure of programmed DNA assemblies
Source: Nat Commun. 2014 Dec 3;5:5578. doi: 10.1038/ncomms6578 (PMC4268701; doi:10.1038/ncomms6578)
Supplement: Supplementary Dataset 11 — Tiamat and PDB files for 40×2 ribbon with [nx, ny] = [22, 22] bps. [file ncomms6578-s20.zip]

Archive with 3 entries (3 files):
- Supplemetary Dataset 11/22_21_40x2.dna
- Supplemetary Dataset 11/22_21_40x2.pdb
- Supplemetary Dataset 11/Filenames.pdf
