# Supplementary material for: Lattice-free prediction of three-dimensional structure of programmed DNA assemblies
Source: Nat Commun. 2014 Dec 3;5:5578. doi: 10.1038/ncomms6578 (PMC4268701; doi:10.1038/ncomms6578)
Supplement: Supplementary Dataset 11 — Tiamat and PDB files for 40×2 ribbon with [nx, ny] = [22, 22] bps. [file ncomms6578-s20.zip › Supplemetary Dataset 11/22_21_40x2.pdb]

MODEL        1                                                                                                                                      
ATOM      1  P    DA A   1     124.437-258.622 361.064  1.00  0.00           P  
REMARK-SIMTK-COORDS   124.437003405  -258.621890318   361.064044025
ATOM      2  OP1  DA A   1     124.131-259.825 361.875  1.00  0.00           O  
REMARK-SIMTK-COORDS   124.131030674  -259.824728200   361.874684955
ATOM      3  OP2  DA A   1     124.456-257.338 361.793  1.00  0.00           O  
REMARK-SIMTK-COORDS   124.455734458  -257.337895438   361.793326068
ATOM      4  O5'  DA A   1     123.424-258.538 359.836  1.00  0.00           O  
REMARK-SIMTK-COORDS   123.423697012  -258.538389943   359.836471282
ATOM      5  O3'  DA A   1     120.540-255.704 358.608  1.00  0.00           O  
REMARK-SIMTK-COORDS   120.539627089  -255.703941204   358.607516025
ATOM      6  C1'  DA A   1     120.717-258.603 357.885  1.00  0.00           C  
REMARK-SIMTK-COORDS   120.716760075  -258.603201201   357.885296272
ATOM      7  C2'  DA A   1     120.634-258.006 359.283  1.00  0.00           C  
REMARK-SIMTK-COORDS   120.633667561  -258.005653013   359.283225382
ATOM      8  C3'  DA A   1     121.410-256.710 359.121  1.00  0.00           C  
REMARK-SIMTK-COORDS   121.409650611  -256.709547057   359.121035196
ATOM      9  C4'  DA A   1     122.504-257.090 358.126  1.00  0.00           C  
REMARK-SIMTK-COORDS   122.504407307  -257.089998959   358.126151722
ATOM     10  C5'  DA A   1     123.762-257.692 358.708  1.00  0.00           C  
REMARK-SIMTK-COORDS   123.761904850  -257.691724063   358.707532689
ATOM     11  O4'  DA A   1     121.869-258.081 357.255  1.00  0.00           O  
REMARK-SIMTK-COORDS   121.869477998  -258.081340850   357.255448542
ATOM     12  N6   DA A   1     120.395-264.539 356.793  1.00  0.00           N  
REMARK-SIMTK-COORDS   120.394825027  -264.539168995   356.793409293
ATOM     13  C6   DA A   1     120.113-263.249 356.548  1.00  0.00           C  
REMARK-SIMTK-COORDS   120.112643322  -263.248813974   356.548404386
ATOM     14  C5   DA A   1     120.600-262.190 357.340  1.00  0.00           C  
REMARK-SIMTK-COORDS   120.599877666  -262.189973279   357.340322359
ATOM     15  N7   DA A   1     121.418-262.160 358.456  1.00  0.00           N  
REMARK-SIMTK-COORDS   121.418263578  -262.159589824   358.455536394
ATOM     16  C8   DA A   1     121.514-260.895 358.737  1.00  0.00           C  
REMARK-SIMTK-COORDS   121.514432729  -260.894642506   358.736918301
ATOM     17  N9   DA A   1     120.825-260.087 357.873  1.00  0.00           N  
REMARK-SIMTK-COORDS   120.824973119  -260.087156934   357.872555821
ATOM     18  C4   DA A   1     120.234-260.930 356.965  1.00  0.00           C  
REMARK-SIMTK-COORDS   120.233605669  -260.930262618   356.965118581
ATOM     19  N3   DA A   1     119.450-260.580 355.928  1.00  0.00           N  
REMARK-SIMTK-COORDS   119.450434230  -260.579715584   355.928134360
ATOM     20  C2   DA A   1     119.056-261.651 355.273  1.00  0.00           C  
REMARK-SIMTK-COORDS   119.055961456  -261.651381814   355.272674427
ATOM     21  N1   DA A   1     119.330-262.932 355.505  1.00  0.00           N  
REMARK-SIMTK-COORDS   119.330302037  -262.931795203   355.505242264
ATOM     22  H1'  DA A   1     119.850-258.320 357.288  1.00  0.00           H  
REMARK-SIMTK-COORDS   119.850357965  -258.320046726   357.287694457
ATOM     23 1H2'  DA A   1     119.605-257.817 359.593  1.00  0.00           H  
REMARK-SIMTK-COORDS   119.605319514  -257.816825438   359.592756386
ATOM     24 2H2'  DA A   1     121.089-258.649 360.036  1.00  0.00           H  
REMARK-SIMTK-COORDS   121.089022459  -258.649360309   360.036296982
ATOM     25  H3'  DA A   1     121.838-256.368 360.064  1.00  0.00           H  
REMARK-SIMTK-COORDS   121.838317161  -256.368453100   360.064328311
ATOM     26  H4'  DA A   1     122.786-256.179 357.599  1.00  0.00           H  
REMARK-SIMTK-COORDS   122.785787131  -256.178760806   357.598845906
ATOM     27 1H5'  DA A   1     124.263-258.283 357.942  1.00  0.00           H  
REMARK-SIMTK-COORDS   124.262681074  -258.283415051   357.942077302
ATOM     28 2H5'  DA A   1     124.424-256.891 359.034  1.00  0.00           H  
REMARK-SIMTK-COORDS   124.423586726  -256.891400107   359.034152742
ATOM     29  H61  DA A   1     120.012-265.274 356.183  1.00  0.00           H  
REMARK-SIMTK-COORDS   120.011789205  -265.274355780   356.182612313
ATOM     30  H62  DA A   1     120.994-264.791 357.592  1.00  0.00           H  
REMARK-SIMTK-COORDS   120.993675438  -264.791424042   357.591870048
ATOM     31  H8   DA A   1     122.091-260.512 359.580  1.00  0.00           H  
REMARK-SIMTK-COORDS   122.090969631  -260.511796435   359.579996048
ATOM     32  H2   DA A   1     118.412-261.461 354.416  1.00  0.00           H  
REMARK-SIMTK-COORDS   118.412213942  -261.461262138   354.416106481
ATOM     33  P    DC A   2     119.283-255.480 359.712  1.00  0.00           P  
REMARK-SIMTK-COORDS   119.282827759  -255.480402464   359.712400055
ATOM     34  OP1  DC A   2     119.271-256.218 360.999  1.00  0.00           O  
REMARK-SIMTK-COORDS   119.271186063  -256.217529083   360.999400373
ATOM     35  OP2  DC A   2     118.846-254.072 359.770  1.00  0.00           O  
REMARK-SIMTK-COORDS   118.845619772  -254.071917913   359.770291737
ATOM     36  O5'  DC A   2     118.416-256.278 358.637  1.00  0.00           O  
REMARK-SIMTK-COORDS   118.416201891  -256.277657189   358.637154265
ATOM     37  O3'  DC A   2     114.955-255.349 356.397  1.00  0.00           O  
REMARK-SIMTK-COORDS   114.955114723  -255.348845215   356.396603233
ATOM     38  C1'  DC A   2     116.059-258.048 357.075  1.00  0.00           C  
REMARK-SIMTK-COORDS   116.058672762  -258.048139156   357.075167067
ATOM     39  C2'  DC A   2     115.664-256.943 358.047  1.00  0.00           C  
REMARK-SIMTK-COORDS   115.663599704  -256.942965097   358.046521059
ATOM     40  C3'  DC A   2     116.030-255.691 357.268  1.00  0.00           C  
REMARK-SIMTK-COORDS   116.030382640  -255.690521791   357.268229312
ATOM     41  C4'  DC A   2     117.281-256.120 356.503  1.00  0.00           C  
REMARK-SIMTK-COORDS   117.281186839  -256.119865866   356.503302178
ATOM     42  C5'  DC A   2     118.597-255.973 357.230  1.00  0.00           C  
REMARK-SIMTK-COORDS   118.596569102  -255.972803607   357.230413720
ATOM     43  O4'  DC A   2     117.060-257.538 356.218  1.00  0.00           O  
REMARK-SIMTK-COORDS   117.060250043  -257.537916017   356.218069465
ATOM     44  N4   DC A   2     117.998-262.666 359.404  1.00  0.00           N  
REMARK-SIMTK-COORDS   117.997697796  -262.666281398   359.403502126
ATOM     45  C4   DC A   2     117.549-261.543 358.869  1.00  0.00           C  
REMARK-SIMTK-COORDS   117.548626835  -261.543101320   358.868534104
ATOM     46  N3   DC A   2     116.754-261.624 357.794  1.00  0.00           N  
REMARK-SIMTK-COORDS   116.754312787  -261.624070572   357.793638680
ATOM     47  C2   DC A   2     116.268-260.504 357.202  1.00  0.00           C  
REMARK-SIMTK-COORDS   116.267969282  -260.503922789   357.202256452
ATOM     48  O2   DC A   2     115.532-260.547 356.209  1.00  0.00           O  
REMARK-SIMTK-COORDS   115.532200150  -260.546712102   356.209487668
ATOM     49  N1   DC A   2     116.603-259.263 357.738  1.00  0.00           N  
REMARK-SIMTK-COORDS   116.603215815  -259.262905111   357.738209702
ATOM     50  C6   DC A   2     117.406-259.171 358.829  1.00  0.00           C  
REMARK-SIMTK-COORDS   117.405752833  -259.170591589   358.829220035
ATOM     51  C5   DC A   2     117.904-260.280 359.440  1.00  0.00           C  
REMARK-SIMTK-COORDS   117.904021892  -260.279818130   359.440338211
ATOM     52  H1'  DC A   2     115.210-258.348 356.460  1.00  0.00           H  
REMARK-SIMTK-COORDS   115.210172042  -258.348362691   356.459775031
ATOM     53 1H2'  DC A   2     114.600-256.964 358.287  1.00  0.00           H  
REMARK-SIMTK-COORDS   114.600159495  -256.964152356   358.287477534
ATOM     54 2H2'  DC A   2     116.214-257.003 358.986  1.00  0.00           H  
REMARK-SIMTK-COORDS   116.213538774  -257.002588289   358.985915062
ATOM     55  H3'  DC A   2     116.243-254.848 357.927  1.00  0.00           H  
REMARK-SIMTK-COORDS   116.243327833  -254.848360643   357.926827784
ATOM     56  H4'  DC A   2     117.329-255.506 355.603  1.00  0.00           H  
REMARK-SIMTK-COORDS   117.328657177  -255.506430570   355.602935750
ATOM     57 1H5'  DC A   2     119.325-256.658 356.796  1.00  0.00           H  
REMARK-SIMTK-COORDS   119.324559457  -256.657537853   356.796254699
ATOM     58 2H5'  DC A   2     118.955-254.950 357.119  1.00  0.00           H  
REMARK-SIMTK-COORDS   118.955250857  -254.949571525   357.118514189
ATOM     59  H41  DC A   2     118.611-262.634 360.231  1.00  0.00           H  
REMARK-SIMTK-COORDS   118.611202067  -262.634243327   360.231165748
ATOM     60  H42  DC A   2     117.737-263.574 358.992  1.00  0.00           H  
REMARK-SIMTK-COORDS   117.736780955  -263.573761163   358.992342938
ATOM     61  H6   DC A   2     117.659-258.187 359.225  1.00  0.00           H  
REMARK-SIMTK-COORDS   117.658503133  -258.187075216   359.225025330
ATOM     62  H5   DC A   2     118.541-260.212 360.322  1.00  0.00           H  
REMARK-SIMTK-COORDS   118.540951391  -260.211824755   360.321709140
ATOM     63  P    DT A   3     113.492-255.055 357.111  1.00  0.00           P  
REMARK-SIMTK-COORDS   113.491959131  -255.055170574   357.110541890
ATOM     64  OP1  DT A   3     113.577-255.049 358.591  1.00  0.00           O  
REMARK-SIMTK-COORDS   113.577260158  -255.049055185   358.591396487
ATOM     65  OP2  DT A   3     112.636-254.014 356.508  1.00  0.00           O  
REMARK-SIMTK-COORDS   112.635797105  -254.013852235   356.508305473
ATOM     66  O5'  DT A   3     113.030-256.498 356.612  1.00  0.00           O  
REMARK-SIMTK-COORDS   113.029682532  -256.497798833   356.611768344
ATOM     67  O3'  DT A   3     109.700-257.914 354.429  1.00  0.00           O  
REMARK-SIMTK-COORDS   109.700499587  -257.913852352   354.428930431
ATOM     68  C1'  DT A   3     111.511-259.446 356.255  1.00  0.00           C  
REMARK-SIMTK-COORDS   111.510806698  -259.446108279   356.255252401
ATOM     69  C2'  DT A   3     110.695-258.205 356.595  1.00  0.00           C  
REMARK-SIMTK-COORDS   110.694734330  -258.205223178   356.594797767
ATOM     70  C3'  DT A   3     110.734-257.433 355.286  1.00  0.00           C  
REMARK-SIMTK-COORDS   110.733653816  -257.433160170   355.286052572
ATOM     71  C4'  DT A   3     112.127-257.749 354.745  1.00  0.00           C  
REMARK-SIMTK-COORDS   112.126954611  -257.749133740   354.744985482
ATOM     72  C5'  DT A   3     113.251-256.861 355.225  1.00  0.00           C  
REMARK-SIMTK-COORDS   113.250578958  -256.860804421   355.224948344
ATOM     73  O4'  DT A   3     112.387-259.117 355.196  1.00  0.00           O  
REMARK-SIMTK-COORDS   112.386628384  -259.117048447   355.195651532
ATOM     74  O4   DT A   3     114.542-261.437 360.413  1.00  0.00           O  
REMARK-SIMTK-COORDS   114.542255719  -261.437050118   360.412513810
ATOM     75  C4   DT A   3     113.874-260.942 359.497  1.00  0.00           C  
REMARK-SIMTK-COORDS   113.874072380  -260.941791537   359.496924949
ATOM     76  N3   DT A   3     113.222-261.740 358.587  1.00  0.00           N  
REMARK-SIMTK-COORDS   113.222250039  -261.740240408   358.587023287
ATOM     77  C2   DT A   3     112.446-261.318 357.527  1.00  0.00           C  
REMARK-SIMTK-COORDS   112.446167038  -261.318259213   357.526696429
ATOM     78  O2   DT A   3     111.903-262.104 356.770  1.00  0.00           O  
REMARK-SIMTK-COORDS   111.903309505  -262.104022301   356.770107327
ATOM     79  N1   DT A   3     112.335-259.950 357.386  1.00  0.00           N  
REMARK-SIMTK-COORDS   112.334701890  -259.950222247   357.385730539
ATOM     80  C6   DT A   3     112.953-259.077 358.247  1.00  0.00           C  
REMARK-SIMTK-COORDS   112.953073849  -259.077263737   358.246567085
ATOM     81  C5   DT A   3     113.698-259.526 359.275  1.00  0.00           C  
REMARK-SIMTK-COORDS   113.697514115  -259.525996943   359.275143869
ATOM     82  C7   DT A   3     114.398-258.616 360.239  1.00  0.00           C  
REMARK-SIMTK-COORDS   114.397684761  -258.616379421   360.238971150
ATOM     83  H1'  DT A   3     110.864-260.257 355.917  1.00  0.00           H  
REMARK-SIMTK-COORDS   110.864462985  -260.256811025   355.917237814
ATOM     84 1H2'  DT A   3     109.672-258.448 356.884  1.00  0.00           H  
REMARK-SIMTK-COORDS   109.671863215  -258.447620942   356.883586629
ATOM     85 2H2'  DT A   3     111.137-257.630 357.408  1.00  0.00           H  
REMARK-SIMTK-COORDS   111.136890103  -257.630181634   357.408101827
ATOM     86  H3'  DT A   3     110.605-256.362 355.440  1.00  0.00           H  
REMARK-SIMTK-COORDS   110.605253008  -256.361955927   355.439850177
ATOM     87  H4'  DT A   3     112.074-257.660 353.660  1.00  0.00           H  
REMARK-SIMTK-COORDS   112.073545292  -257.660097395   353.660235754
ATOM     88 1H5'  DT A   3     114.195-257.396 355.130  1.00  0.00           H  
REMARK-SIMTK-COORDS   114.194548423  -257.395589887   355.130485900
ATOM     89 2H5'  DT A   3     113.283-255.962 354.611  1.00  0.00           H  
REMARK-SIMTK-COORDS   113.282839228  -255.962012888   354.610673117
ATOM     90  H3   DT A   3     113.323-262.758 358.711  1.00  0.00           H  
REMARK-SIMTK-COORDS   113.323000349  -262.757833829   358.710886139
ATOM     91  H6   DT A   3     112.840-258.003 358.094  1.00  0.00           H  
REMARK-SIMTK-COORDS   112.840230958  -258.003155910   358.094035585
ATOM     92  H71  DT A   3     115.018-259.207 360.914  1.00  0.00           H  
REMARK-SIMTK-COORDS   115.018139799  -259.207086865   360.914015787
ATOM     93  H72  DT A   3     115.026-257.916 359.689  1.00  0.00           H  
REMARK-SIMTK-COORDS   115.025897814  -257.916082589   359.688618801
ATOM     94  H73  DT A   3     113.659-258.062 360.818  1.00  0.00           H  
REMARK-SIMTK-COORDS   113.659031239  -258.061724827   360.818147510
ATOM     95  P    DG A   4     108.144-257.844 354.967  1.00  0.00           P  
REMARK-SIMTK-COORDS   108.144404402  -257.843641890   354.967007199
ATOM     96  OP1  DG A   4     108.081-257.104 356.251  1.00  0.00           O  
REMARK-SIMTK-COORDS   108.081095561  -257.103503972   356.251023107
ATOM     97  OP2  DG A   4     107.073-257.547 353.995  1.00  0.00           O  
REMARK-SIMTK-COORDS   107.073271864  -257.547155249   353.995422535
ATOM     98  O5'  DG A   4     108.198-259.410 355.260  1.00  0.00           O  
REMARK-SIMTK-COORDS   108.198093336  -259.410117832   355.260487384
ATOM     99  O3'  DG A   4     105.689-262.662 354.265  1.00  0.00           O  
REMARK-SIMTK-COORDS   105.689301919  -262.661633171   354.264821460
ATOM    100  C1'  DG A   4     107.697-262.476 356.478  1.00  0.00           C  
REMARK-SIMTK-COORDS   107.696623511  -262.475899098   356.477846512
ATOM    101  C2'  DG A   4     106.512-261.552 356.229  1.00  0.00           C  
REMARK-SIMTK-COORDS   106.511900139  -261.552129952   356.228537269
ATOM    102  C3'  DG A   4     106.437-261.533 354.711  1.00  0.00           C  
REMARK-SIMTK-COORDS   106.437494418  -261.532829395   354.711367114
ATOM    103  C4'  DG A   4     107.907-261.613 354.297  1.00  0.00           C  
REMARK-SIMTK-COORDS   107.906528217  -261.613087341   354.297305092
ATOM    104  C5'  DG A   4     108.651-260.302 354.210  1.00  0.00           C  
REMARK-SIMTK-COORDS   108.651401095  -260.302094828   354.210385430
ATOM    105  O4'  DG A   4     108.528-262.437 355.335  1.00  0.00           O  
REMARK-SIMTK-COORDS   108.527524093  -262.436841536   355.334554892
ATOM    106  N2   DG A   4     109.734-266.240 359.560  1.00  0.00           N  
REMARK-SIMTK-COORDS   109.734050688  -266.240311634   359.560320478
ATOM    107  O6   DG A   4     111.143-262.301 361.427  1.00  0.00           O  
REMARK-SIMTK-COORDS   111.143432882  -262.301301002   361.427401104
ATOM    108  C6   DG A   4     110.496-262.814 360.514  1.00  0.00           C  
REMARK-SIMTK-COORDS   110.496331914  -262.814212154   360.513837485
ATOM    109  C5   DG A   4     109.782-262.189 359.469  1.00  0.00           C  
REMARK-SIMTK-COORDS   109.782127851  -262.188660939   359.468662269
ATOM    110  N7   DG A   4     109.610-260.833 359.179  1.00  0.00           N  
REMARK-SIMTK-COORDS   109.610419217  -260.832504498   359.178507391
ATOM    111  C8   DG A   4     108.866-260.831 358.103  1.00  0.00           C  
REMARK-SIMTK-COORDS   108.865522190  -260.831377197   358.102988843
ATOM    112  N9   DG A   4     108.523-262.089 357.653  1.00  0.00           N  
REMARK-SIMTK-COORDS   108.522965281  -262.088835021   357.653296077
ATOM    113  C4   DG A   4     109.117-262.964 358.535  1.00  0.00           C  
REMARK-SIMTK-COORDS   109.117338701  -262.963831275   358.535318636
ATOM    114  N3   DG A   4     109.040-264.319 358.476  1.00  0.00           N  
REMARK-SIMTK-COORDS   109.040036250  -264.319043066   358.476171942
ATOM    115  C2   DG A   4     109.706-264.908 359.466  1.00  0.00           C  
REMARK-SIMTK-COORDS   109.706384244  -264.907615155   359.465855350
ATOM    116  N1   DG A   4     110.405-264.215 360.433  1.00  0.00           N  
REMARK-SIMTK-COORDS   110.405018445  -264.215178807   360.432823373
ATOM    117  H1'  DG A   4     107.366-263.505 356.618  1.00  0.00           H  
REMARK-SIMTK-COORDS   107.366364095  -263.505300821   356.617570565
ATOM    118 1H2'  DG A   4     105.590-261.935 356.667  1.00  0.00           H  
REMARK-SIMTK-COORDS   105.590000492  -261.934563423   356.667132390
ATOM    119 2H2'  DG A   4     106.676-260.552 356.631  1.00  0.00           H  
REMARK-SIMTK-COORDS   106.675862046  -260.552477449   356.630951688
ATOM    120  H3'  DG A   4     105.973-260.621 354.336  1.00  0.00           H  
REMARK-SIMTK-COORDS   105.973038499  -260.620565688   354.336334279
ATOM    121  H4'  DG A   4     107.933-262.076 353.311  1.00  0.00           H  
REMARK-SIMTK-COORDS   107.932690819  -262.076111524   353.311136687
ATOM    122 1H5'  DG A   4     109.719-260.489 354.323  1.00  0.00           H  
REMARK-SIMTK-COORDS   109.719435957  -260.488667168   354.323262779
ATOM    123 2H5'  DG A   4     108.466-259.848 353.238  1.00  0.00           H  
REMARK-SIMTK-COORDS   108.466348317  -259.848432494   353.237592052
ATOM    124  H21  DG A   4     109.232-266.817 358.869  1.00  0.00           H  
REMARK-SIMTK-COORDS   109.232384048  -266.816797404   358.869332967
ATOM    125  H22  DG A   4     110.257-266.692 360.325  1.00  0.00           H  
REMARK-SIMTK-COORDS   110.257387700  -266.692036284   360.324933591
ATOM    126  H8   DG A   4     108.544-259.916 357.606  1.00  0.00           H  
REMARK-SIMTK-COORDS   108.544354221  -259.915992015   357.605653841
ATOM    127  H1   DG A   4     110.898-264.767 361.150  1.00  0.00           H  
REMARK-SIMTK-COORDS   110.898177382  -264.766713871   361.150317859
ATOM    128  P    DC A   5     104.217-262.383 354.946  1.00  0.00           P  
REMARK-SIMTK-COORDS   104.217303036  -262.383433104   354.946357202
ATOM    129  OP1  DC A   5     103.846-261.199 355.759  1.00  0.00           O  
REMARK-SIMTK-COORDS   103.846296367  -261.199263299   355.758734531
ATOM    130  OP2  DC A   5     103.186-262.874 354.011  1.00  0.00           O  
REMARK-SIMTK-COORDS   103.186425104  -262.874380680   354.011160877
ATOM    131  O5'  DC A   5     104.685-263.563 355.912  1.00  0.00           O  
REMARK-SIMTK-COORDS   104.685258804  -263.563051305   355.911928172
ATOM    132  O3'  DC A   5     103.280-267.482 356.640  1.00  0.00           O  
REMARK-SIMTK-COORDS   103.280127870  -267.481929607   356.639860114
ATOM    133  C1'  DC A   5     104.973-265.758 358.408  1.00  0.00           C  
REMARK-SIMTK-COORDS   104.972720404  -265.757960235   358.408344527
ATOM    134  C2'  DC A   5     103.599-265.427 357.839  1.00  0.00           C  
REMARK-SIMTK-COORDS   103.598833317  -265.426516471   357.839485755
ATOM    135  C3'  DC A   5     103.643-266.112 356.484  1.00  0.00           C  
REMARK-SIMTK-COORDS   103.642922694  -266.111968979   356.484091721
ATOM    136  C4'  DC A   5     105.103-265.944 356.066  1.00  0.00           C  
REMARK-SIMTK-COORDS   105.102585345  -265.943954242   356.065621896
ATOM    137  C5'  DC A   5     105.453-264.659 355.353  1.00  0.00           C  
REMARK-SIMTK-COORDS   105.453343181  -264.659485411   355.353120835
ATOM    138  O4'  DC A   5     105.847-265.999 357.324  1.00  0.00           O  
REMARK-SIMTK-COORDS   105.847000409  -265.999213460   357.324124828
ATOM    139  N4   DC A   5     107.231-261.840 361.580  1.00  0.00           N  
REMARK-SIMTK-COORDS   107.230892763  -261.840233134   361.580137704
ATOM    140  C4   DC A   5     106.678-262.755 360.801  1.00  0.00           C  
REMARK-SIMTK-COORDS   106.678140861  -262.755362504   360.801425581
ATOM    141  N3   DC A   5     106.827-264.045 361.131  1.00  0.00           N  
REMARK-SIMTK-COORDS   106.827420769  -264.044590306   361.130816205
ATOM    142  C2   DC A   5     106.285-265.025 360.366  1.00  0.00           C  
REMARK-SIMTK-COORDS   106.284714137  -265.025187675   360.366033680
ATOM    143  O2   DC A   5     106.405-266.224 360.645  1.00  0.00           O  
REMARK-SIMTK-COORDS   106.404918727  -266.223803006   360.644689643
ATOM    144  N1   DC A   5     105.560-264.668 359.232  1.00  0.00           N  
REMARK-SIMTK-COORDS   105.559778230  -264.667556954   359.231869142
ATOM    145  C6   DC A   5     105.401-263.363 358.891  1.00  0.00           C  
REMARK-SIMTK-COORDS   105.400738211  -263.363167394   358.891039053
ATOM    146  C5   DC A   5     105.934-262.362 359.643  1.00  0.00           C  
REMARK-SIMTK-COORDS   105.934194385  -262.362349801   359.643308723
ATOM    147  H1'  DC A   5     104.935-266.661 359.018  1.00  0.00           H  
REMARK-SIMTK-COORDS   104.935096164  -266.661356576   359.017651073
ATOM    148 1H2'  DC A   5     102.790-265.818 358.457  1.00  0.00           H  
REMARK-SIMTK-COORDS   102.789601348  -265.818103709   358.456913528
ATOM    149 2H2'  DC A   5     103.442-264.353 357.737  1.00  0.00           H  
REMARK-SIMTK-COORDS   103.442320505  -264.352533585   357.736950395
ATOM    150  H3'  DC A   5     102.972-265.640 355.766  1.00  0.00           H  
REMARK-SIMTK-COORDS   102.972319522  -265.639912239   355.765908722
ATOM    151  H4'  DC A   5     105.338-266.771 355.395  1.00  0.00           H  
REMARK-SIMTK-COORDS   105.337555817  -266.771034943   355.394844443
ATOM    152 1H5'  DC A   5     106.518-264.462 355.474  1.00  0.00           H  
REMARK-SIMTK-COORDS   106.518034470  -264.461735960   355.474168822
ATOM    153 2H5'  DC A   5     105.226-264.765 354.292  1.00  0.00           H  
REMARK-SIMTK-COORDS   105.226346669  -264.764871027   354.292204036
ATOM    154  H41  DC A   5     107.133-260.840 361.351  1.00  0.00           H  
REMARK-SIMTK-COORDS   107.132594202  -260.840140478   361.350805913
ATOM    155  H42  DC A   5     107.762-262.126 362.415  1.00  0.00           H  
REMARK-SIMTK-COORDS   107.761937000  -262.125996316   362.414991238
ATOM    156  H6   DC A   5     104.835-263.110 357.995  1.00  0.00           H  
REMARK-SIMTK-COORDS   104.834547456  -263.110222244   357.994771359
ATOM    157  H5   DC A   5     105.802-261.314 359.380  1.00  0.00           H  
REMARK-SIMTK-COORDS   105.801759946  -261.313546767   359.379508962
ATOM    158  P    DA A   6     101.736-267.740 357.317  1.00  0.00           P  
REMARK-SIMTK-COORDS   101.735761840  -267.740429051   357.316573755
ATOM    159  OP1  DA A   6     100.960-266.487 357.473  1.00  0.00           O  
REMARK-SIMTK-COORDS   100.959852682  -266.487048300   357.473349624
ATOM    160  OP2  DA A   6     100.983-268.910 356.820  1.00  0.00           O  
REMARK-SIMTK-COORDS   100.982662906  -268.909633739   356.819936672
ATOM    161  O5'  DA A   6     102.451-268.097 358.696  1.00  0.00           O  
REMARK-SIMTK-COORDS   102.451144235  -268.096787491   358.695679875
ATOM    162  O3'  DA A   6     102.226-271.379 361.349  1.00  0.00           O  
REMARK-SIMTK-COORDS   102.226182523  -271.378863005   361.348916115
ATOM    163  C1'  DA A   6     103.168-268.595 361.917  1.00  0.00           C  
REMARK-SIMTK-COORDS   103.167700781  -268.595073459   361.917022733
ATOM    164  C2'  DA A   6     101.812-269.014 361.365  1.00  0.00           C  
REMARK-SIMTK-COORDS   101.812138416  -269.014202493   361.364794949
ATOM    165  C3'  DA A   6     102.174-270.222 360.517  1.00  0.00           C  
REMARK-SIMTK-COORDS   102.174304742  -270.222187604   360.517473567
ATOM    166  C4'  DA A   6     103.547-269.849 359.960  1.00  0.00           C  
REMARK-SIMTK-COORDS   103.546551318  -269.848600241   359.960337302
ATOM    167  C5'  DA A   6     103.557-269.036 358.687  1.00  0.00           C  
REMARK-SIMTK-COORDS   103.556956298  -269.036379488   358.686929990
ATOM    168  O4'  DA A   6     104.163-269.057 361.026  1.00  0.00           O  
REMARK-SIMTK-COORDS   104.163424507  -269.056851957   361.026461180
ATOM    169  N6   DA A   6     104.470-262.925 363.556  1.00  0.00           N  
REMARK-SIMTK-COORDS   104.469880979  -262.924934812   363.555750125
ATOM    170  C6   DA A   6     104.489-264.260 363.705  1.00  0.00           C  
REMARK-SIMTK-COORDS   104.488540693  -264.259905560   363.704662578
ATOM    171  C5   DA A   6     103.880-265.145 362.793  1.00  0.00           C  
REMARK-SIMTK-COORDS   103.880285397  -265.145268273   362.792613588
ATOM    172  N7   DA A   6     103.182-264.938 361.616  1.00  0.00           N  
REMARK-SIMTK-COORDS   103.182147259  -264.937962195   361.616174753
ATOM    173  C8   DA A   6     102.871-266.137 361.223  1.00  0.00           C  
REMARK-SIMTK-COORDS   102.871020164  -266.136844224   361.223239883
ATOM    174  N9   DA A   6     103.330-267.122 362.055  1.00  0.00           N  
REMARK-SIMTK-COORDS   103.329948876  -267.122478448   362.055357433
ATOM    175  C4   DA A   6     103.987-266.476 363.073  1.00  0.00           C  
REMARK-SIMTK-COORDS   103.986960576  -266.476428854   363.072677711
ATOM    176  N3   DA A   6     104.600-267.045 364.128  1.00  0.00           N  
REMARK-SIMTK-COORDS   104.599839435  -267.044882430   364.127579145
ATOM    177  C2   DA A   6     105.121-266.119 364.905  1.00  0.00           C  
REMARK-SIMTK-COORDS   105.120944776  -266.118708749   364.904982860
ATOM    178  N1   DA A   6     105.110-264.796 364.766  1.00  0.00           N  
REMARK-SIMTK-COORDS   105.109834873  -264.796028247   364.766412080
ATOM    179  H1'  DA A   6     103.350-269.050 362.890  1.00  0.00           H  
REMARK-SIMTK-COORDS   103.350376488  -269.050462384   362.890268598
ATOM    180 1H2'  DA A   6     101.107-269.279 362.153  1.00  0.00           H  
REMARK-SIMTK-COORDS   101.107303700  -269.279160407   362.153445903
ATOM    181 2H2'  DA A   6     101.350-268.231 360.763  1.00  0.00           H  
REMARK-SIMTK-COORDS   101.350314776  -268.231150852   360.762820651
ATOM    182  H3'  DA A   6     101.456-270.388 359.713  1.00  0.00           H  
REMARK-SIMTK-COORDS   101.456371203  -270.387911060   359.713104765
ATOM    183  H4'  DA A   6     104.075-270.781 359.763  1.00  0.00           H  
REMARK-SIMTK-COORDS   104.074581965  -270.781289746   359.763220778
ATOM    184 1H5'  DA A   6     104.499-268.494 358.616  1.00  0.00           H  
REMARK-SIMTK-COORDS   104.498983824  -268.493833710   358.616041217
ATOM    185 2H5'  DA A   6     103.462-269.707 357.834  1.00  0.00           H  
REMARK-SIMTK-COORDS   103.462445807  -269.706574297   357.834328861
ATOM    186  H61  DA A   6     104.930-262.323 364.253  1.00  0.00           H  
REMARK-SIMTK-COORDS   104.930238267  -262.323164774   364.253054211
ATOM    187  H62  DA A   6     103.995-262.505 362.745  1.00  0.00           H  
REMARK-SIMTK-COORDS   103.995035593  -262.505112954   362.744537781
ATOM    188  H8   DA A   6     102.300-266.339 360.316  1.00  0.00           H  
REMARK-SIMTK-COORDS   102.300415690  -266.339476864   360.315993198
ATOM    189  H2   DA A   6     105.636-266.490 365.789  1.00  0.00           H  
REMARK-SIMTK-COORDS   105.635664590  -266.489946258   365.789014095
ATOM    190  P    DT A   7     100.673-271.697 362.154  1.00  0.00           P  
REMARK-SIMTK-COORDS   100.673414383  -271.696855132   362.154348896
ATOM    191  OP1  DT A   7      99.558-270.808 361.747  1.00  0.00           O  
REMARK-SIMTK-COORDS    99.557828436  -270.808232502   361.746842065
ATOM    192  OP2  DT A   7     100.330-273.120 362.343  1.00  0.00           O  
REMARK-SIMTK-COORDS   100.329849173  -273.120418784   362.342698239
ATOM    193  O5'  DT A   7     101.355-271.120 363.476  1.00  0.00           O  
REMARK-SIMTK-COORDS   101.355260086  -271.120332297   363.475847613
ATOM    194  O3'  DT A   7     101.890-272.621 367.389  1.00  0.00           O  
REMARK-SIMTK-COORDS   101.889918041  -272.621464908   367.389182476
ATOM    195  C1'  DT A   7     101.940-269.773 366.471  1.00  0.00           C  
REMARK-SIMTK-COORDS   101.940138510  -269.772905798   366.470672325
ATOM    196  C2'  DT A   7     100.808-270.778 366.296  1.00  0.00           C  
REMARK-SIMTK-COORDS   100.808496268  -270.777800986   366.295650909
ATOM    197  C3'  DT A   7     101.569-272.081 366.109  1.00  0.00           C  
REMARK-SIMTK-COORDS   101.568580055  -272.080882807   366.109477865
ATOM    198  C4'  DT A   7     102.813-271.643 365.338  1.00  0.00           C  
REMARK-SIMTK-COORDS   102.812535399  -271.642935047   365.338337889
ATOM    199  C5'  DT A   7     102.683-271.582 363.835  1.00  0.00           C  
REMARK-SIMTK-COORDS   102.682827711  -271.581579214   363.834530595
ATOM    200  O4'  DT A   7     103.091-270.297 365.839  1.00  0.00           O  
REMARK-SIMTK-COORDS   103.091420269  -270.296506532   365.839411220
ATOM    201  O4   DT A   7     100.956-264.779 364.344  1.00  0.00           O  
REMARK-SIMTK-COORDS   100.956064091  -264.778599977   364.343500045
ATOM    202  C4   DT A   7     101.152-265.920 364.779  1.00  0.00           C  
REMARK-SIMTK-COORDS   101.151797654  -265.919694272   364.778982746
ATOM    203  N3   DT A   7     101.824-266.118 365.962  1.00  0.00           N  
REMARK-SIMTK-COORDS   101.823572602  -266.118190397   365.962043060
ATOM    204  C2   DT A   7     102.104-267.331 366.557  1.00  0.00           C  
REMARK-SIMTK-COORDS   102.104418123  -267.331202166   366.557353266
ATOM    205  O2   DT A   7     102.707-267.409 367.613  1.00  0.00           O  
REMARK-SIMTK-COORDS   102.707039375  -267.408691016   367.613472626
ATOM    206  N1   DT A   7     101.659-268.442 365.871  1.00  0.00           N  
REMARK-SIMTK-COORDS   101.658709497  -268.441867438   365.870630996
ATOM    207  C6   DT A   7     100.981-268.338 364.681  1.00  0.00           C  
REMARK-SIMTK-COORDS   100.981109390  -268.338233272   364.680841917
ATOM    208  C5   DT A   7     100.719-267.136 364.133  1.00  0.00           C  
REMARK-SIMTK-COORDS   100.718790953  -267.136298002   364.133061263
ATOM    209  C7   DT A   7      99.989-266.968 362.835  1.00  0.00           C  
REMARK-SIMTK-COORDS    99.988823369  -266.968431859   362.834764577
ATOM    210  H1'  DT A   7     102.173-269.628 367.526  1.00  0.00           H  
REMARK-SIMTK-COORDS   102.172506115  -269.628025685   367.526261283
ATOM    211 1H2'  DT A   7     100.153-270.820 367.166  1.00  0.00           H  
REMARK-SIMTK-COORDS   100.153088427  -270.820197387   367.165745218
ATOM    212 2H2'  DT A   7     100.187-270.553 365.429  1.00  0.00           H  
REMARK-SIMTK-COORDS   100.187461309  -270.553265472   365.428738351
ATOM    213  H3'  DT A   7     100.992-272.812 365.543  1.00  0.00           H  
REMARK-SIMTK-COORDS   100.992414252  -272.812458564   365.543395822
ATOM    214  H4'  DT A   7     103.600-272.358 365.575  1.00  0.00           H  
REMARK-SIMTK-COORDS   103.600186139  -272.357900134   365.574755392
ATOM    215 1H5'  DT A   7     103.430-270.895 363.439  1.00  0.00           H  
REMARK-SIMTK-COORDS   103.430145122  -270.895345382   363.438807441
ATOM    216 2H5'  DT A   7     102.851-272.575 363.421  1.00  0.00           H  
REMARK-SIMTK-COORDS   102.850886113  -272.574835425   363.420526399
ATOM    217  H3   DT A   7     102.149-265.274 366.455  1.00  0.00           H  
REMARK-SIMTK-COORDS   102.149300453  -265.274272164   366.454681247
ATOM    218  H6   DT A   7     100.651-269.244 364.171  1.00  0.00           H  
REMARK-SIMTK-COORDS   100.651017279  -269.244134465   364.170852478
ATOM    219  H71  DT A   7      99.992-265.916 362.547  1.00  0.00           H  
REMARK-SIMTK-COORDS    99.991612192  -265.916306044   362.547347647
ATOM    220  H72  DT A   7     100.481-267.557 362.061  1.00  0.00           H  
REMARK-SIMTK-COORDS   100.481399205  -267.556969425   362.060847540
ATOM    221  H73  DT A   7      98.960-267.310 362.949  1.00  0.00           H  
REMARK-SIMTK-COORDS    98.959723855  -267.309897021   362.949008763
ATOM    222  P    DA A   8     100.350-272.900 368.379  1.00  0.00           P  
REMARK-SIMTK-COORDS   100.349961775  -272.899666839   368.379383902
ATOM    223  OP1  DA A   8      99.059-272.670 367.688  1.00  0.00           O  
REMARK-SIMTK-COORDS    99.058908639  -272.670375441   367.687875223
ATOM    224  OP2  DA A   8     100.413-274.087 369.256  1.00  0.00           O  
REMARK-SIMTK-COORDS   100.412573298  -274.086683085   369.255693340
ATOM    225  O5'  DA A   8     100.751-271.593 369.200  1.00  0.00           O  
REMARK-SIMTK-COORDS   100.751118777  -271.593129818   369.199585750
ATOM    226  O3'  DA A   8     101.427-270.799 373.295  1.00  0.00           O  
REMARK-SIMTK-COORDS   101.427292724  -270.799282692   373.295301259
ATOM    227  C1'  DA A   8     100.730-268.864 371.121  1.00  0.00           C  
REMARK-SIMTK-COORDS   100.729885658  -268.864244142   371.120919694
ATOM    228  C2'  DA A   8      99.944-270.098 371.542  1.00  0.00           C  
REMARK-SIMTK-COORDS    99.944205994  -270.098428659   371.542428939
ATOM    229  C3'  DA A   8     101.052-271.058 371.945  1.00  0.00           C  
REMARK-SIMTK-COORDS   101.051664699  -271.057614997   371.944725824
ATOM    230  C4'  DA A   8     102.169-270.721 370.959  1.00  0.00           C  
REMARK-SIMTK-COORDS   102.168992798  -270.720671557   370.959293920
ATOM    231  C5'  DA A   8     102.128-271.432 369.628  1.00  0.00           C  
REMARK-SIMTK-COORDS   102.128311129  -271.432123648   369.627543972
ATOM    232  O4'  DA A   8     102.021-269.282 370.727  1.00  0.00           O  
REMARK-SIMTK-COORDS   102.021345760  -269.282493006   370.727214610
ATOM    233  N6   DA A   8      98.666-264.826 367.125  1.00  0.00           N  
REMARK-SIMTK-COORDS    98.666129361  -264.826031491   367.125256855
ATOM    234  C6   DA A   8      99.281-265.196 368.261  1.00  0.00           C  
REMARK-SIMTK-COORDS    99.281411476  -265.196186266   368.260634924
ATOM    235  C5   DA A   8      99.440-266.542 368.647  1.00  0.00           C  
REMARK-SIMTK-COORDS    99.440009421  -266.541912653   368.647341769
ATOM    236  N7   DA A   8      99.071-267.734 368.049  1.00  0.00           N  
REMARK-SIMTK-COORDS    99.070610026  -267.733737968   368.049447544
ATOM    237  C8   DA A   8      99.489-268.642 368.880  1.00  0.00           C  
REMARK-SIMTK-COORDS    99.489415621  -268.641537898   368.879518120
ATOM    238  N9   DA A   8     100.123-268.128 369.979  1.00  0.00           N  
REMARK-SIMTK-COORDS   100.123375226  -268.127948559   369.978986723
ATOM    239  C4   DA A   8     100.092-266.764 369.825  1.00  0.00           C  
REMARK-SIMTK-COORDS   100.092097567  -266.764378647   369.825091289
ATOM    240  N3   DA A   8     100.596-265.845 370.669  1.00  0.00           N  
REMARK-SIMTK-COORDS   100.595580901  -265.844585309   370.668928802
ATOM    241  C2   DA A   8     100.380-264.632 370.202  1.00  0.00           C  
REMARK-SIMTK-COORDS   100.380460985  -264.632289165   370.202274240
ATOM    242  N1   DA A   8      99.775-264.255 369.080  1.00  0.00           N  
REMARK-SIMTK-COORDS    99.774621311  -264.254900783   369.080068690
ATOM    243  H1'  DA A   8     100.841-268.169 371.953  1.00  0.00           H  
REMARK-SIMTK-COORDS   100.841198494  -268.169384970   371.953228041
ATOM    244 1H2'  DA A   8      99.271-269.897 372.376  1.00  0.00           H  
REMARK-SIMTK-COORDS    99.271284184  -269.896507136   372.376316783
ATOM    245 2H2'  DA A   8      99.343-270.505 370.728  1.00  0.00           H  
REMARK-SIMTK-COORDS    99.343471240  -270.504729460   370.728265924
ATOM    246  H3'  DA A   8     100.745-272.100 371.849  1.00  0.00           H  
REMARK-SIMTK-COORDS   100.745138550  -272.100060224   371.848540223
ATOM    247  H4'  DA A   8     103.110-270.979 371.445  1.00  0.00           H  
REMARK-SIMTK-COORDS   103.109897415  -270.978846789   371.444706169
ATOM    248 1H5'  DA A   8     102.675-270.845 368.891  1.00  0.00           H  
REMARK-SIMTK-COORDS   102.675217376  -270.844646234   368.890956676
ATOM    249 2H5'  DA A   8     102.598-272.409 369.729  1.00  0.00           H  
REMARK-SIMTK-COORDS   102.597662696  -272.409042302   369.729333210
ATOM    250  H61  DA A   8      98.577-263.827 366.891  1.00  0.00           H  
REMARK-SIMTK-COORDS    98.576942373  -263.827390115   366.890629311
ATOM    251  H62  DA A   8      98.284-265.541 366.491  1.00  0.00           H  
REMARK-SIMTK-COORDS    98.284281937  -265.541470136   366.491116421
ATOM    252  H8   DA A   8      99.351-269.711 368.716  1.00  0.00           H  
REMARK-SIMTK-COORDS    99.351223459  -269.711017567   368.715621312
ATOM    253  H2   DA A   8     100.753-263.822 370.826  1.00  0.00           H  
REMARK-SIMTK-COORDS   100.752965408  -263.821729004   370.825570061
ATOM    254  P    DG A   9     100.037-270.893 374.613  1.00  0.00           P  
REMARK-SIMTK-COORDS   100.037294972  -270.893274331   374.612723893
ATOM    255  OP1  DG A   9      98.781-271.414 374.019  1.00  0.00           O  
REMARK-SIMTK-COORDS    98.781415080  -271.413970024   374.019301033
ATOM    256  OP2  DG A   9     100.381-271.407 375.953  1.00  0.00           O  
REMARK-SIMTK-COORDS   100.381464106  -271.406898950   375.953225052
ATOM    257  O5'  DG A   9      99.993-269.299 374.633  1.00  0.00           O  
REMARK-SIMTK-COORDS    99.992819447  -269.299386049   374.632775620
ATOM    258  O3'  DG A   9     100.147-266.406 377.709  1.00  0.00           O  
REMARK-SIMTK-COORDS   100.147463319  -266.406011778   377.708845776
ATOM    259  C1'  DG A   9      99.065-266.109 374.934  1.00  0.00           C  
REMARK-SIMTK-COORDS    99.064545489  -266.108763311   374.933913467
ATOM    260  C2'  DG A   9      98.642-267.127 375.984  1.00  0.00           C  
REMARK-SIMTK-COORDS    98.641550906  -267.127468437   375.983860821
ATOM    261  C3'  DG A   9      99.949-267.401 376.707  1.00  0.00           C  
REMARK-SIMTK-COORDS    99.949416268  -267.400896249   376.706660536
ATOM    262  C4'  DG A   9     100.984-267.306 375.586  1.00  0.00           C  
REMARK-SIMTK-COORDS   100.984243598  -267.305801075   375.585929389
ATOM    263  C5'  DG A   9     101.235-268.568 374.796  1.00  0.00           C  
REMARK-SIMTK-COORDS   101.234875917  -268.568224729   374.795637065
ATOM    264  O4'  DG A   9     100.445-266.288 374.684  1.00  0.00           O  
REMARK-SIMTK-COORDS   100.444608302  -266.288023615   374.684254952
ATOM    265  N2   DG A   9      97.708-261.777 372.247  1.00  0.00           N  
REMARK-SIMTK-COORDS    97.707712247  -261.776954227   372.247281632
ATOM    266  O6   DG A   9      96.205-265.267 369.688  1.00  0.00           O  
REMARK-SIMTK-COORDS    96.204685505  -265.266704975   369.687847452
ATOM    267  C6   DG A   9      96.786-264.949 370.726  1.00  0.00           C  
REMARK-SIMTK-COORDS    96.786377326  -264.949452019   370.725826829
ATOM    268  C5   DG A   9      97.315-265.779 371.739  1.00  0.00           C  
REMARK-SIMTK-COORDS    97.315473127  -265.778728714   371.738817844
ATOM    269  N7   DG A   9      97.330-267.172 371.849  1.00  0.00           N  
REMARK-SIMTK-COORDS    97.329806816  -267.171755267   371.848843153
ATOM    270  C8   DG A   9      97.948-267.393 372.980  1.00  0.00           C  
REMARK-SIMTK-COORDS    97.948299441  -267.392963654   372.980278844
ATOM    271  N9   DG A   9      98.347-266.249 373.638  1.00  0.00           N  
REMARK-SIMTK-COORDS    98.346633562  -266.248631516   373.638004384
ATOM    272  C4   DG A   9      97.939-265.208 372.834  1.00  0.00           C  
REMARK-SIMTK-COORDS    97.938792680  -265.207521431   372.833879017
ATOM    273  N3   DG A   9      98.122-263.887 373.098  1.00  0.00           N  
REMARK-SIMTK-COORDS    98.122083218  -263.887314372   373.097566146
ATOM    274  C2   DG A   9      97.616-263.106 372.147  1.00  0.00           C  
REMARK-SIMTK-COORDS    97.616165695  -263.106345898   372.146752966
ATOM    275  N1   DG A   9      96.988-263.589 371.017  1.00  0.00           N  
REMARK-SIMTK-COORDS    96.988343605  -263.588602758   371.017216449
ATOM    276  H1'  DG A   9      98.919-265.091 375.296  1.00  0.00           H  
REMARK-SIMTK-COORDS    98.918558349  -265.091095188   375.296268744
ATOM    277 1H2'  DG A   9      97.887-266.732 376.664  1.00  0.00           H  
REMARK-SIMTK-COORDS    97.886716043  -266.731521310   376.663544720
ATOM    278 2H2'  DG A   9      98.237-268.036 375.538  1.00  0.00           H  
REMARK-SIMTK-COORDS    98.236542688  -268.036003684   375.538150098
ATOM    279  H3'  DG A   9      99.962-268.388 377.170  1.00  0.00           H  
REMARK-SIMTK-COORDS    99.961949042  -268.387649780   377.170076547
ATOM    280  H4'  DG A   9     101.926-267.011 376.049  1.00  0.00           H  
REMARK-SIMTK-COORDS   101.925857773  -267.010986358   376.048585879
ATOM    281 1H5'  DG A   9     101.636-268.305 373.817  1.00  0.00           H  
REMARK-SIMTK-COORDS   101.636340879  -268.304588252   373.817081654
ATOM    282 2H5'  DG A   9     101.958-269.186 375.327  1.00  0.00           H  
REMARK-SIMTK-COORDS   101.958006804  -269.185938380   375.326572622
ATOM    283  H21  DG A   9      98.165-261.352 373.067  1.00  0.00           H  
REMARK-SIMTK-COORDS    98.165238282  -261.352054883   373.066793362
ATOM    284  H22  DG A   9      97.320-261.176 371.505  1.00  0.00           H  
REMARK-SIMTK-COORDS    97.320304207  -261.176051689   371.504717729
ATOM    285  H8   DG A   9      98.133-268.395 373.369  1.00  0.00           H  
REMARK-SIMTK-COORDS    98.132972375  -268.394729471   373.368585625
ATOM    286  H1   DG A   9      96.641-262.899 370.334  1.00  0.00           H  
REMARK-SIMTK-COORDS    96.641331453  -262.898924319   370.334485743
ATOM    287  P    DA A  10      98.333-267.209 379.556  1.00  0.00           P  
REMARK-SIMTK-COORDS    98.333002469  -267.208527522   379.555786921
ATOM    288  OP1  DA A  10      99.609-267.313 378.808  1.00  0.00           O  
REMARK-SIMTK-COORDS    99.608579582  -267.313009632   378.807747137
ATOM    289  OP2  DA A  10      97.602-265.933 379.413  1.00  0.00           O  
REMARK-SIMTK-COORDS    97.602014246  -265.933317062   379.413166798
ATOM    290  O5'  DA A  10      98.596-267.518 381.097  1.00  0.00           O  
REMARK-SIMTK-COORDS    98.595688530  -267.518413229   381.097105798
ATOM    291  O3'  DA A  10      98.103-265.294 384.657  1.00  0.00           O  
REMARK-SIMTK-COORDS    98.103349271  -265.293747186   384.656705924
ATOM    292  C1'  DA A  10      99.862-267.668 384.181  1.00  0.00           C  
REMARK-SIMTK-COORDS    99.862468870  -267.668210449   384.181197296
ATOM    293  C2'  DA A  10      99.868-266.350 383.419  1.00  0.00           C  
REMARK-SIMTK-COORDS    99.868192846  -266.350285970   383.418821860
ATOM    294  C3'  DA A  10      98.398-265.968 383.436  1.00  0.00           C  
REMARK-SIMTK-COORDS    98.397973476  -265.967506763   383.435587334
ATOM    295  C4'  DA A  10      97.693-267.319 383.336  1.00  0.00           C  
REMARK-SIMTK-COORDS    97.692857653  -267.318782510   383.336116067
ATOM    296  C5'  DA A  10      97.467-267.859 381.944  1.00  0.00           C  
REMARK-SIMTK-COORDS    97.467293711  -267.858728658   381.943652040
ATOM    297  O4'  DA A  10      98.575-268.238 384.058  1.00  0.00           O  
REMARK-SIMTK-COORDS    98.574793340  -268.237918256   384.058194265
ATOM    298  N6   DA A  10     104.011-271.987 383.365  1.00  0.00           N  
REMARK-SIMTK-COORDS   104.011111607  -271.987345380   383.365470699
ATOM    299  C6   DA A  10     103.206-271.211 384.109  1.00  0.00           C  
REMARK-SIMTK-COORDS   103.206198970  -271.210563590   384.109376403
ATOM    300  C5   DA A  10     102.350-270.237 383.557  1.00  0.00           C  
REMARK-SIMTK-COORDS   102.350178583  -270.236814314   383.557365132
ATOM    301  N7   DA A  10     102.102-269.845 382.254  1.00  0.00           N  
REMARK-SIMTK-COORDS   102.101724355  -269.844612351   382.253973741
ATOM    302  C8   DA A  10     101.213-268.904 382.376  1.00  0.00           C  
REMARK-SIMTK-COORDS   101.213031514  -268.904434605   382.375657106
ATOM    303  N9   DA A  10     100.848-268.660 383.672  1.00  0.00           N  
REMARK-SIMTK-COORDS   100.848154541  -268.659962418   383.672425452
ATOM    304  C4   DA A  10     101.586-269.528 384.438  1.00  0.00           C  
REMARK-SIMTK-COORDS   101.586210549  -269.527822223   384.437982562
ATOM    305  N3   DA A  10     101.561-269.644 385.779  1.00  0.00           N  
REMARK-SIMTK-COORDS   101.561238957  -269.643775198   385.778694435
ATOM    306  C2   DA A  10     102.403-270.577 386.171  1.00  0.00           C  
REMARK-SIMTK-COORDS   102.403430263  -270.576838547   386.170882643
ATOM    307  N1   DA A  10     103.203-271.352 385.444  1.00  0.00           N  
REMARK-SIMTK-COORDS   103.202946302  -271.352048742   385.443811629
ATOM    308  H1'  DA A  10     100.058-267.507 385.241  1.00  0.00           H  
REMARK-SIMTK-COORDS   100.058327196  -267.506775831   385.241166814
ATOM    309 1H2'  DA A  10     100.482-265.592 383.906  1.00  0.00           H  
REMARK-SIMTK-COORDS   100.481600941  -265.592079964   383.906488922
ATOM    310 2H2'  DA A  10     100.237-266.464 382.399  1.00  0.00           H  
REMARK-SIMTK-COORDS   100.237297768  -266.463524227   382.399134333
ATOM    311  H3'  DA A  10      98.133-265.324 382.595  1.00  0.00           H  
REMARK-SIMTK-COORDS    98.133005741  -265.324151094   382.595475685
ATOM    312  H4'  DA A  10      96.718-267.205 383.810  1.00  0.00           H  
REMARK-SIMTK-COORDS    96.717986300  -267.204569120   383.809573717
ATOM    313 1H5'  DA A  10      97.359-268.942 381.993  1.00  0.00           H  
REMARK-SIMTK-COORDS    97.358789156  -268.941599329   381.992793391
ATOM    314 2H5'  DA A  10      96.557-267.424 381.534  1.00  0.00           H  
REMARK-SIMTK-COORDS    96.557086088  -267.423908323   381.534414506
ATOM    315  H61  DA A  10     104.618-272.684 383.820  1.00  0.00           H  
REMARK-SIMTK-COORDS   104.617873348  -272.683829612   383.820485979
ATOM    316  H62  DA A  10     104.020-271.885 382.341  1.00  0.00           H  
REMARK-SIMTK-COORDS   104.020435366  -271.885126139   382.341137602
ATOM    317  H8   DA A  10     100.796-268.363 381.526  1.00  0.00           H  
REMARK-SIMTK-COORDS   100.795602096  -268.362645660   381.525972801
ATOM    318  H2   DA A  10     102.452-270.737 387.246  1.00  0.00           H  
REMARK-SIMTK-COORDS   102.451723358  -270.736779589   387.246220562
ATOM    319  P    DA A  11      99.170-263.767 384.847  1.00  0.00           P  
REMARK-SIMTK-COORDS    99.170030517  -263.767184501   384.846692245
ATOM    320  OP1  DA A  11     100.047-263.398 383.710  1.00  0.00           O  
REMARK-SIMTK-COORDS   100.047083869  -263.397793035   383.710072536
ATOM    321  OP2  DA A  11      98.489-262.648 385.529  1.00  0.00           O  
REMARK-SIMTK-COORDS    98.489450398  -262.648158828   385.528922592
ATOM    322  O5'  DA A  11     100.002-264.625 385.901  1.00  0.00           O  
REMARK-SIMTK-COORDS   100.002328314  -264.625067896   385.901212731
ATOM    323  O3'  DA A  11     101.023-264.079 389.966  1.00  0.00           O  
REMARK-SIMTK-COORDS   101.023134465  -264.079259737   389.965980653
ATOM    324  C1'  DA A  11     102.367-265.817 387.933  1.00  0.00           C  
REMARK-SIMTK-COORDS   102.366902942  -265.816818623   387.932790697
ATOM    325  C2'  DA A  11     102.123-264.316 387.845  1.00  0.00           C  
REMARK-SIMTK-COORDS   102.123355852  -264.316407546   387.845467079
ATOM    326  C3'  DA A  11     100.792-264.169 388.562  1.00  0.00           C  
REMARK-SIMTK-COORDS   100.791914829  -264.168713568   388.562263626
ATOM    327  C4'  DA A  11     100.054-265.450 388.178  1.00  0.00           C  
REMARK-SIMTK-COORDS   100.054208088  -265.449880209   388.178297740
ATOM    328  C5'  DA A  11      99.283-265.418 386.880  1.00  0.00           C  
REMARK-SIMTK-COORDS    99.282575866  -265.418288317   386.880236622
ATOM    329  O4'  DA A  11     101.113-266.455 388.070  1.00  0.00           O  
REMARK-SIMTK-COORDS   101.113286553  -266.455163752   388.069781372
ATOM    330  N6   DA A  11     105.703-268.872 383.924  1.00  0.00           N  
REMARK-SIMTK-COORDS   105.703118879  -268.872082644   383.924474594
ATOM    331  C6   DA A  11     105.282-268.567 385.163  1.00  0.00           C  
REMARK-SIMTK-COORDS   105.282375674  -268.567031951   385.163259979
ATOM    332  C5   DA A  11     104.316-267.576 385.426  1.00  0.00           C  
REMARK-SIMTK-COORDS   104.315615111  -267.576118511   385.426204016
ATOM    333  N7   DA A  11     103.592-266.736 384.598  1.00  0.00           N  
REMARK-SIMTK-COORDS   103.592435271  -266.735866755   384.598333914
ATOM    334  C8   DA A  11     102.858-266.047 385.419  1.00  0.00           C  
REMARK-SIMTK-COORDS   102.857601726  -266.046765817   385.419111324
ATOM    335  N9   DA A  11     103.038-266.387 386.733  1.00  0.00           N  
REMARK-SIMTK-COORDS   103.037781994  -266.386601138   386.733096493
ATOM    336  C4   DA A  11     103.983-267.381 386.735  1.00  0.00           C  
REMARK-SIMTK-COORDS   103.983423489  -267.381459215   386.735234377
ATOM    337  N3   DA A  11     104.480-268.021 387.810  1.00  0.00           N  
REMARK-SIMTK-COORDS   104.479984935  -268.021475034   387.810122036
ATOM    338  C2   DA A  11     105.373-268.914 387.436  1.00  0.00           C  
REMARK-SIMTK-COORDS   105.373094395  -268.913896338   387.436431378
ATOM    339  N1   DA A  11     105.796-269.225 386.214  1.00  0.00           N  
REMARK-SIMTK-COORDS   105.795510248  -269.224901358   386.214281745
ATOM    340  H1'  DA A  11     102.967-266.064 388.808  1.00  0.00           H  
REMARK-SIMTK-COORDS   102.967208537  -266.064465701   388.808154118
ATOM    341 1H2'  DA A  11     102.906-263.740 388.339  1.00  0.00           H  
REMARK-SIMTK-COORDS   102.906311127  -263.740043433   388.339177973
ATOM    342 2H2'  DA A  11     102.060-263.967 386.815  1.00  0.00           H  
REMARK-SIMTK-COORDS   102.060211662  -263.966590222   386.814707820
ATOM    343  H3'  DA A  11     100.244-263.286 388.230  1.00  0.00           H  
REMARK-SIMTK-COORDS   100.243910599  -263.286044115   388.229866272
ATOM    344  H4'  DA A  11      99.347-265.662 388.980  1.00  0.00           H  
REMARK-SIMTK-COORDS    99.346807413  -265.662033331   388.979644318
ATOM    345 1H5'  DA A  11      99.162-266.436 386.511  1.00  0.00           H  
REMARK-SIMTK-COORDS    99.161664367  -266.435967956   386.510770031
ATOM    346 2H5'  DA A  11      98.302-264.981 387.058  1.00  0.00           H  
REMARK-SIMTK-COORDS    98.301697261  -264.980776844   387.057670757
ATOM    347  H61  DA A  11     106.413-269.605 383.788  1.00  0.00           H  
REMARK-SIMTK-COORDS   106.413046321  -269.605422395   383.788442109
ATOM    348  H62  DA A  11     105.315-268.372 383.113  1.00  0.00           H  
REMARK-SIMTK-COORDS   105.315270204  -268.371996922   383.112512972
ATOM    349  H8   DA A  11     102.162-265.273 385.093  1.00  0.00           H  
REMARK-SIMTK-COORDS   102.161848531  -265.272650889   385.092891198
ATOM    350  H2   DA A  11     105.832-269.479 388.245  1.00  0.00           H  
REMARK-SIMTK-COORDS   105.831716267  -269.479062913   388.245454073
ATOM    351  P    DT A  12     102.070-262.676 390.392  1.00  0.00           P  
REMARK-SIMTK-COORDS   102.070330426  -262.675673298   390.391732685
ATOM    352  OP1  DT A  12     102.449-261.763 389.285  1.00  0.00           O  
REMARK-SIMTK-COORDS   102.448502655  -261.763433573   389.284913617
ATOM    353  OP2  DT A  12     101.744-262.030 391.679  1.00  0.00           O  
REMARK-SIMTK-COORDS   101.743987484  -262.029649135   391.678666664
ATOM    354  O5'  DT A  12     103.221-263.760 390.602  1.00  0.00           O  
REMARK-SIMTK-COORDS   103.220505258  -263.760436821   390.601582523
ATOM    355  O3'  DT A  12     105.755-264.754 393.833  1.00  0.00           O  
REMARK-SIMTK-COORDS   105.754570668  -264.753983783   393.833427961
ATOM    356  C1'  DT A  12     106.148-265.326 390.922  1.00  0.00           C  
REMARK-SIMTK-COORDS   106.148353820  -265.326264163   390.921744256
ATOM    357  C2'  DT A  12     105.937-263.965 391.573  1.00  0.00           C  
REMARK-SIMTK-COORDS   105.937430241  -263.965288030   391.573139840
ATOM    358  C3'  DT A  12     104.993-264.304 392.715  1.00  0.00           C  
REMARK-SIMTK-COORDS   104.993092867  -264.304079619   392.715005499
ATOM    359  C4'  DT A  12     104.126-265.413 392.123  1.00  0.00           C  
REMARK-SIMTK-COORDS   104.125825046  -265.413482072   392.122592871
ATOM    360  C5'  DT A  12     102.912-264.971 391.339  1.00  0.00           C  
REMARK-SIMTK-COORDS   102.912406125  -264.970689056   391.339283310
ATOM    361  O4'  DT A  12     105.027-266.133 391.222  1.00  0.00           O  
REMARK-SIMTK-COORDS   105.027282981  -266.133204909   391.221985504
ATOM    362  O4   DT A  12     106.738-265.206 385.438  1.00  0.00           O  
REMARK-SIMTK-COORDS   106.738427392  -265.205875357   385.437797255
ATOM    363  C4   DT A  12     106.570-265.195 386.663  1.00  0.00           C  
REMARK-SIMTK-COORDS   106.569810398  -265.194703646   386.663152918
ATOM    364  N3   DT A  12     107.281-266.040 387.481  1.00  0.00           N  
REMARK-SIMTK-COORDS   107.281120010  -266.040227723   387.481347071
ATOM    365  C2   DT A  12     107.192-266.126 388.856  1.00  0.00           C  
REMARK-SIMTK-COORDS   107.191519111  -266.126409775   388.855832550
ATOM    366  O2   DT A  12     107.867-266.910 389.500  1.00  0.00           O  
REMARK-SIMTK-COORDS   107.867289005  -266.909536792   389.499720835
ATOM    367  N1   DT A  12     106.283-265.269 389.442  1.00  0.00           N  
REMARK-SIMTK-COORDS   106.283484662  -265.268747449   389.442100217
ATOM    368  C6   DT A  12     105.529-264.392 388.703  1.00  0.00           C  
REMARK-SIMTK-COORDS   105.528609532  -264.391908815   388.702642613
ATOM    369  C5   DT A  12     105.648-264.331 387.363  1.00  0.00           C  
REMARK-SIMTK-COORDS   105.648169876  -264.330943973   387.362675594
ATOM    370  C7   DT A  12     104.844-263.397 386.509  1.00  0.00           C  
REMARK-SIMTK-COORDS   104.844380072  -263.397055162   386.509223990
ATOM    371  H1'  DT A  12     107.034-265.818 391.325  1.00  0.00           H  
REMARK-SIMTK-COORDS   107.033966986  -265.818167400   391.325444051
ATOM    372 1H2'  DT A  12     106.868-263.533 391.941  1.00  0.00           H  
REMARK-SIMTK-COORDS   106.867986670  -263.532885929   391.941262313
ATOM    373 2H2'  DT A  12     105.490-263.245 390.889  1.00  0.00           H  
REMARK-SIMTK-COORDS   105.490073897  -263.244909938   390.888621245
ATOM    374  H3'  DT A  12     104.388-263.448 393.012  1.00  0.00           H  
REMARK-SIMTK-COORDS   104.387658552  -263.447985473   393.011941696
ATOM    375  H4'  DT A  12     103.779-266.024 392.956  1.00  0.00           H  
REMARK-SIMTK-COORDS   103.778521047  -266.023621954   392.956002288
ATOM    376 1H5'  DT A  12     102.626-265.761 390.647  1.00  0.00           H  
REMARK-SIMTK-COORDS   102.625892281  -265.760820312   390.646752145
ATOM    377 2H5'  DT A  12     102.091-264.781 392.029  1.00  0.00           H  
REMARK-SIMTK-COORDS   102.091242786  -264.781289480   392.029225026
ATOM    378  H3   DT A  12     107.950-266.673 387.020  1.00  0.00           H  
REMARK-SIMTK-COORDS   107.950351067  -266.673218244   387.020432986
ATOM    379  H6   DT A  12     104.820-263.735 389.209  1.00  0.00           H  
REMARK-SIMTK-COORDS   104.820061350  -263.735033150   389.208785710
ATOM    380  H71  DT A  12     105.039-263.605 385.456  1.00  0.00           H  
REMARK-SIMTK-COORDS   105.038946304  -263.605211968   385.456418346
ATOM    381  H72  DT A  12     103.783-263.536 386.716  1.00  0.00           H  
REMARK-SIMTK-COORDS   103.783342075  -263.536046246   386.716189803
ATOM    382  H73  DT A  12     105.125-262.367 386.733  1.00  0.00           H  
REMARK-SIMTK-COORDS   105.124749486  -262.367402910   386.732618780
ATOM    383  P    DT A  13     106.867-263.560 394.373  1.00  0.00           P  
REMARK-SIMTK-COORDS   106.866926477  -263.560242335   394.373283984
ATOM    384  OP1  DT A  13     106.815-262.236 393.708  1.00  0.00           O  
REMARK-SIMTK-COORDS   106.815457039  -262.235651188   393.707661577
ATOM    385  OP2  DT A  13     107.074-263.541 395.835  1.00  0.00           O  
REMARK-SIMTK-COORDS   107.073561833  -263.541230292   395.835127468
ATOM    386  O5'  DT A  13     107.983-264.461 393.676  1.00  0.00           O  
REMARK-SIMTK-COORDS   107.982807287  -264.461389104   393.675863366
ATOM    387  O3'  DT A  13     111.535-266.300 395.038  1.00  0.00           O  
REMARK-SIMTK-COORDS   111.534834825  -266.300126415   395.038065065
ATOM    388  C1'  DT A  13     110.771-265.588 392.233  1.00  0.00           C  
REMARK-SIMTK-COORDS   110.770984222  -265.588271938   392.232665368
ATOM    389  C2'  DT A  13     110.859-264.650 393.430  1.00  0.00           C  
REMARK-SIMTK-COORDS   110.858815324  -264.650385158   393.430043791
ATOM    390  C3'  DT A  13     110.415-265.551 394.571  1.00  0.00           C  
REMARK-SIMTK-COORDS   110.414878291  -265.551435359   394.570849842
ATOM    391  C4'  DT A  13     109.360-266.439 393.913  1.00  0.00           C  
REMARK-SIMTK-COORDS   109.359919810  -266.439470735   393.913327391
ATOM    392  C5'  DT A  13     107.950-265.897 393.882  1.00  0.00           C  
REMARK-SIMTK-COORDS   107.950498332  -265.896696310   393.882472554
ATOM    393  O4'  DT A  13     109.830-266.599 392.537  1.00  0.00           O  
REMARK-SIMTK-COORDS   109.830416104  -266.598702394   392.536737576
ATOM    394  O4   DT A  13     109.222-263.186 387.514  1.00  0.00           O  
REMARK-SIMTK-COORDS   109.221849086  -263.185886483   387.514076654
ATOM    395  C4   DT A  13     109.535-263.694 388.598  1.00  0.00           C  
REMARK-SIMTK-COORDS   109.534971055  -263.693511623   388.597739124
ATOM    396  N3   DT A  13     110.484-264.686 388.664  1.00  0.00           N  
REMARK-SIMTK-COORDS   110.484024973  -264.686071233   388.664343035
ATOM    397  C2   DT A  13     110.925-265.331 389.802  1.00  0.00           C  
REMARK-SIMTK-COORDS   110.924760317  -265.330518501   389.802370308
ATOM    398  O2   DT A  13     111.776-266.202 389.763  1.00  0.00           O  
REMARK-SIMTK-COORDS   111.775868953  -266.201513523   389.763296535
ATOM    399  N1   DT A  13     110.331-264.921 390.979  1.00  0.00           N  
REMARK-SIMTK-COORDS   110.331382530  -264.920878242   390.978771032
ATOM    400  C6   DT A  13     109.373-263.938 391.006  1.00  0.00           C  
REMARK-SIMTK-COORDS   109.372970618  -263.937944885   391.006495077
ATOM    401  C5   DT A  13     108.972-263.326 389.876  1.00  0.00           C  
REMARK-SIMTK-COORDS   108.972486333  -263.325928062   389.875756051
ATOM    402  C7   DT A  13     107.927-262.252 389.850  1.00  0.00           C  
REMARK-SIMTK-COORDS   107.926707414  -262.252470559   389.850429316
ATOM    403  H1'  DT A  13     111.731-266.069 392.043  1.00  0.00           H  
REMARK-SIMTK-COORDS   111.731245432  -266.069276695   392.043493931
ATOM    404 1H2'  DT A  13     111.870-264.275 393.590  1.00  0.00           H  
REMARK-SIMTK-COORDS   111.869770029  -264.275011756   393.589688378
ATOM    405 2H2'  DT A  13     110.202-263.787 393.327  1.00  0.00           H  
REMARK-SIMTK-COORDS   110.201599286  -263.787162638   393.327321060
ATOM    406  H3'  DT A  13     109.990-264.983 395.398  1.00  0.00           H  
REMARK-SIMTK-COORDS   109.990318204  -264.983475850   395.398370071
ATOM    407  H4'  DT A  13     109.343-267.376 394.470  1.00  0.00           H  
REMARK-SIMTK-COORDS   109.342793184  -267.376389118   394.469522160
ATOM    408 1H5'  DT A  13     107.402-266.373 393.071  1.00  0.00           H  
REMARK-SIMTK-COORDS   107.401544769  -266.372898215   393.071375315
ATOM    409 2H5'  DT A  13     107.461-266.121 394.829  1.00  0.00           H  
REMARK-SIMTK-COORDS   107.460532179  -266.120583665   394.829049873
ATOM    410  H3   DT A  13     110.910-264.977 387.773  1.00  0.00           H  
REMARK-SIMTK-COORDS   110.910304504  -264.977165497   387.772973924
ATOM    411  H6   DT A  13     108.928-263.649 391.960  1.00  0.00           H  
REMARK-SIMTK-COORDS   108.928260311  -263.649087992   391.959648495
ATOM    412  H71  DT A  13     107.699-261.989 388.817  1.00  0.00           H  
REMARK-SIMTK-COORDS   107.698682987  -261.988747320   388.816969151
ATOM    413  H72  DT A  13     107.022-262.613 390.341  1.00  0.00           H  
REMARK-SIMTK-COORDS   107.022386198  -262.612887139   390.340590541
ATOM    414  H73  DT A  13     108.296-261.372 390.376  1.00  0.00           H  
REMARK-SIMTK-COORDS   108.296486567  -261.371597897   390.375807972
ATOM    415  P    DG A  14     112.868-265.448 395.586  1.00  0.00           P  
REMARK-SIMTK-COORDS   112.867699813  -265.447937354   395.586042080
ATOM    416  OP1  DG A  14     112.589-263.992 395.640  1.00  0.00           O  
REMARK-SIMTK-COORDS   112.589118221  -263.991921774   395.640078436
ATOM    417  OP2  DG A  14     113.626-266.005 396.724  1.00  0.00           O  
REMARK-SIMTK-COORDS   113.625645767  -266.004671845   396.723921967
ATOM    418  O5'  DG A  14     113.605-265.796 394.215  1.00  0.00           O  
REMARK-SIMTK-COORDS   113.604875562  -265.795839609   394.215496227
ATOM    419  O3'  DG A  14     117.368-267.462 393.258  1.00  0.00           O  
REMARK-SIMTK-COORDS   117.368465140  -267.462017129   393.257903955
ATOM    420  C1'  DG A  14     115.591-265.779 391.534  1.00  0.00           C  
REMARK-SIMTK-COORDS   115.590854548  -265.779434047   391.534438912
ATOM    421  C2'  DG A  14     116.155-265.421 392.903  1.00  0.00           C  
REMARK-SIMTK-COORDS   116.155272196  -265.420986078   392.902657379
ATOM    422  C3'  DG A  14     116.171-266.769 393.603  1.00  0.00           C  
REMARK-SIMTK-COORDS   116.171084058  -266.768858160   393.603160653
ATOM    423  C4'  DG A  14     114.925-267.456 393.047  1.00  0.00           C  
REMARK-SIMTK-COORDS   114.924705264  -267.456499551   393.046709200
ATOM    424  C5'  DG A  14     113.626-267.174 393.764  1.00  0.00           C  
REMARK-SIMTK-COORDS   113.626138078  -267.174214246   393.764434963
ATOM    425  O4'  DG A  14     114.821-266.957 391.676  1.00  0.00           O  
REMARK-SIMTK-COORDS   114.820539374  -266.956575094   391.675826636
ATOM    426  N2   DG A  14     115.767-264.837 386.347  1.00  0.00           N  
REMARK-SIMTK-COORDS   115.766914896  -264.837064117   386.347484250
ATOM    427  O6   DG A  14     112.640-261.908 387.969  1.00  0.00           O  
REMARK-SIMTK-COORDS   112.639722540  -261.908012906   387.969051384
ATOM    428  C6   DG A  14     113.432-262.805 388.258  1.00  0.00           C  
REMARK-SIMTK-COORDS   113.432079902  -262.805360839   388.257759711
ATOM    429  C5   DG A  14     113.715-263.371 389.520  1.00  0.00           C  
REMARK-SIMTK-COORDS   113.715177167  -263.370718552   389.520304600
ATOM    430  N7   DG A  14     113.185-263.078 390.780  1.00  0.00           N  
REMARK-SIMTK-COORDS   113.184769316  -263.077973818   390.779590918
ATOM    431  C8   DG A  14     113.803-263.905 391.583  1.00  0.00           C  
REMARK-SIMTK-COORDS   113.803137506  -263.904978444   391.582894803
ATOM    432  N9   DG A  14     114.712-264.729 390.953  1.00  0.00           N  
REMARK-SIMTK-COORDS   114.712006110  -264.728598387   390.953309978
ATOM    433  C4   DG A  14     114.652-264.383 389.621  1.00  0.00           C  
REMARK-SIMTK-COORDS   114.652331940  -264.383386158   389.621345447
ATOM    434  N3   DG A  14     115.389-264.943 388.627  1.00  0.00           N  
REMARK-SIMTK-COORDS   115.389436847  -264.943133650   388.626643431
ATOM    435  C2   DG A  14     115.128-264.404 387.439  1.00  0.00           C  
REMARK-SIMTK-COORDS   115.128130948  -264.404429884   387.438608297
ATOM    436  N1   DG A  14     114.203-263.400 387.243  1.00  0.00           N  
REMARK-SIMTK-COORDS   114.203455985  -263.399748562   387.243219829
ATOM    437  H1'  DG A  14     116.391-265.986 390.824  1.00  0.00           H  
REMARK-SIMTK-COORDS   116.391281353  -265.985610489   390.823755997
ATOM    438 1H2'  DG A  14     117.157-264.995 392.838  1.00  0.00           H  
REMARK-SIMTK-COORDS   117.156520793  -264.994551792   392.838042784
ATOM    439 2H2'  DG A  14     115.528-264.705 393.433  1.00  0.00           H  
REMARK-SIMTK-COORDS   115.527985388  -264.704801749   393.433427825
ATOM    440  H3'  DG A  14     116.113-266.667 394.687  1.00  0.00           H  
REMARK-SIMTK-COORDS   116.112602866  -266.667076400   394.687049219
ATOM    441  H4'  DG A  14     115.106-268.530 393.098  1.00  0.00           H  
REMARK-SIMTK-COORDS   115.105926308  -268.529893497   393.097585231
ATOM    442 1H5'  DG A  14     112.794-267.350 393.082  1.00  0.00           H  
REMARK-SIMTK-COORDS   112.794217091  -267.349807267   393.082288673
ATOM    443 2H5'  DG A  14     113.537-267.842 394.620  1.00  0.00           H  
REMARK-SIMTK-COORDS   113.536860217  -267.842270670   394.620069861
ATOM    444  H21  DG A  14     116.470-265.586 386.425  1.00  0.00           H  
REMARK-SIMTK-COORDS   116.470259745  -265.585947958   386.424607639
ATOM    445  H22  DG A  14     115.556-264.421 385.428  1.00  0.00           H  
REMARK-SIMTK-COORDS   115.556145741  -264.421360591   385.428062180
ATOM    446  H8   DG A  14     113.616-263.940 392.656  1.00  0.00           H  
REMARK-SIMTK-COORDS   113.615542367  -263.940005892   392.656208430
ATOM    447  H1   DG A  14     114.067-263.059 386.280  1.00  0.00           H  
REMARK-SIMTK-COORDS   114.067126670  -263.059157528   386.280096230
ATOM    448  P    DG A  15     118.703-266.646 393.695  1.00  0.00           P  
REMARK-SIMTK-COORDS   118.702888768  -266.645502922   393.695138286
ATOM    449  OP1  DG A  15     118.484-265.399 394.470  1.00  0.00           O  
REMARK-SIMTK-COORDS   118.484158999  -265.399310626   394.469522588
ATOM    450  OP2  DG A  15     119.825-267.495 394.140  1.00  0.00           O  
REMARK-SIMTK-COORDS   119.825042838  -267.495388604   394.139739873
ATOM    451  O5'  DG A  15     118.867-266.287 392.150  1.00  0.00           O  
REMARK-SIMTK-COORDS   118.867214106  -266.287206089   392.149990861
ATOM    452  O3'  DG A  15     121.974-266.823 389.336  1.00  0.00           O  
REMARK-SIMTK-COORDS   121.974084356  -266.822896875   389.336073729
ATOM    453  C1'  DG A  15     119.702-264.876 389.244  1.00  0.00           C  
REMARK-SIMTK-COORDS   119.701967586  -264.876016319   389.244103723
ATOM    454  C2'  DG A  15     120.743-265.026 390.345  1.00  0.00           C  
REMARK-SIMTK-COORDS   120.743254392  -265.025526634   390.345213369
ATOM    455  C3'  DG A  15     121.003-266.522 390.336  1.00  0.00           C  
REMARK-SIMTK-COORDS   121.003022472  -266.522240151   390.336092404
ATOM    456  C4'  DG A  15     119.630-267.104 390.001  1.00  0.00           C  
REMARK-SIMTK-COORDS   119.629969951  -267.104162593   390.001365582
ATOM    457  C5'  DG A  15     118.699-267.341 391.167  1.00  0.00           C  
REMARK-SIMTK-COORDS   118.699487327  -267.340744821   391.167265636
ATOM    458  O4'  DG A  15     119.026-266.111 389.114  1.00  0.00           O  
REMARK-SIMTK-COORDS   119.025567230  -266.110732324   389.113735223
ATOM    459  N2   DG A  15     117.931-261.885 385.277  1.00  0.00           N  
REMARK-SIMTK-COORDS   117.931068075  -261.884761250   385.276753847
ATOM    460  O6   DG A  15     115.680-260.386 388.975  1.00  0.00           O  
REMARK-SIMTK-COORDS   115.679836130  -260.386148724   388.974627321
ATOM    461  C6   DG A  15     116.511-261.191 388.552  1.00  0.00           C  
REMARK-SIMTK-COORDS   116.510728307  -261.190971693   388.552378367
ATOM    462  C5   DG A  15     117.239-262.172 389.260  1.00  0.00           C  
REMARK-SIMTK-COORDS   117.239450816  -262.171839345   389.259948261
ATOM    463  N7   DG A  15     117.224-262.503 390.618  1.00  0.00           N  
REMARK-SIMTK-COORDS   117.224283732  -262.502889551   390.617523202
ATOM    464  C8   DG A  15     118.088-263.481 390.714  1.00  0.00           C  
REMARK-SIMTK-COORDS   118.087956729  -263.480842529   390.713907469
ATOM    465  N9   DG A  15     118.683-263.827 389.519  1.00  0.00           N  
REMARK-SIMTK-COORDS   118.683200289  -263.826906921   389.519464694
ATOM    466  C4   DG A  15     118.133-262.982 388.582  1.00  0.00           C  
REMARK-SIMTK-COORDS   118.132599325  -262.981844347   388.581610854
ATOM    467  N3   DG A  15     118.435-262.968 387.257  1.00  0.00           N  
REMARK-SIMTK-COORDS   118.435109180  -262.967591572   387.257089187
ATOM    468  C2   DG A  15     117.754-262.038 386.592  1.00  0.00           C  
REMARK-SIMTK-COORDS   117.754193237  -262.037794468   386.592453329
ATOM    469  N1   DG A  15     116.837-261.195 387.185  1.00  0.00           N  
REMARK-SIMTK-COORDS   116.837100464  -261.194586017   387.184505145
ATOM    470  H1'  DG A  15     120.174-264.650 388.288  1.00  0.00           H  
REMARK-SIMTK-COORDS   120.174408243  -264.649704332   388.288151470
ATOM    471 1H2'  DG A  15     121.653-264.463 390.133  1.00  0.00           H  
REMARK-SIMTK-COORDS   121.652606480  -264.462718740   390.133444498
ATOM    472 2H2'  DG A  15     120.370-264.693 391.314  1.00  0.00           H  
REMARK-SIMTK-COORDS   120.370489641  -264.692952463   391.314009974
ATOM    473  H3'  DG A  15     121.357-266.882 391.303  1.00  0.00           H  
REMARK-SIMTK-COORDS   121.356910170  -266.881721587   391.302596720
ATOM    474  H4'  DG A  15     119.803-268.064 389.514  1.00  0.00           H  
REMARK-SIMTK-COORDS   119.802876275  -268.063560398   389.514268821
ATOM    475 1H5'  DG A  15     117.670-267.347 390.809  1.00  0.00           H  
REMARK-SIMTK-COORDS   117.670142584  -267.347290058   390.808579758
ATOM    476 2H5'  DG A  15     118.929-268.305 391.619  1.00  0.00           H  
REMARK-SIMTK-COORDS   118.929030569  -268.304798743   391.619251183
ATOM    477  H21  DG A  15     118.602-262.483 384.774  1.00  0.00           H  
REMARK-SIMTK-COORDS   118.602016997  -262.483182662   384.773575590
ATOM    478  H22  DG A  15     117.396-261.168 384.765  1.00  0.00           H  
REMARK-SIMTK-COORDS   117.396171535  -261.167572260   384.764801073
ATOM    479  H8   DG A  15     118.316-263.979 391.656  1.00  0.00           H  
REMARK-SIMTK-COORDS   118.316407310  -263.978838951   391.656367492
ATOM    480  H1   DG A  15     116.354-260.516 386.578  1.00  0.00           H  
REMARK-SIMTK-COORDS   116.353806849  -260.515840064   386.577935929
ATOM    481  P    DC A  16     123.281-265.984 389.888  1.00  0.00           P  
REMARK-SIMTK-COORDS   123.281233063  -265.983790261   389.888163696
ATOM    482  OP1  DC A  16     123.355-265.185 391.135  1.00  0.00           O  
REMARK-SIMTK-COORDS   123.354814992  -265.184638472   391.135482067
ATOM    483  OP2  DC A  16     124.485-266.769 389.551  1.00  0.00           O  
REMARK-SIMTK-COORDS   124.484972666  -266.768617083   389.551431124
ATOM    484  O5'  DC A  16     122.892-265.031 388.670  1.00  0.00           O  
REMARK-SIMTK-COORDS   122.892102348  -265.030777546   388.670315983
ATOM    485  O3'  DC A  16     124.805-263.975 385.052  1.00  0.00           O  
REMARK-SIMTK-COORDS   124.804694595  -263.974770469   385.052481693
ATOM    486  C1'  DC A  16     122.653-262.494 386.516  1.00  0.00           C  
REMARK-SIMTK-COORDS   122.652733033  -262.494294249   386.515946281
ATOM    487  C2'  DC A  16     124.016-262.910 387.055  1.00  0.00           C  
REMARK-SIMTK-COORDS   124.015629814  -262.910301367   387.054900307
ATOM    488  C3'  DC A  16     124.250-264.231 386.341  1.00  0.00           C  
REMARK-SIMTK-COORDS   124.249645333  -264.230821973   386.340516609
ATOM    489  C4'  DC A  16     122.845-264.826 386.257  1.00  0.00           C  
REMARK-SIMTK-COORDS   122.844998216  -264.825814419   386.257381397
ATOM    490  C5'  DC A  16     122.384-265.629 387.450  1.00  0.00           C  
REMARK-SIMTK-COORDS   122.384253687  -265.629095633   387.450278195
ATOM    491  O4'  DC A  16     121.969-263.663 386.110  1.00  0.00           O  
REMARK-SIMTK-COORDS   121.969145185  -263.662997533   386.109816635
ATOM    492  N4   DC A  16     119.423-259.782 390.082  1.00  0.00           N  
REMARK-SIMTK-COORDS   119.422622332  -259.782403847   390.082490169
ATOM    493  C4   DC A  16     120.207-260.450 389.253  1.00  0.00           C  
REMARK-SIMTK-COORDS   120.206562094  -260.450398925   389.252664871
ATOM    494  N3   DC A  16     120.226-260.086 387.964  1.00  0.00           N  
REMARK-SIMTK-COORDS   120.225727233  -260.086129534   387.964320387
ATOM    495  C2   DC A  16     121.009-260.739 387.069  1.00  0.00           C  
REMARK-SIMTK-COORDS   121.008572273  -260.738693171   387.068603722
ATOM    496  O2   DC A  16     121.048-260.425 385.873  1.00  0.00           O  
REMARK-SIMTK-COORDS   121.048001352  -260.425192634   385.873221038
ATOM    497  N1   DC A  16     121.802-261.793 387.514  1.00  0.00           N  
REMARK-SIMTK-COORDS   121.801633845  -261.793398699   387.514036758
ATOM    498  C6   DC A  16     121.791-262.169 388.819  1.00  0.00           C  
REMARK-SIMTK-COORDS   121.791018279  -262.168510821   388.818670502
ATOM    499  C5   DC A  16     121.016-261.528 389.736  1.00  0.00           C  
REMARK-SIMTK-COORDS   121.015547761  -261.528131466   389.735556950
ATOM    500  H1'  DC A  16     122.759-261.847 385.645  1.00  0.00           H  
REMARK-SIMTK-COORDS   122.758648908  -261.846729635   385.645178288
ATOM    501 1H2'  DC A  16     124.794-262.185 386.816  1.00  0.00           H  
REMARK-SIMTK-COORDS   124.794405960  -262.185304129   386.815524620
ATOM    502 2H2'  DC A  16     124.010-263.039 388.137  1.00  0.00           H  
REMARK-SIMTK-COORDS   124.009903426  -263.039453615   388.137367814
ATOM    503  H3'  DC A  16     124.920-264.884 386.899  1.00  0.00           H  
REMARK-SIMTK-COORDS   124.919760036  -264.884171832   386.899456004
ATOM    504  H4'  DC A  16     122.830-265.484 385.388  1.00  0.00           H  
REMARK-SIMTK-COORDS   122.830048762  -265.483675871   385.387777566
ATOM    505 1H5'  DC A  16     121.295-265.643 387.474  1.00  0.00           H  
REMARK-SIMTK-COORDS   121.294952848  -265.643407549   387.473598825
ATOM    506 2H5'  DC A  16     122.755-266.650 387.359  1.00  0.00           H  
REMARK-SIMTK-COORDS   122.754612706  -266.650227105   387.359158965
ATOM    507  H41  DC A  16     119.387-260.041 391.080  1.00  0.00           H  
REMARK-SIMTK-COORDS   119.387375846  -260.041070421   391.079631227
ATOM    508  H42  DC A  16     118.845-259.005 389.733  1.00  0.00           H  
REMARK-SIMTK-COORDS   118.844976835  -259.004771719   389.732828972
ATOM    509  H6   DC A  16     122.416-263.002 389.140  1.00  0.00           H  
REMARK-SIMTK-COORDS   122.415926200  -263.001508018   389.140314341
ATOM    510  H5   DC A  16     121.010-261.819 390.786  1.00  0.00           H  
REMARK-SIMTK-COORDS   121.010208254  -261.819038243   390.785538729
ATOM    511  P    DT A  17     126.275-263.131 385.048  1.00  0.00           P  
REMARK-SIMTK-COORDS   126.275464453  -263.131438285   385.048180909
ATOM    512  OP1  DT A  17     126.822-262.934 386.413  1.00  0.00           O  
REMARK-SIMTK-COORDS   126.821927063  -262.933587203   386.412907096
ATOM    513  OP2  DT A  17     127.257-263.487 384.004  1.00  0.00           O  
REMARK-SIMTK-COORDS   127.257248163  -263.486950709   384.004266323
ATOM    514  O5'  DT A  17     125.459-261.833 384.610  1.00  0.00           O  
REMARK-SIMTK-COORDS   125.458973042  -261.833251487   384.610340967
ATOM    515  O3'  DT A  17     125.861-259.044 381.462  1.00  0.00           O  
REMARK-SIMTK-COORDS   125.861410439  -259.044257769   381.461848283
ATOM    516  C1'  DT A  17     124.435-258.705 384.072  1.00  0.00           C  
REMARK-SIMTK-COORDS   124.435263302  -258.704597500   384.071677252
ATOM    517  C2'  DT A  17     125.898-259.074 383.862  1.00  0.00           C  
REMARK-SIMTK-COORDS   125.898460337  -259.073750574   383.862293758
ATOM    518  C3'  DT A  17     125.835-259.910 382.595  1.00  0.00           C  
REMARK-SIMTK-COORDS   125.835424125  -259.909965106   382.594547059
ATOM    519  C4'  DT A  17     124.501-260.640 382.733  1.00  0.00           C  
REMARK-SIMTK-COORDS   124.500547360  -260.639824701   382.733431881
ATOM    520  C5'  DT A  17     124.522-261.937 383.508  1.00  0.00           C  
REMARK-SIMTK-COORDS   124.522219351  -261.936716982   383.507786926
ATOM    521  O4'  DT A  17     123.641-259.688 383.439  1.00  0.00           O  
REMARK-SIMTK-COORDS   123.641288133  -259.687921608   383.438609222
ATOM    522  O4   DT A  17     122.857-258.382 389.348  1.00  0.00           O  
REMARK-SIMTK-COORDS   122.857355324  -258.381656991   389.348254820
ATOM    523  C4   DT A  17     123.241-258.495 388.178  1.00  0.00           C  
REMARK-SIMTK-COORDS   123.241374402  -258.495490349   388.177945325
ATOM    524  N3   DT A  17     122.793-257.638 387.201  1.00  0.00           N  
REMARK-SIMTK-COORDS   122.793297612  -257.637692400   387.201357455
ATOM    525  C2   DT A  17     123.143-257.653 385.866  1.00  0.00           C  
REMARK-SIMTK-COORDS   123.143017589  -257.653167944   385.866395866
ATOM    526  O2   DT A  17     122.693-256.847 385.071  1.00  0.00           O  
REMARK-SIMTK-COORDS   122.693430216  -256.846971837   385.071119794
ATOM    527  N1   DT A  17     124.030-258.645 385.501  1.00  0.00           N  
REMARK-SIMTK-COORDS   124.030210210  -258.644769598   385.501106374
ATOM    528  C6   DT A  17     124.528-259.547 386.409  1.00  0.00           C  
REMARK-SIMTK-COORDS   124.527858574  -259.546521191   386.409219896
ATOM    529  C5   DT A  17     124.169-259.496 387.706  1.00  0.00           C  
REMARK-SIMTK-COORDS   124.169052988  -259.496361026   387.706241681
ATOM    530  C7   DT A  17     124.678-260.460 388.736  1.00  0.00           C  
REMARK-SIMTK-COORDS   124.677952943  -260.459517490   388.735783551
ATOM    531  H1'  DT A  17     124.207-257.742 383.613  1.00  0.00           H  
REMARK-SIMTK-COORDS   124.206953945  -257.742045693   383.612741683
ATOM    532 1H2'  DT A  17     126.533-258.197 383.730  1.00  0.00           H  
REMARK-SIMTK-COORDS   126.532603299  -258.197007653   383.729607835
ATOM    533 2H2'  DT A  17     126.303-259.647 384.696  1.00  0.00           H  
REMARK-SIMTK-COORDS   126.302947457  -259.647058024   384.696168291
ATOM    534  H3'  DT A  17     126.664-260.615 382.529  1.00  0.00           H  
REMARK-SIMTK-COORDS   126.663906085  -260.614873298   382.528660168
ATOM    535  H4'  DT A  17     124.154-260.861 381.724  1.00  0.00           H  
REMARK-SIMTK-COORDS   124.153832786  -260.861365564   381.724387457
ATOM    536 1H5'  DT A  17     123.524-262.141 383.891  1.00  0.00           H  
REMARK-SIMTK-COORDS   123.523641860  -262.140965400   383.891352536
ATOM    537 2H5'  DT A  17     124.825-262.745 382.843  1.00  0.00           H  
REMARK-SIMTK-COORDS   124.824956206  -262.744728210   382.843204912
ATOM    538  H3   DT A  17     122.129-256.908 387.498  1.00  0.00           H  
REMARK-SIMTK-COORDS   122.129341194  -256.908031179   387.497575920
ATOM    539  H6   DT A  17     125.224-260.316 386.074  1.00  0.00           H  
REMARK-SIMTK-COORDS   125.224148382  -260.316390009   386.074272877
ATOM    540  H71  DT A  17     124.167-260.285 389.684  1.00  0.00           H  
REMARK-SIMTK-COORDS   124.167277138  -260.284909903   389.683574357
ATOM    541  H72  DT A  17     124.489-261.481 388.405  1.00  0.00           H  
REMARK-SIMTK-COORDS   124.488784453  -261.480599432   388.404782115
ATOM    542  H73  DT A  17     125.750-260.316 388.870  1.00  0.00           H  
REMARK-SIMTK-COORDS   125.750276307  -260.315571292   388.870312708
ATOM    543  P    DG A  18     127.245-257.963 381.323  1.00  0.00           P  
REMARK-SIMTK-COORDS   127.244832806  -257.962742730   381.322638415
ATOM    544  OP1  DG A  18     128.263-258.270 382.356  1.00  0.00           O  
REMARK-SIMTK-COORDS   128.263437587  -258.269837483   382.356391825
ATOM    545  OP2  DG A  18     127.762-257.671 379.971  1.00  0.00           O  
REMARK-SIMTK-COORDS   127.761778231  -257.670855287   379.971055954
ATOM    546  O5'  DG A  18     126.324-256.763 381.827  1.00  0.00           O  
REMARK-SIMTK-COORDS   126.323572402  -256.762671146   381.826590260
ATOM    547  O3'  DG A  18     125.515-252.881 380.365  1.00  0.00           O  
REMARK-SIMTK-COORDS   125.515341720  -252.880855346   380.365082047
ATOM    548  C1'  DG A  18     125.174-253.924 383.150  1.00  0.00           C  
REMARK-SIMTK-COORDS   125.174171087  -253.923792503   383.150257389
ATOM    549  C2'  DG A  18     126.450-253.915 382.320  1.00  0.00           C  
REMARK-SIMTK-COORDS   126.450472577  -253.914960374   382.319564605
ATOM    550  C3'  DG A  18     125.917-254.134 380.914  1.00  0.00           C  
REMARK-SIMTK-COORDS   125.916743705  -254.134110861   380.914281518
ATOM    551  C4'  DG A  18     124.731-255.071 381.143  1.00  0.00           C  
REMARK-SIMTK-COORDS   124.730993449  -255.071030190   381.142595996
ATOM    552  C5'  DG A  18     125.042-256.549 381.183  1.00  0.00           C  
REMARK-SIMTK-COORDS   125.041684303  -256.548515549   381.182598581
ATOM    553  O4'  DG A  18     124.201-254.668 382.445  1.00  0.00           O  
REMARK-SIMTK-COORDS   124.200757481  -254.668387446   382.445217445
ATOM    554  N2   DG A  18     122.630-251.853 387.281  1.00  0.00           N  
REMARK-SIMTK-COORDS   122.630306780  -251.852502714   387.280883249
ATOM    555  O6   DG A  18     124.947-255.415 388.993  1.00  0.00           O  
REMARK-SIMTK-COORDS   124.947162829  -255.414794420   388.992726947
ATOM    556  C6   DG A  18     124.689-254.769 387.976  1.00  0.00           C  
REMARK-SIMTK-COORDS   124.689148939  -254.768961146   387.976486712
ATOM    557  C5   DG A  18     125.151-254.964 386.657  1.00  0.00           C  
REMARK-SIMTK-COORDS   125.151307092  -254.963994913   386.656575855
ATOM    558  N7   DG A  18     126.018-255.930 386.137  1.00  0.00           N  
REMARK-SIMTK-COORDS   126.017579204  -255.929732919   386.137194750
ATOM    559  C8   DG A  18     126.089-255.638 384.864  1.00  0.00           C  
REMARK-SIMTK-COORDS   126.089168436  -255.637886711   384.863886550
ATOM    560  N9   DG A  18     125.336-254.544 384.493  1.00  0.00           N  
REMARK-SIMTK-COORDS   125.335935166  -254.544315552   384.493062114
ATOM    561  C4   DG A  18     124.730-254.112 385.652  1.00  0.00           C  
REMARK-SIMTK-COORDS   124.729666968  -254.111804359   385.651610749
ATOM    562  N3   DG A  18     123.892-253.047 385.755  1.00  0.00           N  
REMARK-SIMTK-COORDS   123.891704185  -253.047238020   385.754517914
ATOM    563  C2   DG A  18     123.463-252.859 387.000  1.00  0.00           C  
REMARK-SIMTK-COORDS   123.463064828  -252.859125691   386.999825929
ATOM    564  N1   DG A  18     123.823-253.665 388.060  1.00  0.00           N  
REMARK-SIMTK-COORDS   123.822641835  -253.664538141   388.060297598
ATOM    565  H1'  DG A  18     124.790-252.913 383.286  1.00  0.00           H  
REMARK-SIMTK-COORDS   124.789785521  -252.912823044   383.286089967
ATOM    566 1H2'  DG A  18     126.988-252.970 382.398  1.00  0.00           H  
REMARK-SIMTK-COORDS   126.988197221  -252.969849206   382.397904166
ATOM    567 2H2'  DG A  18     127.139-254.708 382.611  1.00  0.00           H  
REMARK-SIMTK-COORDS   127.138601842  -254.708350673   382.611345256
ATOM    568  H3'  DG A  18     126.660-254.593 380.262  1.00  0.00           H  
REMARK-SIMTK-COORDS   126.659789811  -254.592903292   380.261605496
ATOM    569  H4'  DG A  18     124.031-254.901 380.325  1.00  0.00           H  
REMARK-SIMTK-COORDS   124.030893377  -254.900744052   380.324997976
ATOM    570 1H5'  DG A  18     124.260-257.064 381.741  1.00  0.00           H  
REMARK-SIMTK-COORDS   124.260086373  -257.064019190   381.740818674
ATOM    571 2H5'  DG A  18     125.072-256.936 380.165  1.00  0.00           H  
REMARK-SIMTK-COORDS   125.072296183  -256.936101203   380.165140339
ATOM    572  H21  DG A  18     122.323-251.214 386.533  1.00  0.00           H  
REMARK-SIMTK-COORDS   122.322776113  -251.213621288   386.533404546
ATOM    573  H22  DG A  18     122.295-251.715 388.246  1.00  0.00           H  
REMARK-SIMTK-COORDS   122.295419297  -251.714830267   388.246008459
ATOM    574  H8   DG A  18     126.691-256.210 384.158  1.00  0.00           H  
REMARK-SIMTK-COORDS   126.691413021  -256.209935202   384.157853277
ATOM    575  H1   DG A  18     123.425-253.440 388.984  1.00  0.00           H  
REMARK-SIMTK-COORDS   123.425460909  -253.440068935   388.984449040
ATOM    576  P    DG A  19     126.869-251.725 380.318  1.00  0.00           P  
REMARK-SIMTK-COORDS   126.868717293  -251.724931319   380.318459502
ATOM    577  OP1  DG A  19     128.196-252.257 380.713  1.00  0.00           O  
REMARK-SIMTK-COORDS   128.196021207  -252.256779045   380.713315572
ATOM    578  OP2  DG A  19     126.855-250.817 379.155  1.00  0.00           O  
REMARK-SIMTK-COORDS   126.855293673  -250.816992701   379.154555179
ATOM    579  O5'  DG A  19     126.188-251.015 381.573  1.00  0.00           O  
REMARK-SIMTK-COORDS   126.187640689  -251.015076529   381.573489715
ATOM    580  O3'  DG A  19     124.879-247.073 382.352  1.00  0.00           O  
REMARK-SIMTK-COORDS   124.878940878  -247.073114520   382.351935168
ATOM    581  C1'  DG A  19     125.583-249.217 384.319  1.00  0.00           C  
REMARK-SIMTK-COORDS   125.583409892  -249.217290683   384.318543667
ATOM    582  C2'  DG A  19     126.469-248.651 383.217  1.00  0.00           C  
REMARK-SIMTK-COORDS   126.468691916  -248.650766473   383.216545456
ATOM    583  C3'  DG A  19     125.460-248.354 382.120  1.00  0.00           C  
REMARK-SIMTK-COORDS   125.460453746  -248.354233942   382.119623285
ATOM    584  C4'  DG A  19     124.445-249.486 382.275  1.00  0.00           C  
REMARK-SIMTK-COORDS   124.445271909  -249.486126044   382.275106739
ATOM    585  C5'  DG A  19     124.758-250.772 381.547  1.00  0.00           C  
REMARK-SIMTK-COORDS   124.757921544  -250.772086362   381.547337362
ATOM    586  O4'  DG A  19     124.424-249.755 383.713  1.00  0.00           O  
REMARK-SIMTK-COORDS   124.424334659  -249.754764612   383.712983281
ATOM    587  N2   DG A  19     124.709-249.503 389.513  1.00  0.00           N  
REMARK-SIMTK-COORDS   124.709256751  -249.503390109   389.512536390
ATOM    588  O6   DG A  19     127.512-253.010 388.597  1.00  0.00           O  
REMARK-SIMTK-COORDS   127.512024012  -253.009775529   388.597162167
ATOM    589  C6   DG A  19     126.897-252.054 388.122  1.00  0.00           C  
REMARK-SIMTK-COORDS   126.897267397  -252.054389037   388.122054860
ATOM    590  C5   DG A  19     126.847-251.604 386.785  1.00  0.00           C  
REMARK-SIMTK-COORDS   126.847278442  -251.604322499   386.784619173
ATOM    591  N7   DG A  19     127.470-252.107 385.639  1.00  0.00           N  
REMARK-SIMTK-COORDS   127.470135959  -252.107415875   385.639289715
ATOM    592  C8   DG A  19     127.071-251.307 384.685  1.00  0.00           C  
REMARK-SIMTK-COORDS   127.070601278  -251.306775645   384.684847333
ATOM    593  N9   DG A  19     126.228-250.302 385.108  1.00  0.00           N  
REMARK-SIMTK-COORDS   126.227518370  -250.301512592   385.108434875
ATOM    594  C4   DG A  19     126.083-250.497 386.464  1.00  0.00           C  
REMARK-SIMTK-COORDS   126.083058992  -250.496517051   386.464151198
ATOM    595  N3   DG A  19     125.334-249.728 387.297  1.00  0.00           N  
REMARK-SIMTK-COORDS   125.334058172  -249.727712288   387.297223829
ATOM    596  C2   DG A  19     125.388-250.147 388.559  1.00  0.00           C  
REMARK-SIMTK-COORDS   125.388084620  -250.147428405   388.558504735
ATOM    597  N1   DG A  19     126.114-251.247 388.966  1.00  0.00           N  
REMARK-SIMTK-COORDS   126.114487030  -251.246817188   388.966265501
ATOM    598  H1'  DG A  19     125.269-248.434 385.008  1.00  0.00           H  
REMARK-SIMTK-COORDS   125.269054847  -248.433857174   385.008235513
ATOM    599 1H2'  DG A  19     126.992-247.747 383.530  1.00  0.00           H  
REMARK-SIMTK-COORDS   126.992316557  -247.747484510   383.530263373
ATOM    600 2H2'  DG A  19     127.221-249.366 382.882  1.00  0.00           H  
REMARK-SIMTK-COORDS   127.220541670  -249.365711450   382.882327521
ATOM    601  H3'  DG A  19     125.917-248.369 381.130  1.00  0.00           H  
REMARK-SIMTK-COORDS   125.916944322  -248.369349591   381.129682948
ATOM    602  H4'  DG A  19     123.494-249.113 381.896  1.00  0.00           H  
REMARK-SIMTK-COORDS   123.494180275  -249.112692950   381.896191933
ATOM    603 1H5'  DG A  19     124.237-251.596 382.035  1.00  0.00           H  
REMARK-SIMTK-COORDS   124.236871626  -251.595807503   382.035435164
ATOM    604 2H5'  DG A  19     124.418-250.692 380.516  1.00  0.00           H  
REMARK-SIMTK-COORDS   124.417595638  -250.692077842   380.515757062
ATOM    605  H21  DG A  19     124.146-248.674 389.274  1.00  0.00           H  
REMARK-SIMTK-COORDS   124.146471583  -248.673895695   389.274458939
ATOM    606  H22  DG A  19     124.749-249.836 390.487  1.00  0.00           H  
REMARK-SIMTK-COORDS   124.748673208  -249.836385586   390.487282693
ATOM    607  H8   DG A  19     127.377-251.425 383.645  1.00  0.00           H  
REMARK-SIMTK-COORDS   127.377204425  -251.424748318   383.645377295
ATOM    608  H1   DG A  19     126.080-251.496 389.966  1.00  0.00           H  
REMARK-SIMTK-COORDS   126.080441729  -251.495664684   389.965820822
ATOM    609  P    DA A  20     126.255-245.918 382.322  1.00  0.00           P  
REMARK-SIMTK-COORDS   126.254637138  -245.917551929   382.322308342
ATOM    610  OP1  DA A  20     127.642-246.336 382.009  1.00  0.00           O  
REMARK-SIMTK-COORDS   127.641806736  -246.336270012   382.009238583
ATOM    611  OP2  DA A  20     125.820-244.632 381.740  1.00  0.00           O  
REMARK-SIMTK-COORDS   125.819951095  -244.631942340   381.739983665
ATOM    612  O5'  DA A  20     126.051-245.898 383.903  1.00  0.00           O  
REMARK-SIMTK-COORDS   126.050998697  -245.898111610   383.903083613
ATOM    613  O3'  DA A  20     125.050-242.882 386.690  1.00  0.00           O  
REMARK-SIMTK-COORDS   125.050430366  -242.882377818   386.689928193
ATOM    614  C1'  DA A  20     126.430-245.490 387.194  1.00  0.00           C  
REMARK-SIMTK-COORDS   126.429777280  -245.490471032   387.193850688
ATOM    615  C2'  DA A  20     126.863-244.390 386.235  1.00  0.00           C  
REMARK-SIMTK-COORDS   126.862860975  -244.389612953   386.235349774
ATOM    616  C3'  DA A  20     125.529-243.845 385.754  1.00  0.00           C  
REMARK-SIMTK-COORDS   125.528734357  -243.845052959   385.753782977
ATOM    617  C4'  DA A  20     124.649-245.092 385.706  1.00  0.00           C  
REMARK-SIMTK-COORDS   124.648548321  -245.092475553   385.706471116
ATOM    618  C5'  DA A  20     124.700-245.904 384.434  1.00  0.00           C  
REMARK-SIMTK-COORDS   124.700429042  -245.904250959   384.433794377
ATOM    619  O4'  DA A  20     125.139-245.920 386.811  1.00  0.00           O  
REMARK-SIMTK-COORDS   125.138826152  -245.919851123   386.810597610
ATOM    620  N6   DA A  20     129.827-250.334 388.432  1.00  0.00           N  
REMARK-SIMTK-COORDS   129.827404878  -250.333517521   388.431833083
ATOM    621  C6   DA A  20     129.006-249.320 388.753  1.00  0.00           C  
REMARK-SIMTK-COORDS   129.005889460  -249.320239749   388.752847997
ATOM    622  C5   DA A  20     128.506-248.404 387.806  1.00  0.00           C  
REMARK-SIMTK-COORDS   128.505743303  -248.404487588   387.805785802
ATOM    623  N7   DA A  20     128.676-248.292 386.437  1.00  0.00           N  
REMARK-SIMTK-COORDS   128.675686049  -248.292015634   386.437264512
ATOM    624  C8   DA A  20     127.964-247.252 386.119  1.00  0.00           C  
REMARK-SIMTK-COORDS   127.964220616  -247.252136508   386.119484178
ATOM    625  N9   DA A  20     127.325-246.679 387.186  1.00  0.00           N  
REMARK-SIMTK-COORDS   127.324586918  -246.679272623   387.185882650
ATOM    626  C4   DA A  20     127.676-247.431 388.280  1.00  0.00           C  
REMARK-SIMTK-COORDS   127.675885802  -247.430506618   388.279601799
ATOM    627  N3   DA A  20     127.285-247.236 389.553  1.00  0.00           N  
REMARK-SIMTK-COORDS   127.284801281  -247.235651501   389.552653794
ATOM    628  C2   DA A  20     127.820-248.147 390.338  1.00  0.00           C  
REMARK-SIMTK-COORDS   127.820296238  -248.146704665   390.338104164
ATOM    629  N1   DA A  20     128.633-249.154 390.031  1.00  0.00           N  
REMARK-SIMTK-COORDS   128.632601230  -249.154018220   390.031039023
ATOM    630  H1'  DA A  20     126.370-245.117 388.216  1.00  0.00           H  
REMARK-SIMTK-COORDS   126.369623392  -245.116682119   388.215917398
ATOM    631 1H2'  DA A  20     127.452-243.617 386.731  1.00  0.00           H  
REMARK-SIMTK-COORDS   127.451802821  -243.617001792   386.730510854
ATOM    632 2H2'  DA A  20     127.458-244.773 385.406  1.00  0.00           H  
REMARK-SIMTK-COORDS   127.457706033  -244.773219925   385.405995177
ATOM    633  H3'  DA A  20     125.607-243.383 384.769  1.00  0.00           H  
REMARK-SIMTK-COORDS   125.606931562  -243.382723180   384.768877716
ATOM    634  H4'  DA A  20     123.620-244.762 385.847  1.00  0.00           H  
REMARK-SIMTK-COORDS   123.619828614  -244.761519641   385.847130094
ATOM    635 1H5'  DA A  20     124.395-246.928 384.649  1.00  0.00           H  
REMARK-SIMTK-COORDS   124.395428199  -246.927651738   384.649252797
ATOM    636 2H5'  DA A  20     124.018-245.471 383.705  1.00  0.00           H  
REMARK-SIMTK-COORDS   124.017680083  -245.470973659   383.704996297
ATOM    637  H61  DA A  20     130.164-250.974 389.164  1.00  0.00           H  
REMARK-SIMTK-COORDS   130.164318675  -250.974228562   389.164135927
ATOM    638  H62  DA A  20     130.119-250.468 387.454  1.00  0.00           H  
REMARK-SIMTK-COORDS   130.119316163  -250.468080148   387.453837837
ATOM    639  H8   DA A  20     127.882-246.873 385.100  1.00  0.00           H  
REMARK-SIMTK-COORDS   127.882315862  -246.872500886   385.100212670
ATOM    640  H2   DA A  20     127.560-248.063 391.391  1.00  0.00           H  
REMARK-SIMTK-COORDS   127.559829148  -248.063076874   391.391398182
ATOM    641  P    DA A  21     126.218-241.532 386.874  1.00  0.00           P  
REMARK-SIMTK-COORDS   126.218061931  -241.531861420   386.874042452
ATOM    642  OP1  DA A  21     127.404-241.534 385.984  1.00  0.00           O  
REMARK-SIMTK-COORDS   127.403722112  -241.534026858   385.984220983
ATOM    643  OP2  DA A  21     125.585-240.218 387.105  1.00  0.00           O  
REMARK-SIMTK-COORDS   125.585103276  -240.217788094   387.105171492
ATOM    644  O5'  DA A  21     126.599-242.207 388.267  1.00  0.00           O  
REMARK-SIMTK-COORDS   126.599391973  -242.207243289   388.266573862
ATOM    645  O3'  DA A  21     126.634-240.848 392.268  1.00  0.00           O  
REMARK-SIMTK-COORDS   126.633649169  -240.848185512   392.268333276
ATOM    646  C1'  DA A  21     128.137-243.146 391.076  1.00  0.00           C  
REMARK-SIMTK-COORDS   128.136651129  -243.145757409   391.076345656
ATOM    647  C2'  DA A  21     128.179-241.689 390.635  1.00  0.00           C  
REMARK-SIMTK-COORDS   128.179183583  -241.689157653   390.635117665
ATOM    648  C3'  DA A  21     126.754-241.235 390.902  1.00  0.00           C  
REMARK-SIMTK-COORDS   126.754035263  -241.235014793   390.901674469
ATOM    649  C4'  DA A  21     125.933-242.482 390.579  1.00  0.00           C  
REMARK-SIMTK-COORDS   125.933046441  -242.482037675   390.579276757
ATOM    650  C5'  DA A  21     125.532-242.668 389.135  1.00  0.00           C  
REMARK-SIMTK-COORDS   125.532214156  -242.668451131   389.134991292
ATOM    651  O4'  DA A  21     126.800-243.594 390.972  1.00  0.00           O  
REMARK-SIMTK-COORDS   126.800327374  -243.594362743   390.972436679
ATOM    652  N6   DA A  21     131.817-247.392 388.850  1.00  0.00           N  
REMARK-SIMTK-COORDS   131.816519146  -247.392310491   388.849928961
ATOM    653  C6   DA A  21     131.153-246.764 389.835  1.00  0.00           C  
REMARK-SIMTK-COORDS   131.153122203  -246.764270157   389.834885729
ATOM    654  C5   DA A  21     130.332-245.640 389.616  1.00  0.00           C  
REMARK-SIMTK-COORDS   130.332236108  -245.640081675   389.615748157
ATOM    655  N7   DA A  21     129.994-244.941 388.470  1.00  0.00           N  
REMARK-SIMTK-COORDS   129.994455193  -244.941069544   388.470467801
ATOM    656  C8   DA A  21     129.202-244.005 388.899  1.00  0.00           C  
REMARK-SIMTK-COORDS   129.202380020  -244.004516349   388.899421217
ATOM    657  N9   DA A  21     128.984-244.048 390.250  1.00  0.00           N  
REMARK-SIMTK-COORDS   128.983891633  -244.047888351   390.250306739
ATOM    658  C4   DA A  21     129.717-245.112 390.713  1.00  0.00           C  
REMARK-SIMTK-COORDS   129.716824299  -245.112106715   390.713160908
ATOM    659  N3   DA A  21     129.810-245.536 391.987  1.00  0.00           N  
REMARK-SIMTK-COORDS   129.809815288  -245.535576068   391.987367870
ATOM    660  C2   DA A  21     130.605-246.582 392.063  1.00  0.00           C  
REMARK-SIMTK-COORDS   130.605172021  -246.582218906   392.062543903
ATOM    661  N1   DA A  21     131.265-247.212 391.095  1.00  0.00           N  
REMARK-SIMTK-COORDS   131.264945199  -247.212338688   391.094836605
ATOM    662  H1'  DA A  21     128.445-243.248 392.117  1.00  0.00           H  
REMARK-SIMTK-COORDS   128.445038079  -243.247545712   392.116775198
ATOM    663 1H2'  DA A  21     128.897-241.103 391.210  1.00  0.00           H  
REMARK-SIMTK-COORDS   128.896899526  -241.102879488   391.209684231
ATOM    664 2H2'  DA A  21     128.439-241.583 389.582  1.00  0.00           H  
REMARK-SIMTK-COORDS   128.439073344  -241.583205341   389.581525989
ATOM    665  H3'  DA A  21     126.465-240.399 390.263  1.00  0.00           H  
REMARK-SIMTK-COORDS   126.464714320  -240.399180505   390.263257337
ATOM    666  H4'  DA A  21     125.020-242.424 391.172  1.00  0.00           H  
REMARK-SIMTK-COORDS   125.020410861  -242.424138277   391.172003471
ATOM    667 1H5'  DA A  21     125.339-243.725 388.950  1.00  0.00           H  
REMARK-SIMTK-COORDS   125.339450003  -243.724656740   388.950414231
ATOM    668 2H5'  DA A  21     124.626-242.097 388.939  1.00  0.00           H  
REMARK-SIMTK-COORDS   124.626448582  -242.097477409   388.938523137
ATOM    669  H61  DA A  21     132.404-248.210 389.066  1.00  0.00           H  
REMARK-SIMTK-COORDS   132.403912670  -248.210096094   389.065531734
ATOM    670  H62  DA A  21     131.737-247.055 387.881  1.00  0.00           H  
REMARK-SIMTK-COORDS   131.736924922  -247.054967552   387.880569120
ATOM    671  H8   DA A  21     128.752-243.256 388.246  1.00  0.00           H  
REMARK-SIMTK-COORDS   128.752482855  -243.256073425   388.245837458
ATOM    672  H2   DA A  21     130.742-246.991 393.062  1.00  0.00           H  
REMARK-SIMTK-COORDS   130.741982546  -246.990865566   393.061821536
ATOM    673  P    DC A  22     127.767-239.519 392.546  1.00  0.00           P  
REMARK-SIMTK-COORDS   127.767205508  -239.519300883   392.545793140
ATOM    674  OP1  DC A  22     128.565-238.957 391.429  1.00  0.00           O  
REMARK-SIMTK-COORDS   128.564535198  -238.956925353   391.428716541
ATOM    675  OP2  DC A  22     127.234-238.542 393.515  1.00  0.00           O  
REMARK-SIMTK-COORDS   127.233577176  -238.542362359   393.514897326
ATOM    676  O5'  DC A  22     128.626-240.628 393.304  1.00  0.00           O  
REMARK-SIMTK-COORDS   128.626268074  -240.627987156   393.304499445
ATOM    677  O3'  DC A  22     130.039-241.032 397.267  1.00  0.00           O  
REMARK-SIMTK-COORDS   130.038645881  -241.032251293   397.267281856
ATOM    678  C1'  DC A  22     131.068-242.353 394.785  1.00  0.00           C  
REMARK-SIMTK-COORDS   131.068026616  -242.353372720   394.785449775
ATOM    679  C2'  DC A  22     130.927-240.859 395.043  1.00  0.00           C  
REMARK-SIMTK-COORDS   130.926719797  -240.858508925   395.043200852
ATOM    680  C3'  DC A  22     129.678-240.802 395.907  1.00  0.00           C  
REMARK-SIMTK-COORDS   129.678052331  -240.802239257   395.907229373
ATOM    681  C4'  DC A  22     128.819-241.930 395.338  1.00  0.00           C  
REMARK-SIMTK-COORDS   128.819491786  -241.930210393   395.337566398
ATOM    682  C5'  DC A  22     127.941-241.577 394.161  1.00  0.00           C  
REMARK-SIMTK-COORDS   127.940799920  -241.576893693   394.161293932
ATOM    683  O4'  DC A  22     129.788-242.940 394.911  1.00  0.00           O  
REMARK-SIMTK-COORDS   129.788307198  -242.940429903   394.911080478
ATOM    684  N4   DC A  22     133.093-243.722 389.832  1.00  0.00           N  
REMARK-SIMTK-COORDS   133.092504951  -243.721671328   389.831921094
ATOM    685  C4   DC A  22     132.592-243.370 391.004  1.00  0.00           C  
REMARK-SIMTK-COORDS   132.591511802  -243.369733249   391.004326507
ATOM    686  N3   DC A  22     132.953-244.071 392.086  1.00  0.00           N  
REMARK-SIMTK-COORDS   132.953256954  -244.070514180   392.086425177
ATOM    687  C2   DC A  22     132.467-243.756 393.313  1.00  0.00           C  
REMARK-SIMTK-COORDS   132.467221679  -243.755630219   393.313458919
ATOM    688  O2   DC A  22     132.783-244.383 394.331  1.00  0.00           O  
REMARK-SIMTK-COORDS   132.783094670  -244.383450028   394.330731518
ATOM    689  N1   DC A  22     131.588-242.682 393.431  1.00  0.00           N  
REMARK-SIMTK-COORDS   131.588025869  -242.681913609   393.431392663
ATOM    690  C6   DC A  22     131.217-241.964 392.341  1.00  0.00           C  
REMARK-SIMTK-COORDS   131.217312902  -241.963800342   392.340624021
ATOM    691  C5   DC A  22     131.693-242.260 391.100  1.00  0.00           C  
REMARK-SIMTK-COORDS   131.692831680  -242.259634413   391.100267179
ATOM    692  H1'  DC A  22     131.724-242.816 395.523  1.00  0.00           H  
REMARK-SIMTK-COORDS   131.724319362  -242.816094335   395.522988613
ATOM    693 1H2'  DC A  22     131.790-240.445 395.565  1.00  0.00           H  
REMARK-SIMTK-COORDS   131.790364689  -240.444911640   395.565186280
ATOM    694 2H2'  DC A  22     130.798-240.291 394.121  1.00  0.00           H  
REMARK-SIMTK-COORDS   130.798293753  -240.290729517   394.121472967
ATOM    695  H3'  DC A  22     129.168-239.842 395.826  1.00  0.00           H  
REMARK-SIMTK-COORDS   129.168285194  -239.842106238   395.825896403
ATOM    696  H4'  DC A  22     128.172-242.275 396.145  1.00  0.00           H  
REMARK-SIMTK-COORDS   128.171972049  -242.274648261   396.144595979
ATOM    697 1H5'  DC A  22     127.713-242.482 393.599  1.00  0.00           H  
REMARK-SIMTK-COORDS   127.713376857  -242.482210536   393.599150566
ATOM    698 2H5'  DC A  22     127.012-241.139 394.527  1.00  0.00           H  
REMARK-SIMTK-COORDS   127.012052204  -241.138731113   394.526833578
ATOM    699  H41  DC A  22     132.831-243.200 388.982  1.00  0.00           H  
REMARK-SIMTK-COORDS   132.831342731  -243.200436589   388.981891894
ATOM    700  H42  DC A  22     133.742-244.518 389.767  1.00  0.00           H  
REMARK-SIMTK-COORDS   133.742133252  -244.518157163   389.766787502
ATOM    701  H6   DC A  22     130.523-241.132 392.459  1.00  0.00           H  
REMARK-SIMTK-COORDS   130.522666885  -241.132354601   392.459004306
ATOM    702  H5   DC A  22     131.406-241.681 390.223  1.00  0.00           H  
REMARK-SIMTK-COORDS   131.405880141  -241.680834434   390.222903857
ATOM    703  P    DC A  23     131.183-239.839 397.810  1.00  0.00           P  
REMARK-SIMTK-COORDS   131.182830228  -239.839479897   397.810262501
ATOM    704  OP1  DC A  23     131.514-238.730 396.883  1.00  0.00           O  
REMARK-SIMTK-COORDS   131.514091652  -238.730466672   396.882783910
ATOM    705  OP2  DC A  23     131.015-239.467 399.229  1.00  0.00           O  
REMARK-SIMTK-COORDS   131.014644076  -239.467482475   399.228593328
ATOM    706  O5'  DC A  23     132.278-240.990 397.673  1.00  0.00           O  
REMARK-SIMTK-COORDS   132.278496397  -240.989963198   397.673467687
ATOM    707  O3'  DC A  23     135.029-242.747 400.358  1.00  0.00           O  
REMARK-SIMTK-COORDS   135.028968898  -242.747301333   400.358341744
ATOM    708  C1'  DC A  23     135.122-242.708 397.366  1.00  0.00           C  
REMARK-SIMTK-COORDS   135.122297301  -242.707695681   397.365985114
ATOM    709  C2'  DC A  23     135.054-241.508 398.302  1.00  0.00           C  
REMARK-SIMTK-COORDS   135.054299643  -241.507670717   398.302114060
ATOM    710  C3'  DC A  23     134.199-242.041 399.439  1.00  0.00           C  
REMARK-SIMTK-COORDS   134.199040841  -242.040600491   399.439391614
ATOM    711  C4'  DC A  23     133.215-242.963 398.721  1.00  0.00           C  
REMARK-SIMTK-COORDS   133.215008916  -242.962605573   398.721374344
ATOM    712  C5'  DC A  23     131.965-242.315 398.174  1.00  0.00           C  
REMARK-SIMTK-COORDS   131.965453821  -242.315185945   398.173643673
ATOM    713  O4'  DC A  23     133.985-243.512 397.605  1.00  0.00           O  
REMARK-SIMTK-COORDS   133.984955853  -243.512293747   397.605103039
ATOM    714  N4   DC A  23     135.256-241.503 391.977  1.00  0.00           N  
REMARK-SIMTK-COORDS   135.256019528  -241.503172061   391.977159526
ATOM    715  C4   DC A  23     135.203-241.767 393.272  1.00  0.00           C  
REMARK-SIMTK-COORDS   135.203455106  -241.767127706   393.272131881
ATOM    716  N3   DC A  23     135.944-242.778 393.745  1.00  0.00           N  
REMARK-SIMTK-COORDS   135.943591882  -242.777583883   393.745488898
ATOM    717  C2   DC A  23     135.925-243.095 395.065  1.00  0.00           C  
REMARK-SIMTK-COORDS   135.925342011  -243.094636468   395.064632029
ATOM    718  O2   DC A  23     136.598-244.021 395.531  1.00  0.00           O  
REMARK-SIMTK-COORDS   136.597963726  -244.021272103   395.531219029
ATOM    719  N1   DC A  23     135.127-242.344 395.924  1.00  0.00           N  
REMARK-SIMTK-COORDS   135.126817088  -242.343862779   395.923967711
ATOM    720  C6   DC A  23     134.375-241.316 395.454  1.00  0.00           C  
REMARK-SIMTK-COORDS   134.374861759  -241.315950888   395.454019492
ATOM    721  C5   DC A  23     134.378-240.978 394.136  1.00  0.00           C  
REMARK-SIMTK-COORDS   134.378141837  -240.978251517   394.135660900
ATOM    722  H1'  DC A  23     136.009-243.310 397.567  1.00  0.00           H  
REMARK-SIMTK-COORDS   136.008714970  -243.309797115   397.567312162
ATOM    723 1H2'  DC A  23     136.040-241.202 398.655  1.00  0.00           H  
REMARK-SIMTK-COORDS   136.039722160  -241.201741395   398.655333134
ATOM    724 2H2'  DC A  23     134.592-240.641 397.830  1.00  0.00           H  
REMARK-SIMTK-COORDS   134.592065791  -240.640794947   397.829551614
ATOM    725  H3'  DC A  23     133.676-241.242 399.965  1.00  0.00           H  
REMARK-SIMTK-COORDS   133.675691745  -241.242032347   399.965440702
ATOM    726  H4'  DC A  23     132.908-243.721 399.442  1.00  0.00           H  
REMARK-SIMTK-COORDS   132.907801855  -243.721464917   399.441771677
ATOM    727 1H5'  DC A  23     131.569-242.929 397.365  1.00  0.00           H  
REMARK-SIMTK-COORDS   131.568617175  -242.928913381   397.365445485
ATOM    728 2H5'  DC A  23     131.222-242.243 398.968  1.00  0.00           H  
REMARK-SIMTK-COORDS   131.222014209  -242.242921517   398.967528674
ATOM    729  H41  DC A  23     134.697-240.731 391.585  1.00  0.00           H  
REMARK-SIMTK-COORDS   134.696637917  -240.731384824   391.584887080
ATOM    730  H42  DC A  23     135.854-242.070 391.359  1.00  0.00           H  
REMARK-SIMTK-COORDS   135.854015091  -242.069860267   391.359166983
ATOM    731  H6   DC A  23     133.753-240.748 396.146  1.00  0.00           H  
REMARK-SIMTK-COORDS   133.753342088  -240.748317792   396.146374146
ATOM    732  H5   DC A  23     133.784-240.148 393.755  1.00  0.00           H  
REMARK-SIMTK-COORDS   133.783760237  -240.148382719   393.754681514
ATOM    733  P    DG A  24     136.416-241.958 401.108  1.00  0.00           P  
REMARK-SIMTK-COORDS   136.416019338  -241.958196336   401.108262309
ATOM    734  OP1  DG A  24     136.351-240.515 400.771  1.00  0.00           O  
REMARK-SIMTK-COORDS   136.350832432  -240.515204359   400.770573368
ATOM    735  OP2  DG A  24     136.790-242.281 402.499  1.00  0.00           O  
REMARK-SIMTK-COORDS   136.790232468  -242.281252227   402.499235143
ATOM    736  O5'  DG A  24     137.399-242.696 400.092  1.00  0.00           O  
REMARK-SIMTK-COORDS   137.398767546  -242.696257433   400.092225019
ATOM    737  O3'  DG A  24     140.993-244.869 400.555  1.00  0.00           O  
REMARK-SIMTK-COORDS   140.993446443  -244.869287887   400.554782340
ATOM    738  C1'  DG A  24     139.946-243.515 398.099  1.00  0.00           C  
REMARK-SIMTK-COORDS   139.946289427  -243.514855510   398.099117030
ATOM    739  C2'  DG A  24     140.215-242.881 399.457  1.00  0.00           C  
REMARK-SIMTK-COORDS   140.215057608  -242.880894835   399.457399595
ATOM    740  C3'  DG A  24     139.864-244.011 400.411  1.00  0.00           C  
REMARK-SIMTK-COORDS   139.864221302  -244.010541582   400.410565956
ATOM    741  C4'  DG A  24     138.699-244.703 399.704  1.00  0.00           C  
REMARK-SIMTK-COORDS   138.698804290  -244.702543270   399.704247435
ATOM    742  C5'  DG A  24     137.323-244.140 399.972  1.00  0.00           C  
REMARK-SIMTK-COORDS   137.323012406  -244.139707472   399.971650794
ATOM    743  O4'  DG A  24     138.999-244.549 398.281  1.00  0.00           O  
REMARK-SIMTK-COORDS   138.999276167  -244.548873584   398.280802221
ATOM    744  N2   DG A  24     141.490-243.899 393.070  1.00  0.00           N  
REMARK-SIMTK-COORDS   141.490276834  -243.899368014   393.070020687
ATOM    745  O6   DG A  24     138.535-240.399 393.128  1.00  0.00           O  
REMARK-SIMTK-COORDS   138.534854127  -240.399332343   393.128157787
ATOM    746  C6   DG A  24     139.094-241.263 393.804  1.00  0.00           C  
REMARK-SIMTK-COORDS   139.094091190  -241.263491381   393.804100880
ATOM    747  C5   DG A  24     138.982-241.523 395.188  1.00  0.00           C  
REMARK-SIMTK-COORDS   138.981520622  -241.522655545   395.187558434
ATOM    748  N7   DG A  24     138.216-240.883 396.166  1.00  0.00           N  
REMARK-SIMTK-COORDS   138.215608261  -240.883322933   396.166060383
ATOM    749  C8   DG A  24     138.496-241.538 397.264  1.00  0.00           C  
REMARK-SIMTK-COORDS   138.495624248  -241.537528476   397.263885121
ATOM    750  N9   DG A  24     139.396-242.567 397.092  1.00  0.00           N  
REMARK-SIMTK-COORDS   139.396372094  -242.567083833   397.092309811
ATOM    751  C4   DG A  24     139.707-242.557 395.751  1.00  0.00           C  
REMARK-SIMTK-COORDS   139.707423901  -242.557033693   395.750666130
ATOM    752  N3   DG A  24     140.569-243.407 395.133  1.00  0.00           N  
REMARK-SIMTK-COORDS   140.569264871  -243.406906014   395.133397808
ATOM    753  C2   DG A  24     140.681-243.157 393.831  1.00  0.00           C  
REMARK-SIMTK-COORDS   140.681063810  -243.157003369   393.831491642
ATOM    754  N1   DG A  24     139.988-242.155 393.185  1.00  0.00           N  
REMARK-SIMTK-COORDS   139.988438033  -242.154682525   393.184802027
ATOM    755  H1'  DG A  24     140.853-243.959 397.689  1.00  0.00           H  
REMARK-SIMTK-COORDS   140.853480348  -243.958978618   397.689213021
ATOM    756 1H2'  DG A  24     141.255-242.573 399.571  1.00  0.00           H  
REMARK-SIMTK-COORDS   141.254551229  -242.572700508   399.571370068
ATOM    757 2H2'  DG A  24     139.592-242.004 399.634  1.00  0.00           H  
REMARK-SIMTK-COORDS   139.592271634  -242.003993975   399.634341712
ATOM    758  H3'  DG A  24     139.565-243.640 401.391  1.00  0.00           H  
REMARK-SIMTK-COORDS   139.564889585  -243.639991150   401.391222318
ATOM    759  H4'  DG A  24     138.702-245.742 400.032  1.00  0.00           H  
REMARK-SIMTK-COORDS   138.702064580  -245.741863459   400.031977378
ATOM    760 1H5'  DG A  24     136.661-244.405 399.147  1.00  0.00           H  
REMARK-SIMTK-COORDS   136.661026464  -244.404677268   399.147142080
ATOM    761 2H5'  DG A  24     136.935-244.566 400.896  1.00  0.00           H  
REMARK-SIMTK-COORDS   136.934770438  -244.565777820   400.895833262
ATOM    762  H21  DG A  24     142.036-244.665 393.491  1.00  0.00           H  
REMARK-SIMTK-COORDS   142.036412398  -244.664615121   393.491448986
ATOM    763  H22  DG A  24     141.568-243.706 392.060  1.00  0.00           H  
REMARK-SIMTK-COORDS   141.568419343  -243.706379906   392.060456753
ATOM    764  H8   DG A  24     138.055-241.290 398.230  1.00  0.00           H  
REMARK-SIMTK-COORDS   138.054664100  -241.290352924   398.229741939
ATOM    765  H1   DG A  24     140.137-242.051 392.170  1.00  0.00           H  
REMARK-SIMTK-COORDS   140.137350864  -242.051468737   392.170224833
ATOM    766  P    DA A  25     142.239-243.878 401.201  1.00  0.00           P  
REMARK-SIMTK-COORDS   142.238538084  -243.878187782   401.201070649
ATOM    767  OP1  DA A  25     142.025-242.459 401.572  1.00  0.00           O  
REMARK-SIMTK-COORDS   142.024853690  -242.458880428   401.571857132
ATOM    768  OP2  DA A  25     143.082-244.667 402.121  1.00  0.00           O  
REMARK-SIMTK-COORDS   143.081772806  -244.667339919   402.121418468
ATOM    769  O5'  DA A  25     142.824-243.957 399.721  1.00  0.00           O  
REMARK-SIMTK-COORDS   142.823881676  -243.956735483   399.720563932
ATOM    770  O3'  DA A  25     146.407-245.467 398.065  1.00  0.00           O  
REMARK-SIMTK-COORDS   146.407050555  -245.466965516   398.064545805
ATOM    771  C1'  DA A  25     144.537-243.439 396.903  1.00  0.00           C  
REMARK-SIMTK-COORDS   144.536963551  -243.438810198   396.903491713
ATOM    772  C2'  DA A  25     145.246-243.374 398.249  1.00  0.00           C  
REMARK-SIMTK-COORDS   145.246438190  -243.373586462   398.249064304
ATOM    773  C3'  DA A  25     145.278-244.835 398.663  1.00  0.00           C  
REMARK-SIMTK-COORDS   145.277802298  -244.835230000   398.662537957
ATOM    774  C4'  DA A  25     143.957-245.373 398.115  1.00  0.00           C  
REMARK-SIMTK-COORDS   143.957186606  -245.372761577   398.114757893
ATOM    775  C5'  DA A  25     142.747-245.217 399.005  1.00  0.00           C  
REMARK-SIMTK-COORDS   142.746719088  -245.216540344   399.004555798
ATOM    776  O4'  DA A  25     143.739-244.605 396.887  1.00  0.00           O  
REMARK-SIMTK-COORDS   143.738797878  -244.605200979   396.887087297
ATOM    777  N6   DA A  25     141.352-238.843 394.609  1.00  0.00           N  
REMARK-SIMTK-COORDS   141.351942887  -238.842640549   394.609490639
ATOM    778  C6   DA A  25     142.219-239.866 394.538  1.00  0.00           C  
REMARK-SIMTK-COORDS   142.219333657  -239.865941009   394.537661535
ATOM    779  C5   DA A  25     142.576-240.653 395.651  1.00  0.00           C  
REMARK-SIMTK-COORDS   142.575777711  -240.653141816   395.650737239
ATOM    780  N7   DA A  25     142.184-240.624 396.977  1.00  0.00           N  
REMARK-SIMTK-COORDS   142.184064921  -240.623924130   396.977420478
ATOM    781  C8   DA A  25     142.852-241.597 397.521  1.00  0.00           C  
REMARK-SIMTK-COORDS   142.851596915  -241.597413107   397.520776944
ATOM    782  N9   DA A  25     143.647-242.276 396.637  1.00  0.00           N  
REMARK-SIMTK-COORDS   143.647347353  -242.276179123   396.637279385
ATOM    783  C4   DA A  25     143.465-241.663 395.423  1.00  0.00           C  
REMARK-SIMTK-COORDS   143.465022487  -241.662696592   395.423038129
ATOM    784  N3   DA A  25     144.051-241.990 394.257  1.00  0.00           N  
REMARK-SIMTK-COORDS   144.051195541  -241.990228853   394.256547337
ATOM    785  C2   DA A  25     143.644-241.183 393.300  1.00  0.00           C  
REMARK-SIMTK-COORDS   143.643896498  -241.182673111   393.299642842
ATOM    786  N1   DA A  25     142.785-240.169 393.359  1.00  0.00           N  
REMARK-SIMTK-COORDS   142.785366465  -240.168678709   393.359229209
ATOM    787  H1'  DA A  25     145.255-243.512 396.087  1.00  0.00           H  
REMARK-SIMTK-COORDS   145.255046378  -243.511855856   396.086804266
ATOM    788 1H2'  DA A  25     146.253-242.962 398.167  1.00  0.00           H  
REMARK-SIMTK-COORDS   146.252962478  -242.962250658   398.167353132
ATOM    789 2H2'  DA A  25     144.703-242.767 398.975  1.00  0.00           H  
REMARK-SIMTK-COORDS   144.703201658  -242.767406842   398.974505094
ATOM    790  H3'  DA A  25     145.330-244.953 399.746  1.00  0.00           H  
REMARK-SIMTK-COORDS   145.330007848  -244.953065043   399.745723759
ATOM    791  H4'  DA A  25     144.099-246.438 397.931  1.00  0.00           H  
REMARK-SIMTK-COORDS   144.098755943  -246.437582711   397.931195711
ATOM    792 1H5'  DA A  25     141.847-245.236 398.391  1.00  0.00           H  
REMARK-SIMTK-COORDS   141.846635098  -245.235500567   398.391133985
ATOM    793 2H5'  DA A  25     142.716-246.041 399.715  1.00  0.00           H  
REMARK-SIMTK-COORDS   142.715877731  -246.041050799   399.714663762
ATOM    794  H61  DA A  25     141.127-238.299 393.764  1.00  0.00           H  
REMARK-SIMTK-COORDS   141.126761345  -238.299012998   393.764475042
ATOM    795  H62  DA A  25     140.913-238.603 395.510  1.00  0.00           H  
REMARK-SIMTK-COORDS   140.913496067  -238.603070129   395.509581968
ATOM    796  H8   DA A  25     142.783-241.851 398.579  1.00  0.00           H  
REMARK-SIMTK-COORDS   142.783400535  -241.851443888   398.579343718
ATOM    797  H2   DA A  25     144.072-241.373 392.317  1.00  0.00           H  
REMARK-SIMTK-COORDS   144.071981949  -241.373205130   392.317448668
ATOM    798  P    DC A  26     147.823-244.654 398.642  1.00  0.00           P  
REMARK-SIMTK-COORDS   147.823466997  -244.653728676   398.642080665
ATOM    799  OP1  DC A  26     147.715-243.570 399.649  1.00  0.00           O  
REMARK-SIMTK-COORDS   147.714884884  -243.569725116   399.648563257
ATOM    800  OP2  DC A  26     148.957-245.584 398.813  1.00  0.00           O  
REMARK-SIMTK-COORDS   148.956721570  -245.583628835   398.813401323
ATOM    801  O5'  DC A  26     147.855-244.018 397.180  1.00  0.00           O  
REMARK-SIMTK-COORDS   147.854550197  -244.018176922   397.179918977
ATOM    802  O3'  DC A  26     150.669-244.064 394.027  1.00  0.00           O  
REMARK-SIMTK-COORDS   150.669002349  -244.063699969   394.027353080
ATOM    803  C1'  DC A  26     148.456-242.106 394.512  1.00  0.00           C  
REMARK-SIMTK-COORDS   148.455815837  -242.106391188   394.512352870
ATOM    804  C2'  DC A  26     149.591-242.468 395.462  1.00  0.00           C  
REMARK-SIMTK-COORDS   149.590870430  -242.468364990   395.461903836
ATOM    805  C3'  DC A  26     149.804-243.941 395.154  1.00  0.00           C  
REMARK-SIMTK-COORDS   149.804341673  -243.941010680   395.154289304
ATOM    806  C4'  DC A  26     148.390-244.434 394.855  1.00  0.00           C  
REMARK-SIMTK-COORDS   148.389772042  -244.434115261   394.854620099
ATOM    807  C5'  DC A  26     147.565-244.870 396.042  1.00  0.00           C  
REMARK-SIMTK-COORDS   147.564927311  -244.870135461   396.042082332
ATOM    808  O4'  DC A  26     147.734-243.287 394.225  1.00  0.00           O  
REMARK-SIMTK-COORDS   147.734091871  -243.287393906   394.225215104
ATOM    809  N4   DC A  26     144.885-238.346 396.414  1.00  0.00           N  
REMARK-SIMTK-COORDS   144.884931698  -238.346127281   396.414299719
ATOM    810  C4   DC A  26     145.742-239.259 395.989  1.00  0.00           C  
REMARK-SIMTK-COORDS   145.742065121  -239.259061956   395.988551466
ATOM    811  N3   DC A  26     146.105-239.239 394.700  1.00  0.00           N  
REMARK-SIMTK-COORDS   146.104526934  -239.238685204   394.699715859
ATOM    812  C2   DC A  26     146.978-240.154 394.208  1.00  0.00           C  
REMARK-SIMTK-COORDS   146.977771286  -240.153511234   394.208257175
ATOM    813  O2   DC A  26     147.332-240.160 393.024  1.00  0.00           O  
REMARK-SIMTK-COORDS   147.331687846  -240.159777085   393.023571222
ATOM    814  N1   DC A  26     147.500-241.114 395.071  1.00  0.00           N  
REMARK-SIMTK-COORDS   147.499726961  -241.113851761   395.071431171
ATOM    815  C6   DC A  26     147.140-241.141 396.380  1.00  0.00           C  
REMARK-SIMTK-COORDS   147.140328153  -241.141135819   396.380239437
ATOM    816  C5   DC A  26     146.268-240.233 396.896  1.00  0.00           C  
REMARK-SIMTK-COORDS   146.267715874  -240.233177430   396.896263055
ATOM    817  H1'  DC A  26     148.844-241.712 393.573  1.00  0.00           H  
REMARK-SIMTK-COORDS   148.843918659  -241.712422874   393.572693268
ATOM    818 1H2'  DC A  26     150.493-241.887 395.269  1.00  0.00           H  
REMARK-SIMTK-COORDS   150.493266512  -241.887053429   395.269102956
ATOM    819 2H2'  DC A  26     149.320-242.316 396.507  1.00  0.00           H  
REMARK-SIMTK-COORDS   149.319910413  -242.315691143   396.506758067
ATOM    820  H3'  DC A  26     150.235-244.476 396.000  1.00  0.00           H  
REMARK-SIMTK-COORDS   150.235212651  -244.476499396   396.000418748
ATOM    821  H4'  DC A  26     148.487-245.290 394.185  1.00  0.00           H  
REMARK-SIMTK-COORDS   148.487100263  -245.289581263   394.185350993
ATOM    822 1H5'  DC A  26     146.507-244.799 395.789  1.00  0.00           H  
REMARK-SIMTK-COORDS   146.507383949  -244.799063146   395.789345784
ATOM    823 2H5'  DC A  26     147.807-245.905 396.286  1.00  0.00           H  
REMARK-SIMTK-COORDS   147.806833489  -245.904676070   396.285772973
ATOM    824  H41  DC A  26     144.588-238.338 397.401  1.00  0.00           H  
REMARK-SIMTK-COORDS   144.587815462  -238.337988901   397.401263097
ATOM    825  H42  DC A  26     144.512-237.644 395.760  1.00  0.00           H  
REMARK-SIMTK-COORDS   144.511790206  -237.644014723   395.759736978
ATOM    826  H6   DC A  26     147.558-241.907 397.033  1.00  0.00           H  
REMARK-SIMTK-COORDS   147.558085848  -241.907209837   397.033277037
ATOM    827  H5   DC A  26     145.983-240.245 397.948  1.00  0.00           H  
REMARK-SIMTK-COORDS   145.983021732  -240.244775989   397.947895937
ATOM    828  P    DC A  27     152.202-243.301 394.345  1.00  0.00           P  
REMARK-SIMTK-COORDS   152.202424465  -243.300781190   394.345070340
ATOM    829  OP1  DC A  27     152.435-242.772 395.711  1.00  0.00           O  
REMARK-SIMTK-COORDS   152.434875652  -242.772199420   395.711243373
ATOM    830  OP2  DC A  27     153.345-243.991 393.716  1.00  0.00           O  
REMARK-SIMTK-COORDS   153.345462132  -243.990542285   393.715764752
ATOM    831  O5'  DC A  27     151.688-242.123 393.401  1.00  0.00           O  
REMARK-SIMTK-COORDS   151.688388426  -242.122676124   393.401330754
ATOM    832  O3'  DC A  27     153.180-240.335 389.874  1.00  0.00           O  
REMARK-SIMTK-COORDS   153.179640819  -240.335443875   389.873746285
ATOM    833  C1'  DC A  27     151.239-239.202 391.852  1.00  0.00           C  
REMARK-SIMTK-COORDS   151.238623308  -239.202222185   391.851810141
ATOM    834  C2'  DC A  27     152.648-239.708 392.130  1.00  0.00           C  
REMARK-SIMTK-COORDS   152.648492802  -239.708190484   392.129812101
ATOM    835  C3'  DC A  27     152.776-240.853 391.139  1.00  0.00           C  
REMARK-SIMTK-COORDS   152.775646109  -240.853319445   391.139158932
ATOM    836  C4'  DC A  27     151.362-241.430 391.103  1.00  0.00           C  
REMARK-SIMTK-COORDS   151.361537991  -241.430365828   391.103427961
ATOM    837  C5'  DC A  27     151.031-242.464 392.154  1.00  0.00           C  
REMARK-SIMTK-COORDS   151.031177981  -242.463778818   392.153889219
ATOM    838  O4'  DC A  27     150.493-240.269 391.300  1.00  0.00           O  
REMARK-SIMTK-COORDS   150.493296851  -240.269120522   391.300160423
ATOM    839  N4   DC A  27     148.494-237.301 396.252  1.00  0.00           N  
REMARK-SIMTK-COORDS   148.493928294  -237.301215427   396.251926343
ATOM    840  C4   DC A  27     149.164-237.779 395.217  1.00  0.00           C  
REMARK-SIMTK-COORDS   149.164100827  -237.779497693   395.216791642
ATOM    841  N3   DC A  27     149.038-237.160 394.036  1.00  0.00           N  
REMARK-SIMTK-COORDS   149.037700453  -237.160017474   394.036470413
ATOM    842  C2   DC A  27     149.699-237.610 392.941  1.00  0.00           C  
REMARK-SIMTK-COORDS   149.699296437  -237.609765446   392.940563704
ATOM    843  O2   DC A  27     149.603-237.059 391.838  1.00  0.00           O  
REMARK-SIMTK-COORDS   149.603115633  -237.058776064   391.837868391
ATOM    844  N1   DC A  27     150.522-238.727 393.065  1.00  0.00           N  
REMARK-SIMTK-COORDS   150.522057755  -238.726595948   393.065120692
ATOM    845  C6   DC A  27     150.659-239.360 394.258  1.00  0.00           C  
REMARK-SIMTK-COORDS   150.658685513  -239.359942234   394.258056708
ATOM    846  C5   DC A  27     150.007-238.926 395.371  1.00  0.00           C  
REMARK-SIMTK-COORDS   150.006701687  -238.926378527   395.371187699
ATOM    847  H1'  DC A  27     151.252-238.390 391.125  1.00  0.00           H  
REMARK-SIMTK-COORDS   151.251976067  -238.389849744   391.124714742
ATOM    848 1H2'  DC A  27     153.405-238.943 391.953  1.00  0.00           H  
REMARK-SIMTK-COORDS   153.405364331  -238.943246164   391.952556144
ATOM    849 2H2'  DC A  27     152.768-240.055 393.156  1.00  0.00           H  
REMARK-SIMTK-COORDS   152.767852486  -240.055409162   393.156282488
ATOM    850  H3'  DC A  27     153.496-241.601 391.470  1.00  0.00           H  
REMARK-SIMTK-COORDS   153.496135607  -241.601397122   391.470229428
ATOM    851  H4'  DC A  27     151.234-241.897 390.126  1.00  0.00           H  
REMARK-SIMTK-COORDS   151.233946617  -241.897173603   390.126173161
ATOM    852 1H5'  DC A  27     149.952-242.491 392.302  1.00  0.00           H  
REMARK-SIMTK-COORDS   149.952066491  -242.491486383   392.302468101
ATOM    853 2H5'  DC A  27     151.372-243.442 391.814  1.00  0.00           H  
REMARK-SIMTK-COORDS   151.371744162  -243.441797371   391.813782788
ATOM    854  H41  DC A  27     148.572-237.758 397.173  1.00  0.00           H  
REMARK-SIMTK-COORDS   148.571864721  -237.758065006   397.172608360
ATOM    855  H42  DC A  27     147.892-236.473 396.139  1.00  0.00           H  
REMARK-SIMTK-COORDS   147.891840293  -236.473388428   396.138606005
ATOM    856  H6   DC A  27     151.304-240.236 394.327  1.00  0.00           H  
REMARK-SIMTK-COORDS   151.303518648  -240.235867764   394.327293208
ATOM    857  H5   DC A  27     150.120-239.425 396.333  1.00  0.00           H  
REMARK-SIMTK-COORDS   150.120019745  -239.425319588   396.333130440
ATOM    858  P    DG A  28     154.672-239.367 389.728  1.00  0.00           P  
REMARK-SIMTK-COORDS   154.672078907  -239.366775028   389.728041485
ATOM    859  OP1  DG A  28     155.393-239.447 391.022  1.00  0.00           O  
REMARK-SIMTK-COORDS   155.392985539  -239.447186916   391.022003059
ATOM    860  OP2  DG A  28     155.506-239.473 388.515  1.00  0.00           O  
REMARK-SIMTK-COORDS   155.506149787  -239.472680588   388.514651284
ATOM    861  O5'  DG A  28     153.811-238.026 389.684  1.00  0.00           O  
REMARK-SIMTK-COORDS   153.810570034  -238.025612164   389.683943496
ATOM    862  O3'  DG A  28     153.810-234.629 387.170  1.00  0.00           O  
REMARK-SIMTK-COORDS   153.810455032  -234.628889581   387.169979955
ATOM    863  C1'  DG A  28     152.740-234.877 389.955  1.00  0.00           C  
REMARK-SIMTK-COORDS   152.740454559  -234.876965864   389.954737422
ATOM    864  C2'  DG A  28     154.161-235.161 389.485  1.00  0.00           C  
REMARK-SIMTK-COORDS   154.160838934  -235.160965345   389.484709206
ATOM    865  C3'  DG A  28     153.929-235.713 388.089  1.00  0.00           C  
REMARK-SIMTK-COORDS   153.929340250  -235.713093841   388.088544286
ATOM    866  C4'  DG A  28     152.620-236.487 388.241  1.00  0.00           C  
REMARK-SIMTK-COORDS   152.620261767  -236.487034603   388.241116300
ATOM    867  C5'  DG A  28     152.738-237.917 388.714  1.00  0.00           C  
REMARK-SIMTK-COORDS   152.737547045  -237.916581500   388.714119296
ATOM    868  O4'  DG A  28     151.866-235.725 389.236  1.00  0.00           O  
REMARK-SIMTK-COORDS   151.866243500  -235.724684405   389.236290973
ATOM    869  N2   DG A  28     149.608-231.645 392.706  1.00  0.00           N  
REMARK-SIMTK-COORDS   149.608462918  -231.645444350   392.706364951
ATOM    870  O6   DG A  28     151.051-234.754 395.746  1.00  0.00           O  
REMARK-SIMTK-COORDS   151.051289806  -234.754453930   395.746177939
ATOM    871  C6   DG A  28     151.103-234.387 394.572  1.00  0.00           C  
REMARK-SIMTK-COORDS   151.102797138  -234.386708674   394.572071290
ATOM    872  C5   DG A  28     151.819-234.950 393.494  1.00  0.00           C  
REMARK-SIMTK-COORDS   151.819278045  -234.949877864   393.493512728
ATOM    873  N7   DG A  28     152.659-236.066 393.453  1.00  0.00           N  
REMARK-SIMTK-COORDS   152.658666933  -236.066386708   393.452667930
ATOM    874  C8   DG A  28     153.044-236.126 392.204  1.00  0.00           C  
REMARK-SIMTK-COORDS   153.044298992  -236.126217580   392.203940105
ATOM    875  N9   DG A  28     152.526-235.128 391.406  1.00  0.00           N  
REMARK-SIMTK-COORDS   152.526483965  -235.128496143   391.405699207
ATOM    876  C4   DG A  28     151.734-234.371 392.240  1.00  0.00           C  
REMARK-SIMTK-COORDS   151.734285827  -234.371150311   392.239792368
ATOM    877  N3   DG A  28     151.026-233.271 391.873  1.00  0.00           N  
REMARK-SIMTK-COORDS   151.026165316  -233.271244745   391.872578415
ATOM    878  C2   DG A  28     150.358-232.736 392.891  1.00  0.00           C  
REMARK-SIMTK-COORDS   150.357825952  -232.736379515   392.890984856
ATOM    879  N1   DG A  28     150.376-233.252 394.170  1.00  0.00           N  
REMARK-SIMTK-COORDS   150.375982718  -233.251853355   394.170258890
ATOM    880  H1'  DG A  28     152.458-233.846 389.742  1.00  0.00           H  
REMARK-SIMTK-COORDS   152.457778192  -233.845836973   389.742300887
ATOM    881 1H2'  DG A  28     154.776-234.261 389.460  1.00  0.00           H  
REMARK-SIMTK-COORDS   154.775714976  -234.261065762   389.459645407
ATOM    882 2H2'  DG A  28     154.669-235.887 390.120  1.00  0.00           H  
REMARK-SIMTK-COORDS   154.668604672  -235.886885458   390.119799708
ATOM    883  H3'  DG A  28     154.739-236.370 387.769  1.00  0.00           H  
REMARK-SIMTK-COORDS   154.738861366  -236.369775336   387.769108881
ATOM    884  H4'  DG A  28     152.144-236.499 387.261  1.00  0.00           H  
REMARK-SIMTK-COORDS   152.143656653  -236.499347286   387.261167340
ATOM    885 1H5'  DG A  28     151.796-238.221 389.173  1.00  0.00           H  
REMARK-SIMTK-COORDS   151.796471197  -238.220645056   389.172562968
ATOM    886 2H5'  DG A  28     152.947-238.561 387.861  1.00  0.00           H  
REMARK-SIMTK-COORDS   152.946584950  -238.560515622   387.860870797
ATOM    887  H21  DG A  28     149.552-231.210 391.774  1.00  0.00           H  
REMARK-SIMTK-COORDS   149.551726625  -231.210495446   391.774126010
ATOM    888  H22  DG A  28     149.087-231.239 393.497  1.00  0.00           H  
REMARK-SIMTK-COORDS   149.086932511  -231.238579168   393.496957614
ATOM    889  H8   DG A  28     153.716-236.898 391.828  1.00  0.00           H  
REMARK-SIMTK-COORDS   153.715948825  -236.898006457   391.827576673
ATOM    890  H1   DG A  28     149.813-232.769 394.886  1.00  0.00           H  
REMARK-SIMTK-COORDS   149.813478951  -232.768707784   394.886048571
ATOM    891  P    DC A  29     155.367-233.859 387.327  1.00  0.00           P  
REMARK-SIMTK-COORDS   155.367244958  -233.859418847   387.327133010
ATOM    892  OP1  DC A  29     156.491-234.315 388.182  1.00  0.00           O  
REMARK-SIMTK-COORDS   156.490595141  -234.314651714   388.181947846
ATOM    893  OP2  DC A  29     155.738-233.334 385.998  1.00  0.00           O  
REMARK-SIMTK-COORDS   155.737716472  -233.334331316   385.998462644
ATOM    894  O5'  DC A  29     154.502-232.779 388.120  1.00  0.00           O  
REMARK-SIMTK-COORDS   154.502154514  -232.779388444   388.119573451
ATOM    895  O3'  DC A  29     153.533-228.725 387.426  1.00  0.00           O  
REMARK-SIMTK-COORDS   153.532682277  -228.724678133   387.425791875
ATOM    896  C1'  DC A  29     153.491-230.227 390.015  1.00  0.00           C  
REMARK-SIMTK-COORDS   153.490573754  -230.226936987   390.015371417
ATOM    897  C2'  DC A  29     154.672-230.052 389.070  1.00  0.00           C  
REMARK-SIMTK-COORDS   154.672435337  -230.052475293   389.069968163
ATOM    898  C3'  DC A  29     153.993-230.044 387.711  1.00  0.00           C  
REMARK-SIMTK-COORDS   153.992887316  -230.043613515   387.710917775
ATOM    899  C4'  DC A  29     152.842-231.030 387.900  1.00  0.00           C  
REMARK-SIMTK-COORDS   152.841593655  -231.029847609   387.900195925
ATOM    900  C5'  DC A  29     153.158-232.486 387.658  1.00  0.00           C  
REMARK-SIMTK-COORDS   153.158409443  -232.486417052   387.658158294
ATOM    901  O4'  DC A  29     152.450-230.863 389.300  1.00  0.00           O  
REMARK-SIMTK-COORDS   152.450126155  -230.862539641   389.300123866
ATOM    902  N4   DC A  29     154.508-233.207 394.553  1.00  0.00           N  
REMARK-SIMTK-COORDS   154.507521314  -233.206920533   394.553401356
ATOM    903  C4   DC A  29     154.283-232.513 393.450  1.00  0.00           C  
REMARK-SIMTK-COORDS   154.283117069  -232.513166802   393.449889918
ATOM    904  N3   DC A  29     153.491-231.436 393.526  1.00  0.00           N  
REMARK-SIMTK-COORDS   153.491487013  -231.435950654   393.526167213
ATOM    905  C2   DC A  29     153.224-230.690 392.425  1.00  0.00           C  
REMARK-SIMTK-COORDS   153.224385789  -230.689728272   392.424893817
ATOM    906  O2   DC A  29     152.498-229.690 392.464  1.00  0.00           O  
REMARK-SIMTK-COORDS   152.498100614  -229.689851061   392.464039785
ATOM    907  N1   DC A  29     153.796-231.059 391.210  1.00  0.00           N  
REMARK-SIMTK-COORDS   153.795687508  -231.059115984   391.209604525
ATOM    908  C6   DC A  29     154.602-232.148 391.123  1.00  0.00           C  
REMARK-SIMTK-COORDS   154.601616993  -232.148064362   391.122655721
ATOM    909  C5   DC A  29     154.885-232.911 392.214  1.00  0.00           C  
REMARK-SIMTK-COORDS   154.885287903  -232.910683385   392.213556285
ATOM    910  H1'  DC A  29     153.121-229.261 390.360  1.00  0.00           H  
REMARK-SIMTK-COORDS   153.120663601  -229.260875811   390.359881625
ATOM    911 1H2'  DC A  29     155.213-229.123 389.250  1.00  0.00           H  
REMARK-SIMTK-COORDS   155.213075225  -229.122619516   389.250220058
ATOM    912 2H2'  DC A  29     155.390-230.869 389.150  1.00  0.00           H  
REMARK-SIMTK-COORDS   155.389854941  -230.869351475   389.150413269
ATOM    913  H3'  DC A  29     154.664-230.372 386.917  1.00  0.00           H  
REMARK-SIMTK-COORDS   154.663806031  -230.371842850   386.916898517
ATOM    914  H4'  DC A  29     152.057-230.740 387.201  1.00  0.00           H  
REMARK-SIMTK-COORDS   152.056953850  -230.739620937   387.200678336
ATOM    915 1H5'  DC A  29     152.441-233.104 388.199  1.00  0.00           H  
REMARK-SIMTK-COORDS   152.441358004  -233.103746414   388.198590244
ATOM    916 2H5'  DC A  29     153.081-232.697 386.592  1.00  0.00           H  
REMARK-SIMTK-COORDS   153.081265643  -232.697316186   386.591505403
ATOM    917  H41  DC A  29     155.113-234.041 394.524  1.00  0.00           H  
REMARK-SIMTK-COORDS   155.112510161  -234.040937904   394.524340734
ATOM    918  H42  DC A  29     154.076-232.916 395.442  1.00  0.00           H  
REMARK-SIMTK-COORDS   154.076237241  -232.915921910   395.442199899
ATOM    919  H6   DC A  29     155.031-232.420 390.158  1.00  0.00           H  
REMARK-SIMTK-COORDS   155.030843279  -232.419601418   390.158352126
ATOM    920  H5   DC A  29     155.539-233.780 392.151  1.00  0.00           H  
REMARK-SIMTK-COORDS   155.538869808  -233.780204915   392.151266618
ATOM    921  P    DG A  30     154.646-227.365 387.430  1.00  0.00           P  
REMARK-SIMTK-COORDS   154.646171817  -227.364728615   387.429692507
ATOM    922  OP1  DG A  30     156.021-227.909 387.546  1.00  0.00           O  
REMARK-SIMTK-COORDS   156.021252607  -227.908977063   387.545690123
ATOM    923  OP2  DG A  30     154.467-226.257 386.471  1.00  0.00           O  
REMARK-SIMTK-COORDS   154.467204607  -226.256914330   386.470565691
ATOM    924  O5'  DG A  30     154.126-226.928 388.872  1.00  0.00           O  
REMARK-SIMTK-COORDS   154.125625093  -226.928289841   388.872402563
ATOM    925  O3'  DG A  30     152.874-223.254 390.544  1.00  0.00           O  
REMARK-SIMTK-COORDS   152.874364153  -223.254384081   390.544078228
ATOM    926  C1'  DG A  30     153.861-225.699 391.963  1.00  0.00           C  
REMARK-SIMTK-COORDS   153.861272513  -225.698670406   391.962807676
ATOM    927  C2'  DG A  30     154.586-224.903 390.886  1.00  0.00           C  
REMARK-SIMTK-COORDS   154.586135303  -224.902702776   390.885735966
ATOM    928  C3'  DG A  30     153.439-224.446 390.001  1.00  0.00           C  
REMARK-SIMTK-COORDS   153.438556656  -224.446183357   390.001220692
ATOM    929  C4'  DG A  30     152.469-225.626 390.066  1.00  0.00           C  
REMARK-SIMTK-COORDS   152.468784099  -225.625729589   390.065725534
ATOM    930  C5'  DG A  30     152.702-226.740 389.073  1.00  0.00           C  
REMARK-SIMTK-COORDS   152.701521153  -226.740330991   389.073460862
ATOM    931  O4'  DG A  30     152.641-226.158 391.417  1.00  0.00           O  
REMARK-SIMTK-COORDS   152.640533871  -226.158360354   391.417354360
ATOM    932  N2   DG A  30     153.680-226.982 397.076  1.00  0.00           N  
REMARK-SIMTK-COORDS   153.680393856  -226.981879515   397.075949009
ATOM    933  O6   DG A  30     156.388-230.145 395.165  1.00  0.00           O  
REMARK-SIMTK-COORDS   156.388477751  -230.144693537   395.165178986
ATOM    934  C6   DG A  30     155.703-229.142 394.962  1.00  0.00           C  
REMARK-SIMTK-COORDS   155.703145922  -229.142054513   394.961583133
ATOM    935  C5   DG A  30     155.472-228.453 393.751  1.00  0.00           C  
REMARK-SIMTK-COORDS   155.471685579  -228.452795140   393.751153198
ATOM    936  N7   DG A  30     155.946-228.709 392.462  1.00  0.00           N  
REMARK-SIMTK-COORDS   155.945971848  -228.708969137   392.461866024
ATOM    937  C8   DG A  30     155.413-227.761 391.735  1.00  0.00           C  
REMARK-SIMTK-COORDS   155.413285634  -227.760521926   391.735019214
ATOM    938  N9   DG A  30     154.619-226.885 392.445  1.00  0.00           N  
REMARK-SIMTK-COORDS   154.618840456  -226.885340751   392.444726034
ATOM    939  C4   DG A  30     154.656-227.335 393.746  1.00  0.00           C  
REMARK-SIMTK-COORDS   154.656318803  -227.335157587   393.745926321
ATOM    940  N3   DG A  30     154.012-226.765 394.798  1.00  0.00           N  
REMARK-SIMTK-COORDS   154.012233452  -226.764807256   394.797557226
ATOM    941  C2   DG A  30     154.237-227.410 395.939  1.00  0.00           C  
REMARK-SIMTK-COORDS   154.237270629  -227.409915766   395.939092718
ATOM    942  N1   DG A  30     155.026-228.537 396.036  1.00  0.00           N  
REMARK-SIMTK-COORDS   155.026485797  -228.537033682   396.035682695
ATOM    943  H1'  DG A  30     153.629-225.070 392.823  1.00  0.00           H  
REMARK-SIMTK-COORDS   153.629007544  -225.070364913   392.822776973
ATOM    944 1H2'  DG A  30     155.133-224.054 391.297  1.00  0.00           H  
REMARK-SIMTK-COORDS   155.133476246  -224.054134705   391.296674064
ATOM    945 2H2'  DG A  30     155.298-225.513 390.330  1.00  0.00           H  
REMARK-SIMTK-COORDS   155.297736601  -225.513081629   390.329689882
ATOM    946  H3'  DG A  30     153.761-224.259 388.977  1.00  0.00           H  
REMARK-SIMTK-COORDS   153.761369731  -224.258737065   388.976891836
ATOM    947  H4'  DG A  30     151.471-225.225 389.888  1.00  0.00           H  
REMARK-SIMTK-COORDS   151.470972716  -225.225375076   389.887701074
ATOM    948 1H5'  DG A  30     152.261-227.660 389.458  1.00  0.00           H  
REMARK-SIMTK-COORDS   152.260812459  -227.660195630   389.458004608
ATOM    949 2H5'  DG A  30     152.228-226.483 388.127  1.00  0.00           H  
REMARK-SIMTK-COORDS   152.227669958  -226.482646922   388.127181323
ATOM    950  H21  DG A  30     153.079-226.145 397.073  1.00  0.00           H  
REMARK-SIMTK-COORDS   153.079475085  -226.145007416   397.072674803
ATOM    951  H22  DG A  30     153.852-227.489 397.957  1.00  0.00           H  
REMARK-SIMTK-COORDS   153.852114635  -227.488996006   397.956809293
ATOM    952  H8   DG A  30     155.582-227.671 390.662  1.00  0.00           H  
REMARK-SIMTK-COORDS   155.582488716  -227.670629453   390.661841381
ATOM    953  H1   DG A  30     155.127-228.969 396.966  1.00  0.00           H  
REMARK-SIMTK-COORDS   155.127444163  -228.969017666   396.965947305
ATOM    954  P    DG A  31     154.899-221.285 389.950  1.00  0.00           P  
REMARK-SIMTK-COORDS   154.899046209  -221.285172857   389.949777160
ATOM    955  OP1  DG A  31     153.758-222.200 389.700  1.00  0.00           O  
REMARK-SIMTK-COORDS   153.758241164  -222.199963070   389.700314307
ATOM    956  OP2  DG A  31     155.169-220.958 391.364  1.00  0.00           O  
REMARK-SIMTK-COORDS   155.169010074  -220.957678208   391.363662858
ATOM    957  O5'  DG A  31     154.699-219.946 389.107  1.00  0.00           O  
REMARK-SIMTK-COORDS   154.698666049  -219.946299325   389.107087742
ATOM    958  O3'  DG A  31     154.294-215.869 390.143  1.00  0.00           O  
REMARK-SIMTK-COORDS   154.293946635  -215.869441930   390.143028367
ATOM    959  C1'  DG A  31     153.442-217.237 387.620  1.00  0.00           C  
REMARK-SIMTK-COORDS   153.442144983  -217.236722316   387.619876511
ATOM    960  C2'  DG A  31     153.027-217.586 389.043  1.00  0.00           C  
REMARK-SIMTK-COORDS   153.026873691  -217.586310371   389.042694822
ATOM    961  C3'  DG A  31     154.285-217.261 389.830  1.00  0.00           C  
REMARK-SIMTK-COORDS   154.284502462  -217.260621709   389.830102449
ATOM    962  C4'  DG A  31     155.402-217.642 388.860  1.00  0.00           C  
REMARK-SIMTK-COORDS   155.402125677  -217.641995731   388.859833824
ATOM    963  C5'  DG A  31     155.844-219.086 388.880  1.00  0.00           C  
REMARK-SIMTK-COORDS   155.844220839  -219.086027449   388.880236423
ATOM    964  O4'  DG A  31     154.850-217.340 387.539  1.00  0.00           O  
REMARK-SIMTK-COORDS   154.849955763  -217.339733814   387.539288437
ATOM    965  N2   DG A  31     151.920-215.216 382.991  1.00  0.00           N  
REMARK-SIMTK-COORDS   151.919824453  -215.216007366   382.991398544
ATOM    966  O6   DG A  31     150.999-219.693 382.679  1.00  0.00           O  
REMARK-SIMTK-COORDS   150.999222221  -219.692984298   382.679433671
ATOM    967  C6   DG A  31     151.451-218.800 383.397  1.00  0.00           C  
REMARK-SIMTK-COORDS   151.451381797  -218.799959789   383.396702759
ATOM    968  C5   DG A  31     151.965-218.887 384.709  1.00  0.00           C  
REMARK-SIMTK-COORDS   151.964790277  -218.886657286   384.709214959
ATOM    969  N7   DG A  31     152.104-219.992 385.553  1.00  0.00           N  
REMARK-SIMTK-COORDS   152.104088409  -219.992201485   385.552542924
ATOM    970  C8   DG A  31     152.636-219.495 386.639  1.00  0.00           C  
REMARK-SIMTK-COORDS   152.636482028  -219.495373035   386.639433685
ATOM    971  N9   DG A  31     152.861-218.136 386.587  1.00  0.00           N  
REMARK-SIMTK-COORDS   152.861045731  -218.136128744   386.586564971
ATOM    972  C4   DG A  31     152.428-217.745 385.339  1.00  0.00           C  
REMARK-SIMTK-COORDS   152.428445903  -217.745321904   385.338771157
ATOM    973  N3   DG A  31     152.458-216.476 384.854  1.00  0.00           N  
REMARK-SIMTK-COORDS   152.458368446  -216.476337944   384.854150326
ATOM    974  C2   DG A  31     151.967-216.394 383.621  1.00  0.00           C  
REMARK-SIMTK-COORDS   151.967005896  -216.394002516   383.620580822
ATOM    975  N1   DG A  31     151.493-217.480 382.914  1.00  0.00           N  
REMARK-SIMTK-COORDS   151.493376705  -217.479802672   382.913970313
ATOM    976  H1'  DG A  31     153.166-216.211 387.373  1.00  0.00           H  
REMARK-SIMTK-COORDS   153.166110153  -216.211383535   387.373407128
ATOM    977 1H2'  DG A  31     152.179-216.992 389.384  1.00  0.00           H  
REMARK-SIMTK-COORDS   152.178979869  -216.991935251   389.383743623
ATOM    978 2H2'  DG A  31     152.754-218.636 389.147  1.00  0.00           H  
REMARK-SIMTK-COORDS   152.753709473  -218.636375512   389.146956562
ATOM    979  H3'  DG A  31     154.351-217.839 390.752  1.00  0.00           H  
REMARK-SIMTK-COORDS   154.350750281  -217.838522648   390.752184729
ATOM    980  H4'  DG A  31     156.265-217.027 389.113  1.00  0.00           H  
REMARK-SIMTK-COORDS   156.265125556  -217.026694014   389.113287974
ATOM    981 1H5'  DG A  31     156.305-219.333 387.924  1.00  0.00           H  
REMARK-SIMTK-COORDS   156.304894969  -219.333250178   387.923727527
ATOM    982 2H5'  DG A  31     156.573-219.227 389.677  1.00  0.00           H  
REMARK-SIMTK-COORDS   156.572947054  -219.226626966   389.677463416
ATOM    983  H21  DG A  31     152.258-214.365 383.464  1.00  0.00           H  
REMARK-SIMTK-COORDS   152.258191109  -214.365186240   383.463712440
ATOM    984  H22  DG A  31     151.545-215.158 382.033  1.00  0.00           H  
REMARK-SIMTK-COORDS   151.544589604  -215.158248469   382.033049590
ATOM    985  H8   DG A  31     152.882-220.103 387.510  1.00  0.00           H  
REMARK-SIMTK-COORDS   152.881586349  -220.103345164   387.510476027
ATOM    986  H1   DG A  31     151.144-217.311 381.959  1.00  0.00           H  
REMARK-SIMTK-COORDS   151.144178497  -217.310677119   381.959165538
ATOM    987  P    DC A  32     152.856-215.661 391.092  1.00  0.00           P  
REMARK-SIMTK-COORDS   152.855833372  -215.661323888   391.092239018
ATOM    988  OP1  DC A  32     151.944-216.761 391.491  1.00  0.00           O  
REMARK-SIMTK-COORDS   151.943982770  -216.760904977   391.491376722
ATOM    989  OP2  DC A  32     153.119-214.635 392.119  1.00  0.00           O  
REMARK-SIMTK-COORDS   153.118516146  -214.634505993   392.119358180
ATOM    990  O5'  DC A  32     152.308-214.975 389.761  1.00  0.00           O  
REMARK-SIMTK-COORDS   152.307712817  -214.975008630   389.761320454
ATOM    991  O3'  DC A  32     151.036-211.062 388.796  1.00  0.00           O  
REMARK-SIMTK-COORDS   151.035511953  -211.062113279   388.795587607
ATOM    992  C1'  DC A  32     150.386-213.625 387.391  1.00  0.00           C  
REMARK-SIMTK-COORDS   150.385984070  -213.625342196   387.391148912
ATOM    993  C2'  DC A  32     150.139-213.289 388.856  1.00  0.00           C  
REMARK-SIMTK-COORDS   150.138585480  -213.288600460   388.856215443
ATOM    994  C3'  DC A  32     151.329-212.402 389.183  1.00  0.00           C  
REMARK-SIMTK-COORDS   151.328745685  -212.402383978   389.183356136
ATOM    995  C4'  DC A  32     152.449-213.015 388.345  1.00  0.00           C  
REMARK-SIMTK-COORDS   152.449352881  -213.015213787   388.345119810
ATOM    996  C5'  DC A  32     153.211-214.157 388.975  1.00  0.00           C  
REMARK-SIMTK-COORDS   153.211251537  -214.157090725   388.974545339
ATOM    997  O4'  DC A  32     151.773-213.509 387.145  1.00  0.00           O  
REMARK-SIMTK-COORDS   151.773101301  -213.509086681   387.145198828
ATOM    998  N4   DC A  32     148.793-218.675 385.820  1.00  0.00           N  
REMARK-SIMTK-COORDS   148.793396728  -218.675458607   385.820101558
ATOM    999  C4   DC A  32     149.184-217.478 386.225  1.00  0.00           C  
REMARK-SIMTK-COORDS   149.184237630  -217.478385672   386.224636818
ATOM   1000  N3   DC A  32     149.011-216.440 385.397  1.00  0.00           N  
REMARK-SIMTK-COORDS   149.011346961  -216.439943108   385.397208962
ATOM   1001  C2   DC A  32     149.397-215.190 385.759  1.00  0.00           C  
REMARK-SIMTK-COORDS   149.397083343  -215.190477758   385.759200376
ATOM   1002  O2   DC A  32     149.250-214.212 385.017  1.00  0.00           O  
REMARK-SIMTK-COORDS   149.249998834  -214.212250984   385.017435235
ATOM   1003  N1   DC A  32     149.971-215.003 387.014  1.00  0.00           N  
REMARK-SIMTK-COORDS   149.971263798  -215.002907781   387.014148705
ATOM   1004  C6   DC A  32     150.148-216.049 387.861  1.00  0.00           C  
REMARK-SIMTK-COORDS   150.148401826  -216.048966733   387.861068882
ATOM   1005  C5   DC A  32     149.768-217.311 387.521  1.00  0.00           C  
REMARK-SIMTK-COORDS   149.767981886  -217.310580773   387.520875284
ATOM   1006  H1'  DC A  32     149.868-212.924 386.737  1.00  0.00           H  
REMARK-SIMTK-COORDS   149.868284920  -212.923534059   386.736742365
ATOM   1007 1H2'  DC A  32     149.196-212.760 389.006  1.00  0.00           H  
REMARK-SIMTK-COORDS   149.196359120  -212.760279424   389.006216675
ATOM   1008 2H2'  DC A  32     150.120-214.178 389.487  1.00  0.00           H  
REMARK-SIMTK-COORDS   150.119626551  -214.177602246   389.486901881
ATOM   1009  H3'  DC A  32     151.576-212.426 390.245  1.00  0.00           H  
REMARK-SIMTK-COORDS   151.575509640  -212.425723628   390.244909626
ATOM   1010  H4'  DC A  32     153.161-212.216 388.135  1.00  0.00           H  
REMARK-SIMTK-COORDS   153.161359627  -212.216459466   388.134753629
ATOM   1011 1H5'  DC A  32     153.665-214.761 388.189  1.00  0.00           H  
REMARK-SIMTK-COORDS   153.664713135  -214.761325491   388.189307842
ATOM   1012 2H5'  DC A  32     153.996-213.754 389.615  1.00  0.00           H  
REMARK-SIMTK-COORDS   153.995615772  -213.754217009   389.615360067
ATOM   1013  H41  DC A  32     148.914-219.493 386.436  1.00  0.00           H  
REMARK-SIMTK-COORDS   148.914476724  -219.493080662   386.435954471
ATOM   1014  H42  DC A  32     148.370-218.792 384.889  1.00  0.00           H  
REMARK-SIMTK-COORDS   148.369883654  -218.792239114   384.888625316
ATOM   1015  H6   DC A  32     150.606-215.876 388.835  1.00  0.00           H  
REMARK-SIMTK-COORDS   150.606320010  -215.876474754   388.834930502
ATOM   1016  H5   DC A  32     149.899-218.152 388.200  1.00  0.00           H  
REMARK-SIMTK-COORDS   149.899302954  -218.152105621   388.200366054
ATOM   1017  P    DA A  33     149.608-210.353 389.515  1.00  0.00           P  
REMARK-SIMTK-COORDS   149.608314334  -210.352778485   389.515437829
ATOM   1018  OP1  DA A  33     149.023-211.214 390.571  1.00  0.00           O  
REMARK-SIMTK-COORDS   149.023003439  -211.213840976   390.570691136
ATOM   1019  OP2  DA A  33     149.661-208.908 389.815  1.00  0.00           O  
REMARK-SIMTK-COORDS   149.660505308  -208.907619356   389.814832545
ATOM   1020  O5'  DA A  33     148.837-210.599 388.142  1.00  0.00           O  
REMARK-SIMTK-COORDS   148.837006063  -210.598896918   388.142409690
ATOM   1021  O3'  DA A  33     146.576-208.123 385.569  1.00  0.00           O  
REMARK-SIMTK-COORDS   146.575664586  -208.123382395   385.569385677
ATOM   1022  C1'  DA A  33     146.515-211.107 385.800  1.00  0.00           C  
REMARK-SIMTK-COORDS   146.514879732  -211.106996503   385.799685611
ATOM   1023  C2'  DA A  33     146.269-210.092 386.908  1.00  0.00           C  
REMARK-SIMTK-COORDS   146.269115371  -210.092463306   386.908061121
ATOM   1024  C3'  DA A  33     147.215-208.967 386.524  1.00  0.00           C  
REMARK-SIMTK-COORDS   147.214975949  -208.967255316   386.523872699
ATOM   1025  C4'  DA A  33     148.408-209.713 385.929  1.00  0.00           C  
REMARK-SIMTK-COORDS   148.407891121  -209.712988348   385.929007473
ATOM   1026  C5'  DA A  33     149.464-210.178 386.903  1.00  0.00           C  
REMARK-SIMTK-COORDS   149.464192009  -210.177935502   386.903394244
ATOM   1027  O4'  DA A  33     147.813-210.887 385.287  1.00  0.00           O  
REMARK-SIMTK-COORDS   147.813384919  -210.886843778   385.286633901
ATOM   1028  N6   DA A  33     145.655-217.049 386.495  1.00  0.00           N  
REMARK-SIMTK-COORDS   145.655240070  -217.049153558   386.494928146
ATOM   1029  C6   DA A  33     145.580-215.888 385.823  1.00  0.00           C  
REMARK-SIMTK-COORDS   145.579966783  -215.888140089   385.823324352
ATOM   1030  C5   DA A  33     146.052-214.666 386.342  1.00  0.00           C  
REMARK-SIMTK-COORDS   146.051806579  -214.666013982   386.342410072
ATOM   1031  N7   DA A  33     146.666-214.335 387.537  1.00  0.00           N  
REMARK-SIMTK-COORDS   146.665707252  -214.335386542   387.537480137
ATOM   1032  C8   DA A  33     146.868-213.055 387.440  1.00  0.00           C  
REMARK-SIMTK-COORDS   146.867549773  -213.055415150   387.440275022
ATOM   1033  N9   DA A  33     146.440-212.522 386.254  1.00  0.00           N  
REMARK-SIMTK-COORDS   146.440132936  -212.521913507   386.254020056
ATOM   1034  C4   DA A  33     145.913-213.570 385.542  1.00  0.00           C  
REMARK-SIMTK-COORDS   145.912724032  -213.569968214   385.541695566
ATOM   1035  N3   DA A  33     145.367-213.518 384.313  1.00  0.00           N  
REMARK-SIMTK-COORDS   145.366829201  -213.517605981   384.312535678
ATOM   1036  C2   DA A  33     144.961-214.714 383.943  1.00  0.00           C  
REMARK-SIMTK-COORDS   144.960857928  -214.714457052   383.943158041
ATOM   1037  N1   DA A  33     145.032-215.870 384.599  1.00  0.00           N  
REMARK-SIMTK-COORDS   145.031807623  -215.869513491   384.598611902
ATOM   1038  H1'  DA A  33     145.804-210.974 384.984  1.00  0.00           H  
REMARK-SIMTK-COORDS   145.804477940  -210.973562099   384.983915083
ATOM   1039 1H2'  DA A  33     145.234-209.750 386.934  1.00  0.00           H  
REMARK-SIMTK-COORDS   145.234263895  -209.749887594   386.934315721
ATOM   1040 2H2'  DA A  33     146.507-210.491 387.895  1.00  0.00           H  
REMARK-SIMTK-COORDS   146.506776948  -210.491410805   387.894560928
ATOM   1041  H3'  DA A  33     147.515-208.372 387.387  1.00  0.00           H  
REMARK-SIMTK-COORDS   147.515400179  -208.372381012   387.387453526
ATOM   1042  H4'  DA A  33     148.885-209.036 385.220  1.00  0.00           H  
REMARK-SIMTK-COORDS   148.884996156  -209.036268496   385.220486459
ATOM   1043 1H5'  DA A  33     150.011-211.013 386.467  1.00  0.00           H  
REMARK-SIMTK-COORDS   150.011306892  -211.012755494   386.466887789
ATOM   1044 2H5'  DA A  33     150.154-209.359 387.101  1.00  0.00           H  
REMARK-SIMTK-COORDS   150.154004599  -209.359274450   387.100814283
ATOM   1045  H61  DA A  33     145.294-217.914 386.069  1.00  0.00           H  
REMARK-SIMTK-COORDS   145.294272365  -217.914210830   386.068703754
ATOM   1046  H62  DA A  33     146.074-217.072 387.435  1.00  0.00           H  
REMARK-SIMTK-COORDS   146.073659179  -217.072496468   387.435233712
ATOM   1047  H8   DA A  33     147.335-212.462 388.227  1.00  0.00           H  
REMARK-SIMTK-COORDS   147.334751595  -212.462299860   388.227474304
ATOM   1048  H2   DA A  33     144.501-214.765 382.958  1.00  0.00           H  
REMARK-SIMTK-COORDS   144.500791077  -214.765485430   382.958272465
ATOM   1049  P    DT A  34     145.094-207.409 386.142  1.00  0.00           P  
REMARK-SIMTK-COORDS   145.094265129  -207.409300452   386.142415419
ATOM   1050  OP1  DT A  34     144.795-207.679 387.570  1.00  0.00           O  
REMARK-SIMTK-COORDS   144.794894688  -207.678662653   387.570023679
ATOM   1051  OP2  DT A  34     144.806-206.041 385.669  1.00  0.00           O  
REMARK-SIMTK-COORDS   144.805594555  -206.040990720   385.668660443
ATOM   1052  O5'  DT A  34     144.334-208.474 385.231  1.00  0.00           O  
REMARK-SIMTK-COORDS   144.333914535  -208.474435927   385.230820995
ATOM   1053  O3'  DT A  34     141.402-208.175 382.203  1.00  0.00           O  
REMARK-SIMTK-COORDS   141.401797985  -208.175109403   382.203190871
ATOM   1054  C1'  DT A  34     142.087-210.547 383.895  1.00  0.00           C  
REMARK-SIMTK-COORDS   142.087360618  -210.547197801   383.895429774
ATOM   1055  C2'  DT A  34     141.659-209.166 384.375  1.00  0.00           C  
REMARK-SIMTK-COORDS   141.658736495  -209.166092565   384.374898948
ATOM   1056  C3'  DT A  34     142.279-208.260 383.324  1.00  0.00           C  
REMARK-SIMTK-COORDS   142.279077834  -208.259830571   383.324053659
ATOM   1057  C4'  DT A  34     143.584-208.977 382.983  1.00  0.00           C  
REMARK-SIMTK-COORDS   143.584443013  -208.976575340   382.983203713
ATOM   1058  C5'  DT A  34     144.773-208.660 383.861  1.00  0.00           C  
REMARK-SIMTK-COORDS   144.772611798  -208.660306183   383.860844733
ATOM   1059  O4'  DT A  34     143.263-210.397 383.125  1.00  0.00           O  
REMARK-SIMTK-COORDS   143.262866363  -210.397225067   383.124850497
ATOM   1060  O4   DT A  34     143.140-214.174 387.917  1.00  0.00           O  
REMARK-SIMTK-COORDS   143.140140793  -214.174488671   387.916719349
ATOM   1061  C4   DT A  34     142.926-213.324 387.045  1.00  0.00           C  
REMARK-SIMTK-COORDS   142.926161676  -213.323524783   387.044867069
ATOM   1062  N3   DT A  34     142.307-213.662 385.865  1.00  0.00           N  
REMARK-SIMTK-COORDS   142.306893672  -213.662016895   385.864933075
ATOM   1063  C2   DT A  34     142.008-212.814 384.818  1.00  0.00           C  
REMARK-SIMTK-COORDS   142.007960314  -212.814222578   384.817770411
ATOM   1064  O2   DT A  34     141.453-213.207 383.807  1.00  0.00           O  
REMARK-SIMTK-COORDS   141.452810205  -213.206729969   383.806686189
ATOM   1065  N1   DT A  34     142.385-211.499 384.998  1.00  0.00           N  
REMARK-SIMTK-COORDS   142.385305119  -211.499323678   384.997972466
ATOM   1066  C6   DT A  34     143.011-211.072 386.143  1.00  0.00           C  
REMARK-SIMTK-COORDS   143.010779239  -211.072259595   386.143345067
ATOM   1067  C5   DT A  34     143.280-211.928 387.148  1.00  0.00           C  
REMARK-SIMTK-COORDS   143.280357695  -211.927550854   387.147997902
ATOM   1068  C7   DT A  34     143.966-211.514 388.415  1.00  0.00           C  
REMARK-SIMTK-COORDS   143.965844569  -211.514245164   388.415235903
ATOM   1069  H1'  DT A  34     141.323-210.993 383.258  1.00  0.00           H  
REMARK-SIMTK-COORDS   141.322732726  -210.992885246   383.258279958
ATOM   1070 1H2'  DT A  34     140.575-209.056 384.406  1.00  0.00           H  
REMARK-SIMTK-COORDS   140.574637405  -209.055661116   384.405802969
ATOM   1071 2H2'  DT A  34     142.039-208.938 385.370  1.00  0.00           H  
REMARK-SIMTK-COORDS   142.039436837  -208.938148569   385.370261588
ATOM   1072  H3'  DT A  34     142.469-207.258 383.709  1.00  0.00           H  
REMARK-SIMTK-COORDS   142.469470202  -207.258386038   383.709382860
ATOM   1073  H4'  DT A  34     143.842-208.697 381.962  1.00  0.00           H  
REMARK-SIMTK-COORDS   143.842271469  -208.697155716   381.961973493
ATOM   1074 1H5'  DT A  34     145.484-209.484 383.811  1.00  0.00           H  
REMARK-SIMTK-COORDS   145.483547141  -209.483745449   383.810687846
ATOM   1075 2H5'  DT A  34     145.250-207.750 383.501  1.00  0.00           H  
REMARK-SIMTK-COORDS   145.250144521  -207.749847457   383.501361206
ATOM   1076  H3   DT A  34     142.038-214.650 385.752  1.00  0.00           H  
REMARK-SIMTK-COORDS   142.037595233  -214.649824604   385.752224249
ATOM   1077  H6   DT A  34     143.295-210.024 386.240  1.00  0.00           H  
REMARK-SIMTK-COORDS   143.294693008  -210.023601466   386.240381667
ATOM   1078  H71  DT A  34     144.167-212.395 389.026  1.00  0.00           H  
REMARK-SIMTK-COORDS   144.167025775  -212.395222623   389.025964843
ATOM   1079  H72  DT A  34     144.906-211.017 388.176  1.00  0.00           H  
REMARK-SIMTK-COORDS   144.905614604  -211.016781842   388.175825118
ATOM   1080  H73  DT A  34     143.324-210.828 388.969  1.00  0.00           H  
REMARK-SIMTK-COORDS   143.324289574  -210.828447262   388.969117141
ATOM   1081  P    DC A  35     139.880-207.538 382.739  1.00  0.00           P  
REMARK-SIMTK-COORDS   139.879765599  -207.538442930   382.739052913
ATOM   1082  OP1  DC A  35     139.729-207.093 384.146  1.00  0.00           O  
REMARK-SIMTK-COORDS   139.729259572  -207.093241760   384.145823987
ATOM   1083  OP2  DC A  35     139.251-206.678 381.718  1.00  0.00           O  
REMARK-SIMTK-COORDS   139.250574688  -206.678203796   381.718054172
ATOM   1084  O5'  DC A  35     139.347-209.035 382.597  1.00  0.00           O  
REMARK-SIMTK-COORDS   139.346672524  -209.034558156   382.596715275
ATOM   1085  O3'  DC A  35     136.271-210.843 380.332  1.00  0.00           O  
REMARK-SIMTK-COORDS   136.270554618  -210.843190004   380.332154728
ATOM   1086  C1'  DC A  35     137.587-211.861 382.821  1.00  0.00           C  
REMARK-SIMTK-COORDS   137.587454654  -211.860713421   382.821109808
ATOM   1087  C2'  DC A  35     136.870-210.529 382.636  1.00  0.00           C  
REMARK-SIMTK-COORDS   136.870330110  -210.529380780   382.635888899
ATOM   1088  C3'  DC A  35     137.201-210.189 381.192  1.00  0.00           C  
REMARK-SIMTK-COORDS   137.200738097  -210.189254793   381.192272996
ATOM   1089  C4'  DC A  35     138.619-210.733 381.031  1.00  0.00           C  
REMARK-SIMTK-COORDS   138.619166404  -210.733333891   381.031027615
ATOM   1090  C5'  DC A  35     139.743-209.809 381.436  1.00  0.00           C  
REMARK-SIMTK-COORDS   139.742919171  -209.809415271   381.436124027
ATOM   1091  O4'  DC A  35     138.652-211.916 381.893  1.00  0.00           O  
REMARK-SIMTK-COORDS   138.651847263  -211.915572958   381.892584200
ATOM   1092  N4   DC A  35     139.672-212.747 387.859  1.00  0.00           N  
REMARK-SIMTK-COORDS   139.672198581  -212.747195529   387.858588566
ATOM   1093  C4   DC A  35     139.181-212.504 386.655  1.00  0.00           C  
REMARK-SIMTK-COORDS   139.181231610  -212.503807022   386.654801845
ATOM   1094  N3   DC A  35     138.620-213.516 385.981  1.00  0.00           N  
REMARK-SIMTK-COORDS   138.620237562  -213.515543832   385.980587262
ATOM   1095  C2   DC A  35     138.104-213.323 384.741  1.00  0.00           C  
REMARK-SIMTK-COORDS   138.103956599  -213.323442766   384.740609380
ATOM   1096  O2   DC A  35     137.579-214.237 384.094  1.00  0.00           O  
REMARK-SIMTK-COORDS   137.579353719  -214.237493009   384.094017567
ATOM   1097  N1   DC A  35     138.160-212.049 384.181  1.00  0.00           N  
REMARK-SIMTK-COORDS   138.159947064  -212.049428588   384.180686222
ATOM   1098  C6   DC A  35     138.724-211.017 384.857  1.00  0.00           C  
REMARK-SIMTK-COORDS   138.724377737  -211.016761750   384.857375381
ATOM   1099  C5   DC A  35     139.247-211.185 386.103  1.00  0.00           C  
REMARK-SIMTK-COORDS   139.247079376  -211.184741994   386.102641069
ATOM   1100  H1'  DC A  35     136.918-212.696 382.615  1.00  0.00           H  
REMARK-SIMTK-COORDS   136.918033684  -212.696360661   382.615284022
ATOM   1101 1H2'  DC A  35     135.794-210.614 382.788  1.00  0.00           H  
REMARK-SIMTK-COORDS   135.793726740  -210.614348725   382.787940314
ATOM   1102 2H2'  DC A  35     137.238-209.764 383.319  1.00  0.00           H  
REMARK-SIMTK-COORDS   137.238154503  -209.763515495   383.318973507
ATOM   1103  H3'  DC A  35     137.170-209.115 381.009  1.00  0.00           H  
REMARK-SIMTK-COORDS   137.169531476  -209.115201125   381.008512653
ATOM   1104  H4'  DC A  35     138.749-210.972 379.975  1.00  0.00           H  
REMARK-SIMTK-COORDS   138.749316199  -210.971932587   379.974927386
ATOM   1105 1H5'  DC A  35     140.626-210.402 381.674  1.00  0.00           H  
REMARK-SIMTK-COORDS   140.626013680  -210.401899313   381.673677700
ATOM   1106 2H5'  DC A  35     139.972-209.140 380.607  1.00  0.00           H  
REMARK-SIMTK-COORDS   139.972481894  -209.139746986   380.607255313
ATOM   1107  H41  DC A  35     140.110-211.988 388.400  1.00  0.00           H  
REMARK-SIMTK-COORDS   140.110150749  -211.987508371   388.400358185
ATOM   1108  H42  DC A  35     139.620-213.696 388.255  1.00  0.00           H  
REMARK-SIMTK-COORDS   139.619506164  -213.696332280   388.254835884
ATOM   1109  H6   DC A  35     138.762-210.031 384.394  1.00  0.00           H  
REMARK-SIMTK-COORDS   138.761569024  -210.030966267   384.394047123
ATOM   1110  H5   DC A  35     139.693-210.357 386.654  1.00  0.00           H  
REMARK-SIMTK-COORDS   139.692867093  -210.357426021   386.653947328
ATOM   1111  P    DG A  36     134.505-210.629 380.504  1.00  0.00           P  
REMARK-SIMTK-COORDS   134.504867642  -210.628936219   380.504160482
ATOM   1112  OP1  DG A  36     134.319-209.523 381.475  1.00  0.00           O  
REMARK-SIMTK-COORDS   134.319179447  -209.522775031   381.474952076
ATOM   1113  OP2  DG A  36     133.623-210.606 379.320  1.00  0.00           O  
REMARK-SIMTK-COORDS   133.623066043  -210.606247693   379.320472529
ATOM   1114  O5'  DG A  36     134.369-212.026 381.261  1.00  0.00           O  
REMARK-SIMTK-COORDS   134.368830216  -212.026150630   381.260563622
ATOM   1115  O3'  DG A  36     131.747-215.318 380.878  1.00  0.00           O  
REMARK-SIMTK-COORDS   131.746870036  -215.318027294   380.877666972
ATOM   1116  C1'  DG A  36     133.409-214.534 383.241  1.00  0.00           C  
REMARK-SIMTK-COORDS   133.409398646  -214.534440587   383.240569317
ATOM   1117  C2'  DG A  36     132.366-213.686 382.526  1.00  0.00           C  
REMARK-SIMTK-COORDS   132.365910924  -213.686064915   382.526100219
ATOM   1118  C3'  DG A  36     132.521-214.139 381.084  1.00  0.00           C  
REMARK-SIMTK-COORDS   132.521185196  -214.138560929   381.084278019
ATOM   1119  C4'  DG A  36     134.022-214.406 380.971  1.00  0.00           C  
REMARK-SIMTK-COORDS   134.021789101  -214.405527370   380.970850323
ATOM   1120  C5'  DG A  36     134.889-213.220 380.622  1.00  0.00           C  
REMARK-SIMTK-COORDS   134.889428131  -213.219659321   380.621548900
ATOM   1121  O4'  DG A  36     134.402-214.889 382.298  1.00  0.00           O  
REMARK-SIMTK-COORDS   134.401834545  -214.889269176   382.298123213
ATOM   1122  N2   DG A  36     134.606-217.229 387.614  1.00  0.00           N  
REMARK-SIMTK-COORDS   134.605907621  -217.229356083   387.614280984
ATOM   1123  O6   DG A  36     136.079-212.967 388.420  1.00  0.00           O  
REMARK-SIMTK-COORDS   136.079003153  -212.966819632   388.419840146
ATOM   1124  C6   DG A  36     135.531-213.712 387.607  1.00  0.00           C  
REMARK-SIMTK-COORDS   135.531020759  -213.711894628   387.606824435
ATOM   1125  C5   DG A  36     135.042-213.415 386.316  1.00  0.00           C  
REMARK-SIMTK-COORDS   135.042052723  -213.414831246   386.315911345
ATOM   1126  N7   DG A  36     135.042-212.211 385.606  1.00  0.00           N  
REMARK-SIMTK-COORDS   135.041939297  -212.211241874   385.605836271
ATOM   1127  C8   DG A  36     134.469-212.515 384.469  1.00  0.00           C  
REMARK-SIMTK-COORDS   134.469479207  -212.514974576   384.469328950
ATOM   1128  N9   DG A  36     134.083-213.834 384.368  1.00  0.00           N  
REMARK-SIMTK-COORDS   134.083041188  -213.834491032   384.367785954
ATOM   1129  C4   DG A  36     134.455-214.414 385.560  1.00  0.00           C  
REMARK-SIMTK-COORDS   134.455332608  -214.414238805   385.560326779
ATOM   1130  N3   DG A  36     134.263-215.716 385.900  1.00  0.00           N  
REMARK-SIMTK-COORDS   134.262602101  -215.715627443   385.899908235
ATOM   1131  C2   DG A  36     134.716-215.993 387.119  1.00  0.00           C  
REMARK-SIMTK-COORDS   134.716176071  -215.992928465   387.119451098
ATOM   1132  N1   DG A  36     135.324-215.063 387.937  1.00  0.00           N  
REMARK-SIMTK-COORDS   135.323529255  -215.062951027   387.937283033
ATOM   1133  H1'  DG A  36     132.968-215.454 383.625  1.00  0.00           H  
REMARK-SIMTK-COORDS   132.968095293  -215.453918799   383.625372082
ATOM   1134 1H2'  DG A  36     131.357-213.873 382.895  1.00  0.00           H  
REMARK-SIMTK-COORDS   131.357415739  -213.873435406   382.895355905
ATOM   1135 2H2'  DG A  36     132.560-212.619 382.630  1.00  0.00           H  
REMARK-SIMTK-COORDS   132.559732251  -212.618512487   382.630460693
ATOM   1136  H3'  DG A  36     132.204-213.371 380.378  1.00  0.00           H  
REMARK-SIMTK-COORDS   132.204470961  -213.370509169   380.378315847
ATOM   1137  H4'  DG A  36     134.152-215.154 380.190  1.00  0.00           H  
REMARK-SIMTK-COORDS   134.152053958  -215.154103239   380.189653015
ATOM   1138 1H5'  DG A  36     135.907-213.406 380.966  1.00  0.00           H  
REMARK-SIMTK-COORDS   135.906686572  -213.406143983   380.966016221
ATOM   1139 2H5'  DG A  36     134.895-213.085 379.541  1.00  0.00           H  
REMARK-SIMTK-COORDS   134.894638953  -213.085251363   379.540675018
ATOM   1140  H21  DG A  36     134.162-217.971 387.054  1.00  0.00           H  
REMARK-SIMTK-COORDS   134.161945534  -217.971322760   387.054055926
ATOM   1141  H22  DG A  36     134.965-217.441 388.557  1.00  0.00           H  
REMARK-SIMTK-COORDS   134.965003539  -217.441107280   388.557033100
ATOM   1142  H8   DG A  36     134.312-211.788 383.672  1.00  0.00           H  
REMARK-SIMTK-COORDS   134.312387838  -211.788158895   383.672157533
ATOM   1143  H1   DG A  36     135.651-215.383 388.861  1.00  0.00           H  
REMARK-SIMTK-COORDS   135.650717898  -215.382882224   388.860747500
ATOM   1144  P    DT A  37     130.095-214.939 381.210  1.00  0.00           P  
REMARK-SIMTK-COORDS   130.095453579  -214.939064795   381.210138597
ATOM   1145  OP1  DT A  37     129.703-213.546 381.537  1.00  0.00           O  
REMARK-SIMTK-COORDS   129.702994159  -213.546465728   381.537075046
ATOM   1146  OP2  DT A  37     129.171-215.681 380.329  1.00  0.00           O  
REMARK-SIMTK-COORDS   129.171488475  -215.680921365   380.329239444
ATOM   1147  O5'  DT A  37     130.335-215.754 382.560  1.00  0.00           O  
REMARK-SIMTK-COORDS   130.334683137  -215.753647897   382.560277326
ATOM   1148  O3'  DT A  37     128.555-219.186 384.264  1.00  0.00           O  
REMARK-SIMTK-COORDS   128.555008218  -219.186446601   384.263831915
ATOM   1149  C1'  DT A  37     130.106-217.025 385.636  1.00  0.00           C  
REMARK-SIMTK-COORDS   130.106445626  -217.025062838   385.635667982
ATOM   1150  C2'  DT A  37     128.854-216.862 384.784  1.00  0.00           C  
REMARK-SIMTK-COORDS   128.853634502  -216.861725586   384.784288966
ATOM   1151  C3'  DT A  37     129.037-217.951 383.740  1.00  0.00           C  
REMARK-SIMTK-COORDS   129.036692131  -217.950870129   383.739940333
ATOM   1152  C4'  DT A  37     130.549-217.965 383.524  1.00  0.00           C  
REMARK-SIMTK-COORDS   130.548947320  -217.965326447   383.523710692
ATOM   1153  C5'  DT A  37     131.090-216.990 382.505  1.00  0.00           C  
REMARK-SIMTK-COORDS   131.090477494  -216.990389700   382.504756125
ATOM   1154  O4'  DT A  37     131.104-217.628 384.835  1.00  0.00           O  
REMARK-SIMTK-COORDS   131.103529886  -217.627826211   384.835294760
ATOM   1155  O4   DT A  37     132.163-212.324 387.662  1.00  0.00           O  
REMARK-SIMTK-COORDS   132.162622404  -212.323529272   387.661519455
ATOM   1156  C4   DT A  37     131.690-213.352 387.163  1.00  0.00           C  
REMARK-SIMTK-COORDS   131.689937339  -213.351980561   387.162610871
ATOM   1157  N3   DT A  37     131.671-214.533 387.866  1.00  0.00           N  
REMARK-SIMTK-COORDS   131.671001020  -214.533368681   387.865659607
ATOM   1158  C2   DT A  37     131.173-215.745 387.430  1.00  0.00           C  
REMARK-SIMTK-COORDS   131.173252397  -215.744500069   387.429685905
ATOM   1159  O2   DT A  37     131.198-216.743 388.128  1.00  0.00           O  
REMARK-SIMTK-COORDS   131.198281887  -216.742629682   388.128009470
ATOM   1160  N1   DT A  37     130.652-215.742 386.152  1.00  0.00           N  
REMARK-SIMTK-COORDS   130.652477611  -215.742013071   386.151950238
ATOM   1161  C6   DT A  37     130.632-214.609 385.377  1.00  0.00           C  
REMARK-SIMTK-COORDS   130.631817577  -214.608762519   385.376839698
ATOM   1162  C5   DT A  37     131.121-213.442 385.839  1.00  0.00           C  
REMARK-SIMTK-COORDS   131.120644761  -213.442050580   385.838742542
ATOM   1163  C7   DT A  37     131.128-212.179 385.032  1.00  0.00           C  
REMARK-SIMTK-COORDS   131.127545298  -212.178894248   385.031900263
ATOM   1164  H1'  DT A  37     129.917-217.681 386.486  1.00  0.00           H  
REMARK-SIMTK-COORDS   129.916599879  -217.680802600   386.486089616
ATOM   1165 1H2'  DT A  37     127.939-217.011 385.359  1.00  0.00           H  
REMARK-SIMTK-COORDS   127.939268960  -217.010921255   385.358829921
ATOM   1166 2H2'  DT A  37     128.793-215.876 384.323  1.00  0.00           H  
REMARK-SIMTK-COORDS   128.793388900  -215.876042152   384.323380477
ATOM   1167  H3'  DT A  37     128.509-217.722 382.814  1.00  0.00           H  
REMARK-SIMTK-COORDS   128.509363884  -217.721756685   382.814169871
ATOM   1168  H4'  DT A  37     130.813-218.970 383.195  1.00  0.00           H  
REMARK-SIMTK-COORDS   130.812588505  -218.970148131   383.194638191
ATOM   1169 1H5'  DT A  37     132.139-216.791 382.722  1.00  0.00           H  
REMARK-SIMTK-COORDS   132.138755944  -216.791037501   382.722398013
ATOM   1170 2H5'  DT A  37     131.006-217.428 381.511  1.00  0.00           H  
REMARK-SIMTK-COORDS   131.005922007  -217.428222842   381.511099489
ATOM   1171  H3   DT A  37     132.068-214.511 388.816  1.00  0.00           H  
REMARK-SIMTK-COORDS   132.068193654  -214.511074545   388.815780643
ATOM   1172  H6   DT A  37     130.214-214.655 384.370  1.00  0.00           H  
REMARK-SIMTK-COORDS   130.213666194  -214.654740293   384.370488634
ATOM   1173  H71  DT A  37     131.666-211.401 385.575  1.00  0.00           H  
REMARK-SIMTK-COORDS   131.666174543  -211.401349621   385.574936072
ATOM   1174  H72  DT A  37     131.618-212.360 384.076  1.00  0.00           H  
REMARK-SIMTK-COORDS   131.618487127  -212.359740610   384.075748751
ATOM   1175  H73  DT A  37     130.102-211.854 384.856  1.00  0.00           H  
REMARK-SIMTK-COORDS   130.101865758  -211.853624042   384.856182377
ATOM   1176  P    DG A  38     126.884-219.271 384.828  1.00  0.00           P  
REMARK-SIMTK-COORDS   126.884330271  -219.271032234   384.827510957
ATOM   1177  OP1  DG A  38     126.175-218.019 384.466  1.00  0.00           O  
REMARK-SIMTK-COORDS   126.174620150  -218.019453866   384.466440142
ATOM   1178  OP2  DG A  38     126.131-220.524 384.625  1.00  0.00           O  
REMARK-SIMTK-COORDS   126.130757919  -220.524109344   384.624699552
ATOM   1179  O5'  DG A  38     127.391-219.176 386.336  1.00  0.00           O  
REMARK-SIMTK-COORDS   127.391478202  -219.176144697   386.336370570
ATOM   1180  O3'  DG A  38     126.618-221.424 389.830  1.00  0.00           O  
REMARK-SIMTK-COORDS   126.618422908  -221.423929652   389.830306075
ATOM   1181  C1'  DG A  38     127.650-218.622 389.616  1.00  0.00           C  
REMARK-SIMTK-COORDS   127.650122597  -218.621940174   389.616372159
ATOM   1182  C2'  DG A  38     126.354-219.173 389.037  1.00  0.00           C  
REMARK-SIMTK-COORDS   126.354316862  -219.173462167   389.036902584
ATOM   1183  C3'  DG A  38     126.747-220.596 388.677  1.00  0.00           C  
REMARK-SIMTK-COORDS   126.747231053  -220.595942917   388.676512579
ATOM   1184  C4'  DG A  38     128.202-220.445 388.233  1.00  0.00           C  
REMARK-SIMTK-COORDS   128.202112858  -220.445433841   388.233099735
ATOM   1185  C5'  DG A  38     128.428-220.087 386.783  1.00  0.00           C  
REMARK-SIMTK-COORDS   128.427735237  -220.087330436   386.783289922
ATOM   1186  O4'  DG A  38     128.722-219.364 389.069  1.00  0.00           O  
REMARK-SIMTK-COORDS   128.722321284  -219.363635867   389.069275756
ATOM   1187  N2   DG A  38     129.828-215.500 393.268  1.00  0.00           N  
REMARK-SIMTK-COORDS   129.827842890  -215.500335061   393.268313128
ATOM   1188  O6   DG A  38     129.120-212.770 389.659  1.00  0.00           O  
REMARK-SIMTK-COORDS   129.119609850  -212.769769606   389.658524872
ATOM   1189  C6   DG A  38     129.007-213.914 390.100  1.00  0.00           C  
REMARK-SIMTK-COORDS   129.007409065  -213.913866516   390.099964836
ATOM   1190  C5   DG A  38     128.477-215.062 389.472  1.00  0.00           C  
REMARK-SIMTK-COORDS   128.476722132  -215.062050020   389.472398888
ATOM   1191  N7   DG A  38     127.938-215.224 388.193  1.00  0.00           N  
REMARK-SIMTK-COORDS   127.937944442  -215.223622849   388.193162075
ATOM   1192  C8   DG A  38     127.609-216.489 388.147  1.00  0.00           C  
REMARK-SIMTK-COORDS   127.608532112  -216.488901815   388.146582518
ATOM   1193  N9   DG A  38     127.885-217.186 389.303  1.00  0.00           N  
REMARK-SIMTK-COORDS   127.884706537  -217.186191102   389.303424917
ATOM   1194  C4   DG A  38     128.447-216.264 390.158  1.00  0.00           C  
REMARK-SIMTK-COORDS   128.446971804  -216.263577304   390.157534717
ATOM   1195  N3   DG A  38     128.872-216.515 391.423  1.00  0.00           N  
REMARK-SIMTK-COORDS   128.872291514  -216.515477688   391.423126413
ATOM   1196  C2   DG A  38     129.365-215.431 392.017  1.00  0.00           C  
REMARK-SIMTK-COORDS   129.364689756  -215.431451023   392.016708892
ATOM   1197  N1   DG A  38     129.443-214.197 391.407  1.00  0.00           N  
REMARK-SIMTK-COORDS   129.443098661  -214.196779623   391.406771536
ATOM   1198  H1'  DG A  38     127.676-218.743 390.699  1.00  0.00           H  
REMARK-SIMTK-COORDS   127.676297535  -218.743367773   390.699345940
ATOM   1199 1H2'  DG A  38     125.538-219.157 389.760  1.00  0.00           H  
REMARK-SIMTK-COORDS   125.538328107  -219.157214568   389.759687730
ATOM   1200 2H2'  DG A  38     126.025-218.618 388.159  1.00  0.00           H  
REMARK-SIMTK-COORDS   126.025111184  -218.617731726   388.158885900
ATOM   1201  H3'  DG A  38     126.131-220.999 387.872  1.00  0.00           H  
REMARK-SIMTK-COORDS   126.131267561  -220.999008360   387.872322785
ATOM   1202  H4'  DG A  38     128.690-221.402 388.419  1.00  0.00           H  
REMARK-SIMTK-COORDS   128.690327527  -221.401834571   388.418970871
ATOM   1203 1H5'  DG A  38     129.403-219.613 386.679  1.00  0.00           H  
REMARK-SIMTK-COORDS   129.403474532  -219.612637505   386.679134037
ATOM   1204 2H5'  DG A  38     128.403-220.995 386.182  1.00  0.00           H  
REMARK-SIMTK-COORDS   128.403303709  -220.995074127   386.181803852
ATOM   1205  H21  DG A  38     129.798-216.394 393.781  1.00  0.00           H  
REMARK-SIMTK-COORDS   129.798325511  -216.393696674   393.780663353
ATOM   1206  H22  DG A  38     130.215-214.659 393.722  1.00  0.00           H  
REMARK-SIMTK-COORDS   130.214754564  -214.659314804   393.721694078
ATOM   1207  H8   DG A  38     127.156-216.951 387.269  1.00  0.00           H  
REMARK-SIMTK-COORDS   127.155767839  -216.951372566   387.269344627
ATOM   1208  H1   DG A  38     129.853-213.423 391.950  1.00  0.00           H  
REMARK-SIMTK-COORDS   129.852793709  -213.422731435   391.950089463
TER    1209       DG A  38                                                                                                                          
ENDMDL                                                                                                                                              
MODEL        2                                                                                                                                      
ATOM      1  P    DC A   1     132.055-206.230 396.467  1.00  0.00           P  
REMARK-SIMTK-COORDS   132.055239855  -206.230222929   396.467186027
ATOM      2  OP1  DC A   1     132.414-205.797 395.096  1.00  0.00           O  
REMARK-SIMTK-COORDS   132.414192025  -205.796644419   395.095553418
ATOM      3  OP2  DC A   1     132.984-205.823 397.539  1.00  0.00           O  
REMARK-SIMTK-COORDS   132.984085758  -205.822773149   397.539031149
ATOM      4  O5'  DC A   1     131.858-207.813 396.486  1.00  0.00           O  
REMARK-SIMTK-COORDS   131.857946798  -207.813200677   396.486340643
ATOM      5  O3'  DC A   1     133.756-210.973 398.554  1.00  0.00           O  
REMARK-SIMTK-COORDS   133.756128693  -210.973068010   398.553645635
ATOM      6  C1'  DC A   1     132.170-211.102 396.018  1.00  0.00           C  
REMARK-SIMTK-COORDS   132.170184732  -211.102169012   396.017925484
ATOM      7  C2'  DC A   1     133.403-210.250 396.291  1.00  0.00           C  
REMARK-SIMTK-COORDS   133.403107897  -210.250040600   396.290679289
ATOM      8  C3'  DC A   1     133.233-209.909 397.762  1.00  0.00           C  
REMARK-SIMTK-COORDS   133.233375753  -209.908826430   397.761941635
ATOM      9  C4'  DC A   1     131.719-209.771 397.906  1.00  0.00           C  
REMARK-SIMTK-COORDS   131.719436572  -209.770518349   397.906080565
ATOM     10  C5'  DC A   1     131.136-208.413 397.592  1.00  0.00           C  
REMARK-SIMTK-COORDS   131.135710089  -208.413077421   397.592192815
ATOM     11  O4'  DC A   1     131.176-210.744 396.958  1.00  0.00           O  
REMARK-SIMTK-COORDS   131.176472040  -210.744211163   396.958309589
ATOM     12  N4   DC A   1     130.001-210.578 390.965  1.00  0.00           N  
REMARK-SIMTK-COORDS   130.001372143  -210.578238705   390.965271430
ATOM     13  C4   DC A   1     130.527-210.672 392.177  1.00  0.00           C  
REMARK-SIMTK-COORDS   130.527410074  -210.672017874   392.176691903
ATOM     14  N3   DC A   1     130.564-211.875 392.762  1.00  0.00           N  
REMARK-SIMTK-COORDS   130.563893367  -211.874929725   392.761626982
ATOM     15  C2   DC A   1     131.089-212.029 394.003  1.00  0.00           C  
REMARK-SIMTK-COORDS   131.088872260  -212.029329712   394.002526175
ATOM     16  O2   DC A   1     131.136-213.128 394.570  1.00  0.00           O  
REMARK-SIMTK-COORDS   131.135588916  -213.127842705   394.570078603
ATOM     17  N1   DC A   1     131.598-210.911 394.658  1.00  0.00           N  
REMARK-SIMTK-COORDS   131.598082016  -210.910530164   394.657738352
ATOM     18  C6   DC A   1     131.567-209.687 394.071  1.00  0.00           C  
REMARK-SIMTK-COORDS   131.567413826  -209.687231546   394.070666846
ATOM     19  C5   DC A   1     131.049-209.510 392.826  1.00  0.00           C  
REMARK-SIMTK-COORDS   131.049146970  -209.509855205   392.825763195
ATOM     20  H1'  DC A   1     132.391-212.162 396.150  1.00  0.00           H  
REMARK-SIMTK-COORDS   132.390651406  -212.162109847   396.149579851
ATOM     21 1H2'  DC A   1     134.331-210.797 396.114  1.00  0.00           H  
REMARK-SIMTK-COORDS   134.331318862  -210.797172872   396.114396330
ATOM     22 2H2'  DC A   1     133.430-209.352 395.675  1.00  0.00           H  
REMARK-SIMTK-COORDS   133.430086620  -209.352260546   395.674564752
ATOM     23  H3'  DC A   1     133.740-208.979 398.026  1.00  0.00           H  
REMARK-SIMTK-COORDS   133.739927684  -208.979320694   398.026059464
ATOM     24  H4'  DC A   1     131.477-210.004 398.943  1.00  0.00           H  
REMARK-SIMTK-COORDS   131.477297273  -210.004190998   398.943375919
ATOM     25 1H5'  DC A   1     130.086-208.528 397.326  1.00  0.00           H  
REMARK-SIMTK-COORDS   130.085608650  -208.527870666   397.325527331
ATOM     26 2H5'  DC A   1     131.216-207.777 398.472  1.00  0.00           H  
REMARK-SIMTK-COORDS   131.215589741  -207.776774153   398.472482763
ATOM     27  H41  DC A   1     129.960-209.664 390.490  1.00  0.00           H  
REMARK-SIMTK-COORDS   129.960248823  -209.664457504   390.490135881
ATOM     28  H42  DC A   1     129.630-211.418 390.499  1.00  0.00           H  
REMARK-SIMTK-COORDS   129.630139438  -211.418118407   390.498516287
ATOM     29  H6   DC A   1     131.969-208.828 394.609  1.00  0.00           H  
REMARK-SIMTK-COORDS   131.968553628  -208.828121020   394.609489603
ATOM     30  H5   DC A   1     131.031-208.530 392.348  1.00  0.00           H  
REMARK-SIMTK-COORDS   131.031416333  -208.530039372   392.347942562
ATOM     31  P    DA A   2     135.432-211.382 398.273  1.00  0.00           P  
REMARK-SIMTK-COORDS   135.431588032  -211.382422857   398.272873583
ATOM     32  OP1  DA A   2     136.102-210.418 397.367  1.00  0.00           O  
REMARK-SIMTK-COORDS   136.101853131  -210.418038719   397.366524351
ATOM     33  OP2  DA A   2     136.215-211.822 399.444  1.00  0.00           O  
REMARK-SIMTK-COORDS   136.214934307  -211.822406189   399.443786168
ATOM     34  O5'  DA A   2     134.947-212.648 397.433  1.00  0.00           O  
REMARK-SIMTK-COORDS   134.946559569  -212.648188128   397.432708916
ATOM     35  O3'  DA A   2     135.834-216.778 397.586  1.00  0.00           O  
REMARK-SIMTK-COORDS   135.834182333  -216.777729000   397.586471771
ATOM     36  C1'  DA A   2     134.726-215.202 395.295  1.00  0.00           C  
REMARK-SIMTK-COORDS   134.726130631  -215.202054230   395.295003367
ATOM     37  C2'  DA A   2     136.027-214.945 396.045  1.00  0.00           C  
REMARK-SIMTK-COORDS   136.026892229  -214.945187776   396.044605188
ATOM     38  C3'  DA A   2     135.665-215.368 397.460  1.00  0.00           C  
REMARK-SIMTK-COORDS   135.664506264  -215.367766703   397.460474343
ATOM     39  C4'  DA A   2     134.200-214.949 397.576  1.00  0.00           C  
REMARK-SIMTK-COORDS   134.200375787  -214.948520800   397.575538752
ATOM     40  C5'  DA A   2     133.942-213.524 398.006  1.00  0.00           C  
REMARK-SIMTK-COORDS   133.942095751  -213.523841363   398.005604938
ATOM     41  O4'  DA A   2     133.665-215.135 396.227  1.00  0.00           O  
REMARK-SIMTK-COORDS   133.664656482  -215.134704633   396.226571219
ATOM     42  N6   DA A   2     133.141-212.202 390.291  1.00  0.00           N  
REMARK-SIMTK-COORDS   133.141303111  -212.202421104   390.291178346
ATOM     43  C6   DA A   2     133.267-213.304 391.051  1.00  0.00           C  
REMARK-SIMTK-COORDS   133.266623652  -213.304073214   391.051298330
ATOM     44  C5   DA A   2     133.825-213.286 392.347  1.00  0.00           C  
REMARK-SIMTK-COORDS   133.824882044  -213.285896549   392.346978143
ATOM     45  N7   DA A   2     134.333-212.265 393.129  1.00  0.00           N  
REMARK-SIMTK-COORDS   134.333382808  -212.265066771   393.129042423
ATOM     46  C8   DA A   2     134.697-212.865 394.224  1.00  0.00           C  
REMARK-SIMTK-COORDS   134.696975539  -212.864563367   394.223774425
ATOM     47  N9   DA A   2     134.449-214.210 394.220  1.00  0.00           N  
REMARK-SIMTK-COORDS   134.448592666  -214.209981685   394.220238862
ATOM     48  C4   DA A   2     133.880-214.483 393.001  1.00  0.00           C  
REMARK-SIMTK-COORDS   133.880415408  -214.482924687   393.000918264
ATOM     49  N3   DA A   2     133.472-215.683 392.550  1.00  0.00           N  
REMARK-SIMTK-COORDS   133.471654456  -215.683394733   392.549960226
ATOM     50  C2   DA A   2     132.980-215.569 391.335  1.00  0.00           C  
REMARK-SIMTK-COORDS   132.979678739  -215.568522245   391.334819409
ATOM     51  N1   DA A   2     132.849-214.486 390.574  1.00  0.00           N  
REMARK-SIMTK-COORDS   132.848812367  -214.486026766   390.574182484
ATOM     52  H1'  DA A   2     134.721-216.197 394.851  1.00  0.00           H  
REMARK-SIMTK-COORDS   134.720587462  -216.196837889   394.850939468
ATOM     53 1H2'  DA A   2     136.854-215.540 395.654  1.00  0.00           H  
REMARK-SIMTK-COORDS   136.853886956  -215.539720227   395.653584873
ATOM     54 2H2'  DA A   2     136.327-213.900 396.007  1.00  0.00           H  
REMARK-SIMTK-COORDS   136.326691557  -213.899911298   396.006665157
ATOM     55  H3'  DA A   2     136.279-214.861 398.207  1.00  0.00           H  
REMARK-SIMTK-COORDS   136.278998558  -214.861497741   398.206636496
ATOM     56  H4'  DA A   2     133.740-215.606 398.313  1.00  0.00           H  
REMARK-SIMTK-COORDS   133.739561659  -215.605973316   398.312901979
ATOM     57 1H5'  DA A   2     132.953-213.221 397.664  1.00  0.00           H  
REMARK-SIMTK-COORDS   132.953002352  -213.220562683   397.664264508
ATOM     58 2H5'  DA A   2     133.980-213.465 399.093  1.00  0.00           H  
REMARK-SIMTK-COORDS   133.979888023  -213.464881460   399.092649314
ATOM     59  H61  DA A   2     132.727-212.271 389.352  1.00  0.00           H  
REMARK-SIMTK-COORDS   132.727405971  -212.270859431   389.351905035
ATOM     60  H62  DA A   2     133.462-211.292 390.650  1.00  0.00           H  
REMARK-SIMTK-COORDS   133.462054210  -211.291733755   390.649955834
ATOM     61  H8   DA A   2     135.155-212.345 395.065  1.00  0.00           H  
REMARK-SIMTK-COORDS   135.155073055  -212.344551328   395.064856552
ATOM     62  H2   DA A   2     132.626-216.497 390.886  1.00  0.00           H  
REMARK-SIMTK-COORDS   132.626259438  -216.497290210   390.886159332
ATOM     63  P    DC A   3     137.486-217.186 397.249  1.00  0.00           P  
REMARK-SIMTK-COORDS   137.485945355  -217.186242929   397.249247923
ATOM     64  OP1  DC A   3     138.458-216.095 396.999  1.00  0.00           O  
REMARK-SIMTK-COORDS   138.457927163  -216.095083932   396.998576010
ATOM     65  OP2  DC A   3     137.973-218.311 398.071  1.00  0.00           O  
REMARK-SIMTK-COORDS   137.972705323  -218.310862702   398.071389699
ATOM     66  O5'  DC A   3     136.929-217.728 395.856  1.00  0.00           O  
REMARK-SIMTK-COORDS   136.928572170  -217.727804687   395.855994179
ATOM     67  O3'  DC A   3     137.027-221.488 393.929  1.00  0.00           O  
REMARK-SIMTK-COORDS   137.026516666  -221.487700083   393.928508904
ATOM     68  C1'  DC A   3     136.614-218.786 392.707  1.00  0.00           C  
REMARK-SIMTK-COORDS   136.613562110  -218.785946400   392.707133627
ATOM     69  C2'  DC A   3     137.796-219.244 393.551  1.00  0.00           C  
REMARK-SIMTK-COORDS   137.796081863  -219.244091319   393.551152149
ATOM     70  C3'  DC A   3     137.135-220.200 394.531  1.00  0.00           C  
REMARK-SIMTK-COORDS   137.134990449  -220.199895573   394.530562875
ATOM     71  C4'  DC A   3     135.771-219.555 394.766  1.00  0.00           C  
REMARK-SIMTK-COORDS   135.771013088  -219.554993735   394.766326269
ATOM     72  C5'  DC A   3     135.703-218.504 395.849  1.00  0.00           C  
REMARK-SIMTK-COORDS   135.702842601  -218.503641910   395.848878866
ATOM     73  O4'  DC A   3     135.441-218.930 393.485  1.00  0.00           O  
REMARK-SIMTK-COORDS   135.441361278  -218.929823166   393.485057584
ATOM     74  N4   DC A   3     136.852-213.559 390.938  1.00  0.00           N  
REMARK-SIMTK-COORDS   136.852496447  -213.559194745   390.937517419
ATOM     75  C4   DC A   3     136.808-214.803 391.390  1.00  0.00           C  
REMARK-SIMTK-COORDS   136.808101707  -214.802737978   391.389932422
ATOM     76  N3   DC A   3     136.320-215.754 390.585  1.00  0.00           N  
REMARK-SIMTK-COORDS   136.319933387  -215.753986557   390.585386071
ATOM     77  C2   DC A   3     136.248-217.044 390.997  1.00  0.00           C  
REMARK-SIMTK-COORDS   136.248374665  -217.044118757   390.997346332
ATOM     78  O2   DC A   3     135.801-217.946 390.277  1.00  0.00           O  
REMARK-SIMTK-COORDS   135.800993437  -217.945558024   390.277425305
ATOM     79  N1   DC A   3     136.700-217.365 392.275  1.00  0.00           N  
REMARK-SIMTK-COORDS   136.700264024  -217.364603289   392.275390021
ATOM     80  C6   DC A   3     137.199-216.406 393.097  1.00  0.00           C  
REMARK-SIMTK-COORDS   137.199266216  -216.406405079   393.096916650
ATOM     81  C5   DC A   3     137.284-215.107 392.703  1.00  0.00           C  
REMARK-SIMTK-COORDS   137.283817250  -215.107246519   392.703360864
ATOM     82  H1'  DC A   3     136.504-219.407 391.817  1.00  0.00           H  
REMARK-SIMTK-COORDS   136.504327325  -219.407174959   391.817439388
ATOM     83 1H2'  DC A   3     138.558-219.750 392.955  1.00  0.00           H  
REMARK-SIMTK-COORDS   138.558131323  -219.750264083   392.955270656
ATOM     84 2H2'  DC A   3     138.281-218.417 394.068  1.00  0.00           H  
REMARK-SIMTK-COORDS   138.280589560  -218.416829621   394.068089646
ATOM     85  H3'  DC A   3     137.697-220.283 395.462  1.00  0.00           H  
REMARK-SIMTK-COORDS   137.696995634  -220.282554835   395.462041064
ATOM     86  H4'  DC A   3     135.084-220.357 395.039  1.00  0.00           H  
REMARK-SIMTK-COORDS   135.084211212  -220.357040011   395.038798202
ATOM     87 1H5'  DC A   3     134.854-217.848 395.658  1.00  0.00           H  
REMARK-SIMTK-COORDS   134.854307665  -217.847521476   395.657841077
ATOM     88 2H5'  DC A   3     135.570-218.991 396.814  1.00  0.00           H  
REMARK-SIMTK-COORDS   135.570167137  -218.991264105   396.813655947
ATOM     89  H41  DC A   3     137.224-212.806 391.535  1.00  0.00           H  
REMARK-SIMTK-COORDS   137.223859918  -212.805889714   391.535063822
ATOM     90  H42  DC A   3     136.513-213.344 389.989  1.00  0.00           H  
REMARK-SIMTK-COORDS   136.512916047  -213.343683900   389.989196678
ATOM     91  H6   DC A   3     137.541-216.686 394.094  1.00  0.00           H  
REMARK-SIMTK-COORDS   137.540859528  -216.685558299   394.094263876
ATOM     92  H5   DC A   3     137.693-214.337 393.358  1.00  0.00           H  
REMARK-SIMTK-COORDS   137.692598715  -214.336916547   393.357696747
ATOM     93  P    DG A   4     138.444-222.348 393.269  1.00  0.00           P  
REMARK-SIMTK-COORDS   138.444175086  -222.347602030   393.269231716
ATOM     94  OP1  DG A   4     139.633-221.580 393.711  1.00  0.00           O  
REMARK-SIMTK-COORDS   139.632736465  -221.579555744   393.710572569
ATOM     95  OP2  DG A   4     138.552-223.817 393.364  1.00  0.00           O  
REMARK-SIMTK-COORDS   138.552209217  -223.816826466   393.363646670
ATOM     96  O5'  DG A   4     138.062-221.923 391.780  1.00  0.00           O  
REMARK-SIMTK-COORDS   138.062230431  -221.922519927   391.780336996
ATOM     97  O3'  DG A   4     137.806-224.009 388.114  1.00  0.00           O  
REMARK-SIMTK-COORDS   137.806419562  -224.009298090   388.114030449
ATOM     98  C1'  DG A   4     138.140-221.068 388.556  1.00  0.00           C  
REMARK-SIMTK-COORDS   138.139536490  -221.067752836   388.555551268
ATOM     99  C2'  DG A   4     139.040-222.184 389.070  1.00  0.00           C  
REMARK-SIMTK-COORDS   139.039530959  -222.183696483   389.070302405
ATOM    100  C3'  DG A   4     138.042-223.301 389.329  1.00  0.00           C  
REMARK-SIMTK-COORDS   138.041926136  -223.300931919   389.328998359
ATOM    101  C4'  DG A   4     136.803-222.548 389.807  1.00  0.00           C  
REMARK-SIMTK-COORDS   136.803046870  -222.547540456   389.807083567
ATOM    102  C5'  DG A   4     136.735-222.236 391.283  1.00  0.00           C  
REMARK-SIMTK-COORDS   136.735132821  -222.235537720   391.283365374
ATOM    103  O4'  DG A   4     136.838-221.288 389.064  1.00  0.00           O  
REMARK-SIMTK-COORDS   136.838082562  -221.287816465   389.064142138
ATOM    104  N2   DG A   4     137.661-217.037 385.186  1.00  0.00           N  
REMARK-SIMTK-COORDS   137.661259727  -217.037399337   385.186180999
ATOM    105  O6   DG A   4     139.453-215.194 388.979  1.00  0.00           O  
REMARK-SIMTK-COORDS   139.453492885  -215.193891537   388.979196197
ATOM    106  C6   DG A   4     139.049-216.230 388.451  1.00  0.00           C  
REMARK-SIMTK-COORDS   139.048703453  -216.229995920   388.450945098
ATOM    107  C5   DG A   4     138.996-217.538 388.982  1.00  0.00           C  
REMARK-SIMTK-COORDS   138.996132720  -217.538478644   388.981641131
ATOM    108  N7   DG A   4     139.381-218.019 390.235  1.00  0.00           N  
REMARK-SIMTK-COORDS   139.381406545  -218.019213734   390.235092308
ATOM    109  C8   DG A   4     139.107-219.297 390.181  1.00  0.00           C  
REMARK-SIMTK-COORDS   139.106789111  -219.297178079   390.180774759
ATOM    110  N9   DG A   4     138.568-219.707 388.980  1.00  0.00           N  
REMARK-SIMTK-COORDS   138.568006447  -219.707334940   388.979836131
ATOM    111  C4   DG A   4     138.496-218.570 388.207  1.00  0.00           C  
REMARK-SIMTK-COORDS   138.496216893  -218.569587400   388.207026455
ATOM    112  N3   DG A   4     138.027-218.508 386.933  1.00  0.00           N  
REMARK-SIMTK-COORDS   138.026675662  -218.508186518   386.933479846
ATOM    113  C2   DG A   4     138.084-217.278 386.431  1.00  0.00           C  
REMARK-SIMTK-COORDS   138.083712919  -217.277919248   386.430951047
ATOM    114  N1   DG A   4     138.557-216.188 387.135  1.00  0.00           N  
REMARK-SIMTK-COORDS   138.557151104  -216.187954901   387.134904886
ATOM    115  H1'  DG A   4     138.082-221.084 387.467  1.00  0.00           H  
REMARK-SIMTK-COORDS   138.081560197  -221.084188326   387.466571184
ATOM    116 1H2'  DG A   4     139.789-222.482 388.336  1.00  0.00           H  
REMARK-SIMTK-COORDS   139.788575100  -222.481997164   388.336139222
ATOM    117 2H2'  DG A   4     139.566-221.903 389.981  1.00  0.00           H  
REMARK-SIMTK-COORDS   139.565889264  -221.902720804   389.981277489
ATOM    118  H3'  DG A   4     138.397-223.997 390.090  1.00  0.00           H  
REMARK-SIMTK-COORDS   138.397381850  -223.997475767   390.089983841
ATOM    119  H4'  DG A   4     135.940-223.165 389.558  1.00  0.00           H  
REMARK-SIMTK-COORDS   135.940315571  -223.165481367   389.558315128
ATOM    120 1H5'  DG A   4     136.074-221.384 391.440  1.00  0.00           H  
REMARK-SIMTK-COORDS   136.073667309  -221.383625247   391.439616827
ATOM    121 2H5'  DG A   4     136.337-223.099 391.814  1.00  0.00           H  
REMARK-SIMTK-COORDS   136.337400854  -223.099054664   391.814482846
ATOM    122  H21  DG A   4     137.297-217.807 384.609  1.00  0.00           H  
REMARK-SIMTK-COORDS   137.297106816  -217.806746714   384.609079386
ATOM    123  H22  DG A   4     137.702-216.082 384.805  1.00  0.00           H  
REMARK-SIMTK-COORDS   137.701585462  -216.081748961   384.804550035
ATOM    124  H8   DG A   4     139.288-219.978 391.013  1.00  0.00           H  
REMARK-SIMTK-COORDS   139.287510223  -219.977928748   391.012861538
ATOM    125  H1   DG A   4     138.548-215.275 386.658  1.00  0.00           H  
REMARK-SIMTK-COORDS   138.548270361  -215.275481127   386.658223918
ATOM    126  P    DA A   5     139.328-224.640 387.592  1.00  0.00           P  
REMARK-SIMTK-COORDS   139.327752856  -224.640286916   387.592035946
ATOM    127  OP1  DA A   5     140.546-224.487 388.425  1.00  0.00           O  
REMARK-SIMTK-COORDS   140.545517873  -224.486853488   388.425263134
ATOM    128  OP2  DA A   5     139.155-225.949 386.932  1.00  0.00           O  
REMARK-SIMTK-COORDS   139.155210348  -225.949282481   386.932481025
ATOM    129  O5'  DA A   5     139.278-223.471 386.508  1.00  0.00           O  
REMARK-SIMTK-COORDS   139.277911197  -223.471344327   386.508347784
ATOM    130  O3'  DA A   5     139.264-223.397 382.282  1.00  0.00           O  
REMARK-SIMTK-COORDS   139.263868439  -223.396936395   382.282369642
ATOM    131  C1'  DA A   5     140.037-221.210 384.174  1.00  0.00           C  
REMARK-SIMTK-COORDS   140.037297939  -221.209616548   384.174140161
ATOM    132  C2'  DA A   5     140.627-222.612 384.098  1.00  0.00           C  
REMARK-SIMTK-COORDS   140.627498027  -222.611662306   384.098011664
ATOM    133  C3'  DA A   5     139.417-223.443 383.699  1.00  0.00           C  
REMARK-SIMTK-COORDS   139.417286531  -223.442811710   383.699062038
ATOM    134  C4'  DA A   5     138.271-222.745 384.428  1.00  0.00           C  
REMARK-SIMTK-COORDS   138.270982279  -222.744912428   384.428176674
ATOM    135  C5'  DA A   5     138.018-223.180 385.852  1.00  0.00           C  
REMARK-SIMTK-COORDS   138.017531260  -223.180247507   385.852122933
ATOM    136  O4'  DA A   5     138.652-221.332 384.431  1.00  0.00           O  
REMARK-SIMTK-COORDS   138.652431850  -221.332163870   384.431453334
ATOM    137  N6   DA A   5     142.310-216.848 387.690  1.00  0.00           N  
REMARK-SIMTK-COORDS   142.309825344  -216.847790316   387.689511139
ATOM    138  C6   DA A   5     141.780-217.330 386.552  1.00  0.00           C  
REMARK-SIMTK-COORDS   141.779522536  -217.330108226   386.552289364
ATOM    139  C5   DA A   5     141.423-218.685 386.383  1.00  0.00           C  
REMARK-SIMTK-COORDS   141.423380733  -218.684828490   386.382981882
ATOM    140  N7   DA A   5     141.491-219.779 387.226  1.00  0.00           N  
REMARK-SIMTK-COORDS   141.490840360  -219.779113065   387.225763862
ATOM    141  C8   DA A   5     141.015-220.753 386.508  1.00  0.00           C  
REMARK-SIMTK-COORDS   141.015147079  -220.753186410   386.508176919
ATOM    142  N9   DA A   5     140.626-220.370 385.254  1.00  0.00           N  
REMARK-SIMTK-COORDS   140.625619251  -220.370228384   385.253797303
ATOM    143  C4   DA A   5     140.890-219.026 385.174  1.00  0.00           C  
REMARK-SIMTK-COORDS   140.889719201  -219.025652942   385.173584485
ATOM    144  N3   DA A   5     140.671-218.220 384.118  1.00  0.00           N  
REMARK-SIMTK-COORDS   140.670681961  -218.220252371   384.117682213
ATOM    145  C2   DA A   5     141.049-216.991 384.398  1.00  0.00           C  
REMARK-SIMTK-COORDS   141.048708315  -216.991270087   384.397863619
ATOM    146  N1   DA A   5     141.572-216.502 385.518  1.00  0.00           N  
REMARK-SIMTK-COORDS   141.572188870  -216.501948577   385.517695557
ATOM    147  H1'  DA A   5     140.158-220.683 383.228  1.00  0.00           H  
REMARK-SIMTK-COORDS   140.157766715  -220.682731155   383.228255888
ATOM    148 1H2'  DA A   5     141.422-222.686 383.354  1.00  0.00           H  
REMARK-SIMTK-COORDS   141.421606070  -222.686229047   383.353620492
ATOM    149 2H2'  DA A   5     141.038-222.940 385.051  1.00  0.00           H  
REMARK-SIMTK-COORDS   141.038037573  -222.939932876   385.050701390
ATOM    150  H3'  DA A   5     139.513-224.482 384.019  1.00  0.00           H  
REMARK-SIMTK-COORDS   139.513098726  -224.481636830   384.018951696
ATOM    151  H4'  DA A   5     137.365-222.942 383.855  1.00  0.00           H  
REMARK-SIMTK-COORDS   137.364690606  -222.941566743   383.855236463
ATOM    152 1H5'  DA A   5     137.502-222.381 386.384  1.00  0.00           H  
REMARK-SIMTK-COORDS   137.502484771  -222.381387669   386.384426487
ATOM    153 2H5'  DA A   5     137.391-224.071 385.849  1.00  0.00           H  
REMARK-SIMTK-COORDS   137.390580567  -224.071028481   385.848646329
ATOM    154  H61  DA A   5     142.553-215.851 387.760  1.00  0.00           H  
REMARK-SIMTK-COORDS   142.552692193  -215.850691470   387.760494124
ATOM    155  H62  DA A   5     142.474-217.478 388.487  1.00  0.00           H  
REMARK-SIMTK-COORDS   142.474071846  -217.478216011   388.487346041
ATOM    156  H8   DA A   5     140.933-221.777 386.872  1.00  0.00           H  
REMARK-SIMTK-COORDS   140.933380177  -221.777305894   386.871740470
ATOM    157  H2   DA A   5     140.911-216.268 383.594  1.00  0.00           H  
REMARK-SIMTK-COORDS   140.911392527  -216.267506557   383.594046646
ATOM    158  P    DT A   6     140.643-223.995 381.405  1.00  0.00           P  
REMARK-SIMTK-COORDS   140.642833377  -223.994644409   381.405192005
ATOM    159  OP1  DT A   6     141.705-224.581 382.257  1.00  0.00           O  
REMARK-SIMTK-COORDS   141.705310287  -224.580625734   382.256995799
ATOM    160  OP2  DT A   6     140.352-224.713 380.149  1.00  0.00           O  
REMARK-SIMTK-COORDS   140.352271581  -224.713427210   380.148620826
ATOM    161  O5'  DT A   6     140.995-222.470 381.095  1.00  0.00           O  
REMARK-SIMTK-COORDS   140.995204061  -222.470368463   381.094518962
ATOM    162  O3'  DT A   6     141.725-220.301 377.541  1.00  0.00           O  
REMARK-SIMTK-COORDS   141.724989197  -220.301318786   377.541179244
ATOM    163  C1'  DT A   6     142.544-219.614 380.337  1.00  0.00           C  
REMARK-SIMTK-COORDS   142.544255533  -219.613846985   380.337482910
ATOM    164  C2'  DT A   6     142.874-220.886 379.568  1.00  0.00           C  
REMARK-SIMTK-COORDS   142.873776819  -220.885823791   379.568320556
ATOM    165  C3'  DT A   6     141.621-221.082 378.729  1.00  0.00           C  
REMARK-SIMTK-COORDS   141.620919317  -221.082436517   378.729469844
ATOM    166  C4'  DT A   6     140.512-220.584 379.653  1.00  0.00           C  
REMARK-SIMTK-COORDS   140.511964422  -220.583917017   379.653335283
ATOM    167  C5'  DT A   6     139.941-221.593 380.622  1.00  0.00           C  
REMARK-SIMTK-COORDS   139.940938799  -221.593039290   380.622349203
ATOM    168  O4'  DT A   6     141.137-219.503 380.417  1.00  0.00           O  
REMARK-SIMTK-COORDS   141.136658839  -219.503170865   380.417184509
ATOM    169  O4   DT A   6     144.558-219.424 385.471  1.00  0.00           O  
REMARK-SIMTK-COORDS   144.558067948  -219.424047570   385.470986366
ATOM    170  C4   DT A   6     144.097-219.519 384.328  1.00  0.00           C  
REMARK-SIMTK-COORDS   144.096516997  -219.518687053   384.328120194
ATOM    171  N3   DT A   6     144.044-218.425 383.495  1.00  0.00           N  
REMARK-SIMTK-COORDS   144.044041252  -218.424928280   383.495016933
ATOM    172  C2   DT A   6     143.558-218.394 382.203  1.00  0.00           C  
REMARK-SIMTK-COORDS   143.557913605  -218.393645147   382.202947943
ATOM    173  O2   DT A   6     143.553-217.373 381.539  1.00  0.00           O  
REMARK-SIMTK-COORDS   143.553333257  -217.373036967   381.539081267
ATOM    174  N1   DT A   6     143.080-219.596 381.726  1.00  0.00           N  
REMARK-SIMTK-COORDS   143.080284184  -219.596069419   381.725806447
ATOM    175  C6   DT A   6     143.092-220.740 382.485  1.00  0.00           C  
REMARK-SIMTK-COORDS   143.092088817  -220.739791877   382.485238201
ATOM    176  C5   DT A   6     143.581-220.733 383.742  1.00  0.00           C  
REMARK-SIMTK-COORDS   143.580584902  -220.732924795   383.741642761
ATOM    177  C7   DT A   6     143.612-221.949 384.615  1.00  0.00           C  
REMARK-SIMTK-COORDS   143.611746758  -221.949478247   384.615034790
ATOM    178  H1'  DT A   6     142.920-218.733 379.815  1.00  0.00           H  
REMARK-SIMTK-COORDS   142.920481466  -218.733456112   379.814810012
ATOM    179 1H2'  DT A   6     143.758-220.772 378.939  1.00  0.00           H  
REMARK-SIMTK-COORDS   143.758458227  -220.772284136   378.938866385
ATOM    180 2H2'  DT A   6     143.047-221.735 380.228  1.00  0.00           H  
REMARK-SIMTK-COORDS   143.047114451  -221.734670656   380.227824964
ATOM    181  H3'  DT A   6     141.469-222.129 378.462  1.00  0.00           H  
REMARK-SIMTK-COORDS   141.468522287  -222.128880554   378.461555638
ATOM    182  H4'  DT A   6     139.698-220.240 379.015  1.00  0.00           H  
REMARK-SIMTK-COORDS   139.697623859  -220.240101871   379.015189852
ATOM    183 1H5'  DT A   6     139.495-221.067 381.466  1.00  0.00           H  
REMARK-SIMTK-COORDS   139.494628140  -221.067153678   381.466091532
ATOM    184 2H5'  DT A   6     139.173-222.178 380.119  1.00  0.00           H  
REMARK-SIMTK-COORDS   139.172690273  -222.177924315   380.118905353
ATOM    185  H3   DT A   6     144.402-217.537 383.875  1.00  0.00           H  
REMARK-SIMTK-COORDS   144.401978176  -217.536958544   383.875395569
ATOM    186  H6   DT A   6     142.700-221.667 382.067  1.00  0.00           H  
REMARK-SIMTK-COORDS   142.699946190  -221.666694914   382.067334001
ATOM    187  H71  DT A   6     143.950-221.672 385.615  1.00  0.00           H  
REMARK-SIMTK-COORDS   143.949969885  -221.672159833   385.615017597
ATOM    188  H72  DT A   6     142.611-222.378 384.678  1.00  0.00           H  
REMARK-SIMTK-COORDS   142.611318155  -222.378138029   384.678125216
ATOM    189  H73  DT A   6     144.296-222.685 384.191  1.00  0.00           H  
REMARK-SIMTK-COORDS   144.295665351  -222.684801915   384.191421215
ATOM    190  P    DG A   7     143.111-220.555 376.486  1.00  0.00           P  
REMARK-SIMTK-COORDS   143.111367557  -220.555108081   376.485629513
ATOM    191  OP1  DG A   7     143.878-221.737 376.947  1.00  0.00           O  
REMARK-SIMTK-COORDS   143.878441149  -221.736634337   376.947093285
ATOM    192  OP2  DG A   7     142.921-220.438 375.027  1.00  0.00           O  
REMARK-SIMTK-COORDS   142.920616448  -220.437712713   375.026507057
ATOM    193  O5'  DG A   7     143.788-219.229 377.057  1.00  0.00           O  
REMARK-SIMTK-COORDS   143.788183626  -219.228686233   377.056513994
ATOM    194  O3'  DG A   7     145.524-215.820 375.259  1.00  0.00           O  
REMARK-SIMTK-COORDS   145.524203974  -215.820449027   375.258726883
ATOM    195  C1'  DG A   7     145.947-216.877 378.027  1.00  0.00           C  
REMARK-SIMTK-COORDS   145.947318052  -216.876681090   378.027109859
ATOM    196  C2'  DG A   7     146.167-217.619 376.715  1.00  0.00           C  
REMARK-SIMTK-COORDS   146.167036260  -217.618687607   376.715073565
ATOM    197  C3'  DG A   7     145.069-217.042 375.837  1.00  0.00           C  
REMARK-SIMTK-COORDS   145.068534066  -217.041532991   375.837269784
ATOM    198  C4'  DG A   7     143.925-216.821 376.824  1.00  0.00           C  
REMARK-SIMTK-COORDS   143.924532123  -216.820936931   376.823972845
ATOM    199  C5'  DG A   7     143.015-218.001 377.072  1.00  0.00           C  
REMARK-SIMTK-COORDS   143.014672982  -218.000842163   377.071654066
ATOM    200  O4'  DG A   7     144.592-216.474 378.079  1.00  0.00           O  
REMARK-SIMTK-COORDS   144.592283875  -216.474045753   378.078511848
ATOM    201  N2   DG A   7     148.232-214.636 382.220  1.00  0.00           N  
REMARK-SIMTK-COORDS   148.232056106  -214.635833517   382.220405482
ATOM    202  O6   DG A   7     147.577-219.006 383.433  1.00  0.00           O  
REMARK-SIMTK-COORDS   147.576594060  -219.006013824   383.432626005
ATOM    203  C6   DG A   7     147.432-218.171 382.540  1.00  0.00           C  
REMARK-SIMTK-COORDS   147.432199494  -218.170508902   382.539598718
ATOM    204  C5   DG A   7     146.873-218.331 381.252  1.00  0.00           C  
REMARK-SIMTK-COORDS   146.873467371  -218.331020285   381.251738667
ATOM    205  N7   DG A   7     146.335-219.464 380.637  1.00  0.00           N  
REMARK-SIMTK-COORDS   146.335059123  -219.463825918   380.637287727
ATOM    206  C8   DG A   7     145.966-219.037 379.457  1.00  0.00           C  
REMARK-SIMTK-COORDS   145.966171116  -219.037064394   379.456883457
ATOM    207  N9   DG A   7     146.222-217.700 379.236  1.00  0.00           N  
REMARK-SIMTK-COORDS   146.221607707  -217.700438112   379.235633982
ATOM    208  C4   DG A   7     146.807-217.246 380.397  1.00  0.00           C  
REMARK-SIMTK-COORDS   146.806604059  -217.245882299   380.396675015
ATOM    209  N3   DG A   7     147.230-215.975 380.623  1.00  0.00           N  
REMARK-SIMTK-COORDS   147.229900408  -215.974688680   380.622610812
ATOM    210  C2   DG A   7     147.763-215.825 381.832  1.00  0.00           C  
REMARK-SIMTK-COORDS   147.763322238  -215.825442706   381.831963031
ATOM    211  N1   DG A   7     147.862-216.849 382.754  1.00  0.00           N  
REMARK-SIMTK-COORDS   147.861528201  -216.849443219   382.753643854
ATOM    212  H1'  DG A   7     146.566-215.980 378.077  1.00  0.00           H  
REMARK-SIMTK-COORDS   146.566046578  -215.979888823   378.076583504
ATOM    213 1H2'  DG A   7     147.154-217.428 376.293  1.00  0.00           H  
REMARK-SIMTK-COORDS   147.154234627  -217.427967102   376.293041489
ATOM    214 2H2'  DG A   7     146.060-218.697 376.827  1.00  0.00           H  
REMARK-SIMTK-COORDS   146.060261706  -218.696592018   376.827311149
ATOM    215  H3'  DG A   7     144.776-217.730 375.043  1.00  0.00           H  
REMARK-SIMTK-COORDS   144.776364870  -217.730426988   375.043114118
ATOM    216  H4'  DG A   7     143.315-216.009 376.427  1.00  0.00           H  
REMARK-SIMTK-COORDS   143.315023993  -216.009319552   376.426708363
ATOM    217 1H5'  DG A   7     142.531-217.883 378.041  1.00  0.00           H  
REMARK-SIMTK-COORDS   142.530832911  -217.883090448   378.041055592
ATOM    218 2H5'  DG A   7     142.253-218.036 376.294  1.00  0.00           H  
REMARK-SIMTK-COORDS   142.253152524  -218.035940255   376.293969865
ATOM    219  H21  DG A   7     148.189-213.832 381.580  1.00  0.00           H  
REMARK-SIMTK-COORDS   148.188516369  -213.832066684   381.580395975
ATOM    220  H22  DG A   7     148.638-214.524 383.160  1.00  0.00           H  
REMARK-SIMTK-COORDS   148.637978575  -214.524448327   383.160275840
ATOM    221  H8   DG A   7     145.497-219.682 378.714  1.00  0.00           H  
REMARK-SIMTK-COORDS   145.497044813  -219.682009787   378.713636559
ATOM    222  H1   DG A   7     148.281-216.627 383.667  1.00  0.00           H  
REMARK-SIMTK-COORDS   148.280984627  -216.626542603   383.667035130
ATOM    223  P    DC A   8     146.914-216.306 374.338  1.00  0.00           P  
REMARK-SIMTK-COORDS   146.914082698  -216.306025382   374.337874741
ATOM    224  OP1  DC A   8     147.381-217.706 374.194  1.00  0.00           O  
REMARK-SIMTK-COORDS   147.381420650  -217.705708763   374.194018316
ATOM    225  OP2  DC A   8     146.982-215.473 373.122  1.00  0.00           O  
REMARK-SIMTK-COORDS   146.981686924  -215.472543392   373.121996687
ATOM    226  O5'  DC A   8     147.710-215.603 375.528  1.00  0.00           O  
REMARK-SIMTK-COORDS   147.709956858  -215.602927322   375.528398759
ATOM    227  O3'  DC A   8     150.275-212.252 375.755  1.00  0.00           O  
REMARK-SIMTK-COORDS   150.275153674  -212.251780062   375.754636110
ATOM    228  C1'  DC A   8     150.061-214.557 377.653  1.00  0.00           C  
REMARK-SIMTK-COORDS   150.060732899  -214.556661147   377.652874482
ATOM    229  C2'  DC A   8     150.355-214.618 376.159  1.00  0.00           C  
REMARK-SIMTK-COORDS   150.354835497  -214.617832122   376.159429212
ATOM    230  C3'  DC A   8     149.528-213.459 375.626  1.00  0.00           C  
REMARK-SIMTK-COORDS   149.528272319  -213.459372958   375.625936308
ATOM    231  C4'  DC A   8     148.297-213.477 376.529  1.00  0.00           C  
REMARK-SIMTK-COORDS   148.296776821  -213.476682043   376.528729879
ATOM    232  C5'  DC A   8     147.168-214.389 376.109  1.00  0.00           C  
REMARK-SIMTK-COORDS   147.168243328  -214.388692552   376.108543031
ATOM    233  O4'  DC A   8     148.806-213.928 377.824  1.00  0.00           O  
REMARK-SIMTK-COORDS   148.805707201  -213.927828961   377.824343373
ATOM    234  N4   DC A   8     149.887-219.437 380.233  1.00  0.00           N  
REMARK-SIMTK-COORDS   149.887022361  -219.437325033   380.232895543
ATOM    235  C4   DC A   8     149.914-218.281 379.589  1.00  0.00           C  
REMARK-SIMTK-COORDS   149.914042138  -218.280819416   379.588834452
ATOM    236  N3   DC A   8     150.461-217.225 380.203  1.00  0.00           N  
REMARK-SIMTK-COORDS   150.460657855  -217.224915086   380.202637598
ATOM    237  C2   DC A   8     150.513-216.015 379.591  1.00  0.00           C  
REMARK-SIMTK-COORDS   150.513118827  -216.015360069   379.591493172
ATOM    238  O2   DC A   8     151.011-215.020 380.133  1.00  0.00           O  
REMARK-SIMTK-COORDS   151.010698793  -215.020426330   380.133295748
ATOM    239  N1   DC A   8     149.992-215.892 378.305  1.00  0.00           N  
REMARK-SIMTK-COORDS   149.992277086  -215.892164602   378.305469549
ATOM    240  C6   DC A   8     149.438-216.959 377.675  1.00  0.00           C  
REMARK-SIMTK-COORDS   149.438431803  -216.958632198   377.674632589
ATOM    241  C5   DC A   8     149.378-218.182 378.267  1.00  0.00           C  
REMARK-SIMTK-COORDS   149.378479902  -218.181513979   378.266928055
ATOM    242  H1'  DC A   8     150.809-213.959 378.175  1.00  0.00           H  
REMARK-SIMTK-COORDS   150.809463398  -213.959475890   378.174588398
ATOM    243 1H2'  DC A   8     151.416-214.482 375.941  1.00  0.00           H  
REMARK-SIMTK-COORDS   151.415929071  -214.482395789   375.940928808
ATOM    244 2H2'  DC A   8     150.047-215.564 375.716  1.00  0.00           H  
REMARK-SIMTK-COORDS   150.047205669  -215.563719363   375.715587781
ATOM    245  H3'  DC A   8     149.251-213.603 374.581  1.00  0.00           H  
REMARK-SIMTK-COORDS   149.251339380  -213.603405761   374.580519310
ATOM    246  H4'  DC A   8     147.908-212.458 376.554  1.00  0.00           H  
REMARK-SIMTK-COORDS   147.908363612  -212.458007697   376.554298518
ATOM    247 1H5'  DC A   8     146.564-214.636 376.981  1.00  0.00           H  
REMARK-SIMTK-COORDS   146.564396085  -214.636429300   376.980893885
ATOM    248 2H5'  DC A   8     146.547-213.876 375.375  1.00  0.00           H  
REMARK-SIMTK-COORDS   146.547333944  -213.875607927   375.375475023
ATOM    249  H41  DC A   8     149.473-220.268 379.785  1.00  0.00           H  
REMARK-SIMTK-COORDS   149.472501122  -220.267784496   379.784620824
ATOM    250  H42  DC A   8     150.278-219.507 381.184  1.00  0.00           H  
REMARK-SIMTK-COORDS   150.277506879  -219.506683926   381.183570664
ATOM    251  H6   DC A   8     149.034-216.831 376.670  1.00  0.00           H  
REMARK-SIMTK-COORDS   149.033724906  -216.831476264   376.669964636
ATOM    252  H5   DC A   8     148.942-219.042 377.759  1.00  0.00           H  
REMARK-SIMTK-COORDS   148.942414801  -219.042136580   377.759146638
ATOM    253  P    DC A   9     151.797-212.324 374.905  1.00  0.00           P  
REMARK-SIMTK-COORDS   151.797195554  -212.324154080   374.905034242
ATOM    254  OP1  DC A   9     152.022-213.533 374.076  1.00  0.00           O  
REMARK-SIMTK-COORDS   152.022074761  -213.532858912   374.076375704
ATOM    255  OP2  DC A   9     152.222-211.043 374.309  1.00  0.00           O  
REMARK-SIMTK-COORDS   152.221757540  -211.042505834   374.309427919
ATOM    256  O5'  DC A   9     152.490-212.523 376.328  1.00  0.00           O  
REMARK-SIMTK-COORDS   152.490392879  -212.522657951   376.328123727
ATOM    257  O3'  DC A   9     155.540-210.466 378.409  1.00  0.00           O  
REMARK-SIMTK-COORDS   155.540331255  -210.466006953   378.408909293
ATOM    258  C1'  DC A   9     154.591-213.277 378.809  1.00  0.00           C  
REMARK-SIMTK-COORDS   154.591044551  -213.276857359   378.808580097
ATOM    259  C2'  DC A   9     155.121-212.658 377.521  1.00  0.00           C  
REMARK-SIMTK-COORDS   155.121274719  -212.658101498   377.521484859
ATOM    260  C3'  DC A   9     154.621-211.227 377.628  1.00  0.00           C  
REMARK-SIMTK-COORDS   154.621281100  -211.226874012   377.628458057
ATOM    261  C4'  DC A   9     153.270-211.390 378.322  1.00  0.00           C  
REMARK-SIMTK-COORDS   153.270446742  -211.389911481   378.321698507
ATOM    262  C5'  DC A   9     152.085-211.667 377.427  1.00  0.00           C  
REMARK-SIMTK-COORDS   152.085124120  -211.666960603   377.427180724
ATOM    263  O4'  DC A   9     153.460-212.533 379.216  1.00  0.00           O  
REMARK-SIMTK-COORDS   153.459523261  -212.532711480   379.215799303
ATOM    264  N4   DC A   9     153.100-218.583 378.445  1.00  0.00           N  
REMARK-SIMTK-COORDS   153.099572632  -218.582589594   378.444875603
ATOM    265  C4   DC A   9     153.445-217.306 378.502  1.00  0.00           C  
REMARK-SIMTK-COORDS   153.444906131  -217.305687841   378.502466278
ATOM    266  N3   DC A   9     154.059-216.863 379.606  1.00  0.00           N  
REMARK-SIMTK-COORDS   154.059349367  -216.863308257   379.605750834
ATOM    267  C2   DC A   9     154.433-215.565 379.720  1.00  0.00           C  
REMARK-SIMTK-COORDS   154.433238511  -215.564721281   379.720432018
ATOM    268  O2   DC A   9     155.002-215.125 380.728  1.00  0.00           O  
REMARK-SIMTK-COORDS   155.001556865  -215.125491566   380.727963907
ATOM    269  N1   DC A   9     154.172-214.697 378.663  1.00  0.00           N  
REMARK-SIMTK-COORDS   154.171832114  -214.697090188   378.662512843
ATOM    270  C6   DC A   9     153.551-215.138 377.539  1.00  0.00           C  
REMARK-SIMTK-COORDS   153.551406627  -215.138060255   377.538826670
ATOM    271  C5   DC A   9     153.171-216.437 377.401  1.00  0.00           C  
REMARK-SIMTK-COORDS   153.171095355  -216.436576252   377.400741400
ATOM    272  H1'  DC A   9     155.334-213.220 379.605  1.00  0.00           H  
REMARK-SIMTK-COORDS   155.334316080  -213.220205088   379.604664863
ATOM    273 1H2'  DC A   9     156.211-212.695 377.463  1.00  0.00           H  
REMARK-SIMTK-COORDS   156.210886496  -212.694822416   377.463151764
ATOM    274 2H2'  DC A   9     154.729-213.151 376.633  1.00  0.00           H  
REMARK-SIMTK-COORDS   154.728948827  -213.151271799   376.633117002
ATOM    275  H3'  DC A   9     154.507-210.761 376.649  1.00  0.00           H  
REMARK-SIMTK-COORDS   154.506592696  -210.760680529   376.648741667
ATOM    276  H4'  DC A   9     153.074-210.459 378.855  1.00  0.00           H  
REMARK-SIMTK-COORDS   153.073599857  -210.459211451   378.854863358
ATOM    277 1H5'  DC A   9     151.306-212.160 378.008  1.00  0.00           H  
REMARK-SIMTK-COORDS   151.305835568  -212.159553722   378.007751452
ATOM    278 2H5'  DC A   9     151.702-210.725 377.038  1.00  0.00           H  
REMARK-SIMTK-COORDS   151.702177689  -210.724525178   377.038155659
ATOM    279  H41  DC A   9     152.625-218.951 377.607  1.00  0.00           H  
REMARK-SIMTK-COORDS   152.625301415  -218.951370957   377.607314788
ATOM    280  H42  DC A   9     153.302-219.207 379.239  1.00  0.00           H  
REMARK-SIMTK-COORDS   153.302016966  -219.207207608   379.238563596
ATOM    281  H6   DC A   9     153.355-214.435 376.729  1.00  0.00           H  
REMARK-SIMTK-COORDS   153.354882372  -214.435018395   376.728626472
ATOM    282  H5   DC A   9     152.681-216.796 376.496  1.00  0.00           H  
REMARK-SIMTK-COORDS   152.680736177  -216.795720156   376.495628406
ATOM    283  P    DA A  10     157.191-210.445 377.783  1.00  0.00           P  
REMARK-SIMTK-COORDS   157.191401376  -210.445248976   377.783290439
ATOM    284  OP1  DA A  10     157.338-211.086 376.453  1.00  0.00           O  
REMARK-SIMTK-COORDS   157.338409741  -211.085555303   376.453193696
ATOM    285  OP2  DA A  10     157.941-209.190 377.984  1.00  0.00           O  
REMARK-SIMTK-COORDS   157.941031675  -209.189840819   377.983933843
ATOM    286  O5'  DA A  10     157.571-211.496 378.921  1.00  0.00           O  
REMARK-SIMTK-COORDS   157.571037190  -211.496409754   378.920932152
ATOM    287  O3'  DA A  10     160.520-211.597 381.947  1.00  0.00           O  
REMARK-SIMTK-COORDS   160.520446910  -211.596607515   381.946749019
ATOM    288  C1'  DA A  10     159.022-213.890 380.740  1.00  0.00           C  
REMARK-SIMTK-COORDS   159.021960483  -213.889756400   380.739535855
ATOM    289  C2'  DA A  10     159.877-212.863 380.009  1.00  0.00           C  
REMARK-SIMTK-COORDS   159.877350030  -212.862976056   380.008854769
ATOM    290  C3'  DA A  10     159.633-211.606 380.831  1.00  0.00           C  
REMARK-SIMTK-COORDS   159.633400841  -211.606093493   380.830631513
ATOM    291  C4'  DA A  10     158.173-211.755 381.253  1.00  0.00           C  
REMARK-SIMTK-COORDS   158.173259240  -211.754937513   381.253144192
ATOM    292  C5'  DA A  10     157.138-211.241 380.281  1.00  0.00           C  
REMARK-SIMTK-COORDS   157.137681627  -211.240602987   380.281333510
ATOM    293  O4'  DA A  10     157.989-213.198 381.413  1.00  0.00           O  
REMARK-SIMTK-COORDS   157.989222175  -213.197817279   381.413148385
ATOM    294  N6   DA A  10     156.683-218.770 378.044  1.00  0.00           N  
REMARK-SIMTK-COORDS   156.683441807  -218.769854422   378.044407715
ATOM    295  C6   DA A  10     157.291-218.121 379.053  1.00  0.00           C  
REMARK-SIMTK-COORDS   157.291045381  -218.120536501   379.052539222
ATOM    296  C5   DA A  10     157.591-216.742 379.011  1.00  0.00           C  
REMARK-SIMTK-COORDS   157.590913851  -216.742459761   379.010677543
ATOM    297  N7   DA A  10     157.370-215.769 378.054  1.00  0.00           N  
REMARK-SIMTK-COORDS   157.369973126  -215.768682359   378.053999035
ATOM    298  C8   DA A  10     157.865-214.692 378.588  1.00  0.00           C  
REMARK-SIMTK-COORDS   157.865020660  -214.691535002   378.587586433
ATOM    299  N9   DA A  10     158.384-214.888 379.838  1.00  0.00           N  
REMARK-SIMTK-COORDS   158.384406230  -214.888260824   379.837944213
ATOM    300  C4   DA A  10     158.205-216.221 380.113  1.00  0.00           C  
REMARK-SIMTK-COORDS   158.204569732  -216.220958330   380.112975468
ATOM    301  N3   DA A  10     158.566-216.871 381.235  1.00  0.00           N  
REMARK-SIMTK-COORDS   158.565807862  -216.870901334   381.234874798
ATOM    302  C2   DA A  10     158.240-218.143 381.148  1.00  0.00           C  
REMARK-SIMTK-COORDS   158.239717440  -218.142860469   381.147765693
ATOM    303  N1   DA A  10     157.638-218.796 380.158  1.00  0.00           N  
REMARK-SIMTK-COORDS   157.637890725  -218.795851529   380.158372808
ATOM    304  H1'  DA A  10     159.607-214.427 381.485  1.00  0.00           H  
REMARK-SIMTK-COORDS   159.607405445  -214.427397605   381.484528561
ATOM    305 1H2'  DA A  10     160.934-213.134 380.004  1.00  0.00           H  
REMARK-SIMTK-COORDS   160.934249126  -213.133576987   380.003811149
ATOM    306 2H2'  DA A  10     159.568-212.727 378.975  1.00  0.00           H  
REMARK-SIMTK-COORDS   159.567738445  -212.727458339   378.974592900
ATOM    307  H3'  DA A  10     159.783-210.699 380.242  1.00  0.00           H  
REMARK-SIMTK-COORDS   159.782738677  -210.699303606   380.242331154
ATOM    308  H4'  DA A  10     158.055-211.203 382.186  1.00  0.00           H  
REMARK-SIMTK-COORDS   158.055469299  -211.203047425   382.185796786
ATOM    309 1H5'  DA A  10     156.191-211.747 380.466  1.00  0.00           H  
REMARK-SIMTK-COORDS   156.190768887  -211.746552873   380.466179328
ATOM    310 2H5'  DA A  10     157.007-210.169 380.430  1.00  0.00           H  
REMARK-SIMTK-COORDS   157.006866366  -210.169480399   380.430174933
ATOM    311  H61  DA A  10     156.488-219.777 378.126  1.00  0.00           H  
REMARK-SIMTK-COORDS   156.488209399  -219.776590051   378.125627669
ATOM    312  H62  DA A  10     156.416-218.258 377.191  1.00  0.00           H  
REMARK-SIMTK-COORDS   156.416285871  -218.258365491   377.191201539
ATOM    313  H8   DA A  10     157.865-213.724 378.087  1.00  0.00           H  
REMARK-SIMTK-COORDS   157.865218582  -213.723561309   378.086875047
ATOM    314  H2   DA A  10     158.500-218.750 382.015  1.00  0.00           H  
REMARK-SIMTK-COORDS   158.500195583  -218.750456299   382.014823617
ATOM    315  P    DC A  11     162.139-211.607 381.339  1.00  0.00           P  
REMARK-SIMTK-COORDS   162.139413386  -211.606751463   381.338679698
ATOM    316  OP1  DC A  11     162.396-211.541 379.880  1.00  0.00           O  
REMARK-SIMTK-COORDS   162.395527729  -211.541200406   379.879802904
ATOM    317  OP2  DC A  11     163.049-210.818 382.192  1.00  0.00           O  
REMARK-SIMTK-COORDS   163.048994770  -210.817912843   382.191919018
ATOM    318  O5'  DC A  11     162.135-213.132 381.806  1.00  0.00           O  
REMARK-SIMTK-COORDS   162.135367489  -213.131967273   381.806451399
ATOM    319  O3'  DC A  11     164.472-215.362 384.532  1.00  0.00           O  
REMARK-SIMTK-COORDS   164.471684031  -215.362176904   384.532143241
ATOM    320  C1'  DC A  11     162.826-216.367 382.243  1.00  0.00           C  
REMARK-SIMTK-COORDS   162.825735500  -216.367310260   382.242531402
ATOM    321  C2'  DC A  11     163.956-215.347 382.187  1.00  0.00           C  
REMARK-SIMTK-COORDS   163.955551949  -215.347016982   382.186554434
ATOM    322  C3'  DC A  11     163.797-214.626 383.515  1.00  0.00           C  
REMARK-SIMTK-COORDS   163.797127682  -214.625533261   383.514790856
ATOM    323  C4'  DC A  11     162.283-214.614 383.717  1.00  0.00           C  
REMARK-SIMTK-COORDS   162.283493364  -214.613751942   383.716506874
ATOM    324  C5'  DC A  11     161.530-213.469 383.081  1.00  0.00           C  
REMARK-SIMTK-COORDS   161.529673668  -213.469477879   383.080660403
ATOM    325  O4'  DC A  11     161.829-215.867 383.112  1.00  0.00           O  
REMARK-SIMTK-COORDS   161.829380423  -215.866731390   383.112369521
ATOM    326  N4   DC A  11     160.435-217.520 377.399  1.00  0.00           N  
REMARK-SIMTK-COORDS   160.435245531  -217.519913395   377.398501290
ATOM    327  C4   DC A  11     161.011-217.213 378.551  1.00  0.00           C  
REMARK-SIMTK-COORDS   161.010542887  -217.212561056   378.550724138
ATOM    328  N3   DC A  11     161.212-218.191 379.441  1.00  0.00           N  
REMARK-SIMTK-COORDS   161.212225480  -218.191260615   379.440638913
ATOM    329  C2   DC A  11     161.795-217.934 380.638  1.00  0.00           C  
REMARK-SIMTK-COORDS   161.794811997  -217.933537206   380.637904379
ATOM    330  O2   DC A  11     161.993-218.816 381.482  1.00  0.00           O  
REMARK-SIMTK-COORDS   161.993444829  -218.816479055   381.481698008
ATOM    331  N1   DC A  11     162.188-216.628 380.924  1.00  0.00           N  
REMARK-SIMTK-COORDS   162.187758275  -216.628094783   380.923777257
ATOM    332  C6   DC A  11     161.989-215.630 380.026  1.00  0.00           C  
REMARK-SIMTK-COORDS   161.989310401  -215.629936702   380.025806274
ATOM    333  C5   DC A  11     161.410-215.866 378.818  1.00  0.00           C  
REMARK-SIMTK-COORDS   161.410471019  -215.866162488   378.817919546
ATOM    334  H1'  DC A  11     163.177-217.318 382.646  1.00  0.00           H  
REMARK-SIMTK-COORDS   163.176937200  -217.317708190   382.646033744
ATOM    335 1H2'  DC A  11     164.936-215.820 382.106  1.00  0.00           H  
REMARK-SIMTK-COORDS   164.936310730  -215.819904932   382.105967838
ATOM    336 2H2'  DC A  11     163.853-214.661 381.347  1.00  0.00           H  
REMARK-SIMTK-COORDS   163.852565816  -214.661357449   381.346555112
ATOM    337  H3'  DC A  11     164.197-213.611 383.478  1.00  0.00           H  
REMARK-SIMTK-COORDS   164.196685591  -213.610973752   383.477960439
ATOM    338  H4'  DC A  11     162.108-214.570 384.792  1.00  0.00           H  
REMARK-SIMTK-COORDS   162.107523262  -214.570356106   384.791852086
ATOM    339 1H5'  DC A  11     160.492-213.765 382.927  1.00  0.00           H  
REMARK-SIMTK-COORDS   160.492468321  -213.765465526   382.927046013
ATOM    340 2H5'  DC A  11     161.563-212.606 383.744  1.00  0.00           H  
REMARK-SIMTK-COORDS   161.562735189  -212.606406991   383.744127491
ATOM    341  H41  DC A  11     160.268-216.787 376.694  1.00  0.00           H  
REMARK-SIMTK-COORDS   160.267665809  -216.786543520   376.693854809
ATOM    342  H42  DC A  11     160.152-218.492 377.207  1.00  0.00           H  
REMARK-SIMTK-COORDS   160.152076997  -218.491667252   377.207237013
ATOM    343  H6   DC A  11     162.302-214.616 380.279  1.00  0.00           H  
REMARK-SIMTK-COORDS   162.302333644  -214.616384855   380.278873661
ATOM    344  H5   DC A  11     161.258-215.068 378.091  1.00  0.00           H  
REMARK-SIMTK-COORDS   161.258037002  -215.068089025   378.090933564
ATOM    345  P    DC A  12     166.138-215.531 384.169  1.00  0.00           P  
REMARK-SIMTK-COORDS   166.137989788  -215.531354906   384.168575972
ATOM    346  OP1  DC A  12     166.649-214.816 382.975  1.00  0.00           O  
REMARK-SIMTK-COORDS   166.648679305  -214.815640301   382.974774556
ATOM    347  OP2  DC A  12     167.009-215.509 385.359  1.00  0.00           O  
REMARK-SIMTK-COORDS   167.009460593  -215.508660474   385.359225206
ATOM    348  O5'  DC A  12     165.790-217.037 383.773  1.00  0.00           O  
REMARK-SIMTK-COORDS   165.790461996  -217.037365656   383.773270955
ATOM    349  O3'  DC A  12     167.203-220.803 385.072  1.00  0.00           O  
REMARK-SIMTK-COORDS   167.202695827  -220.803103792   385.071892492
ATOM    350  C1'  DC A  12     165.827-220.122 382.502  1.00  0.00           C  
REMARK-SIMTK-COORDS   165.826845313  -220.122222774   382.501834438
ATOM    351  C2'  DC A  12     167.108-219.508 383.051  1.00  0.00           C  
REMARK-SIMTK-COORDS   167.108265851  -219.508396245   383.051193517
ATOM    352  C3'  DC A  12     166.851-219.524 384.549  1.00  0.00           C  
REMARK-SIMTK-COORDS   166.850576323  -219.524358463   384.548921902
ATOM    353  C4'  DC A  12     165.350-219.256 384.638  1.00  0.00           C  
REMARK-SIMTK-COORDS   165.349883578  -219.256293562   384.638249918
ATOM    354  C5'  DC A  12     164.926-217.807 384.648  1.00  0.00           C  
REMARK-SIMTK-COORDS   164.925579235  -217.806540705   384.647761979
ATOM    355  O4'  DC A  12     164.797-219.898 383.445  1.00  0.00           O  
REMARK-SIMTK-COORDS   164.797227600  -219.898084407   383.445004813
ATOM    356  N4   DC A  12     164.143-218.125 377.635  1.00  0.00           N  
REMARK-SIMTK-COORDS   164.142908568  -218.125362157   377.635165277
ATOM    357  C4   DC A  12     164.556-218.574 378.810  1.00  0.00           C  
REMARK-SIMTK-COORDS   164.555666278  -218.574167159   378.810433392
ATOM    358  N3   DC A  12     164.429-219.881 379.071  1.00  0.00           N  
REMARK-SIMTK-COORDS   164.429326736  -219.880506191   379.071189320
ATOM    359  C2   DC A  12     164.833-220.395 380.259  1.00  0.00           C  
REMARK-SIMTK-COORDS   164.832842919  -220.394817997   380.259436372
ATOM    360  O2   DC A  12     164.728-221.598 380.531  1.00  0.00           O  
REMARK-SIMTK-COORDS   164.728000192  -221.597538869   380.530544297
ATOM    361  N1   DC A  12     165.390-219.537 381.205  1.00  0.00           N  
REMARK-SIMTK-COORDS   165.389980306  -219.537291692   381.205246378
ATOM    362  C6   DC A  12     165.524-218.211 380.948  1.00  0.00           C  
REMARK-SIMTK-COORDS   165.524200040  -218.211459145   380.947940877
ATOM    363  C5   DC A  12     165.130-217.675 379.762  1.00  0.00           C  
REMARK-SIMTK-COORDS   165.129854098  -217.674801074   379.762049907
ATOM    364  H1'  DC A  12     165.934-221.200 382.372  1.00  0.00           H  
REMARK-SIMTK-COORDS   165.934083872  -221.199705778   382.371668136
ATOM    365 1H2'  DC A  12     167.992-220.096 382.794  1.00  0.00           H  
REMARK-SIMTK-COORDS   167.991752164  -220.095995587   382.793931104
ATOM    366 2H2'  DC A  12     167.271-218.495 382.686  1.00  0.00           H  
REMARK-SIMTK-COORDS   167.271185325  -218.495172099   382.686271507
ATOM    367  H3'  DC A  12     167.419-218.752 385.069  1.00  0.00           H  
REMARK-SIMTK-COORDS   167.419460935  -218.752093907   385.068837041
ATOM    368  H4'  DC A  12     165.002-219.710 385.567  1.00  0.00           H  
REMARK-SIMTK-COORDS   165.001701141  -219.710174081   385.566677332
ATOM    369 1H5'  DC A  12     163.895-217.733 384.302  1.00  0.00           H  
REMARK-SIMTK-COORDS   163.894993466  -217.732834588   384.302130119
ATOM    370 2H5'  DC A  12     164.992-217.421 385.664  1.00  0.00           H  
REMARK-SIMTK-COORDS   164.992398163  -217.420620526   385.664016793
ATOM    371  H41  DC A  12     164.228-217.124 377.407  1.00  0.00           H  
REMARK-SIMTK-COORDS   164.228125858  -217.123894778   377.406599965
ATOM    372  H42  DC A  12     163.734-218.777 376.950  1.00  0.00           H  
REMARK-SIMTK-COORDS   163.733532075  -218.776551078   376.950011370
ATOM    373  H6   DC A  12     165.959-217.563 381.709  1.00  0.00           H  
REMARK-SIMTK-COORDS   165.959109977  -217.562935782   381.709245543
ATOM    374  H5   DC A  12     165.245-216.612 379.549  1.00  0.00           H  
REMARK-SIMTK-COORDS   165.244766559  -216.611752058   379.549005509
ATOM    375  P    DT A  13     168.837-221.291 384.821  1.00  0.00           P  
REMARK-SIMTK-COORDS   168.837223800  -221.290974572   384.820676535
ATOM    376  OP1  DT A  13     169.668-220.216 384.228  1.00  0.00           O  
REMARK-SIMTK-COORDS   169.668308088  -220.215683903   384.228350710
ATOM    377  OP2  DT A  13     169.476-222.088 385.887  1.00  0.00           O  
REMARK-SIMTK-COORDS   169.475891958  -222.088089754   385.886864310
ATOM    378  O5'  DT A  13     168.310-222.251 383.661  1.00  0.00           O  
REMARK-SIMTK-COORDS   168.310256340  -222.251042027   383.661074975
ATOM    379  O3'  DT A  13     168.796-226.365 382.821  1.00  0.00           O  
REMARK-SIMTK-COORDS   168.795900555  -226.364740649   382.821301585
ATOM    380  C1'  DT A  13     168.035-224.163 380.941  1.00  0.00           C  
REMARK-SIMTK-COORDS   168.035439222  -224.163010118   380.940554332
ATOM    381  C2'  DT A  13     169.286-224.244 381.805  1.00  0.00           C  
REMARK-SIMTK-COORDS   169.286131973  -224.244000692   381.805035776
ATOM    382  C3'  DT A  13     168.769-224.957 383.045  1.00  0.00           C  
REMARK-SIMTK-COORDS   168.768948224  -224.956753476   383.044585469
ATOM    383  C4'  DT A  13     167.346-224.420 383.176  1.00  0.00           C  
REMARK-SIMTK-COORDS   167.345514191  -224.419738278   383.176039761
ATOM    384  C5'  DT A  13     167.184-223.123 383.936  1.00  0.00           C  
REMARK-SIMTK-COORDS   167.184339340  -223.123426205   383.935634177
ATOM    385  O4'  DT A  13     166.909-224.210 381.795  1.00  0.00           O  
REMARK-SIMTK-COORDS   166.909447730  -224.210138811   381.794868119
ATOM    386  O4   DT A  13     167.642-219.603 377.858  1.00  0.00           O  
REMARK-SIMTK-COORDS   167.641567310  -219.603429475   377.858442835
ATOM    387  C4   DT A  13     167.750-220.595 378.589  1.00  0.00           C  
REMARK-SIMTK-COORDS   167.750215200  -220.595047826   378.588523435
ATOM    388  N3   DT A  13     167.357-221.839 378.152  1.00  0.00           N  
REMARK-SIMTK-COORDS   167.357249060  -221.839426534   378.152378686
ATOM    389  C2   DT A  13     167.425-223.022 378.861  1.00  0.00           C  
REMARK-SIMTK-COORDS   167.425330828  -223.022433491   378.861321851
ATOM    390  O2   DT A  13     167.052-224.081 378.389  1.00  0.00           O  
REMARK-SIMTK-COORDS   167.052286305  -224.080836555   378.389091252
ATOM    391  N1   DT A  13     167.942-222.915 380.135  1.00  0.00           N  
REMARK-SIMTK-COORDS   167.942250416  -222.914870008   380.135230104
ATOM    392  C6   DT A  13     168.360-221.715 380.655  1.00  0.00           C  
REMARK-SIMTK-COORDS   168.359880751  -221.714748883   380.655106232
ATOM    393  C5   DT A  13     168.283-220.581 379.930  1.00  0.00           C  
REMARK-SIMTK-COORDS   168.283443413  -220.580802907   379.930156677
ATOM    394  C7   DT A  13     168.719-219.245 380.450  1.00  0.00           C  
REMARK-SIMTK-COORDS   168.718818836  -219.245215606   380.450196869
ATOM    395  H1'  DT A  13     167.976-225.014 380.260  1.00  0.00           H  
REMARK-SIMTK-COORDS   167.975719406  -225.013625889   380.260328374
ATOM    396 1H2'  DT A  13     170.085-224.812 381.326  1.00  0.00           H  
REMARK-SIMTK-COORDS   170.085465365  -224.812279654   381.325567164
ATOM    397 2H2'  DT A  13     169.684-223.260 382.050  1.00  0.00           H  
REMARK-SIMTK-COORDS   169.684062343  -223.260481790   382.049729440
ATOM    398  H3'  DT A  13     169.362-224.720 383.929  1.00  0.00           H  
REMARK-SIMTK-COORDS   169.361614556  -224.720015923   383.929317038
ATOM    399  H4'  DT A  13     166.765-225.182 383.696  1.00  0.00           H  
REMARK-SIMTK-COORDS   166.765128690  -225.182388246   383.695757661
ATOM    400 1H5'  DT A  13     166.259-222.639 383.625  1.00  0.00           H  
REMARK-SIMTK-COORDS   166.259076362  -222.638561084   383.625079454
ATOM    401 2H5'  DT A  13     167.135-223.337 385.002  1.00  0.00           H  
REMARK-SIMTK-COORDS   167.135291315  -223.337137353   385.002252120
ATOM    402  H3   DT A  13     166.970-221.894 377.199  1.00  0.00           H  
REMARK-SIMTK-COORDS   166.969727794  -221.893772582   377.199398740
ATOM    403  H6   DT A  13     168.758-221.677 381.669  1.00  0.00           H  
REMARK-SIMTK-COORDS   168.757951600  -221.677382537   381.668867721
ATOM    404  H71  DT A  13     168.462-218.470 379.726  1.00  0.00           H  
REMARK-SIMTK-COORDS   168.461677547  -218.470189586   379.725987627
ATOM    405  H72  DT A  13     168.213-219.040 381.394  1.00  0.00           H  
REMARK-SIMTK-COORDS   168.213340409  -219.039563435   381.394011334
ATOM    406  H73  DT A  13     169.797-219.250 380.609  1.00  0.00           H  
REMARK-SIMTK-COORDS   169.797025231  -219.249947307   380.609390400
ATOM    407  P    DA A  14     170.402-226.901 382.468  1.00  0.00           P  
REMARK-SIMTK-COORDS   170.402490043  -226.900900275   382.468154334
ATOM    408  OP1  DA A  14     171.491-225.898 382.570  1.00  0.00           O  
REMARK-SIMTK-COORDS   171.491109650  -225.898209107   382.569538619
ATOM    409  OP2  DA A  14     170.708-228.244 382.999  1.00  0.00           O  
REMARK-SIMTK-COORDS   170.707590430  -228.243769837   382.999066845
ATOM    410  O5'  DA A  14     169.923-227.009 380.951  1.00  0.00           O  
REMARK-SIMTK-COORDS   169.922780929  -227.008880577   380.951081356
ATOM    411  O3'  DA A  14     169.840-230.150 378.124  1.00  0.00           O  
REMARK-SIMTK-COORDS   169.839604909  -230.150186718   378.124439802
ATOM    412  C1'  DA A  14     169.790-227.200 377.621  1.00  0.00           C  
REMARK-SIMTK-COORDS   169.790204669  -227.199612743   377.621419095
ATOM    413  C2'  DA A  14     170.846-227.985 378.389  1.00  0.00           C  
REMARK-SIMTK-COORDS   170.846097955  -227.984587749   378.388731032
ATOM    414  C3'  DA A  14     170.014-229.076 379.045  1.00  0.00           C  
REMARK-SIMTK-COORDS   170.013713324  -229.075760067   379.045283237
ATOM    415  C4'  DA A  14     168.700-228.361 379.355  1.00  0.00           C  
REMARK-SIMTK-COORDS   168.700250972  -228.360566687   379.355122032
ATOM    416  C5'  DA A  14     168.636-227.614 380.667  1.00  0.00           C  
REMARK-SIMTK-COORDS   168.635696412  -227.614240031   380.666688359
ATOM    417  O4'  DA A  14     168.546-227.400 378.262  1.00  0.00           O  
REMARK-SIMTK-COORDS   168.545767189  -227.400135314   378.261925189
ATOM    418  N6   DA A  14     170.370-221.341 376.246  1.00  0.00           N  
REMARK-SIMTK-COORDS   170.369942824  -221.341291927   376.246019918
ATOM    419  C6   DA A  14     170.038-222.617 375.984  1.00  0.00           C  
REMARK-SIMTK-COORDS   170.038016293  -222.617269474   375.983663140
ATOM    420  C5   DA A  14     170.193-223.661 376.920  1.00  0.00           C  
REMARK-SIMTK-COORDS   170.193444378  -223.661222446   376.920024877
ATOM    421  N7   DA A  14     170.660-223.685 378.222  1.00  0.00           N  
REMARK-SIMTK-COORDS   170.660156132  -223.684704147   378.221531599
ATOM    422  C8   DA A  14     170.561-224.935 378.564  1.00  0.00           C  
REMARK-SIMTK-COORDS   170.561034434  -224.934824291   378.564180858
ATOM    423  N9   DA A  14     170.047-225.734 377.580  1.00  0.00           N  
REMARK-SIMTK-COORDS   170.046689438  -225.733722307   377.579768249
ATOM    424  C4   DA A  14     169.807-224.905 376.512  1.00  0.00           C  
REMARK-SIMTK-COORDS   169.806548870  -224.905204515   376.512080665
ATOM    425  N3   DA A  14     169.301-225.255 375.315  1.00  0.00           N  
REMARK-SIMTK-COORDS   169.300646630  -225.255121263   375.314918106
ATOM    426  C2   DA A  14     169.212-224.200 374.533  1.00  0.00           C  
REMARK-SIMTK-COORDS   169.212167754  -224.200037969   374.533397964
ATOM    427  N1   DA A  14     169.535-222.934 374.781  1.00  0.00           N  
REMARK-SIMTK-COORDS   169.535025743  -222.934419589   374.781316971
ATOM    428  H1'  DA A  14     169.703-227.560 376.597  1.00  0.00           H  
REMARK-SIMTK-COORDS   169.702584780  -227.559998656   376.597083823
ATOM    429 1H2'  DA A  14     171.606-228.408 377.730  1.00  0.00           H  
REMARK-SIMTK-COORDS   171.605885845  -228.408479373   377.730457340
ATOM    430 2H2'  DA A  14     171.357-227.374 379.131  1.00  0.00           H  
REMARK-SIMTK-COORDS   171.357200800  -227.374465386   379.130651906
ATOM    431  H3'  DA A  14     170.481-229.453 379.956  1.00  0.00           H  
REMARK-SIMTK-COORDS   170.481487376  -229.452507955   379.956280200
ATOM    432  H4'  DA A  14     167.920-229.122 379.368  1.00  0.00           H  
REMARK-SIMTK-COORDS   167.920336499  -229.122048505   379.368420745
ATOM    433 1H5'  DA A  14     167.872-226.840 380.601  1.00  0.00           H  
REMARK-SIMTK-COORDS   167.872380153  -226.839777762   380.600707418
ATOM    434 2H5'  DA A  14     168.373-228.310 381.463  1.00  0.00           H  
REMARK-SIMTK-COORDS   168.372755335  -228.309872415   381.462632815
ATOM    435  H61  DA A  14     170.237-220.618 375.527  1.00  0.00           H  
REMARK-SIMTK-COORDS   170.237037451  -220.617764458   375.526941922
ATOM    436  H62  DA A  14     170.759-221.091 377.166  1.00  0.00           H  
REMARK-SIMTK-COORDS   170.758925808  -221.090655023   377.166252161
ATOM    437  H8   DA A  14     170.858-225.311 379.543  1.00  0.00           H  
REMARK-SIMTK-COORDS   170.858359709  -225.310503434   379.543031134
ATOM    438  H2   DA A  14     168.815-224.391 373.536  1.00  0.00           H  
REMARK-SIMTK-COORDS   168.814527137  -224.391492753   373.536383418
ATOM    439  P    DG A  15     171.296-230.921 377.477  1.00  0.00           P  
REMARK-SIMTK-COORDS   171.295564521  -230.921336569   377.477353484
ATOM    440  OP1  DG A  15     172.505-230.405 378.161  1.00  0.00           O  
REMARK-SIMTK-COORDS   172.505016211  -230.404938565   378.161396401
ATOM    441  OP2  DG A  15     171.269-232.375 377.221  1.00  0.00           O  
REMARK-SIMTK-COORDS   171.268875504  -232.374840987   377.220802121
ATOM    442  O5'  DG A  15     171.076-230.122 376.115  1.00  0.00           O  
REMARK-SIMTK-COORDS   171.076170184  -230.122039610   376.114865137
ATOM    443  O3'  DG A  15     170.947-231.253 372.045  1.00  0.00           O  
REMARK-SIMTK-COORDS   170.946731232  -231.253465826   372.044852081
ATOM    444  C1'  DG A  15     171.493-228.548 373.202  1.00  0.00           C  
REMARK-SIMTK-COORDS   171.493424425  -228.547860099   373.202185311
ATOM    445  C2'  DG A  15     172.249-229.840 373.485  1.00  0.00           C  
REMARK-SIMTK-COORDS   172.248551074  -229.840072726   373.485485985
ATOM    446  C3'  DG A  15     171.141-230.878 373.407  1.00  0.00           C  
REMARK-SIMTK-COORDS   171.140728510  -230.877799134   373.406701042
ATOM    447  C4'  DG A  15     169.936-230.134 373.977  1.00  0.00           C  
REMARK-SIMTK-COORDS   169.935772572  -230.133817411   373.977278280
ATOM    448  C5'  DG A  15     169.773-230.171 375.478  1.00  0.00           C  
REMARK-SIMTK-COORDS   169.772843243  -230.171254415   375.478417349
ATOM    449  O4'  DG A  15     170.140-228.746 373.564  1.00  0.00           O  
REMARK-SIMTK-COORDS   170.140243978  -228.745568905   373.563694516
ATOM    450  N2   DG A  15     171.644-223.813 370.882  1.00  0.00           N  
REMARK-SIMTK-COORDS   171.643659625  -223.812795961   370.882325188
ATOM    451  O6   DG A  15     173.267-223.105 375.108  1.00  0.00           O  
REMARK-SIMTK-COORDS   173.267168879  -223.104692775   375.108480957
ATOM    452  C6   DG A  15     172.820-223.941 374.323  1.00  0.00           C  
REMARK-SIMTK-COORDS   172.820078718  -223.940675468   374.322567905
ATOM    453  C5   DG A  15     172.612-225.324 374.518  1.00  0.00           C  
REMARK-SIMTK-COORDS   172.611592606  -225.324497966   374.517754570
ATOM    454  N7   DG A  15     172.849-226.123 375.639  1.00  0.00           N  
REMARK-SIMTK-COORDS   172.849017169  -226.122747536   375.638963382
ATOM    455  C8   DG A  15     172.471-227.317 375.262  1.00  0.00           C  
REMARK-SIMTK-COORDS   172.471148593  -227.317040704   375.261554891
ATOM    456  N9   DG A  15     172.000-227.376 373.967  1.00  0.00           N  
REMARK-SIMTK-COORDS   172.000479752  -227.376451295   373.967062626
ATOM    457  C4   DG A  15     172.091-226.088 373.489  1.00  0.00           C  
REMARK-SIMTK-COORDS   172.090891338  -226.088092851   373.488715193
ATOM    458  N3   DG A  15     171.735-225.682 372.242  1.00  0.00           N  
REMARK-SIMTK-COORDS   171.735466427  -225.681792619   372.241817741
ATOM    459  C2   DG A  15     171.939-224.381 372.055  1.00  0.00           C  
REMARK-SIMTK-COORDS   171.939339289  -224.380640435   372.055310776
ATOM    460  N1   DG A  15     172.445-223.541 373.029  1.00  0.00           N  
REMARK-SIMTK-COORDS   172.444657740  -223.540858831   373.028520477
ATOM    461  H1'  DG A  15     171.525-228.303 372.140  1.00  0.00           H  
REMARK-SIMTK-COORDS   171.524654993  -228.302511243   372.139952949
ATOM    462 1H2'  DG A  15     173.027-230.034 372.747  1.00  0.00           H  
REMARK-SIMTK-COORDS   173.027450600  -230.033593798   372.747305030
ATOM    463 2H2'  DG A  15     172.720-229.836 374.467  1.00  0.00           H  
REMARK-SIMTK-COORDS   172.719812883  -229.836286769   374.467205891
ATOM    464  H3'  DG A  15     171.371-231.766 373.997  1.00  0.00           H  
REMARK-SIMTK-COORDS   171.370813559  -231.766151770   373.997049638
ATOM    465  H4'  DG A  15     169.047-230.584 373.536  1.00  0.00           H  
REMARK-SIMTK-COORDS   169.046759093  -230.583860089   373.535510670
ATOM    466 1H5'  DG A  15     169.176-229.316 375.796  1.00  0.00           H  
REMARK-SIMTK-COORDS   169.176294097  -229.316152864   375.795649841
ATOM    467 2H5'  DG A  15     169.260-231.089 375.761  1.00  0.00           H  
REMARK-SIMTK-COORDS   169.259825561  -231.089448494   375.760676966
ATOM    468  H21  DG A  15     171.264-224.384 370.116  1.00  0.00           H  
REMARK-SIMTK-COORDS   171.263862975  -224.383657676   370.115891625
ATOM    469  H22  DG A  15     171.797-222.804 370.746  1.00  0.00           H  
REMARK-SIMTK-COORDS   171.797350446  -222.803718009   370.745662033
ATOM    470  H8   DG A  15     172.523-228.189 375.914  1.00  0.00           H  
REMARK-SIMTK-COORDS   172.523213120  -228.188771059   375.914107933
ATOM    471  H1   DG A  15     172.554-222.546 372.786  1.00  0.00           H  
REMARK-SIMTK-COORDS   172.553660126  -222.546162913   372.786424400
ATOM    472  P    DC A  16     172.524-231.916 371.618  1.00  0.00           P  
REMARK-SIMTK-COORDS   172.523680054  -231.916305965   371.618159882
ATOM    473  OP1  DC A  16     173.682-232.061 372.533  1.00  0.00           O  
REMARK-SIMTK-COORDS   173.681776709  -232.061137324   372.532517041
ATOM    474  OP2  DC A  16     172.301-233.028 370.674  1.00  0.00           O  
REMARK-SIMTK-COORDS   172.301130338  -233.028248714   370.673873408
ATOM    475  O5'  DC A  16     172.648-230.539 370.823  1.00  0.00           O  
REMARK-SIMTK-COORDS   172.647583689  -230.539070061   370.822560011
ATOM    476  O3'  DC A  16     172.962-229.545 366.727  1.00  0.00           O  
REMARK-SIMTK-COORDS   172.962365052  -229.544552068   366.727019430
ATOM    477  C1'  DC A  16     173.756-227.904 369.102  1.00  0.00           C  
REMARK-SIMTK-COORDS   173.755931447  -227.903749808   369.101842017
ATOM    478  C2'  DC A  16     174.239-229.304 368.747  1.00  0.00           C  
REMARK-SIMTK-COORDS   174.238900348  -229.304318057   368.747206119
ATOM    479  C3'  DC A  16     173.003-229.912 368.104  1.00  0.00           C  
REMARK-SIMTK-COORDS   173.003378902  -229.912191004   368.103912845
ATOM    480  C4'  DC A  16     171.862-229.288 368.903  1.00  0.00           C  
REMARK-SIMTK-COORDS   171.862027938  -229.287718541   368.903455915
ATOM    481  C5'  DC A  16     171.467-229.997 370.177  1.00  0.00           C  
REMARK-SIMTK-COORDS   171.466779893  -229.997404383   370.177046504
ATOM    482  O4'  DC A  16     172.350-227.951 369.244  1.00  0.00           O  
REMARK-SIMTK-COORDS   172.349737280  -227.950904295   369.244374190
ATOM    483  N4   DC A  16     175.868-225.776 373.741  1.00  0.00           N  
REMARK-SIMTK-COORDS   175.867703520  -225.775720177   373.740750574
ATOM    484  C4   DC A  16     175.360-226.315 372.643  1.00  0.00           C  
REMARK-SIMTK-COORDS   175.360006603  -226.314811149   372.643173805
ATOM    485  N3   DC A  16     175.167-225.526 371.580  1.00  0.00           N  
REMARK-SIMTK-COORDS   175.166573825  -225.526343858   371.579510282
ATOM    486  C2   DC A  16     174.647-226.024 370.430  1.00  0.00           C  
REMARK-SIMTK-COORDS   174.647188301  -226.024212194   370.429884779
ATOM    487  O2   DC A  16     174.455-225.321 369.430  1.00  0.00           O  
REMARK-SIMTK-COORDS   174.455378259  -225.320559327   369.430329602
ATOM    488  N1   DC A  16     174.324-227.378 370.373  1.00  0.00           N  
REMARK-SIMTK-COORDS   174.323665678  -227.377866934   370.372771223
ATOM    489  C6   DC A  16     174.519-228.185 371.446  1.00  0.00           C  
REMARK-SIMTK-COORDS   174.519061060  -228.185214756   371.446113264
ATOM    490  C5   DC A  16     175.042-227.708 372.608  1.00  0.00           C  
REMARK-SIMTK-COORDS   175.041918836  -227.708251967   372.607566768
ATOM    491  H1'  DC A  16     173.989-227.196 368.305  1.00  0.00           H  
REMARK-SIMTK-COORDS   173.989024332  -227.196456720   368.305087856
ATOM    492 1H2'  DC A  16     175.081-229.288 368.053  1.00  0.00           H  
REMARK-SIMTK-COORDS   175.081043213  -229.287917002   368.052561317
ATOM    493 2H2'  DC A  16     174.549-229.870 369.625  1.00  0.00           H  
REMARK-SIMTK-COORDS   174.549376246  -229.869504484   369.624989133
ATOM    494  H3'  DC A  16     172.993-231.000 368.188  1.00  0.00           H  
REMARK-SIMTK-COORDS   172.993105862  -230.999917904   368.188047591
ATOM    495  H4'  DC A  16     170.990-229.270 368.249  1.00  0.00           H  
REMARK-SIMTK-COORDS   170.989785731  -229.269514370   368.249179107
ATOM    496 1H5'  DC A  16     170.976-229.289 370.844  1.00  0.00           H  
REMARK-SIMTK-COORDS   170.976118233  -229.289304922   370.844015236
ATOM    497 2H5'  DC A  16     170.775-230.804 369.938  1.00  0.00           H  
REMARK-SIMTK-COORDS   170.775342323  -230.804091351   369.937582056
ATOM    498  H41  DC A  16     176.028-226.359 374.575  1.00  0.00           H  
REMARK-SIMTK-COORDS   176.027930485  -226.359019649   374.575334331
ATOM    499  H42  DC A  16     176.100-224.772 373.762  1.00  0.00           H  
REMARK-SIMTK-COORDS   176.099800109  -224.772347911   373.761899297
ATOM    500  H6   DC A  16     174.252-229.240 371.374  1.00  0.00           H  
REMARK-SIMTK-COORDS   174.251603801  -229.240028108   371.374353892
ATOM    501  H5   DC A  16     175.208-228.356 373.468  1.00  0.00           H  
REMARK-SIMTK-COORDS   175.208491815  -228.356253035   373.468388503
ATOM    502  P    DC A  17     174.398-230.093 365.891  1.00  0.00           P  
REMARK-SIMTK-COORDS   174.397628404  -230.093392033   365.890978794
ATOM    503  OP1  DC A  17     175.349-230.937 366.654  1.00  0.00           O  
REMARK-SIMTK-COORDS   175.349237279  -230.936669853   366.653563916
ATOM    504  OP2  DC A  17     174.148-230.500 364.495  1.00  0.00           O  
REMARK-SIMTK-COORDS   174.147648993  -230.499748720   364.494552449
ATOM    505  O5'  DC A  17     174.881-228.574 365.941  1.00  0.00           O  
REMARK-SIMTK-COORDS   174.881064409  -228.573875601   365.940672278
ATOM    506  O3'  DC A  17     176.025-225.770 362.993  1.00  0.00           O  
REMARK-SIMTK-COORDS   176.024822035  -225.769913089   362.992584979
ATOM    507  C1'  DC A  17     176.685-225.767 365.912  1.00  0.00           C  
REMARK-SIMTK-COORDS   176.685352395  -225.767104353   365.912422946
ATOM    508  C2'  DC A  17     176.976-226.871 364.904  1.00  0.00           C  
REMARK-SIMTK-COORDS   176.975872522  -226.870900154   364.903537478
ATOM    509  C3'  DC A  17     175.777-226.774 363.974  1.00  0.00           C  
REMARK-SIMTK-COORDS   175.777388885  -226.774081177   363.973961200
ATOM    510  C4'  DC A  17     174.643-226.390 364.921  1.00  0.00           C  
REMARK-SIMTK-COORDS   174.642960401  -226.389839380   364.921245348
ATOM    511  C5'  DC A  17     173.931-227.528 365.613  1.00  0.00           C  
REMARK-SIMTK-COORDS   173.930547011  -227.528110844   365.613136405
ATOM    512  O4'  DC A  17     175.287-225.555 365.936  1.00  0.00           O  
REMARK-SIMTK-COORDS   175.287339708  -225.555117426   365.935726776
ATOM    513  N4   DC A  17     178.339-226.790 371.082  1.00  0.00           N  
REMARK-SIMTK-COORDS   178.339331471  -226.790291466   371.082046273
ATOM    514  C4   DC A  17     177.934-226.576 369.840  1.00  0.00           C  
REMARK-SIMTK-COORDS   177.934155246  -226.576094478   369.839870007
ATOM    515  N3   DC A  17     178.053-225.342 369.337  1.00  0.00           N  
REMARK-SIMTK-COORDS   178.053409123  -225.341805613   369.337091218
ATOM    516  C2   DC A  17     177.652-225.064 368.072  1.00  0.00           C  
REMARK-SIMTK-COORDS   177.652354055  -225.064494840   368.071576868
ATOM    517  O2   DC A  17     177.748-223.933 367.579  1.00  0.00           O  
REMARK-SIMTK-COORDS   177.748358999  -223.933452302   367.579078313
ATOM    518  N1   DC A  17     177.118-226.093 367.298  1.00  0.00           N  
REMARK-SIMTK-COORDS   177.118304764  -226.092679268   367.298312271
ATOM    519  C6   DC A  17     176.996-227.348 367.800  1.00  0.00           C  
REMARK-SIMTK-COORDS   176.996182754  -227.348025580   367.799555576
ATOM    520  C5   DC A  17     177.395-227.650 369.064  1.00  0.00           C  
REMARK-SIMTK-COORDS   177.395143051  -227.649505346   369.064383087
ATOM    521  H1'  DC A  17     177.162-224.832 365.617  1.00  0.00           H  
REMARK-SIMTK-COORDS   177.161795144  -224.831765534   365.616523300
ATOM    522 1H2'  DC A  17     177.911-226.703 364.365  1.00  0.00           H  
REMARK-SIMTK-COORDS   177.910729398  -226.703471890   364.365006700
ATOM    523 2H2'  DC A  17     177.039-227.853 365.371  1.00  0.00           H  
REMARK-SIMTK-COORDS   177.038531584  -227.852668060   365.371019691
ATOM    524  H3'  DC A  17     175.570-227.722 363.476  1.00  0.00           H  
REMARK-SIMTK-COORDS   175.569681513  -227.722488728   363.476251682
ATOM    525  H4'  DC A  17     173.905-225.848 364.329  1.00  0.00           H  
REMARK-SIMTK-COORDS   173.905245734  -225.847807072   364.328629076
ATOM    526 1H5'  DC A  17     173.464-227.157 366.525  1.00  0.00           H  
REMARK-SIMTK-COORDS   173.464367631  -227.157054906   366.525274156
ATOM    527 2H5'  DC A  17     173.161-227.924 364.952  1.00  0.00           H  
REMARK-SIMTK-COORDS   173.161229321  -227.923867988   364.951547730
ATOM    528  H41  DC A  17     178.260-227.731 371.495  1.00  0.00           H  
REMARK-SIMTK-COORDS   178.259957325  -227.731153400   371.495470470
ATOM    529  H42  DC A  17     178.731-226.016 371.637  1.00  0.00           H  
REMARK-SIMTK-COORDS   178.731157280  -226.015819914   371.636787971
ATOM    530  H6   DC A  17     176.570-228.132 367.173  1.00  0.00           H  
REMARK-SIMTK-COORDS   176.569563015  -228.132087890   367.173012765
ATOM    531  H5   DC A  17     177.307-228.659 369.467  1.00  0.00           H  
REMARK-SIMTK-COORDS   177.306704058  -228.658981405   369.466630062
ATOM    532  P    DA A  18     177.446-226.031 362.033  1.00  0.00           P  
REMARK-SIMTK-COORDS   177.446201997  -226.031170140   362.032547765
ATOM    533  OP1  DA A  18     178.096-227.343 362.271  1.00  0.00           O  
REMARK-SIMTK-COORDS   178.096469495  -227.343043540   362.271087832
ATOM    534  OP2  DA A  18     177.366-225.595 360.625  1.00  0.00           O  
REMARK-SIMTK-COORDS   177.365662006  -225.594869255   360.624922869
ATOM    535  O5'  DA A  18     178.171-224.914 362.910  1.00  0.00           O  
REMARK-SIMTK-COORDS   178.171109437  -224.914384738   362.910380647
ATOM    536  O3'  DA A  18     180.260-221.360 361.980  1.00  0.00           O  
REMARK-SIMTK-COORDS   180.259975870  -221.359717069   361.980004494
ATOM    537  C1'  DA A  18     180.416-223.004 364.477  1.00  0.00           C  
REMARK-SIMTK-COORDS   180.415518267  -223.003948444   364.476735706
ATOM    538  C2'  DA A  18     180.674-223.471 363.050  1.00  0.00           C  
REMARK-SIMTK-COORDS   180.674323379  -223.470590873   363.050156316
ATOM    539  C3'  DA A  18     179.681-222.633 362.258  1.00  0.00           C  
REMARK-SIMTK-COORDS   179.681471489  -222.632680921   362.258490960
ATOM    540  C4'  DA A  18     178.490-222.531 363.208  1.00  0.00           C  
REMARK-SIMTK-COORDS   178.489628398  -222.531409103   363.208195686
ATOM    541  C5'  DA A  18     177.486-223.658 363.148  1.00  0.00           C  
REMARK-SIMTK-COORDS   177.485688828  -223.658271241   363.147664174
ATOM    542  O4'  DA A  18     179.092-222.512 364.542  1.00  0.00           O  
REMARK-SIMTK-COORDS   179.091602382  -222.511922526   364.541845038
ATOM    543  N6   DA A  18     181.471-226.451 369.330  1.00  0.00           N  
REMARK-SIMTK-COORDS   181.470850066  -226.450801183   369.329901991
ATOM    544  C6   DA A  18     181.487-225.297 368.640  1.00  0.00           C  
REMARK-SIMTK-COORDS   181.487381490  -225.297048734   368.640186834
ATOM    545  C5   DA A  18     181.000-225.182 367.321  1.00  0.00           C  
REMARK-SIMTK-COORDS   181.000316017  -225.181773289   367.321002314
ATOM    546  N7   DA A  18     180.424-226.095 366.457  1.00  0.00           N  
REMARK-SIMTK-COORDS   180.424068450  -226.094501526   366.456619930
ATOM    547  C8   DA A  18     180.182-225.398 365.386  1.00  0.00           C  
REMARK-SIMTK-COORDS   180.182023418  -225.397881115   365.386027475
ATOM    548  N9   DA A  18     180.547-224.084 365.493  1.00  0.00           N  
REMARK-SIMTK-COORDS   180.547451402  -224.083779277   365.493058992
ATOM    549  C4   DA A  18     181.078-223.944 366.751  1.00  0.00           C  
REMARK-SIMTK-COORDS   181.077735417  -223.943603677   366.751317973
ATOM    550  N3   DA A  18     181.573-222.819 367.299  1.00  0.00           N  
REMARK-SIMTK-COORDS   181.573458508  -222.818513947   367.299048489
ATOM    551  C2   DA A  18     181.999-223.058 368.521  1.00  0.00           C  
REMARK-SIMTK-COORDS   181.999349544  -223.057822795   368.520994110
ATOM    552  N1   DA A  18     181.987-224.192 369.214  1.00  0.00           N  
REMARK-SIMTK-COORDS   181.987016651  -224.192344613   369.213958139
ATOM    553  H1'  DA A  18     181.089-222.193 364.751  1.00  0.00           H  
REMARK-SIMTK-COORDS   181.089071911  -222.192867446   364.751127949
ATOM    554 1H2'  DA A  18     181.699-223.276 362.731  1.00  0.00           H  
REMARK-SIMTK-COORDS   181.699318293  -223.276186669   362.730972308
ATOM    555 2H2'  DA A  18     180.486-224.535 362.923  1.00  0.00           H  
REMARK-SIMTK-COORDS   180.486465247  -224.534705825   362.922521317
ATOM    556  H3'  DA A  18     179.398-223.114 361.321  1.00  0.00           H  
REMARK-SIMTK-COORDS   179.398349878  -223.114087222   361.321070496
ATOM    557  H4'  DA A  18     177.966-221.608 362.962  1.00  0.00           H  
REMARK-SIMTK-COORDS   177.966019625  -221.607522085   362.962096862
ATOM    558 1H5'  DA A  18     176.946-223.708 364.092  1.00  0.00           H  
REMARK-SIMTK-COORDS   176.945531497  -223.707649056   364.092433399
ATOM    559 2H5'  DA A  18     176.780-223.467 362.341  1.00  0.00           H  
REMARK-SIMTK-COORDS   176.779628688  -223.466628993   362.340618744
ATOM    560  H61  DA A  18     181.840-226.481 370.290  1.00  0.00           H  
REMARK-SIMTK-COORDS   181.839504144  -226.480672038   370.289813916
ATOM    561  H62  DA A  18     181.091-227.304 368.895  1.00  0.00           H  
REMARK-SIMTK-COORDS   181.090875794  -227.303696343   368.894995796
ATOM    562  H8   DA A  18     179.730-225.820 364.489  1.00  0.00           H  
REMARK-SIMTK-COORDS   179.729909357  -225.820342238   364.488918520
ATOM    563  H2   DA A  18     182.424-222.199 369.042  1.00  0.00           H  
REMARK-SIMTK-COORDS   182.423618789  -222.199361430   369.042387142
ATOM    564  P    DT A  19     181.697-221.477 361.067  1.00  0.00           P  
REMARK-SIMTK-COORDS   181.696724664  -221.476787962   361.067028008
ATOM    565  OP1  DT A  19     182.065-222.839 360.611  1.00  0.00           O  
REMARK-SIMTK-COORDS   182.064613814  -222.838599180   360.611035924
ATOM    566  OP2  DT A  19     181.919-220.388 360.095  1.00  0.00           O  
REMARK-SIMTK-COORDS   181.919264187  -220.387834485   360.095069940
ATOM    567  O5'  DT A  19     182.455-221.154 362.433  1.00  0.00           O  
REMARK-SIMTK-COORDS   182.454528922  -221.154141022   362.432945889
ATOM    568  O3'  DT A  19     185.247-218.205 363.604  1.00  0.00           O  
REMARK-SIMTK-COORDS   185.246827539  -218.205466085   363.604257354
ATOM    569  C1'  DT A  19     184.715-220.866 364.870  1.00  0.00           C  
REMARK-SIMTK-COORDS   184.714576573  -220.865661077   364.870432901
ATOM    570  C2'  DT A  19     185.114-220.597 363.426  1.00  0.00           C  
REMARK-SIMTK-COORDS   185.114054373  -220.597376425   363.425939622
ATOM    571  C3'  DT A  19     184.421-219.273 363.146  1.00  0.00           C  
REMARK-SIMTK-COORDS   184.420657847  -219.273420692   363.146079881
ATOM    572  C4'  DT A  19     183.128-219.390 363.951  1.00  0.00           C  
REMARK-SIMTK-COORDS   183.128161845  -219.390214247   363.950842796
ATOM    573  C5'  DT A  19     181.967-220.068 363.261  1.00  0.00           C  
REMARK-SIMTK-COORDS   181.966786336  -220.067933655   363.261430485
ATOM    574  O4'  DT A  19     183.503-220.182 365.123  1.00  0.00           O  
REMARK-SIMTK-COORDS   183.502893704  -220.181718249   365.123369320
ATOM    575  O4   DT A  19     183.954-226.188 366.113  1.00  0.00           O  
REMARK-SIMTK-COORDS   183.954395834  -226.187549376   366.112991622
ATOM    576  C4   DT A  19     184.102-225.004 365.787  1.00  0.00           C  
REMARK-SIMTK-COORDS   184.101866173  -225.004303197   365.786939510
ATOM    577  N3   DT A  19     184.685-224.102 366.647  1.00  0.00           N  
REMARK-SIMTK-COORDS   184.684537127  -224.102236669   366.647110155
ATOM    578  C2   DT A  19     184.909-222.761 366.409  1.00  0.00           C  
REMARK-SIMTK-COORDS   184.909388780  -222.760808696   366.408879750
ATOM    579  O2   DT A  19     185.435-222.037 367.235  1.00  0.00           O  
REMARK-SIMTK-COORDS   185.435311544  -222.037357121   367.234957268
ATOM    580  N1   DT A  19     184.495-222.306 365.175  1.00  0.00           N  
REMARK-SIMTK-COORDS   184.494939527  -222.305864608   365.174831253
ATOM    581  C6   DT A  19     183.904-223.133 364.252  1.00  0.00           C  
REMARK-SIMTK-COORDS   183.903674773  -223.133040535   364.252246310
ATOM    582  C5   DT A  19     183.706-224.440 364.519  1.00  0.00           C  
REMARK-SIMTK-COORDS   183.705938759  -224.439652477   364.518505024
ATOM    583  C7   DT A  19     183.061-225.384 363.551  1.00  0.00           C  
REMARK-SIMTK-COORDS   183.060768165  -225.384188883   363.551347910
ATOM    584  H1'  DT A  19     185.467-220.481 365.561  1.00  0.00           H  
REMARK-SIMTK-COORDS   185.466585672  -220.481466967   365.560866244
ATOM    585 1H2'  DT A  19     186.196-220.512 363.304  1.00  0.00           H  
REMARK-SIMTK-COORDS   186.195523196  -220.511995855   363.303872653
ATOM    586 2H2'  DT A  19     184.768-221.377 362.750  1.00  0.00           H  
REMARK-SIMTK-COORDS   184.768113160  -221.377359924   362.749564418
ATOM    587  H3'  DT A  19     184.212-219.138 362.084  1.00  0.00           H  
REMARK-SIMTK-COORDS   184.211504013  -219.138099659   362.084010725
ATOM    588  H4'  DT A  19     182.818-218.376 364.202  1.00  0.00           H  
REMARK-SIMTK-COORDS   182.817796577  -218.375764360   364.202147046
ATOM    589 1H5'  DT A  19     181.282-220.458 364.014  1.00  0.00           H  
REMARK-SIMTK-COORDS   181.281518287  -220.458176964   364.013605904
ATOM    590 2H5'  DT A  19     181.443-219.340 362.644  1.00  0.00           H  
REMARK-SIMTK-COORDS   181.442778269  -219.340089312   362.643846356
ATOM    591  H3   DT A  19     184.981-224.464 367.565  1.00  0.00           H  
REMARK-SIMTK-COORDS   184.981340215  -224.464410868   367.564734685
ATOM    592  H6   DT A  19     183.588-222.728 363.291  1.00  0.00           H  
REMARK-SIMTK-COORDS   183.588327645  -222.727869069   363.291017268
ATOM    593  H71  DT A  19     182.915-226.354 364.030  1.00  0.00           H  
REMARK-SIMTK-COORDS   182.915179723  -226.353985278   364.030477284
ATOM    594  H72  DT A  19     182.094-224.985 363.243  1.00  0.00           H  
REMARK-SIMTK-COORDS   182.094302012  -224.985250699   363.242513810
ATOM    595  H73  DT A  19     183.700-225.504 362.677  1.00  0.00           H  
REMARK-SIMTK-COORDS   183.700334951  -225.503653715   362.676947269
ATOM    596  P    DC A  20     186.706-218.301 362.755  1.00  0.00           P  
REMARK-SIMTK-COORDS   186.706249604  -218.300613656   362.755395315
ATOM    597  OP1  DC A  20     186.901-219.311 361.688  1.00  0.00           O  
REMARK-SIMTK-COORDS   186.901359168  -219.310680508   361.687729537
ATOM    598  OP2  DC A  20     187.254-216.957 362.484  1.00  0.00           O  
REMARK-SIMTK-COORDS   187.253687946  -216.957392474   362.483936081
ATOM    599  O5'  DC A  20     187.292-218.863 364.128  1.00  0.00           O  
REMARK-SIMTK-COORDS   187.292102514  -218.863207969   364.128484536
ATOM    600  O3'  DC A  20     190.335-217.568 366.760  1.00  0.00           O  
REMARK-SIMTK-COORDS   190.334955426  -217.567798812   366.759941789
ATOM    601  C1'  DC A  20     189.174-220.312 366.472  1.00  0.00           C  
REMARK-SIMTK-COORDS   189.174178828  -220.312158265   366.472103487
ATOM    602  C2'  DC A  20     189.826-219.469 365.384  1.00  0.00           C  
REMARK-SIMTK-COORDS   189.826177944  -219.469164665   365.383583416
ATOM    603  C3'  DC A  20     189.418-218.061 365.786  1.00  0.00           C  
REMARK-SIMTK-COORDS   189.418299745  -218.061469709   365.785925666
ATOM    604  C4'  DC A  20     188.018-218.265 366.360  1.00  0.00           C  
REMARK-SIMTK-COORDS   188.018010093  -218.264633881   366.360234129
ATOM    605  C5'  DC A  20     186.876-218.241 365.371  1.00  0.00           C  
REMARK-SIMTK-COORDS   186.876240206  -218.241490589   365.371429844
ATOM    606  O4'  DC A  20     188.072-219.588 366.982  1.00  0.00           O  
REMARK-SIMTK-COORDS   188.071868759  -219.587963184   366.982373020
ATOM    607  N4   DC A  20     187.354-225.270 364.855  1.00  0.00           N  
REMARK-SIMTK-COORDS   187.353630179  -225.269710077   364.854745566
ATOM    608  C4   DC A  20     187.780-224.069 365.214  1.00  0.00           C  
REMARK-SIMTK-COORDS   187.780132560  -224.068904248   365.214204995
ATOM    609  N3   DC A  20     188.351-223.932 366.416  1.00  0.00           N  
REMARK-SIMTK-COORDS   188.351341225  -223.931640308   366.416434704
ATOM    610  C2   DC A  20     188.804-222.725 366.838  1.00  0.00           C  
REMARK-SIMTK-COORDS   188.804094524  -222.724644318   366.837680630
ATOM    611  O2   DC A  20     189.335-222.566 367.944  1.00  0.00           O  
REMARK-SIMTK-COORDS   189.335282570  -222.565612381   367.943834825
ATOM    612  N1   DC A  20     188.670-221.627 365.991  1.00  0.00           N  
REMARK-SIMTK-COORDS   188.670078066  -221.626838770   365.990820213
ATOM    613  C6   DC A  20     188.094-221.758 364.769  1.00  0.00           C  
REMARK-SIMTK-COORDS   188.094311781  -221.757750530   364.768769356
ATOM    614  C5   DC A  20     187.637-222.959 364.324  1.00  0.00           C  
REMARK-SIMTK-COORDS   187.636664193  -222.958997574   364.324458401
ATOM    615  H1'  DC A  20     189.867-220.492 367.295  1.00  0.00           H  
REMARK-SIMTK-COORDS   189.867199523  -220.492371127   367.294696120
ATOM    616 1H2'  DC A  20     190.912-219.579 365.370  1.00  0.00           H  
REMARK-SIMTK-COORDS   190.912308257  -219.579347654   365.369957989
ATOM    617 2H2'  DC A  20     189.459-219.721 364.390  1.00  0.00           H  
REMARK-SIMTK-COORDS   189.458958754  -219.721038065   364.389579464
ATOM    618  H3'  DC A  20     189.398-217.383 364.932  1.00  0.00           H  
REMARK-SIMTK-COORDS   189.398223301  -217.382900800   364.931832479
ATOM    619  H4'  DC A  20     187.851-217.462 367.079  1.00  0.00           H  
REMARK-SIMTK-COORDS   187.850890153  -217.461834780   367.079122528
ATOM    620 1H5'  DC A  20     186.030-218.786 365.789  1.00  0.00           H  
REMARK-SIMTK-COORDS   186.029930957  -218.785957007   365.788943884
ATOM    621 2H5'  DC A  20     186.584-217.209 365.187  1.00  0.00           H  
REMARK-SIMTK-COORDS   186.583536219  -217.208845336   365.186656584
ATOM    622  H41  DC A  20     186.910-225.405 363.934  1.00  0.00           H  
REMARK-SIMTK-COORDS   186.909986488  -225.405314513   363.934293116
ATOM    623  H42  DC A  20     187.462-226.068 365.496  1.00  0.00           H  
REMARK-SIMTK-COORDS   187.462253740  -226.068255919   365.496304183
ATOM    624  H6   DC A  20     187.998-220.880 364.129  1.00  0.00           H  
REMARK-SIMTK-COORDS   187.997940638  -220.879803917   364.129053523
ATOM    625  H5   DC A  20     187.182-223.069 363.340  1.00  0.00           H  
REMARK-SIMTK-COORDS   187.181969634  -223.069036022   363.339668881
ATOM    626  P    DC A  21     191.921-217.544 366.147  1.00  0.00           P  
REMARK-SIMTK-COORDS   191.921235929  -217.544172035   366.146814064
ATOM    627  OP1  DC A  21     192.096-217.897 364.718  1.00  0.00           O  
REMARK-SIMTK-COORDS   192.096342127  -217.897200144   364.717505849
ATOM    628  OP2  DC A  21     192.733-216.414 366.639  1.00  0.00           O  
REMARK-SIMTK-COORDS   192.732801358  -216.414187508   366.638869471
ATOM    629  O5'  DC A  21     192.180-218.836 367.046  1.00  0.00           O  
REMARK-SIMTK-COORDS   192.180148133  -218.836398896   367.045826973
ATOM    630  O3'  DC A  21     194.963-219.776 370.085  1.00  0.00           O  
REMARK-SIMTK-COORDS   194.962889790  -219.776392224   370.084637170
ATOM    631  C1'  DC A  21     193.393-221.653 368.360  1.00  0.00           C  
REMARK-SIMTK-COORDS   193.393161247  -221.653448321   368.359999611
ATOM    632  C2'  DC A  21     194.343-220.556 367.899  1.00  0.00           C  
REMARK-SIMTK-COORDS   194.343481876  -220.555759940   367.898927034
ATOM    633  C3'  DC A  21     194.134-219.489 368.961  1.00  0.00           C  
REMARK-SIMTK-COORDS   194.134163652  -219.488718760   368.960745287
ATOM    634  C4'  DC A  21     192.649-219.622 369.288  1.00  0.00           C  
REMARK-SIMTK-COORDS   192.648646058  -219.622313122   369.288322798
ATOM    635  C5'  DC A  21     191.695-218.844 368.413  1.00  0.00           C  
REMARK-SIMTK-COORDS   191.694785092  -218.844107769   368.412849391
ATOM    636  O4'  DC A  21     192.371-221.050 369.129  1.00  0.00           O  
REMARK-SIMTK-COORDS   192.371237255  -221.050209351   369.129216811
ATOM    637  N4   DC A  21     190.995-224.559 364.321  1.00  0.00           N  
REMARK-SIMTK-COORDS   190.994866901  -224.558571155   364.320691559
ATOM    638  C4   DC A  21     191.567-223.835 365.271  1.00  0.00           C  
REMARK-SIMTK-COORDS   191.566676807  -223.835386968   365.271001014
ATOM    639  N3   DC A  21     191.961-224.455 366.389  1.00  0.00           N  
REMARK-SIMTK-COORDS   191.961438896  -224.454853210   366.389438079
ATOM    640  C2   DC A  21     192.550-223.764 367.397  1.00  0.00           C  
REMARK-SIMTK-COORDS   192.550365147  -223.763509041   367.396653106
ATOM    641  O2   DC A  21     192.925-224.307 368.443  1.00  0.00           O  
REMARK-SIMTK-COORDS   192.924842434  -224.307461489   368.443033293
ATOM    642  N1   DC A  21     192.744-222.393 367.243  1.00  0.00           N  
REMARK-SIMTK-COORDS   192.744495773  -222.392697219   367.243361725
ATOM    643  C6   DC A  21     192.349-221.757 366.111  1.00  0.00           C  
REMARK-SIMTK-COORDS   192.349473984  -221.756953682   366.111177578
ATOM    644  C5   DC A  21     191.760-222.431 365.087  1.00  0.00           C  
REMARK-SIMTK-COORDS   191.760352703  -222.430821619   365.087123809
ATOM    645  H1'  DC A  21     193.909-222.376 368.994  1.00  0.00           H  
REMARK-SIMTK-COORDS   193.908536008  -222.375787084   368.994056838
ATOM    646 1H2'  DC A  21     195.382-220.892 367.873  1.00  0.00           H  
REMARK-SIMTK-COORDS   195.381958796  -220.891750715   367.872833245
ATOM    647 2H2'  DC A  21     194.095-220.183 366.906  1.00  0.00           H  
REMARK-SIMTK-COORDS   194.094739439  -220.183292425   366.906088100
ATOM    648  H3'  DC A  21     194.366-218.490 368.587  1.00  0.00           H  
REMARK-SIMTK-COORDS   194.366000533  -218.490331342   368.586835907
ATOM    649  H4'  DC A  21     192.518-219.274 370.313  1.00  0.00           H  
REMARK-SIMTK-COORDS   192.517697779  -219.274001351   370.313382532
ATOM    650 1H5'  DC A  21     190.712-219.312 368.451  1.00  0.00           H  
REMARK-SIMTK-COORDS   190.711537298  -219.311871163   368.450561232
ATOM    651 2H5'  DC A  21     191.621-217.823 368.783  1.00  0.00           H  
REMARK-SIMTK-COORDS   191.621336686  -217.822537378   368.783217140
ATOM    652  H41  DC A  21     190.681-224.108 363.448  1.00  0.00           H  
REMARK-SIMTK-COORDS   190.681092054  -224.108289327   363.448205100
ATOM    653  H42  DC A  21     190.861-225.571 364.454  1.00  0.00           H  
REMARK-SIMTK-COORDS   190.860557401  -225.571070208   364.454402537
ATOM    654  H6   DC A  21     192.509-220.682 366.021  1.00  0.00           H  
REMARK-SIMTK-COORDS   192.509458995  -220.681971911   366.020994499
ATOM    655  H5   DC A  21     191.450-221.924 364.173  1.00  0.00           H  
REMARK-SIMTK-COORDS   191.450248599  -221.924442955   364.172748562
ATOM    656  P    DC A  22     196.631-219.821 369.625  1.00  0.00           P  
REMARK-SIMTK-COORDS   196.631317701  -219.821493816   369.624763769
ATOM    657  OP1  DC A  22     196.954-219.441 368.229  1.00  0.00           O  
REMARK-SIMTK-COORDS   196.953544368  -219.440904353   368.228506402
ATOM    658  OP2  DC A  22     197.550-219.314 370.663  1.00  0.00           O  
REMARK-SIMTK-COORDS   197.549638688  -219.314287075   370.662573909
ATOM    659  O5'  DC A  22     196.514-221.409 369.726  1.00  0.00           O  
REMARK-SIMTK-COORDS   196.514285656  -221.409308269   369.726049325
ATOM    660  O3'  DC A  22     198.591-224.361 371.925  1.00  0.00           O  
REMARK-SIMTK-COORDS   198.590931500  -224.361443506   371.924695632
ATOM    661  C1'  DC A  22     196.987-224.698 369.420  1.00  0.00           C  
REMARK-SIMTK-COORDS   196.986992041  -224.698202831   369.419554245
ATOM    662  C2'  DC A  22     198.178-223.773 369.633  1.00  0.00           C  
REMARK-SIMTK-COORDS   198.178185697  -223.772945199   369.633032558
ATOM    663  C3'  DC A  22     198.007-223.366 371.087  1.00  0.00           C  
REMARK-SIMTK-COORDS   198.006915970  -223.366214415   371.087365997
ATOM    664  C4'  DC A  22     196.490-223.296 371.244  1.00  0.00           C  
REMARK-SIMTK-COORDS   196.489525377  -223.296341881   371.244084265
ATOM    665  C5'  DC A  22     195.835-221.987 370.870  1.00  0.00           C  
REMARK-SIMTK-COORDS   195.834850659  -221.987390122   370.869979593
ATOM    666  O4'  DC A  22     195.986-224.343 370.354  1.00  0.00           O  
REMARK-SIMTK-COORDS   195.986420243  -224.342820980   370.353621060
ATOM    667  N4   DC A  22     194.742-224.541 364.376  1.00  0.00           N  
REMARK-SIMTK-COORDS   194.741627486  -224.540650503   364.375639170
ATOM    668  C4   DC A  22     195.284-224.546 365.583  1.00  0.00           C  
REMARK-SIMTK-COORDS   195.284406479  -224.546366828   365.583284933
ATOM    669  N3   DC A  22     195.388-225.715 366.227  1.00  0.00           N  
REMARK-SIMTK-COORDS   195.387618190  -225.714655221   366.227432878
ATOM    670  C2   DC A  22     195.933-225.779 367.468  1.00  0.00           C  
REMARK-SIMTK-COORDS   195.932704782  -225.779391811   367.467579152
ATOM    671  O2   DC A  22     196.041-226.844 368.089  1.00  0.00           O  
REMARK-SIMTK-COORDS   196.040691112  -226.843920693   368.088985792
ATOM    672  N1   DC A  22     196.392-224.605 368.059  1.00  0.00           N  
REMARK-SIMTK-COORDS   196.391715230  -224.604737071   368.059022853
ATOM    673  C6   DC A  22     196.293-223.416 367.412  1.00  0.00           C  
REMARK-SIMTK-COORDS   196.293260789  -223.415932641   367.411640624
ATOM    674  C5   DC A  22     195.754-223.328 366.166  1.00  0.00           C  
REMARK-SIMTK-COORDS   195.753677069  -223.328147337   366.166252673
ATOM    675  H1'  DC A  22     197.262-225.738 369.601  1.00  0.00           H  
REMARK-SIMTK-COORDS   197.261979595  -225.737774653   369.601447818
ATOM    676 1H2'  DC A  22     199.131-224.281 369.472  1.00  0.00           H  
REMARK-SIMTK-COORDS   199.130896703  -224.281417372   369.472400096
ATOM    677 2H2'  DC A  22     198.153-222.907 368.972  1.00  0.00           H  
REMARK-SIMTK-COORDS   198.153406423  -222.907438927   368.972261130
ATOM    678  H3'  DC A  22     198.469-222.400 371.298  1.00  0.00           H  
REMARK-SIMTK-COORDS   198.468710716  -222.400399039   371.297794779
ATOM    679  H4'  DC A  22     196.270-223.489 372.295  1.00  0.00           H  
REMARK-SIMTK-COORDS   196.270371119  -223.488720276   372.294882992
ATOM    680 1H5'  DC A  22     194.789-222.168 370.623  1.00  0.00           H  
REMARK-SIMTK-COORDS   194.789130845  -222.167766799   370.623128775
ATOM    681 2H5'  DC A  22     195.892-221.304 371.716  1.00  0.00           H  
REMARK-SIMTK-COORDS   195.891785022  -221.303945317   371.716049730
ATOM    682  H41  DC A  22     194.650-223.655 363.856  1.00  0.00           H  
REMARK-SIMTK-COORDS   194.649509179  -223.655405094   363.855739389
ATOM    683  H42  DC A  22     194.408-225.421 363.957  1.00  0.00           H  
REMARK-SIMTK-COORDS   194.408328119  -225.420633812   363.956577231
ATOM    684  H6   DC A  22     196.656-222.512 367.901  1.00  0.00           H  
REMARK-SIMTK-COORDS   196.656214357  -222.511611688   367.901316354
ATOM    685  H5   DC A  22     195.682-222.376 365.640  1.00  0.00           H  
REMARK-SIMTK-COORDS   195.681563416  -222.376006149   365.640046648
TER     686       DC A  22                                                                                                                          
ENDMDL                                                                                                                                              
MODEL        3                                                                                                                                      
ATOM      1  P    DG A   1     183.714-219.319 377.267  1.00  0.00           P  
REMARK-SIMTK-COORDS   183.714055130  -219.319341673   377.266702108
ATOM      2  OP1  DG A   1     182.992-220.332 378.075  1.00  0.00           O  
REMARK-SIMTK-COORDS   182.991880374  -220.332260155   378.074766938
ATOM      3  OP2  DG A   1     183.849-217.981 377.876  1.00  0.00           O  
REMARK-SIMTK-COORDS   183.848713630  -217.981405464   377.875799627
ATOM      4  O5'  DG A   1     183.029-219.200 375.831  1.00  0.00           O  
REMARK-SIMTK-COORDS   183.029427141  -219.200266428   375.831444081
ATOM      5  O3'  DG A   1     181.148-216.047 373.739  1.00  0.00           O  
REMARK-SIMTK-COORDS   181.148467318  -216.047325271   373.738912311
ATOM      6  C1'  DG A   1     180.854-218.995 373.310  1.00  0.00           C  
REMARK-SIMTK-COORDS   180.854097681  -218.995303958   373.309860823
ATOM      7  C2'  DG A   1     180.603-218.222 374.597  1.00  0.00           C  
REMARK-SIMTK-COORDS   180.602764310  -218.221952111   374.597429251
ATOM      8  C3'  DG A   1     181.653-217.127 374.521  1.00  0.00           C  
REMARK-SIMTK-COORDS   181.653393763  -217.127386127   374.521159608
ATOM      9  C4'  DG A   1     182.829-217.831 373.844  1.00  0.00           C  
REMARK-SIMTK-COORDS   182.829329840  -217.830651687   373.844003131
ATOM     10  C5'  DG A   1     183.774-218.582 374.752  1.00  0.00           C  
REMARK-SIMTK-COORDS   183.774486792  -218.581666252   374.751608474
ATOM     11  O4'  DG A   1     182.200-218.784 372.931  1.00  0.00           O  
REMARK-SIMTK-COORDS   182.199788071  -218.784477710   372.930774201
ATOM     12  N2   DG A   1     178.676-221.660 369.313  1.00  0.00           N  
REMARK-SIMTK-COORDS   178.675531055  -221.660169716   369.312875090
ATOM     13  O6   DG A   1     179.476-224.818 372.534  1.00  0.00           O  
REMARK-SIMTK-COORDS   179.475921051  -224.818299818   372.533704660
ATOM     14  C6   DG A   1     179.568-223.626 372.240  1.00  0.00           C  
REMARK-SIMTK-COORDS   179.568070046  -223.625995966   372.239874630
ATOM     15  C5   DG A   1     180.082-222.557 373.007  1.00  0.00           C  
REMARK-SIMTK-COORDS   180.081802109  -222.557387199   373.006652088
ATOM     16  N7   DG A   1     180.623-222.550 374.295  1.00  0.00           N  
REMARK-SIMTK-COORDS   180.623341461  -222.549658249   374.294871555
ATOM     17  C8   DG A   1     180.938-221.296 374.498  1.00  0.00           C  
REMARK-SIMTK-COORDS   180.937965177  -221.296087219   374.497811423
ATOM     18  N9   DG A   1     180.643-220.463 373.440  1.00  0.00           N  
REMARK-SIMTK-COORDS   180.643395517  -220.462633887   373.439816500
ATOM     19  C4   DG A   1     180.092-221.279 372.477  1.00  0.00           C  
REMARK-SIMTK-COORDS   180.092427725  -221.279248659   372.477300627
ATOM     20  N3   DG A   1     179.649-220.875 371.258  1.00  0.00           N  
REMARK-SIMTK-COORDS   179.648894478  -220.875120266   371.258271710
ATOM     21  C2   DG A   1     179.158-221.881 370.540  1.00  0.00           C  
REMARK-SIMTK-COORDS   179.157539524  -221.881039600   370.539518205
ATOM     22  N1   DG A   1     179.117-223.187 370.983  1.00  0.00           N  
REMARK-SIMTK-COORDS   179.116821702  -223.186677993   370.982502906
ATOM     23  H1'  DG A   1     180.217-218.630 372.504  1.00  0.00           H  
REMARK-SIMTK-COORDS   180.217344020  -218.629620175   372.504204478
ATOM     24 1H2'  DG A   1     179.596-217.805 374.640  1.00  0.00           H  
REMARK-SIMTK-COORDS   179.596335015  -217.804998731   374.639500076
ATOM     25 2H2'  DG A   1     180.738-218.841 375.484  1.00  0.00           H  
REMARK-SIMTK-COORDS   180.737953191  -218.841227093   375.484192163
ATOM     26  H3'  DG A   1     181.932-216.759 375.509  1.00  0.00           H  
REMARK-SIMTK-COORDS   181.932091622  -216.758606986   375.508541728
ATOM     27  H4'  DG A   1     183.404-217.061 373.329  1.00  0.00           H  
REMARK-SIMTK-COORDS   183.404265918  -217.061424726   373.328889173
ATOM     28 1H5'  DG A   1     184.291-219.350 374.175  1.00  0.00           H  
REMARK-SIMTK-COORDS   184.290521563  -219.349509590   374.175089851
ATOM     29 2H5'  DG A   1     184.506-217.887 375.161  1.00  0.00           H  
REMARK-SIMTK-COORDS   184.506354319  -217.886659061   375.161139824
ATOM     30  H21  DG A   1     178.677-220.707 368.922  1.00  0.00           H  
REMARK-SIMTK-COORDS   178.676708402  -220.706807175   368.922276218
ATOM     31  H22  DG A   1     178.302-222.444 368.757  1.00  0.00           H  
REMARK-SIMTK-COORDS   178.302137462  -222.443861635   368.757020611
ATOM     32  H8   DG A   1     181.394-220.942 375.423  1.00  0.00           H  
REMARK-SIMTK-COORDS   181.393766638  -220.941829796   375.422564205
ATOM     33  H1   DG A   1     178.726-223.894 370.343  1.00  0.00           H  
REMARK-SIMTK-COORDS   178.726416614  -223.894274318   370.342904355
ATOM     34  P    DG A   2     179.700-215.391 374.393  1.00  0.00           P  
REMARK-SIMTK-COORDS   179.700282582  -215.391182277   374.392995423
ATOM     35  OP1  DG A   2     179.273-215.937 375.704  1.00  0.00           O  
REMARK-SIMTK-COORDS   179.272849110  -215.937046640   375.704422785
ATOM     36  OP2  DG A   2     179.556-213.932 374.221  1.00  0.00           O  
REMARK-SIMTK-COORDS   179.556010755  -213.932133047   374.221044894
ATOM     37  O5'  DG A   2     178.933-216.158 373.224  1.00  0.00           O  
REMARK-SIMTK-COORDS   178.932729797  -216.157966440   373.224336033
ATOM     38  O3'  DG A   2     176.272-214.936 370.177  1.00  0.00           O  
REMARK-SIMTK-COORDS   176.272222933  -214.936104233   370.176961266
ATOM     39  C1'  DG A   2     176.640-217.673 371.332  1.00  0.00           C  
REMARK-SIMTK-COORDS   176.639973886  -217.673140968   371.332256097
ATOM     40  C2'  DG A   2     176.285-216.396 372.083  1.00  0.00           C  
REMARK-SIMTK-COORDS   176.285419755  -216.396297107   372.082612760
ATOM     41  C3'  DG A   2     177.052-215.344 371.299  1.00  0.00           C  
REMARK-SIMTK-COORDS   177.051511748  -215.344023489   371.299326547
ATOM     42  C4'  DG A   2     178.320-216.087 370.882  1.00  0.00           C  
REMARK-SIMTK-COORDS   178.320467551  -216.086760190   370.882142700
ATOM     43  C5'  DG A   2     179.459-216.080 371.875  1.00  0.00           C  
REMARK-SIMTK-COORDS   179.458689510  -216.079771960   371.874863172
ATOM     44  O4'  DG A   2     177.880-217.468 370.684  1.00  0.00           O  
REMARK-SIMTK-COORDS   177.879778732  -217.467627687   370.684424918
ATOM     45  N2   DG A   2     174.925-222.358 369.619  1.00  0.00           N  
REMARK-SIMTK-COORDS   174.925457050  -222.357943434   369.618600683
ATOM     46  O6   DG A   2     176.596-223.177 373.805  1.00  0.00           O  
REMARK-SIMTK-COORDS   176.595727028  -223.176926806   373.805200430
ATOM     47  C6   DG A   2     176.396-222.319 372.945  1.00  0.00           C  
REMARK-SIMTK-COORDS   176.396473626  -222.318864128   372.944710730
ATOM     48  C5   DG A   2     176.691-220.938 372.979  1.00  0.00           C  
REMARK-SIMTK-COORDS   176.690638163  -220.938264922   372.979439055
ATOM     49  N7   DG A   2     177.282-220.167 373.983  1.00  0.00           N  
REMARK-SIMTK-COORDS   177.282365062  -220.166626317   373.983066048
ATOM     50  C8   DG A   2     177.311-218.960 373.478  1.00  0.00           C  
REMARK-SIMTK-COORDS   177.311186908  -218.959996872   373.478261447
ATOM     51  N9   DG A   2     176.779-218.867 372.210  1.00  0.00           N  
REMARK-SIMTK-COORDS   176.778545224  -218.866714077   372.210050047
ATOM     52  C4   DG A   2     176.380-220.145 371.889  1.00  0.00           C  
REMARK-SIMTK-COORDS   176.380181610  -220.145429893   371.889029341
ATOM     53  N3   DG A   2     175.793-220.520 370.723  1.00  0.00           N  
REMARK-SIMTK-COORDS   175.792842997  -220.520225504   370.722566909
ATOM     54  C2   DG A   2     175.509-221.820 370.694  1.00  0.00           C  
REMARK-SIMTK-COORDS   175.508551071  -221.819554818   370.693732331
ATOM     55  N1   DG A   2     175.792-222.686 371.729  1.00  0.00           N  
REMARK-SIMTK-COORDS   175.791565519  -222.685614150   371.729313838
ATOM     56  H1'  DG A   2     175.895-217.897 370.568  1.00  0.00           H  
REMARK-SIMTK-COORDS   175.895205432  -217.896588194   370.568284052
ATOM     57 1H2'  DG A   2     175.214-216.196 372.075  1.00  0.00           H  
REMARK-SIMTK-COORDS   175.213782244  -216.196169872   372.074730191
ATOM     58 2H2'  DG A   2     176.605-216.427 373.124  1.00  0.00           H  
REMARK-SIMTK-COORDS   176.605096879  -216.427134114   373.124237267
ATOM     59  H3'  DG A   2     177.289-214.473 371.910  1.00  0.00           H  
REMARK-SIMTK-COORDS   177.289269667  -214.472501193   371.909665845
ATOM     60  H4'  DG A   2     178.676-215.616 369.966  1.00  0.00           H  
REMARK-SIMTK-COORDS   178.675965730  -215.616211993   369.965731526
ATOM     61 1H5'  DG A   2     180.106-216.935 371.683  1.00  0.00           H  
REMARK-SIMTK-COORDS   180.106321678  -216.935447346   371.683444233
ATOM     62 2H5'  DG A   2     180.032-215.161 371.757  1.00  0.00           H  
REMARK-SIMTK-COORDS   180.031943678  -215.161205865   371.756554306
ATOM     63  H21  DG A   2     174.688-221.765 368.810  1.00  0.00           H  
REMARK-SIMTK-COORDS   174.687550071  -221.765490630   368.809979051
ATOM     64  H22  DG A   2     174.713-223.366 369.598  1.00  0.00           H  
REMARK-SIMTK-COORDS   174.713332456  -223.366483330   369.598096200
ATOM     65  H8   DG A   2     177.721-218.103 374.014  1.00  0.00           H  
REMARK-SIMTK-COORDS   177.721144716  -218.103401319   374.013611476
ATOM     66  H1   DG A   2     175.541-223.677 371.602  1.00  0.00           H  
REMARK-SIMTK-COORDS   175.541085765  -223.677245249   371.602338822
ATOM     67  P    DC A   3     174.864-214.286 370.937  1.00  0.00           P  
REMARK-SIMTK-COORDS   174.864499174  -214.285802770   370.936826007
ATOM     68  OP1  DC A   3     174.637-214.170 372.398  1.00  0.00           O  
REMARK-SIMTK-COORDS   174.636760381  -214.169671310   372.397822081
ATOM     69  OP2  DC A   3     174.398-213.150 370.118  1.00  0.00           O  
REMARK-SIMTK-COORDS   174.398224494  -213.150033793   370.117712003
ATOM     70  O5'  DC A   3     174.219-215.644 370.406  1.00  0.00           O  
REMARK-SIMTK-COORDS   174.218563808  -215.643681577   370.406032594
ATOM     71  O3'  DC A   3     171.197-216.544 367.592  1.00  0.00           O  
REMARK-SIMTK-COORDS   171.196725369  -216.543923210   367.591793363
ATOM     72  C1'  DC A   3     172.211-218.247 369.836  1.00  0.00           C  
REMARK-SIMTK-COORDS   172.210699821  -218.246749573   369.836056089
ATOM     73  C2'  DC A   3     171.628-216.842 369.935  1.00  0.00           C  
REMARK-SIMTK-COORDS   171.628331974  -216.842433152   369.934869450
ATOM     74  C3'  DC A   3     172.105-216.209 368.638  1.00  0.00           C  
REMARK-SIMTK-COORDS   172.105159284  -216.209343698   368.638445345
ATOM     75  C4'  DC A   3     173.480-216.844 368.436  1.00  0.00           C  
REMARK-SIMTK-COORDS   173.480106372  -216.843778484   368.436024972
ATOM     76  C5'  DC A   3     174.642-216.162 369.119  1.00  0.00           C  
REMARK-SIMTK-COORDS   174.641595937  -216.161525972   369.118683379
ATOM     77  O4'  DC A   3     173.340-218.192 368.987  1.00  0.00           O  
REMARK-SIMTK-COORDS   173.339694636  -218.191913463   368.987254164
ATOM     78  N4   DC A   3     173.787-220.499 374.626  1.00  0.00           N  
REMARK-SIMTK-COORDS   173.787181968  -220.499472081   374.626478340
ATOM     79  C4   DC A   3     173.420-219.931 373.490  1.00  0.00           C  
REMARK-SIMTK-COORDS   173.420329274  -219.931394739   373.489774230
ATOM     80  N3   DC A   3     172.832-220.693 372.559  1.00  0.00           N  
REMARK-SIMTK-COORDS   172.832332541  -220.693497902   372.558995196
ATOM     81  C2   DC A   3     172.439-220.164 371.373  1.00  0.00           C  
REMARK-SIMTK-COORDS   172.438941502  -220.163903700   371.373344543
ATOM     82  O2   DC A   3     171.893-220.842 370.495  1.00  0.00           O  
REMARK-SIMTK-COORDS   171.893174237  -220.841805896   370.495071404
ATOM     83  N1   DC A   3     172.650-218.807 371.142  1.00  0.00           N  
REMARK-SIMTK-COORDS   172.650284826  -218.806902221   371.141737151
ATOM     84  C6   DC A   3     173.243-218.026 372.080  1.00  0.00           C  
REMARK-SIMTK-COORDS   173.243285480  -218.025501458   372.080168860
ATOM     85  C5   DC A   3     173.645-218.534 373.277  1.00  0.00           C  
REMARK-SIMTK-COORDS   173.644684078  -218.533680861   373.277145828
ATOM     86  H1'  DC A   3     171.491-218.937 369.395  1.00  0.00           H  
REMARK-SIMTK-COORDS   171.491369328  -218.937242354   369.394945716
ATOM     87 1H2'  DC A   3     170.540-216.849 369.997  1.00  0.00           H  
REMARK-SIMTK-COORDS   170.539527510  -216.849169222   369.997106616
ATOM     88 2H2'  DC A   3     172.003-216.300 370.803  1.00  0.00           H  
REMARK-SIMTK-COORDS   172.002696034  -216.300158476   370.803338636
ATOM     89  H3'  DC A   3     172.182-215.125 368.718  1.00  0.00           H  
REMARK-SIMTK-COORDS   172.181603062  -215.124813863   368.717719467
ATOM     90  H4'  DC A   3     173.676-216.840 367.363  1.00  0.00           H  
REMARK-SIMTK-COORDS   173.676323625  -216.840294574   367.363316880
ATOM     91 1H5'  DC A   3     175.448-216.881 369.259  1.00  0.00           H  
REMARK-SIMTK-COORDS   175.447842799  -216.881016427   369.258770796
ATOM     92 2H5'  DC A   3     174.996-215.344 368.491  1.00  0.00           H  
REMARK-SIMTK-COORDS   174.995667367  -215.343578839   368.491169308
ATOM     93  H41  DC A   3     174.242-219.937 375.361  1.00  0.00           H  
REMARK-SIMTK-COORDS   174.242348211  -219.937278189   375.360782582
ATOM     94  H42  DC A   3     173.621-221.504 374.778  1.00  0.00           H  
REMARK-SIMTK-COORDS   173.620561242  -221.504404201   374.778129146
ATOM     95  H6   DC A   3     173.403-216.968 371.871  1.00  0.00           H  
REMARK-SIMTK-COORDS   173.403219410  -216.967810521   371.871458489
ATOM     96  H5   DC A   3     174.113-217.909 374.037  1.00  0.00           H  
REMARK-SIMTK-COORDS   174.112645807  -217.909156864   374.037473782
ATOM     97  P    DT A   4     169.542-216.052 367.845  1.00  0.00           P  
REMARK-SIMTK-COORDS   169.541860341  -216.052453745   367.845176443
ATOM     98  OP1  DT A   4     169.375-215.212 369.056  1.00  0.00           O  
REMARK-SIMTK-COORDS   169.374585765  -215.211718506   369.055724861
ATOM     99  OP2  DT A   4     168.774-215.633 366.656  1.00  0.00           O  
REMARK-SIMTK-COORDS   168.773690767  -215.633109242   366.656012160
ATOM    100  O5'  DT A   4     169.208-217.570 368.203  1.00  0.00           O  
REMARK-SIMTK-COORDS   169.208211096  -217.570378204   368.203274921
ATOM    101  O3'  DT A   4     166.335-220.342 366.819  1.00  0.00           O  
REMARK-SIMTK-COORDS   166.335087989  -220.342281193   366.819379900
ATOM    102  C1'  DT A   4     167.848-220.370 369.402  1.00  0.00           C  
REMARK-SIMTK-COORDS   167.848306324  -220.370444122   369.401985004
ATOM    103  C2'  DT A   4     166.955-219.257 368.870  1.00  0.00           C  
REMARK-SIMTK-COORDS   166.954761948  -219.257277238   368.869538822
ATOM    104  C3'  DT A   4     167.195-219.348 367.371  1.00  0.00           C  
REMARK-SIMTK-COORDS   167.195168978  -219.347970281   367.371410245
ATOM    105  C4'  DT A   4     168.668-219.746 367.286  1.00  0.00           C  
REMARK-SIMTK-COORDS   168.667724326  -219.745619022   367.285758472
ATOM    106  C5'  DT A   4     169.670-218.616 367.311  1.00  0.00           C  
REMARK-SIMTK-COORDS   169.670394194  -218.615989655   367.310570335
ATOM    107  O4'  DT A   4     168.882-220.588 368.463  1.00  0.00           O  
REMARK-SIMTK-COORDS   168.882372176  -220.587942227   368.463102483
ATOM    108  O4   DT A   4     170.181-219.332 374.292  1.00  0.00           O  
REMARK-SIMTK-COORDS   170.181058169  -219.332398908   374.292494790
ATOM    109  C4   DT A   4     169.665-219.514 373.183  1.00  0.00           C  
REMARK-SIMTK-COORDS   169.665299490  -219.514422692   373.183029456
ATOM    110  N3   DT A   4     169.198-220.754 372.817  1.00  0.00           N  
REMARK-SIMTK-COORDS   169.198038750  -220.754483677   372.816655119
ATOM    111  C2   DT A   4     168.602-221.090 371.618  1.00  0.00           C  
REMARK-SIMTK-COORDS   168.602416200  -221.090103788   371.617797780
ATOM    112  O2   DT A   4     168.216-222.221 371.382  1.00  0.00           O  
REMARK-SIMTK-COORDS   168.216176127  -222.221454723   371.382407323
ATOM    113  N1   DT A   4     168.481-220.058 370.711  1.00  0.00           N  
REMARK-SIMTK-COORDS   168.481251497  -220.057586357   370.710577923
ATOM    114  C6   DT A   4     168.922-218.788 370.990  1.00  0.00           C  
REMARK-SIMTK-COORDS   168.921958778  -218.787583042   370.990486250
ATOM    115  C5   DT A   4     169.492-218.495 372.175  1.00  0.00           C  
REMARK-SIMTK-COORDS   169.492482000  -218.495367609   372.174815762
ATOM    116  C7   DT A   4     169.995-217.128 372.528  1.00  0.00           C  
REMARK-SIMTK-COORDS   169.995363256  -217.128203629   372.527773403
ATOM    117  H1'  DT A   4     167.290-221.301 369.508  1.00  0.00           H  
REMARK-SIMTK-COORDS   167.289766574  -221.301061168   369.507995670
ATOM    118 1H2'  DT A   4     165.904-219.416 369.114  1.00  0.00           H  
REMARK-SIMTK-COORDS   165.904322915  -219.415624986   369.114334306
ATOM    119 2H2'  DT A   4     167.238-218.279 369.258  1.00  0.00           H  
REMARK-SIMTK-COORDS   167.237605344  -218.279299302   369.258379109
ATOM    120  H3'  DT A   4     167.015-218.397 366.871  1.00  0.00           H  
REMARK-SIMTK-COORDS   167.014978247  -218.397018042   366.870570810
ATOM    121  H4'  DT A   4     168.797-220.284 366.347  1.00  0.00           H  
REMARK-SIMTK-COORDS   168.796785873  -220.283556212   366.346914131
ATOM    122 1H5'  DT A   4     170.630-218.997 367.656  1.00  0.00           H  
REMARK-SIMTK-COORDS   170.630174527  -218.997226346   367.656225216
ATOM    123 2H5'  DT A   4     169.783-218.216 366.304  1.00  0.00           H  
REMARK-SIMTK-COORDS   169.783192068  -218.216103979   366.303808653
ATOM    124  H3   DT A   4     169.303-221.510 373.509  1.00  0.00           H  
REMARK-SIMTK-COORDS   169.302515800  -221.509812074   373.509152455
ATOM    125  H6   DT A   4     168.809-218.003 370.241  1.00  0.00           H  
REMARK-SIMTK-COORDS   168.808974020  -218.003218433   370.241010697
ATOM    126  H71  DT A   4     170.507-217.164 373.490  1.00  0.00           H  
REMARK-SIMTK-COORDS   170.507357652  -217.164345878   373.490135329
ATOM    127  H72  DT A   4     170.690-216.786 371.760  1.00  0.00           H  
REMARK-SIMTK-COORDS   170.689554070  -216.785776524   371.760441799
ATOM    128  H73  DT A   4     169.155-216.436 372.590  1.00  0.00           H  
REMARK-SIMTK-COORDS   169.155135467  -216.436252598   372.590359612
ATOM    129  P    DA A   5     164.652-219.952 367.130  1.00  0.00           P  
REMARK-SIMTK-COORDS   164.651919316  -219.951799428   367.130388852
ATOM    130  OP1  DA A   5     164.364-218.648 367.774  1.00  0.00           O  
REMARK-SIMTK-COORDS   164.363971865  -218.647835214   367.774081788
ATOM    131  OP2  DA A   5     163.741-220.349 366.038  1.00  0.00           O  
REMARK-SIMTK-COORDS   163.741419423  -220.348849180   366.037600017
ATOM    132  O5'  DA A   5     164.701-221.092 368.243  1.00  0.00           O  
REMARK-SIMTK-COORDS   164.700736048  -221.092488157   368.242658221
ATOM    133  O3'  DA A   5     162.474-224.620 368.919  1.00  0.00           O  
REMARK-SIMTK-COORDS   162.473608256  -224.620161489   368.919202871
ATOM    134  C1'  DA A   5     164.097-223.046 370.880  1.00  0.00           C  
REMARK-SIMTK-COORDS   164.096702259  -223.046009936   370.880401165
ATOM    135  C2'  DA A   5     162.942-222.542 370.026  1.00  0.00           C  
REMARK-SIMTK-COORDS   162.941829377  -222.541843331   370.025849434
ATOM    136  C3'  DA A   5     163.110-223.355 368.754  1.00  0.00           C  
REMARK-SIMTK-COORDS   163.109632156  -223.355271110   368.753637394
ATOM    137  C4'  DA A   5     164.627-223.483 368.628  1.00  0.00           C  
REMARK-SIMTK-COORDS   164.626551272  -223.482862387   368.628314364
ATOM    138  C5'  DA A   5     165.340-222.355 367.921  1.00  0.00           C  
REMARK-SIMTK-COORDS   165.340168034  -222.354877551   367.921364347
ATOM    139  O4'  DA A   5     165.098-223.540 370.014  1.00  0.00           O  
REMARK-SIMTK-COORDS   165.097610644  -223.540487493   370.013522080
ATOM    140  N6   DA A   5     166.706-219.736 375.213  1.00  0.00           N  
REMARK-SIMTK-COORDS   166.705589444  -219.736274143   375.212944256
ATOM    141  C6   DA A   5     166.201-220.870 374.697  1.00  0.00           C  
REMARK-SIMTK-COORDS   166.201076990  -220.869500016   374.697254130
ATOM    142  C5   DA A   5     165.654-220.949 373.401  1.00  0.00           C  
REMARK-SIMTK-COORDS   165.653975041  -220.949217158   373.401106132
ATOM    143  N7   DA A   5     165.501-220.013 372.394  1.00  0.00           N  
REMARK-SIMTK-COORDS   165.501146356  -220.012664863   372.394183000
ATOM    144  C8   DA A   5     164.933-220.678 371.433  1.00  0.00           C  
REMARK-SIMTK-COORDS   164.933386761  -220.678214150   371.433345246
ATOM    145  N9   DA A   5     164.714-221.996 371.735  1.00  0.00           N  
REMARK-SIMTK-COORDS   164.714246619  -221.995707223   371.734508989
ATOM    146  C4   DA A   5     165.185-222.170 373.012  1.00  0.00           C  
REMARK-SIMTK-COORDS   165.184943654  -222.170047081   373.012020208
ATOM    147  N3   DA A   5     165.175-223.310 373.728  1.00  0.00           N  
REMARK-SIMTK-COORDS   165.175196439  -223.309818498   373.727843587
ATOM    148  C2   DA A   5     165.704-223.106 374.916  1.00  0.00           C  
REMARK-SIMTK-COORDS   165.704499043  -223.105874388   374.916098843
ATOM    149  N1   DA A   5     166.208-221.990 375.436  1.00  0.00           N  
REMARK-SIMTK-COORDS   166.207891083  -221.989913104   375.435748598
ATOM    150  H1'  DA A   5     163.777-223.864 371.525  1.00  0.00           H  
REMARK-SIMTK-COORDS   163.776787680  -223.864397891   371.525267677
ATOM    151 1H2'  DA A   5     161.972-222.725 370.490  1.00  0.00           H  
REMARK-SIMTK-COORDS   161.972185019  -222.725355284   370.489614658
ATOM    152 2H2'  DA A   5     163.011-221.472 369.825  1.00  0.00           H  
REMARK-SIMTK-COORDS   163.011380661  -221.472375547   369.825287030
ATOM    153  H3'  DA A   5     162.686-222.849 367.885  1.00  0.00           H  
REMARK-SIMTK-COORDS   162.685626981  -222.849089687   367.885362104
ATOM    154  H4'  DA A   5     164.824-224.400 368.073  1.00  0.00           H  
REMARK-SIMTK-COORDS   164.823949058  -224.399739203   368.073380117
ATOM    155 1H5'  DA A   5     166.381-222.332 368.244  1.00  0.00           H  
REMARK-SIMTK-COORDS   166.380571589  -222.331756774   368.243579916
ATOM    156 2H5'  DA A   5     165.300-222.524 366.847  1.00  0.00           H  
REMARK-SIMTK-COORDS   165.299769931  -222.523774482   366.846718443
ATOM    157  H61  DA A   5     167.093-219.733 376.167  1.00  0.00           H  
REMARK-SIMTK-COORDS   167.093204894  -219.733260700   376.166901374
ATOM    158  H62  DA A   5     166.704-218.872 374.654  1.00  0.00           H  
REMARK-SIMTK-COORDS   166.703855815  -218.872002862   374.653635624
ATOM    159  H8   DA A   5     164.659-220.231 370.477  1.00  0.00           H  
REMARK-SIMTK-COORDS   164.659119514  -220.231019174   370.477029331
ATOM    160  H2   DA A   5     165.734-223.977 375.567  1.00  0.00           H  
REMARK-SIMTK-COORDS   165.734484831  -223.977427010   375.567068796
ATOM    161  P    DG A   6     160.733-224.624 369.323  1.00  0.00           P  
REMARK-SIMTK-COORDS   160.733394699  -224.624049165   369.322825333
ATOM    162  OP1  DG A   6     160.178-223.250 369.253  1.00  0.00           O  
REMARK-SIMTK-COORDS   160.177965354  -223.250331422   369.252776755
ATOM    163  OP2  DG A   6     159.884-225.695 368.766  1.00  0.00           O  
REMARK-SIMTK-COORDS   159.883678064  -225.695044838   368.765908903
ATOM    164  O5'  DG A   6     161.121-224.963 370.832  1.00  0.00           O  
REMARK-SIMTK-COORDS   161.120715460  -224.962630573   370.832197805
ATOM    165  O3'  DG A   6     159.852-227.902 373.590  1.00  0.00           O  
REMARK-SIMTK-COORDS   159.851518921  -227.902059849   373.590210254
ATOM    166  C1'  DG A   6     161.159-225.269 374.154  1.00  0.00           C  
REMARK-SIMTK-COORDS   161.158606542  -225.268720031   374.154444561
ATOM    167  C2'  DG A   6     159.869-225.510 373.382  1.00  0.00           C  
REMARK-SIMTK-COORDS   159.868698704  -225.510374370   373.381906567
ATOM    168  C3'  DG A   6     160.153-226.835 372.694  1.00  0.00           C  
REMARK-SIMTK-COORDS   160.153305910  -226.834644120   372.694140350
ATOM    169  C4'  DG A   6     161.648-226.744 372.386  1.00  0.00           C  
REMARK-SIMTK-COORDS   161.647571841  -226.744152659   372.386033835
ATOM    170  C5'  DG A   6     162.025-226.067 371.090  1.00  0.00           C  
REMARK-SIMTK-COORDS   162.025295836  -226.066742540   371.090066199
ATOM    171  O4'  DG A   6     162.197-225.968 373.498  1.00  0.00           O  
REMARK-SIMTK-COORDS   162.197141587  -225.968184539   373.497762475
ATOM    172  N2   DG A   6     163.313-223.412 378.597  1.00  0.00           N  
REMARK-SIMTK-COORDS   163.313183297  -223.411960046   378.596718569
ATOM    173  O6   DG A   6     163.168-219.812 375.766  1.00  0.00           O  
REMARK-SIMTK-COORDS   163.168271473  -219.812381977   375.766490436
ATOM    174  C6   DG A   6     162.912-221.010 375.895  1.00  0.00           C  
REMARK-SIMTK-COORDS   162.911880421  -221.009913861   375.895319834
ATOM    175  C5   DG A   6     162.328-221.900 374.968  1.00  0.00           C  
REMARK-SIMTK-COORDS   162.328361638  -221.900130602   374.967519755
ATOM    176  N7   DG A   6     161.884-221.679 373.661  1.00  0.00           N  
REMARK-SIMTK-COORDS   161.884342441  -221.678894630   373.661098844
ATOM    177  C8   DG A   6     161.441-222.848 373.276  1.00  0.00           C  
REMARK-SIMTK-COORDS   161.441331891  -222.848017825   373.275734592
ATOM    178  N9   DG A   6     161.553-223.836 374.231  1.00  0.00           N  
REMARK-SIMTK-COORDS   161.553456534  -223.836025611   374.230741231
ATOM    179  C4   DG A   6     162.128-223.222 375.322  1.00  0.00           C  
REMARK-SIMTK-COORDS   162.128159161  -223.222429964   375.321648777
ATOM    180  N3   DG A   6     162.422-223.825 376.503  1.00  0.00           N  
REMARK-SIMTK-COORDS   162.421514121  -223.825451698   376.503334291
ATOM    181  C2   DG A   6     162.964-222.984 377.380  1.00  0.00           C  
REMARK-SIMTK-COORDS   162.963771263  -222.984272072   377.379852419
ATOM    182  N1   DG A   6     163.209-221.654 377.109  1.00  0.00           N  
REMARK-SIMTK-COORDS   163.209170877  -221.654133751   377.109489558
ATOM    183  H1'  DG A   6     161.083-225.656 375.171  1.00  0.00           H  
REMARK-SIMTK-COORDS   161.083477621  -225.656086213   375.170596659
ATOM    184 1H2'  DG A   6     159.001-225.581 374.038  1.00  0.00           H  
REMARK-SIMTK-COORDS   159.000961438  -225.581372592   374.038040159
ATOM    185 2H2'  DG A   6     159.667-224.722 372.657  1.00  0.00           H  
REMARK-SIMTK-COORDS   159.667469534  -224.721517194   372.657105094
ATOM    186  H3'  DG A   6     159.571-226.954 371.781  1.00  0.00           H  
REMARK-SIMTK-COORDS   159.570506941  -226.954493775   371.780589354
ATOM    187  H4'  DG A   6     162.026-227.766 372.350  1.00  0.00           H  
REMARK-SIMTK-COORDS   162.025769900  -227.765544858   372.349589306
ATOM    188 1H5'  DG A   6     163.047-225.694 371.165  1.00  0.00           H  
REMARK-SIMTK-COORDS   163.046934965  -225.694080052   371.165067265
ATOM    189 2H5'  DG A   6     161.965-226.789 370.277  1.00  0.00           H  
REMARK-SIMTK-COORDS   161.964665255  -226.789031380   370.277044820
ATOM    190  H21  DG A   6     163.157-224.395 378.862  1.00  0.00           H  
REMARK-SIMTK-COORDS   163.156746983  -224.395010483   378.862441205
ATOM    191  H22  DG A   6     163.739-222.758 379.270  1.00  0.00           H  
REMARK-SIMTK-COORDS   163.739328448  -222.758135710   379.270130811
ATOM    192  H8   DG A   6     161.021-223.025 372.286  1.00  0.00           H  
REMARK-SIMTK-COORDS   161.020838325  -223.025380519   372.285710029
ATOM    193  H1   DG A   6     163.644-221.090 377.854  1.00  0.00           H  
REMARK-SIMTK-COORDS   163.644124045  -221.089551360   377.853974255
ATOM    194  P    DG A   7     158.179-227.868 374.117  1.00  0.00           P  
REMARK-SIMTK-COORDS   158.178507551  -227.868440173   374.117062547
ATOM    195  OP1  DG A   7     157.311-226.852 373.474  1.00  0.00           O  
REMARK-SIMTK-COORDS   157.310836056  -226.851777500   373.473593677
ATOM    196  OP2  DG A   7     157.575-229.201 374.318  1.00  0.00           O  
REMARK-SIMTK-COORDS   157.575061289  -229.200549687   374.318415102
ATOM    197  O5'  DG A   7     158.723-227.299 375.504  1.00  0.00           O  
REMARK-SIMTK-COORDS   158.722636384  -227.299449360   375.503797297
ATOM    198  O3'  DG A   7     158.348-228.542 379.526  1.00  0.00           O  
REMARK-SIMTK-COORDS   158.348387332  -228.541816465   379.525513178
ATOM    199  C1'  DG A   7     159.026-225.820 378.479  1.00  0.00           C  
REMARK-SIMTK-COORDS   159.026364911  -225.820301188   378.479082102
ATOM    200  C2'  DG A   7     157.787-226.647 378.162  1.00  0.00           C  
REMARK-SIMTK-COORDS   157.787228202  -226.646909477   378.162328327
ATOM    201  C3'  DG A   7     158.336-228.063 378.182  1.00  0.00           C  
REMARK-SIMTK-COORDS   158.336157624  -228.063239741   378.182305170
ATOM    202  C4'  DG A   7     159.746-227.890 377.618  1.00  0.00           C  
REMARK-SIMTK-COORDS   159.745947886  -227.890078826   377.617986363
ATOM    203  C5'  DG A   7     159.876-227.933 376.114  1.00  0.00           C  
REMARK-SIMTK-COORDS   159.876178232  -227.932662053   376.113885726
ATOM    204  O4'  DG A   7     160.161-226.568 378.087  1.00  0.00           O  
REMARK-SIMTK-COORDS   160.160560823  -226.567824603   378.086850824
ATOM    205  N2   DG A   7     160.937-221.584 380.975  1.00  0.00           N  
REMARK-SIMTK-COORDS   160.937094792  -221.584281967   380.974840400
ATOM    206  O6   DG A   7     159.779-220.071 376.808  1.00  0.00           O  
REMARK-SIMTK-COORDS   159.779497130  -220.071323677   376.808417730
ATOM    207  C6   DG A   7     159.822-221.050 377.555  1.00  0.00           C  
REMARK-SIMTK-COORDS   159.821587712  -221.050100224   377.554501408
ATOM    208  C5   DG A   7     159.412-222.378 377.305  1.00  0.00           C  
REMARK-SIMTK-COORDS   159.411841007  -222.378064305   377.304677394
ATOM    209  N7   DG A   7     158.852-222.949 376.159  1.00  0.00           N  
REMARK-SIMTK-COORDS   158.852361137  -222.949381804   376.158635252
ATOM    210  C8   DG A   7     158.677-224.204 376.485  1.00  0.00           C  
REMARK-SIMTK-COORDS   158.676619979  -224.204136265   376.484701641
ATOM    211  N9   DG A   7     159.075-224.514 377.768  1.00  0.00           N  
REMARK-SIMTK-COORDS   159.074960928  -224.514225535   377.767642844
ATOM    212  C4   DG A   7     159.551-223.334 378.295  1.00  0.00           C  
REMARK-SIMTK-COORDS   159.551130049  -223.334271907   378.294742838
ATOM    213  N3   DG A   7     160.047-223.173 379.549  1.00  0.00           N  
REMARK-SIMTK-COORDS   160.047470050  -223.173161517   379.549239967
ATOM    214  C2   DG A   7     160.426-221.920 379.787  1.00  0.00           C  
REMARK-SIMTK-COORDS   160.425791819  -221.920011634   379.786722619
ATOM    215  N1   DG A   7     160.333-220.906 378.856  1.00  0.00           N  
REMARK-SIMTK-COORDS   160.333390420  -220.905865644   378.856370593
ATOM    216  H1'  DG A   7     159.105-225.629 379.549  1.00  0.00           H  
REMARK-SIMTK-COORDS   159.104628016  -225.628523587   379.549296210
ATOM    217 1H2'  DG A   7     157.001-226.515 378.906  1.00  0.00           H  
REMARK-SIMTK-COORDS   157.000861280  -226.514595142   378.905725919
ATOM    218 2H2'  DG A   7     157.363-226.399 377.189  1.00  0.00           H  
REMARK-SIMTK-COORDS   157.363049429  -226.398976246   377.189329108
ATOM    219  H3'  DG A   7     157.746-228.739 377.564  1.00  0.00           H  
REMARK-SIMTK-COORDS   157.745756067  -228.739356074   377.563526771
ATOM    220  H4'  DG A   7     160.352-228.698 378.027  1.00  0.00           H  
REMARK-SIMTK-COORDS   160.352168247  -228.698053772   378.026981913
ATOM    221 1H5'  DG A   7     160.783-227.406 375.818  1.00  0.00           H  
REMARK-SIMTK-COORDS   160.783291424  -227.405703153   375.817728717
ATOM    222 2H5'  DG A   7     159.941-228.970 375.789  1.00  0.00           H  
REMARK-SIMTK-COORDS   159.940571710  -228.970247585   375.788846122
ATOM    223  H21  DG A   7     161.033-222.295 381.714  1.00  0.00           H  
REMARK-SIMTK-COORDS   161.033422493  -222.295201647   381.714288291
ATOM    224  H22  DG A   7     161.235-220.614 381.152  1.00  0.00           H  
REMARK-SIMTK-COORDS   161.235215679  -220.613540387   381.151913044
ATOM    225  H8   DG A   7     158.253-224.940 375.801  1.00  0.00           H  
REMARK-SIMTK-COORDS   158.252755185  -224.940144170   375.801289612
ATOM    226  H1   DG A   7     160.665-219.971 379.137  1.00  0.00           H  
REMARK-SIMTK-COORDS   160.665321989  -219.971263472   379.136611939
ATOM    227  P    DT A   8     156.712-228.522 380.074  1.00  0.00           P  
REMARK-SIMTK-COORDS   156.711979371  -228.522466576   380.073556007
ATOM    228  OP1  DT A   8     155.594-228.140 379.177  1.00  0.00           O  
REMARK-SIMTK-COORDS   155.594274954  -228.139729479   379.176620586
ATOM    229  OP2  DT A   8     156.448-229.650 380.990  1.00  0.00           O  
REMARK-SIMTK-COORDS   156.448036884  -229.649501162   380.990165742
ATOM    230  O5'  DT A   8     157.189-227.245 380.902  1.00  0.00           O  
REMARK-SIMTK-COORDS   157.188783958  -227.245486196   380.901583480
ATOM    231  O3'  DT A   8     157.353-226.321 385.021  1.00  0.00           O  
REMARK-SIMTK-COORDS   157.353444011  -226.320702395   385.021184187
ATOM    232  C1'  DT A   8     157.315-224.436 382.696  1.00  0.00           C  
REMARK-SIMTK-COORDS   157.315412775  -224.436260572   382.695693994
ATOM    233  C2'  DT A   8     156.285-225.508 383.030  1.00  0.00           C  
REMARK-SIMTK-COORDS   156.285470660  -225.507810011   383.030450681
ATOM    234  C3'  DT A   8     157.151-226.600 383.638  1.00  0.00           C  
REMARK-SIMTK-COORDS   157.151060352  -226.599832690   383.637617010
ATOM    235  C4'  DT A   8     158.445-226.497 382.832  1.00  0.00           C  
REMARK-SIMTK-COORDS   158.445038126  -226.496748361   382.832089144
ATOM    236  C5'  DT A   8     158.493-227.272 381.537  1.00  0.00           C  
REMARK-SIMTK-COORDS   158.492590776  -227.272246603   381.536571401
ATOM    237  O4'  DT A   8     158.568-225.070 382.529  1.00  0.00           O  
REMARK-SIMTK-COORDS   158.567636553  -225.070370728   382.528547592
ATOM    238  O4   DT A   8     156.249-221.543 378.121  1.00  0.00           O  
REMARK-SIMTK-COORDS   156.248897836  -221.543469672   378.120689984
ATOM    239  C4   DT A   8     156.470-222.235 379.122  1.00  0.00           C  
REMARK-SIMTK-COORDS   156.469805614  -222.235249181   379.122036010
ATOM    240  N3   DT A   8     157.007-221.680 380.259  1.00  0.00           N  
REMARK-SIMTK-COORDS   157.007068852  -221.679853895   380.259224775
ATOM    241  C2   DT A   8     157.298-222.335 381.439  1.00  0.00           C  
REMARK-SIMTK-COORDS   157.298103889  -222.334876109   381.438593465
ATOM    242  O2   DT A   8     157.774-221.756 382.399  1.00  0.00           O  
REMARK-SIMTK-COORDS   157.773691865  -221.755638050   382.399241344
ATOM    243  N1   DT A   8     157.016-223.686 381.448  1.00  0.00           N  
REMARK-SIMTK-COORDS   157.016168300  -223.685524985   381.447589902
ATOM    244  C6   DT A   8     156.481-224.324 380.356  1.00  0.00           C  
REMARK-SIMTK-COORDS   156.480532297  -224.324303374   380.356472933
ATOM    245  C5   DT A   8     156.203-223.651 379.224  1.00  0.00           C  
REMARK-SIMTK-COORDS   156.202917405  -223.650599059   379.223964448
ATOM    246  C7   DT A   8     155.624-224.301 378.004  1.00  0.00           C  
REMARK-SIMTK-COORDS   155.623964635  -224.300825856   378.003872319
ATOM    247  H1'  DT A   8     157.409-223.718 383.511  1.00  0.00           H  
REMARK-SIMTK-COORDS   157.408934694  -223.717832751   383.510781791
ATOM    248 1H2'  DT A   8     155.535-225.155 383.738  1.00  0.00           H  
REMARK-SIMTK-COORDS   155.535024872  -225.155202700   383.738207845
ATOM    249 2H2'  DT A   8     155.759-225.865 382.146  1.00  0.00           H  
REMARK-SIMTK-COORDS   155.758750473  -225.864825991   382.145722794
ATOM    250  H3'  DT A   8     156.699-227.586 383.531  1.00  0.00           H  
REMARK-SIMTK-COORDS   156.699130340  -227.585745808   383.531063796
ATOM    251  H4'  DT A   8     159.246-226.868 383.471  1.00  0.00           H  
REMARK-SIMTK-COORDS   159.246416574  -226.867580109   383.470633111
ATOM    252 1H5'  DT A   8     159.232-226.821 380.877  1.00  0.00           H  
REMARK-SIMTK-COORDS   159.232469461  -226.821369721   380.876808892
ATOM    253 2H5'  DT A   8     158.778-228.302 381.747  1.00  0.00           H  
REMARK-SIMTK-COORDS   158.777654417  -228.302161862   381.746843322
ATOM    254  H3   DT A   8     157.212-220.671 380.227  1.00  0.00           H  
REMARK-SIMTK-COORDS   157.211976571  -220.670903452   380.227274314
ATOM    255  H6   DT A   8     156.278-225.395 380.408  1.00  0.00           H  
REMARK-SIMTK-COORDS   156.277688069  -225.394788261   380.407691349
ATOM    256  H71  DT A   8     155.588-223.579 377.187  1.00  0.00           H  
REMARK-SIMTK-COORDS   155.588095173  -223.578808047   377.187178580
ATOM    257  H72  DT A   8     156.245-225.147 377.712  1.00  0.00           H  
REMARK-SIMTK-COORDS   156.245447289  -225.147404330   377.712291801
ATOM    258  H73  DT A   8     154.615-224.651 378.222  1.00  0.00           H  
REMARK-SIMTK-COORDS   154.614814868  -224.651026784   378.222211635
ATOM    259  P    DG A   9     155.952-226.164 386.017  1.00  0.00           P  
REMARK-SIMTK-COORDS   155.952064437  -226.164240425   386.016835336
ATOM    260  OP1  DG A   9     154.725-226.525 385.265  1.00  0.00           O  
REMARK-SIMTK-COORDS   154.725042214  -226.525358787   385.265490546
ATOM    261  OP2  DG A   9     156.030-226.659 387.406  1.00  0.00           O  
REMARK-SIMTK-COORDS   156.029825255  -226.658732407   387.405589070
ATOM    262  O5'  DG A   9     156.144-224.581 385.988  1.00  0.00           O  
REMARK-SIMTK-COORDS   156.144156258  -224.581471484   385.988494338
ATOM    263  O3'  DG A   9     156.310-221.600 388.978  1.00  0.00           O  
REMARK-SIMTK-COORDS   156.309589776  -221.599687225   388.978365805
ATOM    264  C1'  DG A   9     155.671-221.280 386.071  1.00  0.00           C  
REMARK-SIMTK-COORDS   155.671251098  -221.279659092   386.071232728
ATOM    265  C2'  DG A   9     154.962-222.176 387.077  1.00  0.00           C  
REMARK-SIMTK-COORDS   154.961713934  -222.176209151   387.077129843
ATOM    266  C3'  DG A   9     156.103-222.601 387.985  1.00  0.00           C  
REMARK-SIMTK-COORDS   156.103268448  -222.601444260   387.984732396
ATOM    267  C4'  DG A   9     157.283-222.709 387.020  1.00  0.00           C  
REMARK-SIMTK-COORDS   157.283499133  -222.709476024   387.019676093
ATOM    268  C5'  DG A   9     157.448-224.031 386.306  1.00  0.00           C  
REMARK-SIMTK-COORDS   157.447729090  -224.030529048   386.306276186
ATOM    269  O4'  DG A   9     157.030-221.668 386.024  1.00  0.00           O  
REMARK-SIMTK-COORDS   157.029974025  -221.667862899   386.024256021
ATOM    270  N2   DG A   9     155.356-216.928 383.107  1.00  0.00           N  
REMARK-SIMTK-COORDS   155.356035493  -216.928154827   383.106674286
ATOM    271  O6   DG A   9     153.711-220.280 380.453  1.00  0.00           O  
REMARK-SIMTK-COORDS   153.710558840  -220.280429099   380.452843698
ATOM    272  C6   DG A   9     154.186-220.002 381.554  1.00  0.00           C  
REMARK-SIMTK-COORDS   154.186380317  -220.002173104   381.554017400
ATOM    273  C5   DG A   9     154.443-220.851 382.653  1.00  0.00           C  
REMARK-SIMTK-COORDS   154.442622050  -220.850727458   382.653148276
ATOM    274  N7   DG A   9     154.233-222.225 382.801  1.00  0.00           N  
REMARK-SIMTK-COORDS   154.233344393  -222.224508963   382.800665188
ATOM    275  C8   DG A   9     154.652-222.479 384.014  1.00  0.00           C  
REMARK-SIMTK-COORDS   154.651953259  -222.479401022   384.013681946
ATOM    276  N9   DG A   9     155.124-221.375 384.691  1.00  0.00           N  
REMARK-SIMTK-COORDS   155.123664999  -221.375013511   384.690871181
ATOM    277  C4   DG A   9     154.989-220.325 383.810  1.00  0.00           C  
REMARK-SIMTK-COORDS   154.989421438  -220.324796341   383.810028084
ATOM    278  N3   DG A   9     155.330-219.034 384.062  1.00  0.00           N  
REMARK-SIMTK-COORDS   155.330476253  -219.034000522   384.062220012
ATOM    279  C2   DG A   9     155.081-218.234 383.029  1.00  0.00           C  
REMARK-SIMTK-COORDS   155.081244839  -218.233624920   383.029169870
ATOM    280  N1   DG A   9     154.548-218.673 381.835  1.00  0.00           N  
REMARK-SIMTK-COORDS   154.548032231  -218.672604058   381.835198919
ATOM    281  H1'  DG A   9     155.631-220.236 386.382  1.00  0.00           H  
REMARK-SIMTK-COORDS   155.631153476  -220.235710602   386.382401059
ATOM    282 1H2'  DG A   9     154.189-221.644 387.632  1.00  0.00           H  
REMARK-SIMTK-COORDS   154.189168495  -221.643955545   387.632467256
ATOM    283 2H2'  DG A   9     154.490-223.037 386.603  1.00  0.00           H  
REMARK-SIMTK-COORDS   154.489869937  -223.036624787   386.602604632
ATOM    284  H3'  DG A   9     155.905-223.557 388.471  1.00  0.00           H  
REMARK-SIMTK-COORDS   155.904881719  -223.556826598   388.471025819
ATOM    285  H4'  DG A   9     158.187-222.532 387.603  1.00  0.00           H  
REMARK-SIMTK-COORDS   158.186768046  -222.532366643   387.603064075
ATOM    286 1H5'  DG A   9     158.014-223.874 385.388  1.00  0.00           H  
REMARK-SIMTK-COORDS   158.013536822  -223.873833359   385.387822555
ATOM    287 2H5'  DG A   9     157.991-224.721 386.950  1.00  0.00           H  
REMARK-SIMTK-COORDS   157.991258961  -224.720609456   386.950283415
ATOM    288  H21  DG A   9     155.756-216.536 383.971  1.00  0.00           H  
REMARK-SIMTK-COORDS   155.756095785  -216.535816680   383.971250217
ATOM    289  H22  DG A   9     155.168-216.313 382.301  1.00  0.00           H  
REMARK-SIMTK-COORDS   155.167585957  -216.313103572   382.301212477
ATOM    290  H8   DG A   9     154.630-223.478 384.450  1.00  0.00           H  
REMARK-SIMTK-COORDS   154.630129121  -223.478005647   384.450412424
ATOM    291  H1   DG A   9     154.404-217.973 381.092  1.00  0.00           H  
REMARK-SIMTK-COORDS   154.404275994  -217.972833680   381.092332470
ATOM    292  P    DT A  10     154.116-222.049 390.586  1.00  0.00           P  
REMARK-SIMTK-COORDS   154.115905342  -222.049343953   390.586454759
ATOM    293  OP1  DT A  10     155.456-222.335 390.017  1.00  0.00           O  
REMARK-SIMTK-COORDS   155.455543607  -222.334700637   390.017082399
ATOM    294  OP2  DT A  10     153.578-220.699 390.327  1.00  0.00           O  
REMARK-SIMTK-COORDS   153.577711994  -220.699149471   390.326899793
ATOM    295  O5'  DT A  10     154.134-222.338 392.155  1.00  0.00           O  
REMARK-SIMTK-COORDS   154.133747627  -222.337716447   392.154948928
ATOM    296  O3'  DT A  10     153.465-219.953 395.579  1.00  0.00           O  
REMARK-SIMTK-COORDS   153.465387005  -219.953410263   395.578664176
ATOM    297  C1'  DT A  10     154.957-222.541 395.381  1.00  0.00           C  
REMARK-SIMTK-COORDS   154.957288769  -222.540997866   395.380948409
ATOM    298  C2'  DT A  10     155.230-221.259 394.605  1.00  0.00           C  
REMARK-SIMTK-COORDS   155.229642209  -221.258588977   394.604860756
ATOM    299  C3'  DT A  10     153.829-220.698 394.418  1.00  0.00           C  
REMARK-SIMTK-COORDS   153.829069211  -220.698191728   394.418419881
ATOM    300  C4'  DT A  10     152.978-221.956 394.249  1.00  0.00           C  
REMARK-SIMTK-COORDS   152.978335316  -221.955730596   394.248927008
ATOM    301  C5'  DT A  10     152.871-222.509 392.848  1.00  0.00           C  
REMARK-SIMTK-COORDS   152.870932022  -222.509404364   392.847522394
ATOM    302  O4'  DT A  10     153.635-222.952 395.097  1.00  0.00           O  
REMARK-SIMTK-COORDS   153.634944216  -222.951699903   395.096648007
ATOM    303  O4   DT A  10     158.336-226.736 394.187  1.00  0.00           O  
REMARK-SIMTK-COORDS   158.335721595  -226.735883627   394.187013699
ATOM    304  C4   DT A  10     157.579-225.782 394.404  1.00  0.00           C  
REMARK-SIMTK-COORDS   157.578552783  -225.782021121   394.403565560
ATOM    305  N3   DT A  10     157.124-225.516 395.674  1.00  0.00           N  
REMARK-SIMTK-COORDS   157.124085179  -225.515661153   395.673536254
ATOM    306  C2   DT A  10     156.283-224.488 396.050  1.00  0.00           C  
REMARK-SIMTK-COORDS   156.283348622  -224.487934825   396.049842828
ATOM    307  O2   DT A  10     155.934-224.329 397.206  1.00  0.00           O  
REMARK-SIMTK-COORDS   155.934204733  -224.329105895   397.206310257
ATOM    308  N1   DT A  10     155.867-223.662 395.026  1.00  0.00           N  
REMARK-SIMTK-COORDS   155.867400833  -223.661944239   395.025856505
ATOM    309  C6   DT A  10     156.269-223.854 393.727  1.00  0.00           C  
REMARK-SIMTK-COORDS   156.269359529  -223.854220430   393.727034318
ATOM    310  C5   DT A  10     157.097-224.865 393.398  1.00  0.00           C  
REMARK-SIMTK-COORDS   157.096693471  -224.864588299   393.398099190
ATOM    311  C7   DT A  10     157.560-225.122 391.996  1.00  0.00           C  
REMARK-SIMTK-COORDS   157.560203852  -225.121701451   391.996080306
ATOM    312  H1'  DT A  10     155.032-222.369 396.455  1.00  0.00           H  
REMARK-SIMTK-COORDS   155.031968338  -222.369331952   396.455288567
ATOM    313 1H2'  DT A  10     155.865-220.566 395.158  1.00  0.00           H  
REMARK-SIMTK-COORDS   155.864994882  -220.566248416   395.157502168
ATOM    314 2H2'  DT A  10     155.711-221.451 393.646  1.00  0.00           H  
REMARK-SIMTK-COORDS   155.711131016  -221.450588152   393.646245690
ATOM    315  H3'  DT A  10     153.760-220.055 393.541  1.00  0.00           H  
REMARK-SIMTK-COORDS   153.759801449  -220.055490142   393.541062686
ATOM    316  H4'  DT A  10     151.972-221.706 394.585  1.00  0.00           H  
REMARK-SIMTK-COORDS   151.972397842  -221.705697454   394.585134126
ATOM    317 1H5'  DT A  10     152.621-223.568 392.899  1.00  0.00           H  
REMARK-SIMTK-COORDS   152.620740276  -223.568038615   392.899432050
ATOM    318 2H5'  DT A  10     152.084-221.979 392.313  1.00  0.00           H  
REMARK-SIMTK-COORDS   152.083884133  -221.979141301   392.313127685
ATOM    319  H3   DT A  10     157.446-226.148 396.421  1.00  0.00           H  
REMARK-SIMTK-COORDS   157.445586307  -226.147854176   396.420502121
ATOM    320  H6   DT A  10     155.912-223.178 392.949  1.00  0.00           H  
REMARK-SIMTK-COORDS   155.911869671  -223.178260596   392.949225663
ATOM    321  H71  DT A  10     158.132-226.050 391.965  1.00  0.00           H  
REMARK-SIMTK-COORDS   158.132183418  -226.049839613   391.964712679
ATOM    322  H72  DT A  10     156.697-225.206 391.336  1.00  0.00           H  
REMARK-SIMTK-COORDS   156.696745182  -225.205502024   391.336253367
ATOM    323  H73  DT A  10     158.191-224.296 391.664  1.00  0.00           H  
REMARK-SIMTK-COORDS   158.190585651  -224.296445432   391.664015115
ATOM    324  P    DG A  11     154.504-218.619 396.086  1.00  0.00           P  
REMARK-SIMTK-COORDS   154.503917202  -218.619060585   396.086426460
ATOM    325  OP1  DG A  11     155.537-218.373 395.051  1.00  0.00           O  
REMARK-SIMTK-COORDS   155.537137147  -218.372708162   395.050918841
ATOM    326  OP2  DG A  11     153.879-217.419 396.676  1.00  0.00           O  
REMARK-SIMTK-COORDS   153.878669638  -217.418543100   396.675518348
ATOM    327  O5'  DG A  11     155.116-219.537 397.237  1.00  0.00           O  
REMARK-SIMTK-COORDS   155.115806542  -219.537487095   397.237488657
ATOM    328  O3'  DG A  11     155.733-219.010 401.385  1.00  0.00           O  
REMARK-SIMTK-COORDS   155.733326656  -219.009615268   401.384506530
ATOM    329  C1'  DG A  11     157.097-220.928 399.534  1.00  0.00           C  
REMARK-SIMTK-COORDS   157.096683411  -220.927815068   399.534348460
ATOM    330  C2'  DG A  11     157.029-219.412 399.404  1.00  0.00           C  
REMARK-SIMTK-COORDS   157.028929333  -219.412085755   399.403780348
ATOM    331  C3'  DG A  11     155.651-219.106 399.964  1.00  0.00           C  
REMARK-SIMTK-COORDS   155.650551595  -219.105958046   399.964203971
ATOM    332  C4'  DG A  11     154.825-220.311 399.514  1.00  0.00           C  
REMARK-SIMTK-COORDS   154.824680548  -220.310676195   399.514159312
ATOM    333  C5'  DG A  11     154.210-220.226 398.137  1.00  0.00           C  
REMARK-SIMTK-COORDS   154.209903515  -220.225687367   398.137235894
ATOM    334  O4'  DG A  11     155.773-221.424 399.536  1.00  0.00           O  
REMARK-SIMTK-COORDS   155.772905260  -221.424449765   399.535892485
ATOM    335  N2   DG A  11     160.155-225.094 400.588  1.00  0.00           N  
REMARK-SIMTK-COORDS   160.155372119  -225.094060988   400.588091940
ATOM    336  O6   DG A  11     160.530-224.475 396.064  1.00  0.00           O  
REMARK-SIMTK-COORDS   160.529542974  -224.475077059   396.064265234
ATOM    337  C6   DG A  11     160.009-224.065 397.103  1.00  0.00           C  
REMARK-SIMTK-COORDS   160.009365772  -224.065435231   397.102545183
ATOM    338  C5   DG A  11     159.129-222.977 397.288  1.00  0.00           C  
REMARK-SIMTK-COORDS   159.128568626  -222.977460547   397.287749055
ATOM    339  N7   DG A  11     158.605-222.072 396.361  1.00  0.00           N  
REMARK-SIMTK-COORDS   158.605059943  -222.072266058   396.360713136
ATOM    340  C8   DG A  11     157.849-221.284 397.081  1.00  0.00           C  
REMARK-SIMTK-COORDS   157.848886823  -221.284206823   397.080975487
ATOM    341  N9   DG A  11     157.830-221.594 398.424  1.00  0.00           N  
REMARK-SIMTK-COORDS   157.830398620  -221.593966938   398.424283291
ATOM    342  C4   DG A  11     158.656-222.689 398.555  1.00  0.00           C  
REMARK-SIMTK-COORDS   158.655764849  -222.688695677   398.555438070
ATOM    343  N3   DG A  11     158.936-223.332 399.719  1.00  0.00           N  
REMARK-SIMTK-COORDS   158.935787993  -223.331727182   399.719126397
ATOM    344  C2   DG A  11     159.772-224.352 399.545  1.00  0.00           C  
REMARK-SIMTK-COORDS   159.772089543  -224.351652535   399.545166653
ATOM    345  N1   DG A  11     160.284-224.718 398.318  1.00  0.00           N  
REMARK-SIMTK-COORDS   160.284133441  -224.717598857   398.317779454
ATOM    346  H1'  DG A  11     157.565-221.218 400.475  1.00  0.00           H  
REMARK-SIMTK-COORDS   157.565017330  -221.218076594   400.474919344
ATOM    347 1H2'  DG A  11     157.811-218.912 399.976  1.00  0.00           H  
REMARK-SIMTK-COORDS   157.810894426  -218.912480648   399.976008739
ATOM    348 2H2'  DG A  11     157.119-219.082 398.369  1.00  0.00           H  
REMARK-SIMTK-COORDS   157.119142511  -219.082312801   398.368774366
ATOM    349  H3'  DG A  11     155.243-218.178 399.563  1.00  0.00           H  
REMARK-SIMTK-COORDS   155.242690116  -218.178088928   399.562579877
ATOM    350  H4'  DG A  11     154.014-220.425 400.233  1.00  0.00           H  
REMARK-SIMTK-COORDS   154.014081661  -220.425384863   400.233447408
ATOM    351 1H5'  DG A  11     154.020-221.233 397.767  1.00  0.00           H  
REMARK-SIMTK-COORDS   154.020052068  -221.233153732   397.766807830
ATOM    352 2H5'  DG A  11     153.268-219.681 398.198  1.00  0.00           H  
REMARK-SIMTK-COORDS   153.268386947  -219.681408384   398.197964322
ATOM    353  H21  DG A  11     159.809-224.874 401.533  1.00  0.00           H  
REMARK-SIMTK-COORDS   159.808926697  -224.873724230   401.533023833
ATOM    354  H22  DG A  11     160.798-225.888 400.447  1.00  0.00           H  
REMARK-SIMTK-COORDS   160.798112338  -225.887571202   400.447391720
ATOM    355  H8   DG A  11     157.283-220.455 396.656  1.00  0.00           H  
REMARK-SIMTK-COORDS   157.282516278  -220.455429706   396.655800351
ATOM    356  H1   DG A  11     160.916-225.531 398.289  1.00  0.00           H  
REMARK-SIMTK-COORDS   160.915824997  -225.531441919   398.289139496
ATOM    357  P    DA A  12     156.847-217.735 401.742  1.00  0.00           P  
REMARK-SIMTK-COORDS   156.846528758  -217.735408846   401.741941538
ATOM    358  OP1  DA A  12     157.437-216.910 400.662  1.00  0.00           O  
REMARK-SIMTK-COORDS   157.436800245  -216.909524757   400.661630451
ATOM    359  OP2  DA A  12     156.441-217.010 402.963  1.00  0.00           O  
REMARK-SIMTK-COORDS   156.440745538  -217.009925603   402.962539770
ATOM    360  O5'  DA A  12     157.851-218.915 402.116  1.00  0.00           O  
REMARK-SIMTK-COORDS   157.850969309  -218.915207460   402.115935399
ATOM    361  O3'  DA A  12     159.890-220.015 405.651  1.00  0.00           O  
REMARK-SIMTK-COORDS   159.890208930  -220.014965766   405.650666427
ATOM    362  C1'  DA A  12     160.555-220.740 402.824  1.00  0.00           C  
REMARK-SIMTK-COORDS   160.554532958  -220.739681840   402.823628012
ATOM    363  C2'  DA A  12     160.407-219.340 403.405  1.00  0.00           C  
REMARK-SIMTK-COORDS   160.406532884  -219.340419345   403.405293250
ATOM    364  C3'  DA A  12     159.310-219.540 404.438  1.00  0.00           C  
REMARK-SIMTK-COORDS   159.310313652  -219.540318437   404.438099983
ATOM    365  C4'  DA A  12     158.409-220.584 403.781  1.00  0.00           C  
REMARK-SIMTK-COORDS   158.409120973  -220.583866472   403.780917928
ATOM    366  C5'  DA A  12     157.343-220.060 402.849  1.00  0.00           C  
REMARK-SIMTK-COORDS   157.342510279  -220.059934364   402.848601579
ATOM    367  O4'  DA A  12     159.332-221.423 403.013  1.00  0.00           O  
REMARK-SIMTK-COORDS   159.331765006  -221.422768162   403.013461126
ATOM    368  N6   DA A  12     162.555-221.806 397.220  1.00  0.00           N  
REMARK-SIMTK-COORDS   162.554563373  -221.805597292   397.220479291
ATOM    369  C6   DA A  12     162.479-222.040 398.541  1.00  0.00           C  
REMARK-SIMTK-COORDS   162.479399029  -222.039536499   398.541196054
ATOM    370  C5   DA A  12     161.683-221.273 399.415  1.00  0.00           C  
REMARK-SIMTK-COORDS   161.683377421  -221.272656080   399.415220666
ATOM    371  N7   DA A  12     160.840-220.196 399.206  1.00  0.00           N  
REMARK-SIMTK-COORDS   160.839559611  -220.196322382   399.205796990
ATOM    372  C8   DA A  12     160.385-219.922 400.392  1.00  0.00           C  
REMARK-SIMTK-COORDS   160.384719350  -219.921794641   400.391659906
ATOM    373  N9   DA A  12     160.862-220.755 401.368  1.00  0.00           N  
REMARK-SIMTK-COORDS   160.861769759  -220.754885656   401.367821915
ATOM    374  C4   DA A  12     161.703-221.633 400.731  1.00  0.00           C  
REMARK-SIMTK-COORDS   161.703228049  -221.632736216   400.731181246
ATOM    375  N3   DA A  12     162.404-222.633 401.296  1.00  0.00           N  
REMARK-SIMTK-COORDS   162.404361206  -222.633184970   401.296063169
ATOM    376  C2   DA A  12     163.109-223.268 400.383  1.00  0.00           C  
REMARK-SIMTK-COORDS   163.108790600  -223.267997553   400.382554979
ATOM    377  N1   DA A  12     163.189-223.046 399.074  1.00  0.00           N  
REMARK-SIMTK-COORDS   163.189287055  -223.046138285   399.073697544
ATOM    378  H1'  DA A  12     161.335-221.297 403.342  1.00  0.00           H  
REMARK-SIMTK-COORDS   161.334578266  -221.297271638   403.341874995
ATOM    379 1H2'  DA A  12     161.328-218.984 403.868  1.00  0.00           H  
REMARK-SIMTK-COORDS   161.327607779  -218.984229201   403.867586035
ATOM    380 2H2'  DA A  12     160.114-218.608 402.652  1.00  0.00           H  
REMARK-SIMTK-COORDS   160.113868066  -218.608008113   402.652468509
ATOM    381  H3'  DA A  12     158.762-218.618 404.637  1.00  0.00           H  
REMARK-SIMTK-COORDS   158.762319480  -218.618319433   404.636901953
ATOM    382  H4'  DA A  12     157.910-221.125 404.585  1.00  0.00           H  
REMARK-SIMTK-COORDS   157.910472557  -221.125093019   404.584662031
ATOM    383 1H5'  DA A  12     157.060-220.847 402.150  1.00  0.00           H  
REMARK-SIMTK-COORDS   157.059688933  -220.846617520   402.150075490
ATOM    384 2H5'  DA A  12     156.471-219.765 403.431  1.00  0.00           H  
REMARK-SIMTK-COORDS   156.471337014  -219.765447758   403.431144951
ATOM    385  H61  DA A  12     163.153-222.397 396.627  1.00  0.00           H  
REMARK-SIMTK-COORDS   163.152929999  -222.396887491   396.626659217
ATOM    386  H62  DA A  12     162.014-221.035 396.804  1.00  0.00           H  
REMARK-SIMTK-COORDS   162.013827803  -221.035105783   396.803655732
ATOM    387  H8   DA A  12     159.688-219.107 400.591  1.00  0.00           H  
REMARK-SIMTK-COORDS   159.687705800  -219.106777395   400.590820642
ATOM    388  H2   DA A  12     163.712-224.094 400.753  1.00  0.00           H  
REMARK-SIMTK-COORDS   163.712410110  -224.094364600   400.752725197
ATOM    389  P    DG A  13     161.156-219.060 406.431  1.00  0.00           P  
REMARK-SIMTK-COORDS   161.155905154  -219.059589791   406.431107260
ATOM    390  OP1  DG A  13     161.276-217.755 405.736  1.00  0.00           O  
REMARK-SIMTK-COORDS   161.276071335  -217.754806419   405.735686925
ATOM    391  OP2  DG A  13     161.226-219.016 407.905  1.00  0.00           O  
REMARK-SIMTK-COORDS   161.226130639  -219.016462224   407.905018517
ATOM    392  O5'  DG A  13     162.253-220.067 405.861  1.00  0.00           O  
REMARK-SIMTK-COORDS   162.252607221  -220.066960047   405.860747950
ATOM    393  O3'  DG A  13     165.499-222.146 407.592  1.00  0.00           O  
REMARK-SIMTK-COORDS   165.498952025  -222.145532678   407.592370957
ATOM    394  C1'  DG A  13     165.062-221.454 404.713  1.00  0.00           C  
REMARK-SIMTK-COORDS   165.061527133  -221.454247271   404.712770125
ATOM    395  C2'  DG A  13     165.114-220.494 405.893  1.00  0.00           C  
REMARK-SIMTK-COORDS   165.113625310  -220.493690378   405.893316708
ATOM    396  C3'  DG A  13     164.493-221.322 407.005  1.00  0.00           C  
REMARK-SIMTK-COORDS   164.493412335  -221.322440415   407.005172474
ATOM    397  C4'  DG A  13     163.434-222.142 406.269  1.00  0.00           C  
REMARK-SIMTK-COORDS   163.433802133  -222.141579316   406.268839206
ATOM    398  C5'  DG A  13     162.083-221.489 406.094  1.00  0.00           C  
REMARK-SIMTK-COORDS   162.083260429  -221.488525357   406.093768840
ATOM    399  O4'  DG A  13     164.016-222.376 404.947  1.00  0.00           O  
REMARK-SIMTK-COORDS   164.015554564  -222.376201600   404.947245284
ATOM    400  N2   DG A  13     167.512-223.192 400.377  1.00  0.00           N  
REMARK-SIMTK-COORDS   167.512308385  -223.191622270   400.377016861
ATOM    401  O6   DG A  13     164.899-219.715 398.937  1.00  0.00           O  
REMARK-SIMTK-COORDS   164.899253139  -219.715002594   398.937151967
ATOM    402  C6   DG A  13     165.244-220.387 399.910  1.00  0.00           C  
REMARK-SIMTK-COORDS   165.244229347  -220.387012006   399.909679996
ATOM    403  C5   DG A  13     164.845-220.270 401.259  1.00  0.00           C  
REMARK-SIMTK-COORDS   164.845248183  -220.270098234   401.259101427
ATOM    404  N7   DG A  13     163.960-219.374 401.864  1.00  0.00           N  
REMARK-SIMTK-COORDS   163.959687177  -219.374107492   401.863928920
ATOM    405  C8   DG A  13     163.967-219.725 403.124  1.00  0.00           C  
REMARK-SIMTK-COORDS   163.967318308  -219.724648936   403.124355619
ATOM    406  N9   DG A  13     164.797-220.789 403.408  1.00  0.00           N  
REMARK-SIMTK-COORDS   164.796538530  -220.788825467   403.408417464
ATOM    407  C4   DG A  13     165.361-221.141 402.202  1.00  0.00           C  
REMARK-SIMTK-COORDS   165.361008815  -221.140765263   402.202443303
ATOM    408  N3   DG A  13     166.253-222.148 402.012  1.00  0.00           N  
REMARK-SIMTK-COORDS   166.253175021  -222.147654830   402.011954828
ATOM    409  C2   DG A  13     166.635-222.252 400.742  1.00  0.00           C  
REMARK-SIMTK-COORDS   166.634864679  -222.252045733   400.741787302
ATOM    410  N1   DG A  13     166.165-221.435 399.734  1.00  0.00           N  
REMARK-SIMTK-COORDS   166.165172970  -221.435227977   399.734422695
ATOM    411  H1'  DG A  13     165.991-222.017 404.626  1.00  0.00           H  
REMARK-SIMTK-COORDS   165.991256317  -222.016648639   404.625762390
ATOM    412 1H2'  DG A  13     166.133-220.197 406.140  1.00  0.00           H  
REMARK-SIMTK-COORDS   166.133176811  -220.196714480   406.139974472
ATOM    413 2H2'  DG A  13     164.543-219.583 405.711  1.00  0.00           H  
REMARK-SIMTK-COORDS   164.542576283  -219.583401157   405.710553083
ATOM    414  H3'  DG A  13     164.042-220.699 407.777  1.00  0.00           H  
REMARK-SIMTK-COORDS   164.041507331  -220.698656283   407.776709397
ATOM    415  H4'  DG A  13     163.288-223.058 406.841  1.00  0.00           H  
REMARK-SIMTK-COORDS   163.288189008  -223.057875380   406.840505490
ATOM    416 1H5'  DG A  13     161.574-221.942 405.243  1.00  0.00           H  
REMARK-SIMTK-COORDS   161.573789463  -221.941518622   405.243189369
ATOM    417 2H5'  DG A  13     161.490-221.645 406.994  1.00  0.00           H  
REMARK-SIMTK-COORDS   161.489897379  -221.645269252   406.993620296
ATOM    418  H21  DG A  13     167.902-223.835 401.081  1.00  0.00           H  
REMARK-SIMTK-COORDS   167.901839182  -223.834747832   401.081377755
ATOM    419  H22  DG A  13     167.800-223.273 399.390  1.00  0.00           H  
REMARK-SIMTK-COORDS   167.799863184  -223.273094395   399.390485295
ATOM    420  H8   DG A  13     163.370-219.220 403.883  1.00  0.00           H  
REMARK-SIMTK-COORDS   163.369673612  -219.219623289   403.883428023
ATOM    421  H1   DG A  13     166.516-221.607 398.780  1.00  0.00           H  
REMARK-SIMTK-COORDS   166.515510331  -221.606653151   398.780445681
ATOM    422  P    DA A  14     166.720-221.090 408.212  1.00  0.00           P  
REMARK-SIMTK-COORDS   166.719671194  -221.089926634   408.211668691
ATOM    423  OP1  DA A  14     166.553-219.618 408.167  1.00  0.00           O  
REMARK-SIMTK-COORDS   166.552700456  -219.617612915   408.167058322
ATOM    424  OP2  DA A  14     167.309-221.637 409.451  1.00  0.00           O  
REMARK-SIMTK-COORDS   167.308643380  -221.636940905   409.450512164
ATOM    425  O5'  DA A  14     167.566-221.566 406.948  1.00  0.00           O  
REMARK-SIMTK-COORDS   167.566212540  -221.565744570   406.947682124
ATOM    426  O3'  DA A  14     171.267-223.553 406.481  1.00  0.00           O  
REMARK-SIMTK-COORDS   171.266911480  -223.553138801   406.481440211
ATOM    427  C1'  DA A  14     169.816-221.844 404.499  1.00  0.00           C  
REMARK-SIMTK-COORDS   169.816368421  -221.843568459   404.498518104
ATOM    428  C2'  DA A  14     170.262-221.452 405.901  1.00  0.00           C  
REMARK-SIMTK-COORDS   170.261625159  -221.451810256   405.900818339
ATOM    429  C3'  DA A  14     170.099-222.757 406.662  1.00  0.00           C  
REMARK-SIMTK-COORDS   170.098562853  -222.756690721   406.661767521
ATOM    430  C4'  DA A  14     168.867-223.381 406.008  1.00  0.00           C  
REMARK-SIMTK-COORDS   168.866982905  -223.380622832   406.008354518
ATOM    431  C5'  DA A  14     167.526-222.965 406.567  1.00  0.00           C  
REMARK-SIMTK-COORDS   167.526372742  -222.965376534   406.566666173
ATOM    432  O4'  DA A  14     168.946-222.952 404.611  1.00  0.00           O  
REMARK-SIMTK-COORDS   168.945979299  -222.951568085   404.610610051
ATOM    433  N6   DA A  14     167.496-217.911 400.538  1.00  0.00           N  
REMARK-SIMTK-COORDS   167.496046326  -217.911476876   400.537920403
ATOM    434  C6   DA A  14     168.278-218.942 400.900  1.00  0.00           C  
REMARK-SIMTK-COORDS   168.277671991  -218.942300593   400.900044391
ATOM    435  C5   DA A  14     168.354-219.424 402.222  1.00  0.00           C  
REMARK-SIMTK-COORDS   168.353908008  -219.423872135   402.222145718
ATOM    436  N7   DA A  14     167.722-219.041 403.392  1.00  0.00           N  
REMARK-SIMTK-COORDS   167.722061688  -219.040954329   403.391985528
ATOM    437  C8   DA A  14     168.196-219.859 404.284  1.00  0.00           C  
REMARK-SIMTK-COORDS   168.195733047  -219.858698351   404.283863411
ATOM    438  N9   DA A  14     169.088-220.765 403.777  1.00  0.00           N  
REMARK-SIMTK-COORDS   169.087902229  -220.765194518   403.777100300
ATOM    439  C4   DA A  14     169.187-220.482 402.438  1.00  0.00           C  
REMARK-SIMTK-COORDS   169.187472083  -220.482423164   402.437655935
ATOM    440  N3   DA A  14     169.956-221.117 401.533  1.00  0.00           N  
REMARK-SIMTK-COORDS   169.955779709  -221.117282422   401.533092994
ATOM    441  C2   DA A  14     169.802-220.574 400.344  1.00  0.00           C  
REMARK-SIMTK-COORDS   169.801859872  -220.574171718   400.343536586
ATOM    442  N1   DA A  14     169.030-219.556 399.974  1.00  0.00           N  
REMARK-SIMTK-COORDS   169.030484870  -219.555752573   399.973925911
ATOM    443  H1'  DA A  14     170.668-222.146 403.889  1.00  0.00           H  
REMARK-SIMTK-COORDS   170.667800373  -222.145791287   403.888860828
ATOM    444 1H2'  DA A  14     171.295-221.104 405.926  1.00  0.00           H  
REMARK-SIMTK-COORDS   171.294775031  -221.104026823   405.925577691
ATOM    445 2H2'  DA A  14     169.641-220.663 406.327  1.00  0.00           H  
REMARK-SIMTK-COORDS   169.640745515  -220.663411604   406.327151581
ATOM    446  H3'  DA A  14     169.936-222.591 407.728  1.00  0.00           H  
REMARK-SIMTK-COORDS   169.935608811  -222.591257754   407.727591106
ATOM    447  H4'  DA A  14     168.956-224.460 406.128  1.00  0.00           H  
REMARK-SIMTK-COORDS   168.956020088  -224.460171401   406.127636821
ATOM    448 1H5'  DA A  14     166.760-223.117 405.808  1.00  0.00           H  
REMARK-SIMTK-COORDS   166.759826804  -223.117433171   405.807664787
ATOM    449 2H5'  DA A  14     167.297-223.577 407.438  1.00  0.00           H  
REMARK-SIMTK-COORDS   167.296753146  -223.576540907   407.437743064
ATOM    450  H61  DA A  14     167.478-217.599 399.557  1.00  0.00           H  
REMARK-SIMTK-COORDS   167.478356527  -217.599279701   399.556844975
ATOM    451  H62  DA A  14     166.916-217.435 401.242  1.00  0.00           H  
REMARK-SIMTK-COORDS   166.915725256  -217.434698832   401.241983008
ATOM    452  H8   DA A  14     167.909-219.828 405.336  1.00  0.00           H  
REMARK-SIMTK-COORDS   167.908812057  -219.827764291   405.335750016
ATOM    453  H2   DA A  14     170.391-221.025 399.547  1.00  0.00           H  
REMARK-SIMTK-COORDS   170.391436321  -221.024589093   399.547428052
ATOM    454  P    DT A  15     172.731-222.788 407.033  1.00  0.00           P  
REMARK-SIMTK-COORDS   172.731097319  -222.788454791   407.032771388
ATOM    455  OP1  DT A  15     172.525-221.491 407.722  1.00  0.00           O  
REMARK-SIMTK-COORDS   172.524729167  -221.491221851   407.721859834
ATOM    456  OP2  DT A  15     173.748-223.680 407.625  1.00  0.00           O  
REMARK-SIMTK-COORDS   173.747909592  -223.680225759   407.625125457
ATOM    457  O5'  DT A  15     173.065-222.525 405.496  1.00  0.00           O  
REMARK-SIMTK-COORDS   173.064633637  -222.525372693   405.495503574
ATOM    458  O3'  DT A  15     176.379-223.404 403.026  1.00  0.00           O  
REMARK-SIMTK-COORDS   176.378759988  -223.403758300   403.025998916
ATOM    459  C1'  DT A  15     174.260-221.329 402.620  1.00  0.00           C  
REMARK-SIMTK-COORDS   174.259744184  -221.328737978   402.620370162
ATOM    460  C2'  DT A  15     175.182-221.481 403.824  1.00  0.00           C  
REMARK-SIMTK-COORDS   175.181763443  -221.481391342   403.823548634
ATOM    461  C3'  DT A  15     175.340-222.991 403.911  1.00  0.00           C  
REMARK-SIMTK-COORDS   175.340125133  -222.990577207   403.911239010
ATOM    462  C4'  DT A  15     173.969-223.503 403.473  1.00  0.00           C  
REMARK-SIMTK-COORDS   173.969407003  -223.503365745   403.472992820
ATOM    463  C5'  DT A  15     172.919-223.618 404.553  1.00  0.00           C  
REMARK-SIMTK-COORDS   172.919178128  -223.618036125   404.552759006
ATOM    464  O4'  DT A  15     173.518-222.524 402.483  1.00  0.00           O  
REMARK-SIMTK-COORDS   173.518194716  -222.524313652   402.483252717
ATOM    465  O4   DT A  15     170.686-217.139 402.954  1.00  0.00           O  
REMARK-SIMTK-COORDS   170.686253673  -217.138855729   402.954147490
ATOM    466  C4   DT A  15     171.480-218.087 402.931  1.00  0.00           C  
REMARK-SIMTK-COORDS   171.480319336  -218.086998251   402.930942303
ATOM    467  N3   DT A  15     172.109-218.453 401.764  1.00  0.00           N  
REMARK-SIMTK-COORDS   172.109395196  -218.452550205   401.764344973
ATOM    468  C2   DT A  15     173.014-219.482 401.603  1.00  0.00           C  
REMARK-SIMTK-COORDS   173.013860182  -219.482383720   401.602938588
ATOM    469  O2   DT A  15     173.524-219.732 400.525  1.00  0.00           O  
REMARK-SIMTK-COORDS   173.523825473  -219.731642676   400.524815045
ATOM    470  N1   DT A  15     173.293-220.206 402.744  1.00  0.00           N  
REMARK-SIMTK-COORDS   173.292722096  -220.206036071   402.744159123
ATOM    471  C6   DT A  15     172.709-219.913 403.952  1.00  0.00           C  
REMARK-SIMTK-COORDS   172.709365809  -219.913082139   403.952196141
ATOM    472  C5   DT A  15     171.836-218.895 404.073  1.00  0.00           C  
REMARK-SIMTK-COORDS   171.835787557  -218.895380569   404.073305806
ATOM    473  C7   DT A  15     171.167-218.538 405.366  1.00  0.00           C  
REMARK-SIMTK-COORDS   171.167129293  -218.537993607   405.366277842
ATOM    474  H1'  DT A  15     174.835-221.183 401.705  1.00  0.00           H  
REMARK-SIMTK-COORDS   174.834635142  -221.183308664   401.705163244
ATOM    475 1H2'  DT A  15     176.143-220.988 403.675  1.00  0.00           H  
REMARK-SIMTK-COORDS   176.142648926  -220.988376372   403.675034901
ATOM    476 2H2'  DT A  15     174.743-221.075 404.734  1.00  0.00           H  
REMARK-SIMTK-COORDS   174.742632297  -221.074843593   404.734328939
ATOM    477  H3'  DT A  15     175.577-223.318 404.923  1.00  0.00           H  
REMARK-SIMTK-COORDS   175.577312316  -223.318210443   404.923176608
ATOM    478  H4'  DT A  15     174.122-224.497 403.052  1.00  0.00           H  
REMARK-SIMTK-COORDS   174.122312663  -224.496650205   403.051723499
ATOM    479 1H5'  DT A  15     171.931-223.581 404.096  1.00  0.00           H  
REMARK-SIMTK-COORDS   171.931206274  -223.580916009   404.096107374
ATOM    480 2H5'  DT A  15     173.041-224.568 405.070  1.00  0.00           H  
REMARK-SIMTK-COORDS   173.041154193  -224.568481317   405.070423738
ATOM    481  H3   DT A  15     171.883-217.900 400.925  1.00  0.00           H  
REMARK-SIMTK-COORDS   171.882734695  -217.899695091   400.925318608
ATOM    482  H6   DT A  15     172.957-220.515 404.827  1.00  0.00           H  
REMARK-SIMTK-COORDS   172.956850643  -220.515109338   404.827422688
ATOM    483  H71  DT A  15     170.429-217.754 405.192  1.00  0.00           H  
REMARK-SIMTK-COORDS   170.429287910  -217.753984450   405.191621792
ATOM    484  H72  DT A  15     170.671-219.418 405.776  1.00  0.00           H  
REMARK-SIMTK-COORDS   170.671092132  -219.417974420   405.775589341
ATOM    485  H73  DT A  15     171.914-218.181 406.076  1.00  0.00           H  
REMARK-SIMTK-COORDS   171.913988990  -218.180846519   406.075744226
ATOM    486  P    DA A  16     177.898-222.639 403.390  1.00  0.00           P  
REMARK-SIMTK-COORDS   177.898082336  -222.638788729   403.389625013
ATOM    487  OP1  DA A  16     177.927-221.807 404.616  1.00  0.00           O  
REMARK-SIMTK-COORDS   177.927343600  -221.806632730   404.616098483
ATOM    488  OP2  DA A  16     179.081-223.491 403.158  1.00  0.00           O  
REMARK-SIMTK-COORDS   179.081443793  -223.491326067   403.157931789
ATOM    489  O5'  DA A  16     177.640-221.707 402.123  1.00  0.00           O  
REMARK-SIMTK-COORDS   177.639707029  -221.706539920   402.122797732
ATOM    490  O3'  DA A  16     179.842-220.852 398.618  1.00  0.00           O  
REMARK-SIMTK-COORDS   179.841519906  -220.852081908   398.617913774
ATOM    491  C1'  DA A  16     177.673-219.227 399.889  1.00  0.00           C  
REMARK-SIMTK-COORDS   177.672977461  -219.227099503   399.888953446
ATOM    492  C2'  DA A  16     178.973-219.691 400.531  1.00  0.00           C  
REMARK-SIMTK-COORDS   178.973189321  -219.690859827   400.531253596
ATOM    493  C3'  DA A  16     179.189-221.042 399.871  1.00  0.00           C  
REMARK-SIMTK-COORDS   179.189109246  -221.042063705   399.870971334
ATOM    494  C4'  DA A  16     177.766-221.573 399.707  1.00  0.00           C  
REMARK-SIMTK-COORDS   177.766190028  -221.572695358   399.707386652
ATOM    495  C5'  DA A  16     177.186-222.317 400.887  1.00  0.00           C  
REMARK-SIMTK-COORDS   177.186251543  -222.316928578   400.886863345
ATOM    496  O4'  DA A  16     176.961-220.373 399.468  1.00  0.00           O  
REMARK-SIMTK-COORDS   176.961100114  -220.373310829   399.467960290
ATOM    497  N6   DA A  16     173.835-215.400 402.564  1.00  0.00           N  
REMARK-SIMTK-COORDS   173.835303664  -215.399749653   402.563878857
ATOM    498  C6   DA A  16     174.527-215.884 401.519  1.00  0.00           C  
REMARK-SIMTK-COORDS   174.526707721  -215.883587111   401.518636424
ATOM    499  C5   DA A  16     175.391-216.992 401.614  1.00  0.00           C  
REMARK-SIMTK-COORDS   175.391184886  -216.992331029   401.613721406
ATOM    500  N7   DA A  16     175.736-217.818 402.669  1.00  0.00           N  
REMARK-SIMTK-COORDS   175.736050995  -217.818139937   402.668940822
ATOM    501  C8   DA A  16     176.572-218.662 402.143  1.00  0.00           C  
REMARK-SIMTK-COORDS   176.572305619  -218.662452513   402.143269367
ATOM    502  N9   DA A  16     176.791-218.457 400.807  1.00  0.00           N  
REMARK-SIMTK-COORDS   176.791286219  -218.457064422   400.807465030
ATOM    503  C4   DA A  16     176.022-217.373 400.465  1.00  0.00           C  
REMARK-SIMTK-COORDS   176.021600968  -217.373368078   400.465161294
ATOM    504  N3   DA A  16     175.921-216.806 399.249  1.00  0.00           N  
REMARK-SIMTK-COORDS   175.921091072  -216.805992874   399.248789583
ATOM    505  C2   DA A  16     175.093-215.783 399.291  1.00  0.00           C  
REMARK-SIMTK-COORDS   175.093405682  -215.782810895   399.290509278
ATOM    506  N1   DA A  16     174.403-215.297 400.318  1.00  0.00           N  
REMARK-SIMTK-COORDS   174.403178622  -215.296727465   400.318185543
ATOM    507  H1'  DA A  16     177.869-218.612 399.011  1.00  0.00           H  
REMARK-SIMTK-COORDS   177.869151097  -218.612307912   399.010600326
ATOM    508 1H2'  DA A  16     179.802-219.012 400.327  1.00  0.00           H  
REMARK-SIMTK-COORDS   179.801617387  -219.011980676   400.326815248
ATOM    509 2H2'  DA A  16     178.889-219.787 401.614  1.00  0.00           H  
REMARK-SIMTK-COORDS   178.888696136  -219.787129226   401.614035709
ATOM    510  H3'  DA A  16     179.788-221.710 400.492  1.00  0.00           H  
REMARK-SIMTK-COORDS   179.787725775  -221.709944775   400.491853873
ATOM    511  H4'  DA A  16     177.777-222.255 398.857  1.00  0.00           H  
REMARK-SIMTK-COORDS   177.776687462  -222.254650230   398.857440562
ATOM    512 1H5'  DA A  16     176.099-222.278 400.835  1.00  0.00           H  
REMARK-SIMTK-COORDS   176.098775588  -222.277509107   400.835490666
ATOM    513 2H5'  DA A  16     177.511-223.355 400.850  1.00  0.00           H  
REMARK-SIMTK-COORDS   177.511031322  -223.355266804   400.849529408
ATOM    514  H61  DA A  16     173.217-214.586 402.439  1.00  0.00           H  
REMARK-SIMTK-COORDS   173.217145352  -214.585733756   402.439189557
ATOM    515  H62  DA A  16     173.925-215.843 403.489  1.00  0.00           H  
REMARK-SIMTK-COORDS   173.924544776  -215.843432702   403.488527642
ATOM    516  H8   DA A  16     177.053-219.460 402.711  1.00  0.00           H  
REMARK-SIMTK-COORDS   177.052805084  -219.460257973   402.711048121
ATOM    517  H2   DA A  16     174.954-215.259 398.347  1.00  0.00           H  
REMARK-SIMTK-COORDS   174.953928569  -215.259370032   398.346676243
ATOM    518  P    DA A  17     181.379-220.050 398.773  1.00  0.00           P  
REMARK-SIMTK-COORDS   181.379118762  -220.049988970   398.772959729
ATOM    519  OP1  DA A  17     181.837-219.814 400.163  1.00  0.00           O  
REMARK-SIMTK-COORDS   181.836689525  -219.813544533   400.163031679
ATOM    520  OP2  DA A  17     182.415-220.492 397.817  1.00  0.00           O  
REMARK-SIMTK-COORDS   182.414661404  -220.492029738   397.817398431
ATOM    521  O5'  DA A  17     180.652-218.742 398.225  1.00  0.00           O  
REMARK-SIMTK-COORDS   180.652267460  -218.741678303   398.224591801
ATOM    522  O3'  DA A  17     181.394-216.114 394.999  1.00  0.00           O  
REMARK-SIMTK-COORDS   181.394269709  -216.113732162   394.998817206
ATOM    523  C1'  DA A  17     179.806-215.600 397.483  1.00  0.00           C  
REMARK-SIMTK-COORDS   179.805628053  -215.599721013   397.482905817
ATOM    524  C2'  DA A  17     181.261-216.037 397.395  1.00  0.00           C  
REMARK-SIMTK-COORDS   181.261309567  -216.037176184   397.394597826
ATOM    525  C3'  DA A  17     181.252-216.925 396.162  1.00  0.00           C  
REMARK-SIMTK-COORDS   181.251622262  -216.925324618   396.161940325
ATOM    526  C4'  DA A  17     179.881-217.595 396.235  1.00  0.00           C  
REMARK-SIMTK-COORDS   179.880755131  -217.594946417   396.235145218
ATOM    527  C5'  DA A  17     179.792-218.856 397.062  1.00  0.00           C  
REMARK-SIMTK-COORDS   179.791522153  -218.855844337   397.061916596
ATOM    528  O4'  DA A  17     179.016-216.578 396.837  1.00  0.00           O  
REMARK-SIMTK-COORDS   179.016053742  -216.577797228   396.836574380
ATOM    529  N6   DA A  17     177.128-214.020 402.666  1.00  0.00           N  
REMARK-SIMTK-COORDS   177.127977618  -214.019829826   402.666119587
ATOM    530  C6   DA A  17     177.399-213.887 401.357  1.00  0.00           C  
REMARK-SIMTK-COORDS   177.398929301  -213.887190811   401.357050422
ATOM    531  C5   DA A  17     178.264-214.753 400.658  1.00  0.00           C  
REMARK-SIMTK-COORDS   178.263787788  -214.752582706   400.657914051
ATOM    532  N7   DA A  17     178.991-215.862 401.051  1.00  0.00           N  
REMARK-SIMTK-COORDS   178.990957610  -215.862058650   401.051192805
ATOM    533  C8   DA A  17     179.596-216.239 399.965  1.00  0.00           C  
REMARK-SIMTK-COORDS   179.595663538  -216.239284700   399.964662894
ATOM    534  N9   DA A  17     179.305-215.460 398.877  1.00  0.00           N  
REMARK-SIMTK-COORDS   179.304507353  -215.460377644   398.876985610
ATOM    535  C4   DA A  17     178.438-214.497 399.329  1.00  0.00           C  
REMARK-SIMTK-COORDS   178.437710330  -214.496852814   399.328945589
ATOM    536  N3   DA A  17     177.885-213.505 398.607  1.00  0.00           N  
REMARK-SIMTK-COORDS   177.884743324  -213.504901315   398.606562925
ATOM    537  C2   DA A  17     177.106-212.766 399.369  1.00  0.00           C  
REMARK-SIMTK-COORDS   177.106290441  -212.765684245   399.368976350
ATOM    538  N1   DA A  17     176.830-212.889 400.664  1.00  0.00           N  
REMARK-SIMTK-COORDS   176.829937188  -212.888802809   400.664074685
ATOM    539  H1'  DA A  17     179.651-214.651 396.969  1.00  0.00           H  
REMARK-SIMTK-COORDS   179.651453002  -214.650757384   396.969432269
ATOM    540 1H2'  DA A  17     181.941-215.193 397.271  1.00  0.00           H  
REMARK-SIMTK-COORDS   181.940826573  -215.193426815   397.270869728
ATOM    541 2H2'  DA A  17     181.582-216.589 398.279  1.00  0.00           H  
REMARK-SIMTK-COORDS   181.582166963  -216.588702284   398.278732144
ATOM    542  H3'  DA A  17     182.052-217.666 396.185  1.00  0.00           H  
REMARK-SIMTK-COORDS   182.051754168  -217.666371172   396.185198379
ATOM    543  H4'  DA A  17     179.595-217.847 395.214  1.00  0.00           H  
REMARK-SIMTK-COORDS   179.594750002  -217.846778651   395.214183617
ATOM    544 1H5'  DA A  17     178.760-219.002 397.382  1.00  0.00           H  
REMARK-SIMTK-COORDS   178.760401217  -219.002114168   397.381591043
ATOM    545 2H5'  DA A  17     180.104-219.704 396.456  1.00  0.00           H  
REMARK-SIMTK-COORDS   180.104237577  -219.704122791   396.455571210
ATOM    546  H61  DA A  17     176.488-213.359 403.129  1.00  0.00           H  
REMARK-SIMTK-COORDS   176.488252180  -213.358586118   403.128501596
ATOM    547  H62  DA A  17     177.561-214.783 403.206  1.00  0.00           H  
REMARK-SIMTK-COORDS   177.560554838  -214.782510629   403.205553495
ATOM    548  H8   DA A  17     180.270-217.096 399.922  1.00  0.00           H  
REMARK-SIMTK-COORDS   180.269516300  -217.095935849   399.922033501
ATOM    549  H2   DA A  17     176.618-211.933 398.866  1.00  0.00           H  
REMARK-SIMTK-COORDS   176.618085225  -211.933392461   398.865775541
ATOM    550  P    DT A  18     182.860-215.174 394.973  1.00  0.00           P  
REMARK-SIMTK-COORDS   182.859701266  -215.173638102   394.972640032
ATOM    551  OP1  DT A  18     183.792-215.458 396.091  1.00  0.00           O  
REMARK-SIMTK-COORDS   183.791851243  -215.458141090   396.090852208
ATOM    552  OP2  DT A  18     183.481-214.973 393.648  1.00  0.00           O  
REMARK-SIMTK-COORDS   183.481170216  -214.973470275   393.648345811
ATOM    553  O5'  DT A  18     181.952-213.916 395.345  1.00  0.00           O  
REMARK-SIMTK-COORDS   181.952097216  -213.916291033   395.345445929
ATOM    554  O3'  DT A  18     181.395-210.095 393.630  1.00  0.00           O  
REMARK-SIMTK-COORDS   181.394635228  -210.095376141   393.629842969
ATOM    555  C1'  DT A  18     180.820-210.973 396.433  1.00  0.00           C  
REMARK-SIMTK-COORDS   180.820466904  -210.973126139   396.433475912
ATOM    556  C2'  DT A  18     182.152-211.052 395.698  1.00  0.00           C  
REMARK-SIMTK-COORDS   182.152086252  -211.052096675   395.697531235
ATOM    557  C3'  DT A  18     181.709-211.330 394.270  1.00  0.00           C  
REMARK-SIMTK-COORDS   181.708772592  -211.329932511   394.270404665
ATOM    558  C4'  DT A  18     180.476-212.212 394.462  1.00  0.00           C  
REMARK-SIMTK-COORDS   180.475962269  -212.211657003   394.461769834
ATOM    559  C5'  DT A  18     180.727-213.695 394.602  1.00  0.00           C  
REMARK-SIMTK-COORDS   180.726816667  -213.694751998   394.601506393
ATOM    560  O4'  DT A  18     179.871-211.721 395.700  1.00  0.00           O  
REMARK-SIMTK-COORDS   179.870709556  -211.720567394   395.700406645
ATOM    561  O4   DT A  18     180.904-212.922 401.594  1.00  0.00           O  
REMARK-SIMTK-COORDS   180.903832265  -212.922373065   401.593886907
ATOM    562  C4   DT A  18     180.918-212.524 400.423  1.00  0.00           C  
REMARK-SIMTK-COORDS   180.917723990  -212.524476398   400.422759987
ATOM    563  N3   DT A  18     180.198-211.415 400.046  1.00  0.00           N  
REMARK-SIMTK-COORDS   180.198437201  -211.415134718   400.045531208
ATOM    564  C2   DT A  18     180.130-210.867 398.781  1.00  0.00           C  
REMARK-SIMTK-COORDS   180.130293782  -210.867474877   398.780584105
ATOM    565  O2   DT A  18     179.464-209.876 398.541  1.00  0.00           O  
REMARK-SIMTK-COORDS   179.464003944  -209.876005783   398.540601006
ATOM    566  N1   DT A  18     180.864-211.524 397.814  1.00  0.00           N  
REMARK-SIMTK-COORDS   180.864356813  -211.523730460   397.813991597
ATOM    567  C6   DT A  18     181.610-212.641 398.100  1.00  0.00           C  
REMARK-SIMTK-COORDS   181.610223494  -212.640575759   398.100032630
ATOM    568  C5   DT A  18     181.658-213.143 399.349  1.00  0.00           C  
REMARK-SIMTK-COORDS   181.658362320  -213.142891994   399.348585414
ATOM    569  C7   DT A  18     182.451-214.362 399.712  1.00  0.00           C  
REMARK-SIMTK-COORDS   182.451359707  -214.361714489   399.712223792
ATOM    570  H1'  DT A  18     180.467-209.943 396.489  1.00  0.00           H  
REMARK-SIMTK-COORDS   180.466727089  -209.943062186   396.489058237
ATOM    571 1H2'  DT A  18     182.719-210.123 395.765  1.00  0.00           H  
REMARK-SIMTK-COORDS   182.718808927  -210.123248630   395.764521666
ATOM    572 2H2'  DT A  18     182.787-211.851 396.078  1.00  0.00           H  
REMARK-SIMTK-COORDS   182.787477168  -211.851357916   396.078448354
ATOM    573  H3'  DT A  18     182.478-211.848 393.697  1.00  0.00           H  
REMARK-SIMTK-COORDS   182.477535920  -211.847994266   393.697487601
ATOM    574  H4'  DT A  18     179.841-212.063 393.589  1.00  0.00           H  
REMARK-SIMTK-COORDS   179.841262728  -212.063104775   393.588528328
ATOM    575 1H5'  DT A  18     179.889-214.151 395.127  1.00  0.00           H  
REMARK-SIMTK-COORDS   179.889464044  -214.151114635   395.127406314
ATOM    576 2H5'  DT A  18     180.814-214.137 393.610  1.00  0.00           H  
REMARK-SIMTK-COORDS   180.813853433  -214.137426626   393.610211898
ATOM    577  H3   DT A  18     179.656-210.944 400.784  1.00  0.00           H  
REMARK-SIMTK-COORDS   179.655925630  -210.944251140   400.783730945
ATOM    578  H6   DT A  18     182.172-213.129 397.303  1.00  0.00           H  
REMARK-SIMTK-COORDS   182.171832591  -213.129200333   397.302819831
ATOM    579  H71  DT A  18     182.250-214.633 400.749  1.00  0.00           H  
REMARK-SIMTK-COORDS   182.249864401  -214.632797902   400.749286194
ATOM    580  H72  DT A  18     182.169-215.188 399.060  1.00  0.00           H  
REMARK-SIMTK-COORDS   182.169183883  -215.188184205   399.060089133
ATOM    581  H73  DT A  18     183.515-214.153 399.593  1.00  0.00           H  
REMARK-SIMTK-COORDS   183.514782444  -214.153161003   399.592501084
ATOM    582  P    DC A  19     182.808-209.088 393.646  1.00  0.00           P  
REMARK-SIMTK-COORDS   182.807528172  -209.088000197   393.646405950
ATOM    583  OP1  DC A  19     184.084-209.629 394.174  1.00  0.00           O  
REMARK-SIMTK-COORDS   184.083692785  -209.629281225   394.173928205
ATOM    584  OP2  DC A  19     182.911-208.260 392.429  1.00  0.00           O  
REMARK-SIMTK-COORDS   182.910707802  -208.260467600   392.428672496
ATOM    585  O5'  DC A  19     182.060-208.276 394.797  1.00  0.00           O  
REMARK-SIMTK-COORDS   182.060405453  -208.275573913   394.797310019
ATOM    586  O3'  DC A  19     180.829-204.254 395.215  1.00  0.00           O  
REMARK-SIMTK-COORDS   180.828756390  -204.254344875   395.215212649
ATOM    587  C1'  DC A  19     181.314-206.281 397.365  1.00  0.00           C  
REMARK-SIMTK-COORDS   181.313904925  -206.280603000   397.365418665
ATOM    588  C2'  DC A  19     182.297-205.815 396.299  1.00  0.00           C  
REMARK-SIMTK-COORDS   182.297193577  -205.814531902   396.299143767
ATOM    589  C3'  DC A  19     181.383-205.564 395.112  1.00  0.00           C  
REMARK-SIMTK-COORDS   181.382520150  -205.564058890   395.111912621
ATOM    590  C4'  DC A  19     180.323-206.654 395.264  1.00  0.00           C  
REMARK-SIMTK-COORDS   180.322744584  -206.653946613   395.263509122
ATOM    591  C5'  DC A  19     180.645-207.994 394.647  1.00  0.00           C  
REMARK-SIMTK-COORDS   180.645160895  -207.994489259   394.647439211
ATOM    592  O4'  DC A  19     180.186-206.825 396.710  1.00  0.00           O  
REMARK-SIMTK-COORDS   180.185716181  -206.824719075   396.710263069
ATOM    593  N4   DC A  19     183.249-210.085 400.871  1.00  0.00           N  
REMARK-SIMTK-COORDS   183.249054127  -210.085120803   400.870991636
ATOM    594  C4   DC A  19     182.802-209.188 400.008  1.00  0.00           C  
REMARK-SIMTK-COORDS   182.802140959  -209.188265562   400.007679237
ATOM    595  N3   DC A  19     181.997-208.218 400.459  1.00  0.00           N  
REMARK-SIMTK-COORDS   181.997385525  -208.217735063   400.458600786
ATOM    596  C2   DC A  19     181.507-207.274 399.617  1.00  0.00           C  
REMARK-SIMTK-COORDS   181.506939749  -207.273607819   399.616531498
ATOM    597  O2   DC A  19     180.763-206.365 400.003  1.00  0.00           O  
REMARK-SIMTK-COORDS   180.762581271  -206.365240068   400.003281397
ATOM    598  N1   DC A  19     181.862-207.326 398.271  1.00  0.00           N  
REMARK-SIMTK-COORDS   181.861815337  -207.325579216   398.270751690
ATOM    599  C6   DC A  19     182.679-208.304 397.805  1.00  0.00           C  
REMARK-SIMTK-COORDS   182.679129499  -208.304108595   397.804523401
ATOM    600  C5   DC A  19     183.185-209.261 398.630  1.00  0.00           C  
REMARK-SIMTK-COORDS   183.184595249  -209.260663024   398.630131662
ATOM    601  H1'  DC A  19     180.976-205.444 397.977  1.00  0.00           H  
REMARK-SIMTK-COORDS   180.976425530  -205.443721409   397.977408747
ATOM    602 1H2'  DC A  19     182.826-204.907 396.592  1.00  0.00           H  
REMARK-SIMTK-COORDS   182.826060980  -204.906828888   396.592040520
ATOM    603 2H2'  DC A  19     183.048-206.571 396.070  1.00  0.00           H  
REMARK-SIMTK-COORDS   183.047626461  -206.571403030   396.070133763
ATOM    604  H3'  DC A  19     181.910-205.660 394.163  1.00  0.00           H  
REMARK-SIMTK-COORDS   181.910160556  -205.659535158   394.162800992
ATOM    605  H4'  DC A  19     179.414-206.281 394.790  1.00  0.00           H  
REMARK-SIMTK-COORDS   179.413828636  -206.280677806   394.790478260
ATOM    606 1H5'  DC A  19     180.062-208.768 395.146  1.00  0.00           H  
REMARK-SIMTK-COORDS   180.061883899  -208.767838825   395.146481689
ATOM    607 2H5'  DC A  19     180.384-207.975 393.589  1.00  0.00           H  
REMARK-SIMTK-COORDS   180.383803236  -207.974609769   393.589386764
ATOM    608  H41  DC A  19     183.870-210.844 400.552  1.00  0.00           H  
REMARK-SIMTK-COORDS   183.869784104  -210.843649952   400.551979371
ATOM    609  H42  DC A  19     182.975-210.028 401.862  1.00  0.00           H  
REMARK-SIMTK-COORDS   182.975498719  -210.027864964   401.862222289
ATOM    610  H6   DC A  19     182.936-208.326 396.746  1.00  0.00           H  
REMARK-SIMTK-COORDS   182.936229708  -208.326225869   396.745628076
ATOM    611  H5   DC A  19     183.848-210.043 398.263  1.00  0.00           H  
REMARK-SIMTK-COORDS   183.848388819  -210.042784177   398.263005528
TER     612       DC A  19                                                                                                                          
ENDMDL                                                                                                                                              
MODEL        4                                                                                                                                      
ATOM      1  P    DG A   1     181.733-209.479 411.838  1.00  0.00           P  
REMARK-SIMTK-COORDS   181.732625874  -209.478987079   411.838395762
ATOM      2  OP1  DG A   1     181.958-210.863 411.358  1.00  0.00           O  
REMARK-SIMTK-COORDS   181.958189420  -210.863218487   411.358417121
ATOM      3  OP2  DG A   1     180.876-209.340 413.033  1.00  0.00           O  
REMARK-SIMTK-COORDS   180.876425842  -209.340369024   413.032930207
ATOM      4  O5'  DG A   1     181.154-208.593 410.646  1.00  0.00           O  
REMARK-SIMTK-COORDS   181.153622986  -208.592898407   410.645505775
ATOM      5  O3'  DG A   1     177.565-206.434 410.077  1.00  0.00           O  
REMARK-SIMTK-COORDS   177.565154165  -206.433931809   410.076611450
ATOM      6  C1'  DG A   1     179.460-207.464 408.001  1.00  0.00           C  
REMARK-SIMTK-COORDS   179.459588988  -207.464486720   408.001118912
ATOM      7  C2'  DG A   1     178.744-208.272 409.077  1.00  0.00           C  
REMARK-SIMTK-COORDS   178.744494588  -208.271740738   409.076883732
ATOM      8  C3'  DG A   1     178.698-207.286 410.233  1.00  0.00           C  
REMARK-SIMTK-COORDS   178.697516586  -207.286350055   410.233236736
ATOM      9  C4'  DG A   1     180.015-206.528 410.089  1.00  0.00           C  
REMARK-SIMTK-COORDS   180.014824970  -206.528224122   410.088565762
ATOM     10  C5'  DG A   1     181.222-207.147 410.752  1.00  0.00           C  
REMARK-SIMTK-COORDS   181.222063392  -207.147208733   410.752493052
ATOM     11  O4'  DG A   1     180.248-206.482 408.645  1.00  0.00           O  
REMARK-SIMTK-COORDS   180.247525392  -206.481932669   408.645027880
ATOM     12  N2   DG A   1     179.799-206.375 402.851  1.00  0.00           N  
REMARK-SIMTK-COORDS   179.798852479  -206.374768175   402.851112332
ATOM     13  O6   DG A   1     182.647-209.906 403.497  1.00  0.00           O  
REMARK-SIMTK-COORDS   182.647236634  -209.905663076   403.496924923
ATOM     14  C6   DG A   1     181.857-209.131 404.036  1.00  0.00           C  
REMARK-SIMTK-COORDS   181.856881497  -209.130666016   404.036493559
ATOM     15  C5   DG A   1     181.460-209.063 405.391  1.00  0.00           C  
REMARK-SIMTK-COORDS   181.460398742  -209.063001461   405.391023712
ATOM     16  N7   DG A   1     181.847-209.843 406.484  1.00  0.00           N  
REMARK-SIMTK-COORDS   181.846693944  -209.842611500   406.483574032
ATOM     17  C8   DG A   1     181.174-209.337 407.485  1.00  0.00           C  
REMARK-SIMTK-COORDS   181.173611598  -209.337408325   407.485216637
ATOM     18  N9   DG A   1     180.362-208.277 407.141  1.00  0.00           N  
REMARK-SIMTK-COORDS   180.362019908  -208.277308144   407.141304532
ATOM     19  C4   DG A   1     180.550-208.101 405.788  1.00  0.00           C  
REMARK-SIMTK-COORDS   180.549615739  -208.100844010   405.788335126
ATOM     20  N3   DG A   1     179.938-207.160 405.022  1.00  0.00           N  
REMARK-SIMTK-COORDS   179.938348370  -207.159693815   405.022340011
ATOM     21  C2   DG A   1     180.305-207.229 403.746  1.00  0.00           C  
REMARK-SIMTK-COORDS   180.305369915  -207.228573200   403.745665888
ATOM     22  N1   DG A   1     181.215-208.148 403.262  1.00  0.00           N  
REMARK-SIMTK-COORDS   181.215327065  -208.148484484   403.262490749
ATOM     23  H1'  DG A   1     178.744-206.952 407.357  1.00  0.00           H  
REMARK-SIMTK-COORDS   178.743770131  -206.951837441   407.357455117
ATOM     24 1H2'  DG A   1     177.742-208.572 408.770  1.00  0.00           H  
REMARK-SIMTK-COORDS   177.742215312  -208.572213470   408.769966169
ATOM     25 2H2'  DG A   1     179.290-209.175 409.347  1.00  0.00           H  
REMARK-SIMTK-COORDS   179.290096162  -209.174715996   409.346755195
ATOM     26  H3'  DG A   1     178.638-207.792 411.198  1.00  0.00           H  
REMARK-SIMTK-COORDS   178.638054323  -207.792034683   411.198310981
ATOM     27  H4'  DG A   1     179.863-205.542 410.528  1.00  0.00           H  
REMARK-SIMTK-COORDS   179.863333751  -205.542294365   410.527923162
ATOM     28 1H5'  DG A   1     182.126-206.785 410.263  1.00  0.00           H  
REMARK-SIMTK-COORDS   182.125679651  -206.784711903   410.262819992
ATOM     29 2H5'  DG A   1     181.243-206.856 411.802  1.00  0.00           H  
REMARK-SIMTK-COORDS   181.242847479  -206.856346047   411.801733215
ATOM     30  H21  DG A   1     179.116-205.665 403.147  1.00  0.00           H  
REMARK-SIMTK-COORDS   179.115943602  -205.665091338   403.146989422
ATOM     31  H22  DG A   1     180.092-206.428 401.865  1.00  0.00           H  
REMARK-SIMTK-COORDS   180.091574924  -206.428409516   401.865225839
ATOM     32  H8   DG A   1     181.249-209.721 408.503  1.00  0.00           H  
REMARK-SIMTK-COORDS   181.248733764  -209.720822499   408.502959350
ATOM     33  H1   DG A   1     181.440-208.110 402.259  1.00  0.00           H  
REMARK-SIMTK-COORDS   181.440366468  -208.110395456   402.258589114
ATOM     34  P    DA A   2     176.165-207.448 410.064  1.00  0.00           P  
REMARK-SIMTK-COORDS   176.165258416  -207.447580673   410.064141930
ATOM     35  OP1  DA A   2     176.277-208.908 410.301  1.00  0.00           O  
REMARK-SIMTK-COORDS   176.276533316  -208.907871939   410.300633610
ATOM     36  OP2  DA A   2     175.022-206.773 410.709  1.00  0.00           O  
REMARK-SIMTK-COORDS   175.021827799  -206.772597032   410.708514887
ATOM     37  O5'  DA A   2     176.153-207.166 408.495  1.00  0.00           O  
REMARK-SIMTK-COORDS   176.152737041  -207.165645023   408.494541183
ATOM     38  O3'  DA A   2     173.363-205.389 405.862  1.00  0.00           O  
REMARK-SIMTK-COORDS   173.363388491  -205.389290495   405.862294186
ATOM     39  C1'  DA A   2     175.590-207.280 405.207  1.00  0.00           C  
REMARK-SIMTK-COORDS   175.589693717  -207.280057265   405.206608998
ATOM     40  C2'  DA A   2     174.445-207.510 406.185  1.00  0.00           C  
REMARK-SIMTK-COORDS   174.445076959  -207.510301500   406.184721502
ATOM     41  C3'  DA A   2     174.220-206.113 406.743  1.00  0.00           C  
REMARK-SIMTK-COORDS   174.220151106  -206.112903223   406.742635847
ATOM     42  C4'  DA A   2     175.632-205.532 406.783  1.00  0.00           C  
REMARK-SIMTK-COORDS   175.632191102  -205.532209579   406.782921607
ATOM     43  C5'  DA A   2     176.443-205.825 408.023  1.00  0.00           C  
REMARK-SIMTK-COORDS   176.443050255  -205.824958365   408.023156496
ATOM     44  O4'  DA A   2     176.304-206.136 405.631  1.00  0.00           O  
REMARK-SIMTK-COORDS   176.303606151  -206.135945578   405.631367146
ATOM     45  N6   DA A   2     179.533-211.591 403.652  1.00  0.00           N  
REMARK-SIMTK-COORDS   179.532910979  -211.590633423   403.651709387
ATOM     46  C6   DA A   2     178.718-210.551 403.402  1.00  0.00           C  
REMARK-SIMTK-COORDS   178.717560121  -210.551396183   403.402081791
ATOM     47  C5   DA A   2     177.958-209.911 404.404  1.00  0.00           C  
REMARK-SIMTK-COORDS   177.957793446  -209.911114561   404.403861729
ATOM     48  N7   DA A   2     177.845-210.121 405.766  1.00  0.00           N  
REMARK-SIMTK-COORDS   177.844924456  -210.121283309   405.765985324
ATOM     49  C8   DA A   2     176.996-209.215 406.150  1.00  0.00           C  
REMARK-SIMTK-COORDS   176.995569826  -209.215267297   406.150388366
ATOM     50  N9   DA A   2     176.553-208.413 405.134  1.00  0.00           N  
REMARK-SIMTK-COORDS   176.552519740  -208.413238683   405.134359959
ATOM     51  C4   DA A   2     177.179-208.865 404.000  1.00  0.00           C  
REMARK-SIMTK-COORDS   177.179386766  -208.864944252   403.999870731
ATOM     52  N3   DA A   2     177.045-208.377 402.753  1.00  0.00           N  
REMARK-SIMTK-COORDS   177.044809279  -208.376626225   402.752869767
ATOM     53  C2   DA A   2     177.795-209.060 401.914  1.00  0.00           C  
REMARK-SIMTK-COORDS   177.794774398  -209.059508611   401.914402732
ATOM     54  N1   DA A   2     178.606-210.087 402.149  1.00  0.00           N  
REMARK-SIMTK-COORDS   178.605618805  -210.086680847   402.148794594
ATOM     55  H1'  DA A   2     175.213-207.087 404.203  1.00  0.00           H  
REMARK-SIMTK-COORDS   175.213331123  -207.087446195   404.202582019
ATOM     56 1H2'  DA A   2     173.549-207.888 405.691  1.00  0.00           H  
REMARK-SIMTK-COORDS   173.548707175  -207.888241941   405.690790097
ATOM     57 2H2'  DA A   2     174.709-208.214 406.971  1.00  0.00           H  
REMARK-SIMTK-COORDS   174.708538427  -208.214278052   406.971440683
ATOM     58  H3'  DA A   2     173.776-206.139 407.739  1.00  0.00           H  
REMARK-SIMTK-COORDS   173.776257436  -206.138626188   407.739111506
ATOM     59  H4'  DA A   2     175.532-204.450 406.700  1.00  0.00           H  
REMARK-SIMTK-COORDS   175.532142381  -204.449873360   406.700238104
ATOM     60 1H5'  DA A   2     177.503-205.741 407.786  1.00  0.00           H  
REMARK-SIMTK-COORDS   177.502995251  -205.740746157   407.786044896
ATOM     61 2H5'  DA A   2     176.190-205.101 408.796  1.00  0.00           H  
REMARK-SIMTK-COORDS   176.190008105  -205.100614324   408.796374046
ATOM     62  H61  DA A   2     180.065-212.022 402.884  1.00  0.00           H  
REMARK-SIMTK-COORDS   180.064610512  -212.022232219   402.884085073
ATOM     63  H62  DA A   2     179.622-211.954 404.611  1.00  0.00           H  
REMARK-SIMTK-COORDS   179.622178324  -211.954406220   404.611216913
ATOM     64  H8   DA A   2     176.668-209.104 407.184  1.00  0.00           H  
REMARK-SIMTK-COORDS   176.668445525  -209.104453358   407.184020294
ATOM     65  H2   DA A   2     177.745-208.735 400.875  1.00  0.00           H  
REMARK-SIMTK-COORDS   177.744934815  -208.734551013   400.874821290
ATOM     66  P    DT A   3     171.808-206.132 405.625  1.00  0.00           P  
REMARK-SIMTK-COORDS   171.808025078  -206.132217562   405.624692849
ATOM     67  OP1  DT A   3     171.562-207.324 406.471  1.00  0.00           O  
REMARK-SIMTK-COORDS   171.561867425  -207.324438044   406.470752973
ATOM     68  OP2  DT A   3     170.666-205.211 405.458  1.00  0.00           O  
REMARK-SIMTK-COORDS   170.665924244  -205.211475366   405.457703349
ATOM     69  O5'  DT A   3     172.348-206.599 404.198  1.00  0.00           O  
REMARK-SIMTK-COORDS   172.347537643  -206.598883552   404.198071299
ATOM     70  O3'  DT A   3     170.923-206.157 400.243  1.00  0.00           O  
REMARK-SIMTK-COORDS   170.923404195  -206.156853802   400.243322303
ATOM     71  C1'  DT A   3     172.847-208.189 401.308  1.00  0.00           C  
REMARK-SIMTK-COORDS   172.847275742  -208.188866544   401.307639684
ATOM     72  C2'  DT A   3     171.430-207.920 401.794  1.00  0.00           C  
REMARK-SIMTK-COORDS   171.429662038  -207.920415200   401.793875492
ATOM     73  C3'  DT A   3     171.305-206.419 401.592  1.00  0.00           C  
REMARK-SIMTK-COORDS   171.304539441  -206.418543216   401.592123465
ATOM     74  C4'  DT A   3     172.713-205.916 401.903  1.00  0.00           C  
REMARK-SIMTK-COORDS   172.712591530  -205.915718989   401.902586200
ATOM     75  C5'  DT A   3     173.018-205.628 403.354  1.00  0.00           C  
REMARK-SIMTK-COORDS   173.018029935  -205.628040784   403.354252358
ATOM     76  O4'  DT A   3     173.590-206.993 401.444  1.00  0.00           O  
REMARK-SIMTK-COORDS   173.590295823  -206.993391393   401.444352238
ATOM     77  O4   DT A   3     175.517-212.172 404.038  1.00  0.00           O  
REMARK-SIMTK-COORDS   175.516998391  -212.171708199   404.037818309
ATOM     78  C4   DT A   3     174.897-211.263 403.473  1.00  0.00           C  
REMARK-SIMTK-COORDS   174.897416239  -211.263499299   403.472660322
ATOM     79  N3   DT A   3     175.010-211.071 402.115  1.00  0.00           N  
REMARK-SIMTK-COORDS   175.009836745  -211.070606704   402.114986917
ATOM     80  C2   DT A   3     174.376-210.101 401.363  1.00  0.00           C  
REMARK-SIMTK-COORDS   174.375602972  -210.101317293   401.363344343
ATOM     81  O2   DT A   3     174.537-210.008 400.160  1.00  0.00           O  
REMARK-SIMTK-COORDS   174.537115573  -210.008485848   400.160149844
ATOM     82  N1   DT A   3     173.553-209.252 402.073  1.00  0.00           N  
REMARK-SIMTK-COORDS   173.553185523  -209.252107986   402.073338070
ATOM     83  C6   DT A   3     173.380-209.369 403.430  1.00  0.00           C  
REMARK-SIMTK-COORDS   173.379637962  -209.368574476   403.430280884
ATOM     84  C5   DT A   3     174.011-210.332 404.130  1.00  0.00           C  
REMARK-SIMTK-COORDS   174.011493286  -210.332084548   404.130020257
ATOM     85  C7   DT A   3     173.863-210.500 405.611  1.00  0.00           C  
REMARK-SIMTK-COORDS   173.862730577  -210.500082148   405.611044721
ATOM     86  H1'  DT A   3     172.852-208.467 400.253  1.00  0.00           H  
REMARK-SIMTK-COORDS   172.851708972  -208.467338370   400.253004777
ATOM     87 1H2'  DT A   3     170.682-208.462 401.211  1.00  0.00           H  
REMARK-SIMTK-COORDS   170.682000871  -208.462230457   401.211463261
ATOM     88 2H2'  DT A   3     171.292-208.193 402.839  1.00  0.00           H  
REMARK-SIMTK-COORDS   171.292346247  -208.193295463   402.838965793
ATOM     89  H3'  DT A   3     170.571-205.975 402.267  1.00  0.00           H  
REMARK-SIMTK-COORDS   170.571136594  -205.975207888   402.267121280
ATOM     90  H4'  DT A   3     172.849-204.988 401.346  1.00  0.00           H  
REMARK-SIMTK-COORDS   172.848666390  -204.988471787   401.345553652
ATOM     91 1H5'  DT A   3     174.095-205.685 403.512  1.00  0.00           H  
REMARK-SIMTK-COORDS   174.094820902  -205.684913633   403.512165913
ATOM     92 2H5'  DT A   3     172.673-204.625 403.601  1.00  0.00           H  
REMARK-SIMTK-COORDS   172.673147610  -204.625026656   403.600769783
ATOM     93  H3   DT A   3     175.634-211.714 401.607  1.00  0.00           H  
REMARK-SIMTK-COORDS   175.633693588  -211.714150277   401.607097844
ATOM     94  H6   DT A   3     172.723-208.672 403.950  1.00  0.00           H  
REMARK-SIMTK-COORDS   172.722622657  -208.671609547   403.950030609
ATOM     95  H71  DT A   3     174.549-211.273 405.961  1.00  0.00           H  
REMARK-SIMTK-COORDS   174.549346791  -211.272792111   405.961392390
ATOM     96  H72  DT A   3     174.094-209.558 406.109  1.00  0.00           H  
REMARK-SIMTK-COORDS   174.094131056  -209.558428732   406.109371584
ATOM     97  H73  DT A   3     172.839-210.792 405.844  1.00  0.00           H  
REMARK-SIMTK-COORDS   172.838683389  -210.791802152   405.843683488
ATOM     98  P    DT A   4     169.421-206.907 399.796  1.00  0.00           P  
REMARK-SIMTK-COORDS   169.420840602  -206.907294308   399.796172931
ATOM     99  OP1  DT A   4     168.702-207.578 400.906  1.00  0.00           O  
REMARK-SIMTK-COORDS   168.701653982  -207.577932568   400.905594369
ATOM    100  OP2  DT A   4     168.583-206.137 398.856  1.00  0.00           O  
REMARK-SIMTK-COORDS   168.583222135  -206.136812079   398.855535679
ATOM    101  O5'  DT A   4     170.288-207.984 399.001  1.00  0.00           O  
REMARK-SIMTK-COORDS   170.287529123  -207.984420795   399.000717376
ATOM    102  O3'  DT A   4     170.298-209.357 395.003  1.00  0.00           O  
REMARK-SIMTK-COORDS   170.298291365  -209.356701763   395.003178744
ATOM    103  C1'  DT A   4     171.372-210.727 397.439  1.00  0.00           C  
REMARK-SIMTK-COORDS   171.371544764  -210.726556475   397.439313840
ATOM    104  C2'  DT A   4     169.949-210.233 397.212  1.00  0.00           C  
REMARK-SIMTK-COORDS   169.949174357  -210.233102534   397.212409380
ATOM    105  C3'  DT A   4     170.177-208.985 396.374  1.00  0.00           C  
REMARK-SIMTK-COORDS   170.176685004  -208.984971761   396.374323776
ATOM    106  C4'  DT A   4     171.482-208.429 396.940  1.00  0.00           C  
REMARK-SIMTK-COORDS   171.481553310  -208.429149363   396.940194933
ATOM    107  C5'  DT A   4     171.359-207.520 398.141  1.00  0.00           C  
REMARK-SIMTK-COORDS   171.359369877  -207.519792676   398.140831274
ATOM    108  O4'  DT A   4     172.242-209.618 397.329  1.00  0.00           O  
REMARK-SIMTK-COORDS   172.242091685  -209.617571256   397.328725222
ATOM    109  O4   DT A   4     172.247-213.093 402.346  1.00  0.00           O  
REMARK-SIMTK-COORDS   172.247066447  -213.092682505   402.346373183
ATOM    110  C4   DT A   4     172.019-212.527 401.271  1.00  0.00           C  
REMARK-SIMTK-COORDS   172.019187645  -212.526763861   401.271228384
ATOM    111  N3   DT A   4     172.590-212.975 400.102  1.00  0.00           N  
REMARK-SIMTK-COORDS   172.589786750  -212.975355318   400.102337728
ATOM    112  C2   DT A   4     172.419-212.440 398.841  1.00  0.00           C  
REMARK-SIMTK-COORDS   172.418743515  -212.439558855   398.841224187
ATOM    113  O2   DT A   4     172.967-212.908 397.861  1.00  0.00           O  
REMARK-SIMTK-COORDS   172.967409261  -212.908098096   397.860501046
ATOM    114  N1   DT A   4     171.587-211.341 398.777  1.00  0.00           N  
REMARK-SIMTK-COORDS   171.587280453  -211.341277215   398.777469857
ATOM    115  C6   DT A   4     170.974-210.824 399.892  1.00  0.00           C  
REMARK-SIMTK-COORDS   170.974311187  -210.823548507   399.891562611
ATOM    116  C5   DT A   4     171.161-211.378 401.106  1.00  0.00           C  
REMARK-SIMTK-COORDS   171.160661965  -211.377757499   401.106204031
ATOM    117  C7   DT A   4     170.522-210.850 402.354  1.00  0.00           C  
REMARK-SIMTK-COORDS   170.521829468  -210.850033398   402.354077147
ATOM    118  H1'  DT A   4     171.658-211.454 396.679  1.00  0.00           H  
REMARK-SIMTK-COORDS   171.657851017  -211.454360954   396.678951841
ATOM    119 1H2'  DT A   4     169.337-210.963 396.679  1.00  0.00           H  
REMARK-SIMTK-COORDS   169.337350500  -210.962853823   396.678649487
ATOM    120 2H2'  DT A   4     169.440-209.997 398.145  1.00  0.00           H  
REMARK-SIMTK-COORDS   169.439534019  -209.997341189   398.145263234
ATOM    121  H3'  DT A   4     169.363-208.266 396.483  1.00  0.00           H  
REMARK-SIMTK-COORDS   169.363433089  -208.266013099   396.482803102
ATOM    122  H4'  DT A   4     171.957-207.860 396.141  1.00  0.00           H  
REMARK-SIMTK-COORDS   171.957409873  -207.860317768   396.141082833
ATOM    123 1H5'  DT A   4     172.300-207.524 398.691  1.00  0.00           H  
REMARK-SIMTK-COORDS   172.300158367  -207.523846561   398.690877256
ATOM    124 2H5'  DT A   4     171.148-206.507 397.803  1.00  0.00           H  
REMARK-SIMTK-COORDS   171.147507293  -206.506654798   397.802574144
ATOM    125  H3   DT A   4     173.211-213.794 400.176  1.00  0.00           H  
REMARK-SIMTK-COORDS   173.210902720  -213.793945285   400.175974798
ATOM    126  H6   DT A   4     170.329-209.951 399.793  1.00  0.00           H  
REMARK-SIMTK-COORDS   170.328558810  -209.951228296   399.793428433
ATOM    127  H71  DT A   4     170.905-211.395 403.219  1.00  0.00           H  
REMARK-SIMTK-COORDS   170.905356906  -211.394629683   403.218708624
ATOM    128  H72  DT A   4     170.755-209.790 402.462  1.00  0.00           H  
REMARK-SIMTK-COORDS   170.754701715  -209.790482366   402.462285860
ATOM    129  H73  DT A   4     169.441-210.980 402.293  1.00  0.00           H  
REMARK-SIMTK-COORDS   169.441390509  -210.979857623   402.293320853
ATOM    130  P    DA A   5     168.894-210.197 394.424  1.00  0.00           P  
REMARK-SIMTK-COORDS   168.893989212  -210.196918490   394.423617056
ATOM    131  OP1  DA A   5     167.750-210.275 395.365  1.00  0.00           O  
REMARK-SIMTK-COORDS   167.749928656  -210.274795479   395.364798027
ATOM    132  OP2  DA A   5     168.555-209.917 393.015  1.00  0.00           O  
REMARK-SIMTK-COORDS   168.555411557  -209.916587037   393.014705261
ATOM    133  O5'  DA A   5     169.753-211.537 394.523  1.00  0.00           O  
REMARK-SIMTK-COORDS   169.752711136  -211.537053749   394.523242087
ATOM    134  O3'  DA A   5     170.772-214.572 391.764  1.00  0.00           O  
REMARK-SIMTK-COORDS   170.771803478  -214.571922009   391.763595291
ATOM    135  C1'  DA A   5     170.747-214.715 394.754  1.00  0.00           C  
REMARK-SIMTK-COORDS   170.746944970  -214.714950612   394.753625705
ATOM    136  C2'  DA A   5     169.586-214.344 393.841  1.00  0.00           C  
REMARK-SIMTK-COORDS   169.585792678  -214.343525460   393.840590814
ATOM    137  C3'  DA A   5     170.295-213.616 392.708  1.00  0.00           C  
REMARK-SIMTK-COORDS   170.294577712  -213.616207097   392.707800552
ATOM    138  C4'  DA A   5     171.433-212.895 393.427  1.00  0.00           C  
REMARK-SIMTK-COORDS   171.432765853  -212.895204710   393.427083745
ATOM    139  C5'  DA A   5     171.108-211.539 394.006  1.00  0.00           C  
REMARK-SIMTK-COORDS   171.107910506  -211.538554656   394.006174959
ATOM    140  O4'  DA A   5     171.796-213.796 394.521  1.00  0.00           O  
REMARK-SIMTK-COORDS   171.796339803  -213.796342528   394.521221587
ATOM    141  N6   DA A   5     170.141-215.538 400.712  1.00  0.00           N  
REMARK-SIMTK-COORDS   170.140580750  -215.537989390   400.712037540
ATOM    142  C6   DA A   5     170.615-215.843 399.492  1.00  0.00           C  
REMARK-SIMTK-COORDS   170.614961719  -215.843348351   399.491855750
ATOM    143  C5   DA A   5     170.296-215.102 398.334  1.00  0.00           C  
REMARK-SIMTK-COORDS   170.296375196  -215.102024750   398.334396919
ATOM    144  N7   DA A   5     169.514-213.980 398.132  1.00  0.00           N  
REMARK-SIMTK-COORDS   169.514408230  -213.979638196   398.131746756
ATOM    145  C8   DA A   5     169.607-213.763 396.853  1.00  0.00           C  
REMARK-SIMTK-COORDS   169.607495436  -213.763353798   396.853235969
ATOM    146  N9   DA A   5     170.410-214.660 396.203  1.00  0.00           N  
REMARK-SIMTK-COORDS   170.410256471  -214.660190126   396.202762049
ATOM    147  C4   DA A   5     170.859-215.529 397.166  1.00  0.00           C  
REMARK-SIMTK-COORDS   170.858886094  -215.528962678   397.166106075
ATOM    148  N3   DA A   5     171.677-216.582 396.987  1.00  0.00           N  
REMARK-SIMTK-COORDS   171.677385709  -216.582314879   396.986984548
ATOM    149  C2   DA A   5     171.891-217.192 398.134  1.00  0.00           C  
REMARK-SIMTK-COORDS   171.890975464  -217.191568037   398.133715992
ATOM    150  N1   DA A   5     171.430-216.899 399.346  1.00  0.00           N  
REMARK-SIMTK-COORDS   171.429745755  -216.898811834   399.345760530
ATOM    151  H1'  DA A   5     171.119-215.714 394.527  1.00  0.00           H  
REMARK-SIMTK-COORDS   171.118562611  -215.713648889   394.527086350
ATOM    152 1H2'  DA A   5     169.051-215.221 393.474  1.00  0.00           H  
REMARK-SIMTK-COORDS   169.050867113  -215.220908057   393.474066027
ATOM    153 2H2'  DA A   5     168.861-213.699 394.334  1.00  0.00           H  
REMARK-SIMTK-COORDS   168.861194086  -213.699144709   394.334202327
ATOM    154  H3'  DA A   5     169.636-212.907 392.203  1.00  0.00           H  
REMARK-SIMTK-COORDS   169.635788130  -212.907471784   392.203461835
ATOM    155  H4'  DA A   5     172.233-212.762 392.699  1.00  0.00           H  
REMARK-SIMTK-COORDS   172.233319219  -212.761808649   392.699335299
ATOM    156 1H5'  DA A   5     171.808-211.316 394.811  1.00  0.00           H  
REMARK-SIMTK-COORDS   171.807932420  -211.315722807   394.810607856
ATOM    157 2H5'  DA A   5     171.205-210.783 393.227  1.00  0.00           H  
REMARK-SIMTK-COORDS   171.204920550  -210.783448595   393.227089670
ATOM    158  H61  DA A   5     170.404-216.112 401.524  1.00  0.00           H  
REMARK-SIMTK-COORDS   170.403634771  -216.112372637   401.523896806
ATOM    159  H62  DA A   5     169.513-214.730 400.832  1.00  0.00           H  
REMARK-SIMTK-COORDS   169.512566632  -214.730356073   400.831539392
ATOM    160  H8   DA A   5     169.096-212.945 396.348  1.00  0.00           H  
REMARK-SIMTK-COORDS   169.095586277  -212.944695753   396.347832153
ATOM    161  H2   DA A   5     172.543-218.064 398.083  1.00  0.00           H  
REMARK-SIMTK-COORDS   172.542976394  -218.063984748   398.082776118
ATOM    162  P    DT A   6     169.520-215.562 391.069  1.00  0.00           P  
REMARK-SIMTK-COORDS   169.520418874  -215.562129790   391.069448401
ATOM    163  OP1  DT A   6     168.144-215.176 391.462  1.00  0.00           O  
REMARK-SIMTK-COORDS   168.143992764  -215.175509203   391.461592109
ATOM    164  OP2  DT A   6     169.705-215.949 389.656  1.00  0.00           O  
REMARK-SIMTK-COORDS   169.705190575  -215.948729491   389.656491894
ATOM    165  O5'  DT A   6     170.035-216.729 392.028  1.00  0.00           O  
REMARK-SIMTK-COORDS   170.034822705  -216.728966595   392.027561425
ATOM    166  O3'  DT A   6     171.289-220.712 391.375  1.00  0.00           O  
REMARK-SIMTK-COORDS   171.289169662  -220.711944106   391.374805831
ATOM    167  C1'  DT A   6     170.289-219.472 393.910  1.00  0.00           C  
REMARK-SIMTK-COORDS   170.289443444  -219.472065284   393.909835811
ATOM    168  C2'  DT A   6     169.571-219.533 392.569  1.00  0.00           C  
REMARK-SIMTK-COORDS   169.570575218  -219.532598941   392.569058369
ATOM    169  C3'  DT A   6     170.725-219.420 391.585  1.00  0.00           C  
REMARK-SIMTK-COORDS   170.724557510  -219.419710331   391.585412074
ATOM    170  C4'  DT A   6     171.690-218.477 392.301  1.00  0.00           C  
REMARK-SIMTK-COORDS   171.689669236  -218.477111114   392.300881202
ATOM    171  C5'  DT A   6     171.459-216.998 392.097  1.00  0.00           C
[truncated: 31,777,448 more chars]
