# Supplementary material for: Lattice-free prediction of three-dimensional structure of programmed DNA assemblies
Source: Nat Commun. 2014 Dec 3;5:5578. doi: 10.1038/ncomms6578 (PMC4268701; doi:10.1038/ncomms6578)
Supplement: Supplementary Dataset 12 — Tiamat and PDB files for 40×4 ribbon with [nx, ny] = [22, 22] bps. [file ncomms6578-s21.zip › Supplemetary Dataset 12/22_21_40x4.pdb]

MODEL        1                                                                                                                                      
ATOM      1  P    DT A   1     400.784 -39.285 804.698  1.00  0.00           P  
REMARK-SIMTK-COORDS   400.783815671   -39.285274011   804.698281233
ATOM      2  OP1  DT A   1     400.413 -38.854 803.329  1.00  0.00           O  
REMARK-SIMTK-COORDS   400.413489102   -38.853582460   803.329229869
ATOM      3  OP2  DT A   1     402.228 -39.295 805.004  1.00  0.00           O  
REMARK-SIMTK-COORDS   402.228252938   -39.295049594   805.004142998
ATOM      4  O5'  DT A   1     400.154 -40.722 804.988  1.00  0.00           O  
REMARK-SIMTK-COORDS   400.153593684   -40.721559368   804.988116737
ATOM      5  O3'  DT A   1     401.795 -44.502 805.925  1.00  0.00           O  
REMARK-SIMTK-COORDS   401.794642079   -44.502144562   805.924984795
ATOM      6  C1'  DT A   1     399.105 -43.881 804.767  1.00  0.00           C  
REMARK-SIMTK-COORDS   399.104513172   -43.881141909   804.767102603
ATOM      7  C2'  DT A   1     400.463 -43.488 804.202  1.00  0.00           C  
REMARK-SIMTK-COORDS   400.462640632   -43.488425788   804.201962046
ATOM      8  C3'  DT A   1     401.276 -43.256 805.465  1.00  0.00           C  
REMARK-SIMTK-COORDS   401.276325078   -43.255955934   805.465233351
ATOM      9  C4'  DT A   1     400.248 -42.667 806.428  1.00  0.00           C  
REMARK-SIMTK-COORDS   400.247687179   -42.667434353   806.428237203
ATOM     10  C5'  DT A   1     400.046 -41.171 806.363  1.00  0.00           C  
REMARK-SIMTK-COORDS   400.045681276   -41.171333408   806.362956446
ATOM     11  O4'  DT A   1     398.993 -43.325 806.063  1.00  0.00           O  
REMARK-SIMTK-COORDS   398.992661341   -43.325493964   806.062739330
ATOM     12  O4   DT A   1     394.779 -42.166 801.802  1.00  0.00           O  
REMARK-SIMTK-COORDS   394.778525105   -42.166315641   801.802390118
ATOM     13  C4   DT A   1     395.772 -42.504 802.456  1.00  0.00           C  
REMARK-SIMTK-COORDS   395.772005945   -42.503884813   802.455973990
ATOM     14  N3   DT A   1     395.822 -43.727 803.084  1.00  0.00           N  
REMARK-SIMTK-COORDS   395.821760754   -43.727070125   803.084038597
ATOM     15  C2   DT A   1     396.865 -44.226 803.839  1.00  0.00           C  
REMARK-SIMTK-COORDS   396.864710513   -44.225717684   803.839252085
ATOM     16  O2   DT A   1     396.818 -45.326 804.358  1.00  0.00           O  
REMARK-SIMTK-COORDS   396.817899754   -45.326020528   804.358408521
ATOM     17  N1   DT A   1     397.954 -43.389 803.961  1.00  0.00           N  
REMARK-SIMTK-COORDS   397.954044072   -43.389013250   803.961301615
ATOM     18  C6   DT A   1     397.994 -42.151 803.370  1.00  0.00           C  
REMARK-SIMTK-COORDS   397.993776376   -42.150641080   803.369835038
ATOM     19  C5   DT A   1     396.958 -41.700 802.634  1.00  0.00           C  
REMARK-SIMTK-COORDS   396.957905357   -41.699916059   802.634276619
ATOM     20  C7   DT A   1     396.946 -40.356 801.973  1.00  0.00           C  
REMARK-SIMTK-COORDS   396.946372716   -40.355969976   801.972866820
ATOM     21  H1'  DT A   1     399.019 -44.965 804.859  1.00  0.00           H  
REMARK-SIMTK-COORDS   399.018694892   -44.964685315   804.858699061
ATOM     22 1H2'  DT A   1     400.900 -44.278 803.588  1.00  0.00           H  
REMARK-SIMTK-COORDS   400.900379290   -44.278038176   803.588233976
ATOM     23 2H2'  DT A   1     400.412 -42.588 803.591  1.00  0.00           H  
REMARK-SIMTK-COORDS   400.411842638   -42.588383071   803.591326581
ATOM     24  H3'  DT A   1     402.101 -42.561 805.298  1.00  0.00           H  
REMARK-SIMTK-COORDS   402.100839726   -42.561446149   805.298261037
ATOM     25  H4'  DT A   1     400.580 -42.913 807.437  1.00  0.00           H  
REMARK-SIMTK-COORDS   400.580276929   -42.912920894   807.437053052
ATOM     26 1H5'  DT A   1     399.059 -40.925 806.754  1.00  0.00           H  
REMARK-SIMTK-COORDS   399.058628210   -40.925423402   806.753986514
ATOM     27 2H5'  DT A   1     400.804 -40.681 806.972  1.00  0.00           H  
REMARK-SIMTK-COORDS   400.803652197   -40.680777718   806.971715181
ATOM     28  H3   DT A   1     394.994 -44.332 802.983  1.00  0.00           H  
REMARK-SIMTK-COORDS   394.994364011   -44.332397157   802.982594946
ATOM     29  H6   DT A   1     398.875 -41.522 803.497  1.00  0.00           H  
REMARK-SIMTK-COORDS   398.874699646   -41.521935973   803.497401027
ATOM     30  H71  DT A   1     395.966 -40.176 801.529  1.00  0.00           H  
REMARK-SIMTK-COORDS   395.965646987   -40.176224035   801.528868576
ATOM     31  H72  DT A   1     397.154 -39.584 802.714  1.00  0.00           H  
REMARK-SIMTK-COORDS   397.154380600   -39.583721177   802.713779442
ATOM     32  H73  DT A   1     397.708 -40.326 801.194  1.00  0.00           H  
REMARK-SIMTK-COORDS   397.708327401   -40.326499373   801.194117475
ATOM     33  P    DG A   2     402.786 -45.458 804.827  1.00  0.00           P  
REMARK-SIMTK-COORDS   402.785527964   -45.457711741   804.827274367
ATOM     34  OP1  DG A   2     403.081 -44.668 803.608  1.00  0.00           O  
REMARK-SIMTK-COORDS   403.081219213   -44.667925855   803.608192771
ATOM     35  OP2  DG A   2     403.912 -46.233 805.384  1.00  0.00           O  
REMARK-SIMTK-COORDS   403.911610068   -46.232798379   805.384397154
ATOM     36  O5'  DG A   2     401.546 -46.421 804.546  1.00  0.00           O  
REMARK-SIMTK-COORDS   401.545667408   -46.420619125   804.546313209
ATOM     37  O3'  DG A   2     401.026 -50.615 804.595  1.00  0.00           O  
REMARK-SIMTK-COORDS   401.025800889   -50.614578590   804.594570871
ATOM     38  C1'  DG A   2     399.370 -48.556 803.189  1.00  0.00           C  
REMARK-SIMTK-COORDS   399.369547988   -48.555541975   803.188942703
ATOM     39  C2'  DG A   2     400.866 -48.793 803.037  1.00  0.00           C  
REMARK-SIMTK-COORDS   400.866480204   -48.793213751   803.037301452
ATOM     40  C3'  DG A   2     401.264 -49.217 804.442  1.00  0.00           C  
REMARK-SIMTK-COORDS   401.263569658   -49.216872563   804.442003263
ATOM     41  C4'  DG A   2     400.344 -48.376 805.324  1.00  0.00           C  
REMARK-SIMTK-COORDS   400.344429786   -48.375554465   805.324245720
ATOM     42  C5'  DG A   2     400.834 -46.991 805.675  1.00  0.00           C  
REMARK-SIMTK-COORDS   400.834132973   -46.990567631   805.675483899
ATOM     43  O4'  DG A   2     399.112 -48.252 804.546  1.00  0.00           O  
REMARK-SIMTK-COORDS   399.111681953   -48.252234751   804.546287477
ATOM     44  N2   DG A   2     394.624 -48.963 800.921  1.00  0.00           N  
REMARK-SIMTK-COORDS   394.624410499   -48.962708743   800.921115673
ATOM     45  O6   DG A   2     396.164 -44.825 799.693  1.00  0.00           O  
REMARK-SIMTK-COORDS   396.164441113   -44.825342050   799.693073506
ATOM     46  C6   DG A   2     396.413 -45.851 800.328  1.00  0.00           C  
REMARK-SIMTK-COORDS   396.413280412   -45.850897596   800.327684273
ATOM     47  C5   DG A   2     397.564 -46.175 801.080  1.00  0.00           C  
REMARK-SIMTK-COORDS   397.564356766   -46.175258483   801.080241409
ATOM     48  N7   DG A   2     398.726 -45.437 801.314  1.00  0.00           N  
REMARK-SIMTK-COORDS   398.726379120   -45.436554110   801.314125777
ATOM     49  C8   DG A   2     399.448 -46.217 802.076  1.00  0.00           C  
REMARK-SIMTK-COORDS   399.448495537   -46.217406510   802.075949516
ATOM     50  N9   DG A   2     398.855 -47.427 802.367  1.00  0.00           N  
REMARK-SIMTK-COORDS   398.854718003   -47.427249102   802.366600754
ATOM     51  C4   DG A   2     397.637 -47.398 801.723  1.00  0.00           C  
REMARK-SIMTK-COORDS   397.637194029   -47.397582838   801.723473018
ATOM     52  N3   DG A   2     396.714 -48.394 801.734  1.00  0.00           N  
REMARK-SIMTK-COORDS   396.713968136   -48.394430565   801.733892269
ATOM     53  C2   DG A   2     395.634 -48.092 801.019  1.00  0.00           C  
REMARK-SIMTK-COORDS   395.633809444   -48.092451297   801.018761706
ATOM     54  N1   DG A   2     395.471 -46.893 800.353  1.00  0.00           N  
REMARK-SIMTK-COORDS   395.470910722   -46.893324023   800.352972859
ATOM     55  H1'  DG A   2     398.804 -49.452 802.932  1.00  0.00           H  
REMARK-SIMTK-COORDS   398.804106681   -49.452094423   802.932079244
ATOM     56 1H2'  DG A   2     401.089 -49.574 802.309  1.00  0.00           H  
REMARK-SIMTK-COORDS   401.089053763   -49.573715426   802.309067874
ATOM     57 2H2'  DG A   2     401.398 -47.894 802.729  1.00  0.00           H  
REMARK-SIMTK-COORDS   401.398165929   -47.894399283   802.728563953
ATOM     58  H3'  DG A   2     402.313 -49.004 804.651  1.00  0.00           H  
REMARK-SIMTK-COORDS   402.313172092   -49.004223383   804.651134937
ATOM     59  H4'  DG A   2     400.208 -48.925 806.255  1.00  0.00           H  
REMARK-SIMTK-COORDS   400.207867807   -48.925472839   806.255364728
ATOM     60 1H5'  DG A   2     399.980 -46.362 805.927  1.00  0.00           H  
REMARK-SIMTK-COORDS   399.980450670   -46.361718537   805.927438939
ATOM     61 2H5'  DG A   2     401.499 -47.053 806.536  1.00  0.00           H  
REMARK-SIMTK-COORDS   401.498692261   -47.052664056   806.535973869
ATOM     62  H21  DG A   2     394.684 -49.874 801.394  1.00  0.00           H  
REMARK-SIMTK-COORDS   394.683727048   -49.874132381   801.393701643
ATOM     63  H22  DG A   2     393.788 -48.721 800.372  1.00  0.00           H  
REMARK-SIMTK-COORDS   393.787707129   -48.720974631   800.371544851
ATOM     64  H8   DG A   2     400.433 -45.935 802.449  1.00  0.00           H  
REMARK-SIMTK-COORDS   400.433314043   -45.935485744   802.448914917
ATOM     65  H1   DG A   2     394.591 -46.753 799.837  1.00  0.00           H  
REMARK-SIMTK-COORDS   394.591311861   -46.753467102   799.836583583
ATOM     66  P    DG A   3     401.881 -51.592 803.444  1.00  0.00           P  
REMARK-SIMTK-COORDS   401.880765934   -51.591634602   803.443514365
ATOM     67  OP1  DG A   3     402.834 -50.846 802.587  1.00  0.00           O  
REMARK-SIMTK-COORDS   402.833778145   -50.846254977   802.587049573
ATOM     68  OP2  DG A   3     402.351 -52.896 803.950  1.00  0.00           O  
REMARK-SIMTK-COORDS   402.350649006   -52.896213016   803.949963832
ATOM     69  O5'  DG A   3     400.500 -51.773 802.666  1.00  0.00           O  
REMARK-SIMTK-COORDS   400.500218212   -51.772648978   802.665886059
ATOM     70  O3'  DG A   3     398.280 -55.133 801.386  1.00  0.00           O  
REMARK-SIMTK-COORDS   398.279507025   -55.133014176   801.385935450
ATOM     71  C1'  DG A   3     398.151 -52.324 800.360  1.00  0.00           C  
REMARK-SIMTK-COORDS   398.151439852   -52.324002325   800.360436927
ATOM     72  C2'  DG A   3     399.379 -53.224 800.429  1.00  0.00           C  
REMARK-SIMTK-COORDS   399.378501644   -53.223941695   800.429120897
ATOM     73  C3'  DG A   3     399.116 -54.021 801.697  1.00  0.00           C  
REMARK-SIMTK-COORDS   399.116039904   -54.020770377   801.696611286
ATOM     74  C4'  DG A   3     398.416 -53.006 802.598  1.00  0.00           C  
REMARK-SIMTK-COORDS   398.416224339   -53.006454872   802.597948200
ATOM     75  C5'  DG A   3     399.311 -52.113 803.424  1.00  0.00           C  
REMARK-SIMTK-COORDS   399.310814444   -52.113205913   803.424495743
ATOM     76  O4'  DG A   3     397.648 -52.172 801.674  1.00  0.00           O  
REMARK-SIMTK-COORDS   397.648067416   -52.172378892   801.673639701
ATOM     77  N2   DG A   3     394.605 -49.996 797.226  1.00  0.00           N  
REMARK-SIMTK-COORDS   394.604743802   -49.995882883   797.225798033
ATOM     78  O6   DG A   3     398.031 -46.973 797.574  1.00  0.00           O  
REMARK-SIMTK-COORDS   398.031158267   -46.973306341   797.574079479
ATOM     79  C6   DG A   3     397.622 -48.083 797.916  1.00  0.00           C  
REMARK-SIMTK-COORDS   397.621712963   -48.083350019   797.915508208
ATOM     80  C5   DG A   3     398.243 -49.046 798.742  1.00  0.00           C  
REMARK-SIMTK-COORDS   398.243223790   -49.046379235   798.741842294
ATOM     81  N7   DG A   3     399.477 -49.012 799.395  1.00  0.00           N  
REMARK-SIMTK-COORDS   399.477227595   -49.012338169   799.395109325
ATOM     82  C8   DG A   3     399.537 -50.162 800.016  1.00  0.00           C  
REMARK-SIMTK-COORDS   399.537137774   -50.162254070   800.016126388
ATOM     83  N9   DG A   3     398.433 -50.965 799.823  1.00  0.00           N  
REMARK-SIMTK-COORDS   398.433112496   -50.965177585   799.823224821
ATOM     84  C4   DG A   3     397.598 -50.242 799.001  1.00  0.00           C  
REMARK-SIMTK-COORDS   397.597921115   -50.242066127   799.000775324
ATOM     85  N3   DG A   3     396.386 -50.655 798.546  1.00  0.00           N  
REMARK-SIMTK-COORDS   396.386064283   -50.654996631   798.545746294
ATOM     86  C2   DG A   3     395.805 -49.752 797.761  1.00  0.00           C  
REMARK-SIMTK-COORDS   395.804538078   -49.751823153   797.761239479
ATOM     87  N1   DG A   3     396.370 -48.529 797.457  1.00  0.00           N  
REMARK-SIMTK-COORDS   396.369840326   -48.528758346   797.457491479
ATOM     88  H1'  DG A   3     397.369 -52.777 799.751  1.00  0.00           H  
REMARK-SIMTK-COORDS   397.368638396   -52.777367077   799.751182232
ATOM     89 1H2'  DG A   3     399.461 -53.877 799.559  1.00  0.00           H  
REMARK-SIMTK-COORDS   399.461215210   -53.876592117   799.559493452
ATOM     90 2H2'  DG A   3     400.304 -52.655 800.502  1.00  0.00           H  
REMARK-SIMTK-COORDS   400.304238459   -52.655152579   800.502375872
ATOM     91  H3'  DG A   3     400.040 -54.380 802.152  1.00  0.00           H  
REMARK-SIMTK-COORDS   400.040399244   -54.380165058   802.151601695
ATOM     92  H4'  DG A   3     397.787 -53.573 803.284  1.00  0.00           H  
REMARK-SIMTK-COORDS   397.787120722   -53.573024252   803.284439115
ATOM     93 1H5'  DG A   3     398.768 -51.205 803.685  1.00  0.00           H  
REMARK-SIMTK-COORDS   398.768206770   -51.204651716   803.684903468
ATOM     94 2H5'  DG A   3     399.593 -52.635 804.338  1.00  0.00           H  
REMARK-SIMTK-COORDS   399.593498463   -52.634887999   804.337663606
ATOM     95  H21  DG A   3     394.130 -50.889 797.413  1.00  0.00           H  
REMARK-SIMTK-COORDS   394.129985276   -50.888648478   797.413209173
ATOM     96  H22  DG A   3     394.156 -49.290 796.625  1.00  0.00           H  
REMARK-SIMTK-COORDS   394.156247327   -49.290311131   796.624503252
ATOM     97  H8   DG A   3     400.386 -50.459 800.633  1.00  0.00           H  
REMARK-SIMTK-COORDS   400.385650390   -50.459059188   800.632878415
ATOM     98  H1   DG A   3     395.832 -47.896 796.849  1.00  0.00           H  
REMARK-SIMTK-COORDS   395.831826997   -47.895720637   796.849447964
ATOM     99  P    DC A   4     399.215 -56.029 800.229  1.00  0.00           P  
REMARK-SIMTK-COORDS   399.214608892   -56.028704664   800.228507756
ATOM    100  OP1  DC A   4     400.586 -55.669 799.796  1.00  0.00           O  
REMARK-SIMTK-COORDS   400.586378689   -55.669207562   799.795815650
ATOM    101  OP2  DC A   4     398.956 -57.467 800.434  1.00  0.00           O  
REMARK-SIMTK-COORDS   398.956404065   -57.467038900   800.433804839
ATOM    102  O5'  DC A   4     398.159 -55.425 799.195  1.00  0.00           O  
REMARK-SIMTK-COORDS   398.159436720   -55.425196946   799.195308781
ATOM    103  O3'  DC A   4     395.239 -57.134 796.663  1.00  0.00           O  
REMARK-SIMTK-COORDS   395.239151744   -57.133692003   796.662605424
ATOM    104  C1'  DC A   4     396.546 -54.449 796.442  1.00  0.00           C  
REMARK-SIMTK-COORDS   396.545884376   -54.449342560   796.442423922
ATOM    105  C2'  DC A   4     397.234 -55.808 796.482  1.00  0.00           C  
REMARK-SIMTK-COORDS   397.233736877   -55.807977115   796.482274660
ATOM    106  C3'  DC A   4     396.326 -56.596 797.412  1.00  0.00           C  
REMARK-SIMTK-COORDS   396.325879845   -56.595671265   797.412426549
ATOM    107  C4'  DC A   4     395.869 -55.539 798.416  1.00  0.00           C  
REMARK-SIMTK-COORDS   395.869072715   -55.539330005   798.416113448
ATOM    108  C5'  DC A   4     396.773 -55.306 799.604  1.00  0.00           C  
REMARK-SIMTK-COORDS   396.772659282   -55.305670011   799.603902285
ATOM    109  O4'  DC A   4     395.797 -54.305 797.633  1.00  0.00           O  
REMARK-SIMTK-COORDS   395.796531864   -54.305332991   797.633076288
ATOM    110  N4   DC A   4     399.922 -50.099 796.018  1.00  0.00           N  
REMARK-SIMTK-COORDS   399.922063113   -50.098610932   796.018023835
ATOM    111  C4   DC A   4     399.134 -51.156 796.140  1.00  0.00           C  
REMARK-SIMTK-COORDS   399.134135758   -51.155706688   796.139551802
ATOM    112  N3   DC A   4     397.971 -51.160 795.478  1.00  0.00           N  
REMARK-SIMTK-COORDS   397.971052218   -51.160037197   795.477966640
ATOM    113  C2   DC A   4     397.124 -52.215 795.568  1.00  0.00           C  
REMARK-SIMTK-COORDS   397.123672473   -52.215099010   795.567772749
ATOM    114  O2   DC A   4     396.041 -52.248 794.969  1.00  0.00           O  
REMARK-SIMTK-COORDS   396.041107946   -52.248083954   794.969445882
ATOM    115  N1   DC A   4     397.490 -53.302 796.358  1.00  0.00           N  
REMARK-SIMTK-COORDS   397.489613932   -53.301975570   796.358402998
ATOM    116  C6   DC A   4     398.669 -53.307 797.031  1.00  0.00           C  
REMARK-SIMTK-COORDS   398.668609279   -53.306909284   797.030711432
ATOM    117  C5   DC A   4     399.535 -52.262 796.952  1.00  0.00           C  
REMARK-SIMTK-COORDS   399.535129954   -52.261521281   796.952264998
ATOM    118  H1'  DC A   4     395.855 -54.386 795.601  1.00  0.00           H  
REMARK-SIMTK-COORDS   395.854836948   -54.385592911   795.601113970
ATOM    119 1H2'  DC A   4     397.290 -56.272 795.496  1.00  0.00           H  
REMARK-SIMTK-COORDS   397.290356119   -56.272028746   795.495636254
ATOM    120 2H2'  DC A   4     398.248 -55.747 796.874  1.00  0.00           H  
REMARK-SIMTK-COORDS   398.248164554   -55.746774474   796.874096972
ATOM    121  H3'  DC A   4     396.858 -57.407 797.911  1.00  0.00           H  
REMARK-SIMTK-COORDS   396.858035346   -57.407318569   797.910797070
ATOM    122  H4'  DC A   4     394.899 -55.861 798.795  1.00  0.00           H  
REMARK-SIMTK-COORDS   394.898731900   -55.861419283   798.795472380
ATOM    123 1H5'  DC A   4     396.592 -54.307 800.001  1.00  0.00           H  
REMARK-SIMTK-COORDS   396.591667963   -54.307199263   800.000512053
ATOM    124 2H5'  DC A   4     396.551 -56.044 800.373  1.00  0.00           H  
REMARK-SIMTK-COORDS   396.550618006   -56.043815197   800.373325676
ATOM    125  H41  DC A   4     400.824 -50.068 796.516  1.00  0.00           H  
REMARK-SIMTK-COORDS   400.824125749   -50.067726726   796.515789007
ATOM    126  H42  DC A   4     399.632 -49.305 795.428  1.00  0.00           H  
REMARK-SIMTK-COORDS   399.632264318   -49.305271237   795.428362248
ATOM    127  H6   DC A   4     398.927 -54.169 797.646  1.00  0.00           H  
REMARK-SIMTK-COORDS   398.926557664   -54.169279679   797.646417476
ATOM    128  H5   DC A   4     400.487 -52.267 797.484  1.00  0.00           H  
REMARK-SIMTK-COORDS   400.486967873   -52.266548757   797.483908959
ATOM    129  P    DT A   5     395.643 -58.173 795.314  1.00  0.00           P  
REMARK-SIMTK-COORDS   395.642938566   -58.173257826   795.314352556
ATOM    130  OP1  DT A   5     397.094 -58.473 795.280  1.00  0.00           O  
REMARK-SIMTK-COORDS   397.094382007   -58.473199121   795.280468078
ATOM    131  OP2  DT A   5     394.742 -59.306 795.022  1.00  0.00           O  
REMARK-SIMTK-COORDS   394.742102069   -59.305874951   795.021576102
ATOM    132  O5'  DT A   5     395.331 -56.958 794.330  1.00  0.00           O  
REMARK-SIMTK-COORDS   395.331351095   -56.957819980   794.329606857
ATOM    133  O3'  DT A   5     392.914 -56.524 790.890  1.00  0.00           O  
REMARK-SIMTK-COORDS   392.913808945   -56.524348562   790.889958840
ATOM    134  C1'  DT A   5     395.243 -54.849 791.745  1.00  0.00           C  
REMARK-SIMTK-COORDS   395.243147279   -54.849310736   791.745271767
ATOM    135  C2'  DT A   5     395.230 -56.352 791.503  1.00  0.00           C  
REMARK-SIMTK-COORDS   395.230228208   -56.352320978   791.502551124
ATOM    136  C3'  DT A   5     393.832 -56.735 791.960  1.00  0.00           C  
REMARK-SIMTK-COORDS   393.831762357   -56.735235605   791.960425181
ATOM    137  C4'  DT A   5     393.585 -55.784 793.129  1.00  0.00           C  
REMARK-SIMTK-COORDS   393.584761350   -55.784055950   793.129218476
ATOM    138  C5'  DT A   5     394.080 -56.240 794.482  1.00  0.00           C  
REMARK-SIMTK-COORDS   394.080272285   -56.239711424   794.482079520
ATOM    139  O4'  DT A   5     394.298 -54.562 792.757  1.00  0.00           O  
REMARK-SIMTK-COORDS   394.297949873   -54.561525854   792.757058170
ATOM    140  O4   DT A   5     400.114 -52.802 793.336  1.00  0.00           O  
REMARK-SIMTK-COORDS   400.113575455   -52.801943114   793.336352283
ATOM    141  C4   DT A   5     399.032 -53.304 793.010  1.00  0.00           C  
REMARK-SIMTK-COORDS   399.031900666   -53.303756704   793.010328095
ATOM    142  N3   DT A   5     398.179 -52.647 792.154  1.00  0.00           N  
REMARK-SIMTK-COORDS   398.178654486   -52.647259469   792.153528622
ATOM    143  C2   DT A   5     396.949 -53.093 791.710  1.00  0.00           C  
REMARK-SIMTK-COORDS   396.949386856   -53.093220207   791.709950989
ATOM    144  O2   DT A   5     396.262 -52.439 790.947  1.00  0.00           O  
REMARK-SIMTK-COORDS   396.261749399   -52.439142347   790.947246668
ATOM    145  N1   DT A   5     396.562 -54.325 792.194  1.00  0.00           N  
REMARK-SIMTK-COORDS   396.561915341   -54.325068802   792.193720420
ATOM    146  C6   DT A   5     397.348 -55.052 793.053  1.00  0.00           C  
REMARK-SIMTK-COORDS   397.347734438   -55.052456121   793.053006772
ATOM    147  C5   DT A   5     398.546 -54.587 793.460  1.00  0.00           C  
REMARK-SIMTK-COORDS   398.545621720   -54.586757533   793.459723978
ATOM    148  C7   DT A   5     399.439 -55.336 794.400  1.00  0.00           C  
REMARK-SIMTK-COORDS   399.439327376   -55.335713942   794.400011966
ATOM    149  H1'  DT A   5     394.948 -54.307 790.846  1.00  0.00           H  
REMARK-SIMTK-COORDS   394.947561181   -54.306522320   790.846477801
ATOM    150 1H2'  DT A   5     395.386 -56.604 790.452  1.00  0.00           H  
REMARK-SIMTK-COORDS   395.386050390   -56.603961607   790.451760259
ATOM    151 2H2'  DT A   5     395.993 -56.871 792.081  1.00  0.00           H  
REMARK-SIMTK-COORDS   395.993141762   -56.871125169   792.080770909
ATOM    152  H3'  DT A   5     393.778 -57.776 792.283  1.00  0.00           H  
REMARK-SIMTK-COORDS   393.777879078   -57.776081378   792.282581460
ATOM    153  H4'  DT A   5     392.506 -55.644 793.202  1.00  0.00           H  
REMARK-SIMTK-COORDS   392.506065643   -55.643573320   793.201807748
ATOM    154 1H5'  DT A   5     394.231 -55.369 795.120  1.00  0.00           H  
REMARK-SIMTK-COORDS   394.231169045   -55.369407820   795.120399036
ATOM    155 2H5'  DT A   5     393.335 -56.891 794.936  1.00  0.00           H  
REMARK-SIMTK-COORDS   393.334633539   -56.890765736   794.935845037
ATOM    156  H3   DT A   5     398.488 -51.727 791.809  1.00  0.00           H  
REMARK-SIMTK-COORDS   398.487610368   -51.726689075   791.809445184
ATOM    157  H6   DT A   5     396.998 -56.020 793.413  1.00  0.00           H  
REMARK-SIMTK-COORDS   396.998122355   -56.019867903   793.412805096
ATOM    158  H71  DT A   5     400.297 -54.713 794.662  1.00  0.00           H  
REMARK-SIMTK-COORDS   400.296581540   -54.713169229   794.662346442
ATOM    159  H72  DT A   5     398.886 -55.588 795.305  1.00  0.00           H  
REMARK-SIMTK-COORDS   398.886027168   -55.588223487   795.304823996
ATOM    160  H73  DT A   5     399.788 -56.250 793.921  1.00  0.00           H  
REMARK-SIMTK-COORDS   399.788033458   -56.250318211   793.920640399
ATOM    161  P    DG A   6     393.208 -57.338 789.357  1.00  0.00           P  
REMARK-SIMTK-COORDS   393.208315017   -57.337859208   789.356536359
ATOM    162  OP1  DG A   6     394.322 -58.304 789.511  1.00  0.00           O  
REMARK-SIMTK-COORDS   394.321537511   -58.304359304   789.511353163
ATOM    163  OP2  DG A   6     392.050 -57.807 788.571  1.00  0.00           O  
REMARK-SIMTK-COORDS   392.049779216   -57.806550470   788.570833298
ATOM    164  O5'  DG A   6     393.770 -55.977 788.743  1.00  0.00           O  
REMARK-SIMTK-COORDS   393.770115412   -55.977288394   788.742849651
ATOM    165  O3'  DG A   6     392.974 -53.815 785.200  1.00  0.00           O  
REMARK-SIMTK-COORDS   392.974073395   -53.814606385   785.200109238
ATOM    166  C1'  DG A   6     395.402 -53.687 786.946  1.00  0.00           C  
REMARK-SIMTK-COORDS   395.401954405   -53.687326840   786.945901242
ATOM    167  C2'  DG A   6     394.822 -54.920 786.264  1.00  0.00           C  
REMARK-SIMTK-COORDS   394.821758839   -54.919814501   786.264258909
ATOM    168  C3'  DG A   6     393.330 -54.635 786.311  1.00  0.00           C  
REMARK-SIMTK-COORDS   393.329528735   -54.634526635   786.311313668
ATOM    169  C4'  DG A   6     393.164 -53.906 787.643  1.00  0.00           C  
REMARK-SIMTK-COORDS   393.163809250   -53.905644360   787.642573853
ATOM    170  C5'  DG A   6     392.969 -54.773 788.863  1.00  0.00           C  
REMARK-SIMTK-COORDS   392.968664317   -54.773416087   788.863334552
ATOM    171  O4'  DG A   6     394.408 -53.152 787.799  1.00  0.00           O  
REMARK-SIMTK-COORDS   394.408122147   -53.152345915   787.798525342
ATOM    172  N2   DG A   6     399.354 -50.195 787.042  1.00  0.00           N  
REMARK-SIMTK-COORDS   399.354485471   -50.195419549   787.042003478
ATOM    173  O6   DG A   6     400.714 -53.588 789.806  1.00  0.00           O  
REMARK-SIMTK-COORDS   400.713914611   -53.587863771   789.806213964
ATOM    174  C6   DG A   6     399.814 -53.180 789.071  1.00  0.00           C  
REMARK-SIMTK-COORDS   399.814000874   -53.179729995   789.071368343
ATOM    175  C5   DG A   6     398.580 -53.790 788.751  1.00  0.00           C  
REMARK-SIMTK-COORDS   398.580454262   -53.789763165   788.750819927
ATOM    176  N7   DG A   6     398.041 -55.008 789.170  1.00  0.00           N  
REMARK-SIMTK-COORDS   398.041126299   -55.007932086   789.170190678
ATOM    177  C8   DG A   6     396.881 -55.063 788.569  1.00  0.00           C  
REMARK-SIMTK-COORDS   396.880670684   -55.062841898   788.568621332
ATOM    178  N9   DG A   6     396.605 -53.970 787.774  1.00  0.00           N  
REMARK-SIMTK-COORDS   396.605423497   -53.970232087   787.774132952
ATOM    179  C4   DG A   6     397.704 -53.148 787.894  1.00  0.00           C  
REMARK-SIMTK-COORDS   397.704130509   -53.148464382   787.894127711
ATOM    180  N3   DG A   6     397.866 -51.951 787.273  1.00  0.00           N  
REMARK-SIMTK-COORDS   397.866341332   -51.950942438   787.273008688
ATOM    181  C2   DG A   6     399.031 -51.380 787.568  1.00  0.00           C  
REMARK-SIMTK-COORDS   399.031084417   -51.380401609   787.568309734
ATOM    182  N1   DG A   6     399.961 -51.943 788.421  1.00  0.00           N  
REMARK-SIMTK-COORDS   399.961027012   -51.942540695   788.420907774
ATOM    183  H1'  DG A   6     395.663 -52.923 786.213  1.00  0.00           H  
REMARK-SIMTK-COORDS   395.662769007   -52.922645987   786.213270409
ATOM    184 1H2'  DG A   6     395.173 -55.028 785.238  1.00  0.00           H  
REMARK-SIMTK-COORDS   395.173391451   -55.028073646   785.237769521
ATOM    185 2H2'  DG A   6     395.067 -55.839 786.794  1.00  0.00           H  
REMARK-SIMTK-COORDS   395.067088555   -55.838894152   786.794336192
ATOM    186  H3'  DG A   6     392.738 -55.551 786.288  1.00  0.00           H  
REMARK-SIMTK-COORDS   392.737778672   -55.550985424   786.287730788
ATOM    187  H4'  DG A   6     392.287 -53.265 787.547  1.00  0.00           H  
REMARK-SIMTK-COORDS   392.286892206   -53.265434962   787.546707150
ATOM    188 1H5'  DG A   6     393.271 -54.217 789.750  1.00  0.00           H  
REMARK-SIMTK-COORDS   393.271455696   -54.217456558   789.750426645
ATOM    189 2H5'  DG A   6     391.916 -55.039 788.950  1.00  0.00           H  
REMARK-SIMTK-COORDS   391.916115921   -55.039081091   788.949948525
ATOM    190  H21  DG A   6     398.705 -49.724 786.399  1.00  0.00           H  
REMARK-SIMTK-COORDS   398.704970182   -49.723786028   786.399165464
ATOM    191  H22  DG A   6     400.255 -49.755 787.279  1.00  0.00           H  
REMARK-SIMTK-COORDS   400.254740618   -49.755234314   787.279308407
ATOM    192  H8   DG A   6     396.191 -55.899 788.686  1.00  0.00           H  
REMARK-SIMTK-COORDS   396.191364817   -55.899203778   788.686121231
ATOM    193  H1   DG A   6     400.827 -51.414 788.593  1.00  0.00           H  
REMARK-SIMTK-COORDS   400.827434771   -51.413618628   788.592637336
ATOM    194  P    DG A   7     393.369 -54.520 783.665  1.00  0.00           P  
REMARK-SIMTK-COORDS   393.369417423   -54.520360829   783.665151649
ATOM    195  OP1  DG A   7     393.869 -55.914 783.736  1.00  0.00           O  
REMARK-SIMTK-COORDS   393.869452327   -55.914028791   783.735930938
ATOM    196  OP2  DG A   7     392.418 -54.229 782.574  1.00  0.00           O  
REMARK-SIMTK-COORDS   392.418497616   -54.229297204   782.574170675
ATOM    197  O5'  DG A   7     394.607 -53.517 783.593  1.00  0.00           O  
REMARK-SIMTK-COORDS   394.606966594   -53.517020193   783.593293333
ATOM    198  O3'  DG A   7     395.904 -50.666 780.755  1.00  0.00           O  
REMARK-SIMTK-COORDS   395.904225039   -50.666490187   780.755427020
ATOM    199  C1'  DG A   7     397.508 -52.028 782.885  1.00  0.00           C  
REMARK-SIMTK-COORDS   397.508011279   -52.027926779   782.884501022
ATOM    200  C2'  DG A   7     396.700 -52.690 781.776  1.00  0.00           C  
REMARK-SIMTK-COORDS   396.699838186   -52.689754432   781.775839933
ATOM    201  C3'  DG A   7     395.528 -51.733 781.624  1.00  0.00           C  
REMARK-SIMTK-COORDS   395.528393104   -51.733204397   781.623910843
ATOM    202  C4'  DG A   7     395.290 -51.256 783.055  1.00  0.00           C  
REMARK-SIMTK-COORDS   395.290477576   -51.255948255   783.054508193
ATOM    203  C5'  DG A   7     394.390 -52.117 783.909  1.00  0.00           C  
REMARK-SIMTK-COORDS   394.390254747   -52.117093170   783.908554029
ATOM    204  O4'  DG A   7     396.625 -51.236 783.654  1.00  0.00           O  
REMARK-SIMTK-COORDS   396.624577704   -51.235657989   783.654390809
ATOM    205  N2   DG A   7     402.328 -50.951 784.737  1.00  0.00           N  
REMARK-SIMTK-COORDS   402.327924474   -50.950715278   784.737392323
ATOM    206  O6   DG A   7     401.232 -54.996 786.591  1.00  0.00           O  
REMARK-SIMTK-COORDS   401.231574153   -54.995524935   786.590798865
ATOM    207  C6   DG A   7     400.855 -54.085 785.853  1.00  0.00           C  
REMARK-SIMTK-COORDS   400.854834928   -54.084688360   785.852652341
ATOM    208  C5   DG A   7     399.640 -53.959 785.142  1.00  0.00           C  
REMARK-SIMTK-COORDS   399.639838333   -53.958812841   785.142393496
ATOM    209  N7   DG A   7     398.540 -54.817 785.078  1.00  0.00           N  
REMARK-SIMTK-COORDS   398.540026504   -54.817266656   785.077949818
ATOM    210  C8   DG A   7     397.706 -54.201 784.280  1.00  0.00           C  
REMARK-SIMTK-COORDS   397.705601093   -54.201469965   784.280399400
ATOM    211  N9   DG A   7     398.169 -52.994 783.804  1.00  0.00           N  
REMARK-SIMTK-COORDS   398.168906419   -52.993613765   783.803743785
ATOM    212  C4   DG A   7     399.418 -52.838 784.363  1.00  0.00           C  
REMARK-SIMTK-COORDS   399.418014787   -52.838114267   784.362676867
ATOM    213  N3   DG A   7     400.247 -51.781 784.161  1.00  0.00           N  
REMARK-SIMTK-COORDS   400.247373069   -51.780875746   784.161253060
ATOM    214  C2   DG A   7     401.395 -51.903 784.823  1.00  0.00           C  
REMARK-SIMTK-COORDS   401.394531140   -51.903159950   784.823386683
ATOM    215  N1   DG A   7     401.697 -52.981 785.632  1.00  0.00           N  
REMARK-SIMTK-COORDS   401.696720799   -52.981009418   785.632484288
ATOM    216  H1'  DG A   7     398.274 -51.371 782.470  1.00  0.00           H  
REMARK-SIMTK-COORDS   398.273672542   -51.370896737   782.470274811
ATOM    217 1H2'  DG A   7     397.265 -52.776 780.848  1.00  0.00           H  
REMARK-SIMTK-COORDS   397.265410332   -52.775900534   780.847533412
ATOM    218 2H2'  DG A   7     396.364 -53.689 782.050  1.00  0.00           H  
REMARK-SIMTK-COORDS   396.363684027   -53.688674217   782.049766282
ATOM    219  H3'  DG A   7     394.644 -52.231 781.223  1.00  0.00           H  
REMARK-SIMTK-COORDS   394.644241157   -52.231074626   781.222635912
ATOM    220  H4'  DG A   7     394.838 -50.267 782.988  1.00  0.00           H  
REMARK-SIMTK-COORDS   394.837836626   -50.266654656   782.987752332
ATOM    221 1H5'  DG A   7     394.615 -51.938 784.960  1.00  0.00           H  
REMARK-SIMTK-COORDS   394.614854867   -51.937968538   784.959827139
ATOM    222 2H5'  DG A   7     393.352 -51.853 783.715  1.00  0.00           H  
REMARK-SIMTK-COORDS   393.351763104   -51.852647097   783.714798044
ATOM    223  H21  DG A   7     402.164 -50.122 784.151  1.00  0.00           H  
REMARK-SIMTK-COORDS   402.164343746   -50.121886689   784.151019135
ATOM    224  H22  DG A   7     403.212 -51.047 785.257  1.00  0.00           H  
REMARK-SIMTK-COORDS   403.211515399   -51.047474114   785.257431557
ATOM    225  H8   DG A   7     396.729 -54.608 784.017  1.00  0.00           H  
REMARK-SIMTK-COORDS   396.728975907   -54.607738487   784.016582926
ATOM    226  H1   DG A   7     402.608 -52.974 786.111  1.00  0.00           H  
REMARK-SIMTK-COORDS   402.608421053   -52.973949034   786.110673371
ATOM    227  P    DA A   8     396.332 -51.375 779.238  1.00  0.00           P  
REMARK-SIMTK-COORDS   396.331869883   -51.374951805   779.238058312
ATOM    228  OP1  DA A   8     396.173 -52.831 779.002  1.00  0.00           O  
REMARK-SIMTK-COORDS   396.172988598   -52.830909220   779.002037667
ATOM    229  OP2  DA A   8     395.948 -50.492 778.119  1.00  0.00           O  
REMARK-SIMTK-COORDS   395.948216033   -50.492019955   778.119356354
ATOM    230  O5'  DA A   8     397.833 -51.072 779.683  1.00  0.00           O  
REMARK-SIMTK-COORDS   397.833003424   -51.072262072   779.683331281
ATOM    231  O3'  DA A   8     400.951 -48.727 778.059  1.00  0.00           O  
REMARK-SIMTK-COORDS   400.951212568   -48.726761577   778.058516163
ATOM    232  C1'  DA A   8     401.158 -51.020 779.972  1.00  0.00           C  
REMARK-SIMTK-COORDS   401.157826043   -51.019554106   779.972091428
ATOM    233  C2'  DA A   8     400.512 -51.028 778.593  1.00  0.00           C  
REMARK-SIMTK-COORDS   400.512265693   -51.027804147   778.592581453
ATOM    234  C3'  DA A   8     399.936 -49.623 778.505  1.00  0.00           C  
REMARK-SIMTK-COORDS   399.935880735   -49.622571207   778.504930072
ATOM    235  C4'  DA A   8     399.508 -49.341 779.944  1.00  0.00           C  
REMARK-SIMTK-COORDS   399.507520765   -49.341095426   779.943667059
ATOM    236  C5'  DA A   8     398.127 -49.811 780.337  1.00  0.00           C  
REMARK-SIMTK-COORDS   398.127095074   -49.811268172   780.337036478
ATOM    237  O4'  DA A   8     400.494 -50.051 780.759  1.00  0.00           O  
REMARK-SIMTK-COORDS   400.493794986   -50.050723232   780.759181951
ATOM    238  N6   DA A   8     401.968 -56.016 783.278  1.00  0.00           N  
REMARK-SIMTK-COORDS   401.968169160   -56.016038229   783.277576633
ATOM    239  C6   DA A   8     402.343 -54.829 782.769  1.00  0.00           C  
REMARK-SIMTK-COORDS   402.342684981   -54.829294321   782.769145913
ATOM    240  C5   DA A   8     401.521 -54.064 781.915  1.00  0.00           C  
REMARK-SIMTK-COORDS   401.520658549   -54.063661037   781.915420419
ATOM    241  N7   DA A   8     400.246 -54.267 781.418  1.00  0.00           N  
REMARK-SIMTK-COORDS   400.246388028   -54.267460380   781.418438059
ATOM    242  C8   DA A   8     400.026 -53.214 780.689  1.00  0.00           C  
REMARK-SIMTK-COORDS   400.025520971   -53.213992535   780.689426919
ATOM    243  N9   DA A   8     401.064 -52.323 780.685  1.00  0.00           N  
REMARK-SIMTK-COORDS   401.063988399   -52.323250823   780.684778854
ATOM    244  C4   DA A   8     402.035 -52.875 781.483  1.00  0.00           C  
REMARK-SIMTK-COORDS   402.034707283   -52.875252621   781.482942285
ATOM    245  N3   DA A   8     403.241 -52.351 781.769  1.00  0.00           N  
REMARK-SIMTK-COORDS   403.240658441   -52.350691164   781.769462935
ATOM    246  C2   DA A   8     403.910 -53.159 782.564  1.00  0.00           C  
REMARK-SIMTK-COORDS   403.910137928   -53.158554480   782.563791003
ATOM    247  N1   DA A   8     403.551 -54.332 783.074  1.00  0.00           N  
REMARK-SIMTK-COORDS   403.550660896   -54.332337472   783.074183744
ATOM    248  H1'  DA A   8     402.209 -50.739 779.910  1.00  0.00           H  
REMARK-SIMTK-COORDS   402.208735192   -50.739197587   779.910380942
ATOM    249 1H2'  DA A   8     401.237 -51.208 777.798  1.00  0.00           H  
REMARK-SIMTK-COORDS   401.237416036   -51.208410527   777.797707679
ATOM    250 2H2'  DA A   8     399.733 -51.783 778.505  1.00  0.00           H  
REMARK-SIMTK-COORDS   399.733470122   -51.782589711   778.504842003
ATOM    251  H3'  DA A   8     399.085 -49.573 777.824  1.00  0.00           H  
REMARK-SIMTK-COORDS   399.084894334   -49.573012061   777.823730368
ATOM    252  H4'  DA A   8     399.540 -48.260 780.078  1.00  0.00           H  
REMARK-SIMTK-COORDS   399.540160921   -48.259828559   780.078183168
ATOM    253 1H5'  DA A   8     398.087 -49.940 781.418  1.00  0.00           H  
REMARK-SIMTK-COORDS   398.087339226   -49.940201419   781.418051136
ATOM    254 2H5'  DA A   8     397.394 -49.063 780.038  1.00  0.00           H  
REMARK-SIMTK-COORDS   397.394476441   -49.062616662   780.038103617
ATOM    255  H61  DA A   8     402.607 -56.535 783.895  1.00  0.00           H  
REMARK-SIMTK-COORDS   402.606661574   -56.534682880   783.895285434
ATOM    256  H62  DA A   8     401.043 -56.405 783.046  1.00  0.00           H  
REMARK-SIMTK-COORDS   401.042998247   -56.405051185   783.045883514
ATOM    257  H8   DA A   8     399.101 -53.055 780.136  1.00  0.00           H  
REMARK-SIMTK-COORDS   399.100526356   -53.055011254   780.135536213
ATOM    258  H2   DA A   8     404.905 -52.814 782.846  1.00  0.00           H  
REMARK-SIMTK-COORDS   404.905482156   -52.814313486   782.845923961
ATOM    259  P    DA A   9     401.583 -49.156 776.528  1.00  0.00           P  
REMARK-SIMTK-COORDS   401.582805553   -49.156028604   776.528327806
ATOM    260  OP1  DA A   9     400.906 -50.289 775.850  1.00  0.00           O  
REMARK-SIMTK-COORDS   400.906238850   -50.288602704   775.849877806
ATOM    261  OP2  DA A   9     401.960 -48.018 775.668  1.00  0.00           O  
REMARK-SIMTK-COORDS   401.959606258   -48.017620410   775.667920338
ATOM    262  O5'  DA A   9     402.863 -49.697 777.311  1.00  0.00           O  
REMARK-SIMTK-COORDS   402.862775978   -49.696929953   777.310882880
ATOM    263  O3'  DA A   9     407.006 -48.901 777.049  1.00  0.00           O  
REMARK-SIMTK-COORDS   407.005547137   -48.900928554   777.049245924
ATOM    264  C1'  DA A   9     405.647 -51.304 778.208  1.00  0.00           C  
REMARK-SIMTK-COORDS   405.647309710   -51.303618819   778.208395432
ATOM    265  C2'  DA A   9     405.504 -50.759 776.793  1.00  0.00           C  
REMARK-SIMTK-COORDS   405.503736512   -50.758820503   776.793317508
ATOM    266  C3'  DA A   9     405.626 -49.259 777.018  1.00  0.00           C  
REMARK-SIMTK-COORDS   405.625911618   -49.259111103   777.018099535
ATOM    267  C4'  DA A   9     404.946 -49.062 778.372  1.00  0.00           C  
REMARK-SIMTK-COORDS   404.946243683   -49.062323671   778.371617619
ATOM    268  C5'  DA A   9     403.448 -48.870 778.349  1.00  0.00           C  
REMARK-SIMTK-COORDS   403.448308906   -48.869859480   778.348684220
ATOM    269  O4'  DA A   9     405.249 -50.289 779.109  1.00  0.00           O  
REMARK-SIMTK-COORDS   405.249313252   -50.289228166   779.109335177
ATOM    270  N6   DA A   9     403.255 -56.562 779.990  1.00  0.00           N  
REMARK-SIMTK-COORDS   403.254831034   -56.562043872   779.989617975
ATOM    271  C6   DA A   9     404.226 -55.635 779.930  1.00  0.00           C  
REMARK-SIMTK-COORDS   404.226064122   -55.634513852   779.930293859
ATOM    272  C5   DA A   9     404.099 -54.432 779.203  1.00  0.00           C  
REMARK-SIMTK-COORDS   404.098677230   -54.431956431   779.203384492
ATOM    273  N7   DA A   9     403.070 -53.906 778.443  1.00  0.00           N  
REMARK-SIMTK-COORDS   403.070082583   -53.906377502   778.443087943
ATOM    274  C8   DA A   9     403.541 -52.768 778.028  1.00  0.00           C  
REMARK-SIMTK-COORDS   403.541267754   -52.767989009   778.028250415
ATOM    275  N9   DA A   9     404.806 -52.502 778.477  1.00  0.00           N  
REMARK-SIMTK-COORDS   404.806331492   -52.502455224   778.476538882
ATOM    276  C4   DA A   9     405.167 -53.583 779.241  1.00  0.00           C  
REMARK-SIMTK-COORDS   405.167426637   -53.583472892   779.241442208
ATOM    277  N3   DA A   9     406.335 -53.764 779.886  1.00  0.00           N  
REMARK-SIMTK-COORDS   406.335126583   -53.763927847   779.886027226
ATOM    278  C2   DA A   9     406.332 -54.919 780.517  1.00  0.00           C  
REMARK-SIMTK-COORDS   406.331863147   -54.918897638   780.516770544
ATOM    279  N1   DA A   9     405.378 -55.843 780.585  1.00  0.00           N  
REMARK-SIMTK-COORDS   405.378368543   -55.842883918   780.584508226
ATOM    280  H1'  DA A   9     406.684 -51.558 778.426  1.00  0.00           H  
REMARK-SIMTK-COORDS   406.683927509   -51.558289684   778.426074759
ATOM    281 1H2'  DA A   9     406.287 -51.124 776.128  1.00  0.00           H  
REMARK-SIMTK-COORDS   406.287267770   -51.124392683   776.127944117
ATOM    282 2H2'  DA A   9     404.546 -51.017 776.346  1.00  0.00           H  
REMARK-SIMTK-COORDS   404.545897395   -51.016545248   776.346054519
ATOM    283  H3'  DA A   9     405.122 -48.688 776.237  1.00  0.00           H  
REMARK-SIMTK-COORDS   405.121503322   -48.687674250   776.237267163
ATOM    284  H4'  DA A   9     405.388 -48.173 778.822  1.00  0.00           H  
REMARK-SIMTK-COORDS   405.387766661   -48.172984673   778.821541621
ATOM    285 1H5'  DA A   9     403.036 -49.150 779.317  1.00  0.00           H  
REMARK-SIMTK-COORDS   403.036463406   -49.150227549   779.317484524
ATOM    286 2H5'  DA A   9     403.224 -47.822 778.154  1.00  0.00           H  
REMARK-SIMTK-COORDS   403.224293795   -47.821844090   778.153617638
ATOM    287  H61  DA A   9     403.399 -57.423 780.534  1.00  0.00           H  
REMARK-SIMTK-COORDS   403.399288842   -57.422870988   780.533986984
ATOM    288  H62  DA A   9     402.368 -56.410 779.488  1.00  0.00           H  
REMARK-SIMTK-COORDS   402.368193888   -56.410008053   779.487907222
ATOM    289  H8   DA A   9     402.981 -52.089 777.385  1.00  0.00           H  
REMARK-SIMTK-COORDS   402.981255066   -52.089169492   777.385385848
ATOM    290  H2   DA A   9     407.245 -55.152 781.066  1.00  0.00           H  
REMARK-SIMTK-COORDS   407.244734326   -55.151992679   781.065536351
ATOM    291  P    DT A  10     407.779 -49.267 775.613  1.00  0.00           P  
REMARK-SIMTK-COORDS   407.778715293   -49.266742136   775.613469765
ATOM    292  OP1  DT A  10     406.924 -49.795 774.524  1.00  0.00           O  
REMARK-SIMTK-COORDS   406.923653293   -49.794952744   774.523670000
ATOM    293  OP2  DT A  10     408.832 -48.316 775.205  1.00  0.00           O  
REMARK-SIMTK-COORDS   408.832104858   -48.316110003   775.205162313
ATOM    294  O5'  DT A  10     408.423 -50.485 776.417  1.00  0.00           O  
REMARK-SIMTK-COORDS   408.422673926   -50.484588297   776.417377724
ATOM    295  O3'  DT A  10     412.393 -51.739 777.142  1.00  0.00           O  
REMARK-SIMTK-COORDS   412.393114948   -51.739041963   777.142312264
ATOM    296  C1'  DT A  10     409.879 -53.358 777.285  1.00  0.00           C  
REMARK-SIMTK-COORDS   409.879040877   -53.358361287   777.285019993
ATOM    297  C2'  DT A  10     410.400 -52.571 776.091  1.00  0.00           C  
REMARK-SIMTK-COORDS   410.399971569   -52.570880064   776.090606104
ATOM    298  C3'  DT A  10     411.066 -51.381 776.762  1.00  0.00           C  
REMARK-SIMTK-COORDS   411.066472197   -51.380582923   776.762133192
ATOM    299  C4'  DT A  10     410.168 -51.125 777.970  1.00  0.00           C  
REMARK-SIMTK-COORDS   410.168186167   -51.125424122   777.970357590
ATOM    300  C5'  DT A  10     408.967 -50.238 777.739  1.00  0.00           C  
REMARK-SIMTK-COORDS   408.967476111   -50.237676152   777.738873457
ATOM    301  O4'  DT A  10     409.699 -52.456 778.359  1.00  0.00           O  
REMARK-SIMTK-COORDS   409.698520578   -52.455935282   778.358784272
ATOM    302  O4   DT A  10     405.091 -55.964 776.431  1.00  0.00           O  
REMARK-SIMTK-COORDS   405.091200595   -55.964427392   776.431013618
ATOM    303  C4   DT A  10     406.145 -55.339 776.593  1.00  0.00           C  
REMARK-SIMTK-COORDS   406.145293596   -55.339410206   776.593403469
ATOM    304  N3   DT A  10     407.175 -55.872 777.334  1.00  0.00           N  
REMARK-SIMTK-COORDS   407.175175317   -55.872245403   777.334047306
ATOM    305  C2   DT A  10     408.398 -55.285 777.590  1.00  0.00           C  
REMARK-SIMTK-COORDS   408.398148860   -55.284528059   777.590299205
ATOM    306  O2   DT A  10     409.252 -55.836 778.260  1.00  0.00           O  
REMARK-SIMTK-COORDS   409.252411542   -55.836408498   778.259660282
ATOM    307  N1   DT A  10     408.577 -54.034 777.036  1.00  0.00           N  
REMARK-SIMTK-COORDS   408.576618556   -54.034350322   777.036383874
ATOM    308  C6   DT A  10     407.605 -53.424 776.283  1.00  0.00           C  
REMARK-SIMTK-COORDS   407.604803137   -53.423791988   776.282878524
ATOM    309  C5   DT A  10     406.425 -54.032 776.049  1.00  0.00           C  
REMARK-SIMTK-COORDS   406.424566837   -54.031700698   776.048961278
ATOM    310  C7   DT A  10     405.329 -53.409 775.240  1.00  0.00           C  
REMARK-SIMTK-COORDS   405.328556727   -53.408888513   775.239854474
ATOM    311  H1'  DT A  10     410.601 -54.113 777.599  1.00  0.00           H  
REMARK-SIMTK-COORDS   410.601035994   -54.113119498   777.599478406
ATOM    312 1H2'  DT A  10     411.116 -53.143 775.497  1.00  0.00           H  
REMARK-SIMTK-COORDS   411.115557910   -53.143003295   775.496993269
ATOM    313 2H2'  DT A  10     409.600 -52.254 775.424  1.00  0.00           H  
REMARK-SIMTK-COORDS   409.599876946   -52.253647715   775.423713886
ATOM    314  H3'  DT A  10     411.102 -50.509 776.107  1.00  0.00           H  
REMARK-SIMTK-COORDS   411.101561853   -50.508757464   776.107353011
ATOM    315  H4'  DT A  10     410.788 -50.652 778.732  1.00  0.00           H  
REMARK-SIMTK-COORDS   410.787801038   -50.652235564   778.732433045
ATOM    316 1H5'  DT A  10     408.212 -50.452 778.494  1.00  0.00           H  
REMARK-SIMTK-COORDS   408.211857936   -50.452438150   778.494233277
ATOM    317 2H5'  DT A  10     409.271 -49.195 777.823  1.00  0.00           H  
REMARK-SIMTK-COORDS   409.271179779   -49.195384617   777.823398240
ATOM    318  H3   DT A  10     407.017 -56.805 777.742  1.00  0.00           H  
REMARK-SIMTK-COORDS   407.016522772   -56.804924182   777.741768616
ATOM    319  H6   DT A  10     407.789 -52.433 775.869  1.00  0.00           H  
REMARK-SIMTK-COORDS   407.789092640   -52.432862574   775.868553440
ATOM    320  H71  DT A  10     404.440 -54.041 775.281  1.00  0.00           H  
REMARK-SIMTK-COORDS   404.439922691   -54.041244612   775.281343193
ATOM    321  H72  DT A  10     405.091 -52.425 775.645  1.00  0.00           H  
REMARK-SIMTK-COORDS   405.090908135   -52.425035270   775.645000056
ATOM    322  H73  DT A  10     405.653 -53.306 774.204  1.00  0.00           H  
REMARK-SIMTK-COORDS   405.653111552   -53.306350884   774.204458801
ATOM    323  P    DC A  11     413.207 -52.154 775.708  1.00  0.00           P  
REMARK-SIMTK-COORDS   413.207098915   -52.153756697   775.707734491
ATOM    324  OP1  DC A  11     412.552 -52.026 774.384  1.00  0.00           O  
REMARK-SIMTK-COORDS   412.551681874   -52.026015257   774.383980879
ATOM    325  OP2  DC A  11     414.625 -51.748 775.770  1.00  0.00           O  
REMARK-SIMTK-COORDS   414.624611233   -51.748336721   775.770308222
ATOM    326  O5'  DC A  11     413.042 -53.650 776.237  1.00  0.00           O  
REMARK-SIMTK-COORDS   413.041749341   -53.649603837   776.237083952
ATOM    327  O3'  DC A  11     415.772 -56.712 777.252  1.00  0.00           O  
REMARK-SIMTK-COORDS   415.771562989   -56.712128045   777.252302608
ATOM    328  C1'  DC A  11     412.885 -56.972 776.501  1.00  0.00           C  
REMARK-SIMTK-COORDS   412.885431627   -56.972266764   776.501079868
ATOM    329  C2'  DC A  11     413.995 -56.323 775.684  1.00  0.00           C  
REMARK-SIMTK-COORDS   413.994992944   -56.323345886   775.683527192
ATOM    330  C3'  DC A  11     414.873 -55.718 776.766  1.00  0.00           C  
REMARK-SIMTK-COORDS   414.873301359   -55.717555599   776.765858683
ATOM    331  C4'  DC A  11     413.860 -55.286 777.824  1.00  0.00           C  
REMARK-SIMTK-COORDS   413.859983943   -55.286335818   777.823759583
ATOM    332  C5'  DC A  11     413.246 -53.917 777.648  1.00  0.00           C  
REMARK-SIMTK-COORDS   413.246484846   -53.917153296   777.648072138
ATOM    333  O4'  DC A  11     412.798 -56.290 777.737  1.00  0.00           O  
REMARK-SIMTK-COORDS   412.798494137   -56.289730244   777.736598695
ATOM    334  N4   DC A  11     407.880 -56.912 774.166  1.00  0.00           N  
REMARK-SIMTK-COORDS   407.880232393   -56.912187475   774.166141944
ATOM    335  C4   DC A  11     409.085 -56.897 774.714  1.00  0.00           C  
REMARK-SIMTK-COORDS   409.085389599   -56.896817321   774.714238530
ATOM    336  N3   DC A  11     409.483 -57.972 775.404  1.00  0.00           N  
REMARK-SIMTK-COORDS   409.483019386   -57.972419081   775.403766200
ATOM    337  C2   DC A  11     410.706 -58.011 775.989  1.00  0.00           C  
REMARK-SIMTK-COORDS   410.706084007   -58.010730915   775.988503864
ATOM    338  O2   DC A  11     411.102 -58.990 776.633  1.00  0.00           O  
REMARK-SIMTK-COORDS   411.101662116   -58.989856150   776.633376513
ATOM    339  N1   DC A  11     411.548 -56.909 775.852  1.00  0.00           N  
REMARK-SIMTK-COORDS   411.547721877   -56.909162846   775.852476351
ATOM    340  C6   DC A  11     411.153 -55.815 775.153  1.00  0.00           C  
REMARK-SIMTK-COORDS   411.153351073   -55.815201171   775.152638854
ATOM    341  C5   DC A  11     409.933 -55.756 774.555  1.00  0.00           C  
REMARK-SIMTK-COORDS   409.932994928   -55.756491049   774.555033633
ATOM    342  H1'  DC A  11     413.115 -58.018 776.711  1.00  0.00           H  
REMARK-SIMTK-COORDS   413.114546313   -58.017751956   776.710555819
ATOM    343 1H2'  DC A  11     414.547 -57.051 775.085  1.00  0.00           H  
REMARK-SIMTK-COORDS   414.547065894   -57.050546051   775.084861694
ATOM    344 2H2'  DC A  11     413.617 -55.560 775.005  1.00  0.00           H  
REMARK-SIMTK-COORDS   413.616549881   -55.560187318   775.004775509
ATOM    345  H3'  DC A  11     415.444 -54.864 776.397  1.00  0.00           H  
REMARK-SIMTK-COORDS   415.444250551   -54.863979008   776.397405125
ATOM    346  H4'  DC A  11     414.379 -55.297 778.783  1.00  0.00           H  
REMARK-SIMTK-COORDS   414.379185451   -55.296887741   778.782683173
ATOM    347 1H5'  DC A  11     412.291 -53.883 778.170  1.00  0.00           H  
REMARK-SIMTK-COORDS   412.290996246   -53.883238069   778.170463076
ATOM    348 2H5'  DC A  11     413.915 -53.168 778.072  1.00  0.00           H  
REMARK-SIMTK-COORDS   413.914532217   -53.168487017   778.071610228
ATOM    349  H41  DC A  11     407.547 -56.098 773.629  1.00  0.00           H  
REMARK-SIMTK-COORDS   407.547463679   -56.097811387   773.629022247
ATOM    350  H42  DC A  11     407.274 -57.737 774.279  1.00  0.00           H  
REMARK-SIMTK-COORDS   407.273531392   -57.736951119   774.279061507
ATOM    351  H6   DC A  11     411.831 -54.965 775.067  1.00  0.00           H  
REMARK-SIMTK-COORDS   411.831246548   -54.965220839   775.067168617
ATOM    352  H5   DC A  11     409.617 -54.883 773.985  1.00  0.00           H  
REMARK-SIMTK-COORDS   409.617001988   -54.882764405   773.984580993
ATOM    353  P    DT A  12     416.818 -57.411 776.036  1.00  0.00           P  
REMARK-SIMTK-COORDS   416.817600024   -57.410843551   776.035957969
ATOM    354  OP1  DT A  12     416.706 -56.741 774.718  1.00  0.00           O  
REMARK-SIMTK-COORDS   416.706075688   -56.741442085   774.717904480
ATOM    355  OP2  DT A  12     418.183 -57.779 776.460  1.00  0.00           O  
REMARK-SIMTK-COORDS   418.183118601   -57.778690524   776.460332358
ATOM    356  O5'  DT A  12     415.873 -58.696 776.058  1.00  0.00           O  
REMARK-SIMTK-COORDS   415.873235811   -58.696071538   776.057527725
ATOM    357  O3'  DT A  12     416.572 -62.833 776.570  1.00  0.00           O  
REMARK-SIMTK-COORDS   416.572460871   -62.832756915   776.569879566
ATOM    358  C1'  DT A  12     414.223 -61.492 775.288  1.00  0.00           C  
REMARK-SIMTK-COORDS   414.222731705   -61.491748867   775.287850214
ATOM    359  C2'  DT A  12     415.689 -61.343 774.905  1.00  0.00           C  
REMARK-SIMTK-COORDS   415.688892630   -61.343192841   774.905197304
ATOM    360  C3'  DT A  12     416.381 -61.455 776.254  1.00  0.00           C  
REMARK-SIMTK-COORDS   416.381406400   -61.455494857   776.254193944
ATOM    361  C4'  DT A  12     415.393 -60.777 777.201  1.00  0.00           C  
REMARK-SIMTK-COORDS   415.393320471   -60.777459607   777.200652816
ATOM    362  C5'  DT A  12     415.516 -59.278 777.337  1.00  0.00           C  
REMARK-SIMTK-COORDS   415.515831655   -59.277573295   777.337466777
ATOM    363  O4'  DT A  12     414.080 -61.090 776.636  1.00  0.00           O  
REMARK-SIMTK-COORDS   414.079772840   -61.090149984   776.636260797
ATOM    364  O4   DT A  12     410.721 -58.506 772.244  1.00  0.00           O  
REMARK-SIMTK-COORDS   410.720662676   -58.505896251   772.244083029
ATOM    365  C4   DT A  12     411.540 -59.134 772.924  1.00  0.00           C  
REMARK-SIMTK-COORDS   411.539780843   -59.133827559   772.924433455
ATOM    366  N3   DT A  12     411.261 -60.406 773.369  1.00  0.00           N  
REMARK-SIMTK-COORDS   411.261049035   -60.405748375   773.369010799
ATOM    367  C2   DT A  12     412.083 -61.213 774.130  1.00  0.00           C  
REMARK-SIMTK-COORDS   412.082956494   -61.213043483   774.130249092
ATOM    368  O2   DT A  12     411.749 -62.331 774.477  1.00  0.00           O  
REMARK-SIMTK-COORDS   411.748589922   -62.331190641   774.477130813
ATOM    369  N1   DT A  12     413.301 -60.661 774.467  1.00  0.00           N  
REMARK-SIMTK-COORDS   413.300890570   -60.660632147   774.466547029
ATOM    370  C6   DT A  12     413.665 -59.398 774.068  1.00  0.00           C  
REMARK-SIMTK-COORDS   413.665463072   -59.398414553   774.067961234
ATOM    371  C5   DT A  12     412.838 -58.641 773.320  1.00  0.00           C  
REMARK-SIMTK-COORDS   412.838190185   -58.641475579   773.319702616
ATOM    372  C7   DT A  12     413.183 -57.257 772.863  1.00  0.00           C  
REMARK-SIMTK-COORDS   413.183019454   -57.257105788   772.863194066
ATOM    373  H1'  DT A  12     413.903 -62.532 775.212  1.00  0.00           H  
REMARK-SIMTK-COORDS   413.903426130   -62.532027759   775.212452763
ATOM    374 1H2'  DT A  12     416.021 -62.128 774.223  1.00  0.00           H  
REMARK-SIMTK-COORDS   416.020828292   -62.127913824   774.222704304
ATOM    375 2H2'  DT A  12     415.897 -60.386 774.431  1.00  0.00           H  
REMARK-SIMTK-COORDS   415.897387328   -60.385733106   774.430503912
ATOM    376  H3'  DT A  12     417.346 -60.946 776.262  1.00  0.00           H  
REMARK-SIMTK-COORDS   417.345991974   -60.946024111   776.262082622
ATOM    377  H4'  DT A  12     415.549 -61.214 778.188  1.00  0.00           H  
REMARK-SIMTK-COORDS   415.548593105   -61.213739316   778.187637834
ATOM    378 1H5'  DT A  12     414.563 -58.869 777.674  1.00  0.00           H  
REMARK-SIMTK-COORDS   414.563047472   -58.869218336   777.673768024
ATOM    379 2H5'  DT A  12     416.284 -59.047 778.074  1.00  0.00           H  
REMARK-SIMTK-COORDS   416.283626711   -59.046763028   778.074331332
ATOM    380  H3   DT A  12     410.343 -60.795 773.109  1.00  0.00           H  
REMARK-SIMTK-COORDS   410.343264106   -60.795049810   773.109372174
ATOM    381  H6   DT A  12     414.637 -59.002 774.361  1.00  0.00           H  
REMARK-SIMTK-COORDS   414.637076837   -59.001616910   774.361367645
ATOM    382  H71  DT A  12     412.319 -56.811 772.367  1.00  0.00           H  
REMARK-SIMTK-COORDS   412.319219811   -56.810627691   772.367438597
ATOM    383  H72  DT A  12     413.460 -56.648 773.724  1.00  0.00           H  
REMARK-SIMTK-COORDS   413.459951931   -56.648215936   773.724093915
ATOM    384  H73  DT A  12     414.019 -57.301 772.166  1.00  0.00           H  
REMARK-SIMTK-COORDS   414.019300012   -57.301114838   772.165632576
ATOM    385  P    DG A  13     417.511 -63.796 775.373  1.00  0.00           P  
REMARK-SIMTK-COORDS   417.510807864   -63.795934491   775.372611078
ATOM    386  OP1  DG A  13     418.089 -62.937 774.312  1.00  0.00           O  
REMARK-SIMTK-COORDS   418.088691239   -62.936870296   774.311755521
ATOM    387  OP2  DG A  13     418.391 -64.860 775.894  1.00  0.00           O  
REMARK-SIMTK-COORDS   418.391297066   -64.859924508   775.894022632
ATOM    388  O5'  DG A  13     416.140 -64.426 774.855  1.00  0.00           O  
REMARK-SIMTK-COORDS   416.140041421   -64.425888057   774.855366587
ATOM    389  O3'  DG A  13     414.785 -68.381 774.237  1.00  0.00           O  
REMARK-SIMTK-COORDS   414.784554129   -68.380898982   774.236958317
ATOM    390  C1'  DG A  13     413.738 -65.850 773.029  1.00  0.00           C  
REMARK-SIMTK-COORDS   413.737507106   -65.850331349   773.029267966
ATOM    391  C2'  DG A  13     415.163 -66.382 772.961  1.00  0.00           C  
REMARK-SIMTK-COORDS   415.163410490   -66.381782390   772.961089315
ATOM    392  C3'  DG A  13     415.314 -67.059 774.314  1.00  0.00           C  
REMARK-SIMTK-COORDS   415.313774744   -67.058986407   774.313546084
ATOM    393  C4'  DG A  13     414.493 -66.162 775.237  1.00  0.00           C  
REMARK-SIMTK-COORDS   414.493396785   -66.161644433   775.236987141
ATOM    394  C5'  DG A  13     415.211 -64.971 775.828  1.00  0.00           C  
REMARK-SIMTK-COORDS   415.211196716   -64.971309870   775.827946435
ATOM    395  O4'  DG A  13     413.402 -65.677 774.392  1.00  0.00           O  
REMARK-SIMTK-COORDS   413.401605275   -65.677170225   774.392374780
ATOM    396  N2   DG A  13     409.279 -64.933 770.363  1.00  0.00           N  
REMARK-SIMTK-COORDS   409.279339333   -64.933319292   770.363000350
ATOM    397  O6   DG A  13     411.743 -61.099 769.890  1.00  0.00           O  
REMARK-SIMTK-COORDS   411.743490810   -61.099077779   769.889571878
ATOM    398  C6   DG A  13     411.711 -62.227 770.382  1.00  0.00           C  
REMARK-SIMTK-COORDS   411.711136949   -62.227473875   770.381599801
ATOM    399  C5   DG A  13     412.686 -62.886 771.165  1.00  0.00           C  
REMARK-SIMTK-COORDS   412.685676597   -62.885776714   771.164823170
ATOM    400  N7   DG A  13     413.941 -62.450 771.596  1.00  0.00           N  
REMARK-SIMTK-COORDS   413.940591084   -62.450090195   771.596157017
ATOM    401  C8   DG A  13     414.405 -63.460 772.287  1.00  0.00           C  
REMARK-SIMTK-COORDS   414.404609542   -63.459545870   772.286985585
ATOM    402  N9   DG A  13     413.552 -64.541 772.347  1.00  0.00           N  
REMARK-SIMTK-COORDS   413.551743144   -64.541125526   772.346763120
ATOM    403  C4   DG A  13     412.441 -64.168 771.622  1.00  0.00           C  
REMARK-SIMTK-COORDS   412.441432030   -64.168043266   771.622279265
ATOM    404  N3   DG A  13     411.341 -64.936 771.412  1.00  0.00           N  
REMARK-SIMTK-COORDS   411.340798452   -64.936485095   771.411891803
ATOM    405  C2   DG A  13     410.427 -64.320 770.668  1.00  0.00           C  
REMARK-SIMTK-COORDS   410.426778137   -64.319904059   770.667754255
ATOM    406  N1   DG A  13     410.581 -63.038 770.178  1.00  0.00           N  
REMARK-SIMTK-COORDS   410.581092486   -63.037861599   770.177579579
ATOM    407  H1'  DG A  13     413.034 -66.564 772.598  1.00  0.00           H  
REMARK-SIMTK-COORDS   413.034134343   -66.563785062   772.598269642
ATOM    408 1H2'  DG A  13     415.301 -67.091 772.144  1.00  0.00           H  
REMARK-SIMTK-COORDS   415.301285776   -67.090822603   772.144205981
ATOM    409 2H2'  DG A  13     415.895 -65.586 772.832  1.00  0.00           H  
REMARK-SIMTK-COORDS   415.895164124   -65.585657293   772.832258229
ATOM    410  H3'  DG A  13     416.356 -67.105 774.633  1.00  0.00           H  
REMARK-SIMTK-COORDS   416.356012490   -67.105270217   774.633263599
ATOM    411  H4'  DG A  13     414.150 -66.785 776.062  1.00  0.00           H  
REMARK-SIMTK-COORDS   414.149674837   -66.785321857   776.062168147
ATOM    412 1H5'  DG A  13     414.480 -64.212 776.104  1.00  0.00           H  
REMARK-SIMTK-COORDS   414.479527559   -64.212079140   776.103509392
ATOM    413 2H5'  DG A  13     415.753 -65.285 776.719  1.00  0.00           H  
REMARK-SIMTK-COORDS   415.753240938   -65.285361054   776.718731435
ATOM    414  H21  DG A  13     409.103 -65.890 770.698  1.00  0.00           H  
REMARK-SIMTK-COORDS   409.102848901   -65.889600639   770.697553952
ATOM    415  H22  DG A  13     408.572 -64.449 769.792  1.00  0.00           H  
REMARK-SIMTK-COORDS   408.572431647   -64.448707154   769.792063752
ATOM    416  H8   DG A  13     415.380 -63.446 772.773  1.00  0.00           H  
REMARK-SIMTK-COORDS   415.380106341   -63.446090660   772.773478085
ATOM    417  H1   DG A  13     409.808 -62.647 769.621  1.00  0.00           H  
REMARK-SIMTK-COORDS   409.808349003   -62.646976997   769.620813257
ATOM    418  P    DC A  14     415.842 -69.116 772.954  1.00  0.00           P  
REMARK-SIMTK-COORDS   415.841571472   -69.116058505   772.954330064
ATOM    419  OP1  DC A  14     416.974 -68.452 772.265  1.00  0.00           O  
REMARK-SIMTK-COORDS   416.973866166   -68.452270818   772.264759449
ATOM    420  OP2  DC A  14     416.039 -70.536 773.305  1.00  0.00           O  
REMARK-SIMTK-COORDS   416.039288388   -70.535863952   773.304590698
ATOM    421  O5'  DC A  14     414.518 -68.947 772.080  1.00  0.00           O  
REMARK-SIMTK-COORDS   414.518064453   -68.947241463   772.079721592
ATOM    422  O3'  DC A  14     411.871 -71.669 770.224  1.00  0.00           O  
REMARK-SIMTK-COORDS   411.871042226   -71.669384967   770.223700560
ATOM    423  C1'  DC A  14     412.307 -68.777 769.587  1.00  0.00           C  
REMARK-SIMTK-COORDS   412.306907341   -68.777017120   769.586525671
ATOM    424  C2'  DC A  14     413.353 -69.884 769.604  1.00  0.00           C  
REMARK-SIMTK-COORDS   413.353229141   -69.884051338   769.603930617
ATOM    425  C3'  DC A  14     412.856 -70.773 770.732  1.00  0.00           C  
REMARK-SIMTK-COORDS   412.855818841   -70.772549334   770.732205098
ATOM    426  C4'  DC A  14     412.268 -69.768 771.721  1.00  0.00           C  
REMARK-SIMTK-COORDS   412.267957749   -69.768495084   771.721250800
ATOM    427  C5'  DC A  14     413.231 -69.160 772.714  1.00  0.00           C  
REMARK-SIMTK-COORDS   413.230792259   -69.160295078   772.713697503
ATOM    428  O4'  DC A  14     411.731 -68.702 770.876  1.00  0.00           O  
REMARK-SIMTK-COORDS   411.730869114   -68.701706213   770.875877922
ATOM    429  N4   DC A  14     414.195 -63.756 768.269  1.00  0.00           N  
REMARK-SIMTK-COORDS   414.194735964   -63.756403914   768.268530935
ATOM    430  C4   DC A  14     413.769 -64.965 768.601  1.00  0.00           C  
REMARK-SIMTK-COORDS   413.769410665   -64.965317633   768.601210974
ATOM    431  N3   DC A  14     412.572 -65.363 768.154  1.00  0.00           N  
REMARK-SIMTK-COORDS   412.572394234   -65.362535819   768.154169166
ATOM    432  C2   DC A  14     412.086 -66.589 768.466  1.00  0.00           C  
REMARK-SIMTK-COORDS   412.085543421   -66.589351618   768.465893856
ATOM    433  O2   DC A  14     410.982 -66.985 768.069  1.00  0.00           O  
REMARK-SIMTK-COORDS   410.982251437   -66.984670741   768.069032939
ATOM    434  N1   DC A  14     412.859 -67.435 769.257  1.00  0.00           N  
REMARK-SIMTK-COORDS   412.859385460   -67.435243248   769.257061252
ATOM    435  C6   DC A  14     414.076 -67.041 769.713  1.00  0.00           C  
REMARK-SIMTK-COORDS   414.075694312   -67.041300649   769.712533541
ATOM    436  C5   DC A  14     414.585 -65.817 769.409  1.00  0.00           C  
REMARK-SIMTK-COORDS   414.585105542   -65.817202201   769.409331974
ATOM    437  H1'  DC A  14     411.511 -69.003 768.876  1.00  0.00           H  
REMARK-SIMTK-COORDS   411.510933952   -69.002605652   768.875927910
ATOM    438 1H2'  DC A  14     413.395 -70.429 768.659  1.00  0.00           H  
REMARK-SIMTK-COORDS   413.395018574   -70.428599038   768.658559554
ATOM    439 2H2'  DC A  14     414.354 -69.505 769.808  1.00  0.00           H  
REMARK-SIMTK-COORDS   414.353627860   -69.504615537   769.807805276
ATOM    440  H3'  DC A  14     413.665 -71.345 771.188  1.00  0.00           H  
REMARK-SIMTK-COORDS   413.665300373   -71.345009612   771.187576242
ATOM    441  H4'  DC A  14     411.497 -70.294 772.286  1.00  0.00           H  
REMARK-SIMTK-COORDS   411.497187778   -70.294146281   772.285892696
ATOM    442 1H5'  DC A  14     412.832 -68.209 773.063  1.00  0.00           H  
REMARK-SIMTK-COORDS   412.831577443   -68.208549989   773.062710132
ATOM    443 2H5'  DC A  14     413.345 -69.835 773.561  1.00  0.00           H  
REMARK-SIMTK-COORDS   413.344924187   -69.834737097   773.561208486
ATOM    444  H41  DC A  14     415.113 -63.424 768.598  1.00  0.00           H  
REMARK-SIMTK-COORDS   415.112979003   -63.423845609   768.598190905
ATOM    445  H42  DC A  14     413.607 -63.147 767.683  1.00  0.00           H  
REMARK-SIMTK-COORDS   413.606564447   -63.146592504   767.682650135
ATOM    446  H6   DC A  14     414.657 -67.723 770.335  1.00  0.00           H  
REMARK-SIMTK-COORDS   414.657307821   -67.722609852   770.334512234
ATOM    447  H5   DC A  14     415.566 -65.501 769.766  1.00  0.00           H  
REMARK-SIMTK-COORDS   415.565733862   -65.501473097   769.766192214
ATOM    448  P    DC A  15     412.573 -72.673 768.894  1.00  0.00           P  
REMARK-SIMTK-COORDS   412.573227182   -72.672706236   768.893550009
ATOM    449  OP1  DC A  15     414.022 -72.536 768.608  1.00  0.00           O  
REMARK-SIMTK-COORDS   414.021630007   -72.536034316   768.607782546
ATOM    450  OP2  DC A  15     412.032 -74.045 768.855  1.00  0.00           O  
REMARK-SIMTK-COORDS   412.032322720   -74.045143901   768.855350270
ATOM    451  O5'  DC A  15     411.748 -71.732 767.904  1.00  0.00           O  
REMARK-SIMTK-COORDS   411.748321113   -71.731536504   767.904186824
ATOM    452  O3'  DC A  15     408.802 -72.450 764.960  1.00  0.00           O  
REMARK-SIMTK-COORDS   408.802056059   -72.449502575   764.960438710
ATOM    453  C1'  DC A  15     410.603 -70.075 765.243  1.00  0.00           C  
REMARK-SIMTK-COORDS   410.603463230   -70.075328552   765.243267124
ATOM    454  C2'  DC A  15     411.018 -71.535 765.113  1.00  0.00           C  
REMARK-SIMTK-COORDS   411.017832797   -71.535427632   765.112785181
ATOM    455  C3'  DC A  15     409.898 -72.250 765.851  1.00  0.00           C  
REMARK-SIMTK-COORDS   409.897638273   -72.249928220   765.850689062
ATOM    456  C4'  DC A  15     409.558 -71.276 766.977  1.00  0.00           C  
REMARK-SIMTK-COORDS   409.557681963   -71.276310348   766.976928356
ATOM    457  C5'  DC A  15     410.377 -71.397 768.240  1.00  0.00           C  
REMARK-SIMTK-COORDS   410.377253269   -71.397277756   768.240090168
ATOM    458  O4'  DC A  15     409.789 -69.955 766.393  1.00  0.00           O  
REMARK-SIMTK-COORDS   409.789313614   -69.954625613   766.393272430
ATOM    459  N4   DC A  15     414.760 -66.468 765.713  1.00  0.00           N  
REMARK-SIMTK-COORDS   414.759915206   -66.468240435   765.712720304
ATOM    460  C4   DC A  15     413.780 -67.354 765.619  1.00  0.00           C  
REMARK-SIMTK-COORDS   413.780020271   -67.353698450   765.618805345
ATOM    461  N3   DC A  15     412.702 -67.033 764.894  1.00  0.00           N  
REMARK-SIMTK-COORDS   412.701809331   -67.032978258   764.894183563
ATOM    462  C2   DC A  15     411.667 -67.900 764.766  1.00  0.00           C  
REMARK-SIMTK-COORDS   411.667032710   -67.900151083   764.765647043
ATOM    463  O2   DC A  15     410.656 -67.632 764.104  1.00  0.00           O  
REMARK-SIMTK-COORDS   410.656448716   -67.632177656   764.103877269
ATOM    464  N1   DC A  15     411.749 -69.139 765.398  1.00  0.00           N  
REMARK-SIMTK-COORDS   411.749256612   -69.138636438   765.397867934
ATOM    465  C6   DC A  15     412.840 -69.473 766.133  1.00  0.00           C  
REMARK-SIMTK-COORDS   412.840317948   -69.473022003   766.132595404
ATOM    466  C5   DC A  15     413.891 -68.621 766.272  1.00  0.00           C  
REMARK-SIMTK-COORDS   413.890968531   -68.620644358   766.272000224
ATOM    467  H1'  DC A  15     410.016 -69.757 764.381  1.00  0.00           H  
REMARK-SIMTK-COORDS   410.016031234   -69.757168929   764.381228201
ATOM    468 1H2'  DC A  15     411.076 -71.857 764.071  1.00  0.00           H  
REMARK-SIMTK-COORDS   411.075897653   -71.857413975   764.071171881
ATOM    469 2H2'  DC A  15     411.986 -71.733 765.571  1.00  0.00           H  
REMARK-SIMTK-COORDS   411.985841955   -71.733317341   765.571186678
ATOM    470  H3'  DC A  15     410.221 -73.213 766.248  1.00  0.00           H  
REMARK-SIMTK-COORDS   410.220607261   -73.213325840   766.248042883
ATOM    471  H4'  DC A  15     408.514 -71.449 767.241  1.00  0.00           H  
REMARK-SIMTK-COORDS   408.513758396   -71.449078986   767.240728626
ATOM    472 1H5'  DC A  15     410.351 -70.449 768.776  1.00  0.00           H  
REMARK-SIMTK-COORDS   410.351400424   -70.448967301   768.775851225
ATOM    473 2H5'  DC A  15     409.952 -72.178 768.870  1.00  0.00           H  
REMARK-SIMTK-COORDS   409.951722071   -72.177544388   768.869598058
ATOM    474  H41  DC A  15     415.603 -66.688 766.264  1.00  0.00           H  
REMARK-SIMTK-COORDS   415.602709049   -66.688124070   766.263892443
ATOM    475  H42  DC A  15     414.679 -65.558 765.237  1.00  0.00           H  
REMARK-SIMTK-COORDS   414.678849319   -65.557948055   765.237464474
ATOM    476  H6   DC A  15     412.875 -70.448 766.621  1.00  0.00           H  
REMARK-SIMTK-COORDS   412.874920765   -70.447595449   766.620779020
ATOM    477  H5   DC A  15     414.773 -68.890 766.854  1.00  0.00           H  
REMARK-SIMTK-COORDS   414.772630860   -68.890044969   766.854031880
ATOM    478  P    DT A  16     409.194 -73.388 763.491  1.00  0.00           P  
REMARK-SIMTK-COORDS   409.194015818   -73.388490800   763.490762872
ATOM    479  OP1  DT A  16     410.565 -73.952 763.487  1.00  0.00           O  
REMARK-SIMTK-COORDS   410.565260952   -73.951938944   763.487025050
ATOM    480  OP2  DT A  16     408.131 -74.272 762.973  1.00  0.00           O  
REMARK-SIMTK-COORDS   408.130876150   -74.272359301   762.972538483
ATOM    481  O5'  DT A  16     409.189 -72.004 762.698  1.00  0.00           O  
REMARK-SIMTK-COORDS   409.189270001   -72.004337026   762.698174828
ATOM    482  O3'  DT A  16     407.182 -70.615 759.248  1.00  0.00           O  
REMARK-SIMTK-COORDS   407.182029430   -70.614912852   759.247947045
ATOM    483  C1'  DT A  16     409.697 -69.561 760.484  1.00  0.00           C  
REMARK-SIMTK-COORDS   409.696699090   -69.560511610   760.483990541
ATOM    484  C2'  DT A  16     409.433 -70.981 760.003  1.00  0.00           C  
REMARK-SIMTK-COORDS   409.432842392   -70.980879244   760.003308289
ATOM    485  C3'  DT A  16     407.955 -71.153 760.318  1.00  0.00           C  
REMARK-SIMTK-COORDS   407.955285714   -71.152701905   760.318399124
ATOM    486  C4'  DT A  16     407.788 -70.355 761.610  1.00  0.00           C  
REMARK-SIMTK-COORDS   407.788347146   -70.354633359   761.609541297
ATOM    487  C5'  DT A  16     408.080 -71.091 762.897  1.00  0.00           C  
REMARK-SIMTK-COORDS   408.080076061   -71.090838811   762.896507409
ATOM    488  O4'  DT A  16     408.739 -69.250 761.477  1.00  0.00           O  
REMARK-SIMTK-COORDS   408.738697135   -69.249681287   761.476737621
ATOM    489  O4   DT A  16     414.708 -68.739 762.641  1.00  0.00           O  
REMARK-SIMTK-COORDS   414.708360542   -68.738774620   762.640914231
ATOM    490  C4   DT A  16     413.585 -68.971 762.181  1.00  0.00           C  
REMARK-SIMTK-COORDS   413.584559867   -68.971023473   762.181282300
ATOM    491  N3   DT A  16     412.937 -68.045 761.396  1.00  0.00           N  
REMARK-SIMTK-COORDS   412.937497751   -68.044637504   761.396271054
ATOM    492  C2   DT A  16     411.689 -68.177 760.822  1.00  0.00           C  
REMARK-SIMTK-COORDS   411.688824789   -68.177159948   760.821819457
ATOM    493  O2   DT A  16     411.196 -67.299 760.138  1.00  0.00           O  
REMARK-SIMTK-COORDS   411.195872004   -67.298632296   760.138030223
ATOM    494  N1   DT A  16     411.047 -69.370 761.081  1.00  0.00           N  
REMARK-SIMTK-COORDS   411.046816908   -69.369841774   761.080574056
ATOM    495  C6   DT A  16     411.615 -70.353 761.853  1.00  0.00           C  
REMARK-SIMTK-COORDS   411.614794798   -70.352504589   761.853071246
ATOM    496  C5   DT A  16     412.839 -70.189 762.393  1.00  0.00           C  
REMARK-SIMTK-COORDS   412.839316829   -70.189400069   762.392673608
ATOM    497  C7   DT A  16     413.502 -71.226 763.247  1.00  0.00           C  
REMARK-SIMTK-COORDS   413.502455227   -71.225545554   763.247329678
ATOM    498  H1'  DT A  16     409.579 -68.845 759.669  1.00  0.00           H  
REMARK-SIMTK-COORDS   409.579152817   -68.844852711   759.669229095
ATOM    499 1H2'  DT A  16     409.627 -71.100 758.936  1.00  0.00           H  
REMARK-SIMTK-COORDS   409.626912301   -71.100041677   758.935646271
ATOM    500 2H2'  DT A  16     410.039 -71.715 760.531  1.00  0.00           H  
REMARK-SIMTK-COORDS   410.039217617   -71.715334053   760.530961794
ATOM    501  H3'  DT A  16     407.688 -72.200 760.466  1.00  0.00           H  
REMARK-SIMTK-COORDS   407.688043322   -72.199960160   760.466316847
ATOM    502  H4'  DT A  16     406.750 -70.023 761.646  1.00  0.00           H  
REMARK-SIMTK-COORDS   406.750464315   -70.022864519   761.645840979
ATOM    503 1H5'  DT A  16     408.332 -70.369 763.673  1.00  0.00           H  
REMARK-SIMTK-COORDS   408.332324777   -70.369134601   763.673143500
ATOM    504 2H5'  DT A  16     407.194 -71.647 763.200  1.00  0.00           H  
REMARK-SIMTK-COORDS   407.194312646   -71.647023945   763.199547456
ATOM    505  H3   DT A  16     413.435 -67.160 761.221  1.00  0.00           H  
REMARK-SIMTK-COORDS   413.434844912   -67.159612816   761.221130819
ATOM    506  H6   DT A  16     411.068 -71.278 762.034  1.00  0.00           H  
REMARK-SIMTK-COORDS   411.067849521   -71.277532760   762.034020820
ATOM    507  H71  DT A  16     414.433 -70.824 763.652  1.00  0.00           H  
REMARK-SIMTK-COORDS   414.433344640   -70.823863835   763.651511193
ATOM    508  H72  DT A  16     412.840 -71.498 764.069  1.00  0.00           H  
REMARK-SIMTK-COORDS   412.839886125   -71.498172579   764.069073975
ATOM    509  H73  DT A  16     413.719 -72.109 762.647  1.00  0.00           H  
REMARK-SIMTK-COORDS   413.718754545   -72.109131251   762.647008997
ATOM    510  P    DA A  17     407.564 -71.425 757.764  1.00  0.00           P  
REMARK-SIMTK-COORDS   407.564426402   -71.425278037   757.764408501
ATOM    511  OP1  DA A  17     408.498 -72.577 757.810  1.00  0.00           O  
REMARK-SIMTK-COORDS   408.497938332   -72.577335066   757.810027316
ATOM    512  OP2  DA A  17     406.399 -71.571 756.870  1.00  0.00           O  
REMARK-SIMTK-COORDS   406.399414240   -71.570957264   756.870105854
ATOM    513  O5'  DA A  17     408.375 -70.102 757.395  1.00  0.00           O  
REMARK-SIMTK-COORDS   408.374922691   -70.102370555   757.395216735
ATOM    514  O3'  DA A  17     408.166 -67.336 754.206  1.00  0.00           O  
REMARK-SIMTK-COORDS   408.166183104   -67.336414741   754.206088136
ATOM    515  C1'  DA A  17     410.465 -67.878 756.045  1.00  0.00           C  
REMARK-SIMTK-COORDS   410.465230216   -67.877748591   756.045299119
ATOM    516  C2'  DA A  17     409.742 -68.881 755.157  1.00  0.00           C  
REMARK-SIMTK-COORDS   409.741771051   -68.881226595   755.156759456
ATOM    517  C3'  DA A  17     408.313 -68.359 755.189  1.00  0.00           C  
REMARK-SIMTK-COORDS   408.313145121   -68.359113580   755.188507726
ATOM    518  C4'  DA A  17     408.181 -67.819 756.611  1.00  0.00           C  
REMARK-SIMTK-COORDS   408.180889250   -67.818556936   756.610826923
ATOM    519  C5'  DA A  17     407.771 -68.813 757.671  1.00  0.00           C  
REMARK-SIMTK-COORDS   407.770721340   -68.812913621   757.671201417
ATOM    520  O4'  DA A  17     409.517 -67.317 756.932  1.00  0.00           O  
REMARK-SIMTK-COORDS   409.517440156   -67.316568901   756.931782823
ATOM    521  N6   DA A  17     415.492 -69.208 759.129  1.00  0.00           N  
REMARK-SIMTK-COORDS   415.492011436   -69.207994079   759.129072702
ATOM    522  C6   DA A  17     414.716 -68.420 758.365  1.00  0.00           C  
REMARK-SIMTK-COORDS   414.715576285   -68.420104709   758.365198500
ATOM    523  C5   DA A  17     413.430 -68.800 757.926  1.00  0.00           C  
REMARK-SIMTK-COORDS   413.429834389   -68.800020081   757.925538305
ATOM    524  N7   DA A  17     412.674 -69.940 758.129  1.00  0.00           N  
REMARK-SIMTK-COORDS   412.673674468   -69.939786742   758.129119085
ATOM    525  C8   DA A  17     411.575 -69.704 757.475  1.00  0.00           C  
REMARK-SIMTK-COORDS   411.575158890   -69.704264519   757.475034377
ATOM    526  N9   DA A  17     411.552 -68.479 756.866  1.00  0.00           N  
REMARK-SIMTK-COORDS   411.551843739   -68.479294205   756.866132796
ATOM    527  C4   DA A  17     412.757 -67.891 757.161  1.00  0.00           C  
REMARK-SIMTK-COORDS   412.756779742   -67.891497942   757.160565780
ATOM    528  N3   DA A  17     413.181 -66.676 756.768  1.00  0.00           N  
REMARK-SIMTK-COORDS   413.180547610   -66.675701604   756.768345102
ATOM    529  C2   DA A  17     414.389 -66.444 757.235  1.00  0.00           C  
REMARK-SIMTK-COORDS   414.389120863   -66.443839347   757.234599953
ATOM    530  N1   DA A  17     415.166 -67.213 757.991  1.00  0.00           N  
REMARK-SIMTK-COORDS   415.165657157   -67.213070535   757.991412851
ATOM    531  H1'  DA A  17     410.892 -67.069 755.454  1.00  0.00           H  
REMARK-SIMTK-COORDS   410.892273948   -67.068527457   755.454018469
ATOM    532 1H2'  DA A  17     410.136 -68.893 754.140  1.00  0.00           H  
REMARK-SIMTK-COORDS   410.136367669   -68.892845959   754.139683009
ATOM    533 2H2'  DA A  17     409.802 -69.896 755.545  1.00  0.00           H  
REMARK-SIMTK-COORDS   409.802333801   -69.896068019   755.544510711
ATOM    534  H3'  DA A  17     407.586 -69.150 754.999  1.00  0.00           H  
REMARK-SIMTK-COORDS   407.585944977   -69.150169759   754.998568073
ATOM    535  H4'  DA A  17     407.425 -67.034 756.582  1.00  0.00           H  
REMARK-SIMTK-COORDS   407.424977544   -67.033642805   756.582449109
ATOM    536 1H5'  DA A  17     408.101 -68.454 758.645  1.00  0.00           H  
REMARK-SIMTK-COORDS   408.100669328   -68.453941511   758.645403834
ATOM    537 2H5'  DA A  17     406.686 -68.908 757.673  1.00  0.00           H  
REMARK-SIMTK-COORDS   406.685605184   -68.908254397   757.672952154
ATOM    538  H61  DA A  17     416.423 -68.883 759.422  1.00  0.00           H  
REMARK-SIMTK-COORDS   416.422994285   -68.882873187   759.421982824
ATOM    539  H62  DA A  17     415.154 -70.137 759.418  1.00  0.00           H  
REMARK-SIMTK-COORDS   415.154042319   -70.137096582   759.418035356
ATOM    540  H8   DA A  17     410.751 -70.415 757.418  1.00  0.00           H  
REMARK-SIMTK-COORDS   410.750701286   -70.414698791   757.418132668
ATOM    541  H2   DA A  17     414.816 -65.479 756.961  1.00  0.00           H  
REMARK-SIMTK-COORDS   414.816099632   -65.478567361   756.961195264
ATOM    542  P    DC A  18     408.489 -68.034 752.705  1.00  0.00           P  
REMARK-SIMTK-COORDS   408.488746624   -68.033947960   752.704508368
ATOM    543  OP1  DC A  18     408.786 -69.481 752.572  1.00  0.00           O  
REMARK-SIMTK-COORDS   408.785596909   -69.480517034   752.572104358
ATOM    544  OP2  DC A  18     407.643 -67.447 751.647  1.00  0.00           O  
REMARK-SIMTK-COORDS   407.643179214   -67.446971380   751.647107664
ATOM    545  O5'  DC A  18     409.857 -67.223 752.825  1.00  0.00           O  
REMARK-SIMTK-COORDS   409.857082094   -67.222558468   752.824571413
ATOM    546  O3'  DC A  18     411.679 -64.200 750.500  1.00  0.00           O  
REMARK-SIMTK-COORDS   411.679265720   -64.199576307   750.500172203
ATOM    547  C1'  DC A  18     412.969 -66.084 752.436  1.00  0.00           C  
REMARK-SIMTK-COORDS   412.969445065   -66.084096068   752.435575141
ATOM    548  C2'  DC A  18     412.132 -66.447 751.216  1.00  0.00           C  
REMARK-SIMTK-COORDS   412.131935413   -66.447051578   751.215961317
ATOM    549  C3'  DC A  18     411.116 -65.318 751.182  1.00  0.00           C  
REMARK-SIMTK-COORDS   411.115525847   -65.317624813   751.181964616
ATOM    550  C4'  DC A  18     410.876 -65.031 752.663  1.00  0.00           C  
REMARK-SIMTK-COORDS   410.876168586   -65.031391586   752.662739967
ATOM    551  C5'  DC A  18     409.823 -65.870 753.348  1.00  0.00           C  
REMARK-SIMTK-COORDS   409.822692085   -65.869903328   753.347570837
ATOM    552  O4'  DC A  18     412.169 -65.296 753.295  1.00  0.00           O  
REMARK-SIMTK-COORDS   412.169079407   -65.296024837   753.294807094
ATOM    553  N4   DC A  18     414.889 -70.367 755.348  1.00  0.00           N  
REMARK-SIMTK-COORDS   414.889123847   -70.366526576   755.348166137
ATOM    554  C4   DC A  18     414.401 -69.356 754.645  1.00  0.00           C  
REMARK-SIMTK-COORDS   414.401222303   -69.356075213   754.645321827
ATOM    555  N3   DC A  18     415.171 -68.276 754.468  1.00  0.00           N  
REMARK-SIMTK-COORDS   415.170734605   -68.275821584   754.468178059
ATOM    556  C2   DC A  18     414.722 -67.210 753.759  1.00  0.00           C  
REMARK-SIMTK-COORDS   414.721519196   -67.210492129   753.759269272
ATOM    557  O2   DC A  18     415.409 -66.197 753.579  1.00  0.00           O  
REMARK-SIMTK-COORDS   415.408507126   -66.197230475   753.579332050
ATOM    558  N1   DC A  18     413.442 -67.263 753.210  1.00  0.00           N  
REMARK-SIMTK-COORDS   413.442370552   -67.263165240   753.210348250
ATOM    559  C6   DC A  18     412.656 -68.356 753.383  1.00  0.00           C  
REMARK-SIMTK-COORDS   412.656256305   -68.355992888   753.382989853
ATOM    560  C5   DC A  18     413.088 -69.437 754.087  1.00  0.00           C  
REMARK-SIMTK-COORDS   413.087539408   -69.436894288   754.086903945
ATOM    561  H1'  DC A  18     413.839 -65.492 752.150  1.00  0.00           H  
REMARK-SIMTK-COORDS   413.839429493   -65.491613397   752.150085423
ATOM    562 1H2'  DC A  18     412.725 -66.475 750.300  1.00  0.00           H  
REMARK-SIMTK-COORDS   412.725474117   -66.474902370   750.300024015
ATOM    563 2H2'  DC A  18     411.646 -67.416 751.321  1.00  0.00           H  
REMARK-SIMTK-COORDS   411.646331368   -67.416310911   751.321123367
ATOM    564  H3'  DC A  18     410.191 -65.616 750.685  1.00  0.00           H  
REMARK-SIMTK-COORDS   410.191222719   -65.615655289   750.684797075
ATOM    565  H4'  DC A  18     410.570 -63.987 752.738  1.00  0.00           H  
REMARK-SIMTK-COORDS   410.570243343   -63.987393151   752.738192014
ATOM    566 1H5'  DC A  18     410.018 -65.886 754.419  1.00  0.00           H  
REMARK-SIMTK-COORDS   410.018494230   -65.885681758   754.419211430
ATOM    567 2H5'  DC A  18     408.843 -65.430 753.168  1.00  0.00           H  
REMARK-SIMTK-COORDS   408.842564741   -65.430417468   753.167638715
ATOM    568  H41  DC A  18     414.319 -71.212 755.501  1.00  0.00           H  
REMARK-SIMTK-COORDS   414.319056400   -71.211659953   755.500526501
ATOM    569  H42  DC A  18     415.838 -70.307 755.746  1.00  0.00           H  
REMARK-SIMTK-COORDS   415.837568301   -70.306998461   755.745635032
ATOM    570  H6   DC A  18     411.657 -68.367 752.946  1.00  0.00           H  
REMARK-SIMTK-COORDS   411.657051533   -68.367190102   752.946207932
ATOM    571  H5   DC A  18     412.462 -70.320 754.220  1.00  0.00           H  
REMARK-SIMTK-COORDS   412.461791736   -70.319792845   754.219553813
ATOM    572  P    DT A  19     412.145 -64.479 748.937  1.00  0.00           P  
REMARK-SIMTK-COORDS   412.145447405   -64.478828579   748.936522408
ATOM    573  OP1  DT A  19     411.769 -65.826 748.444  1.00  0.00           O  
REMARK-SIMTK-COORDS   411.768948010   -65.825572139   748.444251154
ATOM    574  OP2  DT A  19     411.975 -63.369 747.978  1.00  0.00           O  
REMARK-SIMTK-COORDS   411.974591879   -63.369263788   747.977501884
ATOM    575  O5'  DT A  19     413.648 -64.513 749.472  1.00  0.00           O  
REMARK-SIMTK-COORDS   413.647572942   -64.512709992   749.471845600
ATOM    576  O3'  DT A  19     417.191 -62.487 748.375  1.00  0.00           O  
REMARK-SIMTK-COORDS   417.191232091   -62.487032926   748.375169594
ATOM    577  C1'  DT A  19     416.914 -65.070 749.864  1.00  0.00           C  
REMARK-SIMTK-COORDS   416.913836887   -65.069557829   749.864043674
ATOM    578  C2'  DT A  19     416.358 -64.737 748.486  1.00  0.00           C  
REMARK-SIMTK-COORDS   416.358066903   -64.737412121   748.486030992
ATOM    579  C3'  DT A  19     416.021 -63.262 748.628  1.00  0.00           C  
REMARK-SIMTK-COORDS   416.020984535   -63.261502532   748.627612633
ATOM    580  C4'  DT A  19     415.561 -63.156 750.080  1.00  0.00           C  
REMARK-SIMTK-COORDS   415.560509847   -63.156110606   750.079744033
ATOM    581  C5'  DT A  19     414.101 -63.446 750.344  1.00  0.00           C  
REMARK-SIMTK-COORDS   414.101333794   -63.446337520   750.344242780
ATOM    582  O4'  DT A  19     416.371 -64.147 750.789  1.00  0.00           O  
REMARK-SIMTK-COORDS   416.370785954   -64.147447131   750.788563844
ATOM    583  O4   DT A  19     415.762 -70.158 751.661  1.00  0.00           O  
REMARK-SIMTK-COORDS   415.761857767   -70.157503695   751.661284053
ATOM    584  C4   DT A  19     415.971 -69.015 751.237  1.00  0.00           C  
REMARK-SIMTK-COORDS   415.970719555   -69.015181214   751.237485628
ATOM    585  N3   DT A  19     417.176 -68.389 751.460  1.00  0.00           N  
REMARK-SIMTK-COORDS   417.175559687   -68.388973372   751.459627463
ATOM    586  C2   DT A  19     417.538 -67.123 751.043  1.00  0.00           C  
REMARK-SIMTK-COORDS   417.537677035   -67.123405232   751.042555158
ATOM    587  O2   DT A  19     418.633 -66.651 751.287  1.00  0.00           O  
REMARK-SIMTK-COORDS   418.633037460   -66.651455965   751.287157753
ATOM    588  N1   DT A  19     416.572 -66.439 750.335  1.00  0.00           N  
REMARK-SIMTK-COORDS   416.571747834   -66.439323502   750.335002357
ATOM    589  C6   DT A  19     415.341 -66.984 750.066  1.00  0.00           C  
REMARK-SIMTK-COORDS   415.340576384   -66.983961566   750.065626710
ATOM    590  C5   DT A  19     415.025 -68.226 750.484  1.00  0.00           C  
REMARK-SIMTK-COORDS   415.025047671   -68.225870414   750.484353403
ATOM    591  C7   DT A  19     413.696 -68.865 750.223  1.00  0.00           C  
REMARK-SIMTK-COORDS   413.695781978   -68.865226532   750.223463629
ATOM    592  H1'  DT A  19     417.999 -64.963 749.883  1.00  0.00           H  
REMARK-SIMTK-COORDS   417.999250054   -64.963050238   749.882895446
ATOM    593 1H2'  DT A  19     417.090 -64.903 747.693  1.00  0.00           H  
REMARK-SIMTK-COORDS   417.089895135   -64.902542586   747.692983472
ATOM    594 2H2'  DT A  19     415.474 -65.325 748.244  1.00  0.00           H  
REMARK-SIMTK-COORDS   415.473923190   -65.325034535   748.244116146
ATOM    595  H3'  DT A  19     415.230 -62.955 747.941  1.00  0.00           H  
REMARK-SIMTK-COORDS   415.230255804   -62.955223043   747.941326288
ATOM    596  H4'  DT A  19     415.758 -62.134 750.402  1.00  0.00           H  
REMARK-SIMTK-COORDS   415.758479867   -62.133666154   750.402240877
ATOM    597 1H5'  DT A  19     413.978 -63.745 751.385  1.00  0.00           H  
REMARK-SIMTK-COORDS   413.978123624   -63.745064419   751.385026856
ATOM    598 2H5'  DT A  19     413.518 -62.546 750.159  1.00  0.00           H  
REMARK-SIMTK-COORDS   413.517896026   -62.545665557   750.159466197
ATOM    599  H3   DT A  19     417.879 -68.918 751.995  1.00  0.00           H  
REMARK-SIMTK-COORDS   417.879309866   -68.917895905   751.994672921
ATOM    600  H6   DT A  19     414.607 -66.404 749.506  1.00  0.00           H  
REMARK-SIMTK-COORDS   414.606874474   -66.403995843   749.506260758
ATOM    601  H71  DT A  19     413.641 -69.821 750.749  1.00  0.00           H  
REMARK-SIMTK-COORDS   413.641036411   -69.820503386   750.748549389
ATOM    602  H72  DT A  19     412.901 -68.211 750.581  1.00  0.00           H  
REMARK-SIMTK-COORDS   412.900505456   -68.210652730   750.580752575
ATOM    603  H73  DT A  19     413.575 -69.032 749.153  1.00  0.00           H  
REMARK-SIMTK-COORDS   413.575345009   -69.031895157   749.153131669
ATOM    604  P    DG A  20     417.916 -62.673 746.900  1.00  0.00           P  
REMARK-SIMTK-COORDS   417.915895019   -62.672972875   746.900438466
ATOM    605  OP1  DG A  20     417.102 -63.531 746.007  1.00  0.00           O  
REMARK-SIMTK-COORDS   417.102078749   -63.530933997   746.006592399
ATOM    606  OP2  DG A  20     418.528 -61.484 746.275  1.00  0.00           O  
REMARK-SIMTK-COORDS   418.527791263   -61.484269542   746.274520442
ATOM    607  O5'  DG A  20     419.039 -63.559 747.605  1.00  0.00           O  
REMARK-SIMTK-COORDS   419.039428244   -63.558546061   747.605291091
ATOM    608  O3'  DG A  20     423.265 -63.465 747.612  1.00  0.00           O  
REMARK-SIMTK-COORDS   423.264723153   -63.465155866   747.612161514
ATOM    609  C1'  DG A  20     421.458 -65.759 748.270  1.00  0.00           C  
REMARK-SIMTK-COORDS   421.458316198   -65.759155764   748.270230189
ATOM    610  C2'  DG A  20     421.493 -64.956 746.976  1.00  0.00           C  
REMARK-SIMTK-COORDS   421.492672921   -64.956223818   746.976240658
ATOM    611  C3'  DG A  20     421.849 -63.566 747.476  1.00  0.00           C  
REMARK-SIMTK-COORDS   421.848828141   -63.565632769   747.476004595
ATOM    612  C4'  DG A  20     421.133 -63.494 748.823  1.00  0.00           C  
REMARK-SIMTK-COORDS   421.133138577   -63.493912211   748.822715629
ATOM    613  C5'  DG A  20     419.692 -63.042 748.794  1.00  0.00           C  
REMARK-SIMTK-COORDS   419.692238302   -63.041863790   748.793999406
ATOM    614  O4'  DG A  20     421.183 -64.865 749.331  1.00  0.00           O  
REMARK-SIMTK-COORDS   421.182994960   -64.864782538   749.330970377
ATOM    615  N2   DG A  20     422.519 -70.382 750.579  1.00  0.00           N  
REMARK-SIMTK-COORDS   422.518815411   -70.382148543   750.578570108
ATOM    616  O6   DG A  20     418.220 -70.791 749.045  1.00  0.00           O  
REMARK-SIMTK-COORDS   418.220162550   -70.791279278   749.045018473
ATOM    617  C6   DG A  20     419.198 -70.048 749.130  1.00  0.00           C  
REMARK-SIMTK-COORDS   419.198174442   -70.047895702   749.130397606
ATOM    618  C5   DG A  20     419.359 -68.729 748.650  1.00  0.00           C  
REMARK-SIMTK-COORDS   419.358724049   -68.728735934   748.650220211
ATOM    619  N7   DG A  20     418.468 -67.908 747.955  1.00  0.00           N  
REMARK-SIMTK-COORDS   418.468181825   -67.907717841   747.954845608
ATOM    620  C8   DG A  20     419.139 -66.800 747.771  1.00  0.00           C  
REMARK-SIMTK-COORDS   419.138905931   -66.799667435   747.770694929
ATOM    621  N9   DG A  20     420.416 -66.821 748.290  1.00  0.00           N  
REMARK-SIMTK-COORDS   420.415774010   -66.820780103   748.290243929
ATOM    622  C4   DG A  20     420.555 -68.067 748.859  1.00  0.00           C  
REMARK-SIMTK-COORDS   420.555409606   -68.067316767   748.859020024
ATOM    623  N3   DG A  20     421.668 -68.528 749.489  1.00  0.00           N  
REMARK-SIMTK-COORDS   421.667731706   -68.527966735   749.488862188
ATOM    624  C2   DG A  20     421.520 -69.773 749.934  1.00  0.00           C  
REMARK-SIMTK-COORDS   421.519512734   -69.772731245   749.933764931
ATOM    625  N1   DG A  20     420.358 -70.504 749.780  1.00  0.00           N  
REMARK-SIMTK-COORDS   420.358136755   -70.504288221   749.779663578
ATOM    626  H1'  DG A  20     422.425 -66.225 748.466  1.00  0.00           H  
REMARK-SIMTK-COORDS   422.424832120   -66.224926011   748.466225212
ATOM    627 1H2'  DG A  20     422.241 -65.331 746.277  1.00  0.00           H  
REMARK-SIMTK-COORDS   422.241104686   -65.331020940   746.277367987
ATOM    628 2H2'  DG A  20     420.532 -64.960 746.463  1.00  0.00           H  
REMARK-SIMTK-COORDS   420.532490147   -64.959555054   746.462515104
ATOM    629  H3'  DG A  20     421.495 -62.786 746.800  1.00  0.00           H  
REMARK-SIMTK-COORDS   421.494867696   -62.785789662   746.799855402
ATOM    630  H4'  DG A  20     421.690 -62.789 749.441  1.00  0.00           H  
REMARK-SIMTK-COORDS   421.689840556   -62.789478685   749.440694847
ATOM    631 1H5'  DG A  20     419.183 -63.412 749.683  1.00  0.00           H  
REMARK-SIMTK-COORDS   419.182696690   -63.411875715   749.683473701
ATOM    632 2H5'  DG A  20     419.658 -61.953 748.789  1.00  0.00           H  
REMARK-SIMTK-COORDS   419.657886951   -61.953408786   748.789132361
ATOM    633  H21  DG A  20     423.410 -69.892 750.726  1.00  0.00           H  
REMARK-SIMTK-COORDS   423.410495330   -69.891527306   750.726037811
ATOM    634  H22  DG A  20     422.396 -71.344 750.927  1.00  0.00           H  
REMARK-SIMTK-COORDS   422.396226574   -71.343572657   750.926667294
ATOM    635  H8   DG A  20     418.724 -65.935 747.252  1.00  0.00           H  
REMARK-SIMTK-COORDS   418.723898743   -65.935030487   747.252407383
ATOM    636  H1   DG A  20     420.342 -71.456 750.171  1.00  0.00           H  
REMARK-SIMTK-COORDS   420.342047610   -71.456302705   750.171226550
ATOM    637  P    DG A  21     424.035 -63.726 746.171  1.00  0.00           P  
REMARK-SIMTK-COORDS   424.034961754   -63.726367050   746.170834598
ATOM    638  OP1  DG A  21     423.167 -63.897 744.981  1.00  0.00           O  
REMARK-SIMTK-COORDS   423.166884153   -63.896549300   744.981366533
ATOM    639  OP2  DG A  21     425.252 -62.915 745.972  1.00  0.00           O  
REMARK-SIMTK-COORDS   425.251810215   -62.914529846   745.972324708
ATOM    640  O5'  DG A  21     424.423 -65.160 746.752  1.00  0.00           O  
REMARK-SIMTK-COORDS   424.423422844   -65.159785154   746.752035528
ATOM    641  O3'  DG A  21     428.085 -67.189 747.334  1.00  0.00           O  
REMARK-SIMTK-COORDS   428.084688150   -67.189211851   747.333799776
ATOM    642  C1'  DG A  21     425.335 -68.350 747.111  1.00  0.00           C  
REMARK-SIMTK-COORDS   425.334833518   -68.349858771   747.110653573
ATOM    643  C2'  DG A  21     426.045 -67.463 746.096  1.00  0.00           C  
REMARK-SIMTK-COORDS   426.045129160   -67.463465765   746.095726710
ATOM    644  C3'  DG A  21     426.859 -66.545 746.993  1.00  0.00           C  
REMARK-SIMTK-COORDS   426.859141681   -66.545041445   746.992517870
ATOM    645  C4'  DG A  21     425.949 -66.357 748.204  1.00  0.00           C  
REMARK-SIMTK-COORDS   425.949056346   -66.357429567   748.203935414
ATOM    646  C5'  DG A  21     424.927 -65.250 748.110  1.00  0.00           C  
REMARK-SIMTK-COORDS   424.926546308   -65.249695372   748.110318243
ATOM    647  O4'  DG A  21     425.245 -67.634 748.327  1.00  0.00           O  
REMARK-SIMTK-COORDS   425.245358330   -67.634012324   748.327384051
ATOM    648  N2   DG A  21     423.581 -73.202 748.210  1.00  0.00           N  
REMARK-SIMTK-COORDS   423.581036496   -73.201650858   748.210409709
ATOM    649  O6   DG A  21     420.087 -71.143 746.077  1.00  0.00           O  
REMARK-SIMTK-COORDS   420.087016912   -71.142812594   746.077196840
ATOM    650  C6   DG A  21     421.242 -71.014 746.486  1.00  0.00           C  
REMARK-SIMTK-COORDS   421.241525917   -71.013619780   746.485650233
ATOM    651  C5   DG A  21     422.095 -69.891 746.403  1.00  0.00           C  
REMARK-SIMTK-COORDS   422.095182589   -69.890727716   746.402507578
ATOM    652  N7   DG A  21     421.875 -68.630 745.843  1.00  0.00           N  
REMARK-SIMTK-COORDS   421.874752772   -68.629998602   745.843352146
ATOM    653  C8   DG A  21     422.997 -67.992 746.052  1.00  0.00           C  
REMARK-SIMTK-COORDS   422.997362781   -67.991585703   746.052478275
ATOM    654  N9   DG A  21     423.955 -68.735 746.709  1.00  0.00           N  
REMARK-SIMTK-COORDS   423.954833112   -68.735288527   746.708927568
ATOM    655  C4   DG A  21     423.370 -69.961 746.935  1.00  0.00           C  
REMARK-SIMTK-COORDS   423.369686482   -69.961361259   746.935217375
ATOM    656  N3   DG A  21     423.960 -71.015 747.557  1.00  0.00           N  
REMARK-SIMTK-COORDS   423.959720299   -71.015313023   747.557475982
ATOM    657  C2   DG A  21     423.159 -72.075 747.629  1.00  0.00           C  
REMARK-SIMTK-COORDS   423.159017984   -72.075111306   747.628535141
ATOM    658  N1   DG A  21     421.870 -72.091 747.134  1.00  0.00           N  
REMARK-SIMTK-COORDS   421.869563068   -72.091039234   747.133793470
ATOM    659  H1'  DG A  21     425.904 -69.261 747.298  1.00  0.00           H  
REMARK-SIMTK-COORDS   425.903714282   -69.261234610   747.298477313
ATOM    660 1H2'  DG A  21     426.687 -68.036 745.425  1.00  0.00           H  
REMARK-SIMTK-COORDS   426.687286098   -68.035720294   745.425498971
ATOM    661 2H2'  DG A  21     425.347 -66.899 745.480  1.00  0.00           H  
REMARK-SIMTK-COORDS   425.346502551   -66.899492758   745.479503286
ATOM    662  H3'  DG A  21     427.075 -65.590 746.511  1.00  0.00           H  
REMARK-SIMTK-COORDS   427.075109648   -65.590235826   746.510516764
ATOM    663  H4'  DG A  21     426.595 -66.142 749.055  1.00  0.00           H  
REMARK-SIMTK-COORDS   426.594616708   -66.142266023   749.055403833
ATOM    664 1H5'  DG A  21     424.104 -65.462 748.794  1.00  0.00           H  
REMARK-SIMTK-COORDS   424.104472330   -65.462041814   748.793552729
ATOM    665 2H5'  DG A  21     425.392 -64.307 748.393  1.00  0.00           H  
REMARK-SIMTK-COORDS   425.392251219   -64.306897700   748.393495723
ATOM    666  H21  DG A  21     424.532 -73.255 748.599  1.00  0.00           H  
REMARK-SIMTK-COORDS   424.531678544   -73.254778941   748.599004747
ATOM    667  H22  DG A  21     422.955 -74.017 748.269  1.00  0.00           H  
REMARK-SIMTK-COORDS   422.954554555   -74.016931076   748.268500519
ATOM    668  H8   DG A  21     423.161 -66.961 745.736  1.00  0.00           H  
REMARK-SIMTK-COORDS   423.160891995   -66.961280414   745.735967281
ATOM    669  H1   DG A  21     421.328 -72.959 747.250  1.00  0.00           H  
REMARK-SIMTK-COORDS   421.327977885   -72.958880654   747.249762260
ATOM    670  P    DC A  22     428.794 -67.382 745.788  1.00  0.00           P  
REMARK-SIMTK-COORDS   428.794465464   -67.381532978   745.788469559
ATOM    671  OP1  DC A  22     428.229 -66.922 744.497  1.00  0.00           O  
REMARK-SIMTK-COORDS   428.229446079   -66.921971546   744.497048100
ATOM    672  OP2  DC A  22     430.253 -67.224 745.950  1.00  0.00           O  
REMARK-SIMTK-COORDS   430.252763608   -67.223774105   745.950026556
ATOM    673  O5'  DC A  22     428.377 -68.901 746.037  1.00  0.00           O  
REMARK-SIMTK-COORDS   428.377496588   -68.901273081   746.036737511
ATOM    674  O3'  DC A  22     430.556 -72.488 746.536  1.00  0.00           O  
REMARK-SIMTK-COORDS   430.555832467   -72.488334394   746.536187138
ATOM    675  C1'  DC A  22     427.703 -72.151 745.695  1.00  0.00           C  
REMARK-SIMTK-COORDS   427.702536653   -72.151223408   745.695460559
ATOM    676  C2'  DC A  22     428.936 -71.554 745.029  1.00  0.00           C  
REMARK-SIMTK-COORDS   428.935592482   -71.554143386   745.029363143
ATOM    677  C3'  DC A  22     429.844 -71.294 746.220  1.00  0.00           C  
REMARK-SIMTK-COORDS   429.844207709   -71.294164133   746.219606041
ATOM    678  C4'  DC A  22     428.860 -70.899 747.318  1.00  0.00           C  
REMARK-SIMTK-COORDS   428.860034251   -70.898946835   747.318297487
ATOM    679  C5'  DC A  22     428.472 -69.440 747.380  1.00  0.00           C  
REMARK-SIMTK-COORDS   428.472147709   -69.440310067   747.380191006
ATOM    680  O4'  DC A  22     427.663 -71.690 747.032  1.00  0.00           O  
REMARK-SIMTK-COORDS   427.662866094   -71.690044259   747.031746845
ATOM    681  N4   DC A  22     422.881 -70.890 743.314  1.00  0.00           N  
REMARK-SIMTK-COORDS   422.881135696   -70.889508773   743.314340446
ATOM    682  C4   DC A  22     424.047 -71.162 743.879  1.00  0.00           C  
REMARK-SIMTK-COORDS   424.047266614   -71.161848074   743.879158989
ATOM    683  N3   DC A  22     424.243 -72.391 744.371  1.00  0.00           N  
REMARK-SIMTK-COORDS   424.242745296   -72.390680944   744.371332599
ATOM    684  C2   DC A  22     425.417 -72.724 744.963  1.00  0.00           C  
REMARK-SIMTK-COORDS   425.416614471   -72.724431065   744.962868748
ATOM    685  O2   DC A  22     425.627 -73.851 745.428  1.00  0.00           O  
REMARK-SIMTK-COORDS   425.626929600   -73.851388713   745.428446891
ATOM    686  N1   DC A  22     426.422 -71.764 745.043  1.00  0.00           N  
REMARK-SIMTK-COORDS   426.422303372   -71.764005740   745.043386005
ATOM    687  C6   DC A  22     426.233 -70.516 744.544  1.00  0.00           C  
REMARK-SIMTK-COORDS   426.233335930   -70.516048949   744.544438959
ATOM    688  C5   DC A  22     425.066 -70.161 743.944  1.00  0.00           C  
REMARK-SIMTK-COORDS   425.065866945   -70.160659842   743.943970181
ATOM    689  H1'  DC A  22     427.759 -73.240 745.718  1.00  0.00           H  
REMARK-SIMTK-COORDS   427.758911646   -73.240140196   745.717711140
ATOM    690 1H2'  DC A  22     429.398 -72.244 744.320  1.00  0.00           H  
REMARK-SIMTK-COORDS   429.397545533   -72.243906305   744.320257019
ATOM    691 2H2'  DC A  22     428.711 -70.634 744.492  1.00  0.00           H  
REMARK-SIMTK-COORDS   428.710756023   -70.633846614   744.491928105
ATOM    692  H3'  DC A  22     430.556 -70.491 746.022  1.00  0.00           H  
REMARK-SIMTK-COORDS   430.555724529   -70.491090716   746.021740174
ATOM    693  H4'  DC A  22     429.326 -71.159 748.269  1.00  0.00           H  
REMARK-SIMTK-COORDS   429.325718935   -71.159246268   748.269401046
ATOM    694 1H5'  DC A  22     427.510 -69.347 747.882  1.00  0.00           H  
REMARK-SIMTK-COORDS   427.509535824   -69.346785641   747.881820889
ATOM    695 2H5'  DC A  22     429.226 -68.893 747.944  1.00  0.00           H  
REMARK-SIMTK-COORDS   429.226125332   -68.892982344   747.944215038
ATOM    696  H41  DC A  22     422.703 -69.951 742.926  1.00  0.00           H  
REMARK-SIMTK-COORDS   422.702541246   -69.951446883   742.926287728
ATOM    697  H42  DC A  22     422.151 -71.614 743.265  1.00  0.00           H  
REMARK-SIMTK-COORDS   422.150782411   -71.614257221   743.265393861
ATOM    698  H6   DC A  22     427.037 -69.783 744.626  1.00  0.00           H  
REMARK-SIMTK-COORDS   427.036528705   -69.782906642   744.626278578
ATOM    699  H5   DC A  22     424.914 -69.162 743.534  1.00  0.00           H  
REMARK-SIMTK-COORDS   424.914481358   -69.161768475   743.534135531
TER     700       DC A  22                                                                                                                          
ENDMDL                                                                                                                                              
MODEL        2                                                                                                                                      
ATOM      1  P    DG A   1     489.362 -52.623 733.566  1.00  0.00           P  
REMARK-SIMTK-COORDS   489.362461540   -52.622515917   733.566322295
ATOM      2  OP1  DG A   1     489.067 -53.310 734.847  1.00  0.00           O  
REMARK-SIMTK-COORDS   489.067103173   -53.310072789   734.847157172
ATOM      3  OP2  DG A   1     490.135 -51.368 733.668  1.00  0.00           O  
REMARK-SIMTK-COORDS   490.134599966   -51.368441627   733.667840409
ATOM      4  O5'  DG A   1     488.001 -52.364 732.778  1.00  0.00           O  
REMARK-SIMTK-COORDS   488.000923087   -52.363930190   732.777521647
ATOM      5  O3'  DG A   1     486.013 -48.886 731.433  1.00  0.00           O  
REMARK-SIMTK-COORDS   486.012954990   -48.885628872   731.433222653
ATOM      6  C1'  DG A   1     484.863 -51.603 731.936  1.00  0.00           C  
REMARK-SIMTK-COORDS   484.863152714   -51.603482902   731.935757423
ATOM      7  C2'  DG A   1     485.621 -50.726 732.924  1.00  0.00           C  
REMARK-SIMTK-COORDS   485.620645301   -50.726402564   732.923689131
ATOM      8  C3'  DG A   1     486.627 -50.029 732.024  1.00  0.00           C  
REMARK-SIMTK-COORDS   486.626587360   -50.029380660   732.023714110
ATOM      9  C4'  DG A   1     486.961 -51.104 730.990  1.00  0.00           C  
REMARK-SIMTK-COORDS   486.960508153   -51.104188184   730.989676060
ATOM     10  C5'  DG A   1     488.061 -52.071 731.358  1.00  0.00           C  
REMARK-SIMTK-COORDS   488.061085565   -52.070588141   731.358312036
ATOM     11  O4'  DG A   1     485.713 -51.852 730.834  1.00  0.00           O  
REMARK-SIMTK-COORDS   485.713059848   -51.852251530   730.833573667
ATOM     12  N2   DG A   1     480.186 -53.633 730.582  1.00  0.00           N  
REMARK-SIMTK-COORDS   480.186183582   -53.632592859   730.582158693
ATOM     13  O6   DG A   1     482.025 -56.714 733.430  1.00  0.00           O  
REMARK-SIMTK-COORDS   482.024826927   -56.714234403   733.430145534
ATOM     14  C6   DG A   1     482.188 -55.630 732.870  1.00  0.00           C  
REMARK-SIMTK-COORDS   482.187862482   -55.630014864   732.869517851
ATOM     15  C5   DG A   1     483.284 -54.744 732.947  1.00  0.00           C  
REMARK-SIMTK-COORDS   483.284380473   -54.743775925   732.947118359
ATOM     16  N7   DG A   1     484.476 -54.844 733.669  1.00  0.00           N  
REMARK-SIMTK-COORDS   484.476461177   -54.844138389   733.669409831
ATOM     17  C8   DG A   1     485.123 -53.748 733.366  1.00  0.00           C  
REMARK-SIMTK-COORDS   485.122810111   -53.747807638   733.366251556
ATOM     18  N9   DG A   1     484.449 -52.918 732.495  1.00  0.00           N  
REMARK-SIMTK-COORDS   484.448524829   -52.918460818   732.495451803
ATOM     19  C4   DG A   1     483.263 -53.564 732.225  1.00  0.00           C  
REMARK-SIMTK-COORDS   483.262573210   -53.564209127   732.224546140
ATOM     20  N3   DG A   1     482.280 -53.102 731.408  1.00  0.00           N  
REMARK-SIMTK-COORDS   482.280256389   -53.101812963   731.407651745
ATOM     21  C2   DG A   1     481.244 -53.933 731.341  1.00  0.00           C  
REMARK-SIMTK-COORDS   481.243953146   -53.933432537   731.341360930
ATOM     22  N1   DG A   1     481.185 -55.134 732.018  1.00  0.00           N  
REMARK-SIMTK-COORDS   481.184502078   -55.133789054   732.018261811
ATOM     23  H1'  DG A   1     483.973 -51.095 731.565  1.00  0.00           H  
REMARK-SIMTK-COORDS   483.973071849   -51.094983357   731.565019959
ATOM     24 1H2'  DG A   1     484.969 -50.009 733.423  1.00  0.00           H  
REMARK-SIMTK-COORDS   484.969463517   -50.008689597   733.423059117
ATOM     25 2H2'  DG A   1     486.118 -51.311 733.698  1.00  0.00           H  
REMARK-SIMTK-COORDS   486.118170486   -51.310857430   733.697644685
ATOM     26  H3'  DG A   1     487.518 -49.719 732.570  1.00  0.00           H  
REMARK-SIMTK-COORDS   487.517827362   -49.719393205   732.569784653
ATOM     27  H4'  DG A   1     487.264 -50.586 730.081  1.00  0.00           H  
REMARK-SIMTK-COORDS   487.264437743   -50.585524511   730.080710274
ATOM     28 1H5'  DG A   1     487.936 -52.991 730.788  1.00  0.00           H  
REMARK-SIMTK-COORDS   487.935661867   -52.990979298   730.787875349
ATOM     29 2H5'  DG A   1     489.025 -51.626 731.116  1.00  0.00           H  
REMARK-SIMTK-COORDS   489.025145631   -51.625540842   731.115614504
ATOM     30  H21  DG A   1     480.167 -52.750 730.050  1.00  0.00           H  
REMARK-SIMTK-COORDS   480.167305034   -52.750388509   730.050342855
ATOM     31  H22  DG A   1     479.389 -54.283 730.529  1.00  0.00           H  
REMARK-SIMTK-COORDS   479.388503240   -54.283285146   730.528533891
ATOM     32  H8   DG A   1     486.109 -53.511 733.767  1.00  0.00           H  
REMARK-SIMTK-COORDS   486.108685122   -53.511207282   733.766865752
ATOM     33  H1   DG A   1     480.341 -55.711 731.890  1.00  0.00           H  
REMARK-SIMTK-COORDS   480.340565306   -55.711263810   731.889853749
ATOM     34  P    DT A   2     485.600 -47.890 732.707  1.00  0.00           P  
REMARK-SIMTK-COORDS   485.599508146   -47.890284810   732.707414439
ATOM     35  OP1  DT A   2     485.914 -48.210 734.121  1.00  0.00           O  
REMARK-SIMTK-COORDS   485.914374657   -48.209931895   734.121249232
ATOM     36  OP2  DT A   2     485.745 -46.474 732.317  1.00  0.00           O  
REMARK-SIMTK-COORDS   485.744723540   -46.473646866   732.317420306
ATOM     37  O5'  DT A   2     484.129 -48.404 732.362  1.00  0.00           O  
REMARK-SIMTK-COORDS   484.129498531   -48.403643143   732.362181249
ATOM     38  O3'  DT A   2     480.583 -46.491 731.091  1.00  0.00           O  
REMARK-SIMTK-COORDS   480.582758613   -46.490866866   731.091208839
ATOM     39  C1'  DT A   2     480.879 -49.147 732.440  1.00  0.00           C  
REMARK-SIMTK-COORDS   480.878561223   -49.146544621   732.440411745
ATOM     40  C2'  DT A   2     481.363 -47.795 732.950  1.00  0.00           C  
REMARK-SIMTK-COORDS   481.363298989   -47.795018323   732.949790745
ATOM     41  C3'  DT A   2     481.746 -47.089 731.659  1.00  0.00           C  
REMARK-SIMTK-COORDS   481.745795322   -47.089188290   731.659089184
ATOM     42  C4'  DT A   2     482.290 -48.227 730.797  1.00  0.00           C  
REMARK-SIMTK-COORDS   482.290054988   -48.226696058   730.796687020
ATOM     43  C5'  DT A   2     483.753 -48.559 730.970  1.00  0.00           C  
REMARK-SIMTK-COORDS   483.753434756   -48.559135059   730.969975696
ATOM     44  O4'  DT A   2     481.496 -49.390 731.192  1.00  0.00           O  
REMARK-SIMTK-COORDS   481.495668863   -49.390385494   731.192286035
ATOM     45  O4   DT A   2     482.000 -53.412 735.755  1.00  0.00           O  
REMARK-SIMTK-COORDS   481.999658041   -53.411846721   735.755030112
ATOM     46  C4   DT A   2     481.795 -52.435 735.024  1.00  0.00           C  
REMARK-SIMTK-COORDS   481.795406695   -52.434998962   735.024206710
ATOM     47  N3   DT A   2     480.623 -52.316 734.317  1.00  0.00           N  
REMARK-SIMTK-COORDS   480.622685040   -52.315769424   734.316518758
ATOM     48  C2   DT A   2     480.270 -51.282 733.473  1.00  0.00           C  
REMARK-SIMTK-COORDS   480.269927874   -51.281773513   733.473262666
ATOM     49  O2   DT A   2     479.202 -51.262 732.887  1.00  0.00           O  
REMARK-SIMTK-COORDS   479.201980520   -51.261542567   732.887068024
ATOM     50  N1   DT A   2     481.211 -50.282 733.341  1.00  0.00           N  
REMARK-SIMTK-COORDS   481.211373995   -50.281738916   733.341236129
ATOM     51  C6   DT A   2     482.411 -50.319 734.008  1.00  0.00           C  
REMARK-SIMTK-COORDS   482.410962391   -50.319041240   734.008376457
ATOM     52  C5   DT A   2     482.718 -51.342 734.829  1.00  0.00           C  
REMARK-SIMTK-COORDS   482.718035940   -51.341597066   734.829112967
ATOM     53  C7   DT A   2     484.015 -51.433 735.575  1.00  0.00           C  
REMARK-SIMTK-COORDS   484.014732032   -51.433370760   735.575278386
ATOM     54  H1'  DT A   2     479.799 -49.140 732.286  1.00  0.00           H  
REMARK-SIMTK-COORDS   479.799076020   -49.140066197   732.285742011
ATOM     55 1H2'  DT A   2     480.586 -47.251 733.486  1.00  0.00           H  
REMARK-SIMTK-COORDS   480.585707547   -47.250515346   733.485784269
ATOM     56 2H2'  DT A   2     482.218 -47.889 733.619  1.00  0.00           H  
REMARK-SIMTK-COORDS   482.218080084   -47.888608878   733.619289130
ATOM     57  H3'  DT A   2     482.503 -46.322 731.822  1.00  0.00           H  
REMARK-SIMTK-COORDS   482.502840541   -46.322366480   731.821833919
ATOM     58  H4'  DT A   2     482.136 -47.938 729.757  1.00  0.00           H  
REMARK-SIMTK-COORDS   482.135946251   -47.938186107   729.757228264
ATOM     59 1H5'  DT A   2     483.926 -49.587 730.655  1.00  0.00           H  
REMARK-SIMTK-COORDS   483.926428798   -49.587093231   730.654742356
ATOM     60 2H5'  DT A   2     484.348 -47.888 730.352  1.00  0.00           H  
REMARK-SIMTK-COORDS   484.348014714   -47.887970646   730.351741110
ATOM     61  H3   DT A   2     479.937 -53.076 734.429  1.00  0.00           H  
REMARK-SIMTK-COORDS   479.936929345   -53.076120023   734.428746616
ATOM     62  H6   DT A   2     483.127 -49.508 733.870  1.00  0.00           H  
REMARK-SIMTK-COORDS   483.126937629   -49.507838611   733.870402720
ATOM     63  H71  DT A   2     484.075 -52.395 736.086  1.00  0.00           H  
REMARK-SIMTK-COORDS   484.074976684   -52.395003483   736.086373377
ATOM     64  H72  DT A   2     484.845 -51.342 734.875  1.00  0.00           H  
REMARK-SIMTK-COORDS   484.845297907   -51.342116519   734.875429838
ATOM     65  H73  DT A   2     484.070 -50.629 736.309  1.00  0.00           H  
REMARK-SIMTK-COORDS   484.070027365   -50.629071956   736.309268754
ATOM     66  P    DG A   3     479.780 -45.381 732.025  1.00  0.00           P  
REMARK-SIMTK-COORDS   479.780405310   -45.380570884   732.025473252
ATOM     67  OP1  DG A   3     480.516 -45.081 733.278  1.00  0.00           O  
REMARK-SIMTK-COORDS   480.516411030   -45.081459842   733.278205133
ATOM     68  OP2  DG A   3     479.167 -44.224 731.343  1.00  0.00           O  
REMARK-SIMTK-COORDS   479.167193420   -44.224068119   731.343066824
ATOM     69  O5'  DG A   3     478.676 -46.494 732.313  1.00  0.00           O  
REMARK-SIMTK-COORDS   478.676054693   -46.494431717   732.312847152
ATOM     70  O3'  DG A   3     474.463 -46.589 731.996  1.00  0.00           O  
REMARK-SIMTK-COORDS   474.463185952   -46.588845247   731.995735097
ATOM     71  C1'  DG A   3     476.240 -48.343 733.647  1.00  0.00           C  
REMARK-SIMTK-COORDS   476.239930914   -48.342963628   733.647268640
ATOM     72  C2'  DG A   3     476.151 -46.823 733.686  1.00  0.00           C  
REMARK-SIMTK-COORDS   476.151456973   -46.823191381   733.686494645
ATOM     73  C3'  DG A   3     475.865 -46.484 732.234  1.00  0.00           C  
REMARK-SIMTK-COORDS   475.865223786   -46.483741556   732.233718551
ATOM     74  C4'  DG A   3     476.661 -47.544 731.473  1.00  0.00           C  
REMARK-SIMTK-COORDS   476.661252083   -47.543798092   731.473081914
ATOM     75  C5'  DG A   3     478.110 -47.222 731.193  1.00  0.00           C  
REMARK-SIMTK-COORDS   478.109994159   -47.221760165   731.192849919
ATOM     76  O4'  DG A   3     476.602 -48.724 732.335  1.00  0.00           O  
REMARK-SIMTK-COORDS   476.602014854   -48.724440917   732.334863482
ATOM     77  N2   DG A   3     475.187 -52.852 736.175  1.00  0.00           N  
REMARK-SIMTK-COORDS   475.187142303   -52.851540835   736.174703053
ATOM     78  O6   DG A   3     479.374 -51.655 737.599  1.00  0.00           O  
REMARK-SIMTK-COORDS   479.373831528   -51.655262724   737.599029215
ATOM     79  C6   DG A   3     478.424 -51.349 736.877  1.00  0.00           C  
REMARK-SIMTK-COORDS   478.424176952   -51.349376149   736.877222045
ATOM     80  C5   DG A   3     478.273 -50.228 736.033  1.00  0.00           C  
REMARK-SIMTK-COORDS   478.273093827   -50.227935675   736.032628561
ATOM     81  N7   DG A   3     479.144 -49.165 735.780  1.00  0.00           N  
REMARK-SIMTK-COORDS   479.144180788   -49.164923387   735.779554696
ATOM     82  C8   DG A   3     478.495 -48.423 734.919  1.00  0.00           C  
REMARK-SIMTK-COORDS   478.495380511   -48.422699390   734.919453110
ATOM     83  N9   DG A   3     477.251 -48.910 734.580  1.00  0.00           N  
REMARK-SIMTK-COORDS   477.251038874   -48.909905187   734.580316850
ATOM     84  C4   DG A   3     477.110 -50.077 735.299  1.00  0.00           C  
REMARK-SIMTK-COORDS   477.110195083   -50.076525945   735.298662890
ATOM     85  N3   DG A   3     476.024 -50.893 735.274  1.00  0.00           N  
REMARK-SIMTK-COORDS   476.024364335   -50.892885327   735.274128308
ATOM     86  C2   DG A   3     476.164 -51.945 736.076  1.00  0.00           C  
REMARK-SIMTK-COORDS   476.164016195   -51.945009760   736.076276384
ATOM     87  N1   DG A   3     477.291 -52.181 736.835  1.00  0.00           N  
REMARK-SIMTK-COORDS   477.291172230   -52.181337315   736.835390052
ATOM     88  H1'  DG A   3     475.275 -48.796 733.874  1.00  0.00           H  
REMARK-SIMTK-COORDS   475.274859260   -48.796178295   733.874194108
ATOM     89 1H2'  DG A   3     475.354 -46.472 734.342  1.00  0.00           H  
REMARK-SIMTK-COORDS   475.353781007   -46.472282683   734.341548947
ATOM     90 2H2'  DG A   3     477.080 -46.364 734.026  1.00  0.00           H  
REMARK-SIMTK-COORDS   477.079881993   -46.364116724   734.026205466
ATOM     91  H3'  DG A   3     476.201 -45.479 731.975  1.00  0.00           H  
REMARK-SIMTK-COORDS   476.201085408   -45.479413925   731.974649101
ATOM     92  H4'  DG A   3     476.162 -47.688 730.515  1.00  0.00           H  
REMARK-SIMTK-COORDS   476.161723171   -47.688221036   730.515367510
ATOM     93 1H5'  DG A   3     478.661 -48.150 731.042  1.00  0.00           H  
REMARK-SIMTK-COORDS   478.660828397   -48.150308374   731.042420980
ATOM     94 2H5'  DG A   3     478.174 -46.615 730.290  1.00  0.00           H  
REMARK-SIMTK-COORDS   478.174351300   -46.615135238   730.290494471
ATOM     95  H21  DG A   3     474.318 -52.734 735.634  1.00  0.00           H  
REMARK-SIMTK-COORDS   474.318247491   -52.734145782   735.633676984
ATOM     96  H22  DG A   3     475.303 -53.669 736.792  1.00  0.00           H  
REMARK-SIMTK-COORDS   475.302682492   -53.668721114   736.792308797
ATOM     97  H8   DG A   3     478.903 -47.500 734.507  1.00  0.00           H  
REMARK-SIMTK-COORDS   478.903473929   -47.499937737   734.506667822
ATOM     98  H1   DG A   3     477.304 -53.033 737.416  1.00  0.00           H  
REMARK-SIMTK-COORDS   477.304147194   -53.032940327   737.415733881
ATOM     99  P    DC A   4     473.893 -45.419 733.024  1.00  0.00           P  
REMARK-SIMTK-COORDS   473.892941583   -45.419392961   733.023564321
ATOM    100  OP1  DC A   4     474.689 -44.524 733.898  1.00  0.00           O  
REMARK-SIMTK-COORDS   474.688591636   -44.523626661   733.897866745
ATOM    101  OP2  DC A   4     472.718 -44.809 732.371  1.00  0.00           O  
REMARK-SIMTK-COORDS   472.718132763   -44.809178810   732.371035452
ATOM    102  O5'  DC A   4     473.450 -46.710 733.849  1.00  0.00           O  
REMARK-SIMTK-COORDS   473.450355248   -46.709772220   733.849305021
ATOM    103  O3'  DC A   4     469.709 -48.364 734.913  1.00  0.00           O  
REMARK-SIMTK-COORDS   469.709319776   -48.363564232   734.913029882
ATOM    104  C1'  DC A   4     472.372 -48.810 736.207  1.00  0.00           C  
REMARK-SIMTK-COORDS   472.372153498   -48.809967269   736.207061528
ATOM    105  C2'  DC A   4     471.664 -47.479 735.991  1.00  0.00           C  
REMARK-SIMTK-COORDS   471.663940584   -47.478544081   735.990802972
ATOM    106  C3'  DC A   4     470.952 -47.709 734.668  1.00  0.00           C  
REMARK-SIMTK-COORDS   470.952058446   -47.709048106   734.668315272
ATOM    107  C4'  DC A   4     471.933 -48.597 733.905  1.00  0.00           C  
REMARK-SIMTK-COORDS   471.933050871   -48.596891265   733.904542147
ATOM    108  C5'  DC A   4     473.013 -47.887 733.123  1.00  0.00           C  
REMARK-SIMTK-COORDS   473.013043177   -47.887083689   733.123300299
ATOM    109  O4'  DC A   4     472.565 -49.412 734.943  1.00  0.00           O  
REMARK-SIMTK-COORDS   472.565222442   -49.411631358   734.942614729
ATOM    110  N4   DC A   4     477.283 -48.500 738.715  1.00  0.00           N  
REMARK-SIMTK-COORDS   477.283415633   -48.500224282   738.715400325
ATOM    111  C4   DC A   4     476.114 -48.547 738.099  1.00  0.00           C  
REMARK-SIMTK-COORDS   476.114120081   -48.547038362   738.099003251
ATOM    112  N3   DC A   4     475.284 -49.558 738.386  1.00  0.00           N  
REMARK-SIMTK-COORDS   475.284034649   -49.557618301   738.386366025
ATOM    113  C2   DC A   4     474.074 -49.657 737.781  1.00  0.00           C  
REMARK-SIMTK-COORDS   474.073688894   -49.657050916   737.781245949
ATOM    114  O2   DC A   4     473.286 -50.578 738.026  1.00  0.00           O  
REMARK-SIMTK-COORDS   473.285739745   -50.577866544   738.026218839
ATOM    115  N1   DC A   4     473.703 -48.682 736.858  1.00  0.00           N  
REMARK-SIMTK-COORDS   473.703303160   -48.682381560   736.857885209
ATOM    116  C6   DC A   4     474.537 -47.653 736.562  1.00  0.00           C  
REMARK-SIMTK-COORDS   474.536870329   -47.652638248   736.561767857
ATOM    117  C5   DC A   4     475.755 -47.531 737.157  1.00  0.00           C  
REMARK-SIMTK-COORDS   475.754681792   -47.530923359   737.156949952
ATOM    118  H1'  DC A   4     471.762 -49.483 736.810  1.00  0.00           H  
REMARK-SIMTK-COORDS   471.762102170   -49.482894425   736.810221059
ATOM    119 1H2'  DC A   4     470.956 -47.252 736.789  1.00  0.00           H  
REMARK-SIMTK-COORDS   470.956266028   -47.251565883   736.788983165
ATOM    120 2H2'  DC A   4     472.363 -46.645 735.926  1.00  0.00           H  
REMARK-SIMTK-COORDS   472.363016951   -46.644558868   735.925919248
ATOM    121  H3'  DC A   4     470.770 -46.776 734.135  1.00  0.00           H  
REMARK-SIMTK-COORDS   470.770231265   -46.776109658   734.134557154
ATOM    122  H4'  DC A   4     471.345 -49.186 733.200  1.00  0.00           H  
REMARK-SIMTK-COORDS   471.345311450   -49.185791378   733.199577588
ATOM    123 1H5'  DC A   4     473.855 -48.564 732.979  1.00  0.00           H  
REMARK-SIMTK-COORDS   473.854768050   -48.563891405   732.979232418
ATOM    124 2H5'  DC A   4     472.618 -47.594 732.151  1.00  0.00           H  
REMARK-SIMTK-COORDS   472.617723981   -47.594061144   732.150655183
ATOM    125  H41  DC A   4     477.943 -47.734 738.514  1.00  0.00           H  
REMARK-SIMTK-COORDS   477.942634441   -47.733971700   738.513587182
ATOM    126  H42  DC A   4     477.537 -49.230 739.396  1.00  0.00           H  
REMARK-SIMTK-COORDS   477.537353812   -49.230450377   739.395793043
ATOM    127  H6   DC A   4     474.226 -46.907 735.831  1.00  0.00           H  
REMARK-SIMTK-COORDS   474.225893354   -46.906669625   735.830554389
ATOM    128  H5   DC A   4     476.424 -46.701 736.930  1.00  0.00           H  
REMARK-SIMTK-COORDS   476.423702285   -46.701478068   736.929905710
ATOM    129  P    DG A   5     468.548 -47.642 735.965  1.00  0.00           P  
REMARK-SIMTK-COORDS   468.547634150   -47.641917856   735.964709602
ATOM    130  OP1  DG A   5     469.020 -46.275 736.296  1.00  0.00           O  
REMARK-SIMTK-COORDS   469.020101334   -46.275261474   736.295668953
ATOM    131  OP2  DG A   5     467.105 -47.777 735.680  1.00  0.00           O  
REMARK-SIMTK-COORDS   467.105387771   -47.777104775   735.680357920
ATOM    132  O5'  DG A   5     468.972 -48.646 737.129  1.00  0.00           O  
REMARK-SIMTK-COORDS   468.971767324   -48.645606168   737.129003733
ATOM    133  O3'  DG A   5     466.814 -51.124 739.787  1.00  0.00           O  
REMARK-SIMTK-COORDS   466.814487584   -51.123585872   739.786727892
ATOM    134  C1'  DG A   5     469.602 -50.071 740.079  1.00  0.00           C  
REMARK-SIMTK-COORDS   469.601629094   -50.071146309   740.079183297
ATOM    135  C2'  DG A   5     468.327 -49.262 739.881  1.00  0.00           C  
REMARK-SIMTK-COORDS   468.327093639   -49.261603277   739.881007985
ATOM    136  C3'  DG A   5     467.508 -50.172 738.982  1.00  0.00           C  
REMARK-SIMTK-COORDS   467.508386957   -50.172441642   738.982227232
ATOM    137  C4'  DG A   5     468.572 -50.827 738.102  1.00  0.00           C  
REMARK-SIMTK-COORDS   468.572010485   -50.827405087   738.101502034
ATOM    138  C5'  DG A   5     468.972 -50.070 736.857  1.00  0.00           C  
REMARK-SIMTK-COORDS   468.971527492   -50.070362569   736.857168965
ATOM    139  O4'  DG A   5     469.740 -50.943 738.975  1.00  0.00           O  
REMARK-SIMTK-COORDS   469.739974879   -50.943015878   738.974764492
ATOM    140  N2   DG A   5     473.432 -51.445 743.435  1.00  0.00           N  
REMARK-SIMTK-COORDS   473.432360516   -51.445118193   743.434962645
ATOM    141  O6   DG A   5     474.979 -47.658 741.372  1.00  0.00           O  
REMARK-SIMTK-COORDS   474.978827980   -47.658081520   741.372210934
ATOM    142  C6   DG A   5     474.048 -48.461 741.449  1.00  0.00           C  
REMARK-SIMTK-COORDS   474.048403750   -48.461107971   741.448861256
ATOM    143  C5   DG A   5     472.826 -48.477 740.742  1.00  0.00           C  
REMARK-SIMTK-COORDS   472.826198599   -48.477496629   740.741939068
ATOM    144  N7   DG A   5     472.334 -47.602 739.770  1.00  0.00           N  
REMARK-SIMTK-COORDS   472.333972311   -47.602194787   739.770139723
ATOM    145  C8   DG A   5     471.163 -48.098 739.462  1.00  0.00           C  
REMARK-SIMTK-COORDS   471.163217015   -48.098212248   739.462062273
ATOM    146  N9   DG A   5     470.834 -49.241 740.160  1.00  0.00           N  
REMARK-SIMTK-COORDS   470.833951688   -49.240931484   740.159590832
ATOM    147  C4   DG A   5     471.910 -49.485 740.984  1.00  0.00           C  
REMARK-SIMTK-COORDS   471.909790618   -49.485235824   740.984059137
ATOM    148  N3   DG A   5     472.016 -50.520 741.859  1.00  0.00           N  
REMARK-SIMTK-COORDS   472.015634757   -50.519569435   741.858715641
ATOM    149  C2   DG A   5     473.164 -50.499 742.530  1.00  0.00           C  
REMARK-SIMTK-COORDS   473.163887198   -50.498945132   742.530281698
ATOM    150  N1   DG A   5     474.138 -49.540 742.346  1.00  0.00           N  
REMARK-SIMTK-COORDS   474.138214728   -49.540085222   742.346274806
ATOM    151  H1'  DG A   5     469.541 -50.680 740.982  1.00  0.00           H  
REMARK-SIMTK-COORDS   469.541227072   -50.679706185   740.981551554
ATOM    152 1H2'  DG A   5     467.813 -49.064 740.822  1.00  0.00           H  
REMARK-SIMTK-COORDS   467.812520934   -49.063812123   740.821546974
ATOM    153 2H2'  DG A   5     468.518 -48.300 739.404  1.00  0.00           H  
REMARK-SIMTK-COORDS   468.518400269   -48.300358642   739.404000098
ATOM    154  H3'  DG A   5     466.790 -49.615 738.381  1.00  0.00           H  
REMARK-SIMTK-COORDS   466.789528909   -49.615155177   738.381170742
ATOM    155  H4'  DG A   5     468.174 -51.793 737.790  1.00  0.00           H  
REMARK-SIMTK-COORDS   468.174259994   -51.792893066   737.789682356
ATOM    156 1H5'  DG A   5     469.969 -50.386 736.551  1.00  0.00           H  
REMARK-SIMTK-COORDS   469.969070836   -50.385504450   736.550832758
ATOM    157 2H5'  DG A   5     468.264 -50.292 736.060  1.00  0.00           H  
REMARK-SIMTK-COORDS   468.263510631   -50.292191822   736.059745045
ATOM    158  H21  DG A   5     472.746 -52.191 743.620  1.00  0.00           H  
REMARK-SIMTK-COORDS   472.746168895   -52.190947732   743.620295745
ATOM    159  H22  DG A   5     474.326 -51.429 743.948  1.00  0.00           H  
REMARK-SIMTK-COORDS   474.326332937   -51.428899086   743.947915129
ATOM    160  H8   DG A   5     470.506 -47.647 738.718  1.00  0.00           H  
REMARK-SIMTK-COORDS   470.505865731   -47.647488386   738.718316155
ATOM    161  H1   DG A   5     474.998 -49.621 742.909  1.00  0.00           H  
REMARK-SIMTK-COORDS   474.997831444   -49.620978824   742.909045031
ATOM    162  P    DT A   6     465.773 -50.179 740.820  1.00  0.00           P  
REMARK-SIMTK-COORDS   465.773026446   -50.178523221   740.820483599
ATOM    163  OP1  DT A   6     465.678 -48.702 740.712  1.00  0.00           O  
REMARK-SIMTK-COORDS   465.678457410   -48.702227719   740.711615380
ATOM    164  OP2  DT A   6     464.504 -50.890 741.073  1.00  0.00           O  
REMARK-SIMTK-COORDS   464.504410819   -50.890400710   741.073249953
ATOM    165  O5'  DT A   6     466.845 -50.560 741.938  1.00  0.00           O  
REMARK-SIMTK-COORDS   466.845321456   -50.560452773   741.937606792
ATOM    166  O3'  DT A   6     466.647 -52.692 745.580  1.00  0.00           O  
REMARK-SIMTK-COORDS   466.646722741   -52.692355921   745.580270038
ATOM    167  C1'  DT A   6     468.699 -50.695 744.708  1.00  0.00           C  
REMARK-SIMTK-COORDS   468.698556837   -50.695042585   744.707808988
ATOM    168  C2'  DT A   6     467.193 -50.485 744.808  1.00  0.00           C  
REMARK-SIMTK-COORDS   467.192886152   -50.485498105   744.808347042
ATOM    169  C3'  DT A   6     466.657 -51.855 744.426  1.00  0.00           C  
REMARK-SIMTK-COORDS   466.656644235   -51.855390451   744.425921145
ATOM    170  C4'  DT A   6     467.658 -52.332 743.375  1.00  0.00           C  
REMARK-SIMTK-COORDS   467.657693836   -52.332302036   743.375047681
ATOM    171  C5'  DT A   6     467.391 -51.904 741.951  1.00  0.00           C  
REMARK-SIMTK-COORDS   467.390826656   -51.904357689   741.951084709
ATOM    172  O4'  DT A   6     468.933 -51.757 743.805  1.00  0.00           O  
REMARK-SIMTK-COORDS   468.932892443   -51.757485852   743.805368337
ATOM    173  O4   DT A   6     471.538 -46.306 742.943  1.00  0.00           O  
REMARK-SIMTK-COORDS   471.537878450   -46.306266533   742.943367846
ATOM    174  C4   DT A   6     470.863 -47.278 743.305  1.00  0.00           C  
REMARK-SIMTK-COORDS   470.862956435   -47.277822244   743.304771739
ATOM    175  N3   DT A   6     471.320 -48.130 744.282  1.00  0.00           N  
REMARK-SIMTK-COORDS   471.319538952   -48.130177461   744.282185156
ATOM    176  C2   DT A   6     470.669 -49.242 744.777  1.00  0.00           C  
REMARK-SIMTK-COORDS   470.668507692   -49.242119793   744.776562086
ATOM    177  O2   DT A   6     471.154 -49.940 745.649  1.00  0.00           O  
REMARK-SIMTK-COORDS   471.153605881   -49.940224359   745.649416463
ATOM    178  N1   DT A   6     469.438 -49.505 744.210  1.00  0.00           N  
REMARK-SIMTK-COORDS   469.438043290   -49.504880009   744.210227006
ATOM    179  C6   DT A   6     468.905 -48.709 743.227  1.00  0.00           C  
REMARK-SIMTK-COORDS   468.904762430   -48.708726010   743.226748316
ATOM    180  C5   DT A   6     469.566 -47.627 742.774  1.00  0.00           C  
REMARK-SIMTK-COORDS   469.566427541   -47.626841677   742.773704641
ATOM    181  C7   DT A   6     469.032 -46.729 741.699  1.00  0.00           C  
REMARK-SIMTK-COORDS   469.032044815   -46.729315723   741.698768240
ATOM    182  H1'  DT A   6     469.118 -50.977 745.674  1.00  0.00           H  
REMARK-SIMTK-COORDS   469.117938345   -50.976669090   745.674276092
ATOM    183 1H2'  DT A   6     466.880 -50.202 745.813  1.00  0.00           H  
REMARK-SIMTK-COORDS   466.879709985   -50.201876668   745.813285134
ATOM    184 2H2'  DT A   6     466.837 -49.715 744.125  1.00  0.00           H  
REMARK-SIMTK-COORDS   466.836808345   -49.714963658   744.124882880
ATOM    185  H3'  DT A   6     465.650 -51.799 744.013  1.00  0.00           H  
REMARK-SIMTK-COORDS   465.649795459   -51.799064883   744.012760192
ATOM    186  H4'  DT A   6     467.650 -53.422 743.401  1.00  0.00           H  
REMARK-SIMTK-COORDS   467.650136633   -53.421666769   743.401303483
ATOM    187 1H5'  DT A   6     468.324 -51.928 741.390  1.00  0.00           H  
REMARK-SIMTK-COORDS   468.323656976   -51.928433509   741.389617927
ATOM    188 2H5'  DT A   6     466.680 -52.594 741.498  1.00  0.00           H  
REMARK-SIMTK-COORDS   466.679888084   -52.593897961   741.497982556
ATOM    189  H3   DT A   6     472.242 -47.915 744.687  1.00  0.00           H  
REMARK-SIMTK-COORDS   472.241811916   -47.915359380   744.687468727
ATOM    190  H6   DT A   6     467.930 -48.957 742.805  1.00  0.00           H  
REMARK-SIMTK-COORDS   467.930028663   -48.957333929   742.805090651
ATOM    191  H71  DT A   6     469.788 -45.990 741.431  1.00  0.00           H  
REMARK-SIMTK-COORDS   469.787895547   -45.990137110   741.430645787
ATOM    192  H72  DT A   6     468.778 -47.323 740.821  1.00  0.00           H  
REMARK-SIMTK-COORDS   468.778229653   -47.323173926   740.820778890
ATOM    193  H73  DT A   6     468.139 -46.219 742.061  1.00  0.00           H  
REMARK-SIMTK-COORDS   468.139150951   -46.219215423   742.061030896
ATOM    194  P    DG A   7     465.681 -52.069 746.993  1.00  0.00           P  
REMARK-SIMTK-COORDS   465.680577883   -52.069418809   746.993156691
ATOM    195  OP1  DG A   7     464.913 -50.848 746.648  1.00  0.00           O  
REMARK-SIMTK-COORDS   464.913217724   -50.847652193   746.648260010
ATOM    196  OP2  DG A   7     464.973 -53.067 747.820  1.00  0.00           O  
REMARK-SIMTK-COORDS   464.972545156   -53.066755206   747.819725363
ATOM    197  O5'  DG A   7     467.052 -51.654 747.693  1.00  0.00           O  
REMARK-SIMTK-COORDS   467.051956960   -51.653892339   747.692811735
ATOM    198  O3'  DG A   7     468.744 -52.405 751.491  1.00  0.00           O  
REMARK-SIMTK-COORDS   468.744247945   -52.404805837   751.491497974
ATOM    199  C1'  DG A   7     469.397 -50.203 749.571  1.00  0.00           C  
REMARK-SIMTK-COORDS   469.396666983   -50.202788737   749.571397172
ATOM    200  C2'  DG A   7     468.035 -50.530 750.170  1.00  0.00           C  
REMARK-SIMTK-COORDS   468.035260620   -50.529787949   750.170328078
ATOM    201  C3'  DG A   7     468.090 -52.044 750.277  1.00  0.00           C  
REMARK-SIMTK-COORDS   468.090162490   -52.044174015   750.276792286
ATOM    202  C4'  DG A   7     468.901 -52.443 749.044  1.00  0.00           C  
REMARK-SIMTK-COORDS   468.900606216   -52.443089376   749.043910904
ATOM    203  C5'  DG A   7     468.124 -52.629 747.762  1.00  0.00           C  
REMARK-SIMTK-COORDS   468.123900739   -52.628562159   747.761951292
ATOM    204  O4'  DG A   7     469.846 -51.341 748.864  1.00  0.00           O  
REMARK-SIMTK-COORDS   469.845968970   -51.341322809   748.863650826
ATOM    205  N2   DG A   7     473.447 -46.825 749.503  1.00  0.00           N  
REMARK-SIMTK-COORDS   473.447114652   -46.824504027   749.503403799
ATOM    206  O6   DG A   7     470.561 -45.264 746.306  1.00  0.00           O  
REMARK-SIMTK-COORDS   470.561188700   -45.264379052   746.305655456
ATOM    207  C6   DG A   7     470.760 -46.138 747.150  1.00  0.00           C  
REMARK-SIMTK-COORDS   470.760207780   -46.138298381   747.150091607
ATOM    208  C5   DG A   7     469.943 -47.233 747.508  1.00  0.00           C  
REMARK-SIMTK-COORDS   469.943160442   -47.232925400   747.507888107
ATOM    209  N7   DG A   7     468.698 -47.629 747.013  1.00  0.00           N  
REMARK-SIMTK-COORDS   468.697856229   -47.629275525   747.012955794
ATOM    210  C8   DG A   7     468.413 -48.705 747.700  1.00  0.00           C  
REMARK-SIMTK-COORDS   468.412712617   -48.705410670   747.700152471
ATOM    211  N9   DG A   7     469.376 -49.057 748.622  1.00  0.00           N  
REMARK-SIMTK-COORDS   469.375564802   -49.057010492   748.622140667
ATOM    212  C4   DG A   7     470.364 -48.106 748.495  1.00  0.00           C  
REMARK-SIMTK-COORDS   470.363757863   -48.106116931   748.495105590
ATOM    213  N3   DG A   7     471.513 -48.059 749.219  1.00  0.00           N  
REMARK-SIMTK-COORDS   471.512519678   -48.059350527   749.219144400
ATOM    214  C2   DG A   7     472.278 -47.023 748.887  1.00  0.00           C  
REMARK-SIMTK-COORDS   472.278092701   -47.023187144   748.887220630
ATOM    215  N1   DG A   7     471.944 -46.110 747.909  1.00  0.00           N  
REMARK-SIMTK-COORDS   471.943647113   -46.109821112   747.909215701
ATOM    216  H1'  DG A   7     470.125 -49.985 750.353  1.00  0.00           H  
REMARK-SIMTK-COORDS   470.124707158   -49.984585901   750.352810651
ATOM    217 1H2'  DG A   7     467.891 -50.067 751.147  1.00  0.00           H  
REMARK-SIMTK-COORDS   467.891443450   -50.067355995   751.147053889
ATOM    218 2H2'  DG A   7     467.214 -50.206 749.531  1.00  0.00           H  
REMARK-SIMTK-COORDS   467.214173405   -50.206053363   749.530689349
ATOM    219  H3'  DG A   7     467.096 -52.492 750.255  1.00  0.00           H  
REMARK-SIMTK-COORDS   467.096341948   -52.491889422   750.255213511
ATOM    220  H4'  DG A   7     469.387 -53.390 749.278  1.00  0.00           H  
REMARK-SIMTK-COORDS   469.387143217   -53.389820390   749.277547658
ATOM    221 1H5'  DG A   7     468.796 -52.496 746.914  1.00  0.00           H  
REMARK-SIMTK-COORDS   468.795555152   -52.495908034   746.913698834
ATOM    222 2H5'  DG A   7     467.708 -53.635 747.737  1.00  0.00           H  
REMARK-SIMTK-COORDS   467.707748066   -53.634837692   747.737303701
ATOM    223  H21  DG A   7     473.756 -47.471 750.244  1.00  0.00           H  
REMARK-SIMTK-COORDS   473.756167211   -47.470804261   750.243843887
ATOM    224  H22  DG A   7     474.040 -46.024 749.238  1.00  0.00           H  
REMARK-SIMTK-COORDS   474.040097814   -46.024171883   749.238056048
ATOM    225  H8   DG A   7     467.494 -49.275 747.556  1.00  0.00           H  
REMARK-SIMTK-COORDS   467.494209391   -49.274555688   747.555768357
ATOM    226  H1   DG A   7     472.612 -45.349 747.720  1.00  0.00           H  
REMARK-SIMTK-COORDS   472.612421691   -45.348801679   747.720046504
ATOM    227  P    DT A   8     467.726 -51.682 752.823  1.00  0.00           P  
REMARK-SIMTK-COORDS   467.725832149   -51.682418515   752.822904877
ATOM    228  OP1  DT A   8     466.456 -50.966 752.552  1.00  0.00           O  
REMARK-SIMTK-COORDS   466.455723846   -50.965600064   752.552275599
ATOM    229  OP2  DT A   8     467.733 -52.558 754.012  1.00  0.00           O  
REMARK-SIMTK-COORDS   467.733099380   -52.557785232   754.011907105
ATOM    230  O5'  DT A   8     468.920 -50.630 752.913  1.00  0.00           O  
REMARK-SIMTK-COORDS   468.920417218   -50.629548580   752.912807124
ATOM    231  O3'  DT A   8     471.655 -49.555 755.950  1.00  0.00           O  
REMARK-SIMTK-COORDS   471.654994880   -49.555448352   755.949555667
ATOM    232  C1'  DT A   8     470.820 -47.964 753.556  1.00  0.00           C  
REMARK-SIMTK-COORDS   470.819707202   -47.963883216   753.555879224
ATOM    233  C2'  DT A   8     469.918 -48.536 754.642  1.00  0.00           C  
REMARK-SIMTK-COORDS   469.918045882   -48.536413705   754.642284630
ATOM    234  C3'  DT A   8     470.632 -49.831 754.996  1.00  0.00           C  
REMARK-SIMTK-COORDS   470.631587013   -49.831147556   754.995743690
ATOM    235  C4'  DT A   8     471.201 -50.285 753.652  1.00  0.00           C  
REMARK-SIMTK-COORDS   471.200671240   -50.284616712   753.652468265
ATOM    236  C5'  DT A   8     470.283 -51.107 752.778  1.00  0.00           C  
REMARK-SIMTK-COORDS   470.283386142   -51.107116674   752.778336203
ATOM    237  O4'  DT A   8     471.517 -49.037 752.956  1.00  0.00           O  
REMARK-SIMTK-COORDS   471.516894223   -49.037116417   752.955713618
ATOM    238  O4   DT A   8     468.184 -45.206 749.570  1.00  0.00           O  
REMARK-SIMTK-COORDS   468.184378373   -45.205963371   749.570245637
ATOM    239  C4   DT A   8     468.735 -45.859 750.465  1.00  0.00           C  
REMARK-SIMTK-COORDS   468.735277135   -45.858880358   750.464819816
ATOM    240  N3   DT A   8     469.953 -45.473 750.972  1.00  0.00           N  
REMARK-SIMTK-COORDS   469.953390098   -45.473030105   750.972396797
ATOM    241  C2   DT A   8     470.670 -46.106 751.967  1.00  0.00           C  
REMARK-SIMTK-COORDS   470.670285174   -46.106492074   751.967109511
ATOM    242  O2   DT A   8     471.747 -45.687 752.355  1.00  0.00           O  
REMARK-SIMTK-COORDS   471.746550567   -45.687340253   752.355065120
ATOM    243  N1   DT A   8     470.084 -47.244 752.483  1.00  0.00           N  
REMARK-SIMTK-COORDS   470.083718287   -47.243785802   752.483174683
ATOM    244  C6   DT A   8     468.870 -47.704 752.035  1.00  0.00           C  
REMARK-SIMTK-COORDS   468.870086714   -47.703958554   752.035045860
ATOM    245  C5   DT A   8     468.195 -47.055 751.067  1.00  0.00           C  
REMARK-SIMTK-COORDS   468.195482820   -47.055151555   751.066809285
ATOM    246  C7   DT A   8     466.872 -47.518 750.538  1.00  0.00           C  
REMARK-SIMTK-COORDS   466.871580014   -47.518274568   750.538222080
ATOM    247  H1'  DT A   8     471.556 -47.281 753.981  1.00  0.00           H  
REMARK-SIMTK-COORDS   471.556041456   -47.280885780   753.980825537
ATOM    248 1H2'  DT A   8     469.839 -47.877 755.507  1.00  0.00           H  
REMARK-SIMTK-COORDS   469.839442315   -47.876596257   755.506508799
ATOM    249 2H2'  DT A   8     468.907 -48.726 754.282  1.00  0.00           H  
REMARK-SIMTK-COORDS   468.907077449   -48.725957195   754.282209508
ATOM    250  H3'  DT A   8     469.949 -50.575 755.405  1.00  0.00           H  
REMARK-SIMTK-COORDS   469.948576957   -50.575358881   755.404725066
ATOM    251  H4'  DT A   8     472.082 -50.888 753.869  1.00  0.00           H  
REMARK-SIMTK-COORDS   472.082046860   -50.887774908   753.868891938
ATOM    252 1H5'  DT A   8     470.604 -51.019 751.741  1.00  0.00           H  
REMARK-SIMTK-COORDS   470.603551428   -51.018772692   751.741183114
ATOM    253 2H5'  DT A   8     470.339 -52.151 753.085  1.00  0.00           H  
REMARK-SIMTK-COORDS   470.338786092   -52.150807862   753.084670252
ATOM    254  H3   DT A   8     470.373 -44.623 750.569  1.00  0.00           H  
REMARK-SIMTK-COORDS   470.372754001   -44.623026758   750.569138532
ATOM    255  H6   DT A   8     468.446 -48.610 752.470  1.00  0.00           H  
REMARK-SIMTK-COORDS   468.446288249   -48.610154668   752.469684174
ATOM    256  H71  DT A   8     466.577 -46.895 749.693  1.00  0.00           H  
REMARK-SIMTK-COORDS   466.577492194   -46.895232111   749.692695351
ATOM    257  H72  DT A   8     466.951 -48.556 750.214  1.00  0.00           H  
REMARK-SIMTK-COORDS   466.951341266   -48.555704633   750.213673156
ATOM    258  H73  DT A   8     466.119 -47.442 751.324  1.00  0.00           H  
REMARK-SIMTK-COORDS   466.119152369   -47.441661526   751.323511250
ATOM    259  P    DA A   9     470.915 -48.807 757.437  1.00  0.00           P  
REMARK-SIMTK-COORDS   470.915427481   -48.807085052   757.436512277
ATOM    260  OP1  DA A   9     469.440 -48.694 757.519  1.00  0.00           O  
REMARK-SIMTK-COORDS   469.439573397   -48.694389948   757.518558219
ATOM    261  OP2  DA A   9     471.604 -49.209 758.680  1.00  0.00           O  
REMARK-SIMTK-COORDS   471.603678713   -49.208516757   758.679898310
ATOM    262  O5'  DA A   9     471.522 -47.437 756.894  1.00  0.00           O  
REMARK-SIMTK-COORDS   471.522169650   -47.436556877   756.894097801
ATOM    263  O3'  DA A   9     474.215 -44.593 758.484  1.00  0.00           O  
REMARK-SIMTK-COORDS   474.214876543   -44.593491467   758.484254604
ATOM    264  C1'  DA A   9     472.193 -44.220 756.309  1.00  0.00           C  
REMARK-SIMTK-COORDS   472.192969103   -44.219932944   756.309161426
ATOM    265  C2'  DA A   9     471.938 -44.698 757.732  1.00  0.00           C  
REMARK-SIMTK-COORDS   471.937502707   -44.698009689   757.731959215
ATOM    266  C3'  DA A   9     473.200 -45.487 758.033  1.00  0.00           C  
REMARK-SIMTK-COORDS   473.200276394   -45.487339416   758.033135572
ATOM    267  C4'  DA A   9     473.541 -46.114 756.682  1.00  0.00           C  
REMARK-SIMTK-COORDS   473.540681341   -46.114082128   756.682451654
ATOM    268  C5'  DA A   9     472.873 -47.431 756.365  1.00  0.00           C  
REMARK-SIMTK-COORDS   472.873402066   -47.431421019   756.365066061
ATOM    269  O4'  DA A   9     473.101 -45.118 755.703  1.00  0.00           O  
REMARK-SIMTK-COORDS   473.100983075   -45.117956413   755.703463914
ATOM    270  N6   DA A   9     467.767 -42.956 752.392  1.00  0.00           N  
REMARK-SIMTK-COORDS   467.766806447   -42.956365035   752.392012810
ATOM    271  C6   DA A   9     468.945 -42.732 752.997  1.00  0.00           C  
REMARK-SIMTK-COORDS   468.945271543   -42.732084082   752.996651604
ATOM    272  C5   DA A   9     469.466 -43.569 754.003  1.00  0.00           C  
REMARK-SIMTK-COORDS   469.466289334   -43.569442379   754.003153737
ATOM    273  N7   DA A   9     468.992 -44.730 754.589  1.00  0.00           N  
REMARK-SIMTK-COORDS   468.992114668   -44.729861263   754.588787922
ATOM    274  C8   DA A   9     469.913 -45.042 755.451  1.00  0.00           C  
REMARK-SIMTK-COORDS   469.912550059   -45.042075381   755.451247797
ATOM    275  N9   DA A   9     470.970 -44.172 755.464  1.00  0.00           N  
REMARK-SIMTK-COORDS   470.969608570   -44.172025711   755.463530949
ATOM    276  C4   DA A   9     470.679 -43.218 754.521  1.00  0.00           C  
REMARK-SIMTK-COORDS   470.678758495   -43.217703499   754.520843117
ATOM    277  N3   DA A   9     471.434 -42.155 754.188  1.00  0.00           N  
REMARK-SIMTK-COORDS   471.434320311   -42.154804032   754.187754443
ATOM    278  C2   DA A   9     470.841 -41.451 753.247  1.00  0.00           C  
REMARK-SIMTK-COORDS   470.840565054   -41.450973569   753.246594322
ATOM    279  N1   DA A   9     469.676 -41.665 752.641  1.00  0.00           N  
REMARK-SIMTK-COORDS   469.676148217   -41.664505703   752.640503192
ATOM    280  H1'  DA A   9     472.648 -43.229 756.306  1.00  0.00           H  
REMARK-SIMTK-COORDS   472.647822788   -43.229450651   756.306006644
ATOM    281 1H2'  DA A   9     471.810 -43.871 758.431  1.00  0.00           H  
REMARK-SIMTK-COORDS   471.810209157   -43.870576384   758.430611831
ATOM    282 2H2'  DA A   9     471.050 -45.327 757.804  1.00  0.00           H  
REMARK-SIMTK-COORDS   471.049647671   -45.326747635   757.804250502
ATOM    283  H3'  DA A   9     473.033 -46.254 758.790  1.00  0.00           H  
REMARK-SIMTK-COORDS   473.032533302   -46.254482697   758.790271915
ATOM    284  H4'  DA A   9     474.618 -46.276 756.670  1.00  0.00           H  
REMARK-SIMTK-COORDS   474.618205011   -46.276431627   756.669552821
ATOM    285 1H5'  DA A   9     472.845 -47.567 755.285  1.00  0.00           H  
REMARK-SIMTK-COORDS   472.844993018   -47.567175995   755.284528920
ATOM    286 2H5'  DA A   9     473.447 -48.240 756.815  1.00  0.00           H  
REMARK-SIMTK-COORDS   473.446675853   -48.240313361   756.814590635
ATOM    287  H61  DA A   9     467.432 -42.312 751.662  1.00  0.00           H  
REMARK-SIMTK-COORDS   467.432348703   -42.311697787   751.662059965
ATOM    288  H62  DA A   9     467.199 -43.773 752.659  1.00  0.00           H  
REMARK-SIMTK-COORDS   467.199338378   -43.772609178   752.659444091
ATOM    289  H8   DA A   9     469.851 -45.915 756.102  1.00  0.00           H  
REMARK-SIMTK-COORDS   469.850553963   -45.915064338   756.102241473
ATOM    290  H2   DA A   9     471.382 -40.566 752.917  1.00  0.00           H  
REMARK-SIMTK-COORDS   471.381763392   -40.566295714   752.916875577
ATOM    291  P    DA A  10     473.501 -43.947 760.975  1.00  0.00           P  
REMARK-SIMTK-COORDS   473.501321065   -43.947236396   760.975020902
ATOM    292  OP1  DA A  10     474.099 -44.820 759.936  1.00  0.00           O  
REMARK-SIMTK-COORDS   474.099268380   -44.819647169   759.936302726
ATOM    293  OP2  DA A  10     473.359 -42.521 760.618  1.00  0.00           O  
REMARK-SIMTK-COORDS   473.358640527   -42.521276917   760.618471007
ATOM    294  O5'  DA A  10     474.329 -44.092 762.329  1.00  0.00           O  
REMARK-SIMTK-COORDS   474.329434289   -44.091694355   762.329294651
ATOM    295  O3'  DA A  10     476.531 -41.388 764.718  1.00  0.00           O  
REMARK-SIMTK-COORDS   476.531193800   -41.388260225   764.718015848
ATOM    296  C1'  DA A  10     476.751 -44.371 764.609  1.00  0.00           C  
REMARK-SIMTK-COORDS   476.751307675   -44.371255512   764.608585519
ATOM    297  C2'  DA A  10     476.904 -43.393 763.452  1.00  0.00           C  
REMARK-SIMTK-COORDS   476.903745297   -43.393397325   763.451550455
ATOM    298  C3'  DA A  10     475.909 -42.306 763.822  1.00  0.00           C  
REMARK-SIMTK-COORDS   475.909401225   -42.305978788   763.821883808
ATOM    299  C4'  DA A  10     474.780 -43.089 764.488  1.00  0.00           C  
REMARK-SIMTK-COORDS   474.780058664   -43.089406175   764.488108926
ATOM    300  C5'  DA A  10     473.720 -43.653 763.571  1.00  0.00           C  
REMARK-SIMTK-COORDS   473.720301117   -43.652709539   763.571059166
ATOM    301  O4'  DA A  10     475.460 -44.200 765.157  1.00  0.00           O  
REMARK-SIMTK-COORDS   475.459890532   -44.200402322   765.157088890
ATOM    302  N6   DA A  10     477.919 -50.282 764.129  1.00  0.00           N  
REMARK-SIMTK-COORDS   477.919024724   -50.282067193   764.128673887
ATOM    303  C6   DA A  10     477.951 -49.091 764.749  1.00  0.00           C  
REMARK-SIMTK-COORDS   477.951017028   -49.090890038   764.748950824
ATOM    304  C5   DA A  10     477.395 -47.920 764.197  1.00  0.00           C  
REMARK-SIMTK-COORDS   477.394902753   -47.919751981   764.196820796
ATOM    305  N7   DA A  10     476.725 -47.675 763.011  1.00  0.00           N  
REMARK-SIMTK-COORDS   476.724925659   -47.674757277   763.011287461
ATOM    306  C8   DA A  10     476.455 -46.405 763.063  1.00  0.00           C  
REMARK-SIMTK-COORDS   476.455047590   -46.404705413   763.062766491
ATOM    307  N9   DA A  10     476.890 -45.798 764.210  1.00  0.00           N  
REMARK-SIMTK-COORDS   476.890293473   -45.798205350   764.210472331
ATOM    308  C4   DA A  10     477.498 -46.784 764.946  1.00  0.00           C  
REMARK-SIMTK-COORDS   477.498404414   -46.784357630   764.946468095
ATOM    309  N3   DA A  10     478.080 -46.650 766.153  1.00  0.00           N  
REMARK-SIMTK-COORDS   478.080196945   -46.649530783   766.152667155
ATOM    310  C2   DA A  10     478.564 -47.805 766.557  1.00  0.00           C  
REMARK-SIMTK-COORDS   478.564298065   -47.805480335   766.556562858
ATOM    311  N1   DA A  10     478.537 -48.990 765.952  1.00  0.00           N  
REMARK-SIMTK-COORDS   478.536812161   -48.989785042   765.952016841
ATOM    312  H1'  DA A  10     477.479 -44.164 765.393  1.00  0.00           H  
REMARK-SIMTK-COORDS   477.479282637   -44.164344951   765.392930771
ATOM    313 1H2'  DA A  10     477.916 -42.996 763.375  1.00  0.00           H  
REMARK-SIMTK-COORDS   477.916404963   -42.996339877   763.375190892
ATOM    314 2H2'  DA A  10     476.657 -43.847 762.491  1.00  0.00           H  
REMARK-SIMTK-COORDS   476.656823993   -43.846735491   762.491165961
ATOM    315  H3'  DA A  10     475.548 -41.766 762.946  1.00  0.00           H  
REMARK-SIMTK-COORDS   475.548237634   -41.766034255   762.945571785
ATOM    316  H4'  DA A  10     474.289 -42.410 765.184  1.00  0.00           H  
REMARK-SIMTK-COORDS   474.289129455   -42.409891986   765.184406262
ATOM    317 1H5'  DA A  10     473.235 -44.497 764.060  1.00  0.00           H  
REMARK-SIMTK-COORDS   473.235239987   -44.496594565   764.060314480
ATOM    318 2H5'  DA A  10     472.980 -42.882 763.364  1.00  0.00           H  
REMARK-SIMTK-COORDS   472.979707069   -42.882127453   763.364308825
ATOM    319  H61  DA A  10     478.342 -51.107 764.577  1.00  0.00           H  
REMARK-SIMTK-COORDS   478.341500008   -51.107035140   764.577262251
ATOM    320  H62  DA A  10     477.472 -50.369 763.205  1.00  0.00           H  
REMARK-SIMTK-COORDS   477.472210400   -50.368579944   763.205274460
ATOM    321  H8   DA A  10     475.930 -45.872 762.269  1.00  0.00           H  
REMARK-SIMTK-COORDS   475.930038374   -45.872328734   762.268608827
ATOM    322  H2   DA A  10     479.058 -47.789 767.526  1.00  0.00           H  
REMARK-SIMTK-COORDS   479.058283939   -47.788972373   767.526083586
ATOM    323  P    DT A  11     478.013 -40.616 763.969  1.00  0.00           P  
REMARK-SIMTK-COORDS   478.012644936   -40.615912191   763.968713614
ATOM    324  OP1  DT A  11     478.282 -40.945 762.548  1.00  0.00           O  
REMARK-SIMTK-COORDS   478.281713117   -40.945367326   762.547690874
ATOM    325  OP2  DT A  11     478.247 -39.212 764.362  1.00  0.00           O  
REMARK-SIMTK-COORDS   478.247086643   -39.212250183   764.362180328
ATOM    326  O5'  DT A  11     478.852 -41.594 764.908  1.00  0.00           O  
REMARK-SIMTK-COORDS   478.852278045   -41.593745452   764.908133305
ATOM    327  O3'  DT A  11     481.856 -40.995 767.819  1.00  0.00           O  
REMARK-SIMTK-COORDS   481.856135022   -40.994668498   767.818699928
ATOM    328  C1'  DT A  11     481.239 -43.483 766.273  1.00  0.00           C  
REMARK-SIMTK-COORDS   481.238545071   -43.482816439   766.273327973
ATOM    329  C2'  DT A  11     481.583 -42.110 765.710  1.00  0.00           C  
REMARK-SIMTK-COORDS   481.583224619   -42.109857864   765.710085788
ATOM    330  C3'  DT A  11     480.951 -41.180 766.733  1.00  0.00           C  
REMARK-SIMTK-COORDS   480.950644642   -41.180409208   766.733011869
ATOM    331  C4'  DT A  11     479.693 -41.940 767.153  1.00  0.00           C  
REMARK-SIMTK-COORDS   479.693465460   -41.940181102   767.152686952
ATOM    332  C5'  DT A  11     478.465 -41.728 766.299  1.00  0.00           C  
REMARK-SIMTK-COORDS   478.465023502   -41.728101461   766.299470928
ATOM    333  O4'  DT A  11     480.081 -43.349 767.073  1.00  0.00           O  
REMARK-SIMTK-COORDS   480.080888065   -43.349200018   767.073374789
ATOM    334  O4   DT A  11     480.246 -47.363 762.479  1.00  0.00           O  
REMARK-SIMTK-COORDS   480.246337011   -47.363291845   762.479413268
ATOM    335  C4   DT A  11     480.444 -46.458 763.299  1.00  0.00           C  
REMARK-SIMTK-COORDS   480.443997183   -46.458286333   763.299137905
ATOM    336  N3   DT A  11     481.115 -46.704 764.474  1.00  0.00           N  
REMARK-SIMTK-COORDS   481.114755683   -46.703983321   764.473884697
ATOM    337  C2   DT A  11     481.403 -45.789 765.466  1.00  0.00           C  
REMARK-SIMTK-COORDS   481.402688000   -45.788819646   765.465971602
ATOM    338  O2   DT A  11     482.007 -46.100 766.477  1.00  0.00           O  
REMARK-SIMTK-COORDS   482.007015776   -46.100371277   766.477044557
ATOM    339  N1   DT A  11     480.955 -44.505 765.231  1.00  0.00           N  
REMARK-SIMTK-COORDS   480.955114802   -44.504914819   765.231264067
ATOM    340  C6   DT A  11     480.275 -44.169 764.087  1.00  0.00           C  
REMARK-SIMTK-COORDS   480.274799979   -44.169349955   764.086690800
ATOM    341  C5   DT A  11     480.018 -45.088 763.136  1.00  0.00           C  
REMARK-SIMTK-COORDS   480.017831949   -45.088340468   763.136455635
ATOM    342  C7   DT A  11     479.275 -44.776 761.873  1.00  0.00           C  
REMARK-SIMTK-COORDS   479.274603400   -44.775804063   761.872913661
ATOM    343  H1'  DT A  11     482.043 -43.857 766.907  1.00  0.00           H  
REMARK-SIMTK-COORDS   482.043326796   -43.857026903   766.907004472
ATOM    344 1H2'  DT A  11     482.659 -41.949 765.638  1.00  0.00           H  
REMARK-SIMTK-COORDS   482.659055272   -41.949177565   765.638035462
ATOM    345 2H2'  DT A  11     481.162 -41.953 764.717  1.00  0.00           H  
REMARK-SIMTK-COORDS   481.161713342   -41.953229443   764.717395614
ATOM    346  H3'  DT A  11     480.699 -40.211 766.303  1.00  0.00           H  
REMARK-SIMTK-COORDS   480.699094518   -40.210968346   766.303447030
ATOM    347  H4'  DT A  11     479.453 -41.620 768.166  1.00  0.00           H  
REMARK-SIMTK-COORDS   479.453072656   -41.620096634   768.166205197
ATOM    348 1H5'  DT A  11     477.798 -42.581 766.415  1.00  0.00           H  
REMARK-SIMTK-COORDS   477.797778144   -42.581005939   766.414946396
ATOM    349 2H5'  DT A  11     477.954 -40.824 766.627  1.00  0.00           H  
REMARK-SIMTK-COORDS   477.953882539   -40.824005264   766.627412968
ATOM    350  H3   DT A  11     481.436 -47.670 764.628  1.00  0.00           H  
REMARK-SIMTK-COORDS   481.436150899   -47.670382834   764.628047260
ATOM    351  H6   DT A  11     479.936 -43.142 763.946  1.00  0.00           H  
REMARK-SIMTK-COORDS   479.936261115   -43.142132845   763.945540357
ATOM    352  H71  DT A  11     479.099 -45.696 761.315  1.00  0.00           H  
REMARK-SIMTK-COORDS   479.099113401   -45.696379406   761.314944757
ATOM    353  H72  DT A  11     478.319 -44.312 762.117  1.00  0.00           H  
REMARK-SIMTK-COORDS   478.318922910   -44.312213585   762.117277467
ATOM    354  H73  DT A  11     479.864 -44.090 761.264  1.00  0.00           H  
REMARK-SIMTK-COORDS   479.864192622   -44.090056004   761.263955412
ATOM    355  P    DG A  12     483.512 -40.342 767.394  1.00  0.00           P  
REMARK-SIMTK-COORDS   483.512293481   -40.341973752   767.393809802
ATOM    356  OP1  DG A  12     483.597 -39.938 765.969  1.00  0.00           O  
REMARK-SIMTK-COORDS   483.596990277   -39.938425219   765.968859265
ATOM    357  OP2  DG A  12     484.151 -39.431 768.364  1.00  0.00           O  
REMARK-SIMTK-COORDS   484.150774496   -39.430543825   768.363780668
ATOM    358  O5'  DG A  12     484.096 -41.816 767.563  1.00  0.00           O  
REMARK-SIMTK-COORDS   484.096260988   -41.816203525   767.562595250
ATOM    359  O3'  DG A  12     487.309 -43.457 769.763  1.00  0.00           O  
REMARK-SIMTK-COORDS   487.308986890   -43.457000940   769.763484416
ATOM    360  C1'  DG A  12     485.935 -44.593 767.359  1.00  0.00           C  
REMARK-SIMTK-COORDS   485.934949859   -44.592909231   767.358686797
ATOM    361  C2'  DG A  12     486.615 -43.236 767.476  1.00  0.00           C  
REMARK-SIMTK-COORDS   486.615457047   -43.235600852   767.475724954
ATOM    362  C3'  DG A  12     486.328 -42.859 768.919  1.00  0.00           C  
REMARK-SIMTK-COORDS   486.327769367   -42.859065876   768.919044465
ATOM    363  C4'  DG A  12     484.934 -43.441 769.151  1.00  0.00           C  
REMARK-SIMTK-COORDS   484.933750748   -43.441003589   769.151444095
ATOM    364  C5'  DG A  12     483.767 -42.565 768.761  1.00  0.00           C  
REMARK-SIMTK-COORDS   483.767441464   -42.564521326   768.760811920
ATOM    365  O4'  DG A  12     484.907 -44.650 768.328  1.00  0.00           O  
REMARK-SIMTK-COORDS   484.907493192   -44.650052737   768.328276616
ATOM    366  N2   DG A  12     486.158 -49.431 765.270  1.00  0.00           N  
REMARK-SIMTK-COORDS   486.158340672   -49.431365557   765.269908702
ATOM    367  O6   DG A  12     483.891 -46.921 762.180  1.00  0.00           O  
REMARK-SIMTK-COORDS   483.891301751   -46.920623759   762.180432508
ATOM    368  C6   DG A  12     484.452 -46.913 763.277  1.00  0.00           C  
REMARK-SIMTK-COORDS   484.451799419   -46.912640867   763.276878876
ATOM    369  C5   DG A  12     484.632 -45.839 764.177  1.00  0.00           C  
REMARK-SIMTK-COORDS   484.632011284   -45.839468337   764.176666296
ATOM    370  N7   DG A  12     484.231 -44.504 764.080  1.00  0.00           N  
REMARK-SIMTK-COORDS   484.231379851   -44.504152268   764.080440249
ATOM    371  C8   DG A  12     484.658 -43.965 765.194  1.00  0.00           C  
REMARK-SIMTK-COORDS   484.657671910   -43.965385948   765.193822004
ATOM    372  N9   DG A  12     485.318 -44.843 766.028  1.00  0.00           N  
REMARK-SIMTK-COORDS   485.317892314   -44.842522161   766.027794475
ATOM    373  C4   DG A  12     485.299 -46.052 765.370  1.00  0.00           C  
REMARK-SIMTK-COORDS   485.298585874   -46.052450104   765.370098775
ATOM    374  N3   DG A  12     485.844 -47.209 765.829  1.00  0.00           N  
REMARK-SIMTK-COORDS   485.843864343   -47.209378053   765.828642244
ATOM    375  C2   DG A  12     485.681 -48.218 764.977  1.00  0.00           C  
REMARK-SIMTK-COORDS   485.680844227   -48.218170998   764.976778854
ATOM    376  N1   DG A  12     485.021 -48.100 763.771  1.00  0.00           N  
REMARK-SIMTK-COORDS   485.021236647   -48.099659064   763.771184494
ATOM    377  H1'  DG A  12     486.637 -45.401 767.566  1.00  0.00           H  
REMARK-SIMTK-COORDS   486.636962152   -45.400725763   767.565745223
ATOM    378 1H2'  DG A  12     487.687 -43.293 767.286  1.00  0.00           H  
REMARK-SIMTK-COORDS   487.687434369   -43.292830387   767.285700218
ATOM    379 2H2'  DG A  12     486.199 -42.504 766.784  1.00  0.00           H  
REMARK-SIMTK-COORDS   486.198858946   -42.503734627   766.783667260
ATOM    380  H3'  DG A  12     486.332 -41.779 769.069  1.00  0.00           H  
REMARK-SIMTK-COORDS   486.332470414   -41.779158748   769.068618851
ATOM    381  H4'  DG A  12     484.851 -43.648 770.218  1.00  0.00           H  
REMARK-SIMTK-COORDS   484.850966824   -43.648301853   770.218110984
ATOM    382 1H5'  DG A  12     482.895 -43.191 768.574  1.00  0.00           H  
REMARK-SIMTK-COORDS   482.895145498   -43.191033622   768.574181027
ATOM    383 2H5'  DG A  12     483.548 -41.876 769.576  1.00  0.00           H  
REMARK-SIMTK-COORDS   483.547921179   -41.875752006   769.575544189
ATOM    384  H21  DG A  12     486.661 -49.587 766.155  1.00  0.00           H  
REMARK-SIMTK-COORDS   486.661355098   -49.587464301   766.155390870
ATOM    385  H22  DG A  12     486.024 -50.212 764.610  1.00  0.00           H  
REMARK-SIMTK-COORDS   486.023604021   -50.211572398   764.609838009
ATOM    386  H8   DG A  12     484.504 -42.915 765.441  1.00  0.00           H  
REMARK-SIMTK-COORDS   484.503662729   -42.914770038   765.440618238
ATOM    387  H1   DG A  12     484.939 -48.946 763.189  1.00  0.00           H  
REMARK-SIMTK-COORDS   484.938985353   -48.945789488   763.188524190
ATOM    388  P    DA A  13     488.860 -42.799 769.216  1.00  0.00           P  
REMARK-SIMTK-COORDS   488.860329263   -42.798787283   769.216360030
ATOM    389  OP1  DA A  13     488.974 -41.775 768.151  1.00  0.00           O  
REMARK-SIMTK-COORDS   488.973536233   -41.774516813   768.150700054
ATOM    390  OP2  DA A  13     489.765 -42.633 770.371  1.00  0.00           O  
REMARK-SIMTK-COORDS   489.765371520   -42.633259836   770.371498626
ATOM    391  O5'  DA A  13     489.046 -44.248 768.580  1.00  0.00           O  
REMARK-SIMTK-COORDS   489.046030367   -44.248337690   768.579951576
ATOM    392  O3'  DA A  13     491.827 -47.374 769.177  1.00  0.00           O  
REMARK-SIMTK-COORDS   491.827086029   -47.374298083   769.176936523
ATOM    393  C1'  DA A  13     490.079 -46.875 766.799  1.00  0.00           C  
REMARK-SIMTK-COORDS   490.079325538   -46.874974320   766.798976253
ATOM    394  C2'  DA A  13     491.097 -45.922 767.411  1.00  0.00           C  
REMARK-SIMTK-COORDS   491.096948273   -45.921742046   767.410504012
ATOM    395  C3'  DA A  13     490.994 -46.254 768.890  1.00  0.00           C  
REMARK-SIMTK-COORDS   490.994128375   -46.253824688   768.889522331
ATOM    396  C4'  DA A  13     489.511 -46.576 769.064  1.00  0.00           C  
REMARK-SIMTK-COORDS   489.511281974   -46.575815532   769.064214767
ATOM    397  C5'  DA A  13     488.596 -45.405 769.332  1.00  0.00           C  
REMARK-SIMTK-COORDS   488.595848524   -45.404691900   769.332222304
ATOM    398  O4'  DA A  13     489.125 -47.191 767.793  1.00  0.00           O  
REMARK-SIMTK-COORDS   489.125354471   -47.191180887   767.792836208
ATOM    399  N6   DA A  13     487.208 -45.767 761.597  1.00  0.00           N  
REMARK-SIMTK-COORDS   487.207990764   -45.766809237   761.597151595
ATOM    400  C6   DA A  13     487.856 -46.549 762.476  1.00  0.00           C  
REMARK-SIMTK-COORDS   487.856368176   -46.548776324   762.476244427
ATOM    401  C5   DA A  13     488.343 -46.079 763.712  1.00  0.00           C  
REMARK-SIMTK-COORDS   488.343208036   -46.078825032   763.712289626
ATOM    402  N7   DA A  13     488.297 -44.837 764.322  1.00  0.00           N  
REMARK-SIMTK-COORDS   488.297243929   -44.837417799   764.321532093
ATOM    403  C8   DA A  13     488.913 -45.022 765.451  1.00  0.00           C  
REMARK-SIMTK-COORDS   488.912681194   -45.021812043   765.451023897
ATOM    404  N9   DA A  13     489.349 -46.307 765.634  1.00  0.00           N  
REMARK-SIMTK-COORDS   489.349419293   -46.306503261   765.633611705
ATOM    405  C4   DA A  13     488.977 -46.992 764.504  1.00  0.00           C  
REMARK-SIMTK-COORDS   488.976618622   -46.991732192   764.504246409
ATOM    406  N3   DA A  13     489.200 -48.292 764.238  1.00  0.00           N  
REMARK-SIMTK-COORDS   489.199977265   -48.292006558   764.237836028
ATOM    407  C2   DA A  13     488.706 -48.607 763.059  1.00  0.00           C  
REMARK-SIMTK-COORDS   488.705894833   -48.606688442   763.058614733
ATOM    408  N1   DA A  13     488.062 -47.842 762.182  1.00  0.00           N  
REMARK-SIMTK-COORDS   488.061513590   -47.841847256   762.181916510
ATOM    409  H1'  DA A  13     490.555 -47.803 766.483  1.00  0.00           H  
REMARK-SIMTK-COORDS   490.554984917   -47.803246082   766.482722096
ATOM    410 1H2'  DA A  13     492.105 -46.095 767.034  1.00  0.00           H  
REMARK-SIMTK-COORDS   492.105462951   -46.094751572   767.033766904
ATOM    411 2H2'  DA A  13     490.852 -44.877 767.220  1.00  0.00           H  
REMARK-SIMTK-COORDS   490.851511159   -44.876551504   767.220342620
ATOM    412  H3'  DA A  13     491.290 -45.414 769.519  1.00  0.00           H  
REMARK-SIMTK-COORDS   491.289753013   -45.413518191   769.519119872
ATOM    413  H4'  DA A  13     489.432 -47.259 769.909  1.00  0.00           H  
REMARK-SIMTK-COORDS   489.431528797   -47.259360036   769.909192484
ATOM    414 1H5'  DA A  13     487.582 -45.666 769.031  1.00  0.00           H  
REMARK-SIMTK-COORDS   487.582130511   -45.666457205   769.031138071
ATOM    415 2H5'  DA A  13     488.608 -45.177 770.397  1.00  0.00           H  
REMARK-SIMTK-COORDS   488.607892077   -45.177475233   770.396764243
ATOM    416  H61  DA A  13     486.873 -46.162 760.707  1.00  0.00           H  
REMARK-SIMTK-COORDS   486.873201155   -46.161559322   760.706995829
ATOM    417  H62  DA A  13     487.047 -44.774 761.815  1.00  0.00           H  
REMARK-SIMTK-COORDS   487.046791042   -44.773555408   761.814534851
ATOM    418  H8   DA A  13     489.065 -44.230 766.185  1.00  0.00           H  
REMARK-SIMTK-COORDS   489.065351299   -44.229573251   766.185050827
ATOM    419  H2   DA A  13     488.845 -49.643 762.758  1.00  0.00           H  
REMARK-SIMTK-COORDS   488.844976935   -49.643382966   762.758305505
ATOM    420  P    DA A  14     493.489 -47.036 768.784  1.00  0.00           P  
REMARK-SIMTK-COORDS   493.488696512   -47.035536238   768.783747286
ATOM    421  OP1  DA A  14     493.820 -45.662 768.335  1.00  0.00           O  
REMARK-SIMTK-COORDS   493.819995685   -45.662108521   768.334843996
ATOM    422  OP2  DA A  14     494.461 -47.670 769.697  1.00  0.00           O  
REMARK-SIMTK-COORDS   494.460573465   -47.669698587   769.697059556
ATOM    423  O5'  DA A  14     493.247 -47.965 767.512  1.00  0.00           O  
REMARK-SIMTK-COORDS   493.247320278   -47.965056758   767.511573510
ATOM    424  O3'  DA A  14     495.114 -51.461 766.042  1.00  0.00           O  
REMARK-SIMTK-COORDS   495.113899854   -51.460742597   766.042440705
ATOM    425  C1'  DA A  14     493.450 -49.476 764.543  1.00  0.00           C  
REMARK-SIMTK-COORDS   493.449500434   -49.476063061   764.542604811
ATOM    426  C2'  DA A  14     494.714 -49.199 765.344  1.00  0.00           C  
REMARK-SIMTK-COORDS   494.714264017   -49.199019394   765.343725204
ATOM    427  C3'  DA A  14     494.599 -50.205 766.477  1.00  0.00           C  
REMARK-SIMTK-COORDS   494.598911729   -50.204564905   766.476826292
ATOM    428  C4'  DA A  14     493.094 -50.255 766.736  1.00  0.00           C  
REMARK-SIMTK-COORDS   493.094472357   -50.254863919   766.735981041
ATOM    429  C5'  DA A  14     492.541 -49.220 767.687  1.00  0.00           C  
REMARK-SIMTK-COORDS   492.540997184   -49.220429804   767.687289769
ATOM    430  O4'  DA A  14     492.496 -50.046 765.416  1.00  0.00           O  
REMARK-SIMTK-COORDS   492.495679508   -50.046053902   765.416184276
ATOM    431  N6   DA A  14     490.729 -45.319 761.101  1.00  0.00           N  
REMARK-SIMTK-COORDS   490.728709799   -45.318753194   761.100854385
ATOM    432  C6   DA A  14     491.186 -46.553 761.370  1.00  0.00           C  
REMARK-SIMTK-COORDS   491.185962109   -46.552918506   761.369975750
ATOM    433  C5   DA A  14     491.841 -46.886 762.572  1.00  0.00           C  
REMARK-SIMTK-COORDS   491.841106597   -46.886483211   762.572138503
ATOM    434  N7   DA A  14     492.160 -46.146 763.697  1.00  0.00           N  
REMARK-SIMTK-COORDS   492.159764478   -46.146411655   763.696919480
ATOM    435  C8   DA A  14     492.758 -47.000 764.472  1.00  0.00           C  
REMARK-SIMTK-COORDS   492.757898020   -47.000378613   764.472479084
ATOM    436  N9   DA A  14     492.842 -48.259 763.940  1.00  0.00           N  
REMARK-SIMTK-COORDS   492.842486990   -48.258715276   763.939615548
ATOM    437  C4   DA A  14     492.245 -48.183 762.706  1.00  0.00           C  
REMARK-SIMTK-COORDS   492.244560174   -48.183014763   762.706433504
ATOM    438  N3   DA A  14     492.098 -49.183 761.817  1.00  0.00           N  
REMARK-SIMTK-COORDS   492.097623779   -49.182762940   761.817338301
ATOM    439  C2   DA A  14     491.480 -48.747 760.739  1.00  0.00           C  
REMARK-SIMTK-COORDS   491.479946843   -48.746511569   760.739439908
ATOM    440  N1   DA A  14     491.022 -47.529 760.464  1.00  0.00           N  
REMARK-SIMTK-COORDS   491.022063540   -47.528722036   760.463504168
ATOM    441  H1'  DA A  14     493.643 -50.192 763.743  1.00  0.00           H  
REMARK-SIMTK-COORDS   493.642631477   -50.191559204   763.743403541
ATOM    442 1H2'  DA A  14     495.620 -49.362 764.758  1.00  0.00           H  
REMARK-SIMTK-COORDS   495.619657880   -49.362303675   764.758434511
ATOM    443 2H2'  DA A  14     494.749 -48.177 765.722  1.00  0.00           H  
REMARK-SIMTK-COORDS   494.749118638   -48.176996912   765.721983318
ATOM    444  H3'  DA A  14     495.140 -49.881 767.367  1.00  0.00           H  
REMARK-SIMTK-COORDS   495.139635048   -49.881388045   767.367375004
ATOM    445  H4'  DA A  14     492.876 -51.238 767.152  1.00  0.00           H  
REMARK-SIMTK-COORDS   492.875907143   -51.238303723   767.151500475
ATOM    446 1H5'  DA A  14     491.481 -49.077 767.483  1.00  0.00           H  
REMARK-SIMTK-COORDS   491.480695934   -49.076736647   767.482569140
ATOM    447 2H5'  DA A  14     492.666 -49.572 768.710  1.00  0.00           H  
REMARK-SIMTK-COORDS   492.665809477   -49.571804442   768.710021285
ATOM    448  H61  DA A  14     490.257 -45.129 760.205  1.00  0.00           H  
REMARK-SIMTK-COORDS   490.257011550   -45.128941854   760.205443073
ATOM    449  H62  DA A  14     490.851 -44.564 761.790  1.00  0.00           H  
REMARK-SIMTK-COORDS   490.850695770   -44.564046956   761.790297578
ATOM    450  H8   DA A  14     493.153 -46.741 765.455  1.00  0.00           H  
REMARK-SIMTK-COORDS   493.153320313   -46.740653350   765.455296462
ATOM    451  H2   DA A  14     491.321 -49.491 759.962  1.00  0.00           H  
REMARK-SIMTK-COORDS   491.320957321   -49.490996733   759.961796563
ATOM    452  P    DG A  15     496.762 -51.509 765.496  1.00  0.00           P  
REMARK-SIMTK-COORDS   496.761724117   -51.508958875   765.496177730
ATOM    453  OP1  DG A  15     497.436 -50.208 765.729  1.00  0.00           O  
REMARK-SIMTK-COORDS   497.435547336   -50.208027757   765.728663203
ATOM    454  OP2  DG A  15     497.563 -52.714 765.787  1.00  0.00           O  
REMARK-SIMTK-COORDS   497.563029664   -52.714140041   765.787130952
ATOM    455  O5'  DG A  15     496.217 -51.563 763.999  1.00  0.00           O  
REMARK-SIMTK-COORDS   496.216719111   -51.563197230   763.998550358
ATOM    456  O3'  DG A  15     496.986 -54.082 760.694  1.00  0.00           O  
REMARK-SIMTK-COORDS   496.986437574   -54.081793026   760.693713644
ATOM    457  C1'  DG A  15     495.863 -51.307 760.691  1.00  0.00           C  
REMARK-SIMTK-COORDS   495.862908447   -51.307087565   760.690729950
ATOM    458  C2'  DG A  15     497.190 -51.763 761.282  1.00  0.00           C  
REMARK-SIMTK-COORDS   497.190246347   -51.763066311   761.281772658
ATOM    459  C3'  DG A  15     496.856 -53.161 761.774  1.00  0.00           C  
REMARK-SIMTK-COORDS   496.855632109   -53.160615089   761.774321870
ATOM    460  C4'  DG A  15     495.407 -53.020 762.241  1.00  0.00           C  
REMARK-SIMTK-COORDS   495.407062367   -53.019530272   762.240894240
ATOM    461  C5'  DG A  15     495.203 -52.543 763.660  1.00  0.00           C  
REMARK-SIMTK-COORDS   495.202776062   -52.543425206   763.659584859
ATOM    462  O4'  DG A  15     494.830 -52.033 761.328  1.00  0.00           O  
REMARK-SIMTK-COORDS   494.830198966   -52.032704027   761.327933902
ATOM    463  N2   DG A  15     493.494 -48.590 756.840  1.00  0.00           N  
REMARK-SIMTK-COORDS   493.493562556   -48.590162976   756.840005624
ATOM    464  O6   DG A  15     494.190 -45.532 760.180  1.00  0.00           O  
REMARK-SIMTK-COORDS   494.189687024   -45.532300212   760.179622226
ATOM    465  C6   DG A  15     494.331 -46.706 759.836  1.00  0.00           C  
REMARK-SIMTK-COORDS   494.331442320   -46.706371566   759.836288726
ATOM    466  C5   DG A  15     494.916 -47.777 760.547  1.00  0.00           C  
REMARK-SIMTK-COORDS   494.916251587   -47.777216494   760.546980124
ATOM    467  N7   DG A  15     495.490 -47.808 761.821  1.00  0.00           N  
REMARK-SIMTK-COORDS   495.489858280   -47.808443314   761.820885241
ATOM    468  C8   DG A  15     495.864 -49.053 761.968  1.00  0.00           C  
REMARK-SIMTK-COORDS   495.864177967   -49.053328168   761.968396169
ATOM    469  N9   DG A  15     495.586 -49.858 760.884  1.00  0.00           N  
REMARK-SIMTK-COORDS   495.585728406   -49.857895614   760.884004143
ATOM    470  C4   DG A  15     494.972 -49.033 759.968  1.00  0.00           C  
REMARK-SIMTK-COORDS   494.971979353   -49.032502691   759.968088960
ATOM    471  N3   DG A  15     494.526 -49.408 758.741  1.00  0.00           N  
REMARK-SIMTK-COORDS   494.526463998   -49.408032543   758.740666295
ATOM    472  C2   DG A  15     493.983 -48.397 758.068  1.00  0.00           C  
REMARK-SIMTK-COORDS   493.982934916   -48.396835357   758.068381839
ATOM    473  N1   DG A  15     493.876 -47.117 758.571  1.00  0.00           N  
REMARK-SIMTK-COORDS   493.875691626   -47.116726497   758.570781265
ATOM    474  H1'  DG A  15     495.816 -51.524 759.623  1.00  0.00           H  
REMARK-SIMTK-COORDS   495.815873883   -51.523668469   759.623423779
ATOM    475 1H2'  DG A  15     497.988 -51.783 760.539  1.00  0.00           H  
REMARK-SIMTK-COORDS   497.988189996   -51.783486723   760.539216976
ATOM    476 2H2'  DG A  15     497.520 -51.122 762.099  1.00  0.00           H  
REMARK-SIMTK-COORDS   497.520149792   -51.122118062   762.099375898
ATOM    477  H3'  DG A  15     497.504 -53.471 762.594  1.00  0.00           H  
REMARK-SIMTK-COORDS   497.503759633   -53.471348972   762.594059124
ATOM    478  H4'  DG A  15     494.948 -54.004 762.151  1.00  0.00           H  
REMARK-SIMTK-COORDS   494.948311694   -54.003989528   762.151497412
ATOM    479 1H5'  DG A  15     494.214 -52.094 763.748  1.00  0.00           H  
REMARK-SIMTK-COORDS   494.213757284   -52.093608683   763.747652744
ATOM    480 2H5'  DG A  15     495.273 -53.394 764.337  1.00  0.00           H  
REMARK-SIMTK-COORDS   495.272785816   -53.393727255   764.336686077
ATOM    481  H21  DG A  15     493.542 -49.524 756.406  1.00  0.00           H  
REMARK-SIMTK-COORDS   493.542320123   -49.523510687   756.406469295
ATOM    482  H22  DG A  15     493.067 -47.805 756.326  1.00  0.00           H  
REMARK-SIMTK-COORDS   493.067151890   -47.805181079   756.325663944
ATOM    483  H8   DG A  15     496.353 -49.422 762.870  1.00  0.00           H  
REMARK-SIMTK-COORDS   496.353014822   -49.422149495   762.870299910
ATOM    484  H1   DG A  15     493.427 -46.407 757.973  1.00  0.00           H  
REMARK-SIMTK-COORDS   493.426766841   -46.407043908   757.973276319
ATOM    485  P    DC A  16     498.647 -53.917 760.303  1.00  0.00           P  
REMARK-SIMTK-COORDS   498.647411236   -53.916541830   760.303163998
ATOM    486  OP1  DC A  16     499.636 -53.052 760.992  1.00  0.00           O  
REMARK-SIMTK-COORDS   499.636249216   -53.052279775   760.992447357
ATOM    487  OP2  DC A  16     499.133 -55.244 759.880  1.00  0.00           O  
REMARK-SIMTK-COORDS   499.133406266   -55.244386001   759.880115904
ATOM    488  O5'  DC A  16     498.039 -53.134 759.054  1.00  0.00           O  
REMARK-SIMTK-COORDS   498.039224247   -53.133947971   759.053978488
ATOM    489  O3'  DC A  16     498.000 -53.849 754.889  1.00  0.00           O  
REMARK-SIMTK-COORDS   497.999514996   -53.848568156   754.888690243
ATOM    490  C1'  DC A  16     497.609 -51.254 756.331  1.00  0.00           C  
REMARK-SIMTK-COORDS   497.608787924   -51.254160500   756.331208275
ATOM    491  C2'  DC A  16     498.806 -52.192 756.428  1.00  0.00           C  
REMARK-SIMTK-COORDS   498.805591487   -52.191831132   756.428450329
ATOM    492  C3'  DC A  16     498.153 -53.556 756.275  1.00  0.00           C  
REMARK-SIMTK-COORDS   498.153294238   -53.555647372   756.275494252
ATOM    493  C4'  DC A  16     496.810 -53.371 756.980  1.00  0.00           C  
REMARK-SIMTK-COORDS   496.810454652   -53.371051874   756.980240554
ATOM    494  C5'  DC A  16     496.797 -53.606 758.472  1.00  0.00           C  
REMARK-SIMTK-COORDS   496.797048656   -53.605809643   758.471970445
ATOM    495  O4'  DC A  16     496.457 -51.974 756.723  1.00  0.00           O  
REMARK-SIMTK-COORDS   496.457459717   -51.974498277   756.723200425
ATOM    496  N4   DC A  16     497.910 -46.699 759.440  1.00  0.00           N  
REMARK-SIMTK-COORDS   497.910284010   -46.698798985   759.440224449
ATOM    497  C4   DC A  16     497.852 -47.806 758.719  1.00  0.00           C  
REMARK-SIMTK-COORDS   497.852417205   -47.806257064   758.719407526
ATOM    498  N3   DC A  16     497.320 -47.739 757.493  1.00  0.00           N  
REMARK-SIMTK-COORDS   497.319582907   -47.739278220   757.492829993
ATOM    499  C2   DC A  16     497.232 -48.845 756.711  1.00  0.00           C  
REMARK-SIMTK-COORDS   497.231737052   -48.844980209   756.711356886
ATOM    500  O2   DC A  16     496.746 -48.814 755.575  1.00  0.00           O  
REMARK-SIMTK-COORDS   496.745646883   -48.814404318   755.574889349
ATOM    501  N1   DC A  16     497.714 -50.055 757.204  1.00  0.00           N  
REMARK-SIMTK-COORDS   497.714022878   -50.054936702   757.204476210
ATOM    502  C6   DC A  16     498.258 -50.132 758.446  1.00  0.00           C  
REMARK-SIMTK-COORDS   498.258255723   -50.132445569   758.445723158
ATOM    503  C5   DC A  16     498.359 -49.037 759.247  1.00  0.00           C  
REMARK-SIMTK-COORDS   498.358674935   -49.036942821   759.246916462
ATOM    504  H1'  DC A  16     497.461 -50.916 755.305  1.00  0.00           H  
REMARK-SIMTK-COORDS   497.460776427   -50.915607470   755.305406421
ATOM    505 1H2'  DC A  16     499.538 -52.011 755.641  1.00  0.00           H  
REMARK-SIMTK-COORDS   499.538285581   -52.011005240   755.641128691
ATOM    506 2H2'  DC A  16     499.323 -52.104 757.384  1.00  0.00           H  
REMARK-SIMTK-COORDS   499.322987488   -52.103515833   757.383934911
ATOM    507  H3'  DC A  16     498.739 -54.344 756.749  1.00  0.00           H  
REMARK-SIMTK-COORDS   498.739288768   -54.343789075   756.748544003
ATOM    508  H4'  DC A  16     496.114 -54.077 756.526  1.00  0.00           H  
REMARK-SIMTK-COORDS   496.114225294   -54.077068923   756.526345623
ATOM    509 1H5'  DC A  16     495.957 -53.068 758.912  1.00  0.00           H  
REMARK-SIMTK-COORDS   495.957442691   -53.068296456   758.911818601
ATOM    510 2H5'  DC A  16     496.681 -54.672 758.666  1.00  0.00           H  
REMARK-SIMTK-COORDS   496.681447325   -54.672241535   758.665716028
ATOM    511  H41  DC A  16     498.315 -46.721 760.388  1.00  0.00           H  
REMARK-SIMTK-COORDS   498.314920126   -46.720717011   760.387974529
ATOM    512  H42  DC A  16     497.549 -45.814 759.056  1.00  0.00           H  
REMARK-SIMTK-COORDS   497.549072573   -45.814067431   759.056264325
ATOM    513  H6   DC A  16     498.622 -51.093 758.811  1.00  0.00           H  
REMARK-SIMTK-COORDS   498.622246113   -51.092761734   758.810624322
ATOM    514  H5   DC A  16     498.803 -49.092 760.240  1.00  0.00           H  
REMARK-SIMTK-COORDS   498.802997938   -49.091624304   760.240246218
ATOM    515  P    DC A  17     499.523 -53.850 754.101  1.00  0.00           P  
REMARK-SIMTK-COORDS   499.522714532   -53.850306570   754.100701748
ATOM    516  OP1  DC A  17     500.733 -53.683 754.942  1.00  0.00           O  
REMARK-SIMTK-COORDS   500.732657462   -53.682505715   754.941975769
ATOM    517  OP2  DC A  17     499.623 -54.846 753.016  1.00  0.00           O  
REMARK-SIMTK-COORDS   499.622716111   -54.846187133   753.016011659
ATOM    518  O5'  DC A  17     499.091 -52.435 753.505  1.00  0.00           O  
REMARK-SIMTK-COORDS   499.090854816   -52.435486427   753.505227021
ATOM    519  O3'  DC A  17     498.689 -50.909 749.585  1.00  0.00           O  
REMARK-SIMTK-COORDS   498.689158476   -50.908688249   749.584842809
ATOM    520  C1'  DC A  17     499.058 -49.391 752.140  1.00  0.00           C  
REMARK-SIMTK-COORDS   499.058111791   -49.391456657   752.139516711
ATOM    521  C2'  DC A  17     499.968 -50.473 751.570  1.00  0.00           C  
REMARK-SIMTK-COORDS   499.967892590   -50.472534324   751.569787851
ATOM    522  C3'  DC A  17     498.973 -51.400 750.893  1.00  0.00           C  
REMARK-SIMTK-COORDS   498.972862058   -51.400133891   750.892768441
ATOM    523  C4'  DC A  17     497.757 -51.326 751.815  1.00  0.00           C  
REMARK-SIMTK-COORDS   497.757194720   -51.325919145   751.815051529
ATOM    524  C5'  DC A  17     497.745 -52.277 752.988  1.00  0.00           C  
REMARK-SIMTK-COORDS   497.744890221   -52.277267731   752.987797652
ATOM    525  O4'  DC A  17     497.775 -49.955 752.325  1.00  0.00           O  
REMARK-SIMTK-COORDS   497.774957267   -49.954611091   752.325184562
ATOM    526  N4   DC A  17     500.682 -47.225 756.954  1.00  0.00           N  
REMARK-SIMTK-COORDS   500.681721546   -47.224536829   756.953719638
ATOM    527  C4   DC A  17     500.303 -47.772 755.811  1.00  0.00           C  
REMARK-SIMTK-COORDS   500.303342293   -47.772322510   755.810850884
ATOM    528  N3   DC A  17     499.756 -46.983 754.878  1.00  0.00           N  
REMARK-SIMTK-COORDS   499.756116069   -46.982914686   754.877968391
ATOM    529  C2   DC A  17     499.347 -47.492 753.689  1.00  0.00           C  
REMARK-SIMTK-COORDS   499.346767326   -47.492212853   753.688832997
ATOM    530  O2   DC A  17     498.839 -46.789 752.808  1.00  0.00           O  
REMARK-SIMTK-COORDS   498.838754472   -46.788694022   752.808059930
ATOM    531  N1   DC A  17     499.513 -48.854 753.450  1.00  0.00           N  
REMARK-SIMTK-COORDS   499.512758567   -48.854197027   753.449653116
ATOM    532  C6   DC A  17     500.069 -49.662 754.388  1.00  0.00           C  
REMARK-SIMTK-COORDS   500.068804059   -49.662220521   754.388163875
ATOM    533  C5   DC A  17     500.488 -49.174 755.587  1.00  0.00           C  
REMARK-SIMTK-COORDS   500.488403379   -49.174070518   755.587233091
ATOM    534  H1'  DC A  17     498.962 -48.557 751.445  1.00  0.00           H  
REMARK-SIMTK-COORDS   498.961825096   -48.556622471   751.444839984
ATOM    535 1H2'  DC A  17     500.689 -50.073 750.855  1.00  0.00           H  
REMARK-SIMTK-COORDS   500.688626776   -50.072995489   750.855417532
ATOM    536 2H2'  DC A  17     500.530 -50.991 752.347  1.00  0.00           H  
REMARK-SIMTK-COORDS   500.529866043   -50.991181595   752.346730479
ATOM    537  H3'  DC A  17     499.349 -52.421 750.822  1.00  0.00           H  
REMARK-SIMTK-COORDS   499.349306791   -52.420701562   750.821606708
ATOM    538  H4'  DC A  17     496.881 -51.542 751.203  1.00  0.00           H  
REMARK-SIMTK-COORDS   496.880865848   -51.541549562   751.202869177
ATOM    539 1H5'  DC A  17     497.096 -51.878 753.767  1.00  0.00           H  
REMARK-SIMTK-COORDS   497.096200149   -51.877544792   753.766737806
ATOM    540 2H5'  DC A  17     497.360 -53.243 752.661  1.00  0.00           H  
REMARK-SIMTK-COORDS   497.360082258   -53.243425658   752.661240319
ATOM    541  H41  DC A  17     501.106 -47.808 757.690  1.00  0.00           H  
REMARK-SIMTK-COORDS   501.105612006   -47.808086009   757.690081120
ATOM    542  H42  DC A  17     500.551 -46.215 757.110  1.00  0.00           H  
REMARK-SIMTK-COORDS   500.551117907   -46.214988742   757.109938557
ATOM    543  H6   DC A  17     500.181 -50.726 754.179  1.00  0.00           H  
REMARK-SIMTK-COORDS   500.181331159   -50.725858248   754.178732650
ATOM    544  H5   DC A  17     500.944 -49.816 756.340  1.00  0.00           H  
REMARK-SIMTK-COORDS   500.943799210   -49.816382539   756.340337935
ATOM    545  P    DA A  18     500.084 -50.759 748.565  1.00  0.00           P  
REMARK-SIMTK-COORDS   500.084493678   -50.759327319   748.564969168
ATOM    546  OP1  DA A  18     501.327 -51.312 749.155  1.00  0.00           O  
REMARK-SIMTK-COORDS   501.327009219   -51.312415940   749.154736163
ATOM    547  OP2  DA A  18     499.868 -51.041 747.132  1.00  0.00           O  
REMARK-SIMTK-COORDS   499.867613123   -51.041063254   747.131639587
ATOM    548  O5'  DA A  18     500.027 -49.188 748.828  1.00  0.00           O  
REMARK-SIMTK-COORDS   500.026820633   -49.188268155   748.827921489
ATOM    549  O3'  DA A  18     499.897 -45.800 746.305  1.00  0.00           O  
REMARK-SIMTK-COORDS   499.897005079   -45.799737794   746.305363282
ATOM    550  C1'  DA A  18     500.764 -45.951 749.166  1.00  0.00           C  
REMARK-SIMTK-COORDS   500.763698953   -45.950779734   749.166257209
ATOM    551  C2'  DA A  18     501.324 -46.740 747.991  1.00  0.00           C  
REMARK-SIMTK-COORDS   501.323931125   -46.740489972   747.991237357
ATOM    552  C3'  DA A  18     500.089 -46.947 747.130  1.00  0.00           C  
REMARK-SIMTK-COORDS   500.089472251   -46.946510498   747.129835691
ATOM    553  C4'  DA A  18     498.976 -47.109 748.163  1.00  0.00           C  
REMARK-SIMTK-COORDS   498.976286085   -47.109244956   748.162968333
ATOM    554  C5'  DA A  18     498.754 -48.504 748.698  1.00  0.00           C  
REMARK-SIMTK-COORDS   498.753699631   -48.504222141   748.697637320
ATOM    555  O4'  DA A  18     499.385 -46.242 749.270  1.00  0.00           O  
REMARK-SIMTK-COORDS   499.384582595   -46.242404257   749.270171640
ATOM    556  N6   DA A  18     503.215 -46.040 754.690  1.00  0.00           N  
REMARK-SIMTK-COORDS   503.215378714   -46.040005129   754.690103530
ATOM    557  C6   DA A  18     502.645 -45.442 753.631  1.00  0.00           C  
REMARK-SIMTK-COORDS   502.644774000   -45.441710275   753.631272322
ATOM    558  C5   DA A  18     502.258 -46.138 752.469  1.00  0.00           C  
REMARK-SIMTK-COORDS   502.258197830   -46.138099514   752.468828391
ATOM    559  N7   DA A  18     502.328 -47.474 752.116  1.00  0.00           N  
REMARK-SIMTK-COORDS   502.327858687   -47.474032768   752.115542804
ATOM    560  C8   DA A  18     501.815 -47.508 750.922  1.00  0.00           C  
REMARK-SIMTK-COORDS   501.814558424   -47.507813793   750.922270965
ATOM    561  N9   DA A  18     501.398 -46.284 750.470  1.00  0.00           N  
REMARK-SIMTK-COORDS   501.397785767   -46.284478342   750.470318616
ATOM    562  C4   DA A  18     501.685 -45.397 751.477  1.00  0.00           C  
REMARK-SIMTK-COORDS   501.684828634   -45.396796519   751.477101797
ATOM    563  N3   DA A  18     501.453 -44.071 751.475  1.00  0.00           N  
REMARK-SIMTK-COORDS   501.452720080   -44.071013764   751.475456808
ATOM    564  C2   DA A  18     501.861 -43.536 752.607  1.00  0.00           C  
REMARK-SIMTK-COORDS   501.860712002   -43.535833994   752.607194501
ATOM    565  N1   DA A  18     502.425 -44.118 753.661  1.00  0.00           N  
REMARK-SIMTK-COORDS   502.424735216   -44.118298331   753.661434563
ATOM    566  H1'  DA A  18     500.869 -44.879 749.001  1.00  0.00           H  
REMARK-SIMTK-COORDS   500.868633402   -44.878515896   749.001345036
ATOM    567 1H2'  DA A  18     502.097 -46.191 747.453  1.00  0.00           H  
REMARK-SIMTK-COORDS   502.096544460   -46.190602119   747.453039453
ATOM    568 2H2'  DA A  18     501.756 -47.693 748.301  1.00  0.00           H  
REMARK-SIMTK-COORDS   501.755517649   -47.692765230   748.300638238
ATOM    569  H3'  DA A  18     500.173 -47.834 746.500  1.00  0.00           H  
REMARK-SIMTK-COORDS   500.173048946   -47.833508383   746.500429870
ATOM    570  H4'  DA A  18     498.051 -46.785 747.687  1.00  0.00           H  
REMARK-SIMTK-COORDS   498.051000173   -46.784665325   747.687494840
ATOM    571 1H5'  DA A  18     498.270 -48.441 749.672  1.00  0.00           H  
REMARK-SIMTK-COORDS   498.269523597   -48.441333556   749.671503632
ATOM    572 2H5'  DA A  18     498.111 -49.052 748.011  1.00  0.00           H  
REMARK-SIMTK-COORDS   498.111111379   -49.052305166   748.010827787
ATOM    573  H61  DA A  18     503.479 -45.483 755.515  1.00  0.00           H  
REMARK-SIMTK-COORDS   503.479193000   -45.483169806   755.515103800
ATOM    574  H62  DA A  18     503.388 -47.055 754.675  1.00  0.00           H  
REMARK-SIMTK-COORDS   503.388400619   -47.054715527   754.675263465
ATOM    575  H8   DA A  18     501.722 -48.423 750.337  1.00  0.00           H  
REMARK-SIMTK-COORDS   501.722336479   -48.423460545   750.336752274
ATOM    576  H2   DA A  18     501.715 -42.461 752.692  1.00  0.00           H  
REMARK-SIMTK-COORDS   501.714692520   -42.460767237   752.691898571
ATOM    577  P    DG A  19     501.210 -45.354 745.224  1.00  0.00           P  
REMARK-SIMTK-COORDS   501.210109122   -45.353741298   745.223726660
ATOM    578  OP1  DG A  19     502.279 -46.382 745.238  1.00  0.00           O  
REMARK-SIMTK-COORDS   502.278915212   -46.382309954   745.238185625
ATOM    579  OP2  DG A  19     500.871 -44.792 743.902  1.00  0.00           O  
REMARK-SIMTK-COORDS   500.870569608   -44.791543117   743.901663075
ATOM    580  O5'  DG A  19     501.590 -44.181 746.235  1.00  0.00           O  
REMARK-SIMTK-COORDS   501.589624656   -44.181013885   746.235427393
ATOM    581  O3'  DG A  19     502.284 -40.037 745.784  1.00  0.00           O  
REMARK-SIMTK-COORDS   502.284364835   -40.037190184   745.783987235
ATOM    582  C1'  DG A  19     503.187 -41.840 747.996  1.00  0.00           C  
REMARK-SIMTK-COORDS   503.187497247   -41.840362097   747.996280140
ATOM    583  C2'  DG A  19     503.467 -41.997 746.508  1.00  0.00           C  
REMARK-SIMTK-COORDS   503.467153010   -41.997114499   746.507557419
ATOM    584  C3'  DG A  19     502.191 -41.456 745.886  1.00  0.00           C  
REMARK-SIMTK-COORDS   502.190975267   -41.456463985   745.885639909
ATOM    585  C4'  DG A  19     501.116 -41.895 746.879  1.00  0.00           C  
REMARK-SIMTK-COORDS   501.115620803   -41.894850831   746.879309245
ATOM    586  C5'  DG A  19     500.545 -43.279 746.683  1.00  0.00           C  
REMARK-SIMTK-COORDS   500.545157602   -43.279405850   746.682659463
ATOM    587  O4'  DG A  19     501.785 -41.844 748.179  1.00  0.00           O  
REMARK-SIMTK-COORDS   501.785469259   -41.844402688   748.178867643
ATOM    588  N2   DG A  19     505.211 -40.685 752.728  1.00  0.00           N  
REMARK-SIMTK-COORDS   505.211436669   -40.684538621   752.728224592
ATOM    589  O6   DG A  19     505.746 -45.214 752.296  1.00  0.00           O  
REMARK-SIMTK-COORDS   505.745672645   -45.213946854   752.295551534
ATOM    590  C6   DG A  19     505.326 -44.188 751.759  1.00  0.00           C  
REMARK-SIMTK-COORDS   505.325653747   -44.188239170   751.758966153
ATOM    591  C5   DG A  19     504.714 -44.031 750.496  1.00  0.00           C  
REMARK-SIMTK-COORDS   504.714264928   -44.030647087   750.495969143
ATOM    592  N7   DG A  19     504.416 -44.978 749.513  1.00  0.00           N  
REMARK-SIMTK-COORDS   504.416361184   -44.978239179   749.513036497
ATOM    593  C8   DG A  19     503.855 -44.279 748.560  1.00  0.00           C  
REMARK-SIMTK-COORDS   503.854663579   -44.279336810   748.560332828
ATOM    594  N9   DG A  19     503.758 -42.931 748.833  1.00  0.00           N  
REMARK-SIMTK-COORDS   503.757562816   -42.931277630   748.832503524
ATOM    595  C4   DG A  19     504.311 -42.773 750.084  1.00  0.00           C  
REMARK-SIMTK-COORDS   504.311405223   -42.773043395   750.083536103
ATOM    596  N3   DG A  19     504.430 -41.596 750.751  1.00  0.00           N  
REMARK-SIMTK-COORDS   504.430326699   -41.595819150   750.751423638
ATOM    597  C2   DG A  19     505.014 -41.744 751.938  1.00  0.00           C  
REMARK-SIMTK-COORDS   505.013794734   -41.743782505   751.937839205
ATOM    598  N1   DG A  19     505.437 -42.959 752.434  1.00  0.00           N  
REMARK-SIMTK-COORDS   505.437048969   -42.959380853   752.433582594
ATOM    599  H1'  DG A  19     503.571 -40.890 748.368  1.00  0.00           H  
REMARK-SIMTK-COORDS   503.571469710   -40.890162653   748.367693876
ATOM    600 1H2'  DG A  19     504.339 -41.425 746.188  1.00  0.00           H  
REMARK-SIMTK-COORDS   504.338571459   -41.425169330   746.188138241
ATOM    601 2H2'  DG A  19     503.637 -43.037 746.226  1.00  0.00           H  
REMARK-SIMTK-COORDS   503.636667609   -43.036514004   746.226417828
ATOM    602  H3'  DG A  19     502.007 -41.878 744.897  1.00  0.00           H  
REMARK-SIMTK-COORDS   502.007465130   -41.877911463   744.897055035
ATOM    603  H4'  DG A  19     500.296 -41.182 746.793  1.00  0.00           H  
REMARK-SIMTK-COORDS   500.295573173   -41.182309819   746.793220977
ATOM    604 1H5'  DG A  19     500.133 -43.635 747.627  1.00  0.00           H  
REMARK-SIMTK-COORDS   500.133493472   -43.634813019   747.627364385
ATOM    605 2H5'  DG A  19     499.752 -43.238 745.938  1.00  0.00           H  
REMARK-SIMTK-COORDS   499.751764576   -43.237758336   745.937559476
ATOM    606  H21  DG A  19     504.918 -39.747 752.417  1.00  0.00           H  
REMARK-SIMTK-COORDS   504.918128794   -39.747146980   752.417199831
ATOM    607  H22  DG A  19     505.658 -40.805 753.650  1.00  0.00           H  
REMARK-SIMTK-COORDS   505.657712319   -40.805095661   753.649568201
ATOM    608  H8   DG A  19     503.494 -44.724 747.633  1.00  0.00           H  
REMARK-SIMTK-COORDS   503.494413558   -44.724332810   747.632637036
ATOM    609  H1   DG A  19     505.867 -42.968 753.370  1.00  0.00           H  
REMARK-SIMTK-COORDS   505.867220302   -42.967674008   753.370107472
ATOM    610  P    DT A  20     503.642 -39.716 744.759  1.00  0.00           P  
REMARK-SIMTK-COORDS   503.641757688   -39.715860405   744.758619211
ATOM    611  OP1  DT A  20     504.413 -40.806 744.113  1.00  0.00           O  
REMARK-SIMTK-COORDS   504.413142868   -40.805861085   744.112780669
ATOM    612  OP2  DT A  20     503.403 -38.516 743.932  1.00  0.00           O  
REMARK-SIMTK-COORDS   503.402808549   -38.515914083   743.932133801
ATOM    613  O5'  DT A  20     504.350 -39.304 746.127  1.00  0.00           O  
REMARK-SIMTK-COORDS   504.349511543   -39.304017281   746.127239218
ATOM    614  O3'  DT A  20     506.057 -35.722 747.579  1.00  0.00           O  
REMARK-SIMTK-COORDS   506.056770726   -35.722001888   747.579093138
ATOM    615  C1'  DT A  20     506.561 -38.525 748.500  1.00  0.00           C  
REMARK-SIMTK-COORDS   506.560817763   -38.525255621   748.500058443
ATOM    616  C2'  DT A  20     506.731 -37.974 747.090  1.00  0.00           C  
REMARK-SIMTK-COORDS   506.730926418   -37.973835391   747.090072707
ATOM    617  C3'  DT A  20     505.609 -36.951 747.013  1.00  0.00           C  
REMARK-SIMTK-COORDS   505.608764038   -36.951495102   747.012729787
ATOM    618  C4'  DT A  20     504.500 -37.599 747.841  1.00  0.00           C  
REMARK-SIMTK-COORDS   504.499953532   -37.598876399   747.840568369
ATOM    619  C5'  DT A  20     503.588 -38.556 747.109  1.00  0.00           C  
REMARK-SIMTK-COORDS   503.588127549   -38.555847362   747.109264771
ATOM    620  O4'  DT A  20     505.213 -38.337 748.884  1.00  0.00           O  
REMARK-SIMTK-COORDS   505.213416894   -38.336909588   748.883639815
ATOM    621  O4   DT A  20     507.755 -43.883 749.054  1.00  0.00           O  
REMARK-SIMTK-COORDS   507.754777203   -43.882818418   749.054438038
ATOM    622  C4   DT A  20     507.466 -42.692 748.883  1.00  0.00           C  
REMARK-SIMTK-COORDS   507.465730885   -42.692390193   748.883014975
ATOM    623  N3   DT A  20     507.772 -41.748 749.834  1.00  0.00           N  
REMARK-SIMTK-COORDS   507.771633061   -41.747669057   749.833930236
ATOM    624  C2   DT A  20     507.509 -40.394 749.766  1.00  0.00           C  
REMARK-SIMTK-COORDS   507.509084196   -40.394467577   749.766255678
ATOM    625  O2   DT A  20     507.821 -39.630 750.662  1.00  0.00           O  
REMARK-SIMTK-COORDS   507.820820257   -39.630024137   750.662353807
ATOM    626  N1   DT A  20     506.868 -39.975 748.618  1.00  0.00           N  
REMARK-SIMTK-COORDS   506.868417442   -39.975183989   748.618401862
ATOM    627  C6   DT A  20     506.523 -40.849 747.617  1.00  0.00           C  
REMARK-SIMTK-COORDS   506.523059633   -40.849207092   747.617256717
ATOM    628  C5   DT A  20     506.802 -42.163 747.715  1.00  0.00           C  
REMARK-SIMTK-COORDS   506.801844854   -42.163063319   747.715152654
ATOM    629  C7   DT A  20     506.441 -43.159 746.655  1.00  0.00           C  
REMARK-SIMTK-COORDS   506.441417806   -43.159156214   746.654729491
ATOM    630  H1'  DT A  20     507.190 -37.985 749.208  1.00  0.00           H  
REMARK-SIMTK-COORDS   507.190193390   -37.984998791   749.208056944
ATOM    631 1H2'  DT A  20     507.705 -37.507 746.942  1.00  0.00           H  
REMARK-SIMTK-COORDS   507.705063623   -37.507492930   746.941740594
ATOM    632 2H2'  DT A  20     506.618 -38.745 746.329  1.00  0.00           H  
REMARK-SIMTK-COORDS   506.618079296   -38.745349198   746.328712102
ATOM    633  H3'  DT A  20     505.284 -36.779 745.987  1.00  0.00           H  
REMARK-SIMTK-COORDS   505.283716863   -36.778685559   745.987010431
ATOM    634  H4'  DT A  20     503.885 -36.790 748.235  1.00  0.00           H  
REMARK-SIMTK-COORDS   503.885118666   -36.790086299   748.234647881
ATOM    635 1H5'  DT A  20     503.139 -39.241 747.827  1.00  0.00           H  
REMARK-SIMTK-COORDS   503.139346517   -39.241163966   747.826853606
ATOM    636 2H5'  DT A  20     502.802 -37.990 746.611  1.00  0.00           H  
REMARK-SIMTK-COORDS   502.801872789   -37.990200807   746.611220168
ATOM    637  H3   DT A  20     508.247 -42.085 750.683  1.00  0.00           H  
REMARK-SIMTK-COORDS   508.246681762   -42.085185628   750.683283106
ATOM    638  H6   DT A  20     506.014 -40.473 746.729  1.00  0.00           H  
REMARK-SIMTK-COORDS   506.013817039   -40.473248854   746.728980643
ATOM    639  H71  DT A  20     506.672 -44.166 747.005  1.00  0.00           H  
REMARK-SIMTK-COORDS   506.672325337   -44.165813388   747.005311930
ATOM    640  H72  DT A  20     505.376 -43.087 746.434  1.00  0.00           H  
REMARK-SIMTK-COORDS   505.376457975   -43.087485609   746.434096576
ATOM    641  H73  DT A  20     507.013 -42.951 745.750  1.00  0.00           H  
REMARK-SIMTK-COORDS   507.013167139   -42.950697872   745.750105911
ATOM    642  P    DA A  21     507.444 -35.133 746.724  1.00  0.00           P  
REMARK-SIMTK-COORDS   507.444077681   -35.132953937   746.724461240
ATOM    643  OP1  DA A  21     507.878 -35.875 745.517  1.00  0.00           O  
REMARK-SIMTK-COORDS   507.878311738   -35.875342238   745.517035303
ATOM    644  OP2  DA A  21     507.491 -33.660 746.630  1.00  0.00           O  
REMARK-SIMTK-COORDS   507.491333592   -33.659965661   746.630023864
ATOM    645  O5'  DA A  21     508.289 -35.627 747.983  1.00  0.00           O  
REMARK-SIMTK-COORDS   508.288618619   -35.627255012   747.982679842
ATOM    646  O3'  DA A  21     510.927 -33.714 750.673  1.00  0.00           O  
REMARK-SIMTK-COORDS   510.927312956   -33.713783793   750.673072023
ATOM    647  C1'  DA A  21     510.722 -36.631 750.034  1.00  0.00           C  
REMARK-SIMTK-COORDS   510.722232728   -36.630743577   750.034343818
ATOM    648  C2'  DA A  21     510.972 -35.489 749.058  1.00  0.00           C  
REMARK-SIMTK-COORDS   510.971690769   -35.489401456   749.057981770
ATOM    649  C3'  DA A  21     510.153 -34.365 749.669  1.00  0.00           C  
REMARK-SIMTK-COORDS   510.153019706   -34.364608567   749.668690086
ATOM    650  C4'  DA A  21     508.948 -35.099 750.253  1.00  0.00           C  
REMARK-SIMTK-COORDS   508.947770922   -35.098767441   750.252997469
ATOM    651  C5'  DA A  21     507.789 -35.342 749.315  1.00  0.00           C  
REMARK-SIMTK-COORDS   507.789214166   -35.342419228   749.315043819
ATOM    652  O4'  DA A  21     509.487 -36.392 750.678  1.00  0.00           O  
REMARK-SIMTK-COORDS   509.486771534   -36.392110427   750.678156569
ATOM    653  N6   DA A  21     511.031 -42.460 748.468  1.00  0.00           N  
REMARK-SIMTK-COORDS   511.030928192   -42.460130229   748.467649410
ATOM    654  C6   DA A  21     511.251 -41.415 749.283  1.00  0.00           C  
REMARK-SIMTK-COORDS   511.250788755   -41.415033174   749.282574854
ATOM    655  C5   DA A  21     510.847 -40.100 748.976  1.00  0.00           C  
REMARK-SIMTK-COORDS   510.846578442   -40.100486381   748.975563854
ATOM    656  N7   DA A  21     510.178 -39.560 747.892  1.00  0.00           N  
REMARK-SIMTK-COORDS   510.178302326   -39.559508823   747.891529116
ATOM    657  C8   DA A  21     510.091 -38.295 748.178  1.00  0.00           C  
REMARK-SIMTK-COORDS   510.091468852   -38.295141631   748.178498714
ATOM    658  N9   DA A  21     510.646 -37.968 749.387  1.00  0.00           N  
REMARK-SIMTK-COORDS   510.645872685   -37.968288050   749.386932877
ATOM    659  C4   DA A  21     511.134 -39.143 749.904  1.00  0.00           C  
REMARK-SIMTK-COORDS   511.133697298   -39.142524359   749.903828647
ATOM    660  N3   DA A  21     511.769 -39.305 751.079  1.00  0.00           N  
REMARK-SIMTK-COORDS   511.768785328   -39.305340527   751.079299230
ATOM    661  C2   DA A  21     512.099 -40.569 751.247  1.00  0.00           C  
REMARK-SIMTK-COORDS   512.098901287   -40.568855570   751.247400951
ATOM    662  N1   DA A  21     511.885 -41.611 750.449  1.00  0.00           N  
REMARK-SIMTK-COORDS   511.884993224   -41.610683587   750.448873103
ATOM    663  H1'  DA A  21     511.498 -36.667 750.799  1.00  0.00           H  
REMARK-SIMTK-COORDS   511.497952028   -36.666664550   750.799148533
ATOM    664 1H2'  DA A  21     512.027 -35.223 748.993  1.00  0.00           H  
REMARK-SIMTK-COORDS   512.026964720   -35.222637996   748.993180957
ATOM    665 2H2'  DA A  21     510.631 -35.726 748.049  1.00  0.00           H  
REMARK-SIMTK-COORDS   510.631442266   -35.725625876   748.049392171
ATOM    666  H3'  DA A  21     509.842 -33.633 748.922  1.00  0.00           H  
REMARK-SIMTK-COORDS   509.842137896   -33.632699523   748.921988236
ATOM    667  H4'  DA A  21     508.581 -34.497 751.084  1.00  0.00           H  
REMARK-SIMTK-COORDS   508.580839714   -34.496885576   751.084069493
ATOM    668 1H5'  DA A  21     507.207 -36.189 749.678  1.00  0.00           H  
REMARK-SIMTK-COORDS   507.207055342   -36.188889608   749.677502091
ATOM    669 2H5'  DA A  21     507.158 -34.456 749.289  1.00  0.00           H  
REMARK-SIMTK-COORDS   507.157750593   -34.456089964   749.288658378
ATOM    670  H61  DA A  21     511.348 -43.401 748.741  1.00  0.00           H  
REMARK-SIMTK-COORDS   511.348078199   -43.400930335   748.740779477
ATOM    671  H62  DA A  21     510.546 -42.319 747.571  1.00  0.00           H  
REMARK-SIMTK-COORDS   510.545676124   -42.319017708   747.570759402
ATOM    672  H8   DA A  21     509.620 -37.564 747.521  1.00  0.00           H  
REMARK-SIMTK-COORDS   509.620152200   -37.563724195   747.520748648
ATOM    673  H2   DA A  21     512.623 -40.793 752.175  1.00  0.00           H  
REMARK-SIMTK-COORDS   512.622538612   -40.792751042   752.174730326
ATOM    674  P    DC A  22     512.334 -33.073 749.902  1.00  0.00           P  
REMARK-SIMTK-COORDS   512.334151569   -33.073240159   749.901831796
ATOM    675  OP1  DC A  22     512.513 -33.187 748.434  1.00  0.00           O  
REMARK-SIMTK-COORDS   512.512864157   -33.187163700   748.433858963
ATOM    676  OP2  DC A  22     512.752 -31.793 750.506  1.00  0.00           O  
REMARK-SIMTK-COORDS   512.751953725   -31.793289568   750.506396800
ATOM    677  O5'  DC A  22     513.078 -34.286 750.622  1.00  0.00           O  
REMARK-SIMTK-COORDS   513.077905590   -34.286095346   750.621985425
ATOM    678  O3'  DC A  22     516.228 -34.537 753.428  1.00  0.00           O  
REMARK-SIMTK-COORDS   516.228130695   -34.536895113   753.428240273
ATOM    679  C1'  DC A  22     515.259 -36.641 751.532  1.00  0.00           C  
REMARK-SIMTK-COORDS   515.258848851   -36.641459245   751.531986196
ATOM    680  C2'  DC A  22     515.750 -35.242 751.183  1.00  0.00           C  
REMARK-SIMTK-COORDS   515.749858618   -35.242031472   751.183371338
ATOM    681  C3'  DC A  22     515.271 -34.432 752.376  1.00  0.00           C  
REMARK-SIMTK-COORDS   515.271460539   -34.431651440   752.376393334
ATOM    682  C4'  DC A  22     513.945 -35.101 752.732  1.00  0.00           C  
REMARK-SIMTK-COORDS   513.944835946   -35.100780572   752.731772558
ATOM    683  C5'  DC A  22     512.724 -34.607 751.992  1.00  0.00           C  
REMARK-SIMTK-COORDS   512.724394564   -34.607441136   751.991713076
ATOM    684  O4'  DC A  22     514.153 -36.511 752.403  1.00  0.00           O  
REMARK-SIMTK-COORDS   514.153064246   -36.511271146   752.402843513
ATOM    685  N4   DC A  22     513.691 -39.740 747.237  1.00  0.00           N  
REMARK-SIMTK-COORDS   513.690571516   -39.739622521   747.236629341
ATOM    686  C4   DC A  22     514.053 -38.972 748.251  1.00  0.00           C  
REMARK-SIMTK-COORDS   514.053411551   -38.971856896   748.250666842
ATOM    687  N3   DC A  22     514.714 -39.535 749.270  1.00  0.00           N  
REMARK-SIMTK-COORDS   514.713666421   -39.535332873   749.270200720
ATOM    688  C2   DC A  22     515.107 -38.796 750.338  1.00  0.00           C  
REMARK-SIMTK-COORDS   515.106755881   -38.795877813   750.337759098
ATOM    689  O2   DC A  22     515.718 -39.288 751.293  1.00  0.00           O  
REMARK-SIMTK-COORDS   515.718167086   -39.287502810   751.293404535
ATOM    690  N1   DC A  22     514.818 -37.433 750.353  1.00  0.00           N  
REMARK-SIMTK-COORDS   514.818179036   -37.433432540   750.352835055
ATOM    691  C6   DC A  22     514.152 -36.853 749.323  1.00  0.00           C  
REMARK-SIMTK-COORDS   514.151517270   -36.852501598   749.322799944
ATOM    692  C5   DC A  22     513.749 -37.573 748.241  1.00  0.00           C  
REMARK-SIMTK-COORDS   513.748788989   -37.573193440   748.240887656
ATOM    693  H1'  DC A  22     516.032 -37.208 752.052  1.00  0.00           H  
REMARK-SIMTK-COORDS   516.031847722   -37.207817741   752.052087915
ATOM    694 1H2'  DC A  22     516.835 -35.197 751.082  1.00  0.00           H  
REMARK-SIMTK-COORDS   516.834785623   -35.197294799   751.081655936
ATOM    695 2H2'  DC A  22     515.318 -34.873 750.253  1.00  0.00           H  
REMARK-SIMTK-COORDS   515.318150795   -34.872630509   750.252984169
ATOM    696  H3'  DC A  22     515.126 -33.381 752.124  1.00  0.00           H  
REMARK-SIMTK-COORDS   515.125604895   -33.381176722   752.124278287
ATOM    697  H4'  DC A  22     513.779 -34.931 753.796  1.00  0.00           H  
REMARK-SIMTK-COORDS   513.779171322   -34.931387157   753.796233502
ATOM    698 1H5'  DC A  22     511.961 -35.385 752.002  1.00  0.00           H  
REMARK-SIMTK-COORDS   511.960748702   -35.384661472   752.001640075
ATOM    699 2H5'  DC A  22     512.338 -33.719 752.490  1.00  0.00           H  
REMARK-SIMTK-COORDS   512.338085009   -33.718507036   752.490450576
ATOM    700  H41  DC A  22     513.181 -39.333 746.438  1.00  0.00           H  
REMARK-SIMTK-COORDS   513.180803930   -39.333036025   746.438340278
ATOM    701  H42  DC A  22     513.915 -40.745 747.245  1.00  0.00           H  
REMARK-SIMTK-COORDS   513.914925616   -40.744734280   747.244666133
ATOM    702  H6   DC A  22     513.932 -35.786 749.362  1.00  0.00           H  
REMARK-SIMTK-COORDS   513.932170376   -35.785643183   749.362158071
ATOM    703  H5   DC A  22     513.222 -37.110 747.407  1.00  0.00           H  
REMARK-SIMTK-COORDS   513.221649639   -37.110253409   747.407264460
ATOM    704  P    DC A  23     517.770 -33.950 752.905  1.00  0.00           P  
REMARK-SIMTK-COORDS   517.769533114   -33.949711157   752.905428464
ATOM    705  OP1  DC A  23     517.848 -33.334 751.558  1.00  0.00           O  
REMARK-SIMTK-COORDS   517.848209948   -33.334202107   751.558276073
ATOM    706  OP2  DC A  23     518.534 -33.272 753.971  1.00  0.00           O  
REMARK-SIMTK-COORDS   518.533630227   -33.272379703   753.971124811
ATOM    707  O5'  DC A  23     518.201 -35.482 752.814  1.00  0.00           O  
REMARK-SIMTK-COORDS   518.200516179   -35.482252892   752.813894703
ATOM    708  O3'  DC A  23     521.294 -37.763 754.571  1.00  0.00           O  
REMARK-SIMTK-COORDS   521.294208250   -37.763194653   754.571239021
ATOM    709  C1'  DC A  23     519.726 -38.360 752.091  1.00  0.00           C  
REMARK-SIMTK-COORDS   519.726425672   -38.360056725   752.091261106
ATOM    710  C2'  DC A  23     520.551 -37.113 752.383  1.00  0.00           C  
REMARK-SIMTK-COORDS   520.550939532   -37.112558995   752.382718321
ATOM    711  C3'  DC A  23     520.354 -36.945 753.880  1.00  0.00           C  
REMARK-SIMTK-COORDS   520.353638427   -36.944574456   753.879960943
ATOM    712  C4'  DC A  23     518.915 -37.414 754.088  1.00  0.00           C  
REMARK-SIMTK-COORDS   518.914879782   -37.414330989   754.087959406
ATOM    713  C5'  DC A  23     517.835 -36.376 753.896  1.00  0.00           C  
REMARK-SIMTK-COORDS   517.835116376   -36.376067477   753.896468243
ATOM    714  O4'  DC A  23     518.732 -38.469 753.090  1.00  0.00           O  
REMARK-SIMTK-COORDS   518.732197258   -38.468861178   753.090146711
ATOM    715  N4   DC A  23     517.217 -38.444 747.172  1.00  0.00           N  
REMARK-SIMTK-COORDS   517.216776521   -38.444359875   747.171631637
ATOM    716  C4   DC A  23     517.812 -38.393 748.352  1.00  0.00           C  
REMARK-SIMTK-COORDS   517.811634050   -38.392545117   748.351821771
ATOM    717  N3   DC A  23     518.345 -39.517 748.845  1.00  0.00           N  
REMARK-SIMTK-COORDS   518.345078590   -39.517419932   748.844756425
ATOM    718  C2   DC A  23     518.964 -39.523 750.052  1.00  0.00           C  
REMARK-SIMTK-COORDS   518.964018858   -39.522694522   750.052183078
ATOM    719  O2   DC A  23     519.466 -40.545 750.533  1.00  0.00           O  
REMARK-SIMTK-COORDS   519.466397321   -40.544999437   750.533104631
ATOM    720  N1   DC A  23     519.043 -38.332 750.771  1.00  0.00           N  
REMARK-SIMTK-COORDS   519.043013990   -38.332187012   750.770662473
ATOM    721  C6   DC A  23     518.508 -37.186 750.278  1.00  0.00           C  
REMARK-SIMTK-COORDS   518.507503900   -37.186063391   750.278198679
ATOM    722  C5   DC A  23     517.884 -37.156 749.069  1.00  0.00           C  
REMARK-SIMTK-COORDS   517.883556881   -37.155825463   749.069109441
ATOM    723  H1'  DC A  23     520.346 -39.256 752.134  1.00  0.00           H  
REMARK-SIMTK-COORDS   520.346108276   -39.256121336   752.134350357
ATOM    724 1H2'  DC A  23     521.604 -37.245 752.133  1.00  0.00           H  
REMARK-SIMTK-COORDS   521.604274815   -37.244737546   752.132863136
ATOM    725 2H2'  DC A  23     520.191 -36.242 751.834  1.00  0.00           H  
REMARK-SIMTK-COORDS   520.190934678   -36.241983123   751.834135459
ATOM    726  H3'  DC A  23     520.477 -35.908 754.194  1.00  0.00           H  
REMARK-SIMTK-COORDS   520.476976921   -35.908055223   754.194203677
ATOM    727  H4'  DC A  23     518.846 -37.781 755.113  1.00  0.00           H  
REMARK-SIMTK-COORDS   518.845759260   -37.780718937   755.112751202
ATOM    728 1H5'  DC A  23     516.896 -36.875 753.660  1.00  0.00           H  
REMARK-SIMTK-COORDS   516.895855285   -36.875235213   753.659940920
ATOM    729 2H5'  DC A  23     517.717 -35.808 754.819  1.00  0.00           H  
REMARK-SIMTK-COORDS   517.716980768   -35.807774422   754.819108467
ATOM    730  H41  DC A  23     516.797 -37.594 746.768  1.00  0.00           H  
REMARK-SIMTK-COORDS   516.796983848   -37.594003288   746.767764349
ATOM    731  H42  DC A  23     517.170 -39.335 746.656  1.00  0.00           H  
REMARK-SIMTK-COORDS   517.170385174   -39.334719862   746.656116422
ATOM    732  H6   DC A  23     518.577 -36.269 750.863  1.00  0.00           H  
REMARK-SIMTK-COORDS   518.576943543   -36.269216668   750.863364658
ATOM    733  H5   DC A  23     517.460 -36.237 748.665  1.00  0.00           H  
REMARK-SIMTK-COORDS   517.460227606   -36.236814534   748.664970558
ATOM    734  P    DG A  24     523.044 -37.580 754.262  1.00  0.00           P  
REMARK-SIMTK-COORDS   523.043847806   -37.579521131   754.261722183
ATOM    735  OP1  DG A  24     523.230 -36.372 753.420  1.00  0.00           O  
REMARK-SIMTK-COORDS   523.229510814   -36.372150268   753.420120231
ATOM    736  OP2  DG A  24     524.012 -37.757 755.362  1.00  0.00           O  
REMARK-SIMTK-COORDS   524.011775984   -37.756651027   755.362152119
ATOM    737  O5'  DG A  24     523.029 -38.876 753.333  1.00  0.00           O  
REMARK-SIMTK-COORDS   523.028810731   -38.875633357   753.332891205
ATOM    738  O3'  DG A  24     525.446 -42.334 753.095  1.00  0.00           O  
REMARK-SIMTK-COORDS   525.446088252   -42.333661470   753.095093073
ATOM    739  C1'  DG A  24     523.667 -41.165 750.991  1.00  0.00           C  
REMARK-SIMTK-COORDS   523.666574542   -41.164748449   750.990742744
ATOM    740  C2'  DG A  24     524.815 -40.474 751.714  1.00  0.00           C  
REMARK-SIMTK-COORDS   524.815277165   -40.474178043   751.713701109
ATOM    741  C3'  DG A  24     524.739 -41.095 753.098  1.00  0.00           C  
REMARK-SIMTK-COORDS   524.739045942   -41.095325431   753.097926063
ATOM    742  C4'  DG A  24     523.237 -41.288 753.302  1.00  0.00           C  
REMARK-SIMTK-COORDS   523.236749464   -41.288438693   753.302282518
ATOM    743  C5'  DG A  24     522.479 -40.109 753.864  1.00  0.00           C  
REMARK-SIMTK-COORDS   522.479126593   -40.108559763   753.863518028
ATOM    744  O4'  DG A  24     522.726 -41.578 751.962  1.00  0.00           O  
REMARK-SIMTK-COORDS   522.726383079   -41.578430657   751.962310573
ATOM    745  N2   DG A  24     521.967 -43.214 746.437  1.00  0.00           N  
REMARK-SIMTK-COORDS   521.966709452   -43.213793381   746.437125441
ATOM    746  O6   DG A  24     520.726 -38.807 746.279  1.00  0.00           O  
REMARK-SIMTK-COORDS   520.725568468   -38.806666276   746.279161084
ATOM    747  C6   DG A  24     521.282 -39.678 746.948  1.00  0.00           C  
REMARK-SIMTK-COORDS   521.282123572   -39.678372822   746.947584688
ATOM    748  C5   DG A  24     521.886 -39.575 748.220  1.00  0.00           C  
REMARK-SIMTK-COORDS   521.885636426   -39.574888321   748.219927485
ATOM    749  N7   DG A  24     522.020 -38.472 749.068  1.00  0.00           N  
REMARK-SIMTK-COORDS   522.019694968   -38.472458963   749.068167910
ATOM    750  C8   DG A  24     522.654 -38.949 750.108  1.00  0.00           C  
REMARK-SIMTK-COORDS   522.654470089   -38.949272240   750.108034557
ATOM    751  N9   DG A  24     522.958 -40.291 750.016  1.00  0.00           N  
REMARK-SIMTK-COORDS   522.958331317   -40.290933825   750.016483776
ATOM    752  C4   DG A  24     522.459 -40.693 748.798  1.00  0.00           C  
REMARK-SIMTK-COORDS   522.459398849   -40.693444120   748.797503114
ATOM    753  N3   DG A  24     522.539 -41.950 748.288  1.00  0.00           N  
REMARK-SIMTK-COORDS   522.538548173   -41.950462635   748.287882827
ATOM    754  C2   DG A  24     521.977 -42.045 747.086  1.00  0.00           C  
REMARK-SIMTK-COORDS   521.976943002   -42.045396112   747.085594482
ATOM    755  N1   DG A  24     521.373 -40.987 746.440  1.00  0.00           N  
REMARK-SIMTK-COORDS   521.373323495   -40.986573534   746.439743696
ATOM    756  H1'  DG A  24     524.015 -42.052 750.462  1.00  0.00           H  
REMARK-SIMTK-COORDS   524.015173825   -42.052007442   750.462053781
ATOM    757 1H2'  DG A  24     525.778 -40.671 751.242  1.00  0.00           H  
REMARK-SIMTK-COORDS   525.778322732   -40.670690033   751.242059006
ATOM    758 2H2'  DG A  24     524.686 -39.393 751.756  1.00  0.00           H  
REMARK-SIMTK-COORDS   524.685989120   -39.392685486   751.755943875
ATOM    759  H3'  DG A  24     525.159 -40.442 753.863  1.00  0.00           H  
REMARK-SIMTK-COORDS   525.158655910   -40.441779531   753.863039932
ATOM    760  H4'  DG A  24     523.116 -42.121 753.995  1.00  0.00           H  
REMARK-SIMTK-COORDS   523.115875280   -42.120913756   753.995087470
ATOM    761 1H5'  DG A  24     521.429 -40.192 753.585  1.00  0.00           H  
REMARK-SIMTK-COORDS   521.428638611   -40.191778096   753.584593831
ATOM    762 2H5'  DG A  24     522.564 -40.111 754.949  1.00  0.00           H  
REMARK-SIMTK-COORDS   522.564284261   -40.111484813   754.949391232
ATOM    763  H21  DG A  24     522.401 -44.045 746.865  1.00  0.00           H  
REMARK-SIMTK-COORDS   522.400954459   -44.044602747   746.864508258
ATOM    764  H22  DG A  24     521.524 -43.284 745.509  1.00  0.00           H  
REMARK-SIMTK-COORDS   521.524319172   -43.284109927   745.508730900
ATOM    765  H8   DG A  24     522.919 -38.339 750.972  1.00  0.00           H  
REMARK-SIMTK-COORDS   522.919375230   -38.338965666   750.971615562
ATOM    766  H1   DG A  24     520.957 -41.168 745.515  1.00  0.00           H  
REMARK-SIMTK-COORDS   520.956894431   -41.168281269   745.514668492
ATOM    767  P    DC A  25     527.091 -41.803 752.675  1.00  0.00           P  
REMARK-SIMTK-COORDS   527.091199165   -41.802729387   752.674766971
ATOM    768  OP1  DC A  25     527.529 -40.402 752.460  1.00  0.00           O  
REMARK-SIMTK-COORDS   527.529370705   -40.402044396   752.460411525
ATOM    769  OP2  DC A  25     528.038 -42.673 753.399  1.00  0.00           O  
REMARK-SIMTK-COORDS   528.038458829   -42.672654793   753.398824922
ATOM    770  O5'  DC A  25     526.709 -42.459 751.273  1.00  0.00           O  
REMARK-SIMTK-COORDS   526.709134702   -42.459002991   751.272575578
ATOM    771  O3'  DC A  25     528.176 -45.770 749.093  1.00  0.00           O  
REMARK-SIMTK-COORDS   528.175685231   -45.769991147   749.093476687
ATOM    772  C1'  DC A  25     526.639 -43.410 748.075  1.00  0.00           C  
REMARK-SIMTK-COORDS   526.639437369   -43.410373906   748.075328377
ATOM    773  C2'  DC A  25     527.959 -43.393 748.836  1.00  0.00           C  
REMARK-SIMTK-COORDS   527.959043327   -43.392510614   748.836473579
ATOM    774  C3'  DC A  25     527.799 -44.576 749.776  1.00  0.00           C  
REMARK-SIMTK-COORDS   527.799422006   -44.576093580   749.775906598
ATOM    775  C4'  DC A  25     526.309 -44.546 750.110  1.00  0.00           C  
REMARK-SIMTK-COORDS   526.309037196   -44.545981494   750.110282709
ATOM    776  C5'  DC A  25     525.897 -43.661 751.263  1.00  0.00           C  
REMARK-SIMTK-COORDS   525.897039659   -43.660995982   751.262501296
ATOM    777  O4'  DC A  25     525.676 -44.049 748.889  1.00  0.00           O  
REMARK-SIMTK-COORDS   525.675519984   -44.048738585   748.888627098
ATOM    778  N4   DC A  25     524.658 -38.454 746.654  1.00  0.00           N  
REMARK-SIMTK-COORDS   524.657934844   -38.454460359   746.653790949
ATOM    779  C4   DC A  25     525.143 -39.629 747.022  1.00  0.00           C  
REMARK-SIMTK-COORDS   525.142718413   -39.628651684   747.022096019
ATOM    780  N3   DC A  25     525.024 -40.659 746.176  1.00  0.00           N  
REMARK-SIMTK-COORDS   525.023626942   -40.659362207   746.175724919
ATOM    781  C2   DC A  25     525.500 -41.887 746.503  1.00  0.00           C  
REMARK-SIMTK-COORDS   525.499667106   -41.886967420   746.503391220
ATOM    782  O2   DC A  25     525.405 -42.857 745.743  1.00  0.00           O  
REMARK-SIMTK-COORDS   525.405091423   -42.857313950   745.742957101
ATOM    783  N1   DC A  25     526.124 -42.057 747.737  1.00  0.00           N  
REMARK-SIMTK-COORDS   526.124140426   -42.057022216   747.736629007
ATOM    784  C6   DC A  25     526.252 -41.018 748.600  1.00  0.00           C  
REMARK-SIMTK-COORDS   526.251957604   -41.017604292   748.600436942
ATOM    785  C5   DC A  25     525.784 -39.777 748.293  1.00  0.00           C  
REMARK-SIMTK-COORDS   525.784037902   -39.777118673   748.293243872
ATOM    786  H1'  DC A  25     526.730 -43.981 747.151  1.00  0.00           H  
REMARK-SIMTK-COORDS   526.730197514   -43.980693337   747.150507669
ATOM    787 1H2'  DC A  25     528.819 -43.521 748.178  1.00  0.00           H  
REMARK-SIMTK-COORDS   528.818722610   -43.520858537   748.177768531
ATOM    788 2H2'  DC A  25     528.105 -42.464 749.388  1.00  0.00           H  
REMARK-SIMTK-COORDS   528.105049675   -42.463771299   749.388356204
ATOM    789  H3'  DC A  25     528.405 -44.468 750.676  1.00  0.00           H  
REMARK-SIMTK-COORDS   528.405371292   -44.467789344   750.675589128
ATOM    790  H4'  DC A  25     526.018 -45.568 750.356  1.00  0.00           H  
REMARK-SIMTK-COORDS   526.018187780   -45.567972111   750.355553571
ATOM    791 1H5'  DC A  25     524.846 -43.394 751.151  1.00  0.00           H  
REMARK-SIMTK-COORDS   524.846473043   -43.393966475   751.151460644
ATOM    792 2H5'  DC A  25     526.032 -44.204 752.198  1.00  0.00           H  
REMARK-SIMTK-COORDS   526.032188371   -44.204442543   752.197690401
ATOM    793  H41  DC A  25     524.735 -37.643 747.285  1.00  0.00           H  
REMARK-SIMTK-COORDS   524.735129083   -37.643445250   747.285246840
ATOM    794  H42  DC A  25     524.201 -38.350 745.737  1.00  0.00           H  
REMARK-SIMTK-COORDS   524.200854660   -38.349846534   745.736848937
ATOM    795  H6   DC A  25     526.739 -41.179 749.562  1.00  0.00           H  
REMARK-SIMTK-COORDS   526.738814012   -41.178739218   749.562130954
ATOM    796  H5   DC A  25     525.892 -38.937 748.979  1.00  0.00           H  
REMARK-SIMTK-COORDS   525.892230645   -38.937279305   748.978868526
ATOM    797  P    DG A  26     529.843 -45.901 748.336  1.00  0.00           P  
REMARK-SIMTK-COORDS   529.843436321   -45.901453908   748.336251487
ATOM    798  OP1  DG A  26     530.643 -44.731 748.775  1.00  0.00           O  
REMARK-SIMTK-COORDS   530.642782356   -44.731347674   748.774892932
ATOM    799  OP2  DG A  26     530.546 -47.200 748.331  1.00  0.00           O  
REMARK-SIMTK-COORDS   530.545616071   -47.199962730   748.331308196
ATOM    800  O5'  DG A  26     529.223 -45.610 746.896  1.00  0.00           O  
REMARK-SIMTK-COORDS   529.223306658   -45.609763023   746.896384955
ATOM    801  O3'  DG A  26     529.600 -47.464 743.118  1.00  0.00           O  
REMARK-SIMTK-COORDS   529.599666208   -47.463920607   743.117735707
ATOM    802  C1'  DG A  26     528.733 -44.666 743.734  1.00  0.00           C  
REMARK-SIMTK-COORDS   528.733084766   -44.665604079   743.733997189
ATOM    803  C2'  DG A  26     530.041 -45.335 744.135  1.00  0.00           C  
REMARK-SIMTK-COORDS   530.040966543   -45.334618410   744.135169325
ATOM    804  C3'  DG A  26     529.606 -46.772 744.364  1.00  0.00           C  
REMARK-SIMTK-COORDS   529.605678083   -46.771854970   744.364492304
ATOM    805  C4'  DG A  26     528.200 -46.614 744.944  1.00  0.00           C  
REMARK-SIMTK-COORDS   528.200332500   -46.613705382   744.944096910
ATOM    806  C5'  DG A  26     528.109 -46.418 746.439  1.00  0.00           C  
REMARK-SIMTK-COORDS   528.109472879   -46.418461038   746.438993621
ATOM    807  O4'  DG A  26     527.671 -45.421 744.283  1.00  0.00           O  
REMARK-SIMTK-COORDS   527.671279324   -45.420832990   744.282846435
ATOM    808  N2   DG A  26     526.434 -41.050 740.657  1.00  0.00           N  
REMARK-SIMTK-COORDS   526.434238624   -41.050422314   740.656770480
ATOM    809  O6   DG A  26     527.566 -38.793 744.479  1.00  0.00           O  
REMARK-SIMTK-COORDS   527.566457435   -38.792504939   744.478817404
ATOM    810  C6   DG A  26     527.584 -39.881 743.903  1.00  0.00           C  
REMARK-SIMTK-COORDS   527.584437280   -39.880824156   743.902923310
ATOM    811  C5   DG A  26     528.104 -41.116 744.349  1.00  0.00           C  
REMARK-SIMTK-COORDS   528.103916200   -41.115617319   744.349264543
ATOM    812  N7   DG A  26     528.734 -41.448 745.552  1.00  0.00           N  
REMARK-SIMTK-COORDS   528.733839782   -41.447951492   745.551589073
ATOM    813  C8   DG A  26     529.001 -42.723 745.427  1.00  0.00           C  
REMARK-SIMTK-COORDS   529.000701784   -42.722623071   745.426648935
ATOM    814  N9   DG A  26     528.598 -43.268 744.226  1.00  0.00           N  
REMARK-SIMTK-COORDS   528.597974167   -43.267764801   744.226065760
ATOM    815  C4   DG A  26     528.017 -42.229 743.533  1.00  0.00           C  
REMARK-SIMTK-COORDS   528.017475408   -42.228996084   743.532637506
ATOM    816  N3   DG A  26     527.480 -42.313 742.287  1.00  0.00           N  
REMARK-SIMTK-COORDS   527.480417765   -42.313262419   742.287430185
ATOM    817  C2   DG A  26     526.998 -41.148 741.864  1.00  0.00           C  
REMARK-SIMTK-COORDS   526.998476292   -41.147698915   741.864223219
ATOM    818  N1   DG A  26     527.032 -39.991 742.614  1.00  0.00           N  
REMARK-SIMTK-COORDS   527.032187498   -39.990612802   742.614290069
ATOM    819  H1'  DG A  26     528.615 -44.658 742.650  1.00  0.00           H  
REMARK-SIMTK-COORDS   528.614597671   -44.658393293   742.650405562
ATOM    820 1H2'  DG A  26     530.797 -45.268 743.352  1.00  0.00           H  
REMARK-SIMTK-COORDS   530.796584752   -45.268009302   743.352146753
ATOM    821 2H2'  DG A  26     530.467 -44.900 745.039  1.00  0.00           H  
REMARK-SIMTK-COORDS   530.467043211   -44.899554417   745.039217994
ATOM    822  H3'  DG A  26     530.262 -47.291 745.063  1.00  0.00           H  
REMARK-SIMTK-COORDS   530.262259747   -47.291494879   745.062682023
ATOM    823  H4'  DG A  26     527.651 -47.521 744.693  1.00  0.00           H  
REMARK-SIMTK-COORDS   527.650547210   -47.520631110   744.693446038
ATOM    824 1H5'  DG A  26     527.171 -45.919 746.679  1.00  0.00           H  
REMARK-SIMTK-COORDS   527.170708877   -45.918944184   746.678689391
ATOM    825 2H5'  DG A  26     528.135 -47.391 746.930  1.00  0.00           H  
REMARK-SIMTK-COORDS   528.135203004   -47.390522700   746.929722757
ATOM    826  H21  DG A  26     526.377 -41.878 740.046  1.00  0.00           H  
REMARK-SIMTK-COORDS   526.377098378   -41.878208586   740.046054605
ATOM    827  H22  DG A  26     526.056 -40.147 740.336  1.00  0.00           H  
REMARK-SIMTK-COORDS   526.056029840   -40.146773832   740.335916096
ATOM    828  H8   DG A  26     529.498 -43.303 746.204  1.00  0.00           H  
REMARK-SIMTK-COORDS   529.497590642   -43.302946337   746.204303980
ATOM    829  H1   DG A  26     526.621 -39.142 742.199  1.00  0.00           H  
REMARK-SIMTK-COORDS   526.620709139   -39.141954508   742.198766711
ATOM    830  P    DT A  27     531.290 -47.391 742.496  1.00  0.00           P  
REMARK-SIMTK-COORDS   531.290335244   -47.391340443   742.496414279
ATOM    831  OP1  DT A  27     532.389 -46.778 743.282  1.00  0.00           O  
REMARK-SIMTK-COORDS   532.388944313   -46.777504210   743.281593999
ATOM    832  OP2  DT A  27     531.632 -48.626 741.763  1.00  0.00           O  
REMARK-SIMTK-COORDS   531.632233423   -48.626150381   741.762659516
ATOM    833  O5'  DT A  27     530.687 -46.309 741.492  1.00  0.00           O  
REMARK-SIMTK-COORDS   530.686938132   -46.308995986   741.492375733
ATOM    834  O3'  DT A  27     530.356 -46.080 737.286  1.00  0.00           O  
REMARK-SIMTK-COORDS   530.356367981   -46.079877824   737.286228299
ATOM    835  C1'  DT A  27     530.279 -43.847 739.279  1.00  0.00           C  
REMARK-SIMTK-COORDS   530.278685807   -43.847326412   739.278752244
ATOM    836  C2'  DT A  27     531.391 -44.870 739.084  1.00  0.00           C  
REMARK-SIMTK-COORDS   531.390823529   -44.870144593   739.083678779
ATOM    837  C3'  DT A  27     530.611 -46.114 738.689  1.00  0.00           C  
REMARK-SIMTK-COORDS   530.611141608   -46.113743979   738.688752624
ATOM    838  C4'  DT A  27     529.330 -45.989 739.512  1.00  0.00           C  
REMARK-SIMTK-COORDS   529.330207733   -45.988895553   739.511857282
ATOM    839  C5'  DT A  27     529.377 -46.546 740.915  1.00  0.00           C  
REMARK-SIMTK-COORDS   529.377441379   -46.545761024   740.915315450
ATOM    840  O4'  DT A  27     529.090 -44.547 739.588  1.00  0.00           O  
REMARK-SIMTK-COORDS   529.090212052   -44.547262827   739.588134125
ATOM    841  O4   DT A  27     531.185 -40.174 743.294  1.00  0.00           O  
REMARK-SIMTK-COORDS   531.184509212   -40.174221680   743.294239834
ATOM    842  C4   DT A  27     531.004 -41.035 742.424  1.00  0.00           C  
REMARK-SIMTK-COORDS   531.003828057   -41.034780837   742.424271296
ATOM    843  N3   DT A  27     530.397 -40.717 741.232  1.00  0.00           N  
REMARK-SIMTK-COORDS   530.396604748   -40.717036514   741.232368449
ATOM    844  C2   DT A  27     530.139 -41.576 740.183  1.00  0.00           C  
REMARK-SIMTK-COORDS   530.139159211   -41.576051777   740.183330521
ATOM    845  O2   DT A  27     529.595 -41.201 739.160  1.00  0.00           O  
REMARK-SIMTK-COORDS   529.594973415   -41.201197813   739.159664890
ATOM    846  N1   DT A  27     530.537 -42.882 740.380  1.00  0.00           N  
REMARK-SIMTK-COORDS   530.537407129   -42.882389341   740.380058162
ATOM    847  C6   DT A  27     531.149 -43.290 741.540  1.00  0.00           C  
REMARK-SIMTK-COORDS   531.149309792   -43.289719118   741.539858828
ATOM    848  C5   DT A  27     531.391 -42.421 742.540  1.00  0.00           C  
REMARK-SIMTK-COORDS   531.390783447   -42.421024526   742.540150375
ATOM    849  C7   DT A  27     532.050 -42.815 743.828  1.00  0.00           C  
REMARK-SIMTK-COORDS   532.049519244   -42.815162347   743.827523098
ATOM    850  H1'  DT A  27     530.106 -43.280 738.363  1.00  0.00           H  
REMARK-SIMTK-COORDS   530.105947751   -43.280486021   738.363270658
ATOM    851 1H2'  DT A  27     532.093 -44.576 738.303  1.00  0.00           H  
REMARK-SIMTK-COORDS   532.092763538   -44.575957717   738.303194759
ATOM    852 2H2'  DT A  27     531.965 -45.035 739.995  1.00  0.00           H  
REMARK-SIMTK-COORDS   531.964996443   -45.034537893   739.995236955
ATOM    853  H3'  DT A  27     531.149 -47.029 738.935  1.00  0.00           H  
REMARK-SIMTK-COORDS   531.149347529   -47.028676119   738.935435755
ATOM    854  H4'  DT A  27     528.551 -46.523 738.969  1.00  0.00           H  
REMARK-SIMTK-COORDS   528.551012440   -46.523081716   738.968753388
ATOM    855 1H5'  DT A  27     528.615 -46.057 741.520  1.00  0.00           H  
REMARK-SIMTK-COORDS   528.615045193   -46.056731063   741.519963077
ATOM    856 2H5'  DT A  27     529.179 -47.616 740.882  1.00  0.00           H  
REMARK-SIMTK-COORDS   529.178831590   -47.616107891   740.881957741
ATOM    857  H3   DT A  27     530.105 -39.737 741.110  1.00  0.00           H  
REMARK-SIMTK-COORDS   530.105314325   -39.736633255   741.110105048
ATOM    858  H6   DT A  27     531.444 -44.334 741.653  1.00  0.00           H  
REMARK-SIMTK-COORDS   531.443501920   -44.333921203   741.652995899
ATOM    859  H71  DT A  27     532.039 -41.970 744.517  1.00  0.00           H  
REMARK-SIMTK-COORDS   532.039416086   -41.970033939   744.516900281
ATOM    860  H72  DT A  27     531.510 -43.652 744.272  1.00  0.00           H  
REMARK-SIMTK-COORDS   531.510355017   -43.651796458   744.271708082
ATOM    861  H73  DT A  27     533.081 -43.112 743.633  1.00  0.00           H  
REMARK-SIMTK-COORDS   533.080554265   -43.111515770   743.633004631
ATOM    862  P    DG A  28     531.806 -45.953 736.202  1.00  0.00           P  
REMARK-SIMTK-COORDS   531.805795700   -45.952565877   736.202474815
ATOM    863  OP1  DG A  28     533.075 -46.075 736.961  1.00  0.00           O  
REMARK-SIMTK-COORDS   533.074919050   -46.074910731   736.960674432
ATOM    864  OP2  DG A  28     531.752 -46.666 734.911  1.00  0.00           O  
REMARK-SIMTK-COORDS   531.751685046   -46.666231936   734.911367232
ATOM    865  O5'  DG A  28     531.463 -44.410 735.989  1.00  0.00           O  
REMARK-SIMTK-COORDS   531.462556432   -44.409970196   735.989295618
ATOM    866  O3'  DG A  28     530.958 -41.969 732.577  1.00  0.00           O  
REMARK-SIMTK-COORDS   530.957982929   -41.968686803   732.577070834
ATOM    867  C1'  DG A  28     531.613 -41.134 735.376  1.00  0.00           C  
REMARK-SIMTK-COORDS   531.613458014   -41.133743071   735.376095374
ATOM    868  C2'  DG A  28     532.388 -42.109 734.500  1.00  0.00           C  
REMARK-SIMTK-COORDS   532.388337039   -42.109113092   734.500144565
ATOM    869  C3'  DG A  28     531.277 -42.777 733.708  1.00  0.00           C  
REMARK-SIMTK-COORDS   531.277325646   -42.776647759   733.707828244
ATOM    870  C4'  DG A  28     530.130 -42.839 734.716  1.00  0.00           C  
REMARK-SIMTK-COORDS   530.130136357   -42.838753081   734.715820638
ATOM    871  C5'  DG A  28     530.107 -44.039 735.632  1.00  0.00           C  
REMARK-SIMTK-COORDS   530.106567379   -44.039296565   735.631916620
ATOM    872  O4'  DG A  28     530.300 -41.633 735.527  1.00  0.00           O  
REMARK-SIMTK-COORDS   530.299518418   -41.633451401   735.527394157
ATOM    873  N2   DG A  28     531.560 -36.357 737.612  1.00  0.00           N  
REMARK-SIMTK-COORDS   531.559763106   -36.356636741   737.612147469
ATOM    874  O6   DG A  28     533.567 -39.079 740.702  1.00  0.00           O  
REMARK-SIMTK-COORDS   533.567069502   -39.078665572   740.702363169
ATOM    875  C6   DG A  28     533.047 -39.024 739.587  1.00  0.00           C  
REMARK-SIMTK-COORDS   533.047375889   -39.023872416   739.587315072
ATOM    876  C5   DG A  28     532.855 -40.056 738.643  1.00  0.00           C  
REMARK-SIMTK-COORDS   532.854859134   -40.056109016   738.643271693
ATOM    877  N7   DG A  28     533.193 -41.411 738.706  1.00  0.00           N  
REMARK-SIMTK-COORDS   533.192963370   -41.410596983   738.705576376
ATOM    878  C8   DG A  28     532.780 -41.892 737.562  1.00  0.00           C  
REMARK-SIMTK-COORDS   532.779635116   -41.892346802   737.561596540
ATOM    879  N9   DG A  28     532.192 -40.958 736.736  1.00  0.00           N  
REMARK-SIMTK-COORDS   532.191843573   -40.957805768   736.735822262
ATOM    880  C4   DG A  28     532.240 -39.773 737.437  1.00  0.00           C  
REMARK-SIMTK-COORDS   532.239676390   -39.773253045   737.436827873
ATOM    881  N3   DG A  28     531.771 -38.576 736.997  1.00  0.00           N  
REMARK-SIMTK-COORDS   531.771408483   -38.575951824   736.997205360
ATOM    882  C2   DG A  28     531.960 -37.602 737.884  1.00  0.00           C  
REMARK-SIMTK-COORDS   531.960432247   -37.602209556   737.883775160
ATOM    883  N1   DG A  28     532.554 -37.795 739.114  1.00  0.00           N  
REMARK-SIMTK-COORDS   532.554363351   -37.794961547   739.113684715
ATOM    884  H1'  DG A  28     531.547 -40.153 734.904  1.00  0.00           H  
REMARK-SIMTK-COORDS   531.547267384   -40.153227463   734.904428179
ATOM    885 1H2'  DG A  28     533.096 -41.603 733.844  1.00  0.00           H  
REMARK-SIMTK-COORDS   533.096106002   -41.602652743   733.843576969
ATOM    886 2H2'  DG A  28     532.949 -42.836 735.088  1.00  0.00           H  
REMARK-SIMTK-COORDS   532.949183471   -42.835982685   735.087714029
ATOM    887  H3'  DG A  28     531.558 -43.775 733.371  1.00  0.00           H  
REMARK-SIMTK-COORDS   531.558310392   -43.774623647   733.370655142
ATOM    888  H4'  DG A  28     529.204 -42.841 734.142  1.00  0.00           H  
REMARK-SIMTK-COORDS   529.203895631   -42.840713805   734.141644469
ATOM    889 1H5'  DG A  28     529.545 -43.792 736.533  1.00  0.00           H  
REMARK-SIMTK-COORDS   529.544508016   -43.791792751   736.532516494
ATOM    890 2H5'  DG A  28     529.621 -44.870 735.122  1.00  0.00           H  
REMARK-SIMTK-COORDS   529.620862027   -44.870074267   735.121740454
ATOM    891  H21  DG A  28     531.109 -36.145 736.710  1.00  0.00           H  
REMARK-SIMTK-COORDS   531.108624561   -36.145151891   736.710361922
ATOM    892  H22  DG A  28     531.702 -35.607 738.305  1.00  0.00           H  
REMARK-SIMTK-COORDS   531.702164582   -35.606802603   738.304997081
ATOM    893  H8   DG A  28     532.890 -42.941 737.286  1.00  0.00           H  
REMARK-SIMTK-COORDS   532.889943661   -42.941260616   737.285856017
ATOM    894  H1   DG A  28     532.643 -36.976 739.733  1.00  0.00           H  
REMARK-SIMTK-COORDS   532.643020827   -36.975913392   739.732954424
ATOM    895  P    DA A  29     532.438 -41.871 731.645  1.00  0.00           P  
REMARK-SIMTK-COORDS   532.438027779   -41.870881538   731.644705152
ATOM    896  OP1  DA A  29     533.679 -42.595 732.011  1.00  0.00           O  
REMARK-SIMTK-COORDS   533.678752912   -42.594602303   732.011319934
ATOM    897  OP2  DA A  29     532.114 -41.831 730.204  1.00  0.00           O  
REMARK-SIMTK-COORDS   532.114041399   -41.830819266   730.204471199
ATOM    898  O5'  DA A  29     532.494 -40.391 732.234  1.00  0.00           O  
REMARK-SIMTK-COORDS   532.494290126   -40.390750835   732.233555430
ATOM    899  O3'  DA A  29     532.415 -36.541 730.491  1.00  0.00           O  
REMARK-SIMTK-COORDS   532.415063697   -36.540998964   730.491308690
ATOM    900  C1'  DA A  29     533.450 -37.338 733.185  1.00  0.00           C  
REMARK-SIMTK-COORDS   533.449750547   -37.337634305   733.184537469
ATOM    901  C2'  DA A  29     533.885 -37.885 731.832  1.00  0.00           C  
REMARK-SIMTK-COORDS   533.884758013   -37.884863910   731.831953918
ATOM    902  C3'  DA A  29     532.588 -37.845 731.041  1.00  0.00           C  
REMARK-SIMTK-COORDS   532.587982426   -37.844636908   731.041320713
ATOM    903  C4'  DA A  29     531.534 -38.171 732.098  1.00  0.00           C  
REMARK-SIMTK-COORDS   531.534355816   -38.170780426   732.097980721
ATOM    904  C5'  DA A  29     531.260 -39.635 732.345  1.00  0.00           C  
REMARK-SIMTK-COORDS   531.260198092   -39.635494128   732.344614686
ATOM    905  O4'  DA A  29     532.065 -37.579 733.328  1.00  0.00           O  
REMARK-SIMTK-COORDS   532.064570596   -37.579439601   733.328105234
ATOM    906  N6   DA A  29     536.235 -38.715 738.369  1.00  0.00           N  
REMARK-SIMTK-COORDS   536.235257764   -38.714872095   738.368719045
ATOM    907  C6   DA A  29     535.637 -37.879 737.504  1.00  0.00           C  
REMARK-SIMTK-COORDS   535.636978193   -37.878902709   737.503914593
ATOM    908  C5   DA A  29     535.135 -38.293 736.254  1.00  0.00           C  
REMARK-SIMTK-COORDS   535.135444039   -38.293159070   736.253902530
ATOM    909  N7   DA A  29     535.100 -39.525 735.625  1.00  0.00           N  
REMARK-SIMTK-COORDS   535.099948317   -39.525162464   735.625182645
ATOM    910  C8   DA A  29     534.511 -39.280 734.493  1.00  0.00           C  
REMARK-SIMTK-COORDS   534.511191061   -39.280198742   734.492984046
ATOM    911  N9   DA A  29     534.143 -37.971 734.339  1.00  0.00           N  
REMARK-SIMTK-COORDS   534.143108106   -37.970501497   734.338977339
ATOM    912  C4   DA A  29     534.547 -37.332 735.485  1.00  0.00           C  
REMARK-SIMTK-COORDS   534.547488342   -37.331756140   735.484606420
ATOM    913  N3   DA A  29     534.398 -36.027 735.777  1.00  0.00           N  
REMARK-SIMTK-COORDS   534.398124089   -36.026530171   735.777270887
ATOM    914  C2   DA A  29     534.909 -35.764 736.962  1.00  0.00           C  
REMARK-SIMTK-COORDS   534.909086969   -35.764090411   736.962069312
ATOM    915  N1   DA A  29     535.501 -36.583 737.826  1.00  0.00           N  
REMARK-SIMTK-COORDS   535.501499181   -36.583323180   737.826195715
ATOM    916  H1'  DA A  29     533.610 -36.261 733.240  1.00  0.00           H  
REMARK-SIMTK-COORDS   533.610128399   -36.260983365   733.239842958
ATOM    917 1H2'  DA A  29     534.654 -37.270 731.364  1.00  0.00           H  
REMARK-SIMTK-COORDS   534.654336825   -37.270088744   731.364230766
ATOM    918 2H2'  DA A  29     534.275 -38.900 731.902  1.00  0.00           H  
REMARK-SIMTK-COORDS   534.275344945   -38.900390179   731.902468062
ATOM    919  H3'  DA A  29     532.577 -38.580 730.236  1.00  0.00           H  
REMARK-SIMTK-COORDS   532.576652366   -38.580416745   730.236086796
ATOM    920  H4'  DA A  29     530.603 -37.709 731.771  1.00  0.00           H  
REMARK-SIMTK-COORDS   530.602715857   -37.709321185   731.771356539
ATOM    921 1H5'  DA A  29     530.843 -39.758 733.344  1.00  0.00           H  
REMARK-SIMTK-COORDS   530.843321317   -39.758435995   733.343562158
ATOM    922 2H5'  DA A  29     530.543 -39.994 731.609  1.00  0.00           H  
REMARK-SIMTK-COORDS   530.542864891   -39.994107057   731.608508820
ATOM    923  H61  DA A  29     536.585 -38.359 739.270  1.00  0.00           H  
REMARK-SIMTK-COORDS   536.584569321   -38.359276562   739.269730839
ATOM    924  H62  DA A  29     536.344 -39.710 738.129  1.00  0.00           H  
REMARK-SIMTK-COORDS   536.343951052   -39.710207463   738.129371445
ATOM    925  H8   DA A  29     534.326 -40.045 733.738  1.00  0.00           H  
REMARK-SIMTK-COORDS   534.325751867   -40.044997965   733.737708961
ATOM    926  H2   DA A  29     534.835 -34.726 737.280  1.00  0.00           H  
REMARK-SIMTK-COORDS   534.835434003   -34.725976798   737.280126490
ATOM    927  P    DG A  30     533.647 -35.940 729.447  1.00  0.00           P  
REMARK-SIMTK-COORDS   533.646809550   -35.940495776   729.447260291
ATOM    928  OP1  DG A  30     534.659 -36.986 729.159  1.00  0.00           O  
REMARK-SIMTK-COORDS   534.658667461   -36.986107313   729.158557880
ATOM    929  OP2  DG A  30     533.247 -35.094 728.306  1.00  0.00           O  
REMARK-SIMTK-COORDS   533.247039931   -35.093848112   728.305954906
ATOM    930  O5'  DG A  30     534.156 -35.029 730.652  1.00  0.00           O  
REMARK-SIMTK-COORDS   534.156021053   -35.028780900   730.652390837
ATOM    931  O3'  DG A  30     535.034 -30.913 731.040  1.00  0.00           O  
REMARK-SIMTK-COORDS   535.034378931   -30.913455503   731.040103756
ATOM    932  C1'  DG A  30     535.992 -33.184 732.740  1.00  0.00           C  
REMARK-SIMTK-COORDS   535.991819726   -33.183843491   732.740092728
ATOM    933  C2'  DG A  30     536.160 -33.025 731.235  1.00  0.00           C  
REMARK-SIMTK-COORDS   536.159754307   -33.025194664   731.234867653
ATOM    934  C3'  DG A  30     534.874 -32.317 730.844  1.00  0.00           C  
REMARK-SIMTK-COORDS   534.873912420   -32.316785609   730.844379172
ATOM    935  C4'  DG A  30     533.848 -32.920 731.803  1.00  0.00           C  
REMARK-SIMTK-COORDS   533.847986254   -32.920116939   731.803240897
ATOM    936  C5'  DG A  30     533.194 -34.208 731.362  1.00  0.00           C  
REMARK-SIMTK-COORDS   533.193526690   -34.207719949   731.361819139
ATOM    937  O4'  DG A  30     534.607 -33.176 733.027  1.00  0.00           O  
REMARK-SIMTK-COORDS   534.607402882   -33.176183273   733.027091549
ATOM    938  N2   DG A  30     538.394 -33.153 737.436  1.00  0.00           N  
REMARK-SIMTK-COORDS   538.394426795   -33.152618866   737.435842007
ATOM    939  O6   DG A  30     538.659 -37.498 736.009  1.00  0.00           O  
REMARK-SIMTK-COORDS   538.659373489   -37.497822400   736.008549993
ATOM    940  C6   DG A  30     538.258 -36.366 735.737  1.00  0.00           C  
REMARK-SIMTK-COORDS   538.257787488   -36.365780191   735.737210500
ATOM    941  C5   DG A  30     537.570 -35.917 734.589  1.00  0.00           C  
REMARK-SIMTK-COORDS   537.570036465   -35.916764476   734.588656445
ATOM    942  N7   DG A  30     537.156 -36.618 733.453  1.00  0.00           N  
REMARK-SIMTK-COORDS   537.155915991   -36.618009422   733.453053627
ATOM    943  C8   DG A  30     536.567 -35.710 732.718  1.00  0.00           C  
REMARK-SIMTK-COORDS   536.567408831   -35.709724228   732.718009187
ATOM    944  N9   DG A  30     536.560 -34.450 733.278  1.00  0.00           N  
REMARK-SIMTK-COORDS   536.560091290   -34.449737495   733.277606261
ATOM    945  C4   DG A  30     537.206 -34.586 734.486  1.00  0.00           C  
REMARK-SIMTK-COORDS   537.206249375   -34.585924983   734.486239663
ATOM    946  N3   DG A  30     537.432 -33.586 735.378  1.00  0.00           N  
REMARK-SIMTK-COORDS   537.432418845   -33.586018288   735.377927372
ATOM    947  C2   DG A  30     538.088 -34.008 736.456  1.00  0.00           C  
REMARK-SIMTK-COORDS   538.087588410   -34.008069971   736.456136637
ATOM    948  N1   DG A  30     538.480 -35.317 736.647  1.00  0.00           N  
REMARK-SIMTK-COORDS   538.479629555   -35.316675310   736.647031387
ATOM    949  H1'  DG A  30     536.450 -32.351 733.274  1.00  0.00           H  
REMARK-SIMTK-COORDS   536.449738597   -32.351014628   733.273917037
ATOM    950 1H2'  DG A  30     537.036 -32.430 730.977  1.00  0.00           H  
REMARK-SIMTK-COORDS   537.035914044   -32.429858481   730.977110125
ATOM    951 2H2'  DG A  30     536.255 -33.985 730.727  1.00  0.00           H  
REMARK-SIMTK-COORDS   536.254782167   -33.984726661   730.726542902
ATOM    952  H3'  DG A  30     534.601 -32.508 729.806  1.00  0.00           H  
REMARK-SIMTK-COORDS   534.600957180   -32.507625556   729.806270531
ATOM    953  H4'  DG A  30     533.062 -32.176 731.935  1.00  0.00           H  
REMARK-SIMTK-COORDS   533.062452884   -32.176426638   731.935400120
ATOM    954 1H5'  DG A  30     532.830 -34.744 732.239  1.00  0.00           H  
REMARK-SIMTK-COORDS   532.829783608   -34.743680426   732.238566729
ATOM    955 2H5'  DG A  30     532.354 -33.977 730.707  1.00  0.00           H  
REMARK-SIMTK-COORDS   532.354015449   -33.977139293   730.707270105
ATOM    956  H21  DG A  30     538.130 -32.160 737.355  1.00  0.00           H  
REMARK-SIMTK-COORDS   538.129968531   -32.160113498   737.355443482
ATOM    957  H22  DG A  30     538.896 -33.486 738.272  1.00  0.00           H  
REMARK-SIMTK-COORDS   538.896113481   -33.485640418   738.272488357
ATOM    958  H8   DG A  30     536.121 -35.930 731.748  1.00  0.00           H  
REMARK-SIMTK-COORDS   536.121331988   -35.930263178   731.748061238
ATOM    959  H1   DG A  30     538.972 -35.543 737.524  1.00  0.00           H  
REMARK-SIMTK-COORDS   538.972203888   -35.542857705   737.523619689
ATOM    960  P    DG A  31     536.748 -30.152 728.911  1.00  0.00           P  
REMARK-SIMTK-COORDS   536.748402826   -30.152262404   728.911274087
ATOM    961  OP1  DG A  31     535.482 -30.559 729.567  1.00  0.00           O  
REMARK-SIMTK-COORDS   535.481778104   -30.559153419   729.567483288
ATOM    962  OP2  DG A  31     537.816 -29.669 729.809  1.00  0.00           O  
REMARK-SIMTK-COORDS   537.816206983   -29.668914839   729.808701195
ATOM    963  O5'  DG A  31     536.438 -29.059 727.792  1.00  0.00           O  
REMARK-SIMTK-COORDS   536.438140889   -29.059227237   727.792403382
ATOM    964  O3'  DG A  31     537.632 -25.047 727.210  1.00  0.00           O  
REMARK-SIMTK-COORDS   537.631529057   -25.047468495   727.209862849
ATOM    965  C1'  DG A  31     535.246 -26.457 726.077  1.00  0.00           C  
REMARK-SIMTK-COORDS   535.246047202   -26.457400679   726.077217912
ATOM    966  C2'  DG A  31     535.610 -26.298 727.547  1.00  0.00           C  
REMARK-SIMTK-COORDS   535.610247047   -26.298232331   727.547285226
ATOM    967  C3'  DG A  31     537.128 -26.348 727.506  1.00  0.00           C  
REMARK-SIMTK-COORDS   537.127979774   -26.348270004   727.506083297
ATOM    968  C4'  DG A  31     537.405 -27.345 726.381  1.00  0.00           C  
REMARK-SIMTK-COORDS   537.405449592   -27.345018499   726.381160216
ATOM    969  C5'  DG A  31     537.435 -28.804 726.770  1.00  0.00           C  
REMARK-SIMTK-COORDS   537.434945604   -28.804112218   726.770091449
ATOM    970  O4'  DG A  31     536.309 -27.134 725.436  1.00  0.00           O  
REMARK-SIMTK-COORDS   536.308956084   -27.134217008   725.435983661
ATOM    971  N2   DG A  31     531.959 -25.030 722.207  1.00  0.00           N  
REMARK-SIMTK-COORDS   531.958959498   -25.029714357   722.206775664
ATOM    972  O6   DG A  31     530.004 -28.709 724.112  1.00  0.00           O  
REMARK-SIMTK-COORDS   530.004000725   -28.708791714   724.112209734
ATOM    973  C6   DG A  31     530.969 -27.944 724.145  1.00  0.00           C  
REMARK-SIMTK-COORDS   530.968522697   -27.943895127   724.144560580
ATOM    974  C5   DG A  31     532.080 -27.949 725.016  1.00  0.00           C  
REMARK-SIMTK-COORDS   532.079762011   -27.948932940   725.015717745
ATOM    975  N7   DG A  31     532.396 -28.810 726.070  1.00  0.00           N  
REMARK-SIMTK-COORDS   532.395731182   -28.809544602   726.070395445
ATOM    976  C8   DG A  31     533.535 -28.351 726.522  1.00  0.00           C  
REMARK-SIMTK-COORDS   533.534761399   -28.350957843   726.521971960
ATOM    977  N9   DG A  31     534.003 -27.243 725.848  1.00  0.00           N  
REMARK-SIMTK-COORDS   534.003318452   -27.243197091   725.848110399
ATOM    978  C4   DG A  31     533.063 -26.986 724.875  1.00  0.00           C  
REMARK-SIMTK-COORDS   533.063400460   -26.986361147   724.874739213
ATOM    979  N3   DG A  31     533.118 -25.972 723.972  1.00  0.00           N  
REMARK-SIMTK-COORDS   533.118012014   -25.972255793   723.972142454
ATOM    980  C2   DG A  31     532.067 -25.963 723.157  1.00  0.00           C  
REMARK-SIMTK-COORDS   532.066711171   -25.963198315   723.156915799
ATOM    981  N1   DG A  31     531.046 -26.889 723.218  1.00  0.00           N  
REMARK-SIMTK-COORDS   531.045806127   -26.888718957   723.218148403
ATOM    982  H1'  DG A  31     535.128 -25.486 725.597  1.00  0.00           H  
REMARK-SIMTK-COORDS   535.128458005   -25.486006381   725.596772389
ATOM    983 1H2'  DG A  31     535.255 -25.355 727.962  1.00  0.00           H  
REMARK-SIMTK-COORDS   535.254500940   -25.354632428   727.961512135
ATOM    984 2H2'  DG A  31     535.203 -27.100 728.163  1.00  0.00           H  
REMARK-SIMTK-COORDS   535.202922696   -27.100306711   728.162825284
ATOM    985  H3'  DG A  31     537.551 -26.693 728.450  1.00  0.00           H  
REMARK-SIMTK-COORDS   537.551490947   -26.693094639   728.449655370
ATOM    986  H4'  DG A  31     538.381 -27.092 725.967  1.00  0.00           H  
REMARK-SIMTK-COORDS   538.381195106   -27.091713784   725.967201990
ATOM    987 1H5'  DG A  31     537.223 -29.413 725.891  1.00  0.00           H  
REMARK-SIMTK-COORDS   537.223432459   -29.413495678   725.891363398
ATOM    988 2H5'  DG A  31     538.424 -29.054 727.151  1.00  0.00           H  
REMARK-SIMTK-COORDS   538.424338746   -29.053625461   727.151175891
ATOM    989  H21  DG A  31     532.688 -24.309 722.107  1.00  0.00           H  
REMARK-SIMTK-COORDS   532.688027935   -24.308581931   722.107295819
ATOM    990  H22  DG A  31     531.146 -25.031 721.573  1.00  0.00           H  
REMARK-SIMTK-COORDS   531.145987990   -25.030823775   721.573020114
ATOM    991  H8   DG A  31     534.067 -28.806 727.358  1.00  0.00           H  
REMARK-SIMTK-COORDS   534.066998086   -28.805564647   727.357721781
ATOM    992  H1   DG A  31     530.282 -26.800 722.532  1.00  0.00           H  
REMARK-SIMTK-COORDS   530.281675324   -26.800472205   722.532209902
ATOM    993  P    DG A  32     537.136 -23.836 728.351  1.00  0.00           P  
REMARK-SIMTK-COORDS   537.136314019   -23.835549815   728.351199672
ATOM    994  OP1  DG A  32     536.401 -24.360 729.528  1.00  0.00           O  
REMARK-SIMTK-COORDS   536.400711786   -24.359848724   729.527851280
ATOM    995  OP2  DG A  32     538.134 -22.784 728.628  1.00  0.00           O  
REMARK-SIMTK-COORDS   538.134440089   -22.783670429   728.627786199
ATOM    996  O5'  DG A  32     536.093 -23.326 727.258  1.00  0.00           O  
REMARK-SIMTK-COORDS   536.093095297   -23.325548286   727.258289274
ATOM    997  O3'  DG A  32     535.337 -19.577 725.459  1.00  0.00           O  
REMARK-SIMTK-COORDS   535.337211039   -19.577312461   725.459093847
ATOM    998  C1'  DG A  32     533.501 -21.931 725.686  1.00  0.00           C  
REMARK-SIMTK-COORDS   533.501411712   -21.930918302   725.686464410
ATOM    999  C2'  DG A  32     534.193 -21.188 726.822  1.00  0.00           C  
REMARK-SIMTK-COORDS   534.192728081   -21.188485928   726.822224001
ATOM   1000  C3'  DG A  32     535.514 -20.792 726.185  1.00  0.00           C  
REMARK-SIMTK-COORDS   535.513576208   -20.791787677   726.185274455
ATOM   1001  C4'  DG A  32     535.818 -21.975 725.267  1.00  0.00           C  
REMARK-SIMTK-COORDS   535.817709079   -21.974968218   725.266832293
ATOM   1002  C5'  DG A  32     536.547 -23.140 725.893  1.00  0.00           C  
REMARK-SIMTK-COORDS   536.546679623   -23.140067257   725.893121502
ATOM   1003  O4'  DG A  32     534.501 -22.431 724.821  1.00  0.00           O  
REMARK-SIMTK-COORDS   534.501215709   -22.431109972   724.820879485
ATOM   1004  N2   DG A  32     528.924 -22.934 723.264  1.00  0.00           N  
REMARK-SIMTK-COORDS   528.924130618   -22.933606790   723.264343318
ATOM   1005  O6   DG A  32     529.283 -26.171 726.486  1.00  0.00           O  
REMARK-SIMTK-COORDS   529.283499069   -26.171134768   726.485743621
ATOM   1006  C6   DG A  32     529.820 -25.188 725.975  1.00  0.00           C  
REMARK-SIMTK-COORDS   529.819931016   -25.187558428   725.974632724
ATOM   1007  C5   DG A  32     531.044 -24.568 726.308  1.00  0.00           C  
REMARK-SIMTK-COORDS   531.044238081   -24.567845802   726.307531318
ATOM   1008  N7   DG A  32     531.980 -24.890 727.294  1.00  0.00           N  
REMARK-SIMTK-COORDS   531.979668792   -24.889882197   727.294494308
ATOM   1009  C8   DG A  32     532.916 -23.988 727.149  1.00  0.00           C  
REMARK-SIMTK-COORDS   532.915851348   -23.987674000   727.148907249
ATOM   1010  N9   DG A  32     532.674 -23.082 726.138  1.00  0.00           N  
REMARK-SIMTK-COORDS   532.673772896   -23.082318785   726.137720344
ATOM   1011  C4   DG A  32     531.466 -23.460 725.594  1.00  0.00           C  
REMARK-SIMTK-COORDS   531.465777077   -23.459783360   725.594462949
ATOM   1012  N3   DG A  32     530.835 -22.839 724.564  1.00  0.00           N  
REMARK-SIMTK-COORDS   530.834749662   -22.838655082   724.563891717
ATOM   1013  C2   DG A  32     529.677 -23.418 724.256  1.00  0.00           C  
REMARK-SIMTK-COORDS   529.677431287   -23.418120264   724.256086126
ATOM   1014  N1   DG A  32     529.185 -24.531 724.905  1.00  0.00           N  
REMARK-SIMTK-COORDS   529.184863475   -24.530883969   724.905484992
ATOM   1015  H1'  DG A  32     532.865 -21.259 725.111  1.00  0.00           H  
REMARK-SIMTK-COORDS   532.865015541   -21.258609200   725.110910430
ATOM   1016 1H2'  DG A  32     533.629 -20.314 727.148  1.00  0.00           H  
REMARK-SIMTK-COORDS   533.629413485   -20.313633554   727.147539216
ATOM   1017 2H2'  DG A  32     534.347 -21.822 727.696  1.00  0.00           H  
REMARK-SIMTK-COORDS   534.347341845   -21.821795353   727.695802707
ATOM   1018  H3'  DG A  32     536.301 -20.658 726.927  1.00  0.00           H  
REMARK-SIMTK-COORDS   536.301277829   -20.657773732   726.927002450
ATOM   1019  H4'  DG A  32     536.436 -21.594 724.454  1.00  0.00           H  
REMARK-SIMTK-COORDS   536.435994832   -21.594241602   724.454198321
ATOM   1020 1H5'  DG A  32     536.346 -24.042 725.314  1.00  0.00           H  
REMARK-SIMTK-COORDS   536.345671528   -24.041522576   725.314137000
ATOM   1021 2H5'  DG A  32     537.617 -22.939 725.886  1.00  0.00           H  
REMARK-SIMTK-COORDS   537.617152159   -22.939034316   725.885684585
ATOM   1022  H21  DG A  32     529.235 -22.104 722.739  1.00  0.00           H  
REMARK-SIMTK-COORDS   529.234985749   -22.103780175   722.738771367
ATOM   1023  H22  DG A  32     528.031 -23.390 723.025  1.00  0.00           H  
REMARK-SIMTK-COORDS   528.031439295   -23.390073396   723.024947330
ATOM   1024  H8   DG A  32     533.809 -23.955 727.772  1.00  0.00           H  
REMARK-SIMTK-COORDS   533.809489026   -23.955164564   727.772426164
ATOM   1025  H1   DG A  32     528.283 -24.910 724.582  1.00  0.00           H  
REMARK-SIMTK-COORDS   528.282851675   -24.910282905   724.582025320
ATOM   1026  P    DC A  33     534.835 -18.449 726.679  1.00  0.00           P  
REMARK-SIMTK-COORDS   534.834877169   -18.449329459   726.678774461
ATOM   1027  OP1  DC A  33     534.725 -18.765 728.124  1.00  0.00           O  
REMARK-SIMTK-COORDS   534.725139311   -18.765036384   728.123816931
ATOM   1028  OP2  DC A  33     535.393 -17.124 726.347  1.00  0.00           O  
REMARK-SIMTK-COORDS   535.392501221   -17.123601726   726.347364752
ATOM   1029  O5'  DC A  33     533.410 -18.631 725.987  1.00  0.00           O  
REMARK-SIMTK-COORDS   533.409722561   -18.631022978   725.986870703
ATOM   1030  O3'  DC A  33     530.806 -16.023 723.918  1.00  0.00           O  
REMARK-SIMTK-COORDS   530.806338801   -16.022913516   723.917560907
ATOM   1031  C1'  DC A  33     530.150 -18.610 725.275  1.00  0.00           C  
REMARK-SIMTK-COORDS   530.150106136   -18.609662124   725.274972904
ATOM   1032  C2'  DC A  33     530.802 -17.382 725.897  1.00  0.00           C  
REMARK-SIMTK-COORDS   530.802235925   -17.381501899   725.897363617
ATOM   1033  C3'  DC A  33     531.630 -16.843 724.743  1.00  0.00           C  
REMARK-SIMTK-COORDS   531.630486240   -16.842782985   724.742952361
ATOM   1034  C4'  DC A  33     532.083 -18.114 724.027  1.00  0.00           C  
REMARK-SIMTK-COORDS   532.083367063   -18.114238648   724.027228631
ATOM   1035  C5'  DC A  33     533.346 -18.762 724.544  1.00  0.00           C  
REMARK-SIMTK-COORDS   533.346016175   -18.762059949   724.543555835
ATOM   1036  O4'  DC A  33     530.971 -19.047 724.210  1.00  0.00           O  
REMARK-SIMTK-COORDS   530.970615681   -19.046640231   724.210118350
ATOM   1037  N4   DC A  33     529.384 -22.876 728.699  1.00  0.00           N  
REMARK-SIMTK-COORDS   529.384196291   -22.875884377   728.698557253
ATOM   1038  C4   DC A  33     529.596 -21.848 727.893  1.00  0.00           C  
REMARK-SIMTK-COORDS   529.595698437   -21.848096083   727.893382077
ATOM   1039  N3   DC A  33     528.664 -21.556 726.977  1.00  0.00           N  
REMARK-SIMTK-COORDS   528.664253892   -21.556470207   726.976727066
ATOM   1040  C2   DC A  33     528.831 -20.515 726.123  1.00  0.00           C  
REMARK-SIMTK-COORDS   528.830886763   -20.515428633   726.122642805
ATOM   1041  O2   DC A  33     527.989 -20.221 725.266  1.00  0.00           O  
REMARK-SIMTK-COORDS   527.988678903   -20.221369730   725.266493120
ATOM   1042  N1   DC A  33     529.988 -19.746 726.220  1.00  0.00           N  
REMARK-SIMTK-COORDS   529.988000830   -19.746436367   726.220105271
ATOM   1043  C6   DC A  33     530.937 -20.033 727.148  1.00  0.00           C  
REMARK-SIMTK-COORDS   530.936906186   -20.032608210   727.147777250
ATOM   1044  C5   DC A  33     530.791 -21.070 728.016  1.00  0.00           C  
REMARK-SIMTK-COORDS   530.791204338   -21.070367824   728.016078439
ATOM   1045  H1'  DC A  33     529.169 -18.365 724.866  1.00  0.00           H  
REMARK-SIMTK-COORDS   529.169440935   -18.365491484   724.865740131
ATOM   1046 1H2'  DC A  33     530.068 -16.649 726.236  1.00  0.00           H  
REMARK-SIMTK-COORDS   530.067998611   -16.649412551   726.235527414
ATOM   1047 2H2'  DC A  33     531.429 -17.635 726.752  1.00  0.00           H  
REMARK-SIMTK-COORDS   531.429393484   -17.635291789   726.752181193
ATOM   1048  H3'  DC A  33     532.486 -16.262 725.090  1.00  0.00           H  
REMARK-SIMTK-COORDS   532.485542389   -16.262428355   725.089940091
ATOM   1049  H4'  DC A  33     532.249 -17.848 722.983  1.00  0.00           H  
REMARK-SIMTK-COORDS   532.249304503   -17.848389228   722.982716854
ATOM   1050 1H5'  DC A  33     533.345 -19.817 724.270  1.00  0.00           H  
REMARK-SIMTK-COORDS   533.345443050   -19.816763737   724.269832265
ATOM   1051 2H5'  DC A  33     534.210 -18.274 724.091  1.00  0.00           H  
REMARK-SIMTK-COORDS   534.209586538   -18.274453676   724.091157394
ATOM   1052  H41  DC A  33     530.084 -23.124 729.413  1.00  0.00           H  
REMARK-SIMTK-COORDS   530.084178491   -23.123750967   729.413419529
ATOM   1053  H42  DC A  33     528.521 -23.431 728.611  1.00  0.00           H  
REMARK-SIMTK-COORDS   528.521135479   -23.430893763   728.610582156
ATOM   1054  H6   DC A  33     531.836 -19.419 727.199  1.00  0.00           H  
REMARK-SIMTK-COORDS   531.836443819   -19.419360640   727.198850377
ATOM   1055  H5   DC A  33     531.545 -21.299 728.769  1.00  0.00           H  
REMARK-SIMTK-COORDS   531.545295454   -21.298757493   728.768608670
ATOM   1056  P    DA A  34     530.029 -14.673 724.712  1.00  0.00           P  
REMARK-SIMTK-COORDS   530.028821213   -14.673322598   724.712460158
ATOM   1057  OP1  DA A  34     530.505 -14.491 726.104  1.00  0.00           O  
REMARK-SIMTK-COORDS   530.504760713   -14.490853538   726.104495945
ATOM   1058  OP2  DA A  34     529.860 -13.439 723.919  1.00  0.00           O  
REMARK-SIMTK-COORDS   529.860201928   -13.439025952   723.919412033
ATOM   1059  O5'  DA A  34     528.670 -15.507 724.722  1.00  0.00           O  
REMARK-SIMTK-COORDS   528.670090581   -15.506664002   724.721956035
ATOM   1060  O3'  DA A  34     524.728 -14.695 723.432  1.00  0.00           O  
REMARK-SIMTK-COORDS   524.727914887   -14.695047174   723.432452671
ATOM   1061  C1'  DA A  34     525.645 -16.726 725.431  1.00  0.00           C  
REMARK-SIMTK-COORDS   525.645192765   -16.725854905   725.430728741
ATOM   1062  C2'  DA A  34     525.888 -15.223 725.467  1.00  0.00           C  
REMARK-SIMTK-COORDS   525.888152340   -15.223240296   725.466700708
ATOM   1063  C3'  DA A  34     526.025 -14.888 723.991  1.00  0.00           C  
REMARK-SIMTK-COORDS   526.025007671   -14.888418362   723.991061562
ATOM   1064  C4'  DA A  34     526.720 -16.125 723.424  1.00  0.00           C  
REMARK-SIMTK-COORDS   526.720238805   -16.124664475   723.424159261
ATOM   1065  C5'  DA A  34     528.229 -16.138 723.492  1.00  0.00           C  
REMARK-SIMTK-COORDS   528.229069020   -16.138207599   723.492166350
ATOM   1066  O4'  DA A  34     526.204 -17.230 724.234  1.00  0.00           O  
REMARK-SIMTK-COORDS   526.204480343   -17.229830339   724.234479951
ATOM   1067  N6   DA A  34     527.085 -20.426 729.988  1.00  0.00           N  
REMARK-SIMTK-COORDS   527.084828741   -20.426306320   729.987666373
ATOM   1068  C6   DA A  34     526.289 -19.973 729.005  1.00  0.00           C  
REMARK-SIMTK-COORDS   526.289018773   -19.973293097   729.004744446
ATOM   1069  C5   DA A  34     526.625 -18.877 728.185  1.00  0.00           C  
REMARK-SIMTK-COORDS   526.624734026   -18.877086743   728.185414294
ATOM   1070  N7   DA A  34     527.734 -18.051 728.141  1.00  0.00           N  
REMARK-SIMTK-COORDS   527.733799763   -18.051010032   728.141238969
ATOM   1071  C8   DA A  34     527.469 -17.226 727.173  1.00  0.00           C  
REMARK-SIMTK-COORDS   527.468945141   -17.225518186   727.173286883
ATOM   1072  N9   DA A  34     526.264 -17.461 726.566  1.00  0.00           N  
REMARK-SIMTK-COORDS   526.264487086   -17.461142573   726.566432747
ATOM   1073  C4   DA A  34     525.719 -18.535 727.224  1.00  0.00           C  
REMARK-SIMTK-COORDS   525.718931874   -18.535464256   727.223842385
ATOM   1074  N3   DA A  34     524.533 -19.120 726.971  1.00  0.00           N  
REMARK-SIMTK-COORDS   524.532988752   -19.119688492   726.971259815
ATOM   1075  C2   DA A  34     524.333 -20.121 727.802  1.00  0.00           C  
REMARK-SIMTK-COORDS   524.332608926   -20.121331284   727.802081482
ATOM   1076  N1   DA A  34     525.113 -20.579 728.777  1.00  0.00           N  
REMARK-SIMTK-COORDS   525.113464479   -20.578908937   728.776605107
ATOM   1077  H1'  DA A  34     524.578 -16.949 725.422  1.00  0.00           H  
REMARK-SIMTK-COORDS   524.578294478   -16.948602908   725.422460029
ATOM   1078 1H2'  DA A  34     525.059 -14.680 725.922  1.00  0.00           H  
REMARK-SIMTK-COORDS   525.059417181   -14.680216495   725.921989833
ATOM   1079 2H2'  DA A  34     526.792 -14.963 726.018  1.00  0.00           H  
REMARK-SIMTK-COORDS   526.792016222   -14.963150130   726.018250513
ATOM   1080  H3'  DA A  34     526.625 -13.992 723.829  1.00  0.00           H  
REMARK-SIMTK-COORDS   526.625069913   -13.992043962   723.828764788
ATOM   1081  H4'  DA A  34     526.435 -16.197 722.375  1.00  0.00           H  
REMARK-SIMTK-COORDS   526.434803402   -16.197149051   722.374943545
ATOM   1082 1H5'  DA A  34     528.580 -17.169 723.463  1.00  0.00           H  
REMARK-SIMTK-COORDS   528.579514063   -17.169290272   723.462946590
ATOM   1083 2H5'  DA A  34     528.631 -15.597 722.637  1.00  0.00           H  
REMARK-SIMTK-COORDS   528.630607050   -15.597123181   722.637171109
ATOM   1084  H61  DA A  34     526.791 -21.232 730.558  1.00  0.00           H  
REMARK-SIMTK-COORDS   526.790519361   -21.231789456   730.557638220
ATOM   1085  H62  DA A  34     527.988 -19.967 730.170  1.00  0.00           H  
REMARK-SIMTK-COORDS   527.988089801   -19.967318102   730.169993749
ATOM   1086  H8   DA A  34     528.142 -16.422 726.871  1.00  0.00           H  
REMARK-SIMTK-COORDS   528.142444580   -16.422477707   726.871176814
ATOM   1087  H2   DA A  34     523.391 -20.652 727.672  1.00  0.00           H  
REMARK-SIMTK-COORDS   523.391331465   -20.651704949   727.671829736
ATOM   1088  P    DT A  35     523.819 -13.419 724.192  1.00  0.00           P  
REMARK-SIMTK-COORDS   523.818500158   -13.418913643   724.191968689
ATOM   1089  OP1  DT A  35     524.575 -12.645 725.207  1.00  0.00           O  
REMARK-SIMTK-COORDS   524.575065857   -12.645388657   725.206617121
ATOM   1090  OP2  DT A  35     522.936 -12.633 723.307  1.00  0.00           O  
REMARK-SIMTK-COORDS   522.935770281   -12.633378825   723.306661390
ATOM   1091  O5'  DT A  35     522.983 -14.568 724.916  1.00  0.00           O  
REMARK-SIMTK-COORDS   522.982772678   -14.568329994   724.915883484
ATOM   1092  O3'  DT A  35     518.862 -15.460 725.194  1.00  0.00           O  
REMARK-SIMTK-COORDS   518.862055079   -15.460315701   725.194264460
ATOM   1093  C1'  DT A  35     521.076 -16.327 727.013  1.00  0.00           C  
REMARK-SIMTK-COORDS   521.076046179   -16.327297577   727.012796240
ATOM   1094  C2'  DT A  35     520.689 -14.900 726.647  1.00  0.00           C  
REMARK-SIMTK-COORDS   520.689310830   -14.899746829   726.647288877
ATOM   1095  C3'  DT A  35     520.229 -15.056 725.207  1.00  0.00           C  
REMARK-SIMTK-COORDS   520.229228005   -15.055584754   725.206994347
ATOM   1096  C4'  DT A  35     521.158 -16.142 724.668  1.00  0.00           C  
REMARK-SIMTK-COORDS   521.158389354   -16.141768558   724.667787586
ATOM   1097  C5'  DT A  35     522.488 -15.677 724.122  1.00  0.00           C  
REMARK-SIMTK-COORDS   522.488272285   -15.677160453   724.122282592
ATOM   1098  O4'  DT A  35     521.403 -17.011 725.820  1.00  0.00           O  
REMARK-SIMTK-COORDS   521.402795139   -17.010971463   725.819513735
ATOM   1099  O4   DT A  35     525.369 -16.759 730.451  1.00  0.00           O  
REMARK-SIMTK-COORDS   525.368890121   -16.758754042   730.451064875
ATOM   1100  C4   DT A  35     524.431 -16.622 729.656  1.00  0.00           C  
REMARK-SIMTK-COORDS   524.430874797   -16.621617998   729.656474441
ATOM   1101  N3   DT A  35     523.330 -17.443 729.716  1.00  0.00           N  
REMARK-SIMTK-COORDS   523.329607748   -17.442588355   729.715909766
ATOM   1102  C2   DT A  35     522.220 -17.395 728.896  1.00  0.00           C  
REMARK-SIMTK-COORDS   522.220202812   -17.394703113   728.896401565
ATOM   1103  O2   DT A  35     521.287 -18.167 729.027  1.00  0.00           O  
REMARK-SIMTK-COORDS   521.286761636   -18.166909543   729.026516133
ATOM   1104  N1   DT A  35     522.248 -16.417 727.923  1.00  0.00           N  
REMARK-SIMTK-COORDS   522.248198257   -16.416936513   727.923257314
ATOM   1105  C6   DT A  35     523.308 -15.554 727.789  1.00  0.00           C  
REMARK-SIMTK-COORDS   523.307947434   -15.554167194   727.788941331
ATOM   1106  C5   DT A  35     524.371 -15.626 728.612  1.00  0.00           C  
REMARK-SIMTK-COORDS   524.371275445   -15.626307627   728.612137722
ATOM   1107  C7   DT A  35     525.555 -14.713 728.504  1.00  0.00           C  
REMARK-SIMTK-COORDS   525.555226435   -14.713471383   728.504452787
ATOM   1108  H1'  DT A  35     520.241 -16.849 727.481  1.00  0.00           H  
REMARK-SIMTK-COORDS   520.240832888   -16.849298197   727.480970471
ATOM   1109 1H2'  DT A  35     519.891 -14.511 727.280  1.00  0.00           H  
REMARK-SIMTK-COORDS   519.891245524   -14.511187924   727.280167020
ATOM   1110 2H2'  DT A  35     521.531 -14.212 726.723  1.00  0.00           H  
REMARK-SIMTK-COORDS   521.531157761   -14.211825951   726.722764776
ATOM   1111  H3'  DT A  35     520.337 -14.130 724.642  1.00  0.00           H  
REMARK-SIMTK-COORDS   520.336554472   -14.130158273   724.641586655
ATOM   1112  H4'  DT A  35     520.625 -16.643 723.860  1.00  0.00           H  
REMARK-SIMTK-COORDS   520.625178853   -16.643027436   723.860391711
ATOM   1113 1H5'  DT A  35     523.198 -16.502 724.160  1.00  0.00           H  
REMARK-SIMTK-COORDS   523.198227770   -16.502103769   724.160081201
ATOM   1114 2H5'  DT A  35     522.359 -15.360 723.088  1.00  0.00           H  
REMARK-SIMTK-COORDS   522.359322581   -15.360106387   723.088333999
ATOM   1115  H3   DT A  35     523.333 -18.167 730.448  1.00  0.00           H  
REMARK-SIMTK-COORDS   523.333168474   -18.166738567   730.448427883
ATOM   1116  H6   DT A  35     523.288 -14.799 727.002  1.00  0.00           H  
REMARK-SIMTK-COORDS   523.288471798   -14.799009905   727.002134386
ATOM   1117  H71  DT A  35     526.327 -15.032 729.206  1.00  0.00           H  
REMARK-SIMTK-COORDS   526.327483431   -15.032351335   729.205537453
ATOM   1118  H72  DT A  35     525.951 -14.748 727.489  1.00  0.00           H  
REMARK-SIMTK-COORDS   525.950684433   -14.747539672   727.489362977
ATOM   1119  H73  DT A  35     525.251 -13.693 728.740  1.00  0.00           H  
REMARK-SIMTK-COORDS   525.250979574   -13.693393203   728.740186438
ATOM   1120  P    DC A  36     517.919 -14.253 726.010  1.00  0.00           P  
REMARK-SIMTK-COORDS   517.919237747   -14.253107198   726.010070063
ATOM   1121  OP1  DC A  36     518.575 -13.007 726.477  1.00  0.00           O  
REMARK-SIMTK-COORDS   518.575304292   -13.007475739   726.476803345
ATOM   1122  OP2  DC A  36     516.583 -14.092 725.404  1.00  0.00           O  
REMARK-SIMTK-COORDS   516.583073268   -14.091954385   725.404243969
ATOM   1123  O5'  DC A  36     517.852 -15.299 727.212  1.00  0.00           O  
REMARK-SIMTK-COORDS   517.851579176   -15.298886623   727.211975513
ATOM   1124  O3'  DC A  36     514.684 -17.224 729.243  1.00  0.00           O  
REMARK-SIMTK-COORDS   514.684144664   -17.223792828   729.242733923
ATOM   1125  C1'  DC A  36     517.489 -16.766 730.186  1.00  0.00           C  
REMARK-SIMTK-COORDS   517.488543323   -16.766298881   730.186409953
ATOM   1126  C2'  DC A  36     516.487 -15.714 729.729  1.00  0.00           C  
REMARK-SIMTK-COORDS   516.486717133   -15.713798276   729.728580553
ATOM   1127  C3'  DC A  36     515.723 -16.454 728.643  1.00  0.00           C  
REMARK-SIMTK-COORDS   515.723240041   -16.453611706   728.642919087
ATOM   1128  C4'  DC A  36     516.801 -17.331 728.007  1.00  0.00           C  
REMARK-SIMTK-COORDS   516.800546797   -17.330875890   728.007483249
ATOM   1129  C5'  DC A  36     517.619 -16.698 726.908  1.00  0.00           C  
REMARK-SIMTK-COORDS   517.619415674   -16.698126966   726.907650733
ATOM   1130  O4'  DC A  36     517.691 -17.670 729.118  1.00  0.00           O  
REMARK-SIMTK-COORDS   517.691020970   -17.669501595   729.118080106
ATOM   1131  N4   DC A  36     522.422 -14.825 731.736  1.00  0.00           N  
REMARK-SIMTK-COORDS   522.421947714   -14.824783990   731.735681087
ATOM   1132  C4   DC A  36     521.240 -15.267 731.341  1.00  0.00           C  
REMARK-SIMTK-COORDS   521.239641580   -15.267492258   731.341282058
ATOM   1133  N3   DC A  36     520.684 -16.282 732.015  1.00  0.00           N  
REMARK-SIMTK-COORDS   520.683793097   -16.282414099   732.014971246
ATOM   1134  C2   DC A  36     519.474 -16.779 731.652  1.00  0.00           C  
REMARK-SIMTK-COORDS   519.474308796   -16.778659455   731.651815257
ATOM   1135  O2   DC A  36     518.936 -17.714 732.254  1.00  0.00           O  
REMARK-SIMTK-COORDS   518.935587121   -17.714270675   732.254465737
ATOM   1136  N1   DC A  36     518.813 -16.208 730.567  1.00  0.00           N  
REMARK-SIMTK-COORDS   518.813349163   -16.207803363   730.566911258
ATOM   1137  C6   DC A  36     519.368 -15.177 729.879  1.00  0.00           C  
REMARK-SIMTK-COORDS   519.367528556   -15.176880733   729.879179674
ATOM   1138  C5   DC A  36     520.578 -14.661 730.226  1.00  0.00           C  
REMARK-SIMTK-COORDS   520.578412251   -14.661327590   730.225714862
ATOM   1139  H1'  DC A  36     517.101 -17.331 731.035  1.00  0.00           H  
REMARK-SIMTK-COORDS   517.101160766   -17.330526867   731.035159936
ATOM   1140 1H2'  DC A  36     515.824 -15.395 730.534  1.00  0.00           H  
REMARK-SIMTK-COORDS   515.823948606   -15.395037266   730.533902413
ATOM   1141 2H2'  DC A  36     516.975 -14.823 729.334  1.00  0.00           H  
REMARK-SIMTK-COORDS   516.975126516   -14.822528411   729.334190768
ATOM   1142  H3'  DC A  36     515.291 -15.771 727.911  1.00  0.00           H  
REMARK-SIMTK-COORDS   515.290874833   -15.771440081   727.910774839
ATOM   1143  H4'  DC A  36     516.294 -18.200 727.587  1.00  0.00           H  
REMARK-SIMTK-COORDS   516.294324684   -18.200349641   727.586804548
ATOM   1144 1H5'  DC A  36     518.573 -17.220 726.825  1.00  0.00           H  
REMARK-SIMTK-COORDS   518.572666193   -17.219531070   726.825333014
ATOM   1145 2H5'  DC A  36     517.080 -16.785 725.964  1.00  0.00           H  
REMARK-SIMTK-COORDS   517.080231781   -16.785163163   725.964314404
ATOM   1146  H41  DC A  36     522.874 -14.045 731.236  1.00  0.00           H  
REMARK-SIMTK-COORDS   522.873860179   -14.044962021   731.235587275
ATOM   1147  H42  DC A  36     522.893 -15.260 732.541  1.00  0.00           H  
REMARK-SIMTK-COORDS   522.893210101   -15.260202544   732.541268726
ATOM   1148  H6   DC A  36     518.833 -14.752 729.030  1.00  0.00           H  
REMARK-SIMTK-COORDS   518.832676238   -14.752325109   729.029747794
ATOM   1149  H5   DC A  36     521.024 -13.828 729.683  1.00  0.00           H  
REMARK-SIMTK-COORDS   521.023529245   -13.827972740   729.683029359
ATOM   1150  P    DG A  37     513.453 -16.490 730.308  1.00  0.00           P  
REMARK-SIMTK-COORDS   513.453092196   -16.489622130   730.308306596
ATOM   1151  OP1  DG A  37     513.628 -15.022 730.186  1.00  0.00           O  
REMARK-SIMTK-COORDS   513.627852116   -15.021635579   730.185899671
ATOM   1152  OP2  DG A  37     512.060 -16.978 730.308  1.00  0.00           O  
REMARK-SIMTK-COORDS   512.059984854   -16.977943609   730.308047686
ATOM   1153  O5'  DG A  37     514.214 -17.007 731.611  1.00  0.00           O  
REMARK-SIMTK-COORDS   514.213526201   -17.006935999   731.610990934
ATOM   1154  O3'  DG A  37     512.968 -18.966 735.142  1.00  0.00           O  
REMARK-SIMTK-COORDS   512.968330194   -18.966328636   735.141997079
ATOM   1155  C1'  DG A  37     515.452 -17.357 734.690  1.00  0.00           C  
REMARK-SIMTK-COORDS   515.451547802   -17.356918633   734.689507569
ATOM   1156  C2'  DG A  37     514.011 -16.903 734.495  1.00  0.00           C  
REMARK-SIMTK-COORDS   514.011047556   -16.902881956   734.494870119
ATOM   1157  C3'  DG A  37     513.338 -18.177 734.014  1.00  0.00           C  
REMARK-SIMTK-COORDS   513.338335045   -18.177031586   734.013502694
ATOM   1158  C4'  DG A  37     514.430 -18.843 733.176  1.00  0.00           C  
REMARK-SIMTK-COORDS   514.429672737   -18.842791098   733.175830136
ATOM   1159  C5'  DG A  37     514.515 -18.421 731.728  1.00  0.00           C  
REMARK-SIMTK-COORDS   514.515125407   -18.420843503   731.728159570
ATOM   1160  O4'  DG A  37     515.675 -18.470 733.847  1.00  0.00           O  
REMARK-SIMTK-COORDS   515.675045499   -18.469951968   733.846748662
ATOM   1161  N2   DG A  37     519.816 -16.922 737.620  1.00  0.00           N  
REMARK-SIMTK-COORDS   519.815969910   -16.921816205   737.619705947
ATOM   1162  O6   DG A  37     520.228 -13.680 734.409  1.00  0.00           O  
REMARK-SIMTK-COORDS   520.227799546   -13.680290778   734.408621666
ATOM   1163  C6   DG A  37     519.521 -14.590 734.844  1.00  0.00           C  
REMARK-SIMTK-COORDS   519.520920685   -14.589566187   734.844461668
ATOM   1164  C5   DG A  37     518.270 -15.048 734.375  1.00  0.00           C  
REMARK-SIMTK-COORDS   518.270438063   -15.047815563   734.375320195
ATOM   1165  N7   DG A  37     517.493 -14.608 733.301  1.00  0.00           N  
REMARK-SIMTK-COORDS   517.493305865   -14.607548566   733.300580916
ATOM   1166  C8   DG A  37     516.444 -15.388 733.329  1.00  0.00           C  
REMARK-SIMTK-COORDS   516.443911644   -15.388311886   733.328748414
ATOM   1167  N9   DG A  37     516.460 -16.318 734.347  1.00  0.00           N  
REMARK-SIMTK-COORDS   516.460180579   -16.317918638   734.346754115
ATOM   1168  C4   DG A  37     517.641 -16.098 735.020  1.00  0.00           C  
REMARK-SIMTK-COORDS   517.641217914   -16.097672621   735.020181546
ATOM   1169  N3   DG A  37     518.071 -16.790 736.107  1.00  0.00           N  
REMARK-SIMTK-COORDS   518.071400622   -16.789915677   736.107294875
ATOM   1170  C2   DG A  37     519.246 -16.352 736.554  1.00  0.00           C  
REMARK-SIMTK-COORDS   519.245762869   -16.352327416   736.553724967
ATOM   1171  N1   DG A  37     519.948 -15.320 735.968  1.00  0.00           N  
REMARK-SIMTK-COORDS   519.948216717   -15.320054281   735.967588662
ATOM   1172  H1'  DG A  37     515.625 -17.674 735.718  1.00  0.00           H  
REMARK-SIMTK-COORDS   515.625244288   -17.674410448   735.717753881
ATOM   1173 1H2'  DG A  37     513.563 -16.542 735.421  1.00  0.00           H  
REMARK-SIMTK-COORDS   513.562733727   -16.541743659   735.420674548
ATOM   1174 2H2'  DG A  37     513.926 -16.105 733.757  1.00  0.00           H  
REMARK-SIMTK-COORDS   513.925590806   -16.105328433   733.756810825
ATOM   1175  H3'  DG A  37     512.453 -17.970 733.412  1.00  0.00           H  
REMARK-SIMTK-COORDS   512.453004241   -17.969847192   733.411956358
ATOM   1176  H4'  DG A  37     514.236 -19.915 733.199  1.00  0.00           H  
REMARK-SIMTK-COORDS   514.236405929   -19.915048802   733.198531624
ATOM   1177 1H5'  DG A  37     515.522 -18.613 731.358  1.00  0.00           H  
REMARK-SIMTK-COORDS   515.522174517   -18.613009156   731.357790224
ATOM   1178 2H5'  DG A  37     513.801 -18.999 731.144  1.00  0.00           H  
REMARK-SIMTK-COORDS   513.800502530   -18.998688775   731.143531495
ATOM   1179  H21  DG A  37     519.343 -17.699 738.104  1.00  0.00           H  
REMARK-SIMTK-COORDS   519.343206397   -17.698556751   738.104100191
ATOM   1180  H22  DG A  37     520.729 -16.584 737.958  1.00  0.00           H  
REMARK-SIMTK-COORDS   520.729229776   -16.583876053   737.957822601
ATOM   1181  H8   DG A  37     515.628 -15.311 732.610  1.00  0.00           H  
REMARK-SIMTK-COORDS   515.628270124   -15.310808887   732.609621724
ATOM   1182  H1   DG A  37     520.856 -15.065 736.384  1.00  0.00           H  
REMARK-SIMTK-COORDS   520.855733265   -15.065115354   736.384259826
ATOM   1183  P    DT A  38     511.875 -18.041 736.106  1.00  0.00           P  
REMARK-SIMTK-COORDS   511.874680864   -18.041090843   736.106338005
ATOM   1184  OP1  DT A  38     511.415 -16.710 735.641  1.00  0.00           O  
REMARK-SIMTK-COORDS   511.414873738   -16.709990965   735.640511297
ATOM   1185  OP2  DT A  38     510.851 -18.890 736.747  1.00  0.00           O  
REMARK-SIMTK-COORDS   510.851047987   -18.890464607   736.747263852
ATOM   1186  O5'  DT A  38     513.123 -17.859 737.083  1.00  0.00           O  
REMARK-SIMTK-COORDS   513.122707680   -17.859469582   737.082603228
ATOM   1187  O3'  DT A  38     513.844 -18.843 741.128  1.00  0.00           O  
REMARK-SIMTK-COORDS   513.843579162   -18.842954457   741.128162498
ATOM   1188  C1'  DT A  38     515.244 -16.811 739.434  1.00  0.00           C  
REMARK-SIMTK-COORDS   515.244205917   -16.811377808   739.433638078
ATOM   1189  C2'  DT A  38     513.753 -16.890 739.734  1.00  0.00           C  
REMARK-SIMTK-COORDS   513.752737545   -16.890231825   739.734246028
ATOM   1190  C3'  DT A  38     513.525 -18.391 739.814  1.00  0.00           C  
REMARK-SIMTK-COORDS   513.525024318   -18.390970538   739.813870161
ATOM   1191  C4'  DT A  38     514.491 -18.939 738.765  1.00  0.00           C  
REMARK-SIMTK-COORDS   514.490917351   -18.938626952   738.764583212
ATOM   1192  C5'  DT A  38     513.975 -19.003 737.346  1.00  0.00           C  
REMARK-SIMTK-COORDS   513.974921606   -19.003169015   737.346271641
ATOM   1193  O4'  DT A  38     515.629 -18.019 738.807  1.00  0.00           O  
REMARK-SIMTK-COORDS   515.628500257   -18.018957216   738.807405029
ATOM   1194  O4   DT A  38     516.729 -12.640 736.142  1.00  0.00           O  
REMARK-SIMTK-COORDS   516.728978970   -12.640254658   736.142204401
ATOM   1195  C4   DT A  38     516.352 -13.581 736.851  1.00  0.00           C  
REMARK-SIMTK-COORDS   516.352393192   -13.581420700   736.851036280
ATOM   1196  N3   DT A  38     517.105 -14.005 737.921  1.00  0.00           N  
REMARK-SIMTK-COORDS   517.105185818   -14.004710930   737.920822541
ATOM   1197  C2   DT A  38     516.800 -15.034 738.788  1.00  0.00           C  
REMARK-SIMTK-COORDS   516.800059678   -15.034042317   738.788025479
ATOM   1198  O2   DT A  38     517.532 -15.337 739.714  1.00  0.00           O  
REMARK-SIMTK-COORDS   517.531671714   -15.337407007   739.713908135
ATOM   1199  N1   DT A  38     515.615 -15.692 738.528  1.00  0.00           N  
REMARK-SIMTK-COORDS   515.615370441   -15.691908568   738.528132408
ATOM   1200  C6   DT A  38     514.802 -15.338 737.480  1.00  0.00           C  
REMARK-SIMTK-COORDS   514.801543820   -15.338452221   737.480165404
ATOM   1201  C5   DT A  38     515.129 -14.323 736.658  1.00  0.00           C  
REMARK-SIMTK-COORDS   515.128693738   -14.323169579   736.658157444
ATOM   1202  C7   DT A  38     514.279 -13.901 735.497  1.00  0.00           C  
REMARK-SIMTK-COORDS   514.279335613   -13.901472307   735.497395545
ATOM   1203  H1'  DT A  38     515.822 -16.711 740.353  1.00  0.00           H  
REMARK-SIMTK-COORDS   515.822016758   -16.711208644   740.353069299
ATOM   1204 1H2'  DT A  38     513.492 -16.398 740.671  1.00  0.00           H  
REMARK-SIMTK-COORDS   513.491804463   -16.397854461   740.671208919
ATOM   1205 2H2'  DT A  38     513.149 -16.438 738.948  1.00  0.00           H  
REMARK-SIMTK-COORDS   513.148676690   -16.438347055   738.947767397
ATOM   1206  H3'  DT A  38     512.496 -18.661 739.579  1.00  0.00           H  
REMARK-SIMTK-COORDS   512.495542585   -18.660836250   739.579437105
ATOM   1207  H4'  DT A  38     514.750 -19.952 739.070  1.00  0.00           H  
REMARK-SIMTK-COORDS   514.749741808   -19.952081009   739.070169167
ATOM   1208 1H5'  DT A  38     514.819 -18.999 736.658  1.00  0.00           H  
REMARK-SIMTK-COORDS   514.818970368   -18.999486338   736.658110959
ATOM   1209 2H5'  DT A  38     513.407 -19.923 737.214  1.00  0.00           H  
REMARK-SIMTK-COORDS   513.406647362   -19.922861429   737.214244189
ATOM   1210  H3   DT A  38     517.987 -13.500 738.093  1.00  0.00           H  
REMARK-SIMTK-COORDS   517.986736462   -13.500438809   738.092773374
ATOM   1211  H6   DT A  38     513.876 -15.890 737.310  1.00  0.00           H  
REMARK-SIMTK-COORDS   513.875789614   -15.889667104   737.310317517
ATOM   1212  H71  DT A  38     514.800 -13.135 734.923  1.00  0.00           H  
REMARK-SIMTK-COORDS   514.800279975   -13.134508211   734.922967094
ATOM   1213  H72  DT A  38     514.082 -14.762 734.858  1.00  0.00           H  
REMARK-SIMTK-COORDS   514.082377610   -14.762010845   734.858149138
ATOM   1214  H73  DT A  38     513.335 -13.500 735.865  1.00  0.00           H  
REMARK-SIMTK-COORDS   513.334624438   -13.499753143   735.864599179
TER    1215       DT A  38                                                                                                                          
ENDMDL                                                                                                                                              
MODEL        3                                                                                                                                      
ATOM      1  P    DA A   1     525.538  -6.190 738.372  1.00  0.00           P  
REMARK-SIMTK-COORDS   525.537587114    -6.189904076   738.372463117
ATOM      2  OP1  DA A   1     525.189  -6.226 736.931  1.00  0.00           O  
REMARK-SIMTK-COORDS   525.188987112    -6.226076652   736.930960227
ATOM      3  OP2  DA A   1     526.965  -5.990 738.689  1.00  0.00           O  
REMARK-SIMTK-COORDS   526.965286871    -5.989804644   738.688511564
ATOM      4  O5'  DA A   1     525.002  -7.515 739.079  1.00  0.00           O  
REMARK-SIMTK-COORDS   525.001746889    -7.515206005   739.079386770
ATOM      5  O3'  DA A   1     526.873 -10.687 741.153  1.00  0.00           O  
REMARK-SIMTK-COORDS   526.873030850   -10.687355484   741.153124704
ATOM      6  C1'  DA A   1     524.192 -10.667 739.821  1.00  0.00           C  
REMARK-SIMTK-COORDS   524.192168071   -10.667165071   739.821237281
ATOM      7  C2'  DA A   1     525.539 -10.356 739.182  1.00  0.00           C  
REMARK-SIMTK-COORDS   525.539327189   -10.356081987   739.182290003
ATOM      8  C3'  DA A   1     526.285  -9.686 740.327  1.00  0.00           C  
REMARK-SIMTK-COORDS   526.284637180    -9.685643896   740.326670964
ATOM      9  C4'  DA A   1     525.179  -8.917 741.047  1.00  0.00           C  
REMARK-SIMTK-COORDS   525.179164003    -8.916740812   741.047366533
ATOM     10  C5'  DA A   1     524.873  -7.533 740.524  1.00  0.00           C  
REMARK-SIMTK-COORDS   524.873068543    -7.533332763   740.524045658
ATOM     11  O4'  DA A   1     523.990  -9.754 740.881  1.00  0.00           O  
REMARK-SIMTK-COORDS   523.990311814    -9.753666576   740.881358289
ATOM     12  N6   DA A   1     519.065 -11.169 736.658  1.00  0.00           N  
REMARK-SIMTK-COORDS   519.064992644   -11.168890470   736.657681408
ATOM     13  C6   DA A   1     519.937 -11.536 737.613  1.00  0.00           C  
REMARK-SIMTK-COORDS   519.936733152   -11.536328326   737.612764079
ATOM     14  C5   DA A   1     521.154 -10.862 737.844  1.00  0.00           C  
REMARK-SIMTK-COORDS   521.154309043   -10.862044121   737.844321329
ATOM     15  N7   DA A   1     521.738  -9.759 737.248  1.00  0.00           N  
REMARK-SIMTK-COORDS   521.737559961    -9.759125190   737.247932868
ATOM     16  C8   DA A   1     522.856  -9.612 737.894  1.00  0.00           C  
REMARK-SIMTK-COORDS   522.856000289    -9.612163191   737.894096474
ATOM     17  N9   DA A   1     523.041 -10.536 738.886  1.00  0.00           N  
REMARK-SIMTK-COORDS   523.041426851   -10.536266981   738.885815272
ATOM     18  C4   DA A   1     521.934 -11.347 738.854  1.00  0.00           C  
REMARK-SIMTK-COORDS   521.934495254   -11.347288589   738.853997159
ATOM     19  N3   DA A   1     521.682 -12.402 739.651  1.00  0.00           N  
REMARK-SIMTK-COORDS   521.681631750   -12.401805333   739.651262161
ATOM     20  C2   DA A   1     520.527 -12.946 739.332  1.00  0.00           C  
REMARK-SIMTK-COORDS   520.526589127   -12.945704860   739.332118235
ATOM     21  N1   DA A   1     519.656 -12.591 738.392  1.00  0.00           N  
REMARK-SIMTK-COORDS   519.655735293   -12.591182153   738.392214916
ATOM     22  H1'  DA A   1     524.180 -11.674 740.238  1.00  0.00           H  
REMARK-SIMTK-COORDS   524.180229047   -11.673523672   740.238271843
ATOM     23 1H2'  DA A   1     526.056 -11.257 738.847  1.00  0.00           H  
REMARK-SIMTK-COORDS   526.055992617   -11.256708698   738.847305881
ATOM     24 2H2'  DA A   1     525.447  -9.692 738.325  1.00  0.00           H  
REMARK-SIMTK-COORDS   525.447192521    -9.691941755   738.325347207
ATOM     25  H3'  DA A   1     527.063  -9.011 739.966  1.00  0.00           H  
REMARK-SIMTK-COORDS   527.062986687    -9.011158209   739.966243297
ATOM     26  H4'  DA A   1     525.489  -8.816 742.088  1.00  0.00           H  
REMARK-SIMTK-COORDS   525.489349207    -8.816422963   742.087568181
ATOM     27 1H5'  DA A   1     523.856  -7.261 740.805  1.00  0.00           H  
REMARK-SIMTK-COORDS   523.856496892    -7.260940626   740.805437916
ATOM     28 2H5'  DA A   1     525.570  -6.821 740.964  1.00  0.00           H  
REMARK-SIMTK-COORDS   525.569917370    -6.821077083   740.964117876
ATOM     29  H61  DA A   1     518.191 -11.696 736.530  1.00  0.00           H  
REMARK-SIMTK-COORDS   518.190774109   -11.695829358   736.529985042
ATOM     30  H62  DA A   1     519.275 -10.361 736.054  1.00  0.00           H  
REMARK-SIMTK-COORDS   519.275077097   -10.361341666   736.053791144
ATOM     31  H8   DA A   1     523.577  -8.827 737.668  1.00  0.00           H  
REMARK-SIMTK-COORDS   523.576865988    -8.826723978   737.667992769
ATOM     32  H2   DA A   1     520.241 -13.814 739.927  1.00  0.00           H  
REMARK-SIMTK-COORDS   520.241041629   -13.813990331   739.926554074
ATOM     33  P    DC A   2     527.972 -11.637 740.205  1.00  0.00           P  
REMARK-SIMTK-COORDS   527.972018948   -11.637352943   740.204735179
ATOM     34  OP1  DC A   2     528.221 -11.251 738.795  1.00  0.00           O  
REMARK-SIMTK-COORDS   528.221360056   -11.251076635   738.795184674
ATOM     35  OP2  DC A   2     529.152 -12.079 740.974  1.00  0.00           O  
REMARK-SIMTK-COORDS   529.151657135   -12.078989600   740.973521761
ATOM     36  O5'  DC A   2     526.837 -12.757 740.253  1.00  0.00           O  
REMARK-SIMTK-COORDS   526.836727823   -12.757133823   740.252847985
ATOM     37  O3'  DC A   2     526.721 -16.748 741.639  1.00  0.00           O  
REMARK-SIMTK-COORDS   526.720863408   -16.747976737   741.638977227
ATOM     38  C1'  DC A   2     524.912 -15.417 739.660  1.00  0.00           C  
REMARK-SIMTK-COORDS   524.911620346   -15.417270880   739.659678497
ATOM     39  C2'  DC A   2     526.428 -15.541 739.583  1.00  0.00           C  
REMARK-SIMTK-COORDS   526.428043297   -15.540802610   739.583400420
ATOM     40  C3'  DC A   2     526.827 -15.455 741.047  1.00  0.00           C  
REMARK-SIMTK-COORDS   526.827034038   -15.455131540   741.047407201
ATOM     41  C4'  DC A   2     525.809 -14.472 741.620  1.00  0.00           C  
REMARK-SIMTK-COORDS   525.808686262   -14.471761911   741.620005646
ATOM     42  C5'  DC A   2     526.154 -13.005 741.509  1.00  0.00           C  
REMARK-SIMTK-COORDS   526.154269507   -13.005448607   741.508625599
ATOM     43  O4'  DC A   2     524.590 -14.725 740.850  1.00  0.00           O  
REMARK-SIMTK-COORDS   524.590235868   -14.725411553   740.850461302
ATOM     44  N4   DC A   2     522.539 -12.748 735.446  1.00  0.00           N  
REMARK-SIMTK-COORDS   522.539350922   -12.748232142   735.445875702
ATOM     45  C4   DC A   2     523.133 -13.367 736.455  1.00  0.00           C  
REMARK-SIMTK-COORDS   523.132597985   -13.366949769   736.454982445
ATOM     46  N3   DC A   2     522.531 -14.438 736.985  1.00  0.00           N  
REMARK-SIMTK-COORDS   522.530901403   -14.438224117   736.984897056
ATOM     47  C2   DC A   2     523.092 -15.109 738.022  1.00  0.00           C  
REMARK-SIMTK-COORDS   523.091652641   -15.109200258   738.021536853
ATOM     48  O2   DC A   2     522.559 -16.102 738.534  1.00  0.00           O  
REMARK-SIMTK-COORDS   522.559320555   -16.101882062   738.533625113
ATOM     49  N1   DC A   2     524.313 -14.666 738.523  1.00  0.00           N  
REMARK-SIMTK-COORDS   524.313497345   -14.666331374   738.522807908
ATOM     50  C6   DC A   2     524.932 -13.582 737.990  1.00  0.00           C  
REMARK-SIMTK-COORDS   524.931869483   -13.582227298   737.989528197
ATOM     51  C5   DC A   2     524.390 -12.897 736.948  1.00  0.00           C  
REMARK-SIMTK-COORDS   524.389691450   -12.896580652   736.947520683
ATOM     52  H1'  DC A   2     524.441 -16.400 739.705  1.00  0.00           H  
REMARK-SIMTK-COORDS   524.441153966   -16.400128726   739.705119006
ATOM     53 1H2'  DC A   2     526.744 -16.487 739.140  1.00  0.00           H  
REMARK-SIMTK-COORDS   526.744176680   -16.487248842   739.140338106
ATOM     54 2H2'  DC A   2     526.880 -14.739 739.000  1.00  0.00           H  
REMARK-SIMTK-COORDS   526.879621962   -14.739247867   739.000373231
ATOM     55  H3'  DC A   2     527.845 -15.083 741.171  1.00  0.00           H  
REMARK-SIMTK-COORDS   527.845236435   -15.083379229   741.171496280
ATOM     56  H4'  DC A   2     525.701 -14.708 742.679  1.00  0.00           H  
REMARK-SIMTK-COORDS   525.701121008   -14.707934784   742.679188392
ATOM     57 1H5'  DC A   2     525.238 -12.417 741.551  1.00  0.00           H  
REMARK-SIMTK-COORDS   525.238044924   -12.417448171   741.550922192
ATOM     58 2H5'  DC A   2     526.800 -12.726 742.340  1.00  0.00           H  
REMARK-SIMTK-COORDS   526.799728289   -12.725599412   742.340034276
ATOM     59  H41  DC A   2     522.980 -11.921 735.018  1.00  0.00           H  
REMARK-SIMTK-COORDS   522.979823004   -11.920556118   735.017649425
ATOM     60  H42  DC A   2     521.636 -13.092 735.090  1.00  0.00           H  
REMARK-SIMTK-COORDS   521.635724272   -13.092077485   735.090486819
ATOM     61  H6   DC A   2     525.885 -13.255 738.406  1.00  0.00           H  
REMARK-SIMTK-COORDS   525.885285771   -13.255024813   738.405761201
ATOM     62  H5   DC A   2     524.888 -12.031 736.511  1.00  0.00           H  
REMARK-SIMTK-COORDS   524.888495240   -12.030876858   736.511151896
ATOM     63  P    DG A   3     527.568 -18.168 740.971  1.00  0.00           P  
REMARK-SIMTK-COORDS   527.568484370   -18.168093681   740.970741821
ATOM     64  OP1  DG A   3     528.500 -17.644 739.943  1.00  0.00           O  
REMARK-SIMTK-COORDS   528.499918633   -17.644386581   739.943358696
ATOM     65  OP2  DG A   3     528.108 -19.217 741.859  1.00  0.00           O  
REMARK-SIMTK-COORDS   528.108404033   -19.216662867   741.858545527
ATOM     66  O5'  DG A   3     526.236 -18.684 740.263  1.00  0.00           O  
REMARK-SIMTK-COORDS   526.235854330   -18.684455798   740.263033305
ATOM     67  O3'  DG A   3     524.309 -22.439 740.033  1.00  0.00           O  
REMARK-SIMTK-COORDS   524.308811257   -22.438855501   740.033090140
ATOM     68  C1'  DG A   3     524.025 -20.092 738.198  1.00  0.00           C  
REMARK-SIMTK-COORDS   524.024502412   -20.091683469   738.197729703
ATOM     69  C2'  DG A   3     525.308 -20.829 738.558  1.00  0.00           C  
REMARK-SIMTK-COORDS   525.308033788   -20.828799834   738.557584774
ATOM     70  C3'  DG A   3     525.052 -21.222 740.003  1.00  0.00           C  
REMARK-SIMTK-COORDS   525.052277181   -21.222400614   740.003275261
ATOM     71  C4'  DG A   3     524.248 -20.041 740.541  1.00  0.00           C  
REMARK-SIMTK-COORDS   524.247923029   -20.041258319   740.540772496
ATOM     72  C5'  DG A   3     525.044 -18.872 741.070  1.00  0.00           C  
REMARK-SIMTK-COORDS   525.044246784   -18.871967299   741.069916131
ATOM     73  O4'  DG A   3     523.460 -19.590 739.394  1.00  0.00           O  
REMARK-SIMTK-COORDS   523.460235717   -19.589645206   739.393737930
ATOM     74  N2   DG A   3     520.450 -19.110 734.445  1.00  0.00           N  
REMARK-SIMTK-COORDS   520.449765152   -19.109762052   734.445098912
ATOM     75  O6   DG A   3     523.639 -15.863 733.911  1.00  0.00           O  
REMARK-SIMTK-COORDS   523.639116271   -15.863245165   733.910540644
ATOM     76  C6   DG A   3     523.295 -16.846 734.568  1.00  0.00           C  
REMARK-SIMTK-COORDS   523.295429922   -16.846406676   734.567571189
ATOM     77  C5   DG A   3     523.950 -17.462 735.658  1.00  0.00           C  
REMARK-SIMTK-COORDS   523.949870595   -17.461737804   735.658260882
ATOM     78  N7   DG A   3     525.152 -17.134 736.290  1.00  0.00           N  
REMARK-SIMTK-COORDS   525.151663342   -17.134192428   736.289996761
ATOM     79  C8   DG A   3     525.268 -18.034 737.233  1.00  0.00           C  
REMARK-SIMTK-COORDS   525.267559111   -18.033512700   737.233049897
ATOM     80  N9   DG A   3     524.231 -18.942 737.276  1.00  0.00           N  
REMARK-SIMTK-COORDS   524.231103983   -18.941619590   737.276312390
ATOM     81  C4   DG A   3     523.380 -18.570 736.259  1.00  0.00           C  
REMARK-SIMTK-COORDS   523.380364513   -18.569833108   736.259024247
ATOM     82  N3   DG A   3     522.219 -19.195 735.932  1.00  0.00           N  
REMARK-SIMTK-COORDS   522.219409986   -19.195441739   735.931979254
ATOM     83  C2   DG A   3     521.607 -18.621 734.900  1.00  0.00           C  
REMARK-SIMTK-COORDS   521.607372879   -18.621135900   734.900025097
ATOM     84  N1   DG A   3     522.097 -17.507 734.247  1.00  0.00           N  
REMARK-SIMTK-COORDS   522.096987433   -17.506923180   734.246936586
ATOM     85  H1'  DG A   3     523.300 -20.769 737.743  1.00  0.00           H  
REMARK-SIMTK-COORDS   523.300141022   -20.768558120   737.743141665
ATOM     86 1H2'  DG A   3     525.471 -21.706 737.930  1.00  0.00           H  
REMARK-SIMTK-COORDS   525.470651441   -21.705527874   737.929930854
ATOM     87 2H2'  DG A   3     526.188 -20.193 738.469  1.00  0.00           H  
REMARK-SIMTK-COORDS   526.187942169   -20.193367954   738.468908023
ATOM     88  H3'  DG A   3     525.981 -21.353 740.561  1.00  0.00           H  
REMARK-SIMTK-COORDS   525.980882892   -21.353006298   740.561177214
ATOM     89  H4'  DG A   3     523.634 -20.421 741.357  1.00  0.00           H  
REMARK-SIMTK-COORDS   523.633509289   -20.421067377   741.357033996
ATOM     90 1H5'  DG A   3     524.429 -17.973 741.032  1.00  0.00           H  
REMARK-SIMTK-COORDS   524.429337719   -17.972995691   741.031930731
ATOM     91 2H5'  DG A   3     525.327 -19.069 742.103  1.00  0.00           H  
REMARK-SIMTK-COORDS   525.326550606   -19.068555924   742.103161244
ATOM     92  H21  DG A   3     520.032 -19.938 734.888  1.00  0.00           H  
REMARK-SIMTK-COORDS   520.031811597   -19.938363795   734.888137260
ATOM     93  H22  DG A   3     519.977 -18.657 733.650  1.00  0.00           H  
REMARK-SIMTK-COORDS   519.976957020   -18.657143515   733.650036065
ATOM     94  H8   DG A   3     526.110 -18.062 737.925  1.00  0.00           H  
REMARK-SIMTK-COORDS   526.109779649   -18.061662573   737.924658277
ATOM     95  H1   DG A   3     521.540 -17.132 733.466  1.00  0.00           H  
REMARK-SIMTK-COORDS   521.540311472   -17.132300559   733.466115373
ATOM     96  P    DA A   4     525.258 -23.633 739.221  1.00  0.00           P  
REMARK-SIMTK-COORDS   525.258313086   -23.633046997   739.220587273
ATOM     97  OP1  DA A   4     526.626 -23.324 738.737  1.00  0.00           O  
REMARK-SIMTK-COORDS   526.626226610   -23.323616067   738.737031599
ATOM     98  OP2  DA A   4     525.075 -24.960 739.839  1.00  0.00           O  
REMARK-SIMTK-COORDS   525.075146194   -24.960339385   739.839455438
ATOM     99  O5'  DA A   4     524.219 -23.438 738.027  1.00  0.00           O  
REMARK-SIMTK-COORDS   524.218928538   -23.438374706   738.026822866
ATOM    100  O3'  DA A   4     521.523 -26.020 736.043  1.00  0.00           O  
REMARK-SIMTK-COORDS   521.523316621   -26.019707406   736.043133655
ATOM    101  C1'  DA A   4     522.680 -23.438 735.065  1.00  0.00           C  
REMARK-SIMTK-COORDS   522.679696941   -23.437511820   735.065172761
ATOM    102  C2'  DA A   4     523.444 -24.671 735.527  1.00  0.00           C  
REMARK-SIMTK-COORDS   523.443869552   -24.671446287   735.527027666
ATOM    103  C3'  DA A   4     522.541 -25.209 736.627  1.00  0.00           C  
REMARK-SIMTK-COORDS   522.540707297   -25.209254975   736.626864816
ATOM    104  C4'  DA A   4     521.977 -23.937 737.256  1.00  0.00           C  
REMARK-SIMTK-COORDS   521.977076033   -23.936665028   737.255768327
ATOM    105  C5'  DA A   4     522.810 -23.300 738.343  1.00  0.00           C  
REMARK-SIMTK-COORDS   522.810085120   -23.299504586   738.342736326
ATOM    106  O4'  DA A   4     521.870 -22.999 736.138  1.00  0.00           O  
REMARK-SIMTK-COORDS   521.869709478   -22.998654260   736.137742736
ATOM    107  N6   DA A   4     525.354 -18.643 732.534  1.00  0.00           N  
REMARK-SIMTK-COORDS   525.353873735   -18.642930029   732.533670061
ATOM    108  C6   DA A   4     524.383 -19.566 732.646  1.00  0.00           C  
REMARK-SIMTK-COORDS   524.383499606   -19.566477748   732.645735494
ATOM    109  C5   DA A   4     524.389 -20.572 733.635  1.00  0.00           C  
REMARK-SIMTK-COORDS   524.388667129   -20.572315393   733.635196423
ATOM    110  N7   DA A   4     525.268 -20.867 734.660  1.00  0.00           N  
REMARK-SIMTK-COORDS   525.268499449   -20.867329499   734.660453837
ATOM    111  C8   DA A   4     524.737 -21.904 735.237  1.00  0.00           C  
REMARK-SIMTK-COORDS   524.736946769   -21.904361662   735.236691670
ATOM    112  N9   DA A   4     523.558 -22.303 734.668  1.00  0.00           N  
REMARK-SIMTK-COORDS   523.558226564   -22.303152305   734.667972319
ATOM    113  C4   DA A   4     523.332 -21.436 733.628  1.00  0.00           C  
REMARK-SIMTK-COORDS   523.331630538   -21.436157551   733.628241422
ATOM    114  N3   DA A   4     522.286 -21.446 732.780  1.00  0.00           N  
REMARK-SIMTK-COORDS   522.286337086   -21.446097811   732.780397221
ATOM    115  C2   DA A   4     522.401 -20.469 731.906  1.00  0.00           C  
REMARK-SIMTK-COORDS   522.401381282   -20.469148746   731.906247144
ATOM    116  N1   DA A   4     523.354 -19.550 731.786  1.00  0.00           N  
REMARK-SIMTK-COORDS   523.353918076   -19.549507293   731.786146129
ATOM    117  H1'  DA A   4     522.027 -23.673 734.226  1.00  0.00           H  
REMARK-SIMTK-COORDS   522.026546631   -23.673484857   734.225810265
ATOM    118 1H2'  DA A   4     523.572 -25.402 734.727  1.00  0.00           H  
REMARK-SIMTK-COORDS   523.571561512   -25.402257490   734.727092825
ATOM    119 2H2'  DA A   4     524.433 -24.427 735.910  1.00  0.00           H  
REMARK-SIMTK-COORDS   524.432632923   -24.426531363   735.909500771
ATOM    120  H3'  DA A   4     523.096 -25.798 737.359  1.00  0.00           H  
REMARK-SIMTK-COORDS   523.096204567   -25.797700428   737.358863267
ATOM    121  H4'  DA A   4     521.011 -24.198 737.689  1.00  0.00           H  
REMARK-SIMTK-COORDS   521.011345256   -24.198041005   737.688601627
ATOM    122 1H5'  DA A   4     522.553 -22.244 738.418  1.00  0.00           H  
REMARK-SIMTK-COORDS   522.553180635   -22.243512642   738.418089489
ATOM    123 2H5'  DA A   4     522.596 -23.789 739.292  1.00  0.00           H  
REMARK-SIMTK-COORDS   522.596238418   -23.789110731   739.292012583
ATOM    124  H61  DA A   4     525.302 -17.931 731.793  1.00  0.00           H  
REMARK-SIMTK-COORDS   525.302261106   -17.930995141   731.792917840
ATOM    125  H62  DA A   4     526.149 -18.651 733.189  1.00  0.00           H  
REMARK-SIMTK-COORDS   526.148762063   -18.651142928   733.188680819
ATOM    126  H8   DA A   4     525.187 -22.408 736.092  1.00  0.00           H  
REMARK-SIMTK-COORDS   525.186993773   -22.407525936   736.092243193
ATOM    127  H2   DA A   4     521.597 -20.403 731.173  1.00  0.00           H  
REMARK-SIMTK-COORDS   521.596746114   -20.403294548   731.173419422
ATOM    128  P    DT A   5     522.135 -27.373 735.136  1.00  0.00           P  
REMARK-SIMTK-COORDS   522.134694736   -27.373143095   735.136171997
ATOM    129  OP1  DT A   5     523.604 -27.554 735.219  1.00  0.00           O  
REMARK-SIMTK-COORDS   523.603814760   -27.553771144   735.219002325
ATOM    130  OP2  DT A   5     521.328 -28.609 735.188  1.00  0.00           O  
REMARK-SIMTK-COORDS   521.327857007   -28.608599313   735.188199021
ATOM    131  O5'  DT A   5     521.778 -26.542 733.823  1.00  0.00           O  
REMARK-SIMTK-COORDS   521.777711751   -26.541614636   733.822694334
ATOM    132  O3'  DT A   5     519.474 -27.362 730.376  1.00  0.00           O  
REMARK-SIMTK-COORDS   519.473504375   -27.362450200   730.375892433
ATOM    133  C1'  DT A   5     521.644 -25.329 730.717  1.00  0.00           C  
REMARK-SIMTK-COORDS   521.643900358   -25.328747663   730.717307527
ATOM    134  C2'  DT A   5     521.746 -26.831 730.944  1.00  0.00           C  
REMARK-SIMTK-COORDS   521.746116518   -26.830777474   730.944416099
ATOM    135  C3'  DT A   5     520.361 -27.166 731.474  1.00  0.00           C  
REMARK-SIMTK-COORDS   520.360982078   -27.166098894   731.474454899
ATOM    136  C4'  DT A   5     520.002 -25.928 732.293  1.00  0.00           C  
REMARK-SIMTK-COORDS   520.001835200   -25.928189640   732.293249255
ATOM    137  C5'  DT A   5     520.474 -25.912 733.728  1.00  0.00           C  
REMARK-SIMTK-COORDS   520.474266642   -25.912103961   733.728496894
ATOM    138  O4'  DT A   5     520.642 -24.824 731.578  1.00  0.00           O  
REMARK-SIMTK-COORDS   520.641596092   -24.823538619   731.577586539
ATOM    139  O4   DT A   5     526.292 -22.518 731.687  1.00  0.00           O  
REMARK-SIMTK-COORDS   526.291922033   -22.518101830   731.687094364
ATOM    140  C4   DT A   5     525.262 -23.179 731.512  1.00  0.00           C  
REMARK-SIMTK-COORDS   525.261868424   -23.178784436   731.512117063
ATOM    141  N3   DT A   5     524.399 -22.882 730.482  1.00  0.00           N  
REMARK-SIMTK-COORDS   524.399165997   -22.882093636   730.482145174
ATOM    142  C2   DT A   5     523.223 -23.537 730.176  1.00  0.00           C  
REMARK-SIMTK-COORDS   523.222723324   -23.536978124   730.175795791
ATOM    143  O2   DT A   5     522.522 -23.201 729.239  1.00  0.00           O  
REMARK-SIMTK-COORDS   522.521543444   -23.201020382   729.238853865
ATOM    144  N1   DT A   5     522.904 -24.591 731.006  1.00  0.00           N  
REMARK-SIMTK-COORDS   522.903865266   -24.590978878   731.005874070
ATOM    145  C6   DT A   5     523.704 -24.960 732.059  1.00  0.00           C  
REMARK-SIMTK-COORDS   523.704237543   -24.959564244   732.058739705
ATOM    146  C5   DT A   5     524.849 -24.300 732.323  1.00  0.00           C  
REMARK-SIMTK-COORDS   524.849472769   -24.299573560   732.323459508
ATOM    147  C7   DT A   5     525.756 -24.656 733.462  1.00  0.00           C  
REMARK-SIMTK-COORDS   525.755694547   -24.655599130   733.461789374
ATOM    148  H1'  DT A   5     521.347 -25.109 729.691  1.00  0.00           H  
REMARK-SIMTK-COORDS   521.346686899   -25.108777424   729.691101772
ATOM    149 1H2'  DT A   5     521.961 -27.376 730.023  1.00  0.00           H  
REMARK-SIMTK-COORDS   521.960614638   -27.375746873   730.023132261
ATOM    150 2H2'  DT A   5     522.520 -27.088 731.666  1.00  0.00           H  
REMARK-SIMTK-COORDS   522.520121721   -27.088196328   731.665654257
ATOM    151  H3'  DT A   5     520.368 -28.061 732.098  1.00  0.00           H  
REMARK-SIMTK-COORDS   520.367606535   -28.061325668   732.097811248
ATOM    152  H4'  DT A   5     518.914 -25.858 732.302  1.00  0.00           H  
REMARK-SIMTK-COORDS   518.913915487   -25.857879092   732.301974221
ATOM    153 1H5'  DT A   5     520.538 -24.880 734.073  1.00  0.00           H  
REMARK-SIMTK-COORDS   520.538361523   -24.880287204   734.073309926
ATOM    154 2H5'  DT A   5     519.759 -26.452 734.347  1.00  0.00           H  
REMARK-SIMTK-COORDS   519.758822197   -26.451834990   734.347028754
ATOM    155  H3   DT A   5     524.656 -22.088 729.879  1.00  0.00           H  
REMARK-SIMTK-COORDS   524.656094326   -22.087617586   729.878744280
ATOM    156  H6   DT A   5     523.409 -25.797 732.691  1.00  0.00           H  
REMARK-SIMTK-COORDS   523.409452208   -25.796975928   732.690730431
ATOM    157  H71  DT A   5     526.556 -23.917 733.536  1.00  0.00           H  
REMARK-SIMTK-COORDS   526.556098620   -23.917246524   733.535645650
ATOM    158  H72  DT A   5     525.186 -24.665 734.391  1.00  0.00           H  
REMARK-SIMTK-COORDS   525.186166408   -24.665021928   734.391378482
ATOM    159  H73  DT A   5     526.186 -25.642 733.290  1.00  0.00           H  
REMARK-SIMTK-COORDS   526.186408412   -25.641934051   733.289966826
ATOM    160  P    DG A   6     519.885 -28.576 729.169  1.00  0.00           P  
REMARK-SIMTK-COORDS   519.885054129   -28.576381560   729.169233420
ATOM    161  OP1  DG A   6     521.056 -29.360 729.630  1.00  0.00           O  
REMARK-SIMTK-COORDS   521.056385066   -29.359607383   729.629555206
ATOM    162  OP2  DG A   6     518.794 -29.351 728.545  1.00  0.00           O  
REMARK-SIMTK-COORDS   518.794226948   -29.350897788   728.545192816
ATOM    163  O5'  DG A   6     520.374 -27.426 728.179  1.00  0.00           O  
REMARK-SIMTK-COORDS   520.373772252   -27.425722393   728.179020272
ATOM    164  O3'  DG A   6     519.568 -26.508 724.133  1.00  0.00           O  
REMARK-SIMTK-COORDS   519.568488350   -26.507529804   724.132994295
ATOM    165  C1'  DG A   6     521.911 -25.666 725.796  1.00  0.00           C  
REMARK-SIMTK-COORDS   521.910566487   -25.666338506   725.796022618
ATOM    166  C2'  DG A   6     521.446 -27.089 725.513  1.00  0.00           C  
REMARK-SIMTK-COORDS   521.445702867   -27.089131891   725.513445552
ATOM    167  C3'  DG A   6     519.936 -26.922 725.447  1.00  0.00           C  
REMARK-SIMTK-COORDS   519.936436925   -26.921649729   725.446962154
ATOM    168  C4'  DG A   6     519.667 -25.839 726.490  1.00  0.00           C  
REMARK-SIMTK-COORDS   519.667492144   -25.839248460   726.489584903
ATOM    169  C5'  DG A   6     519.486 -26.309 727.914  1.00  0.00           C  
REMARK-SIMTK-COORDS   519.485659775   -26.309070752   727.913512571
ATOM    170  O4'  DG A   6     520.849 -24.978 726.429  1.00  0.00           O  
REMARK-SIMTK-COORDS   520.848722392   -24.978397349   726.428556478
ATOM    171  N2   DG A   6     525.601 -22.009 724.887  1.00  0.00           N  
REMARK-SIMTK-COORDS   525.601344212   -22.008945571   724.886742297
ATOM    172  O6   DG A   6     527.085 -24.286 728.576  1.00  0.00           O  
REMARK-SIMTK-COORDS   527.085267997   -24.286469648   728.575704113
ATOM    173  C6   DG A   6     526.189 -24.192 727.737  1.00  0.00           C  
REMARK-SIMTK-COORDS   526.188664790   -24.192408005   727.736853056
ATOM    174  C5   DG A   6     525.015 -24.966 727.598  1.00  0.00           C  
REMARK-SIMTK-COORDS   525.014612919   -24.966195825   727.597628006
ATOM    175  N7   DG A   6     524.546 -26.039 728.360  1.00  0.00           N  
REMARK-SIMTK-COORDS   524.545976134   -26.038689528   728.359742710
ATOM    176  C8   DG A   6     523.417 -26.365 727.785  1.00  0.00           C  
REMARK-SIMTK-COORDS   523.416914791   -26.364594570   727.784795420
ATOM    177  N9   DG A   6     523.097 -25.589 726.691  1.00  0.00           N  
REMARK-SIMTK-COORDS   523.097258461   -25.589230628   726.690537868
ATOM    178  C4   DG A   6     524.130 -24.686 726.572  1.00  0.00           C  
REMARK-SIMTK-COORDS   524.129970518   -24.685728003   726.572018614
ATOM    179  N3   DG A   6     524.232 -23.724 725.618  1.00  0.00           N  
REMARK-SIMTK-COORDS   524.232136320   -23.723700988   725.617960874
ATOM    180  C2   DG A   6     525.341 -23.000 725.744  1.00  0.00           C  
REMARK-SIMTK-COORDS   525.341377948   -23.000496271   725.744071727
ATOM    181  N1   DG A   6     526.274 -23.203 726.743  1.00  0.00           N  
REMARK-SIMTK-COORDS   526.274070154   -23.202791572   726.742509937
ATOM    182  H1'  DG A   6     522.146 -25.141 724.869  1.00  0.00           H  
REMARK-SIMTK-COORDS   522.145804708   -25.141401363   724.869408904
ATOM    183 1H2'  DG A   6     521.844 -27.475 724.575  1.00  0.00           H  
REMARK-SIMTK-COORDS   521.844350357   -27.475115449   724.574753445
ATOM    184 2H2'  DG A   6     521.734 -27.782 726.303  1.00  0.00           H  
REMARK-SIMTK-COORDS   521.733805417   -27.782129684   726.302512709
ATOM    185  H3'  DG A   6     519.412 -27.846 725.694  1.00  0.00           H  
REMARK-SIMTK-COORDS   519.411871855   -27.845890021   725.694413907
ATOM    186  H4'  DG A   6     518.752 -25.329 726.189  1.00  0.00           H  
REMARK-SIMTK-COORDS   518.752273357   -25.329422289   726.188762951
ATOM    187 1H5'  DG A   6     519.713 -25.488 728.594  1.00  0.00           H  
REMARK-SIMTK-COORDS   519.713391475   -25.488472867   728.593559175
ATOM    188 2H5'  DG A   6     518.452 -26.618 728.060  1.00  0.00           H  
REMARK-SIMTK-COORDS   518.451757571   -26.618191299   728.059898088
ATOM    189  H21  DG A   6     524.946 -21.807 724.120  1.00  0.00           H  
REMARK-SIMTK-COORDS   524.946233081   -21.806952915   724.120206341
ATOM    190  H22  DG A   6     526.458 -21.448 724.993  1.00  0.00           H  
REMARK-SIMTK-COORDS   526.458399116   -21.447978800   724.993086897
ATOM    191  H8   DG A   6     522.784 -27.178 728.141  1.00  0.00           H  
REMARK-SIMTK-COORDS   522.783914149   -27.177727212   728.140569918
ATOM    192  H1   DG A   6     527.094 -22.580 726.759  1.00  0.00           H  
REMARK-SIMTK-COORDS   527.093749819   -22.580078158   726.758796536
ATOM    193  P    DC A   7     520.130 -27.809 723.129  1.00  0.00           P  
REMARK-SIMTK-COORDS   520.129575637   -27.808710782   723.129333097
ATOM    194  OP1  DC A   7     520.761 -29.051 723.636  1.00  0.00           O  
REMARK-SIMTK-COORDS   520.761159566   -29.050557665   723.636414019
ATOM    195  OP2  DC A   7     519.184 -27.974 722.009  1.00  0.00           O  
REMARK-SIMTK-COORDS   519.183891864   -27.974150986   722.008648601
ATOM    196  O5'  DC A   7     521.266 -26.760 722.736  1.00  0.00           O  
REMARK-SIMTK-COORDS   521.266043873   -26.760345458   722.736293536
ATOM    197  O3'  DC A   7     522.355 -24.840 719.132  1.00  0.00           O  
REMARK-SIMTK-COORDS   522.355005493   -24.840198162   719.132295347
ATOM    198  C1'  DC A   7     524.027 -25.290 721.574  1.00  0.00           C  
REMARK-SIMTK-COORDS   524.026894340   -25.289929080   721.574485304
ATOM    199  C2'  DC A   7     523.315 -26.346 720.738  1.00  0.00           C  
REMARK-SIMTK-COORDS   523.315403157   -26.345883128   720.738208828
ATOM    200  C3'  DC A   7     522.062 -25.609 720.297  1.00  0.00           C  
REMARK-SIMTK-COORDS   522.061752829   -25.608774072   720.296756572
ATOM    201  C4'  DC A   7     521.741 -24.730 721.504  1.00  0.00           C  
REMARK-SIMTK-COORDS   521.741428541   -24.730218735   721.504005457
ATOM    202  C5'  DC A   7     520.906 -25.362 722.593  1.00  0.00           C  
REMARK-SIMTK-COORDS   520.906313448   -25.362378996   722.592520127
ATOM    203  O4'  DC A   7     523.052 -24.387 722.058  1.00  0.00           O  
REMARK-SIMTK-COORDS   523.051524016   -24.387480570   722.058386550
ATOM    204  N4   DC A   7     526.863 -27.216 725.905  1.00  0.00           N  
REMARK-SIMTK-COORDS   526.862930263   -27.215969752   725.905170189
ATOM    205  C4   DC A   7     526.160 -26.776 724.873  1.00  0.00           C  
REMARK-SIMTK-COORDS   526.160014959   -26.776253159   724.872886607
ATOM    206  N3   DC A   7     526.655 -25.763 724.153  1.00  0.00           N  
REMARK-SIMTK-COORDS   526.655240917   -25.762813106   724.153048076
ATOM    207  C2   DC A   7     525.977 -25.270 723.087  1.00  0.00           C  
REMARK-SIMTK-COORDS   525.977049149   -25.270344833   723.086838000
ATOM    208  O2   DC A   7     526.408 -24.334 722.403  1.00  0.00           O  
REMARK-SIMTK-COORDS   526.407934766   -24.333614384   722.402803899
ATOM    209  N1   DC A   7     524.754 -25.845 722.748  1.00  0.00           N  
REMARK-SIMTK-COORDS   524.754063960   -25.844735998   722.748175905
ATOM    210  C6   DC A   7     524.246 -26.875 723.471  1.00  0.00           C  
REMARK-SIMTK-COORDS   524.245734908   -26.874650724   723.471315058
ATOM    211  C5   DC A   7     524.910 -27.387 724.542  1.00  0.00           C  
REMARK-SIMTK-COORDS   524.910245038   -27.386687196   724.541872360
ATOM    212  H1'  DC A   7     524.736 -24.725 720.969  1.00  0.00           H  
REMARK-SIMTK-COORDS   524.736320456   -24.724565898   720.969099427
ATOM    213 1H2'  DC A   7     523.911 -26.665 719.881  1.00  0.00           H  
REMARK-SIMTK-COORDS   523.911196264   -26.664969823   719.880759555
ATOM    214 2H2'  DC A   7     523.071 -27.236 721.316  1.00  0.00           H  
REMARK-SIMTK-COORDS   523.070832948   -27.235900514   721.316472146
ATOM    215  H3'  DC A   7     521.241 -26.294 720.080  1.00  0.00           H  
REMARK-SIMTK-COORDS   521.240748105   -26.293928809   720.080312054
ATOM    216  H4'  DC A   7     521.197 -23.863 721.129  1.00  0.00           H  
REMARK-SIMTK-COORDS   521.196796030   -23.863006647   721.129125981
ATOM    217 1H5'  DC A   7     521.086 -24.839 723.531  1.00  0.00           H  
REMARK-SIMTK-COORDS   521.085666060   -24.838875324   723.531017622
ATOM    218 2H5'  DC A   7     519.853 -25.278 722.330  1.00  0.00           H  
REMARK-SIMTK-COORDS   519.852709864   -25.278485218   722.329738237
ATOM    219  H41  DC A   7     526.506 -27.996 726.477  1.00  0.00           H  
REMARK-SIMTK-COORDS   526.506356504   -27.995586532   726.477440956
ATOM    220  H42  DC A   7     527.765 -26.777 726.139  1.00  0.00           H  
REMARK-SIMTK-COORDS   527.765030770   -26.776867745   726.138571350
ATOM    221  H6   DC A   7     523.283 -27.301 723.186  1.00  0.00           H  
REMARK-SIMTK-COORDS   523.283444499   -27.301258740   723.186154106
ATOM    222  H5   DC A   7     524.509 -28.220 725.119  1.00  0.00           H  
REMARK-SIMTK-COORDS   524.508748894   -28.219895726   725.119133472
ATOM    223  P    DC A   8     522.943 -25.821 717.824  1.00  0.00           P  
REMARK-SIMTK-COORDS   522.942612291   -25.821276612   717.824085139
ATOM    224  OP1  DC A   8     522.913 -27.286 718.052  1.00  0.00           O  
REMARK-SIMTK-COORDS   522.912756594   -27.286037138   718.051677407
ATOM    225  OP2  DC A   8     522.525 -25.366 716.484  1.00  0.00           O  
REMARK-SIMTK-COORDS   522.525329722   -25.365520163   716.484016739
ATOM    226  O5'  DC A   8     524.398 -25.263 718.163  1.00  0.00           O  
REMARK-SIMTK-COORDS   524.398221055   -25.263382293   718.163300488
ATOM    227  O3'  DC A   8     527.365 -23.268 715.910  1.00  0.00           O  
REMARK-SIMTK-COORDS   527.364902779   -23.267969661   715.909695825
ATOM    228  C1'  DC A   8     527.695 -24.829 718.443  1.00  0.00           C  
REMARK-SIMTK-COORDS   527.694754673   -24.828729452   718.442873396
ATOM    229  C2'  DC A   8     527.099 -25.320 717.130  1.00  0.00           C  
REMARK-SIMTK-COORDS   527.098690106   -25.319578505   717.129712614
ATOM    230  C3'  DC A   8     526.413 -24.069 716.606  1.00  0.00           C  
REMARK-SIMTK-COORDS   526.412615160   -24.068669470   716.605902767
ATOM    231  C4'  DC A   8     525.914 -23.395 717.882  1.00  0.00           C  
REMARK-SIMTK-COORDS   525.913686546   -23.395128343   717.882354720
ATOM    232  C5'  DC A   8     524.564 -23.841 718.394  1.00  0.00           C  
REMARK-SIMTK-COORDS   524.564049691   -23.840820842   718.393966443
ATOM    233  O4'  DC A   8     526.927 -23.726 718.885  1.00  0.00           O  
REMARK-SIMTK-COORDS   526.927049494   -23.726283993   718.884646829
ATOM    234  N4   DC A   8     527.830 -28.553 722.519  1.00  0.00           N  
REMARK-SIMTK-COORDS   527.829885768   -28.553083457   722.519451720
ATOM    235  C4   DC A   8     527.769 -27.672 721.533  1.00  0.00           C  
REMARK-SIMTK-COORDS   527.768586351   -27.671826443   721.533207097
ATOM    236  N3   DC A   8     528.790 -26.822 721.377  1.00  0.00           N  
REMARK-SIMTK-COORDS   528.790318566   -26.822104015   721.376643770
ATOM    237  C2   DC A   8     528.780 -25.897 720.385  1.00  0.00           C  
REMARK-SIMTK-COORDS   528.779866541   -25.896898577   720.385100199
ATOM    238  O2   DC A   8     529.709 -25.097 720.216  1.00  0.00           O  
REMARK-SIMTK-COORDS   529.708537174   -25.096969934   720.215648080
ATOM    239  N1   DC A   8     527.686 -25.851 719.524  1.00  0.00           N  
REMARK-SIMTK-COORDS   527.685679656   -25.850745780   719.524324398
ATOM    240  C6   DC A   8     526.646 -26.711 719.674  1.00  0.00           C  
REMARK-SIMTK-COORDS   526.646343805   -26.710575961   719.674411202
ATOM    241  C5   DC A   8     526.637 -27.649 720.659  1.00  0.00           C  
REMARK-SIMTK-COORDS   526.637343205   -27.648629181   720.659207193
ATOM    242  H1'  DC A   8     528.721 -24.488 718.303  1.00  0.00           H  
REMARK-SIMTK-COORDS   528.721414377   -24.488367204   718.303100748
ATOM    243 1H2'  DC A   8     527.863 -25.674 716.435  1.00  0.00           H  
REMARK-SIMTK-COORDS   527.863114805   -25.673652056   716.435240297
ATOM    244 2H2'  DC A   8     526.388 -26.132 717.276  1.00  0.00           H  
REMARK-SIMTK-COORDS   526.387735734   -26.131654931   717.276033353
ATOM    245  H3'  DC A   8     525.584 -24.308 715.938  1.00  0.00           H  
REMARK-SIMTK-COORDS   525.583852779   -24.307542552   715.937751162
ATOM    246  H4'  DC A   8     525.853 -22.326 717.674  1.00  0.00           H  
REMARK-SIMTK-COORDS   525.853272126   -22.326444246   717.673835180
ATOM    247 1H5'  DC A   8     524.499 -23.632 719.461  1.00  0.00           H  
REMARK-SIMTK-COORDS   524.498963911   -23.632050344   719.461290068
ATOM    248 2H5'  DC A   8     523.783 -23.290 717.872  1.00  0.00           H  
REMARK-SIMTK-COORDS   523.783322011   -23.289676630   717.871589810
ATOM    249  H41  DC A   8     527.058 -29.220 722.664  1.00  0.00           H  
REMARK-SIMTK-COORDS   527.057550462   -29.220255532   722.663745164
ATOM    250  H42  DC A   8     528.648 -28.570 723.145  1.00  0.00           H  
REMARK-SIMTK-COORDS   528.648199652   -28.570082441   723.144867918
ATOM    251  H6   DC A   8     525.801 -26.648 718.989  1.00  0.00           H  
REMARK-SIMTK-COORDS   525.800510057   -26.647892091   718.988882207
ATOM    252  H5   DC A   8     525.808 -28.347 720.777  1.00  0.00           H  
REMARK-SIMTK-COORDS   525.808065237   -28.346612699   720.776608477
ATOM    253  P    DA A   9     528.178 -24.042 714.581  1.00  0.00           P  
REMARK-SIMTK-COORDS   528.178079618   -24.042190286   714.581124819
ATOM    254  OP1  DA A   9     527.616 -25.379 714.268  1.00  0.00           O  
REMARK-SIMTK-COORDS   527.615540887   -25.378625361   714.267672324
ATOM    255  OP2  DA A   9     528.509 -23.191 713.422  1.00  0.00           O  
REMARK-SIMTK-COORDS   528.509221702   -23.190951024   713.421819148
ATOM    256  O5'  DA A   9     529.458 -24.214 715.517  1.00  0.00           O  
REMARK-SIMTK-COORDS   529.458074865   -24.213575130   715.516822636
ATOM    257  O3'  DA A   9     533.540 -23.197 715.107  1.00  0.00           O  
REMARK-SIMTK-COORDS   533.540072870   -23.196677917   715.107143072
ATOM    258  C1'  DA A   9     532.309 -25.238 716.917  1.00  0.00           C  
REMARK-SIMTK-COORDS   532.309118946   -25.238469981   716.917445423
ATOM    259  C2'  DA A   9     532.189 -25.162 715.401  1.00  0.00           C  
REMARK-SIMTK-COORDS   532.189005819   -25.161607398   715.401025633
ATOM    260  C3'  DA A   9     532.193 -23.660 715.159  1.00  0.00           C  
REMARK-SIMTK-COORDS   532.192600791   -23.659545449   715.159408210
ATOM    261  C4'  DA A   9     531.442 -23.119 716.374  1.00  0.00           C  
REMARK-SIMTK-COORDS   531.441599927   -23.118570748   716.374327580
ATOM    262  C5'  DA A   9     529.936 -23.066 716.264  1.00  0.00           C  
REMARK-SIMTK-COORDS   529.936144154   -23.065843333   716.263875161
ATOM    263  O4'  DA A   9     531.800 -24.035 717.457  1.00  0.00           O  
REMARK-SIMTK-COORDS   531.799681141   -24.035140527   717.457402224
ATOM    264  N6   DA A   9     530.226 -29.888 720.172  1.00  0.00           N  
REMARK-SIMTK-COORDS   530.226382928   -29.888266787   720.171572395
ATOM    265  C6   DA A   9     531.130 -28.946 719.851  1.00  0.00           C  
REMARK-SIMTK-COORDS   531.129799344   -28.945772956   719.851152111
ATOM    266  C5   DA A   9     530.948 -28.035 718.789  1.00  0.00           C  
REMARK-SIMTK-COORDS   530.948053708   -28.034612805   718.789302450
ATOM    267  N7   DA A   9     529.919 -27.850 717.884  1.00  0.00           N  
REMARK-SIMTK-COORDS   529.918660896   -27.850381919   717.884481795
ATOM    268  C8   DA A   9     530.324 -26.856 717.151  1.00  0.00           C  
REMARK-SIMTK-COORDS   530.324243704   -26.856447542   717.151248515
ATOM    269  N9   DA A   9     531.546 -26.365 717.522  1.00  0.00           N  
REMARK-SIMTK-COORDS   531.545885333   -26.364611959   717.522121120
ATOM    270  C4   DA A   9     531.950 -27.130 718.588  1.00  0.00           C  
REMARK-SIMTK-COORDS   531.950057771   -27.129663955   718.587675475
ATOM    271  N3   DA A   9     533.098 -27.010 719.280  1.00  0.00           N  
REMARK-SIMTK-COORDS   533.098238248   -27.009827044   719.279699830
ATOM    272  C2   DA A   9     533.151 -27.916 720.233  1.00  0.00           C  
REMARK-SIMTK-COORDS   533.150598084   -27.915665631   720.232861884
ATOM    273  N1   DA A   9     532.264 -28.851 720.561  1.00  0.00           N  
REMARK-SIMTK-COORDS   532.264230622   -28.850789013   720.560562941
ATOM    274  H1'  DA A   9     533.351 -25.329 717.223  1.00  0.00           H  
REMARK-SIMTK-COORDS   533.350829502   -25.329174943   717.223108191
ATOM    275 1H2'  DA A   9     533.025 -25.646 714.895  1.00  0.00           H  
REMARK-SIMTK-COORDS   533.025399547   -25.645872899   714.894845373
ATOM    276 2H2'  DA A   9     531.273 -25.620 715.035  1.00  0.00           H  
REMARK-SIMTK-COORDS   531.272880241   -25.620477058   715.034863701
ATOM    277  H3'  DA A   9     531.683 -23.395 714.231  1.00  0.00           H  
REMARK-SIMTK-COORDS   531.683111480   -23.394927797   714.231472253
ATOM    278  H4'  DA A   9     531.798 -22.102 716.540  1.00  0.00           H  
REMARK-SIMTK-COORDS   531.797549674   -22.101611065   716.539829187
ATOM    279 1H5'  DA A   9     529.503 -23.072 717.264  1.00  0.00           H  
REMARK-SIMTK-COORDS   529.503378289   -23.072441047   717.263608714
ATOM    280 2H5'  DA A   9     529.646 -22.148 715.754  1.00  0.00           H  
REMARK-SIMTK-COORDS   529.645867544   -22.148265282   715.753620314
ATOM    281  H61  DA A   9     530.409 -30.529 720.956  1.00  0.00           H  
REMARK-SIMTK-COORDS   530.408504454   -30.528849289   720.955609899
ATOM    282  H62  DA A   9     529.354 -29.969 719.630  1.00  0.00           H  
REMARK-SIMTK-COORDS   529.354023284   -29.968720170   719.629843768
ATOM    283  H8   DA A   9     529.746 -26.453 716.321  1.00  0.00           H  
REMARK-SIMTK-COORDS   529.745526737   -26.452651528   716.320754414
ATOM    284  H2   DA A   9     534.053 -27.896 720.845  1.00  0.00           H  
REMARK-SIMTK-COORDS   534.052878169   -27.895768216   720.844667197
ATOM    285  P    DC A  10     534.285 -23.990 713.815  1.00  0.00           P  
REMARK-SIMTK-COORDS   534.285028077   -23.989532187   713.814869599
ATOM    286  OP1  DC A  10     533.531 -24.915 712.936  1.00  0.00           O  
REMARK-SIMTK-COORDS   533.530956520   -24.914948513   712.935555258
ATOM    287  OP2  DC A  10     535.266 -23.114 713.144  1.00  0.00           O  
REMARK-SIMTK-COORDS   535.265506673   -23.113900987   713.144381922
ATOM    288  O5'  DC A  10     534.998 -24.824 714.973  1.00  0.00           O  
REMARK-SIMTK-COORDS   534.998150789   -24.824029183   714.972531364
ATOM    289  O3'  DC A  10     539.028 -25.386 716.117  1.00  0.00           O  
REMARK-SIMTK-COORDS   539.027622433   -25.386200287   716.116615240
ATOM    290  C1'  DC A  10     536.666 -27.122 716.725  1.00  0.00           C  
REMARK-SIMTK-COORDS   536.665928925   -27.122380755   716.724762552
ATOM    291  C2'  DC A  10     537.168 -26.699 715.350  1.00  0.00           C  
REMARK-SIMTK-COORDS   537.167808598   -26.698558505   715.350314120
ATOM    292  C3'  DC A  10     537.693 -25.299 715.623  1.00  0.00           C  
REMARK-SIMTK-COORDS   537.693115418   -25.298633986   715.622551307
ATOM    293  C4'  DC A  10     536.721 -24.769 716.674  1.00  0.00           C  
REMARK-SIMTK-COORDS   536.720625192   -24.769497469   716.674309029
ATOM    294  C5'  DC A  10     535.457 -24.123 716.157  1.00  0.00           C  
REMARK-SIMTK-COORDS   535.457282069   -24.123028756   716.156669813
ATOM    295  O4'  DC A  10     536.355 -25.952 717.455  1.00  0.00           O  
REMARK-SIMTK-COORDS   536.355482829   -25.951896675   717.455181088
ATOM    296  N4   DC A  10     532.192 -30.361 716.716  1.00  0.00           N  
REMARK-SIMTK-COORDS   532.191862278   -30.361239978   716.715675480
ATOM    297  C4   DC A  10     533.252 -29.568 716.693  1.00  0.00           C  
REMARK-SIMTK-COORDS   533.251775497   -29.568064937   716.693151631
ATOM    298  N3   DC A  10     534.230 -29.790 717.579  1.00  0.00           N  
REMARK-SIMTK-COORDS   534.229918629   -29.790205954   717.578796244
ATOM    299  C2   DC A  10     535.337 -29.008 717.603  1.00  0.00           C  
REMARK-SIMTK-COORDS   535.337250794   -29.007581019   717.603017863
ATOM    300  O2   DC A  10     536.258 -29.187 718.410  1.00  0.00           O  
REMARK-SIMTK-COORDS   536.257645543   -29.186882901   718.410330282
ATOM    301  N1   DC A  10     535.443 -27.968 716.681  1.00  0.00           N  
REMARK-SIMTK-COORDS   535.442565854   -27.968340014   716.681499077
ATOM    302  C6   DC A  10     534.456 -27.738 715.778  1.00  0.00           C  
REMARK-SIMTK-COORDS   534.456311777   -27.737681691   715.778087414
ATOM    303  C5   DC A  10     533.339 -28.512 715.733  1.00  0.00           C  
REMARK-SIMTK-COORDS   533.339057340   -28.512011878   715.733329348
ATOM    304  H1'  DC A  10     537.437 -27.665 717.272  1.00  0.00           H  
REMARK-SIMTK-COORDS   537.437336550   -27.665045633   717.272355564
ATOM    305 1H2'  DC A  10     537.958 -27.354 714.978  1.00  0.00           H  
REMARK-SIMTK-COORDS   537.957881134   -27.353844383   714.978304972
ATOM    306 2H2'  DC A  10     536.374 -26.688 714.605  1.00  0.00           H  
REMARK-SIMTK-COORDS   536.373508165   -26.687551969   714.605129795
ATOM    307  H3'  DC A  10     537.680 -24.677 714.726  1.00  0.00           H  
REMARK-SIMTK-COORDS   537.679581405   -24.676559431   714.726351508
ATOM    308  H4'  DC A  10     537.260 -24.023 717.258  1.00  0.00           H  
REMARK-SIMTK-COORDS   537.260448912   -24.022982155   717.257851004
ATOM    309 1H5'  DC A  10     534.690 -24.166 716.929  1.00  0.00           H  
REMARK-SIMTK-COORDS   534.690382438   -24.166426453   716.929316301
ATOM    310 2H5'  DC A  10     535.662 -23.082 715.912  1.00  0.00           H  
REMARK-SIMTK-COORDS   535.662355348   -23.081804192   715.911783397
ATOM    311  H41  DC A  10     531.423 -30.214 716.045  1.00  0.00           H  
REMARK-SIMTK-COORDS   531.423107452   -30.213992887   716.045022580
ATOM    312  H42  DC A  10     532.134 -31.124 717.406  1.00  0.00           H  
REMARK-SIMTK-COORDS   532.133834737   -31.123884686   717.405659431
ATOM    313  H6   DC A  10     534.563 -26.914 715.072  1.00  0.00           H  
REMARK-SIMTK-COORDS   534.563484625   -26.913537764   715.071960819
ATOM    314  H5   DC A  10     532.549 -28.335 715.003  1.00  0.00           H  
REMARK-SIMTK-COORDS   532.549322742   -28.334822616   715.002857424
ATOM    315  P    DC A  11     540.014 -26.139 714.990  1.00  0.00           P  
REMARK-SIMTK-COORDS   540.013961937   -26.139171302   714.989991676
ATOM    316  OP1  DC A  11     539.430 -26.485 713.672  1.00  0.00           O  
REMARK-SIMTK-COORDS   539.430424436   -26.484941903   713.671606423
ATOM    317  OP2  DC A  11     541.389 -25.603 714.969  1.00  0.00           O  
REMARK-SIMTK-COORDS   541.388562190   -25.602830192   714.969150435
ATOM    318  O5'  DC A  11     539.937 -27.410 715.952  1.00  0.00           O  
REMARK-SIMTK-COORDS   539.936696258   -27.409736279   715.951659317
ATOM    319  O3'  DC A  11     542.836 -29.744 717.954  1.00  0.00           O  
REMARK-SIMTK-COORDS   542.835783680   -29.743878890   717.953827240
ATOM    320  C1'  DC A  11     540.029 -30.491 717.228  1.00  0.00           C  
REMARK-SIMTK-COORDS   540.029264660   -30.491314557   717.228187582
ATOM    321  C2'  DC A  11     541.130 -30.023 716.286  1.00  0.00           C  
REMARK-SIMTK-COORDS   541.130482949   -30.022643698   716.285699967
ATOM    322  C3'  DC A  11     541.892 -29.035 717.154  1.00  0.00           C  
REMARK-SIMTK-COORDS   541.891936592   -29.034939308   717.154306545
ATOM    323  C4'  DC A  11     540.786 -28.398 717.993  1.00  0.00           C  
REMARK-SIMTK-COORDS   540.786416380   -28.397726467   717.993175936
ATOM    324  C5'  DC A  11     540.078 -27.212 717.382  1.00  0.00           C  
REMARK-SIMTK-COORDS   540.077685708   -27.212028825   717.381841382
ATOM    325  O4'  DC A  11     539.815 -29.475 718.188  1.00  0.00           O  
REMARK-SIMTK-COORDS   539.815025343   -29.474651516   718.187572164
ATOM    326  N4   DC A  11     535.183 -31.619 714.831  1.00  0.00           N  
REMARK-SIMTK-COORDS   535.182970911   -31.619204959   714.830508675
ATOM    327  C4   DC A  11     536.348 -31.324 715.385  1.00  0.00           C  
REMARK-SIMTK-COORDS   536.348337566   -31.323685313   715.385160547
ATOM    328  N3   DC A  11     536.788 -32.094 716.387  1.00  0.00           N  
REMARK-SIMTK-COORDS   536.788370530   -32.094230035   716.386713752
ATOM    329  C2   DC A  11     537.974 -31.837 716.993  1.00  0.00           C  
REMARK-SIMTK-COORDS   537.973637874   -31.836667392   716.993406267
ATOM    330  O2   DC A  11     538.407 -32.530 717.923  1.00  0.00           O  
REMARK-SIMTK-COORDS   538.406626616   -32.529678180   717.922538010
ATOM    331  N1   DC A  11     538.732 -30.756 716.549  1.00  0.00           N  
REMARK-SIMTK-COORDS   538.731750684   -30.755707443   716.549446184
ATOM    332  C6   DC A  11     538.294 -29.971 715.533  1.00  0.00           C  
REMARK-SIMTK-COORDS   538.294116420   -29.970619601   715.532506495
ATOM    333  C5   DC A  11     537.111 -30.213 714.907  1.00  0.00           C  
REMARK-SIMTK-COORDS   537.110690367   -30.212542769   714.907347349
ATOM    334  H1'  DC A  11     540.328 -31.396 717.759  1.00  0.00           H  
REMARK-SIMTK-COORDS   540.327794796   -31.396110500   717.758882465
ATOM    335 1H2'  DC A  11     541.773 -30.843 715.960  1.00  0.00           H  
REMARK-SIMTK-COORDS   541.773203918   -30.842980950   715.960182609
ATOM    336 2H2'  DC A  11     540.734 -29.543 715.392  1.00  0.00           H  
REMARK-SIMTK-COORDS   540.733709355   -29.542990633   715.391922785
ATOM    337  H3'  DC A  11     542.414 -28.285 716.558  1.00  0.00           H  
REMARK-SIMTK-COORDS   542.414221473   -28.285484820   716.557757743
ATOM    338  H4'  DC A  11     541.247 -28.065 718.924  1.00  0.00           H  
REMARK-SIMTK-COORDS   541.246819608   -28.065412989   718.924203659
ATOM    339 1H5'  DC A  11     539.093 -27.110 717.837  1.00  0.00           H  
REMARK-SIMTK-COORDS   539.093128414   -27.109705935   717.837009440
ATOM    340 2H5'  DC A  11     540.658 -26.310 717.573  1.00  0.00           H  
REMARK-SIMTK-COORDS   540.657781663   -26.310391438   717.573444370
ATOM    341  H41  DC A  11     534.819 -31.043 714.057  1.00  0.00           H  
REMARK-SIMTK-COORDS   534.819149747   -31.043384431   714.056877057
ATOM    342  H42  DC A  11     534.638 -32.423 715.174  1.00  0.00           H  
REMARK-SIMTK-COORDS   534.638031810   -32.422947151   715.174182743
ATOM    343  H6   DC A  11     538.906 -29.128 715.209  1.00  0.00           H  
REMARK-SIMTK-COORDS   538.906262597   -29.127899880   715.209374122
ATOM    344  H5   DC A  11     536.761 -29.589 714.084  1.00  0.00           H  
REMARK-SIMTK-COORDS   536.760833523   -29.589125486   714.084172350
ATOM    345  P    DT A  12     543.985 -30.646 717.075  1.00  0.00           P  
REMARK-SIMTK-COORDS   543.984602335   -30.645966187   717.074728550
ATOM    346  OP1  DT A  12     543.906 -30.429 715.610  1.00  0.00           O  
REMARK-SIMTK-COORDS   543.905683962   -30.428751523   715.610354731
ATOM    347  OP2  DT A  12     545.345 -30.728 717.643  1.00  0.00           O  
REMARK-SIMTK-COORDS   545.344733176   -30.728466756   717.643309019
ATOM    348  O5'  DT A  12     543.150 -31.949 717.461  1.00  0.00           O  
REMARK-SIMTK-COORDS   543.150129580   -31.949131505   717.461400729
ATOM    349  O3'  DT A  12     544.153 -35.637 719.266  1.00  0.00           O  
REMARK-SIMTK-COORDS   544.152788581   -35.637336897   719.265673967
ATOM    350  C1'  DT A  12     541.790 -34.995 717.542  1.00  0.00           C  
REMARK-SIMTK-COORDS   541.790427951   -34.994953566   717.542384987
ATOM    351  C2'  DT A  12     543.261 -34.827 717.187  1.00  0.00           C  
REMARK-SIMTK-COORDS   543.261429533   -34.826911557   717.187369173
ATOM    352  C3'  DT A  12     543.870 -34.450 718.529  1.00  0.00           C  
REMARK-SIMTK-COORDS   543.870075251   -34.449875321   718.528776295
ATOM    353  C4'  DT A  12     542.769 -33.615 719.179  1.00  0.00           C  
REMARK-SIMTK-COORDS   542.768978030   -33.614964622   719.178652464
ATOM    354  C5'  DT A  12     542.758 -32.141 718.845  1.00  0.00           C  
REMARK-SIMTK-COORDS   542.758019151   -32.141286937   718.844676444
ATOM    355  O4'  DT A  12     541.526 -34.214 718.692  1.00  0.00           O  
REMARK-SIMTK-COORDS   541.525930506   -34.214429965   718.691625610
ATOM    356  O4   DT A  12     538.263 -33.452 713.590  1.00  0.00           O  
REMARK-SIMTK-COORDS   538.263055108   -33.451630235   713.590155752
ATOM    357  C4   DT A  12     539.084 -33.756 714.463  1.00  0.00           C  
REMARK-SIMTK-COORDS   539.084369206   -33.755644515   714.462593413
ATOM    358  N3   DT A  12     538.883 -34.850 715.271  1.00  0.00           N  
REMARK-SIMTK-COORDS   538.882712832   -34.850275180   715.271445324
ATOM    359  C2   DT A  12     539.716 -35.299 716.277  1.00  0.00           C  
REMARK-SIMTK-COORDS   539.716245483   -35.298891678   716.276784848
ATOM    360  O2   DT A  12     539.453 -36.284 716.943  1.00  0.00           O  
REMARK-SIMTK-COORDS   539.453044415   -36.283536547   716.942803377
ATOM    361  N1   DT A  12     540.860 -34.552 716.469  1.00  0.00           N  
REMARK-SIMTK-COORDS   540.859530690   -34.552151123   716.468866805
ATOM    362  C6   DT A  12     541.144 -33.444 715.710  1.00  0.00           C  
REMARK-SIMTK-COORDS   541.144304120   -33.444066772   715.709900295
ATOM    363  C5   DT A  12     540.309 -33.040 714.732  1.00  0.00           C  
REMARK-SIMTK-COORDS   540.308731467   -33.039647214   714.732408012
ATOM    364  C7   DT A  12     540.568 -31.836 713.880  1.00  0.00           C  
REMARK-SIMTK-COORDS   540.567627706   -31.835722221   713.879574881
ATOM    365  H1'  DT A  12     541.564 -36.034 717.784  1.00  0.00           H  
REMARK-SIMTK-COORDS   541.563717704   -36.034253343   717.783796332
ATOM    366 1H2'  DT A  12     543.701 -35.747 716.797  1.00  0.00           H  
REMARK-SIMTK-COORDS   543.701392445   -35.746565366   716.796940553
ATOM    367 2H2'  DT A  12     543.421 -34.046 716.446  1.00  0.00           H  
REMARK-SIMTK-COORDS   543.421176223   -34.046096755   716.445518622
ATOM    368  H3'  DT A  12     544.787 -33.870 718.413  1.00  0.00           H  
REMARK-SIMTK-COORDS   544.786702308   -33.869824445   718.413087829
ATOM    369  H4'  DT A  12     542.894 -33.709 720.258  1.00  0.00           H  
REMARK-SIMTK-COORDS   542.894071715   -33.709018894   720.257584512
ATOM    370 1H5'  DT A  12     541.755 -31.746 719.001  1.00  0.00           H  
REMARK-SIMTK-COORDS   541.754640681   -31.745714103   719.000893533
ATOM    371 2H5'  DT A  12     543.454 -31.620 719.501  1.00  0.00           H  
REMARK-SIMTK-COORDS   543.453717942   -31.620294572   719.500665886
ATOM    372  H3   DT A  12     538.019 -35.389 715.112  1.00  0.00           H  
REMARK-SIMTK-COORDS   538.019366511   -35.389372951   715.112373882
ATOM    373  H6   DT A  12     542.058 -32.882 715.901  1.00  0.00           H  
REMARK-SIMTK-COORDS   542.058324999   -32.882164518   715.900689945
ATOM    374  H71  DT A  12     539.705 -31.651 713.237  1.00  0.00           H  
REMARK-SIMTK-COORDS   539.704638675   -31.651098526   713.237367732
ATOM    375  H72  DT A  12     540.736 -30.967 714.517  1.00  0.00           H  
REMARK-SIMTK-COORDS   540.735820699   -30.967359640   714.516948041
ATOM    376  H73  DT A  12     541.449 -32.009 713.262  1.00  0.00           H  
REMARK-SIMTK-COORDS   541.449000366   -32.009087859   713.262306228
ATOM    377  P    DC A  13     545.281 -36.548 718.302  1.00  0.00           P  
REMARK-SIMTK-COORDS   545.281466705   -36.547751445   718.301913016
ATOM    378  OP1  DC A  13     545.822 -36.013 717.029  1.00  0.00           O  
REMARK-SIMTK-COORDS   545.821642556   -36.013045969   717.028919260
ATOM    379  OP2  DC A  13     546.241 -37.267 719.161  1.00  0.00           O  
REMARK-SIMTK-COORDS   546.241446384   -37.267118943   719.161314796
ATOM    380  O5'  DC A  13     544.021 -37.476 717.993  1.00  0.00           O  
REMARK-SIMTK-COORDS   544.021317916   -37.475946842   717.992739383
ATOM    381  O3'  DC A  13     543.153 -41.555 718.680  1.00  0.00           O  
REMARK-SIMTK-COORDS   543.153491749   -41.554735082   718.679740281
ATOM    382  C1'  DC A  13     541.905 -39.701 716.687  1.00  0.00           C  
REMARK-SIMTK-COORDS   541.905271486   -39.701455442   716.687489607
ATOM    383  C2'  DC A  13     543.383 -40.044 716.827  1.00  0.00           C  
REMARK-SIMTK-COORDS   543.383015806   -40.044318501   716.826535096
ATOM    384  C3'  DC A  13     543.527 -40.224 718.329  1.00  0.00           C  
REMARK-SIMTK-COORDS   543.526626828   -40.224208019   718.328821565
ATOM    385  C4'  DC A  13     542.558 -39.185 718.889  1.00  0.00           C  
REMARK-SIMTK-COORDS   542.558207425   -39.185085529   718.889450953
ATOM    386  C5'  DC A  13     543.103 -37.788 719.072  1.00  0.00           C  
REMARK-SIMTK-COORDS   543.103032184   -37.787973112   719.071524774
ATOM    387  O4'  DC A  13     541.471 -39.140 717.911  1.00  0.00           O  
REMARK-SIMTK-COORDS   541.471351172   -39.139957526   717.910745202
ATOM    388  N4   DC A  13     540.671 -36.143 712.647  1.00  0.00           N  
REMARK-SIMTK-COORDS   540.671025450   -36.143239070   712.647279591
ATOM    389  C4   DC A  13     540.994 -36.979 713.622  1.00  0.00           C  
REMARK-SIMTK-COORDS   540.993763920   -36.979190763   713.621997318
ATOM    390  N3   DC A  13     540.176 -38.008 713.872  1.00  0.00           N  
REMARK-SIMTK-COORDS   540.176158316   -38.008404685   713.872430500
ATOM    391  C2   DC A  13     540.456 -38.894 714.861  1.00  0.00           C  
REMARK-SIMTK-COORDS   540.455648433   -38.894313779   714.860521259
ATOM    392  O2   DC A  13     539.719 -39.855 715.117  1.00  0.00           O  
REMARK-SIMTK-COORDS   539.718951864   -39.854800713   715.116981811
ATOM    393  N1   DC A  13     541.617 -38.718 715.609  1.00  0.00           N  
REMARK-SIMTK-COORDS   541.617135818   -38.717710208   715.608898326
ATOM    394  C6   DC A  13     542.453 -37.678 715.360  1.00  0.00           C  
REMARK-SIMTK-COORDS   542.453253524   -37.678034872   715.359829303
ATOM    395  C5   DC A  13     542.195 -36.780 714.372  1.00  0.00           C  
REMARK-SIMTK-COORDS   542.194715100   -36.779877245   714.371740865
ATOM    396  H1'  DC A  13     541.312 -40.597 716.500  1.00  0.00           H  
REMARK-SIMTK-COORDS   541.312085803   -40.597262440   716.500210221
ATOM    397 1H2'  DC A  13     543.648 -40.958 716.290  1.00  0.00           H  
REMARK-SIMTK-COORDS   543.648004286   -40.957547284   716.290065809
ATOM    398 2H2'  DC A  13     544.029 -39.249 716.458  1.00  0.00           H  
REMARK-SIMTK-COORDS   544.028833425   -39.248640773   716.457549249
ATOM    399  H3'  DC A  13     544.546 -40.034 718.667  1.00  0.00           H  
REMARK-SIMTK-COORDS   544.546389504   -40.033780269   718.666690412
ATOM    400  H4'  DC A  13     542.237 -39.546 719.867  1.00  0.00           H  
REMARK-SIMTK-COORDS   542.237126281   -39.546196262   719.867061273
ATOM    401 1H5'  DC A  13     542.277 -37.078 719.067  1.00  0.00           H  
REMARK-SIMTK-COORDS   542.276647049   -37.077995872   719.066950066
ATOM    402 2H5'  DC A  13     543.623 -37.728 720.027  1.00  0.00           H  
REMARK-SIMTK-COORDS   543.623090346   -37.728155078   720.026582004
ATOM    403  H41  DC A  13     541.282 -35.342 712.432  1.00  0.00           H  
REMARK-SIMTK-COORDS   541.282193482   -35.341714820   712.431702428
ATOM    404  H42  DC A  13     539.807 -36.292 712.106  1.00  0.00           H  
REMARK-SIMTK-COORDS   539.807255499   -36.291934448   712.106111265
ATOM    405  H6   DC A  13     543.353 -37.562 715.965  1.00  0.00           H  
REMARK-SIMTK-COORDS   543.352816505   -37.561675930   715.965272148
ATOM    406  H5   DC A  13     542.869 -35.949 714.163  1.00  0.00           H  
REMARK-SIMTK-COORDS   542.869124358   -35.948963963   714.163363155
ATOM    407  P    DG A  14     544.000 -42.957 717.888  1.00  0.00           P  
REMARK-SIMTK-COORDS   543.999582740   -42.957090182   717.888148079
ATOM    408  OP1  DG A  14     545.147 -42.432 717.109  1.00  0.00           O  
REMARK-SIMTK-COORDS   545.146619349   -42.432484021   717.109398830
ATOM    409  OP2  DG A  14     544.253 -44.188 718.663  1.00  0.00           O  
REMARK-SIMTK-COORDS   544.252841800   -44.188094335   718.662547604
ATOM    410  O5'  DG A  14     542.753 -43.170 716.916  1.00  0.00           O  
REMARK-SIMTK-COORDS   542.753085751   -43.169813482   716.916356922
ATOM    411  O3'  DG A  14     540.457 -46.536 715.793  1.00  0.00           O  
REMARK-SIMTK-COORDS   540.456991615   -46.535622686   715.793340393
ATOM    412  C1'  DG A  14     540.769 -43.935 714.345  1.00  0.00           C  
REMARK-SIMTK-COORDS   540.768828475   -43.935039649   714.344781923
ATOM    413  C2'  DG A  14     541.876 -44.893 714.765  1.00  0.00           C  
REMARK-SIMTK-COORDS   541.875842049   -44.893234591   714.765106084
ATOM    414  C3'  DG A  14     541.335 -45.447 716.073  1.00  0.00           C  
REMARK-SIMTK-COORDS   541.335031412   -45.447416601   716.073066388
ATOM    415  C4'  DG A  14     540.599 -44.251 716.671  1.00  0.00           C  
REMARK-SIMTK-COORDS   540.598880838   -44.251180688   716.671470910
ATOM    416  C5'  DG A  14     541.429 -43.296 717.497  1.00  0.00           C  
REMARK-SIMTK-COORDS   541.428861031   -43.296295515   717.496512234
ATOM    417  O4'  DG A  14     540.075 -43.532 715.510  1.00  0.00           O  
REMARK-SIMTK-COORDS   540.075408212   -43.532131824   715.509989468
ATOM    418  N2   DG A  14     538.021 -41.924 710.316  1.00  0.00           N  
REMARK-SIMTK-COORDS   538.020707600   -41.923952470   710.316318939
ATOM    419  O6   DG A  14     541.620 -39.129 710.797  1.00  0.00           O  
REMARK-SIMTK-COORDS   541.619834770   -39.128862323   710.797296786
ATOM    420  C6   DG A  14     541.055 -40.136 711.227  1.00  0.00           C  
REMARK-SIMTK-COORDS   541.055244175   -40.135509000   711.226617096
ATOM    421  C5   DG A  14     541.438 -40.988 712.287  1.00  0.00           C  
REMARK-SIMTK-COORDS   541.438238981   -40.987641903   712.286670629
ATOM    422  N7   DG A  14     542.547 -40.930 713.134  1.00  0.00           N  
REMARK-SIMTK-COORDS   542.546916967   -40.930136483   713.134142310
ATOM    423  C8   DG A  14     542.394 -41.962 713.924  1.00  0.00           C  
REMARK-SIMTK-COORDS   542.393859449   -41.961671088   713.924121901
ATOM    424  N9   DG A  14     541.264 -42.708 713.665  1.00  0.00           N  
REMARK-SIMTK-COORDS   541.263792360   -42.707566689   713.664589387
ATOM    425  C4   DG A  14     540.647 -42.076 712.607  1.00  0.00           C  
REMARK-SIMTK-COORDS   540.647223660   -42.076048065   712.607288453
ATOM    426  N3   DG A  14     539.492 -42.475 712.014  1.00  0.00           N  
REMARK-SIMTK-COORDS   539.491516712   -42.474667846   712.014326633
ATOM    427  C2   DG A  14     539.135 -41.677 711.011  1.00  0.00           C  
REMARK-SIMTK-COORDS   539.135208976   -41.677181920   711.011128250
ATOM    428  N1   DG A  14     539.858 -40.564 710.629  1.00  0.00           N  
REMARK-SIMTK-COORDS   539.857600528   -40.563816066   710.628657439
ATOM    429  H1'  DG A  14     540.056 -44.429 713.684  1.00  0.00           H  
REMARK-SIMTK-COORDS   540.055638111   -44.428708131   713.683601210
ATOM    430 1H2'  DG A  14     542.036 -45.686 714.034  1.00  0.00           H  
REMARK-SIMTK-COORDS   542.035719244   -45.685960368   714.033620524
ATOM    431 2H2'  DG A  14     542.828 -44.385 714.913  1.00  0.00           H  
REMARK-SIMTK-COORDS   542.827752429   -44.385313613   714.912615093
ATOM    432  H3'  DG A  14     542.134 -45.789 716.733  1.00  0.00           H  
REMARK-SIMTK-COORDS   542.134016000   -45.788644702   716.733223953
ATOM    433  H4'  DG A  14     539.815 -44.651 717.315  1.00  0.00           H  
REMARK-SIMTK-COORDS   539.814801754   -44.650579345   717.314699255
ATOM    434 1H5'  DG A  14     540.941 -42.322 717.515  1.00  0.00           H  
REMARK-SIMTK-COORDS   540.941210942   -42.321850239   717.515480459
ATOM    435 2H5'  DG A  14     541.508 -43.677 718.514  1.00  0.00           H  
REMARK-SIMTK-COORDS   541.507540002   -43.676510020   718.513952429
ATOM    436  H21  DG A  14     537.438 -42.738 710.551  1.00  0.00           H  
REMARK-SIMTK-COORDS   537.437988536   -42.738090719   710.551194233
ATOM    437  H22  DG A  14     537.746 -41.299 709.545  1.00  0.00           H  
REMARK-SIMTK-COORDS   537.746166562   -41.299413731   709.544882238
ATOM    438  H8   DG A  14     543.098 -42.209 714.719  1.00  0.00           H  
REMARK-SIMTK-COORDS   543.098068277   -42.209124358   714.718670078
ATOM    439  H1   DG A  14     539.489 -40.006 709.846  1.00  0.00           H  
REMARK-SIMTK-COORDS   539.489267695   -40.005581674   709.845958718
ATOM    440  P    DA A  15     541.487 -47.743 714.920  1.00  0.00           P  
REMARK-SIMTK-COORDS   541.486506392   -47.742825044   714.919673542
ATOM    441  OP1  DA A  15     542.940 -47.554 714.692  1.00  0.00           O  
REMARK-SIMTK-COORDS   542.940233124   -47.554286049   714.691873990
ATOM    442  OP2  DA A  15     541.059 -49.109 715.278  1.00  0.00           O  
REMARK-SIMTK-COORDS   541.059205095   -49.109190360   715.278438682
ATOM    443  O5'  DA A  15     540.681 -47.236 713.640  1.00  0.00           O  
REMARK-SIMTK-COORDS   540.680787084   -47.236400587   713.639969800
ATOM    444  O3'  DA A  15     538.068 -49.110 710.897  1.00  0.00           O  
REMARK-SIMTK-COORDS   538.067781199   -49.109984957   710.896521813
ATOM    445  C1'  DA A  15     539.647 -46.593 710.532  1.00  0.00           C  
REMARK-SIMTK-COORDS   539.647327383   -46.593326890   710.532072880
ATOM    446  C2'  DA A  15     540.185 -47.974 710.887  1.00  0.00           C  
REMARK-SIMTK-COORDS   540.184706691   -47.973663280   710.886697935
ATOM    447  C3'  DA A  15     539.062 -48.539 711.744  1.00  0.00           C  
REMARK-SIMTK-COORDS   539.062209174   -48.539212366   711.743865104
ATOM    448  C4'  DA A  15     538.551 -47.308 712.489  1.00  0.00           C  
REMARK-SIMTK-COORDS   538.550533740   -47.307858555   712.488607368
ATOM    449  C5'  DA A  15     539.264 -46.956 713.772  1.00  0.00           C  
REMARK-SIMTK-COORDS   539.263925614   -46.955562894   713.772483064
ATOM    450  O4'  DA A  15     538.730 -46.210 711.537  1.00  0.00           O  
REMARK-SIMTK-COORDS   538.729656001   -46.210488331   711.537257376
ATOM    451  N6   DA A  15     543.212 -41.887 709.231  1.00  0.00           N  
REMARK-SIMTK-COORDS   543.212040916   -41.887126463   709.231212789
ATOM    452  C6   DA A  15     542.139 -42.677 709.051  1.00  0.00           C  
REMARK-SIMTK-COORDS   542.139280748   -42.676949818   709.050963817
ATOM    453  C5   DA A  15     541.873 -43.808 709.851  1.00  0.00           C  
REMARK-SIMTK-COORDS   541.873020089   -43.808107267   709.851186965
ATOM    454  N7   DA A  15     542.538 -44.367 710.927  1.00  0.00           N  
REMARK-SIMTK-COORDS   542.538143944   -44.366557379   710.927307187
ATOM    455  C8   DA A  15     541.808 -45.395 711.243  1.00  0.00           C  
REMARK-SIMTK-COORDS   541.808458285   -45.395025513   711.243291578
ATOM    456  N9   DA A  15     540.699 -45.543 710.456  1.00  0.00           N  
REMARK-SIMTK-COORDS   540.699380757   -45.542738743   710.455900417
ATOM    457  C4   DA A  15     540.741 -44.510 709.552  1.00  0.00           C  
REMARK-SIMTK-COORDS   540.741066459   -44.510253242   709.552406094
ATOM    458  N3   DA A  15     539.851 -44.254 708.576  1.00  0.00           N  
REMARK-SIMTK-COORDS   539.851115050   -44.254164097   708.575686156
ATOM    459  C2   DA A  15     540.214 -43.184 707.900  1.00  0.00           C  
REMARK-SIMTK-COORDS   540.213507442   -43.184492125   707.900203642
ATOM    460  N1   DA A  15     541.270 -42.395 708.069  1.00  0.00           N  
REMARK-SIMTK-COORDS   541.269630161   -42.394901879   708.069446209
ATOM    461  H1'  DA A  15     539.115 -46.613 709.582  1.00  0.00           H  
REMARK-SIMTK-COORDS   539.115331862   -46.613132453   709.581595892
ATOM    462 1H2'  DA A  15     540.357 -48.590 710.003  1.00  0.00           H  
REMARK-SIMTK-COORDS   540.356858954   -48.589992375   710.003075818
ATOM    463 2H2'  DA A  15     541.120 -47.924 711.440  1.00  0.00           H  
REMARK-SIMTK-COORDS   541.120244066   -47.923714279   711.440048563
ATOM    464  H3'  DA A  15     539.424 -49.298 712.439  1.00  0.00           H  
REMARK-SIMTK-COORDS   539.423623748   -49.298292620   712.439453829
ATOM    465  H4'  DA A  15     537.505 -47.496 712.732  1.00  0.00           H  
REMARK-SIMTK-COORDS   537.504731360   -47.496410082   712.731596472
ATOM    466 1H5'  DA A  15     539.118 -45.897 713.984  1.00  0.00           H  
REMARK-SIMTK-COORDS   539.117809354   -45.897004453   713.984381777
ATOM    467 2H5'  DA A  15     538.847 -47.545 714.588  1.00  0.00           H  
REMARK-SIMTK-COORDS   538.846993690   -47.545293189   714.587931377
ATOM    468  H61  DA A  15     543.360 -41.074 708.619  1.00  0.00           H  
REMARK-SIMTK-COORDS   543.359966532   -41.074072991   708.618602748
ATOM    469  H62  DA A  15     543.885 -42.099 709.981  1.00  0.00           H  
REMARK-SIMTK-COORDS   543.885388183   -42.098826650   709.981373097
ATOM    470  H8   DA A  15     542.056 -46.074 712.059  1.00  0.00           H  
REMARK-SIMTK-COORDS   542.056131195   -46.074329313   712.058699131
ATOM    471  H2   DA A  15     539.550 -42.904 707.082  1.00  0.00           H  
REMARK-SIMTK-COORDS   539.549543619   -42.903596852   707.082242220
ATOM    472  P    DT A  16     538.756 -50.435 709.874  1.00  0.00           P  
REMARK-SIMTK-COORDS   538.755668479   -50.435392442   709.873671415
ATOM    473  OP1  DT A  16     540.168 -50.812 710.121  1.00  0.00           O  
REMARK-SIMTK-COORDS   540.168140784   -50.811909508   710.120567929
ATOM    474  OP2  DT A  16     537.826 -51.552 709.610  1.00  0.00           O  
REMARK-SIMTK-COORDS   537.826075530   -51.551736771   709.609704965
ATOM    475  O5'  DT A  16     538.691 -49.377 708.682  1.00  0.00           O  
REMARK-SIMTK-COORDS   538.691444333   -49.376758709   708.682340278
ATOM    476  O3'  DT A  16     536.866 -49.369 704.870  1.00  0.00           O  
REMARK-SIMTK-COORDS   536.866183920   -49.368598963   704.870261600
ATOM    477  C1'  DT A  16     539.159 -47.703 705.834  1.00  0.00           C  
REMARK-SIMTK-COORDS   539.159156879   -47.702531370   705.834431081
ATOM    478  C2'  DT A  16     539.069 -49.222 705.818  1.00  0.00           C  
REMARK-SIMTK-COORDS   539.068584450   -49.222286241   705.818251839
ATOM    479  C3'  DT A  16     537.592 -49.455 706.095  1.00  0.00           C  
REMARK-SIMTK-COORDS   537.591586128   -49.454662109   706.094759363
ATOM    480  C4'  DT A  16     537.243 -48.319 707.054  1.00  0.00           C  
REMARK-SIMTK-COORDS   537.242855296   -48.318822289   707.053969825
ATOM    481  C5'  DT A  16     537.490 -48.580 708.522  1.00  0.00           C  
REMARK-SIMTK-COORDS   537.490288782   -48.579550617   708.521683492
ATOM    482  O4'  DT A  16     538.096 -47.209 706.625  1.00  0.00           O  
REMARK-SIMTK-COORDS   538.095675294   -47.209400838   706.625480509
ATOM    483  O4   DT A  16     543.872 -45.685 707.874  1.00  0.00           O  
REMARK-SIMTK-COORDS   543.872457673   -45.684812679   707.873531104
ATOM    484  C4   DT A  16     542.818 -46.175 707.454  1.00  0.00           C  
REMARK-SIMTK-COORDS   542.817917124   -46.175051717   707.454318846
ATOM    485  N3   DT A  16     542.158 -45.619 706.383  1.00  0.00           N  
REMARK-SIMTK-COORDS   542.157774254   -45.619130411   706.382737822
ATOM    486  C2   DT A  16     540.980 -46.065 705.817  1.00  0.00           C  
REMARK-SIMTK-COORDS   540.979967286   -46.065250924   705.816621018
ATOM    487  O2   DT A  16     540.468 -45.505 704.864  1.00  0.00           O  
REMARK-SIMTK-COORDS   540.468497271   -45.505414120   704.864065415
ATOM    488  N1   DT A  16     540.430 -47.183 706.408  1.00  0.00           N  
REMARK-SIMTK-COORDS   540.430393389   -47.183103191   706.408222944
ATOM    489  C6   DT A  16     541.018 -47.805 707.482  1.00  0.00           C  
REMARK-SIMTK-COORDS   541.018301372   -47.805025732   707.481793415
ATOM    490  C5   DT A  16     542.172 -47.344 708.004  1.00  0.00           C  
REMARK-SIMTK-COORDS   542.172307940   -47.343651999   708.003934314
ATOM    491  C7   DT A  16     542.853 -47.980 709.177  1.00  0.00           C  
REMARK-SIMTK-COORDS   542.852541815   -47.979616034   709.177228233
ATOM    492  H1'  DT A  16     539.046 -47.294 704.829  1.00  0.00           H  
REMARK-SIMTK-COORDS   539.046230699   -47.294351320   704.829215819
ATOM    493 1H2'  DT A  16     539.363 -49.645 704.856  1.00  0.00           H  
REMARK-SIMTK-COORDS   539.362932629   -49.644946950   704.855712450
ATOM    494 2H2'  DT A  16     539.693 -49.682 706.583  1.00  0.00           H  
REMARK-SIMTK-COORDS   539.692658034   -49.681875450   706.583002073
ATOM    495  H3'  DT A  16     537.410 -50.427 706.555  1.00  0.00           H  
REMARK-SIMTK-COORDS   537.409925053   -50.427114438   706.554524220
ATOM    496  H4'  DT A  16     536.180 -48.113 706.929  1.00  0.00           H  
REMARK-SIMTK-COORDS   536.179606511   -48.112766761   706.928941260
ATOM    497 1H5'  DT A  16     537.608 -47.628 709.040  1.00  0.00           H  
REMARK-SIMTK-COORDS   537.608246812   -47.628154161   709.039931198
ATOM    498 2H5'  DT A  16     536.637 -49.111 708.940  1.00  0.00           H  
REMARK-SIMTK-COORDS   536.636717038   -49.110880650   708.939840967
ATOM    499  H3   DT A  16     542.585 -44.782 705.961  1.00  0.00           H  
REMARK-SIMTK-COORDS   542.584930833   -44.781995295   705.960791078
ATOM    500  H6   DT A  16     540.545 -48.684 707.919  1.00  0.00           H  
REMARK-SIMTK-COORDS   540.545111827   -48.683745374   707.919414765
ATOM    501  H71  DT A  16     543.705 -47.369 709.480  1.00  0.00           H  
REMARK-SIMTK-COORDS   543.704864150   -47.368764619   709.480004034
ATOM    502  H72  DT A  16     542.150 -48.057 710.008  1.00  0.00           H  
REMARK-SIMTK-COORDS   542.150248955   -48.056524377   710.007563615
ATOM    503  H73  DT A  16     543.199 -48.975 708.902  1.00  0.00           H  
REMARK-SIMTK-COORDS   543.199292103   -48.975471200   708.901672929
ATOM    504  P    DA A  17     537.470 -50.578 703.725  1.00  0.00           P  
REMARK-SIMTK-COORDS   537.469878465   -50.577533517   703.724712811
ATOM    505  OP1  DA A  17     538.499 -51.541 704.186  1.00  0.00           O  
REMARK-SIMTK-COORDS   538.499204948   -51.541005042   704.186200202
ATOM    506  OP2  DA A  17     536.407 -51.129 702.863  1.00  0.00           O  
REMARK-SIMTK-COORDS   536.406685782   -51.129416788   702.862564811
ATOM    507  O5'  DA A  17     538.183 -49.351 702.996  1.00  0.00           O  
REMARK-SIMTK-COORDS   538.182661996   -49.350893440   702.996300320
ATOM    508  O3'  DA A  17     537.998 -47.762 699.084  1.00  0.00           O  
REMARK-SIMTK-COORDS   537.997800113   -47.761635072   699.084176993
ATOM    509  C1'  DA A  17     540.167 -47.431 701.121  1.00  0.00           C  
REMARK-SIMTK-COORDS   540.166736062   -47.430889614   701.120762687
ATOM    510  C2'  DA A  17     539.621 -48.738 700.562  1.00  0.00           C  
REMARK-SIMTK-COORDS   539.621009350   -48.738457722   700.561913872
ATOM    511  C3'  DA A  17     538.153 -48.402 700.348  1.00  0.00           C  
REMARK-SIMTK-COORDS   538.152651124   -48.402496087   700.348288272
ATOM    512  C4'  DA A  17     537.846 -47.465 701.514  1.00  0.00           C  
REMARK-SIMTK-COORDS   537.846013984   -47.464562349   701.514023648
ATOM    513  C5'  DA A  17     537.439 -48.119 702.813  1.00  0.00           C  
REMARK-SIMTK-COORDS   537.438835574   -48.119227588   702.812867814
ATOM    514  O4'  DA A  17     539.096 -46.736 701.729  1.00  0.00           O  
REMARK-SIMTK-COORDS   539.096469369   -46.735546443   701.729128598
ATOM    515  N6   DA A  17     545.005 -47.138 704.734  1.00  0.00           N  
REMARK-SIMTK-COORDS   545.005133513   -47.138424289   704.733533942
ATOM    516  C6   DA A  17     544.229 -46.724 703.717  1.00  0.00           C  
REMARK-SIMTK-COORDS   544.228710825   -46.724081684   703.717358261
ATOM    517  C5   DA A  17     543.028 -47.369 703.354  1.00  0.00           C  
REMARK-SIMTK-COORDS   543.027685229   -47.369096113   703.353678590
ATOM    518  N7   DA A  17     542.366 -48.468 703.870  1.00  0.00           N  
REMARK-SIMTK-COORDS   542.366252881   -48.468368625   703.869816355
ATOM    519  C8   DA A  17     541.312 -48.578 703.117  1.00  0.00           C  
REMARK-SIMTK-COORDS   541.312313392   -48.578132700   703.116691264
ATOM    520  N9   DA A  17     541.228 -47.616 702.148  1.00  0.00           N  
REMARK-SIMTK-COORDS   541.228378002   -47.615651058   702.147959651
ATOM    521  C4   DA A  17     542.343 -46.829 702.303  1.00  0.00           C  
REMARK-SIMTK-COORDS   542.342626998   -46.829311508   702.303475847
ATOM    522  N3   DA A  17     542.684 -45.756 701.567  1.00  0.00           N  
REMARK-SIMTK-COORDS   542.683895288   -45.755866084   701.566707311
ATOM    523  C2   DA A  17     543.820 -45.251 701.999  1.00  0.00           C  
REMARK-SIMTK-COORDS   543.819870193   -45.251147382   701.998706208
ATOM    524  N1   DA A  17     544.595 -45.650 703.002  1.00  0.00           N  
REMARK-SIMTK-COORDS   544.595272382   -45.650086540   703.002244943
ATOM    525  H1'  DA A  17     540.567 -46.803 700.326  1.00  0.00           H  
REMARK-SIMTK-COORDS   540.566698356   -46.802532706   700.325768499
ATOM    526 1H2'  DA A  17     540.103 -49.021 699.625  1.00  0.00           H  
REMARK-SIMTK-COORDS   540.102833086   -49.020700005   699.624645937
ATOM    527 2H2'  DA A  17     539.742 -49.567 701.256  1.00  0.00           H  
REMARK-SIMTK-COORDS   539.741711034   -49.567433869   701.256285279
ATOM    528  H3'  DA A  17     537.522 -49.292 700.382  1.00  0.00           H  
REMARK-SIMTK-COORDS   537.521981992   -49.292310028   700.382267628
ATOM    529  H4'  DA A  17     537.026 -46.821 701.196  1.00  0.00           H  
REMARK-SIMTK-COORDS   537.025574256   -46.821245739   701.195715007
ATOM    530 1H5'  DA A  17     537.647 -47.438 703.638  1.00  0.00           H  
REMARK-SIMTK-COORDS   537.646924820   -47.438488111   703.637543283
ATOM    531 2H5'  DA A  17     536.371 -48.335 702.787  1.00  0.00           H  
REMARK-SIMTK-COORDS   536.371419648   -48.334878296   702.786637768
ATOM    532  H61  DA A  17     545.872 -46.632 704.957  1.00  0.00           H  
REMARK-SIMTK-COORDS   545.872341233   -46.632137821   704.956813548
ATOM    533  H62  DA A  17     544.731 -47.964 705.286  1.00  0.00           H  
REMARK-SIMTK-COORDS   544.731273179   -47.963746550   705.285618795
ATOM    534  H8   DA A  17     540.566 -49.362 703.246  1.00  0.00           H  
REMARK-SIMTK-COORDS   540.565970726   -49.361749974   703.245538430
ATOM    535  H2   DA A  17     544.177 -44.377 701.455  1.00  0.00           H  
REMARK-SIMTK-COORDS   544.177262151   -44.376506690   701.454568681
ATOM    536  P    DT A  18     538.513 -48.772 697.790  1.00  0.00           P  
REMARK-SIMTK-COORDS   538.512761467   -48.771524880   697.789950506
ATOM    537  OP1  DT A  18     538.935 -50.150 698.136  1.00  0.00           O  
REMARK-SIMTK-COORDS   538.935051228   -50.149786722   698.136168144
ATOM    538  OP2  DT A  18     537.728 -48.629 696.548  1.00  0.00           O  
REMARK-SIMTK-COORDS   537.727731734   -48.629149361   696.547572331
ATOM    539  O5'  DT A  18     539.794 -47.823 697.739  1.00  0.00           O  
REMARK-SIMTK-COORDS   539.794283700   -47.823265029   697.738920901
ATOM    540  O3'  DT A  18     541.582 -45.481 694.709  1.00  0.00           O  
REMARK-SIMTK-COORDS   541.582347874   -45.480803863   694.709186888
ATOM    541  C1'  DT A  18     542.828 -46.536 697.219  1.00  0.00           C  
REMARK-SIMTK-COORDS   542.828260792   -46.536175015   697.218573612
ATOM    542  C2'  DT A  18     542.144 -47.341 696.122  1.00  0.00           C  
REMARK-SIMTK-COORDS   542.144075059   -47.340738717   696.121902680
ATOM    543  C3'  DT A  18     541.048 -46.390 695.669  1.00  0.00           C  
REMARK-SIMTK-COORDS   541.047504291   -46.389952900   695.668561877
ATOM    544  C4'  DT A  18     540.646 -45.691 696.966  1.00  0.00           C  
REMARK-SIMTK-COORDS   540.646195009   -45.691223504   696.965696446
ATOM    545  C5'  DT A  18     539.602 -46.387 697.808  1.00  0.00           C  
REMARK-SIMTK-COORDS   539.602462465   -46.387111728   697.808161851
ATOM    546  O4'  DT A  18     541.890 -45.612 697.733  1.00  0.00           O  
REMARK-SIMTK-COORDS   541.889885704   -45.611598442   697.732908479
ATOM    547  O4   DT A  18     544.749 -49.533 701.435  1.00  0.00           O  
REMARK-SIMTK-COORDS   544.748676549   -49.533074090   701.434605070
ATOM    548  C4   DT A  18     544.276 -48.894 700.488  1.00  0.00           C  
REMARK-SIMTK-COORDS   544.275602309   -48.893879692   700.488158936
ATOM    549  N3   DT A  18     544.935 -47.801 699.975  1.00  0.00           N  
REMARK-SIMTK-COORDS   544.934621733   -47.800524611   699.974942543
ATOM    550  C2   DT A  18     544.521 -47.004 698.925  1.00  0.00           C  
REMARK-SIMTK-COORDS   544.520552787   -47.004457810   698.925387610
ATOM    551  O2   DT A  18     545.175 -46.053 698.539  1.00  0.00           O  
REMARK-SIMTK-COORDS   545.174976628   -46.053309956   698.538828177
ATOM    552  N1   DT A  18     543.318 -47.365 698.354  1.00  0.00           N  
REMARK-SIMTK-COORDS   543.318367658   -47.364522983   698.353791610
ATOM    553  C6   DT A  18     542.591 -48.440 698.799  1.00  0.00           C  
REMARK-SIMTK-COORDS   542.590834047   -48.440214037   698.799393002
ATOM    554  C5   DT A  18     543.031 -49.198 699.824  1.00  0.00           C  
REMARK-SIMTK-COORDS   543.030503999   -49.198350387   699.823672070
ATOM    555  C7   DT A  18     542.274 -50.378 700.353  1.00  0.00           C  
REMARK-SIMTK-COORDS   542.274354394   -50.378073103   700.353085980
ATOM    556  H1'  DT A  18     543.671 -45.971 696.819  1.00  0.00           H  
REMARK-SIMTK-COORDS   543.671360282   -45.970838640   696.819325527
ATOM    557 1H2'  DT A  18     542.822 -47.584 695.302  1.00  0.00           H  
REMARK-SIMTK-COORDS   542.822122587   -47.583750936   695.301560306
ATOM    558 2H2'  DT A  18     541.730 -48.277 696.493  1.00  0.00           H  
REMARK-SIMTK-COORDS   541.729506708   -48.276630260   696.493080672
ATOM    559  H3'  DT A  18     540.201 -46.921 695.230  1.00  0.00           H  
REMARK-SIMTK-COORDS   540.201468626   -46.921125797   695.230238928
ATOM    560  H4'  DT A  18     540.251 -44.713 696.690  1.00  0.00           H  
REMARK-SIMTK-COORDS   540.251185556   -44.713074039   696.690414487
ATOM    561 1H5'  DT A  18     539.695 -46.053 698.841  1.00  0.00           H  
REMARK-SIMTK-COORDS   539.694706477   -46.053117645   698.841403834
ATOM    562 2H5'  DT A  18     538.612 -46.129 697.436  1.00  0.00           H  
REMARK-SIMTK-COORDS   538.612010819   -46.129290485   697.436293941
ATOM    563  H3   DT A  18     545.828 -47.548 700.422  1.00  0.00           H  
REMARK-SIMTK-COORDS   545.828002128   -47.548097149   700.421539505
ATOM    564  H6   DT A  18     541.644 -48.685 698.319  1.00  0.00           H  
REMARK-SIMTK-COORDS   541.643528820   -48.684566280   698.319316146
ATOM    565  H71  DT A  18     542.774 -50.762 701.244  1.00  0.00           H  
REMARK-SIMTK-COORDS   542.774279859   -50.761905049   701.244160369
ATOM    566  H72  DT A  18     541.260 -50.074 700.611  1.00  0.00           H  
REMARK-SIMTK-COORDS   541.259573006   -50.074247326   700.610953448
ATOM    567  H73  DT A  18     542.238 -51.158 699.593  1.00  0.00           H  
REMARK-SIMTK-COORDS   542.237567182   -51.158325280   699.592989117
ATOM    568  P    DC A  19     542.120 -46.411 693.424  1.00  0.00           P  
REMARK-SIMTK-COORDS   542.119662901   -46.410886706   693.423794848
ATOM    569  OP1  DC A  19     541.938 -47.882 693.385  1.00  0.00           O  
REMARK-SIMTK-COORDS   541.938262101   -47.881876981   693.385137886
ATOM    570  OP2  DC A  19     541.910 -45.699 692.148  1.00  0.00           O  
REMARK-SIMTK-COORDS   541.910158769   -45.698840232   692.148365572
ATOM    571  O5'  DC A  19     543.565 -46.072 694.009  1.00  0.00           O  
REMARK-SIMTK-COORDS   543.564546042   -46.071855728   694.009013361
ATOM    572  O3'  DC A  19     546.944 -44.052 692.471  1.00  0.00           O  
REMARK-SIMTK-COORDS   546.943615401   -44.052292289   692.471203301
ATOM    573  C1'  DC A  19     546.827 -46.036 694.710  1.00  0.00           C  
REMARK-SIMTK-COORDS   546.826667049   -46.036096676   694.710088121
ATOM    574  C2'  DC A  19     546.357 -46.238 693.275  1.00  0.00           C  
REMARK-SIMTK-COORDS   546.356984354   -46.238160538   693.275101933
ATOM    575  C3'  DC A  19     545.849 -44.853 692.910  1.00  0.00           C  
REMARK-SIMTK-COORDS   545.848739121   -44.853158749   692.909991227
ATOM    576  C4'  DC A  19     545.256 -44.351 694.225  1.00  0.00           C  
REMARK-SIMTK-COORDS   545.255636746   -44.351499261   694.224709574
ATOM    577  C5'  DC A  19     543.821 -44.732 694.503  1.00  0.00           C  
REMARK-SIMTK-COORDS   543.820557922   -44.732198528   694.503142397
ATOM    578  O4'  DC A  19     546.107 -44.948 695.255  1.00  0.00           O  
REMARK-SIMTK-COORDS   546.106575585   -44.947772595   695.255010114
ATOM    579  N4   DC A  19     546.145 -50.377 698.057  1.00  0.00           N  
REMARK-SIMTK-COORDS   546.144595750   -50.376513347   698.057195210
ATOM    580  C4   DC A  19     546.280 -49.343 697.241  1.00  0.00           C  
REMARK-SIMTK-COORDS   546.279648497   -49.342843162   697.240900713
ATOM    581  N3   DC A  19     547.381 -48.590 697.346  1.00  0.00           N  
REMARK-SIMTK-COORDS   547.381075955   -48.590353027   697.346224737
ATOM    582  C2   DC A  19     547.571 -47.518 696.538  1.00  0.00           C  
REMARK-SIMTK-COORDS   547.570776683   -47.518017338   696.537903758
ATOM    583  O2   DC A  19     548.578 -46.803 696.612  1.00  0.00           O  
REMARK-SIMTK-COORDS   548.577552732   -46.802510036   696.611932723
ATOM    584  N1   DC A  19     546.598 -47.216 695.587  1.00  0.00           N  
REMARK-SIMTK-COORDS   546.598426481   -47.216196426   695.587246500
ATOM    585  C6   DC A  19     545.480 -47.976 695.472  1.00  0.00           C  
REMARK-SIMTK-COORDS   545.479532280   -47.975690153   695.471929349
ATOM    586  C5   DC A  19     545.270 -49.057 696.269  1.00  0.00           C  
REMARK-SIMTK-COORDS   545.270337946   -49.057478663   696.269312162
ATOM    587  H1'  DC A  19     547.888 -45.786 694.743  1.00  0.00           H  
REMARK-SIMTK-COORDS   547.887808609   -45.786425449   694.742582259
ATOM    588 1H2'  DC A  19     547.168 -46.550 692.614  1.00  0.00           H  
REMARK-SIMTK-COORDS   547.168180867   -46.550445001   692.614463128
ATOM    589 2H2'  DC A  19     545.567 -46.984 693.199  1.00  0.00           H  
REMARK-SIMTK-COORDS   545.567302856   -46.984496142   693.199469281
ATOM    590  H3'  DC A  19     545.091 -44.890 692.126  1.00  0.00           H  
REMARK-SIMTK-COORDS   545.091076939   -44.890423145   692.125839850
ATOM    591  H4'  DC A  19     545.312 -43.263 694.203  1.00  0.00           H  
REMARK-SIMTK-COORDS   545.311923060   -43.262665356   694.202605743
ATOM    592 1H5'  DC A  19     543.643 -44.697 695.577  1.00  0.00           H  
REMARK-SIMTK-COORDS   543.642803365   -44.697082230   695.577465981
ATOM    593 2H5'  DC A  19     543.159 -44.024 694.006  1.00  0.00           H  
REMARK-SIMTK-COORDS   543.159335803   -44.023806497   694.006011589
ATOM    594  H41  DC A  19     545.307 -50.974 697.999  1.00  0.00           H  
REMARK-SIMTK-COORDS   545.306728783   -50.973995664   697.998587817
ATOM    595  H42  DC A  19     546.876 -50.582 698.753  1.00  0.00           H  
REMARK-SIMTK-COORDS   546.875524785   -50.582027199   698.753312156
ATOM    596  H6   DC A  19     544.733 -47.713 694.722  1.00  0.00           H  
REMARK-SIMTK-COORDS   544.732637897   -47.712562705   694.722111553
ATOM    597  H5   DC A  19     544.377 -49.675 696.173  1.00  0.00           H  
REMARK-SIMTK-COORDS   544.376860245   -49.674785469   696.172896887
ATOM    598  P    DG A  20     547.905 -44.545 691.175  1.00  0.00           P  
REMARK-SIMTK-COORDS   547.904822009   -44.544846758   691.174646640
ATOM    599  OP1  DG A  20     547.263 -45.731 690.560  1.00  0.00           O  
REMARK-SIMTK-COORDS   547.262830507   -45.731058935   690.559746176
ATOM    600  OP2  DG A  20     548.454 -43.547 690.235  1.00  0.00           O  
REMARK-SIMTK-COORDS   548.453551714   -43.546980866   690.235303586
ATOM    601  O5'  DG A  20     549.040 -45.023 692.188  1.00  0.00           O  
REMARK-SIMTK-COORDS   549.039588947   -45.022926371   692.188119817
ATOM    602  O3'  DG A  20     553.218 -44.423 692.400  1.00  0.00           O  
REMARK-SIMTK-COORDS   553.217688050   -44.422685389   692.400451287
ATOM    603  C1'  DG A  20     551.589 -46.596 693.658  1.00  0.00           C  
REMARK-SIMTK-COORDS   551.588970743   -46.595976719   693.658497680
ATOM    604  C2'  DG A  20     551.664 -46.240 692.179  1.00  0.00           C  
REMARK-SIMTK-COORDS   551.663615152   -46.240310670   692.179234730
ATOM    605  C3'  DG A  20     551.837 -44.731 692.225  1.00  0.00           C  
REMARK-SIMTK-COORDS   551.836524211   -44.730885501   692.224974388
ATOM    606  C4'  DG A  20     550.997 -44.328 693.435  1.00  0.00           C  
REMARK-SIMTK-COORDS   550.997232674   -44.328319499   693.435146413
ATOM    607  C5'  DG A  20     549.528 -44.085 693.182  1.00  0.00           C  
REMARK-SIMTK-COORDS   549.528058784   -44.085397093   693.182395971
ATOM    608  O4'  DG A  20     551.133 -45.455 694.359  1.00  0.00           O  
REMARK-SIMTK-COORDS   551.132734986   -45.454727302   694.358693154
ATOM    609  N2   DG A  20     552.876 -50.101 697.385  1.00  0.00           N  
REMARK-SIMTK-COORDS   552.876069493   -50.100853958   697.384670830
ATOM    610  O6   DG A  20     548.795 -51.485 695.826  1.00  0.00           O  
REMARK-SIMTK-COORDS   548.795254879   -51.485121634   695.826357610
ATOM    611  C6   DG A  20     549.685 -50.640 695.723  1.00  0.00           C  
REMARK-SIMTK-COORDS   549.684915953   -50.640007168   695.722913357
ATOM    612  C5   DG A  20     549.760 -49.528 694.854  1.00  0.00           C  
REMARK-SIMTK-COORDS   549.760384050   -49.528127121   694.854261340
ATOM    613  N7   DG A  20     548.862 -49.080 693.883  1.00  0.00           N  
REMARK-SIMTK-COORDS   548.861912660   -49.079769147   693.883485213
ATOM    614  C8   DG A  20     549.436 -48.013 693.391  1.00  0.00           C  
REMARK-SIMTK-COORDS   549.436386926   -48.012547721   693.390965421
ATOM    615  N9   DG A  20     550.656 -47.716 693.960  1.00  0.00           N  
REMARK-SIMTK-COORDS   550.656488503   -47.715710508   693.960183139
ATOM    616  C4   DG A  20     550.863 -48.695 694.906  1.00  0.00           C  
REMARK-SIMTK-COORDS   550.863424348   -48.695209593   694.906025144
ATOM    617  N3   DG A  20     551.953 -48.798 695.711  1.00  0.00           N  
REMARK-SIMTK-COORDS   551.952855577   -48.797803766   695.711490248
ATOM    618  C2   DG A  20     551.886 -49.849 696.524  1.00  0.00           C  
REMARK-SIMTK-COORDS   551.885639362   -49.849146946   696.523589686
ATOM    619  N1   DG A  20     550.819 -50.727 696.548  1.00  0.00           N  
REMARK-SIMTK-COORDS   550.819378122   -50.726761038   696.548032956
ATOM    620  H1'  DG A  20     552.574 -46.857 694.047  1.00  0.00           H  
REMARK-SIMTK-COORDS   552.574019892   -46.856753809   694.047319596
ATOM    621 1H2'  DG A  20     552.505 -46.722 691.681  1.00  0.00           H  
REMARK-SIMTK-COORDS   552.505473295   -46.721728463   691.680679040
ATOM    622 2H2'  DG A  20     550.759 -46.520 691.641  1.00  0.00           H  
REMARK-SIMTK-COORDS   550.759216203   -46.520121005   691.641048222
ATOM    623  H3'  DG A  20     551.472 -44.251 691.316  1.00  0.00           H  
REMARK-SIMTK-COORDS   551.472091263   -44.250521377   691.315546032
ATOM    624  H4'  DG A  20     551.424 -43.404 693.824  1.00  0.00           H  
REMARK-SIMTK-COORDS   551.424437096   -43.404105364   693.824205040
ATOM    625 1H5'  DG A  20     548.978 -44.217 694.114  1.00  0.00           H  
REMARK-SIMTK-COORDS   548.977555702   -44.217164893   694.113679818
ATOM    626 2H5'  DG A  20     549.389 -43.066 692.826  1.00  0.00           H  
REMARK-SIMTK-COORDS   549.389237916   -43.065658064   692.826307386
ATOM    627  H21  DG A  20     553.699 -49.485 697.416  1.00  0.00           H  
REMARK-SIMTK-COORDS   553.698927742   -49.484855596   697.416282838
ATOM    628  H22  DG A  20     552.816 -50.912 698.016  1.00  0.00           H  
REMARK-SIMTK-COORDS   552.815709180   -50.912465918   698.015684824
ATOM    629  H8   DG A  20     548.989 -47.410 692.600  1.00  0.00           H  
REMARK-SIMTK-COORDS   548.988831418   -47.410274301   692.600136239
ATOM    630  H1   DG A  20     550.860 -51.503 697.223  1.00  0.00           H  
REMARK-SIMTK-COORDS   550.859690897   -51.503049923   697.223060694
ATOM    631  P    DC A  21     553.869 -45.089 691.001  1.00  0.00           P  
REMARK-SIMTK-COORDS   553.868914059   -45.088831320   691.001031233
ATOM    632  OP1  DC A  21     553.129 -45.763 689.908  1.00  0.00           O  
REMARK-SIMTK-COORDS   553.128638573   -45.763069008   689.907592279
ATOM    633  OP2  DC A  21     554.987 -44.219 690.586  1.00  0.00           O  
REMARK-SIMTK-COORDS   554.986591378   -44.219176326   690.586158238
ATOM    634  O5'  DC A  21     554.383 -46.182 692.043  1.00  0.00           O  
REMARK-SIMTK-COORDS   554.383444665   -46.181751981   692.043092979
ATOM    635  O3'  DC A  21     558.210 -47.357 693.400  1.00  0.00           O  
REMARK-SIMTK-COORDS   558.209536000   -47.356675743   693.400364231
ATOM    636  C1'  DC A  21     555.653 -48.912 693.481  1.00  0.00           C  
REMARK-SIMTK-COORDS   555.652947794   -48.912014627   693.481232642
ATOM    637  C2'  DC A  21     556.328 -48.312 692.254  1.00  0.00           C  
REMARK-SIMTK-COORDS   556.327690139   -48.312328623   692.254156253
ATOM    638  C3'  DC A  21     556.945 -47.044 692.820  1.00  0.00           C  
REMARK-SIMTK-COORDS   556.945298788   -47.044200691   692.820071534
ATOM    639  C4'  DC A  21     555.922 -46.605 693.865  1.00  0.00           C  
REMARK-SIMTK-COORDS   555.922011011   -46.605093578   693.865051950
ATOM    640  C5'  DC A  21     554.781 -45.749 693.369  1.00  0.00           C  
REMARK-SIMTK-COORDS   554.780502258   -45.748785800   693.369468700
ATOM    641  O4'  DC A  21     555.375 -47.859 694.384  1.00  0.00           O  
REMARK-SIMTK-COORDS   555.375456474   -47.859368513   694.383926237
ATOM    642  N4   DC A  21     550.932 -51.608 692.506  1.00  0.00           N  
REMARK-SIMTK-COORDS   550.932157192   -51.608429342   692.506015859
ATOM    643  C4   DC A  21     552.055 -50.940 692.718  1.00  0.00           C  
REMARK-SIMTK-COORDS   552.055335039   -50.940028905   692.717587074
ATOM    644  N3   DC A  21     552.915 -51.414 693.627  1.00  0.00           N  
REMARK-SIMTK-COORDS   552.914685925   -51.414309938   693.627010274
ATOM    645  C2   DC A  21     554.079 -50.769 693.886  1.00  0.00           C  
REMARK-SIMTK-COORDS   554.079156069   -50.769346828   693.886442098
ATOM    646  O2   DC A  21     554.893 -51.182 694.722  1.00  0.00           O  
REMARK-SIMTK-COORDS   554.893068618   -51.182014446   694.722074074
ATOM    647  N1   DC A  21     554.370 -49.603 693.182  1.00  0.00           N  
REMARK-SIMTK-COORDS   554.369801420   -49.603420031   693.181850027
ATOM    648  C6   DC A  21     553.505 -49.117 692.256  1.00  0.00           C  
REMARK-SIMTK-COORDS   553.504979019   -49.116866331   692.255890681
ATOM    649  C5   DC A  21     552.334 -49.749 691.977  1.00  0.00           C  
REMARK-SIMTK-COORDS   552.333504284   -49.749103852   691.977016761
ATOM    650  H1'  DC A  21     556.313 -49.620 693.984  1.00  0.00           H  
REMARK-SIMTK-COORDS   556.313246002   -49.619789533   693.983700510
ATOM    651 1H2'  DC A  21     557.090 -48.973 691.837  1.00  0.00           H  
REMARK-SIMTK-COORDS   557.089904629   -48.973258778   691.836777046
ATOM    652 2H2'  DC A  21     555.617 -48.089 691.459  1.00  0.00           H  
REMARK-SIMTK-COORDS   555.617397871   -48.088553752   691.459333191
ATOM    653  H3'  DC A  21     557.078 -46.279 692.054  1.00  0.00           H  
REMARK-SIMTK-COORDS   557.078425691   -46.278570927   692.054289391
ATOM    654  H4'  DC A  21     556.464 -46.032 694.618  1.00  0.00           H  
REMARK-SIMTK-COORDS   556.464118062   -46.032189982   694.618123934
ATOM    655 1H5'  DC A  21     553.938 -45.844 694.054  1.00  0.00           H  
REMARK-SIMTK-COORDS   553.938247712   -45.843785022   694.054000239
ATOM    656 2H5'  DC A  21     555.101 -44.709 693.336  1.00  0.00           H  
REMARK-SIMTK-COORDS   555.101398638   -44.708539920   693.336498683
ATOM    657  H41  DC A  21     550.252 -51.267 691.811  1.00  0.00           H  
REMARK-SIMTK-COORDS   550.251745955   -51.266844088   691.811176984
ATOM    658  H42  DC A  21     550.737 -52.468 693.038  1.00  0.00           H  
REMARK-SIMTK-COORDS   550.736553278   -52.468455796   693.038148932
ATOM    659  H6   DC A  21     553.756 -48.199 691.723  1.00  0.00           H  
REMARK-SIMTK-COORDS   553.756399894   -48.199027777   691.723280192
ATOM    660  H5   DC A  21     551.641 -49.366 691.227  1.00  0.00           H  
REMARK-SIMTK-COORDS   551.641054573   -49.365628833   691.227265931
ATOM    661  P    DT A  22     559.351 -48.057 692.305  1.00  0.00           P  
REMARK-SIMTK-COORDS   559.351139266   -48.057175691   692.305443056
ATOM    662  OP1  DT A  22     558.876 -48.078 690.901  1.00  0.00           O  
REMARK-SIMTK-COORDS   558.875510527   -48.077936706   690.901467528
ATOM    663  OP2  DT A  22     560.770 -47.700 692.502  1.00  0.00           O  
REMARK-SIMTK-COORDS   560.770381931   -47.700371623   692.501624385
ATOM    664  O5'  DT A  22     559.041 -49.465 692.989  1.00  0.00           O  
REMARK-SIMTK-COORDS   559.041380503   -49.464517975   692.989209977
ATOM    665  O3'  DT A  22     561.455 -52.469 694.725  1.00  0.00           O  
REMARK-SIMTK-COORDS   561.454889656   -52.468853203   694.724873944
ATOM    666  C1'  DT A  22     558.675 -52.716 693.641  1.00  0.00           C  
REMARK-SIMTK-COORDS   558.675280155   -52.716295048   693.640589593
ATOM    667  C2'  DT A  22     559.911 -52.222 692.901  1.00  0.00           C  
REMARK-SIMTK-COORDS   559.911037830   -52.222238321   692.901041813
ATOM    668  C3'  DT A  22     560.679 -51.513 694.005  1.00  0.00           C  
REMARK-SIMTK-COORDS   560.678905222   -51.513216581   694.005418036
ATOM    669  C4'  DT A  22     559.566 -50.911 694.860  1.00  0.00           C  
REMARK-SIMTK-COORDS   559.565978611   -50.911237970   694.860313417
ATOM    670  C5'  DT A  22     559.053 -49.554 694.437  1.00  0.00           C  
REMARK-SIMTK-COORDS   559.053384894   -49.554259554   694.436942115
ATOM    671  O4'  DT A  22     558.471 -51.877 694.760  1.00  0.00           O  
REMARK-SIMTK-COORDS   558.471072630   -51.877116970   694.760415222
ATOM    672  O4   DT A  22     554.037 -52.723 690.653  1.00  0.00           O  
REMARK-SIMTK-COORDS   554.036552426   -52.723466080   690.652868783
ATOM    673  C4   DT A  22     555.090 -52.676 691.299  1.00  0.00           C  
REMARK-SIMTK-COORDS   555.089591113   -52.675735550   691.298593431
ATOM    674  N3   DT A  22     555.406 -53.659 692.208  1.00  0.00           N  
REMARK-SIMTK-COORDS   555.405517375   -53.658947683   692.207773005
ATOM    675  C2   DT A  22     556.542 -53.727 692.988  1.00  0.00           C  
REMARK-SIMTK-COORDS   556.542432107   -53.727266429   692.988476816
ATOM    676  O2   DT A  22     556.736 -54.642 693.769  1.00  0.00           O  
REMARK-SIMTK-COORDS   556.736336348   -54.641765286   693.768524241
ATOM    677  N1   DT A  22     557.434 -52.689 692.820  1.00  0.00           N  
REMARK-SIMTK-COORDS   557.433775190   -52.688603925   692.820233802
ATOM    678  C6   DT A  22     557.203 -51.664 691.936  1.00  0.00           C  
REMARK-SIMTK-COORDS   557.202756891   -51.663780874   691.936296440
ATOM    679  C5   DT A  22     556.083 -51.634 691.186  1.00  0.00           C  
REMARK-SIMTK-COORDS   556.083150919   -51.634249790   691.186070886
ATOM    680  C7   DT A  22     555.779 -50.538 690.212  1.00  0.00           C  
REMARK-SIMTK-COORDS   555.778683023   -50.537970258   690.211772426
ATOM    681  H1'  DT A  22     558.820 -53.734 694.006  1.00  0.00           H  
REMARK-SIMTK-COORDS   558.820351984   -53.733647400   694.006334527
ATOM    682 1H2'  DT A  22     560.494 -53.041 692.475  1.00  0.00           H  
REMARK-SIMTK-COORDS   560.494387284   -53.040910615   692.475314096
ATOM    683 2H2'  DT A  22     559.662 -51.540 692.090  1.00  0.00           H  
REMARK-SIMTK-COORDS   559.662209705   -51.540122183   692.089663272
ATOM    684  H3'  DT A  22     561.336 -50.737 693.612  1.00  0.00           H  
REMARK-SIMTK-COORDS   561.336357440   -50.736505247   693.612322519
ATOM    685  H4'  DT A  22     559.960 -50.815 695.872  1.00  0.00           H  
REMARK-SIMTK-COORDS   559.959582668   -50.815459462   695.872485005
ATOM    686 1H5'  DT A  22     558.043 -49.416 694.822  1.00  0.00           H  
REMARK-SIMTK-COORDS   558.043414880   -49.416267280   694.822388225
ATOM    687 2H5'  DT A  22     559.702 -48.782 694.849  1.00  0.00           H  
REMARK-SIMTK-COORDS   559.701623702   -48.782216147   694.848630622
ATOM    688  H3   DT A  22     554.722 -54.422 692.320  1.00  0.00           H  
REMARK-SIMTK-COORDS   554.722020296   -54.421595553   692.319562844
ATOM    689  H6   DT A  22     557.934 -50.862 691.840  1.00  0.00           H  
REMARK-SIMTK-COORDS   557.934112342   -50.861635726   691.840112414
ATOM    690  H71  DT A  22     554.775 -50.678 689.807  1.00  0.00           H  
REMARK-SIMTK-COORDS   554.774759799   -50.677945427   689.807036571
ATOM    691  H72  DT A  22     555.832 -49.575 690.719  1.00  0.00           H  
REMARK-SIMTK-COORDS   555.832383411   -49.574545488   690.719232750
ATOM    692  H73  DT A  22     556.504 -50.561 689.399  1.00  0.00           H  
REMARK-SIMTK-COORDS   556.504288474   -50.560979489   689.398838662
TER     693       DT A  22                                                                                                                          
ENDMDL                                                                                                                                              
MODEL        4                                                                                                                                      
ATOM      1  P    DT A   1     553.446 -41.849 704.643  1.00  0.00           P  
REMARK-SIMTK-COORDS   553.445735112   -41.848839200   704.642785744
ATOM      2  OP1  DT A   1     553.120 -42.362 705.996  1.00  0.00           O  
REMARK-SIMTK-COORDS   553.120156327   -42.361870055   705.995945674
ATOM      3  OP2  DT A   1     554.156 -40.555 704.596  1.00  0.00           O  
REMARK-SIMTK-COORDS   554.156375953   -40.555460598   704.595802911
ATOM      4  O5'  DT A   1     552.113 -41.772 703.770  1.00  0.00           O  
REMARK-SIMTK-COORDS   552.113134307   -41.771584293   703.769941098
ATOM      5  O3'  DT A   1     550.042 -38.623 701.860  1.00  0.00           O  
REMARK-SIMTK-COORDS   550.041631005   -38.622687292   701.860289365
ATOM      6  C1'  DT A   1     548.990 -41.297 702.699  1.00  0.00           C  
REMARK-SIMTK-COORDS   548.989869649   -41.296705130   702.699276045
ATOM      7  C2'  DT A   1     549.659 -40.251 703.582  1.00  0.00           C  
REMARK-SIMTK-COORDS   549.659331628   -40.251297980   703.582455273
ATOM      8  C3'  DT A   1     550.676 -39.639 702.633  1.00  0.00           C  
REMARK-SIMTK-COORDS   550.676258120   -39.639310460   702.632854417
ATOM      9  C4'  DT A   1     551.105 -40.831 701.779  1.00  0.00           C  
REMARK-SIMTK-COORDS   551.105454756   -40.830925369   701.778615483
ATOM     10  C5'  DT A   1     552.228 -41.680 702.327  1.00  0.00           C  
REMARK-SIMTK-COORDS   552.228176371   -41.679950744   702.326955785
ATOM     11  O4'  DT A   1     549.901 -41.656 701.679  1.00  0.00           O  
REMARK-SIMTK-COORDS   549.900509813   -41.655542016   701.679438518
ATOM     12  O4   DT A   1     547.461 -45.907 705.315  1.00  0.00           O  
REMARK-SIMTK-COORDS   547.461467606   -45.907283085   705.315172281
ATOM     13  C4   DT A   1     547.848 -44.872 704.759  1.00  0.00           C  
REMARK-SIMTK-COORDS   547.847677400   -44.872326462   704.758611607
ATOM     14  N3   DT A   1     547.104 -44.288 703.761  1.00  0.00           N  
REMARK-SIMTK-COORDS   547.104022813   -44.287658230   703.760886738
ATOM     15  C2   DT A   1     547.417 -43.138 703.065  1.00  0.00           C  
REMARK-SIMTK-COORDS   547.417355039   -43.137905571   703.064784923
ATOM     16  O2   DT A   1     546.692 -42.692 702.194  1.00  0.00           O  
REMARK-SIMTK-COORDS   546.691729506   -42.691852038   702.193550837
ATOM     17  N1   DT A   1     548.607 -42.538 703.423  1.00  0.00           N  
REMARK-SIMTK-COORDS   548.606783540   -42.537551852   703.423471769
ATOM     18  C6   DT A   1     549.414 -43.053 704.407  1.00  0.00           C  
REMARK-SIMTK-COORDS   549.414194797   -43.052774327   704.407399034
ATOM     19  C5   DT A   1     549.072 -44.174 705.071  1.00  0.00           C  
REMARK-SIMTK-COORDS   549.072229064   -44.173796534   705.070642314
ATOM     20  C7   DT A   1     549.920 -44.780 706.148  1.00  0.00           C  
REMARK-SIMTK-COORDS   549.919975858   -44.780387597   706.147665367
ATOM     21  H1'  DT A   1     548.096 -40.891 702.224  1.00  0.00           H  
REMARK-SIMTK-COORDS   548.096367046   -40.890506540   702.223977400
ATOM     22 1H2'  DT A   1     548.955 -39.503 703.947  1.00  0.00           H  
REMARK-SIMTK-COORDS   548.954803131   -39.503487791   703.946928206
ATOM     23 2H2'  DT A   1     550.145 -40.695 704.452  1.00  0.00           H  
REMARK-SIMTK-COORDS   550.144644645   -40.694791550   704.451605852
ATOM     24  H3'  DT A   1     551.525 -39.211 703.165  1.00  0.00           H  
REMARK-SIMTK-COORDS   551.525410813   -39.210727734   703.164714878
ATOM     25  H4'  DT A   1     551.430 -40.432 700.818  1.00  0.00           H  
REMARK-SIMTK-COORDS   551.429733831   -40.431867535   700.817856446
ATOM     26 1H5'  DT A   1     552.170 -42.675 701.889  1.00  0.00           H  
REMARK-SIMTK-COORDS   552.170290585   -42.675491011   701.889296314
ATOM     27 2H5'  DT A   1     553.182 -41.225 702.063  1.00  0.00           H  
REMARK-SIMTK-COORDS   553.181920228   -41.225280618   702.062666677
ATOM     28  H3   DT A   1     546.222 -44.756 703.508  1.00  0.00           H  
REMARK-SIMTK-COORDS   546.221919331   -44.755806532   703.508459294
ATOM     29  H6   DT A   1     550.348 -42.546 704.655  1.00  0.00           H  
REMARK-SIMTK-COORDS   550.348002774   -42.546359629   704.654894119
ATOM     30  H71  DT A   1     549.490 -45.733 706.458  1.00  0.00           H  
REMARK-SIMTK-COORDS   549.489846964   -45.733404372   706.458041204
ATOM     31  H72  DT A   1     550.929 -44.944 705.769  1.00  0.00           H  
REMARK-SIMTK-COORDS   550.928717237   -44.944170252   705.768757632
ATOM     32  H73  DT A   1     549.960 -44.105 707.003  1.00  0.00           H  
REMARK-SIMTK-COORDS   549.959890197   -44.105413567   707.002950644
ATOM     33  P    DA A   2     549.424 -37.418 702.875  1.00  0.00           P  
REMARK-SIMTK-COORDS   549.424422044   -37.418252292   702.874514201
ATOM     34  OP1  DA A   2     549.699 -37.510 704.328  1.00  0.00           O  
REMARK-SIMTK-COORDS   549.699214022   -37.509799162   704.328366167
ATOM     35  OP2  DA A   2     549.508 -36.067 702.284  1.00  0.00           O  
REMARK-SIMTK-COORDS   549.508027347   -36.067196924   702.284170619
ATOM     36  O5'  DA A   2     548.001 -38.064 702.563  1.00  0.00           O  
REMARK-SIMTK-COORDS   548.000770880   -38.063742439   702.562653921
ATOM     37  O3'  DA A   2     544.407 -36.572 700.912  1.00  0.00           O  
REMARK-SIMTK-COORDS   544.407175633   -36.572012811   700.912470319
ATOM     38  C1'  DA A   2     544.793 -38.981 702.647  1.00  0.00           C  
REMARK-SIMTK-COORDS   544.792878158   -38.980895312   702.646599685
ATOM     39  C2'  DA A   2     545.183 -37.544 702.966  1.00  0.00           C  
REMARK-SIMTK-COORDS   545.182699063   -37.544154391   702.965957148
ATOM     40  C3'  DA A   2     545.577 -37.011 701.599  1.00  0.00           C  
REMARK-SIMTK-COORDS   545.576793754   -37.010860112   701.598977782
ATOM     41  C4'  DA A   2     546.218 -38.226 700.931  1.00  0.00           C  
REMARK-SIMTK-COORDS   546.217653785   -38.225813022   700.930983135
ATOM     42  C5'  DA A   2     547.689 -38.441 701.197  1.00  0.00           C  
REMARK-SIMTK-COORDS   547.688815219   -38.441347632   701.196700779
ATOM     43  O4'  DA A   2     545.472 -39.366 701.468  1.00  0.00           O  
REMARK-SIMTK-COORDS   545.472239098   -39.365789725   701.468410395
ATOM     44  N6   DA A   2     545.128 -43.479 706.670  1.00  0.00           N  
REMARK-SIMTK-COORDS   545.128424292   -43.478823676   706.669984109
ATOM     45  C6   DA A   2     544.543 -42.785 705.679  1.00  0.00           C  
REMARK-SIMTK-COORDS   544.543142966   -42.785257992   705.679488066
ATOM     46  C5   DA A   2     545.112 -41.630 705.108  1.00  0.00           C  
REMARK-SIMTK-COORDS   545.112043993   -41.629795191   705.107708093
ATOM     47  N7   DA A   2     546.295 -40.954 705.351  1.00  0.00           N  
REMARK-SIMTK-COORDS   546.294840617   -40.954427769   705.351125413
ATOM     48  C8   DA A   2     546.268 -39.966 704.509  1.00  0.00           C  
REMARK-SIMTK-COORDS   546.267916978   -39.965527410   704.508589242
ATOM     49  N9   DA A   2     545.152 -39.952 703.715  1.00  0.00           N  
REMARK-SIMTK-COORDS   545.152006716   -39.951758715   703.715453244
ATOM     50  C4   DA A   2     544.404 -41.035 704.105  1.00  0.00           C  
REMARK-SIMTK-COORDS   544.403805173   -41.034652716   704.104708987
ATOM     51  N3   DA A   2     543.216 -41.418 703.602  1.00  0.00           N  
REMARK-SIMTK-COORDS   543.215832965   -41.418398712   703.601680117
ATOM     52  C2   DA A   2     542.788 -42.500 704.219  1.00  0.00           C  
REMARK-SIMTK-COORDS   542.788043723   -42.500110997   704.218607907
ATOM     53  N1   DA A   2     543.359 -43.195 705.198  1.00  0.00           N  
REMARK-SIMTK-COORDS   543.359430846   -43.194982255   705.198138249
ATOM     54  H1'  DA A   2     543.722 -39.062 702.459  1.00  0.00           H  
REMARK-SIMTK-COORDS   543.722353230   -39.062251542   702.458678046
ATOM     55 1H2'  DA A   2     544.355 -36.975 703.391  1.00  0.00           H  
REMARK-SIMTK-COORDS   544.355418598   -36.974983133   703.390946691
ATOM     56 2H2'  DA A   2     546.014 -37.487 703.669  1.00  0.00           H  
REMARK-SIMTK-COORDS   546.014145611   -37.487348595   703.669017414
ATOM     57  H3'  DA A   2     546.285 -36.184 701.671  1.00  0.00           H  
REMARK-SIMTK-COORDS   546.284634810   -36.183995785   701.670799947
ATOM     58  H4'  DA A   2     546.089 -38.102 699.856  1.00  0.00           H  
REMARK-SIMTK-COORDS   546.089345832   -38.102369584   699.855864636
ATOM     59 1H5'  DA A   2     547.930 -39.492 701.042  1.00  0.00           H  
REMARK-SIMTK-COORDS   547.930297864   -39.492355424   701.042215335
ATOM     60 2H5'  DA A   2     548.270 -37.833 700.506  1.00  0.00           H  
REMARK-SIMTK-COORDS   548.270019558   -37.833095528   700.505865854
ATOM     61  H61  DA A   2     544.668 -44.317 707.052  1.00  0.00           H  
REMARK-SIMTK-COORDS   544.668472558   -44.316952860   707.052440478
ATOM     62  H62  DA A   2     546.036 -43.171 707.046  1.00  0.00           H  
REMARK-SIMTK-COORDS   546.036221446   -43.171288081   707.045643775
ATOM     63  H8   DA A   2     547.060 -39.218 704.438  1.00  0.00           H  
REMARK-SIMTK-COORDS   547.059504159   -39.218429415   704.438017872
ATOM     64  H2   DA A   2     541.828 -42.881 703.877  1.00  0.00           H  
REMARK-SIMTK-COORDS   541.827517176   -42.880642221   703.876774994
ATOM     65  P    DT A   3     543.630 -35.339 701.736  1.00  0.00           P  
REMARK-SIMTK-COORDS   543.630206783   -35.338878097   701.736062248
ATOM     66  OP1  DT A   3     544.295 -34.832 702.961  1.00  0.00           O  
REMARK-SIMTK-COORDS   544.295483238   -34.832009295   702.961107249
ATOM     67  OP2  DT A   3     542.995 -34.320 700.877  1.00  0.00           O  
REMARK-SIMTK-COORDS   542.994532268   -34.319864160   700.877240667
ATOM     68  O5'  DT A   3     542.566 -36.458 702.135  1.00  0.00           O  
REMARK-SIMTK-COORDS   542.565945834   -36.457849818   702.134687283
ATOM     69  O3'  DT A   3     538.381 -36.814 701.677  1.00  0.00           O  
REMARK-SIMTK-COORDS   538.380549579   -36.813981309   701.677438387
ATOM     70  C1'  DT A   3     540.163 -38.230 703.622  1.00  0.00           C
[truncated: 64,676,946 more chars]
