# Supplementary material for: Lattice-free prediction of three-dimensional structure of programmed DNA assemblies
Source: Nat Commun. 2014 Dec 3;5:5578. doi: 10.1038/ncomms6578 (PMC4268701; doi:10.1038/ncomms6578)
Supplement: Supplementary Dataset 13 — Tiamat and PDB files for 40×2 ribbon with [nx, ny] = [20, 20] bps. [file ncomms6578-s22.zip › Supplemetary Dataset 13/22_22_40x2.pdb]

MODEL        1                                                                                                                                      
ATOM      1  P    DC A   1     482.303-342.677 577.435  1.00  0.00           P  
REMARK-SIMTK-COORDS   482.303307029  -342.677378225   577.435245109
ATOM      2  OP1  DC A   1     482.065-344.030 577.994  1.00  0.00           O  
REMARK-SIMTK-COORDS   482.065043892  -344.030349305   577.994316604
ATOM      3  OP2  DC A   1     483.094-341.760 578.278  1.00  0.00           O  
REMARK-SIMTK-COORDS   483.094310038  -341.759787760   578.278259331
ATOM      4  O5'  DC A   1     480.907-342.006 577.059  1.00  0.00           O  
REMARK-SIMTK-COORDS   480.906776883  -342.006105729   577.058541268
ATOM      5  O3'  DC A   1     478.897-338.516 578.338  1.00  0.00           O  
REMARK-SIMTK-COORDS   478.896633533  -338.515679632   578.338437504
ATOM      6  C1'  DC A   1     477.740-340.954 577.042  1.00  0.00           C  
REMARK-SIMTK-COORDS   477.740408012  -340.954349284   577.042092693
ATOM      7  C2'  DC A   1     478.557-340.893 578.327  1.00  0.00           C  
REMARK-SIMTK-COORDS   478.557207142  -340.892662695   578.326637338
ATOM      8  C3'  DC A   1     479.525-339.759 578.033  1.00  0.00           C  
REMARK-SIMTK-COORDS   479.524909660  -339.758534926   578.033059337
ATOM      9  C4'  DC A   1     479.793-339.919 576.538  1.00  0.00           C  
REMARK-SIMTK-COORDS   479.793182055  -339.919220952   576.537676134
ATOM     10  C5'  DC A   1     480.899-340.873 576.152  1.00  0.00           C  
REMARK-SIMTK-COORDS   480.898563549  -340.873294869   576.152418153
ATOM     11  O4'  DC A   1     478.530-340.423 575.997  1.00  0.00           O  
REMARK-SIMTK-COORDS   478.530411005  -340.423391097   575.997066533
ATOM     12  N4   DC A   1     476.082-346.001 575.530  1.00  0.00           N  
REMARK-SIMTK-COORDS   476.081899544  -346.001259543   575.530058797
ATOM     13  C4   DC A   1     476.507-344.805 575.902  1.00  0.00           C  
REMARK-SIMTK-COORDS   476.506969495  -344.805363367   575.902264216
ATOM     14  N3   DC A   1     475.688-343.759 575.734  1.00  0.00           N  
REMARK-SIMTK-COORDS   475.688443973  -343.759085371   575.734307899
ATOM     15  C2   DC A   1     476.074-342.509 576.095  1.00  0.00           C  
REMARK-SIMTK-COORDS   476.074201960  -342.509284731   576.095116902
ATOM     16  O2   DC A   1     475.341-341.524 575.953  1.00  0.00           O  
REMARK-SIMTK-COORDS   475.340692484  -341.524125551   575.952982326
ATOM     17  N1   DC A   1     477.338-342.332 576.653  1.00  0.00           N  
REMARK-SIMTK-COORDS   477.338047133  -342.332181665   576.652872119
ATOM     18  C6   DC A   1     478.174-343.387 576.830  1.00  0.00           C  
REMARK-SIMTK-COORDS   478.174094768  -343.387033544   576.829515442
ATOM     19  C5   DC A   1     477.809-344.650 576.477  1.00  0.00           C  
REMARK-SIMTK-COORDS   477.808735900  -344.649717718   576.477006468
ATOM     20  H1'  DC A   1     476.838-340.347 577.124  1.00  0.00           H  
REMARK-SIMTK-COORDS   476.838443736  -340.347239126   577.123779290
ATOM     21 1H2'  DC A   1     477.941-340.673 579.199  1.00  0.00           H  
REMARK-SIMTK-COORDS   477.940718626  -340.673454356   579.199164480
ATOM     22 2H2'  DC A   1     479.086-341.825 578.525  1.00  0.00           H  
REMARK-SIMTK-COORDS   479.085978113  -341.825110990   578.525107579
ATOM     23  H3'  DC A   1     480.446-339.849 578.609  1.00  0.00           H  
REMARK-SIMTK-COORDS   480.446277107  -339.848785522   578.608619809
ATOM     24  H4'  DC A   1     480.057-338.933 576.155  1.00  0.00           H  
REMARK-SIMTK-COORDS   480.057023371  -338.932781248   576.154870087
ATOM     25 1H5'  DC A   1     480.734-341.220 575.132  1.00  0.00           H  
REMARK-SIMTK-COORDS   480.733831898  -341.219549824   575.132469140
ATOM     26 2H5'  DC A   1     481.855-340.353 576.205  1.00  0.00           H  
REMARK-SIMTK-COORDS   481.855066056  -340.353147929   576.204649497
ATOM     27  H41  DC A   1     476.691-346.825 575.647  1.00  0.00           H  
REMARK-SIMTK-COORDS   476.690777273  -346.824662212   575.647178201
ATOM     28  H42  DC A   1     475.143-346.111 575.121  1.00  0.00           H  
REMARK-SIMTK-COORDS   475.143187783  -346.110618289   575.120779070
ATOM     29  H6   DC A   1     479.161-343.221 577.262  1.00  0.00           H  
REMARK-SIMTK-COORDS   479.160532206  -343.220519766   577.262023641
ATOM     30  H5   DC A   1     478.472-345.501 576.625  1.00  0.00           H  
REMARK-SIMTK-COORDS   478.472161488  -345.501211822   576.625132363
ATOM     31  P    DG A   2     478.306-338.204 579.850  1.00  0.00           P  
REMARK-SIMTK-COORDS   478.306264270  -338.203884798   579.849963900
ATOM     32  OP1  DG A   2     478.729-339.305 580.750  1.00  0.00           O  
REMARK-SIMTK-COORDS   478.728994290  -339.304769757   580.749886473
ATOM     33  OP2  DG A   2     478.389-336.841 580.411  1.00  0.00           O  
REMARK-SIMTK-COORDS   478.389143684  -336.841024663   580.411167299
ATOM     34  O5'  DG A   2     476.829-338.489 579.322  1.00  0.00           O  
REMARK-SIMTK-COORDS   476.828786090  -338.488840632   579.322026026
ATOM     35  O3'  DG A   2     473.155-336.427 579.652  1.00  0.00           O  
REMARK-SIMTK-COORDS   473.154858891  -336.426983069   579.651782501
ATOM     36  C1'  DG A   2     473.610-339.326 579.061  1.00  0.00           C  
REMARK-SIMTK-COORDS   473.609612318  -339.326143585   579.060694839
ATOM     37  C2'  DG A   2     474.098-338.546 580.274  1.00  0.00           C  
REMARK-SIMTK-COORDS   474.097575510  -338.545528332   580.273792423
ATOM     38  C3'  DG A   2     474.369-337.174 579.681  1.00  0.00           C  
REMARK-SIMTK-COORDS   474.369400213  -337.173602518   579.680795887
ATOM     39  C4'  DG A   2     474.878-337.504 578.278  1.00  0.00           C  
REMARK-SIMTK-COORDS   474.878132854  -337.503695163   578.277877876
ATOM     40  C5'  DG A   2     476.358-337.779 578.148  1.00  0.00           C  
REMARK-SIMTK-COORDS   476.357575591  -337.778614110   578.148414525
ATOM     41  O4'  DG A   2     474.143-338.712 577.904  1.00  0.00           O  
REMARK-SIMTK-COORDS   474.142689788  -338.711826904   577.904199950
ATOM     42  N2   DG A   2     470.279-343.008 577.280  1.00  0.00           N  
REMARK-SIMTK-COORDS   470.278506650  -343.008070319   577.280046766
ATOM     43  O6   DG A   2     474.046-345.317 578.490  1.00  0.00           O  
REMARK-SIMTK-COORDS   474.045704677  -345.317241516   578.490046934
ATOM     44  C6   DG A   2     473.519-344.207 578.416  1.00  0.00           C  
REMARK-SIMTK-COORDS   473.519004096  -344.206579197   578.416346804
ATOM     45  C5   DG A   2     474.041-342.948 578.785  1.00  0.00           C  
REMARK-SIMTK-COORDS   474.041348488  -342.947501882   578.784685850
ATOM     46  N7   DG A   2     475.284-342.610 579.328  1.00  0.00           N  
REMARK-SIMTK-COORDS   475.283950327  -342.609784788   579.327568742
ATOM     47  C8   DG A   2     475.227-341.310 579.464  1.00  0.00           C  
REMARK-SIMTK-COORDS   475.226554937  -341.309848698   579.463528041
ATOM     48  N9   DG A   2     474.034-340.752 579.054  1.00  0.00           N  
REMARK-SIMTK-COORDS   474.033966820  -340.752403975   579.053945371
ATOM     49  C4   DG A   2     473.271-341.811 578.614  1.00  0.00           C  
REMARK-SIMTK-COORDS   473.270800023  -341.811210840   578.614210834
ATOM     50  N3   DG A   2     472.008-341.723 578.121  1.00  0.00           N  
REMARK-SIMTK-COORDS   472.007647679  -341.723388558   578.121456937
ATOM     51  C2   DG A   2     471.513-342.911 577.782  1.00  0.00           C  
REMARK-SIMTK-COORDS   471.513078783  -342.910914882   577.782203586
ATOM     52  N1   DG A   2     472.213-344.093 577.908  1.00  0.00           N  
REMARK-SIMTK-COORDS   472.212939136  -344.092891968   577.907545727
ATOM     53  H1'  DG A   2     472.523-339.294 578.987  1.00  0.00           H  
REMARK-SIMTK-COORDS   472.522514972  -339.293684153   578.987021593
ATOM     54 1H2'  DG A   2     473.347-338.496 581.063  1.00  0.00           H  
REMARK-SIMTK-COORDS   473.346990052  -338.496137928   581.062907154
ATOM     55 2H2'  DG A   2     475.000-338.977 580.707  1.00  0.00           H  
REMARK-SIMTK-COORDS   475.000031746  -338.977004557   580.706836313
ATOM     56  H3'  DG A   2     475.118-336.623 580.251  1.00  0.00           H  
REMARK-SIMTK-COORDS   475.118176092  -336.622912341   580.250593229
ATOM     57  H4'  DG A   2     474.643-336.647 577.646  1.00  0.00           H  
REMARK-SIMTK-COORDS   474.642762365  -336.647487220   577.646124212
ATOM     58 1H5'  DG A   2     476.533-338.383 577.259  1.00  0.00           H  
REMARK-SIMTK-COORDS   476.533109285  -338.383366186   577.258632615
ATOM     59 2H5'  DG A   2     476.891-336.834 578.052  1.00  0.00           H  
REMARK-SIMTK-COORDS   476.890720063  -336.833707558   578.052032053
ATOM     60  H21  DG A   2     469.702-342.162 577.161  1.00  0.00           H  
REMARK-SIMTK-COORDS   469.702375566  -342.162341939   577.160524881
ATOM     61  H22  DG A   2     469.902-343.930 577.012  1.00  0.00           H  
REMARK-SIMTK-COORDS   469.902107804  -343.929565259   577.012201693
ATOM     62  H8   DG A   2     476.050-340.719 579.865  1.00  0.00           H  
REMARK-SIMTK-COORDS   476.050132472  -340.719176370   579.865084069
ATOM     63  H1   DG A   2     471.743-344.959 577.605  1.00  0.00           H  
REMARK-SIMTK-COORDS   471.742955414  -344.958661108   577.604636340
ATOM     64  P    DT A   3     472.733-336.259 581.120  1.00  0.00           P  
REMARK-SIMTK-COORDS   472.733351896  -336.259452244   581.119537276
ATOM     65  OP1  DT A   3     473.533-336.774 582.258  1.00  0.00           O  
REMARK-SIMTK-COORDS   473.532546471  -336.774346608   582.258139851
ATOM     66  OP2  DT A   3     472.088-334.947 581.324  1.00  0.00           O  
REMARK-SIMTK-COORDS   472.088090392  -334.947254412   581.324037746
ATOM     67  O5'  DT A   3     471.642-337.346 580.703  1.00  0.00           O  
REMARK-SIMTK-COORDS   471.642070565  -337.345503727   580.703306293
ATOM     68  O3'  DT A   3     467.419-337.351 580.569  1.00  0.00           O  
REMARK-SIMTK-COORDS   467.418872019  -337.351051860   580.569100261
ATOM     69  C1'  DT A   3     469.275-339.696 580.709  1.00  0.00           C  
REMARK-SIMTK-COORDS   469.274786890  -339.695514935   580.708903280
ATOM     70  C2'  DT A   3     469.191-338.527 581.683  1.00  0.00           C  
REMARK-SIMTK-COORDS   469.190541795  -338.527460848   581.683384380
ATOM     71  C3'  DT A   3     468.831-337.373 580.763  1.00  0.00           C  
REMARK-SIMTK-COORDS   468.831391668  -337.372631130   580.762629521
ATOM     72  C4'  DT A   3     469.585-337.713 579.478  1.00  0.00           C  
REMARK-SIMTK-COORDS   469.585394400  -337.713209267   579.478352910
ATOM     73  C5'  DT A   3     471.019-337.244 579.397  1.00  0.00           C  
REMARK-SIMTK-COORDS   471.019050792  -337.244060214   579.397399108
ATOM     74  O4'  DT A   3     469.568-339.176 579.428  1.00  0.00           O  
REMARK-SIMTK-COORDS   469.567902629  -339.175683379   579.427514847
ATOM     75  O4   DT A   3     473.112-343.466 581.934  1.00  0.00           O  
REMARK-SIMTK-COORDS   473.111706576  -343.465542700   581.934175891
ATOM     76  C4   DT A   3     472.285-342.583 581.676  1.00  0.00           C  
REMARK-SIMTK-COORDS   472.284851981  -342.582645555   581.675608472
ATOM     77  N3   DT A   3     471.050-342.901 581.162  1.00  0.00           N  
REMARK-SIMTK-COORDS   471.049726405  -342.900723620   581.162183546
ATOM     78  C2   DT A   3     470.041-342.018 580.835  1.00  0.00           C  
REMARK-SIMTK-COORDS   470.040622478  -342.018031463   580.834723898
ATOM     79  O2   DT A   3     468.973-342.395 580.385  1.00  0.00           O  
REMARK-SIMTK-COORDS   468.972952222  -342.395043365   580.384738066
ATOM     80  N1   DT A   3     470.330-340.686 581.050  1.00  0.00           N  
REMARK-SIMTK-COORDS   470.330023917  -340.686146295   581.049548730
ATOM     81  C6   DT A   3     471.538-340.277 581.557  1.00  0.00           C  
REMARK-SIMTK-COORDS   471.538471553  -340.276792439   581.557056100
ATOM     82  C5   DT A   3     472.498-341.168 581.872  1.00  0.00           C  
REMARK-SIMTK-COORDS   472.497664060  -341.168067683   581.871859491
ATOM     83  C7   DT A   3     473.835-340.774 582.423  1.00  0.00           C  
REMARK-SIMTK-COORDS   473.834766339  -340.773725818   582.422548142
ATOM     84  H1'  DT A   3     468.321-340.221 580.648  1.00  0.00           H  
REMARK-SIMTK-COORDS   468.321356347  -340.221353564   580.647936590
ATOM     85 1H2'  DT A   3     468.428-338.679 582.448  1.00  0.00           H  
REMARK-SIMTK-COORDS   468.428104069  -338.679007309   582.447677114
ATOM     86 2H2'  DT A   3     470.136-338.348 582.195  1.00  0.00           H  
REMARK-SIMTK-COORDS   470.135783035  -338.347825066   582.195134303
ATOM     87  H3'  DT A   3     469.155-336.413 581.166  1.00  0.00           H  
REMARK-SIMTK-COORDS   469.154774793  -336.413161515   581.165693302
ATOM     88  H4'  DT A   3     469.038-337.251 578.657  1.00  0.00           H  
REMARK-SIMTK-COORDS   469.037959047  -337.251086772   578.657244310
ATOM     89 1H5'  DT A   3     471.559-337.864 578.683  1.00  0.00           H  
REMARK-SIMTK-COORDS   471.558561416  -337.864393502   578.683177925
ATOM     90 2H5'  DT A   3     471.038-336.208 579.061  1.00  0.00           H  
REMARK-SIMTK-COORDS   471.037679506  -336.208348642   579.061013152
ATOM     91  H3   DT A   3     470.858-343.901 581.007  1.00  0.00           H  
REMARK-SIMTK-COORDS   470.858196502  -343.900912116   581.007495892
ATOM     92  H6   DT A   3     471.725-339.213 581.707  1.00  0.00           H  
REMARK-SIMTK-COORDS   471.724680546  -339.212518655   581.706570392
ATOM     93  H71  DT A   3     474.474-341.655 582.497  1.00  0.00           H  
REMARK-SIMTK-COORDS   474.473507166  -341.654654992   582.497106492
ATOM     94  H72  DT A   3     474.300-340.043 581.761  1.00  0.00           H  
REMARK-SIMTK-COORDS   474.300404434  -340.043235517   581.761095133
ATOM     95  H73  DT A   3     473.706-340.335 583.412  1.00  0.00           H  
REMARK-SIMTK-COORDS   473.705785139  -340.335119004   583.412337975
ATOM     96  P    DA A   4     466.703-337.132 581.898  1.00  0.00           P  
REMARK-SIMTK-COORDS   466.703028116  -337.131953611   581.898364925
ATOM     97  OP1  DA A   4     467.533-336.894 583.104  1.00  0.00           O  
REMARK-SIMTK-COORDS   467.532592011  -336.894019708   583.103681564
ATOM     98  OP2  DA A   4     465.479-336.314 581.784  1.00  0.00           O  
REMARK-SIMTK-COORDS   465.478554429  -336.314364647   581.784091242
ATOM     99  O5'  DA A   4     466.337-338.680 581.804  1.00  0.00           O  
REMARK-SIMTK-COORDS   466.336938274  -338.680445343   581.804298023
ATOM    100  O3'  DA A   4     462.701-340.836 581.809  1.00  0.00           O  
REMARK-SIMTK-COORDS   462.701337812  -340.835596831   581.808918788
ATOM    101  C1'  DA A   4     465.446-341.825 582.478  1.00  0.00           C  
REMARK-SIMTK-COORDS   465.445653728  -341.825342580   582.478111963
ATOM    102  C2'  DA A   4     464.701-340.667 583.127  1.00  0.00           C  
REMARK-SIMTK-COORDS   464.700589803  -340.667010063   583.127203271
ATOM    103  C3'  DA A   4     463.914-340.101 581.958  1.00  0.00           C  
REMARK-SIMTK-COORDS   463.913581891  -340.100571650   581.957540041
ATOM    104  C4'  DA A   4     464.862-340.305 580.778  1.00  0.00           C  
REMARK-SIMTK-COORDS   464.861980333  -340.304914671   580.777788658
ATOM    105  C5'  DA A   4     465.878-339.214 580.535  1.00  0.00           C  
REMARK-SIMTK-COORDS   465.878339236  -339.214241738   580.535251793
ATOM    106  O4'  DA A   4     465.572-341.545 581.099  1.00  0.00           O  
REMARK-SIMTK-COORDS   465.572129876  -341.544579495   581.098626235
ATOM    107  N6   DA A   4     470.712-343.952 584.544  1.00  0.00           N  
REMARK-SIMTK-COORDS   470.712478072  -343.952195022   584.544179006
ATOM    108  C6   DA A   4     469.473-344.077 584.041  1.00  0.00           C  
REMARK-SIMTK-COORDS   469.473202987  -344.077101951   584.040924077
ATOM    109  C5   DA A   4     468.648-342.974 583.744  1.00  0.00           C  
REMARK-SIMTK-COORDS   468.647834757  -342.974369685   583.743562623
ATOM    110  N7   DA A   4     468.841-341.609 583.853  1.00  0.00           N  
REMARK-SIMTK-COORDS   468.840909685  -341.608677916   583.853057201
ATOM    111  C8   DA A   4     467.725-341.101 583.424  1.00  0.00           C  
REMARK-SIMTK-COORDS   467.724551241  -341.100878329   583.423639684
ATOM    112  N9   DA A   4     466.813-342.041 583.025  1.00  0.00           N  
REMARK-SIMTK-COORDS   466.812671783  -342.040999275   583.024692999
ATOM    113  C4   DA A   4     467.415-343.257 583.231  1.00  0.00           C  
REMARK-SIMTK-COORDS   467.415142139  -343.256872996   583.231249447
ATOM    114  N3   DA A   4     466.889-344.471 582.984  1.00  0.00           N  
REMARK-SIMTK-COORDS   466.889476062  -344.471063905   582.984282626
ATOM    115  C2   DA A   4     467.750-345.414 583.307  1.00  0.00           C  
REMARK-SIMTK-COORDS   467.749895388  -345.414053133   583.307013008
ATOM    116  N1   DA A   4     468.978-345.302 583.804  1.00  0.00           N  
REMARK-SIMTK-COORDS   468.978458128  -345.301749461   583.803833377
ATOM    117  H1'  DA A   4     464.887-342.756 582.582  1.00  0.00           H  
REMARK-SIMTK-COORDS   464.887141134  -342.755564998   582.581586294
ATOM    118 1H2'  DA A   4     464.039-340.997 583.929  1.00  0.00           H  
REMARK-SIMTK-COORDS   464.038851819  -340.996978586   583.928569988
ATOM    119 2H2'  DA A   4     465.378-339.923 583.548  1.00  0.00           H  
REMARK-SIMTK-COORDS   465.377692476  -339.922937243   583.547574070
ATOM    120  H3'  DA A   4     463.680-339.044 582.095  1.00  0.00           H  
REMARK-SIMTK-COORDS   463.680324597  -339.043838496   582.094682581
ATOM    121  H4'  DA A   4     464.244-340.388 579.884  1.00  0.00           H  
REMARK-SIMTK-COORDS   464.244408956  -340.387629257   579.883727759
ATOM    122 1H5'  DA A   4     466.722-339.628 579.984  1.00  0.00           H  
REMARK-SIMTK-COORDS   466.722461722  -339.627556721   579.984411568
ATOM    123 2H5'  DA A   4     465.419-338.421 579.948  1.00  0.00           H  
REMARK-SIMTK-COORDS   465.418810504  -338.421160473   579.947989117
ATOM    124  H61  DA A   4     471.274-344.792 584.744  1.00  0.00           H  
REMARK-SIMTK-COORDS   471.273527416  -344.792193085   584.743968614
ATOM    125  H62  DA A   4     471.100-343.017 584.730  1.00  0.00           H  
REMARK-SIMTK-COORDS   471.099704545  -343.016548741   584.729693683
ATOM    126  H8   DA A   4     467.532-340.028 583.383  1.00  0.00           H  
REMARK-SIMTK-COORDS   467.532354849  -340.027969880   583.382725035
ATOM    127  H2   DA A   4     467.405-346.433 583.143  1.00  0.00           H  
REMARK-SIMTK-COORDS   467.405373458  -346.433190392   583.142912777
ATOM    128  P    DA A   5     461.803-340.699 583.109  1.00  0.00           P  
REMARK-SIMTK-COORDS   461.803435952  -340.699092365   583.109272767
ATOM    129  OP1  DA A   5     462.297-339.794 584.175  1.00  0.00           O  
REMARK-SIMTK-COORDS   462.297082779  -339.794151523   584.174623358
ATOM    130  OP2  DA A   5     460.350-340.660 582.850  1.00  0.00           O  
REMARK-SIMTK-COORDS   460.350192241  -340.660364461   582.849602084
ATOM    131  O5'  DA A   5     462.262-342.192 583.428  1.00  0.00           O  
REMARK-SIMTK-COORDS   462.262086506  -342.192076142   583.427606101
ATOM    132  O3'  DA A   5     460.187-345.802 584.149  1.00  0.00           O  
REMARK-SIMTK-COORDS   460.186541494  -345.802347149   584.148956333
ATOM    133  C1'  DA A   5     462.990-345.089 584.917  1.00  0.00           C  
REMARK-SIMTK-COORDS   462.990111052  -345.088818815   584.916785119
ATOM    134  C2'  DA A   5     461.716-344.342 585.286  1.00  0.00           C  
REMARK-SIMTK-COORDS   461.715650235  -344.342036993   585.285892877
ATOM    135  C3'  DA A   5     460.857-344.549 584.049  1.00  0.00           C  
REMARK-SIMTK-COORDS   460.857324793  -344.548545244   584.049374467
ATOM    136  C4'  DA A   5     461.882-344.529 582.916  1.00  0.00           C  
REMARK-SIMTK-COORDS   461.881575410  -344.529175350   582.916429420
ATOM    137  C5'  DA A   5     462.241-343.173 582.358  1.00  0.00           C  
REMARK-SIMTK-COORDS   462.241178213  -343.172593938   582.358083920
ATOM    138  O4'  DA A   5     463.081-345.126 583.507  1.00  0.00           O  
REMARK-SIMTK-COORDS   463.081196222  -345.126179015   583.506780613
ATOM    139  N6   DA A   5     468.415-343.719 587.203  1.00  0.00           N  
REMARK-SIMTK-COORDS   468.414783074  -343.719090182   587.203343653
ATOM    140  C6   DA A   5     467.450-344.565 586.807  1.00  0.00           C  
REMARK-SIMTK-COORDS   467.449550546  -344.565241898   586.807081819
ATOM    141  C5   DA A   5     466.216-344.134 586.280  1.00  0.00           C  
REMARK-SIMTK-COORDS   466.216096708  -344.134043470   586.279507610
ATOM    142  N7   DA A   5     465.697-342.876 586.031  1.00  0.00           N  
REMARK-SIMTK-COORDS   465.697076480  -342.875870775   586.030508669
ATOM    143  C8   DA A   5     464.518-343.117 585.540  1.00  0.00           C  
REMARK-SIMTK-COORDS   464.518292649  -343.116775545   585.539642525
ATOM    144  N9   DA A   5     464.231-344.451 585.435  1.00  0.00           N  
REMARK-SIMTK-COORDS   464.230616386  -344.451250413   585.435099743
ATOM    145  C4   DA A   5     465.335-345.110 585.914  1.00  0.00           C  
REMARK-SIMTK-COORDS   465.335391458  -345.110066892   585.914075617
ATOM    146  N3   DA A   5     465.504-346.442 586.008  1.00  0.00           N  
REMARK-SIMTK-COORDS   465.503951425  -346.442142243   586.007562492
ATOM    147  C2   DA A   5     466.686-346.717 586.518  1.00  0.00           C  
REMARK-SIMTK-COORDS   466.686372273  -346.716890153   586.517562026
ATOM    148  N1   DA A   5     467.649-345.888 586.911  1.00  0.00           N  
REMARK-SIMTK-COORDS   467.649150498  -345.888134234   586.911301428
ATOM    149  H1'  DA A   5     462.959-346.116 585.279  1.00  0.00           H  
REMARK-SIMTK-COORDS   462.958965091  -346.116487739   585.278563382
ATOM    150 1H2'  DA A   5     461.237-344.754 586.175  1.00  0.00           H  
REMARK-SIMTK-COORDS   461.236909482  -344.753551292   586.174953208
ATOM    151 2H2'  DA A   5     461.896-343.283 585.472  1.00  0.00           H  
REMARK-SIMTK-COORDS   461.895608921  -343.282854879   585.471828674
ATOM    152  H3'  DA A   5     460.120-343.754 583.925  1.00  0.00           H  
REMARK-SIMTK-COORDS   460.120387426  -343.753904673   583.925391887
ATOM    153  H4'  DA A   5     461.467-345.124 582.103  1.00  0.00           H  
REMARK-SIMTK-COORDS   461.467038233  -345.123609973   582.102557558
ATOM    154 1H5'  DA A   5     463.224-343.227 581.891  1.00  0.00           H  
REMARK-SIMTK-COORDS   463.223709774  -343.226824191   581.890657121
ATOM    155 2H5'  DA A   5     461.503-342.886 581.612  1.00  0.00           H  
REMARK-SIMTK-COORDS   461.502667580  -342.885761708   581.611524267
ATOM    156  H61  DA A   5     469.298-344.088 587.583  1.00  0.00           H  
REMARK-SIMTK-COORDS   469.298208475  -344.087903875   587.582586346
ATOM    157  H62  DA A   5     468.270-342.703 587.128  1.00  0.00           H  
REMARK-SIMTK-COORDS   468.269885405  -342.702700518   587.127510172
ATOM    158  H8   DA A   5     463.824-342.331 585.238  1.00  0.00           H  
REMARK-SIMTK-COORDS   463.824428658  -342.331247072   585.237576667
ATOM    159  H2   DA A   5     466.908-347.776 586.633  1.00  0.00           H  
REMARK-SIMTK-COORDS   466.907652246  -347.776100146   586.633209614
ATOM    160  P    DC A   6     459.198-345.708 585.539  1.00  0.00           P  
REMARK-SIMTK-COORDS   459.198266744  -345.707962062   585.539335510
ATOM    161  OP1  DC A   6     459.116-344.447 586.317  1.00  0.00           O  
REMARK-SIMTK-COORDS   459.116265174  -344.447346617   586.316500513
ATOM    162  OP2  DC A   6     457.931-346.445 585.367  1.00  0.00           O  
REMARK-SIMTK-COORDS   457.930968609  -346.444544392   585.366903178
ATOM    163  O5'  DC A   6     460.300-346.661 586.189  1.00  0.00           O  
REMARK-SIMTK-COORDS   460.299702295  -346.660508865   586.189184197
ATOM    164  O3'  DC A   6     460.187-350.522 587.902  1.00  0.00           O  
REMARK-SIMTK-COORDS   460.187304217  -350.522480991   587.902199950
ATOM    165  C1'  DC A   6     462.234-348.374 588.300  1.00  0.00           C  
REMARK-SIMTK-COORDS   462.233980359  -348.373695508   588.300087770
ATOM    166  C2'  DC A   6     460.734-348.276 588.549  1.00  0.00           C  
REMARK-SIMTK-COORDS   460.734207869  -348.275813517   588.549331817
ATOM    167  C3'  DC A   6     460.172-349.169 587.456  1.00  0.00           C  
REMARK-SIMTK-COORDS   460.171985837  -349.168538341   587.455791340
ATOM    168  C4'  DC A   6     461.136-348.931 586.294  1.00  0.00           C  
REMARK-SIMTK-COORDS   461.135749608  -348.931287755   586.294398835
ATOM    169  C5'  DC A   6     460.831-347.755 585.398  1.00  0.00           C  
REMARK-SIMTK-COORDS   460.830846993  -347.754539614   585.398381421
ATOM    170  O4'  DC A   6     462.429-348.705 586.940  1.00  0.00           O  
REMARK-SIMTK-COORDS   462.429275469  -348.705062204   586.939883031
ATOM    171  N4   DC A   6     465.117-343.785 589.368  1.00  0.00           N  
REMARK-SIMTK-COORDS   465.116778145  -343.784814418   589.367724066
ATOM    172  C4   DC A   6     464.402-344.865 589.101  1.00  0.00           C  
REMARK-SIMTK-COORDS   464.402392138  -344.865426740   589.100668563
ATOM    173  N3   DC A   6     464.921-346.062 589.405  1.00  0.00           N  
REMARK-SIMTK-COORDS   464.921421534  -346.061730791   589.404570036
ATOM    174  C2   DC A   6     464.234-347.203 589.149  1.00  0.00           C  
REMARK-SIMTK-COORDS   464.233963427  -347.203316110   589.149269608
ATOM    175  O2   DC A   6     464.686-348.322 589.419  1.00  0.00           O  
REMARK-SIMTK-COORDS   464.686484121  -348.321905770   589.419008734
ATOM    176  N1   DC A   6     462.971-347.110 588.571  1.00  0.00           N  
REMARK-SIMTK-COORDS   462.970551238  -347.110320652   588.570562008
ATOM    177  C6   DC A   6     462.435-345.902 588.261  1.00  0.00           C  
REMARK-SIMTK-COORDS   462.434763907  -345.901976064   588.261165351
ATOM    178  C5   DC A   6     463.104-344.744 588.509  1.00  0.00           C  
REMARK-SIMTK-COORDS   463.104454131  -344.743513837   588.509361388
ATOM    179  H1'  DC A   6     462.679-349.163 588.906  1.00  0.00           H  
REMARK-SIMTK-COORDS   462.679441063  -349.163145811   588.905998639
ATOM    180 1H2'  DC A   6     460.455-348.636 589.540  1.00  0.00           H  
REMARK-SIMTK-COORDS   460.454709913  -348.636466552   589.539899473
ATOM    181 2H2'  DC A   6     460.366-347.254 588.457  1.00  0.00           H  
REMARK-SIMTK-COORDS   460.365920760  -347.253921720   588.456861489
ATOM    182  H3'  DC A   6     459.154-348.889 587.184  1.00  0.00           H  
REMARK-SIMTK-COORDS   459.153986763  -348.889138408   587.183860165
ATOM    183  H4'  DC A   6     461.118-349.831 585.679  1.00  0.00           H  
REMARK-SIMTK-COORDS   461.118305281  -349.831210628   585.678728047
ATOM    184 1H5'  DC A   6     461.746-347.437 584.900  1.00  0.00           H  
REMARK-SIMTK-COORDS   461.746224895  -347.437148103   584.899712266
ATOM    185 2H5'  DC A   6     460.099-348.056 584.648  1.00  0.00           H  
REMARK-SIMTK-COORDS   460.099485041  -348.055538672   584.648256590
ATOM    186  H41  DC A   6     464.743-342.851 589.144  1.00  0.00           H  
REMARK-SIMTK-COORDS   464.742543344  -342.850774570   589.144209241
ATOM    187  H42  DC A   6     466.048-343.876 589.797  1.00  0.00           H  
REMARK-SIMTK-COORDS   466.048482993  -343.875612809   589.797061611
ATOM    188  H6   DC A   6     461.447-345.857 587.803  1.00  0.00           H  
REMARK-SIMTK-COORDS   461.447000606  -345.856958040   587.802748468
ATOM    189  H5   DC A   6     462.675-343.771 588.272  1.00  0.00           H  
REMARK-SIMTK-COORDS   462.675276720  -343.770682933   588.271614083
ATOM    190  P    DA A   7     459.219-350.766 589.477  1.00  0.00           P  
REMARK-SIMTK-COORDS   459.218985426  -350.766036391   589.476906741
ATOM    191  OP1  DA A   7     458.461-349.568 589.909  1.00  0.00           O  
REMARK-SIMTK-COORDS   458.460896295  -349.567757070   589.909346955
ATOM    192  OP2  DA A   7     458.515-352.058 589.604  1.00  0.00           O  
REMARK-SIMTK-COORDS   458.514743274  -352.057812371   589.604200925
ATOM    193  O5'  DA A   7     460.609-350.823 590.254  1.00  0.00           O  
REMARK-SIMTK-COORDS   460.609265850  -350.822625885   590.254476655
ATOM    194  O3'  DA A   7     462.372-353.604 592.904  1.00  0.00           O  
REMARK-SIMTK-COORDS   462.371609592  -353.604057426   592.904018713
ATOM    195  C1'  DA A   7     463.013-350.700 592.567  1.00  0.00           C  
REMARK-SIMTK-COORDS   463.013009373  -350.700022140   592.566570381
ATOM    196  C2'  DA A   7     461.660-351.311 592.906  1.00  0.00           C  
REMARK-SIMTK-COORDS   461.660417900  -351.311132125   592.906003578
ATOM    197  C3'  DA A   7     461.698-352.616 592.129  1.00  0.00           C  
REMARK-SIMTK-COORDS   461.697571997  -352.615978511   592.128609545
ATOM    198  C4'  DA A   7     462.475-352.240 590.869  1.00  0.00           C  
REMARK-SIMTK-COORDS   462.475152864  -352.240083323   590.868808052
ATOM    199  C5'  DA A   7     461.670-351.662 589.729  1.00  0.00           C  
REMARK-SIMTK-COORDS   461.670109917  -351.661861121   589.729096712
ATOM    200  O4'  DA A   7     463.433-351.231 591.326  1.00  0.00           O  
REMARK-SIMTK-COORDS   463.432721689  -351.230961868   591.325703919
ATOM    201  N6   DA A   7     464.068-344.749 592.619  1.00  0.00           N  
REMARK-SIMTK-COORDS   464.068420559  -344.748973245   592.618505696
ATOM    202  C6   DA A   7     464.377-346.033 592.867  1.00  0.00           C  
REMARK-SIMTK-COORDS   464.376621222  -346.032668667   592.867118679
ATOM    203  C5   DA A   7     463.524-347.106 592.542  1.00  0.00           C  
REMARK-SIMTK-COORDS   463.523895249  -347.106417834   592.542163082
ATOM    204  N7   DA A   7     462.281-347.160 591.938  1.00  0.00           N  
REMARK-SIMTK-COORDS   462.280545926  -347.159830628   591.937505713
ATOM    205  C8   DA A   7     462.003-348.429 591.908  1.00  0.00           C  
REMARK-SIMTK-COORDS   462.002789198  -348.428885414   591.908058293
ATOM    206  N9   DA A   7     462.987-349.218 592.441  1.00  0.00           N  
REMARK-SIMTK-COORDS   462.987047137  -349.217639839   592.440611359
ATOM    207  C4   DA A   7     463.975-348.357 592.850  1.00  0.00           C  
REMARK-SIMTK-COORDS   463.974852548  -348.356941567   592.849786081
ATOM    208  N3   DA A   7     465.140-348.686 593.438  1.00  0.00           N  
REMARK-SIMTK-COORDS   465.139836993  -348.685713191   593.438256524
ATOM    209  C2   DA A   7     465.842-347.602 593.696  1.00  0.00           C  
REMARK-SIMTK-COORDS   465.841535383  -347.601857602   593.696290305
ATOM    210  N1   DA A   7     465.547-346.328 593.453  1.00  0.00           N  
REMARK-SIMTK-COORDS   465.547102673  -346.327863088   593.453275166
ATOM    211  H1'  DA A   7     463.760-350.965 593.315  1.00  0.00           H  
REMARK-SIMTK-COORDS   463.759813085  -350.964918182   593.314949499
ATOM    212 1H2'  DA A   7     461.543-351.489 593.975  1.00  0.00           H  
REMARK-SIMTK-COORDS   461.542665338  -351.489091295   593.975316379
ATOM    213 2H2'  DA A   7     460.830-350.682 592.586  1.00  0.00           H  
REMARK-SIMTK-COORDS   460.829705772  -350.681740389   592.585679674
ATOM    214  H3'  DA A   7     460.697-352.973 591.880  1.00  0.00           H  
REMARK-SIMTK-COORDS   460.697193524  -352.972886598   591.880090875
ATOM    215  H4'  DA A   7     462.955-353.149 590.508  1.00  0.00           H  
REMARK-SIMTK-COORDS   462.955173179  -353.149467237   590.508000078
ATOM    216 1H5'  DA A   7     462.326-351.069 589.092  1.00  0.00           H  
REMARK-SIMTK-COORDS   462.325736677  -351.069033151   589.092303535
ATOM    217 2H5'  DA A   7     461.241-352.475 589.146  1.00  0.00           H  
REMARK-SIMTK-COORDS   461.240514794  -352.474603364   589.146070060
ATOM    218  H61  DA A   7     464.728-344.002 592.877  1.00  0.00           H  
REMARK-SIMTK-COORDS   464.728464051  -344.002176146   592.877205680
ATOM    219  H62  DA A   7     463.172-344.513 592.170  1.00  0.00           H  
REMARK-SIMTK-COORDS   463.172377995  -344.513424894   592.169708751
ATOM    220  H8   DA A   7     461.075-348.829 591.497  1.00  0.00           H  
REMARK-SIMTK-COORDS   461.075029652  -348.828508622   591.496585918
ATOM    221  H2   DA A   7     466.802-347.774 594.178  1.00  0.00           H  
REMARK-SIMTK-COORDS   466.801986441  -347.774048790   594.178108695
ATOM    222  P    DT A   8     461.450-353.858 594.643  1.00  0.00           P  
REMARK-SIMTK-COORDS   461.450217425  -353.857750486   594.643430325
ATOM    223  OP1  DT A   8     460.177-353.120 594.834  1.00  0.00           O  
REMARK-SIMTK-COORDS   460.177408557  -353.120199114   594.833744690
ATOM    224  OP2  DT A   8     461.479-355.241 595.160  1.00  0.00           O  
REMARK-SIMTK-COORDS   461.479027686  -355.240779879   595.159614078
ATOM    225  O5'  DT A   8     462.650-353.016 595.271  1.00  0.00           O  
REMARK-SIMTK-COORDS   462.650311512  -353.015590798   595.271277633
ATOM    226  O3'  DT A   8     465.452-353.755 598.347  1.00  0.00           O  
REMARK-SIMTK-COORDS   465.451569754  -353.754529371   598.347049088
ATOM    227  C1'  DT A   8     464.572-351.120 597.230  1.00  0.00           C  
REMARK-SIMTK-COORDS   464.572463345  -351.119960694   597.230495548
ATOM    228  C2'  DT A   8     463.692-352.201 597.844  1.00  0.00           C  
REMARK-SIMTK-COORDS   463.691532326  -352.200904565   597.844158228
ATOM    229  C3'  DT A   8     464.407-353.472 597.418  1.00  0.00           C  
REMARK-SIMTK-COORDS   464.407483644  -353.472179077   597.417913196
ATOM    230  C4'  DT A   8     464.947-353.112 596.035  1.00  0.00           C  
REMARK-SIMTK-COORDS   464.946753784  -353.112428533   596.034566797
ATOM    231  C5'  DT A   8     464.008-353.331 594.871  1.00  0.00           C  
REMARK-SIMTK-COORDS   464.008401125  -353.330529846   594.870972750
ATOM    232  O4'  DT A   8     465.253-351.684 596.128  1.00  0.00           O  
REMARK-SIMTK-COORDS   465.253003304  -351.684396024   596.127601118
ATOM    233  O4   DT A   8     461.865-346.653 595.455  1.00  0.00           O  
REMARK-SIMTK-COORDS   461.864852193  -346.653264544   595.454595113
ATOM    234  C4   DT A   8     462.432-347.685 595.835  1.00  0.00           C  
REMARK-SIMTK-COORDS   462.431858141  -347.684531833   595.835442895
ATOM    235  N3   DT A   8     463.662-347.629 596.448  1.00  0.00           N  
REMARK-SIMTK-COORDS   463.661710510  -347.629003042   596.447565189
ATOM    236  C2   DT A   8     464.397-348.697 596.920  1.00  0.00           C  
REMARK-SIMTK-COORDS   464.396835429  -348.697372167   596.919629557
ATOM    237  O2   DT A   8     465.483-348.550 597.453  1.00  0.00           O  
REMARK-SIMTK-COORDS   465.482501508  -348.549720504   597.452614689
ATOM    238  N1   DT A   8     463.817-349.937 596.741  1.00  0.00           N  
REMARK-SIMTK-COORDS   463.816943954  -349.936568711   596.740915253
ATOM    239  C6   DT A   8     462.593-350.087 596.138  1.00  0.00           C  
REMARK-SIMTK-COORDS   462.592535911  -350.086792174   596.137808418
ATOM    240  C5   DT A   8     461.900-349.020 595.695  1.00  0.00           C  
REMARK-SIMTK-COORDS   461.900301565  -349.019705891   595.695472036
ATOM    241  C7   DT A   8     460.564-349.129 595.026  1.00  0.00           C  
REMARK-SIMTK-COORDS   460.563958619  -349.129311194   595.025561438
ATOM    242  H1'  DT A   8     465.320-350.774 597.945  1.00  0.00           H  
REMARK-SIMTK-COORDS   465.320023680  -350.774482737   597.945374228
ATOM    243 1H2'  DT A   8     463.633-352.122 598.930  1.00  0.00           H  
REMARK-SIMTK-COORDS   463.633410068  -352.121841574   598.929880037
ATOM    244 2H2'  DT A   8     462.673-352.171 597.459  1.00  0.00           H  
REMARK-SIMTK-COORDS   462.672580898  -352.171045350   597.458821475
ATOM    245  H3'  DT A   8     463.730-354.325 597.366  1.00  0.00           H  
REMARK-SIMTK-COORDS   463.730395041  -354.324541762   597.366455655
ATOM    246  H4'  DT A   8     465.830-353.728 595.869  1.00  0.00           H  
REMARK-SIMTK-COORDS   465.830208302  -353.728410559   595.868626272
ATOM    247 1H5'  DT A   8     464.307-352.687 594.045  1.00  0.00           H  
REMARK-SIMTK-COORDS   464.307198685  -352.686686992   594.045028806
ATOM    248 2H5'  DT A   8     464.066-354.371 594.555  1.00  0.00           H  
REMARK-SIMTK-COORDS   464.066306842  -354.371334029   594.555418347
ATOM    249  H3   DT A   8     464.076-346.693 596.567  1.00  0.00           H  
REMARK-SIMTK-COORDS   464.075723521  -346.693395054   596.566812499
ATOM    250  H6   DT A   8     462.175-351.087 596.014  1.00  0.00           H  
REMARK-SIMTK-COORDS   462.174535287  -351.086640835   596.014175354
ATOM    251  H71  DT A   8     460.255-348.148 594.664  1.00  0.00           H  
REMARK-SIMTK-COORDS   460.254617877  -348.147746007   594.664420067
ATOM    252  H72  DT A   8     460.633-349.820 594.185  1.00  0.00           H  
REMARK-SIMTK-COORDS   460.633090236  -349.819636408   594.184950399
ATOM    253  H73  DT A   8     459.828-349.501 595.739  1.00  0.00           H  
REMARK-SIMTK-COORDS   459.828355993  -349.500901895   595.739357716
ATOM    254  P    DA A   9     464.658-353.914 600.210  1.00  0.00           P  
REMARK-SIMTK-COORDS   464.657669286  -353.913653744   600.209530338
ATOM    255  OP1  DA A   9     463.184-353.860 600.358  1.00  0.00           O  
REMARK-SIMTK-COORDS   463.183635593  -353.860204113   600.357668134
ATOM    256  OP2  DA A   9     465.356-354.912 601.044  1.00  0.00           O  
REMARK-SIMTK-COORDS   465.355872946  -354.912395219   601.043720434
ATOM    257  O5'  DA A   9     465.269-352.464 600.466  1.00  0.00           O  
REMARK-SIMTK-COORDS   465.268911374  -352.464072380   600.466033704
ATOM    258  O3'  DA A   9     467.999-350.894 603.284  1.00  0.00           O  
REMARK-SIMTK-COORDS   467.999232170  -350.893975708   603.284266269
ATOM    259  C1'  DA A   9     465.958-349.425 601.662  1.00  0.00           C  
REMARK-SIMTK-COORDS   465.957530559  -349.425161332   601.661698902
ATOM    260  C2'  DA A   9     465.713-350.583 602.620  1.00  0.00           C  
REMARK-SIMTK-COORDS   465.713399073  -350.583068655   602.619730451
ATOM    261  C3'  DA A   9     466.973-351.413 602.442  1.00  0.00           C  
REMARK-SIMTK-COORDS   466.973330790  -351.413287566   602.441812976
ATOM    262  C4'  DA A   9     467.295-351.231 600.960  1.00  0.00           C  
REMARK-SIMTK-COORDS   467.294907283  -351.231309330   600.959753099
ATOM    263  C5'  DA A   9     466.615-352.181 600.002  1.00  0.00           C  
REMARK-SIMTK-COORDS   466.614537951  -352.181057274   600.002437364
ATOM    264  O4'  DA A   9     466.852-349.868 600.661  1.00  0.00           O  
REMARK-SIMTK-COORDS   466.852436931  -349.867819988   600.661198577
ATOM    265  N6   DA A   9     461.500-346.278 599.062  1.00  0.00           N  
REMARK-SIMTK-COORDS   461.500191997  -346.277861399   599.062043335
ATOM    266  C6   DA A   9     462.687-346.408 599.679  1.00  0.00           C  
REMARK-SIMTK-COORDS   462.686556111  -346.408161267   599.678672990
ATOM    267  C5   DA A   9     463.212-347.652 600.083  1.00  0.00           C  
REMARK-SIMTK-COORDS   463.211811254  -347.651508831   600.083480190
ATOM    268  N7   DA A   9     462.735-348.946 599.973  1.00  0.00           N  
REMARK-SIMTK-COORDS   462.735144905  -348.945716980   599.973047129
ATOM    269  C8   DA A   9     463.662-349.667 600.528  1.00  0.00           C  
REMARK-SIMTK-COORDS   463.662195271  -349.667496059   600.528140438
ATOM    270  N9   DA A   9     464.726-348.936 600.985  1.00  0.00           N  
REMARK-SIMTK-COORDS   464.725784617  -348.936372308   600.985027473
ATOM    271  C4   DA A   9     464.432-347.628 600.693  1.00  0.00           C  
REMARK-SIMTK-COORDS   464.432217996  -347.627677864   600.693269883
ATOM    272  N3   DA A   9     465.192-346.550 600.963  1.00  0.00           N  
REMARK-SIMTK-COORDS   465.192162036  -346.550005376   600.962869705
ATOM    273  C2   DA A   9     464.594-345.454 600.544  1.00  0.00           C  
REMARK-SIMTK-COORDS   464.593862814  -345.454484102   600.543851590
ATOM    274  N1   DA A   9     463.422-345.314 599.931  1.00  0.00           N  
REMARK-SIMTK-COORDS   463.421610785  -345.314304335   599.931492370
ATOM    275  H1'  DA A   9     466.420-348.583 602.177  1.00  0.00           H  
REMARK-SIMTK-COORDS   466.419701606  -348.583173418   602.176879720
ATOM    276 1H2'  DA A   9     465.600-350.250 603.652  1.00  0.00           H  
REMARK-SIMTK-COORDS   465.599594318  -350.250101797   603.651789824
ATOM    277 2H2'  DA A   9     464.822-351.154 602.360  1.00  0.00           H  
REMARK-SIMTK-COORDS   464.821683642  -351.154232386   602.360039128
ATOM    278  H3'  DA A   9     466.808-352.465 602.681  1.00  0.00           H  
REMARK-SIMTK-COORDS   466.807797712  -352.464629500   602.680938336
ATOM    279  H4'  DA A   9     468.371-351.363 600.849  1.00  0.00           H  
REMARK-SIMTK-COORDS   468.370996209  -351.363147902   600.849153756
ATOM    280 1H5'  DA A   9     466.574-351.725 599.014  1.00  0.00           H  
REMARK-SIMTK-COORDS   466.573818314  -351.724898339   599.013974954
ATOM    281 2H5'  DA A   9     467.186-353.106 599.949  1.00  0.00           H  
REMARK-SIMTK-COORDS   467.186432181  -353.105770638   599.948919306
ATOM    282  H61  DA A   9     461.163-345.344 598.788  1.00  0.00           H  
REMARK-SIMTK-COORDS   461.162936429  -345.344444212   598.787671256
ATOM    283  H62  DA A   9     460.929-347.112 598.865  1.00  0.00           H  
REMARK-SIMTK-COORDS   460.929479305  -347.111614870   598.864720827
ATOM    284  H8   DA A   9     463.601-350.753 600.620  1.00  0.00           H  
REMARK-SIMTK-COORDS   463.600500924  -350.752635031   600.619864041
ATOM    285  H2   DA A   9     465.138-344.530 600.725  1.00  0.00           H  
REMARK-SIMTK-COORDS   465.138166973  -344.529689646   600.724830031
ATOM    286  P    DG A  10     467.398-351.542 605.887  1.00  0.00           P  
REMARK-SIMTK-COORDS   467.398223108  -351.541994838   605.887287997
ATOM    287  OP1  DG A  10     467.926-351.775 604.521  1.00  0.00           O  
REMARK-SIMTK-COORDS   467.926157665  -351.775414538   604.520792718
ATOM    288  OP2  DG A  10     467.317-350.132 606.318  1.00  0.00           O  
REMARK-SIMTK-COORDS   467.317307728  -350.132321490   606.317961600
ATOM    289  O5'  DG A  10     468.252-352.386 606.937  1.00  0.00           O  
REMARK-SIMTK-COORDS   468.252236928  -352.386084945   606.936588854
ATOM    290  O3'  DG A  10     470.644-351.357 610.265  1.00  0.00           O  
REMARK-SIMTK-COORDS   470.643715556  -351.357089021   610.265212347
ATOM    291  C1'  DG A  10     470.714-353.866 608.634  1.00  0.00           C  
REMARK-SIMTK-COORDS   470.714119371  -353.866139257   608.633946821
ATOM    292  C2'  DG A  10     470.885-352.438 608.135  1.00  0.00           C  
REMARK-SIMTK-COORDS   470.884738417  -352.437544487   608.134867547
ATOM    293  C3'  DG A  10     469.955-351.666 609.055  1.00  0.00           C  
REMARK-SIMTK-COORDS   469.954814280  -351.665912952   609.055486836
ATOM    294  C4'  DG A  10     468.806-352.648 609.280  1.00  0.00           C  
REMARK-SIMTK-COORDS   468.805561456  -352.648165805   609.279866599
ATOM    295  C5'  DG A  10     467.697-352.629 608.254  1.00  0.00           C  
REMARK-SIMTK-COORDS   467.696931329  -352.628844899   608.254362847
ATOM    296  O4'  DG A  10     469.446-353.963 609.252  1.00  0.00           O  
REMARK-SIMTK-COORDS   469.446334511  -353.962983218   609.252315478
ATOM    297  N2   DG A  10     473.087-358.482 609.576  1.00  0.00           N  
REMARK-SIMTK-COORDS   473.086620675  -358.482139740   609.575930956
ATOM    298  O6   DG A  10     471.633-358.770 605.241  1.00  0.00           O  
REMARK-SIMTK-COORDS   471.632934971  -358.770486126   605.240979141
ATOM    299  C6   DG A  10     471.685-358.061 606.246  1.00  0.00           C  
REMARK-SIMTK-COORDS   471.685115801  -358.061134014   606.246221769
ATOM    300  C5   DG A  10     471.186-356.755 606.441  1.00  0.00           C  
REMARK-SIMTK-COORDS   471.186345391  -356.754508219   606.440515644
ATOM    301  N7   DG A  10     470.502-355.910 605.562  1.00  0.00           N  
REMARK-SIMTK-COORDS   470.502484780  -355.909726815   605.562157491
ATOM    302  C8   DG A  10     470.283-354.831 606.268  1.00  0.00           C  
REMARK-SIMTK-COORDS   470.282803014  -354.830593574   606.268432486
ATOM    303  N9   DG A  10     470.773-354.890 607.556  1.00  0.00           N  
REMARK-SIMTK-COORDS   470.772920482  -354.889976172   607.555688317
ATOM    304  C4   DG A  10     471.354-356.134 607.665  1.00  0.00           C  
REMARK-SIMTK-COORDS   471.354262612  -356.133706014   607.665412550
ATOM    305  N3   DG A  10     471.971-356.622 608.773  1.00  0.00           N  
REMARK-SIMTK-COORDS   471.970960472  -356.622262726   608.773144055
ATOM    306  C2   DG A  10     472.448-357.850 608.587  1.00  0.00           C  
REMARK-SIMTK-COORDS   472.447794831  -357.850198419   608.586829996
ATOM    307  N1   DG A  10     472.317-358.548 607.404  1.00  0.00           N  
REMARK-SIMTK-COORDS   472.317105138  -358.548090406   607.404268379
ATOM    308  H1'  DG A  10     471.471-354.112 609.379  1.00  0.00           H  
REMARK-SIMTK-COORDS   471.470596682  -354.112269013   609.379214707
ATOM    309 1H2'  DG A  10     471.914-352.088 608.225  1.00  0.00           H  
REMARK-SIMTK-COORDS   471.913520067  -352.088244892   608.224968098
ATOM    310 2H2'  DG A  10     470.592-352.327 607.091  1.00  0.00           H  
REMARK-SIMTK-COORDS   470.591698395  -352.327082953   607.090812091
ATOM    311  H3'  DG A  10     469.599-350.743 608.597  1.00  0.00           H  
REMARK-SIMTK-COORDS   469.598814875  -350.743028919   608.597072737
ATOM    312  H4'  DG A  10     468.367-352.407 610.248  1.00  0.00           H  
REMARK-SIMTK-COORDS   468.367029944  -352.406633941   610.247831718
ATOM    313 1H5'  DG A  10     467.183-353.590 608.264  1.00  0.00           H  
REMARK-SIMTK-COORDS   467.182794114  -353.589996062   608.264381040
ATOM    314 2H5'  DG A  10     466.989-351.840 608.506  1.00  0.00           H  
REMARK-SIMTK-COORDS   466.989461069  -351.839844938   608.506048947
ATOM    315  H21  DG A  10     473.218-358.016 610.485  1.00  0.00           H  
REMARK-SIMTK-COORDS   473.218053650  -358.016266324   610.485412310
ATOM    316  H22  DG A  10     473.448-359.436 609.429  1.00  0.00           H  
REMARK-SIMTK-COORDS   473.448329114  -359.436170575   609.429090328
ATOM    317  H8   DG A  10     469.758-353.961 605.874  1.00  0.00           H  
REMARK-SIMTK-COORDS   469.757549639  -353.960763292   605.873558870
ATOM    318  H1   DG A  10     472.712-359.499 607.367  1.00  0.00           H  
REMARK-SIMTK-COORDS   472.712300949  -359.499201156   607.366803567
ATOM    319  P    DT A  11     472.259-350.275 609.697  1.00  0.00           P  
REMARK-SIMTK-COORDS   472.259135403  -350.275086604   609.697005982
ATOM    320  OP1  DT A  11     472.502-349.876 608.289  1.00  0.00           O  
REMARK-SIMTK-COORDS   472.501700287  -349.875551093   608.289249735
ATOM    321  OP2  DT A  11     472.578-349.260 610.721  1.00  0.00           O  
REMARK-SIMTK-COORDS   472.577959373  -349.260135172   610.720856980
ATOM    322  O5'  DT A  11     473.044-351.629 610.007  1.00  0.00           O  
REMARK-SIMTK-COORDS   473.043817013  -351.628528077   610.007041383
ATOM    323  O3'  DT A  11     476.091-352.688 612.736  1.00  0.00           O  
REMARK-SIMTK-COORDS   476.091226978  -352.687593148   612.735616411
ATOM    324  C1'  DT A  11     475.321-354.060 610.189  1.00  0.00           C  
REMARK-SIMTK-COORDS   475.320505108  -354.059600399   610.189235468
ATOM    325  C2'  DT A  11     475.743-352.606 610.361  1.00  0.00           C  
REMARK-SIMTK-COORDS   475.743145705  -352.606062872   610.361469566
ATOM    326  C3'  DT A  11     475.171-352.270 611.729  1.00  0.00           C  
REMARK-SIMTK-COORDS   475.171342492  -352.270332774   611.729218222
ATOM    327  C4'  DT A  11     473.873-353.075 611.763  1.00  0.00           C  
REMARK-SIMTK-COORDS   473.873395500  -353.075353337   611.763210851
ATOM    328  C5'  DT A  11     472.656-352.411 611.165  1.00  0.00           C  
REMARK-SIMTK-COORDS   472.655717732  -352.410790797   611.165178674
ATOM    329  O4'  DT A  11     474.176-354.280 610.990  1.00  0.00           O  
REMARK-SIMTK-COORDS   474.176473749  -354.280121226   610.989648371
ATOM    330  O4   DT A  11     474.083-355.517 605.014  1.00  0.00           O  
REMARK-SIMTK-COORDS   474.083144344  -355.517118679   605.014205632
ATOM    331  C4   DT A  11     474.338-355.144 606.166  1.00  0.00           C  
REMARK-SIMTK-COORDS   474.337738272  -355.143510024   606.165575037
ATOM    332  N3   DT A  11     474.998-355.968 607.045  1.00  0.00           N  
REMARK-SIMTK-COORDS   474.998209356  -355.968045697   607.045480072
ATOM    333  C2   DT A  11     475.344-355.675 608.349  1.00  0.00           C  
REMARK-SIMTK-COORDS   475.344312007  -355.674850783   608.348904676
ATOM    334  O2   DT A  11     475.934-356.473 609.056  1.00  0.00           O  
REMARK-SIMTK-COORDS   475.933821302  -356.472832139   609.056187891
ATOM    335  N1   DT A  11     474.972-354.421 608.790  1.00  0.00           N  
REMARK-SIMTK-COORDS   474.972344447  -354.421376544   608.789657970
ATOM    336  C6   DT A  11     474.308-353.533 607.980  1.00  0.00           C  
REMARK-SIMTK-COORDS   474.307785723  -353.533102293   607.980454313
ATOM    337  C5   DT A  11     473.993-353.852 606.711  1.00  0.00           C  
REMARK-SIMTK-COORDS   473.992559656  -353.851737951   606.710561859
ATOM    338  C7   DT A  11     473.263-352.922 605.789  1.00  0.00           C  
REMARK-SIMTK-COORDS   473.263287877  -352.921852448   605.788563149
ATOM    339  H1'  DT A  11     476.105-354.736 610.531  1.00  0.00           H  
REMARK-SIMTK-COORDS   476.104670961  -354.736230145   610.530569764
ATOM    340 1H2'  DT A  11     476.826-352.484 610.342  1.00  0.00           H  
REMARK-SIMTK-COORDS   476.826249983  -352.483883537   610.342018789
ATOM    341 2H2'  DT A  11     475.327-351.961 609.588  1.00  0.00           H  
REMARK-SIMTK-COORDS   475.327057419  -351.960780906   609.588087562
ATOM    342  H3'  DT A  11     474.976-351.204 611.839  1.00  0.00           H  
REMARK-SIMTK-COORDS   474.975564298  -351.203968010   611.839472875
ATOM    343  H4'  DT A  11     473.657-353.284 612.811  1.00  0.00           H  
REMARK-SIMTK-COORDS   473.657022242  -353.283953902   612.810650786
ATOM    344 1H5'  DT A  11     471.940-353.176 610.869  1.00  0.00           H  
REMARK-SIMTK-COORDS   471.939757903  -353.176123640   610.869097330
ATOM    345 2H5'  DT A  11     472.200-351.761 611.911  1.00  0.00           H  
REMARK-SIMTK-COORDS   472.200435965  -351.761142407   611.911420245
ATOM    346  H3   DT A  11     475.263-356.900 606.695  1.00  0.00           H  
REMARK-SIMTK-COORDS   475.262619439  -356.899706428   606.694645937
ATOM    347  H6   DT A  11     474.030-352.554 608.373  1.00  0.00           H  
REMARK-SIMTK-COORDS   474.029917517  -352.554136981   608.373039562
ATOM    348  H71  DT A  11     473.031-353.439 604.857  1.00  0.00           H  
REMARK-SIMTK-COORDS   473.031111835  -353.438868277   604.856697323
ATOM    349  H72  DT A  11     472.338-352.592 606.261  1.00  0.00           H  
REMARK-SIMTK-COORDS   472.337821996  -352.592101477   606.260508274
ATOM    350  H73  DT A  11     473.890-352.055 605.576  1.00  0.00           H  
REMARK-SIMTK-COORDS   473.889570595  -352.055200117   605.575538044
ATOM    351  P    DT A  12     477.781-351.829 612.488  1.00  0.00           P  
REMARK-SIMTK-COORDS   477.781011829  -351.828845411   612.488455107
ATOM    352  OP1  DT A  12     477.915-350.807 611.421  1.00  0.00           O  
REMARK-SIMTK-COORDS   477.915225807  -350.807387200   611.421284207
ATOM    353  OP2  DT A  12     478.468-351.529 613.760  1.00  0.00           O  
REMARK-SIMTK-COORDS   478.468384019  -351.528778346   613.760274760
ATOM    354  O5'  DT A  12     478.258-353.245 611.931  1.00  0.00           O  
REMARK-SIMTK-COORDS   478.258458100  -353.244671171   611.930661708
ATOM    355  O3'  DT A  12     481.314-355.947 613.032  1.00  0.00           O  
REMARK-SIMTK-COORDS   481.314493425  -355.946792201   613.031860160
ATOM    356  C1'  DT A  12     479.899-355.716 610.405  1.00  0.00           C  
REMARK-SIMTK-COORDS   479.898709016  -355.715943998   610.404554389
ATOM    357  C2'  DT A  12     480.673-354.625 611.133  1.00  0.00           C  
REMARK-SIMTK-COORDS   480.672531504  -354.624605493   611.133416534
ATOM    358  C3'  DT A  12     480.390-354.955 612.590  1.00  0.00           C  
REMARK-SIMTK-COORDS   480.389944060  -354.955351169   612.589837364
ATOM    359  C4'  DT A  12     478.956-355.480 612.548  1.00  0.00           C  
REMARK-SIMTK-COORDS   478.955844092  -355.480244827   612.548317118
ATOM    360  C5'  DT A  12     477.859-354.445 612.640  1.00  0.00           C  
REMARK-SIMTK-COORDS   477.859461535  -354.445107755   612.640303694
ATOM    361  O4'  DT A  12     478.856-356.154 611.253  1.00  0.00           O  
REMARK-SIMTK-COORDS   478.856207261  -356.153735950   611.252862291
ATOM    362  O4   DT A  12     477.652-354.160 605.612  1.00  0.00           O  
REMARK-SIMTK-COORDS   477.652444717  -354.159614992   605.612008957
ATOM    363  C4   DT A  12     478.144-354.461 606.706  1.00  0.00           C  
REMARK-SIMTK-COORDS   478.143956168  -354.461085424   606.706351258
ATOM    364  N3   DT A  12     478.705-355.699 606.911  1.00  0.00           N  
REMARK-SIMTK-COORDS   478.705310592  -355.699352216   606.911023094
ATOM    365  C2   DT A  12     479.287-356.159 608.075  1.00  0.00           C  
REMARK-SIMTK-COORDS   479.286739006  -356.158914253   608.075243749
ATOM    366  O2   DT A  12     479.762-357.277 608.162  1.00  0.00           O  
REMARK-SIMTK-COORDS   479.762380199  -357.277268731   608.162385678
ATOM    367  N1   DT A  12     479.286-355.266 609.127  1.00  0.00           N  
REMARK-SIMTK-COORDS   479.285868489  -355.265624974   609.126839920
ATOM    368  C6   DT A  12     478.745-354.008 609.013  1.00  0.00           C  
REMARK-SIMTK-COORDS   478.745370664  -354.008474401   609.013197778
ATOM    369  C5   DT A  12     478.192-353.592 607.858  1.00  0.00           C  
REMARK-SIMTK-COORDS   478.192238042  -353.591792117   607.858233200
ATOM    370  C7   DT A  12     477.584-352.233 607.684  1.00  0.00           C  
REMARK-SIMTK-COORDS   477.583822562  -352.233147002   607.683533296
ATOM    371  H1'  DT A  12     480.540-356.572 610.191  1.00  0.00           H  
REMARK-SIMTK-COORDS   480.539959026  -356.571852006   610.191310618
ATOM    372 1H2'  DT A  12     481.741-354.659 610.918  1.00  0.00           H  
REMARK-SIMTK-COORDS   481.740556107  -354.658635948   610.917577762
ATOM    373 2H2'  DT A  12     480.319-353.626 610.877  1.00  0.00           H  
REMARK-SIMTK-COORDS   480.318514753  -353.626260153   610.877258920
ATOM    374  H3'  DT A  12     480.469-354.077 613.231  1.00  0.00           H  
REMARK-SIMTK-COORDS   480.468873831  -354.077488162   613.230731765
ATOM    375  H4'  DT A  12     478.842-356.160 613.392  1.00  0.00           H  
REMARK-SIMTK-COORDS   478.842419684  -356.159929674   613.392488553
ATOM    376 1H5'  DT A  12     476.949-354.848 612.199  1.00  0.00           H  
REMARK-SIMTK-COORDS   476.949163176  -354.848105199   612.198775714
ATOM    377 2H5'  DT A  12     477.678-354.209 613.688  1.00  0.00           H  
REMARK-SIMTK-COORDS   477.677711717  -354.209189665   613.687925123
ATOM    378  H3   DT A  12     478.691-356.350 606.113  1.00  0.00           H  
REMARK-SIMTK-COORDS   478.691162680  -356.349856887   606.112504146
ATOM    379  H6   DT A  12     478.763-353.337 609.873  1.00  0.00           H  
REMARK-SIMTK-COORDS   478.763496551  -353.337089046   609.872627913
ATOM    380  H71  DT A  12     477.110-352.168 606.703  1.00  0.00           H  
REMARK-SIMTK-COORDS   477.110153043  -352.168166249   606.703227380
ATOM    381  H72  DT A  12     476.836-352.066 608.459  1.00  0.00           H  
REMARK-SIMTK-COORDS   476.836476053  -352.065918893   608.459073724
ATOM    382  H73  DT A  12     478.362-351.473 607.761  1.00  0.00           H  
REMARK-SIMTK-COORDS   478.361816578  -351.473254404   607.760893169
ATOM    383  P    DG A  13     483.019-355.540 612.895  1.00  0.00           P  
REMARK-SIMTK-COORDS   483.018769994  -355.540086574   612.895064807
ATOM    384  OP1  DG A  13     483.260-354.141 612.464  1.00  0.00           O  
REMARK-SIMTK-COORDS   483.260117538  -354.141285490   612.464233181
ATOM    385  OP2  DG A  13     483.907-356.053 613.957  1.00  0.00           O  
REMARK-SIMTK-COORDS   483.906524454  -356.052573459   613.957352533
ATOM    386  O5'  DG A  13     483.074-356.503 611.625  1.00  0.00           O  
REMARK-SIMTK-COORDS   483.073797584  -356.502675869   611.624925518
ATOM    387  O3'  DG A  13     485.512-359.779 610.539  1.00  0.00           O  
REMARK-SIMTK-COORDS   485.512445611  -359.778675134   610.539309738
ATOM    388  C1'  DG A  13     483.884-358.007 608.759  1.00  0.00           C  
REMARK-SIMTK-COORDS   483.883524090  -358.007105933   608.759008009
ATOM    389  C2'  DG A  13     484.976-357.582 609.731  1.00  0.00           C  
REMARK-SIMTK-COORDS   484.975782055  -357.582478726   609.731498767
ATOM    390  C3'  DG A  13     484.803-358.584 610.861  1.00  0.00           C  
REMARK-SIMTK-COORDS   484.803202814  -358.584038182   610.860573194
ATOM    391  C4'  DG A  13     483.291-358.802 610.895  1.00  0.00           C  
REMARK-SIMTK-COORDS   483.290775342  -358.801653993   610.894565852
ATOM    392  C5'  DG A  13     482.492-357.827 611.727  1.00  0.00           C  
REMARK-SIMTK-COORDS   482.491546671  -357.827216541   611.726910243
ATOM    393  O4'  DG A  13     482.878-358.673 609.497  1.00  0.00           O  
REMARK-SIMTK-COORDS   482.877888408  -358.672683308   609.497073476
ATOM    394  N2   DG A  13     482.518-358.585 603.697  1.00  0.00           N  
REMARK-SIMTK-COORDS   482.518092576  -358.585173120   603.696894606
ATOM    395  O6   DG A  13     481.278-354.307 604.768  1.00  0.00           O  
REMARK-SIMTK-COORDS   481.277836616  -354.306997208   604.767935696
ATOM    396  C6   DG A  13     481.788-355.347 605.184  1.00  0.00           C  
REMARK-SIMTK-COORDS   481.788112433  -355.347460650   605.184433496
ATOM    397  C5   DG A  13     482.299-355.636 606.469  1.00  0.00           C  
REMARK-SIMTK-COORDS   482.299290428  -355.636222313   606.468609013
ATOM    398  N7   DG A  13     482.369-354.837 607.613  1.00  0.00           N  
REMARK-SIMTK-COORDS   482.369307028  -354.836910143   607.612738259
ATOM    399  C8   DG A  13     482.930-355.612 608.506  1.00  0.00           C  
REMARK-SIMTK-COORDS   482.929978579  -355.611616953   608.505537100
ATOM    400  N9   DG A  13     483.244-356.871 608.041  1.00  0.00           N  
REMARK-SIMTK-COORDS   483.243689007  -356.871343055   608.041376661
ATOM    401  C4   DG A  13     482.834-356.886 606.727  1.00  0.00           C  
REMARK-SIMTK-COORDS   482.833946893  -356.885850933   606.726552368
ATOM    402  N3   DG A  13     482.953-357.937 605.874  1.00  0.00           N  
REMARK-SIMTK-COORDS   482.952988646  -357.936906431   605.873801289
ATOM    403  C2   DG A  13     482.479-357.661 604.662  1.00  0.00           C  
REMARK-SIMTK-COORDS   482.478603675  -357.661476662   604.661775158
ATOM    404  N1   DG A  13     481.919-356.448 604.319  1.00  0.00           N  
REMARK-SIMTK-COORDS   481.919204429  -356.448141471   604.319028609
ATOM    405  H1'  DG A  13     484.272-358.704 608.016  1.00  0.00           H  
REMARK-SIMTK-COORDS   484.271555930  -358.704288571   608.016290255
ATOM    406 1H2'  DG A  13     485.971-357.648 609.290  1.00  0.00           H  
REMARK-SIMTK-COORDS   485.970528814  -357.648041705   609.290250104
ATOM    407 2H2'  DG A  13     484.841-356.560 610.084  1.00  0.00           H  
REMARK-SIMTK-COORDS   484.840505473  -356.559794274   610.083553816
ATOM    408  H3'  DG A  13     485.165-358.194 611.812  1.00  0.00           H  
REMARK-SIMTK-COORDS   485.165333064  -358.193998573   611.812058761
ATOM    409  H4'  DG A  13     483.123-359.800 611.299  1.00  0.00           H  
REMARK-SIMTK-COORDS   483.123486269  -359.799557175   611.299297374
ATOM    410 1H5'  DG A  13     481.464-357.805 611.364  1.00  0.00           H  
REMARK-SIMTK-COORDS   481.463815085  -357.805037146   611.364246680
ATOM    411 2H5'  DG A  13     482.499-358.153 612.766  1.00  0.00           H  
REMARK-SIMTK-COORDS   482.499271763  -358.152984307   612.766235354
ATOM    412  H21  DG A  13     482.923-359.513 603.888  1.00  0.00           H  
REMARK-SIMTK-COORDS   482.923385740  -359.513006611   603.887502749
ATOM    413  H22  DG A  13     482.143-358.369 602.761  1.00  0.00           H  
REMARK-SIMTK-COORDS   482.143065801  -358.369474990   602.761266883
ATOM    414  H8   DG A  13     483.131-355.289 609.527  1.00  0.00           H  
REMARK-SIMTK-COORDS   483.130926068  -355.289207058   609.527345774
ATOM    415  H1   DG A  13     481.570-356.340 603.355  1.00  0.00           H  
REMARK-SIMTK-COORDS   481.570178103  -356.340277677   603.355316502
ATOM    416  P    DG A  14     487.066-359.506 610.358  1.00  0.00           P  
REMARK-SIMTK-COORDS   487.065773807  -359.506343154   610.357780262
ATOM    417  OP1  DG A  14     487.572-358.137 610.621  1.00  0.00           O  
REMARK-SIMTK-COORDS   487.571655458  -358.137019953   610.621497394
ATOM    418  OP2  DG A  14     487.919-360.614 610.831  1.00  0.00           O  
REMARK-SIMTK-COORDS   487.919011096  -360.614034203   610.831291266
ATOM    419  O5'  DG A  14     486.771-359.671 608.799  1.00  0.00           O  
REMARK-SIMTK-COORDS   486.770704217  -359.671188187   608.799377217
ATOM    420  O3'  DG A  14     488.280-362.224 605.789  1.00  0.00           O  
REMARK-SIMTK-COORDS   488.280169950  -362.224252399   605.789208894
ATOM    421  C1'  DG A  14     486.920-359.577 605.468  1.00  0.00           C  
REMARK-SIMTK-COORDS   486.919975171  -359.577046280   605.467515052
ATOM    422  C2'  DG A  14     488.174-359.876 606.278  1.00  0.00           C  
REMARK-SIMTK-COORDS   488.174044903  -359.876138093   606.278025505
ATOM    423  C3'  DG A  14     487.896-361.280 606.787  1.00  0.00           C  
REMARK-SIMTK-COORDS   487.896444383  -361.280346112   606.786800299
ATOM    424  C4'  DG A  14     486.386-361.266 607.018  1.00  0.00           C  
REMARK-SIMTK-COORDS   486.385724258  -361.266329243   607.018051744
ATOM    425  C5'  DG A  14     485.918-360.759 608.362  1.00  0.00           C  
REMARK-SIMTK-COORDS   485.917588512  -360.759461309   608.361564237
ATOM    426  O4'  DG A  14     485.871-360.377 605.977  1.00  0.00           O  
REMARK-SIMTK-COORDS   485.871232897  -360.377023160   605.976645325
ATOM    427  N2   DG A  14     484.946-357.257 601.161  1.00  0.00           N  
REMARK-SIMTK-COORDS   484.945985212  -357.256911457   601.161252746
ATOM    428  O6   DG A  14     484.823-354.021 604.402  1.00  0.00           O  
REMARK-SIMTK-COORDS   484.822521294  -354.020654944   604.401554190
ATOM    429  C6   DG A  14     485.124-355.187 604.147  1.00  0.00           C  
REMARK-SIMTK-COORDS   485.124271634  -355.186991837   604.146562064
ATOM    430  C5   DG A  14     485.686-356.167 604.994  1.00  0.00           C  
REMARK-SIMTK-COORDS   485.686171599  -356.166715810   604.994030273
ATOM    431  N7   DG A  14     486.052-356.092 606.341  1.00  0.00           N  
REMARK-SIMTK-COORDS   486.052469783  -356.092487329   606.340562773
ATOM    432  C8   DG A  14     486.512-357.288 606.609  1.00  0.00           C  
REMARK-SIMTK-COORDS   486.512136493  -357.287523934   606.609276429
ATOM    433  N9   DG A  14     486.483-358.156 605.539  1.00  0.00           N  
REMARK-SIMTK-COORDS   486.483315485  -358.156293583   605.539146695
ATOM    434  C4   DG A  14     485.948-357.431 604.498  1.00  0.00           C  
REMARK-SIMTK-COORDS   485.947917132  -357.431282652   604.497719907
ATOM    435  N3   DG A  14     485.738-357.895 603.238  1.00  0.00           N  
REMARK-SIMTK-COORDS   485.737769745  -357.895470388   603.238179983
ATOM    436  C2   DG A  14     485.216-356.969 602.438  1.00  0.00           C  
REMARK-SIMTK-COORDS   485.215913441  -356.969498198   602.438085300
ATOM    437  N1   DG A  14     484.913-355.688 602.850  1.00  0.00           N  
REMARK-SIMTK-COORDS   484.913269709  -355.688267547   602.849715947
ATOM    438  H1'  DG A  14     487.062-359.838 604.419  1.00  0.00           H  
REMARK-SIMTK-COORDS   487.061744981  -359.837520272   604.418555272
ATOM    439 1H2'  DG A  14     489.077-359.845 605.668  1.00  0.00           H  
REMARK-SIMTK-COORDS   489.077380041  -359.845288764   605.668473252
ATOM    440 2H2'  DG A  14     488.311-359.175 607.101  1.00  0.00           H  
REMARK-SIMTK-COORDS   488.310553875  -359.175056931   607.101418793
ATOM    441  H3'  DG A  14     488.433-361.494 607.711  1.00  0.00           H  
REMARK-SIMTK-COORDS   488.433302440  -361.493845527   607.711351772
ATOM    442  H4'  DG A  14     486.040-362.294 606.912  1.00  0.00           H  
REMARK-SIMTK-COORDS   486.039578444  -362.294180419   606.911707793
ATOM    443 1H5'  DG A  14     484.890-360.407 608.273  1.00  0.00           H  
REMARK-SIMTK-COORDS   484.889809509  -360.407140718   608.273305958
ATOM    444 2H5'  DG A  14     485.958-361.572 609.085  1.00  0.00           H  
REMARK-SIMTK-COORDS   485.958273121  -361.572323615   609.085429302
ATOM    445  H21  DG A  14     485.148-358.197 600.790  1.00  0.00           H  
REMARK-SIMTK-COORDS   485.148290826  -358.196549924   600.790279716
ATOM    446  H22  DG A  14     484.535-356.538 600.547  1.00  0.00           H  
REMARK-SIMTK-COORDS   484.535286051  -356.538247543   600.546908886
ATOM    447  H8   DG A  14     486.885-357.571 607.594  1.00  0.00           H  
REMARK-SIMTK-COORDS   486.884801683  -357.571496753   607.593604166
ATOM    448  H1   DG A  14     484.500-355.050 602.154  1.00  0.00           H  
REMARK-SIMTK-COORDS   484.500474600  -355.049864793   602.153844464
ATOM    449  P    DC A  15     489.784-361.957 605.734  1.00  0.00           P  
REMARK-SIMTK-COORDS   489.784254794  -361.957107290   605.734209749
ATOM    450  OP1  DC A  15     490.586-360.983 606.514  1.00  0.00           O  
REMARK-SIMTK-COORDS   490.586077753  -360.982663341   606.513568416
ATOM    451  OP2  DC A  15     490.425-363.261 605.476  1.00  0.00           O  
REMARK-SIMTK-COORDS   490.424875145  -363.261409122   605.475881863
ATOM    452  O5'  DC A  15     489.330-361.290 604.359  1.00  0.00           O  
REMARK-SIMTK-COORDS   489.329620329  -361.289888335   604.359096892
ATOM    453  O3'  DC A  15     490.008-362.215 600.291  1.00  0.00           O  
REMARK-SIMTK-COORDS   490.007672388  -362.214935934   600.291368123
ATOM    454  C1'  DC A  15     489.208-359.591 601.490  1.00  0.00           C  
REMARK-SIMTK-COORDS   489.207668270  -359.590621882   601.490303554
ATOM    455  C2'  DC A  15     490.437-360.423 601.831  1.00  0.00           C  
REMARK-SIMTK-COORDS   490.437134187  -360.423254952   601.831121292
ATOM    456  C3'  DC A  15     489.916-361.841 601.664  1.00  0.00           C  
REMARK-SIMTK-COORDS   489.916395173  -361.840938341   601.664128215
ATOM    457  C4'  DC A  15     488.468-361.729 602.138  1.00  0.00           C  
REMARK-SIMTK-COORDS   488.468426579  -361.729174183   602.138318815
ATOM    458  C5'  DC A  15     488.233-361.889 603.622  1.00  0.00           C  
REMARK-SIMTK-COORDS   488.233298119  -361.888577888   603.621509317
ATOM    459  O4'  DC A  15     488.063-360.380 601.743  1.00  0.00           O  
REMARK-SIMTK-COORDS   488.062656941  -360.380176626   601.742599734
ATOM    460  N4   DC A  15     488.683-354.874 604.317  1.00  0.00           N  
REMARK-SIMTK-COORDS   488.683116311  -354.874498290   604.317178773
ATOM    461  C4   DC A  15     488.820-356.018 603.667  1.00  0.00           C  
REMARK-SIMTK-COORDS   488.820230595  -356.018033476   603.666858890
ATOM    462  N3   DC A  15     488.487-356.056 602.371  1.00  0.00           N  
REMARK-SIMTK-COORDS   488.487074199  -356.056030290   602.370535605
ATOM    463  C2   DC A  15     488.604-357.203 601.656  1.00  0.00           C  
REMARK-SIMTK-COORDS   488.604250570  -357.203284458   601.655642904
ATOM    464  O2   DC A  15     488.305-357.269 600.458  1.00  0.00           O  
REMARK-SIMTK-COORDS   488.305291196  -357.269221632   600.457706102
ATOM    465  N1   DC A  15     489.086-358.344 602.293  1.00  0.00           N  
REMARK-SIMTK-COORDS   489.086275465  -358.344234915   602.292545609
ATOM    466  C6   DC A  15     489.429-358.315 603.606  1.00  0.00           C  
REMARK-SIMTK-COORDS   489.429056788  -358.315066131   603.605763468
ATOM    467  C5   DC A  15     489.322-357.176 604.343  1.00  0.00           C  
REMARK-SIMTK-COORDS   489.321830515  -357.175961354   604.342692117
ATOM    468  H1'  DC A  15     489.202-359.317 600.435  1.00  0.00           H  
REMARK-SIMTK-COORDS   489.201955071  -359.317283170   600.434818685
ATOM    469 1H2'  DC A  15     491.272-360.224 601.158  1.00  0.00           H  
REMARK-SIMTK-COORDS   491.271595501  -360.224308099   601.157690921
ATOM    470 2H2'  DC A  15     490.787-360.246 602.848  1.00  0.00           H  
REMARK-SIMTK-COORDS   490.787409993  -360.245597090   602.848074360
ATOM    471  H3'  DC A  15     490.474-362.555 602.271  1.00  0.00           H  
REMARK-SIMTK-COORDS   490.473731509  -362.554674369   602.270997303
ATOM    472  H4'  DC A  15     487.906-362.511 601.627  1.00  0.00           H  
REMARK-SIMTK-COORDS   487.905781626  -362.510742889   601.626657779
ATOM    473 1H5'  DC A  15     487.298-361.399 603.891  1.00  0.00           H  
REMARK-SIMTK-COORDS   487.298061295  -361.398540647   603.890805781
ATOM    474 2H5'  DC A  15     488.164-362.950 603.861  1.00  0.00           H  
REMARK-SIMTK-COORDS   488.164350330  -362.949687972   603.861237480
ATOM    475  H41  DC A  15     488.931-354.816 605.316  1.00  0.00           H  
REMARK-SIMTK-COORDS   488.931452516  -354.816004907   605.315852220
ATOM    476  H42  DC A  15     488.326-354.042 603.827  1.00  0.00           H  
REMARK-SIMTK-COORDS   488.325968981  -354.042092178   603.827081996
ATOM    477  H6   DC A  15     489.797-359.223 604.082  1.00  0.00           H  
REMARK-SIMTK-COORDS   489.797365734  -359.223457210   604.082232952
ATOM    478  H5   DC A  15     489.604-357.145 605.395  1.00  0.00           H  
REMARK-SIMTK-COORDS   489.604280025  -357.144600725   605.394526602
ATOM    479  P    DT A  16     491.422-362.221 599.707  1.00  0.00           P  
REMARK-SIMTK-COORDS   491.422464835  -362.220658981   599.706623724
ATOM    480  OP1  DT A  16     492.474-361.949 600.716  1.00  0.00           O  
REMARK-SIMTK-COORDS   492.474402883  -361.948644141   600.716414925
ATOM    481  OP2  DT A  16     491.739-363.260 598.707  1.00  0.00           O  
REMARK-SIMTK-COORDS   491.739436153  -363.260327233   598.707291392
ATOM    482  O5'  DT A  16     491.027-360.861 598.973  1.00  0.00           O  
REMARK-SIMTK-COORDS   491.026977905  -360.860826391   598.973073170
ATOM    483  O3'  DT A  16     491.186-359.544 594.961  1.00  0.00           O  
REMARK-SIMTK-COORDS   491.186338882  -359.543879298   594.961377464
ATOM    484  C1'  DT A  16     491.074-357.891 597.455  1.00  0.00           C  
REMARK-SIMTK-COORDS   491.074450086  -357.891175857   597.454673322
ATOM    485  C2'  DT A  16     492.112-358.947 597.095  1.00  0.00           C  
REMARK-SIMTK-COORDS   492.112007063  -358.947116770   597.094777076
ATOM    486  C3'  DT A  16     491.280-359.958 596.323  1.00  0.00           C  
REMARK-SIMTK-COORDS   491.279896015  -359.957933178   596.322603914
ATOM    487  C4'  DT A  16     489.930-359.905 597.037  1.00  0.00           C  
REMARK-SIMTK-COORDS   489.930339689  -359.905251348   597.036608360
ATOM    488  C5'  DT A  16     489.775-360.800 598.244  1.00  0.00           C  
REMARK-SIMTK-COORDS   489.774571281  -360.799687673   598.243979415
ATOM    489  O4'  DT A  16     489.805-358.512 597.467  1.00  0.00           O  
REMARK-SIMTK-COORDS   489.804649856  -358.512108996   597.466814647
ATOM    490  O4   DT A  16     491.832-355.471 602.354  1.00  0.00           O  
REMARK-SIMTK-COORDS   491.831991224  -355.471061748   602.354217599
ATOM    491  C4   DT A  16     491.678-356.059 601.277  1.00  0.00           C  
REMARK-SIMTK-COORDS   491.677872971  -356.059365567   601.277092175
ATOM    492  N3   DT A  16     491.236-355.387 600.162  1.00  0.00           N  
REMARK-SIMTK-COORDS   491.235596036  -355.386902289   600.162418118
ATOM    493  C2   DT A  16     491.025-355.920 598.907  1.00  0.00           C  
REMARK-SIMTK-COORDS   491.025494500  -355.920173557   598.906971943
ATOM    494  O2   DT A  16     490.632-355.242 597.974  1.00  0.00           O  
REMARK-SIMTK-COORDS   490.631712212  -355.242115033   597.974385674
ATOM    495  N1   DT A  16     491.289-357.269 598.788  1.00  0.00           N  
REMARK-SIMTK-COORDS   491.288854770  -357.269379822   598.788208219
ATOM    496  C6   DT A  16     491.732-358.020 599.849  1.00  0.00           C  
REMARK-SIMTK-COORDS   491.731849061  -358.020396643   599.848967284
ATOM    497  C5   DT A  16     491.932-357.464 601.059  1.00  0.00           C  
REMARK-SIMTK-COORDS   491.932361530  -357.463780840   601.058717919
ATOM    498  C7   DT A  16     492.409-358.239 602.250  1.00  0.00           C  
REMARK-SIMTK-COORDS   492.408654608  -358.239402787   602.249583780
ATOM    499  H1'  DT A  16     491.053-357.096 596.708  1.00  0.00           H  
REMARK-SIMTK-COORDS   491.052521180  -357.096446949   596.708229697
ATOM    500 1H2'  DT A  16     492.918-358.544 596.482  1.00  0.00           H  
REMARK-SIMTK-COORDS   492.918469248  -358.544290007   596.481775980
ATOM    501 2H2'  DT A  16     492.566-359.398 597.977  1.00  0.00           H  
REMARK-SIMTK-COORDS   492.565532187  -359.397836144   597.977276373
ATOM    502  H3'  DT A  16     491.709-360.959 596.366  1.00  0.00           H  
REMARK-SIMTK-COORDS   491.709004306  -360.958718174   596.366358535
ATOM    503  H4'  DT A  16     489.174-360.197 596.308  1.00  0.00           H  
REMARK-SIMTK-COORDS   489.174456523  -360.196669548   596.307788717
ATOM    504 1H5'  DT A  16     488.993-360.399 598.888  1.00  0.00           H  
REMARK-SIMTK-COORDS   488.993227535  -360.398512757   598.887840921
ATOM    505 2H5'  DT A  16     489.492-361.799 597.915  1.00  0.00           H  
REMARK-SIMTK-COORDS   489.492168465  -361.798669367   597.914608464
ATOM    506  H3   DT A  16     491.043-354.382 600.277  1.00  0.00           H  
REMARK-SIMTK-COORDS   491.042643301  -354.381556141   600.276599399
ATOM    507  H6   DT A  16     491.923-359.085 599.710  1.00  0.00           H  
REMARK-SIMTK-COORDS   491.923359229  -359.085101104   599.709556860
ATOM    508  H71  DT A  16     492.393-357.600 603.133  1.00  0.00           H  
REMARK-SIMTK-COORDS   492.392628431  -357.599526818   603.132695838
ATOM    509  H72  DT A  16     491.755-359.097 602.411  1.00  0.00           H  
REMARK-SIMTK-COORDS   491.755447923  -359.096807974   602.411238881
ATOM    510  H73  DT A  16     493.427-358.588 602.073  1.00  0.00           H  
REMARK-SIMTK-COORDS   493.426533775  -358.588122049   602.073479047
ATOM    511  P    DG A  17     492.591-359.385 594.154  1.00  0.00           P  
REMARK-SIMTK-COORDS   492.591411447  -359.384970251   594.154293178
ATOM    512  OP1  DG A  17     493.735-359.858 594.972  1.00  0.00           O  
REMARK-SIMTK-COORDS   493.735011709  -359.857822623   594.972277330
ATOM    513  OP2  DG A  17     492.619-359.757 592.726  1.00  0.00           O  
REMARK-SIMTK-COORDS   492.619467397  -359.757060879   592.726018894
ATOM    514  O5'  DG A  17     492.450-357.804 594.305  1.00  0.00           O  
REMARK-SIMTK-COORDS   492.450391772  -357.803716331   594.304657710
ATOM    515  O3'  DG A  17     492.648-354.576 591.584  1.00  0.00           O  
REMARK-SIMTK-COORDS   492.647523009  -354.576264809   591.583916460
ATOM    516  C1'  DG A  17     493.038-354.529 594.551  1.00  0.00           C  
REMARK-SIMTK-COORDS   493.038433903  -354.528697088   594.551447923
ATOM    517  C2'  DG A  17     493.803-355.365 593.535  1.00  0.00           C  
REMARK-SIMTK-COORDS   493.803301328  -355.365425383   593.534620709
ATOM    518  C3'  DG A  17     492.732-355.666 592.500  1.00  0.00           C  
REMARK-SIMTK-COORDS   492.732323168  -355.665783224   592.499968619
ATOM    519  C4'  DG A  17     491.469-355.807 593.349  1.00  0.00           C  
REMARK-SIMTK-COORDS   491.468972349  -355.806606525   593.348533587
ATOM    520  C5'  DG A  17     491.199-357.175 593.927  1.00  0.00           C  
REMARK-SIMTK-COORDS   491.198831415  -357.175301174   593.927144713
ATOM    521  O4'  DG A  17     491.669-354.864 594.449  1.00  0.00           O  
REMARK-SIMTK-COORDS   491.668662188  -354.863803058   594.449142324
ATOM    522  N2   DG A  17     493.237-350.459 597.901  1.00  0.00           N  
REMARK-SIMTK-COORDS   493.236869679  -350.459036740   597.901379996
ATOM    523  O6   DG A  17     494.530-354.087 600.381  1.00  0.00           O  
REMARK-SIMTK-COORDS   494.530408728  -354.087320327   600.381393693
ATOM    524  C6   DG A  17     494.163-353.698 599.272  1.00  0.00           C  
REMARK-SIMTK-COORDS   494.162647027  -353.698081341   599.272493182
ATOM    525  C5   DG A  17     493.976-354.440 598.086  1.00  0.00           C  
REMARK-SIMTK-COORDS   493.975788572  -354.439821246   598.085606990
ATOM    526  N7   DG A  17     494.151-355.804 597.837  1.00  0.00           N  
REMARK-SIMTK-COORDS   494.151342553  -355.803660104   597.836692609
ATOM    527  C8   DG A  17     493.833-355.938 596.575  1.00  0.00           C  
REMARK-SIMTK-COORDS   493.832605457  -355.938130769   596.574972631
ATOM    528  N9   DG A  17     493.459-354.762 595.960  1.00  0.00           N  
REMARK-SIMTK-COORDS   493.459219866  -354.762294876   595.959536076
ATOM    529  C4   DG A  17     493.551-353.796 596.937  1.00  0.00           C  
REMARK-SIMTK-COORDS   493.550502434  -353.796407790   596.937079748
ATOM    530  N3   DG A  17     493.276-352.476 596.771  1.00  0.00           N  
REMARK-SIMTK-COORDS   493.276086931  -352.476129221   596.770846082
ATOM    531  C2   DG A  17     493.460-351.777 597.887  1.00  0.00           C  
REMARK-SIMTK-COORDS   493.460163836  -351.776500756   597.887334194
ATOM    532  N1   DG A  17     493.872-352.336 599.079  1.00  0.00           N  
REMARK-SIMTK-COORDS   493.871562205  -352.335917134   599.079135226
ATOM    533  H1'  DG A  17     493.140-353.465 594.337  1.00  0.00           H  
REMARK-SIMTK-COORDS   493.140444030  -353.464738053   594.337328550
ATOM    534 1H2'  DG A  17     494.639-354.820 593.095  1.00  0.00           H  
REMARK-SIMTK-COORDS   494.638920730  -354.820171153   593.095350816
ATOM    535 2H2'  DG A  17     494.203-356.281 593.970  1.00  0.00           H  
REMARK-SIMTK-COORDS   494.202738905  -356.281283262   593.970258136
ATOM    536  H3'  DG A  17     492.941-356.584 591.950  1.00  0.00           H  
REMARK-SIMTK-COORDS   492.940715249  -356.584060533   591.950483838
ATOM    537  H4'  DG A  17     490.627-355.544 592.709  1.00  0.00           H  
REMARK-SIMTK-COORDS   490.626818808  -355.544301750   592.708551073
ATOM    538 1H5'  DG A  17     490.560-357.074 594.805  1.00  0.00           H  
REMARK-SIMTK-COORDS   490.560096591  -357.073662258   594.804604885
ATOM    539 2H5'  DG A  17     490.691-357.786 593.182  1.00  0.00           H  
REMARK-SIMTK-COORDS   490.691269416  -357.785922963   593.181555786
ATOM    540  H21  DG A  17     492.928-349.979 597.044  1.00  0.00           H  
REMARK-SIMTK-COORDS   492.927558893  -349.979246508   597.043710379
ATOM    541  H22  DG A  17     493.374-349.922 598.771  1.00  0.00           H  
REMARK-SIMTK-COORDS   493.374245076  -349.922258481   598.770613624
ATOM    542  H8   DG A  17     493.859-356.896 596.056  1.00  0.00           H  
REMARK-SIMTK-COORDS   493.859423836  -356.896425387   596.055960878
ATOM    543  H1   DG A  17     493.973-351.708 599.890  1.00  0.00           H  
REMARK-SIMTK-COORDS   493.972759532  -351.707694775   599.889869934
ATOM    544  P    DG A  18     494.165-354.340 590.789  1.00  0.00           P  
REMARK-SIMTK-COORDS   494.165114281  -354.339937491   590.789085525
ATOM    545  OP1  DG A  18     495.228-355.334 591.075  1.00  0.00           O  
REMARK-SIMTK-COORDS   495.228175703  -355.334167929   591.075293924
ATOM    546  OP2  DG A  18     494.050-353.902 589.384  1.00  0.00           O  
REMARK-SIMTK-COORDS   494.049591009  -353.902076921   589.384045135
ATOM    547  O5'  DG A  18     494.352-353.075 591.742  1.00  0.00           O  
REMARK-SIMTK-COORDS   494.351930263  -353.075261523   591.742266769
ATOM    548  O3'  DG A  18     495.063-348.968 591.049  1.00  0.00           O  
REMARK-SIMTK-COORDS   495.063102278  -348.967808976   591.048865774
ATOM    549  C1'  DG A  18     495.597-350.550 593.533  1.00  0.00           C  
REMARK-SIMTK-COORDS   495.596919174  -350.550373218   593.533185991
ATOM    550  C2'  DG A  18     496.129-350.826 592.133  1.00  0.00           C  
REMARK-SIMTK-COORDS   496.128660920  -350.826019351   592.133063166
ATOM    551  C3'  DG A  18     494.971-350.375 591.259  1.00  0.00           C  
REMARK-SIMTK-COORDS   494.970997130  -350.375229563   591.258810847
ATOM    552  C4'  DG A  18     493.747-350.756 592.091  1.00  0.00           C  
REMARK-SIMTK-COORDS   493.747120809  -350.756163230   592.091256215
ATOM    553  C5'  DG A  18     493.236-352.167 591.925  1.00  0.00           C  
REMARK-SIMTK-COORDS   493.235525035  -352.167403536   591.924635192
ATOM    554  O4'  DG A  18     494.184-350.577 593.476  1.00  0.00           O  
REMARK-SIMTK-COORDS   494.184463017  -350.576809126   593.475690359
ATOM    555  N2   DG A  18     496.769-348.940 598.418  1.00  0.00           N  
REMARK-SIMTK-COORDS   496.768562145  -348.940337219   598.417711949
ATOM    556  O6   DG A  18     497.424-353.474 598.485  1.00  0.00           O  
REMARK-SIMTK-COORDS   497.423929667  -353.473997665   598.485309046
ATOM    557  C6   DG A  18     497.089-352.510 597.797  1.00  0.00           C  
REMARK-SIMTK-COORDS   497.089297233  -352.509609950   597.796546774
ATOM    558  C5   DG A  18     496.701-352.477 596.439  1.00  0.00           C  
REMARK-SIMTK-COORDS   496.700774025  -352.477054152   596.439423774
ATOM    559  N7   DG A  18     496.587-353.513 595.508  1.00  0.00           N  
REMARK-SIMTK-COORDS   496.586710430  -353.512831706   595.508301679
ATOM    560  C8   DG A  18     496.188-352.913 594.416  1.00  0.00           C  
REMARK-SIMTK-COORDS   496.187552071  -352.913302780   594.416124646
ATOM    561  N9   DG A  18     496.029-351.550 594.547  1.00  0.00           N  
REMARK-SIMTK-COORDS   496.028989495  -351.550057399   594.547231245
ATOM    562  C4   DG A  18     496.359-351.271 595.855  1.00  0.00           C  
REMARK-SIMTK-COORDS   496.359017359  -351.270637749   595.854850558
ATOM    563  N3   DG A  18     496.348-350.038 596.426  1.00  0.00           N  
REMARK-SIMTK-COORDS   496.347766179  -350.037900111   596.426081097
ATOM    564  C2   DG A  18     496.722-350.068 597.702  1.00  0.00           C  
REMARK-SIMTK-COORDS   496.721745914  -350.068160996   597.702456213
ATOM    565  N1   DG A  18     497.069-351.225 598.369  1.00  0.00           N  
REMARK-SIMTK-COORDS   497.068853253  -351.225075306   598.368527361
ATOM    566  H1'  DG A  18     495.900-349.562 593.878  1.00  0.00           H  
REMARK-SIMTK-COORDS   495.900210571  -349.561876044   593.878366618
ATOM    567 1H2'  DG A  18     497.035-350.260 591.916  1.00  0.00           H  
REMARK-SIMTK-COORDS   497.034810604  -350.260025842   591.916120552
ATOM    568 2H2'  DG A  18     496.356-351.881 591.978  1.00  0.00           H  
REMARK-SIMTK-COORDS   496.356343904  -351.880648932   591.978005422
ATOM    569  H3'  DG A  18     494.964-350.884 590.295  1.00  0.00           H  
REMARK-SIMTK-COORDS   494.964200636  -350.884359696   590.294790975
ATOM    570  H4'  DG A  18     492.945-350.076 591.805  1.00  0.00           H  
REMARK-SIMTK-COORDS   492.945224178  -350.076063197   591.804847872
ATOM    571 1H5'  DG A  18     492.673-352.452 592.814  1.00  0.00           H  
REMARK-SIMTK-COORDS   492.672888555  -352.451882967   592.813882427
ATOM    572 2H5'  DG A  18     492.581-352.211 591.055  1.00  0.00           H  
REMARK-SIMTK-COORDS   492.580627826  -352.211042397   591.055390523
ATOM    573  H21  DG A  18     496.521-348.041 597.980  1.00  0.00           H  
REMARK-SIMTK-COORDS   496.521312102  -348.041218309   597.979623369
ATOM    574  H22  DG A  18     497.052-348.970 599.408  1.00  0.00           H  
REMARK-SIMTK-COORDS   497.052323612  -348.969651637   599.408262349
ATOM    575  H8   DG A  18     495.997-353.445 593.484  1.00  0.00           H  
REMARK-SIMTK-COORDS   495.996511977  -353.445478545   593.484076558
ATOM    576  H1   DG A  18     497.333-351.142 599.361  1.00  0.00           H  
REMARK-SIMTK-COORDS   497.332788985  -351.141717495   599.361293398
ATOM    577  P    DA A  19     496.685-348.751 590.216  1.00  0.00           P  
REMARK-SIMTK-COORDS   496.685030155  -348.750998295   590.216367048
ATOM    578  OP1  DA A  19     497.552-349.889 589.828  1.00  0.00           O  
REMARK-SIMTK-COORDS   497.552195617  -349.888709724   589.827504905
ATOM    579  OP2  DA A  19     496.601-347.641 589.246  1.00  0.00           O  
REMARK-SIMTK-COORDS   496.600608581  -347.640836403   589.246181720
ATOM    580  O5'  DA A  19     497.142-348.199 591.640  1.00  0.00           O  
REMARK-SIMTK-COORDS   497.141959429  -348.198929034   591.640140966
ATOM    581  O3'  DA A  19     498.585-344.470 593.010  1.00  0.00           O  
REMARK-SIMTK-COORDS   498.585293684  -344.470144020   593.009534461
ATOM    582  C1'  DA A  19     498.905-347.163 594.277  1.00  0.00           C  
REMARK-SIMTK-COORDS   498.905374064  -347.162507443   594.277372680
ATOM    583  C2'  DA A  19     499.323-346.751 592.872  1.00  0.00           C  
REMARK-SIMTK-COORDS   499.323172182  -346.750503844   592.872427212
ATOM    584  C3'  DA A  19     498.239-345.755 592.498  1.00  0.00           C  
REMARK-SIMTK-COORDS   498.238564554  -345.754644555   592.497945479
ATOM    585  C4'  DA A  19     496.997-346.331 593.176  1.00  0.00           C  
REMARK-SIMTK-COORDS   496.997454694  -346.331384093   593.176212993
ATOM    586  C5'  DA A  19     496.223-347.366 592.394  1.00  0.00           C  
REMARK-SIMTK-COORDS   496.223479905  -347.366309255   592.394375457
ATOM    587  O4'  DA A  19     497.512-346.955 594.397  1.00  0.00           O  
REMARK-SIMTK-COORDS   497.512445099  -346.954582384   594.397043355
ATOM    588  N6   DA A  19     500.314-352.508 596.721  1.00  0.00           N  
REMARK-SIMTK-COORDS   500.313895497  -352.508366612   596.720614404
ATOM    589  C6   DA A  19     500.154-351.175 596.742  1.00  0.00           C  
REMARK-SIMTK-COORDS   500.154157913  -351.174696816   596.742495462
ATOM    590  C5   DA A  19     499.727-350.432 595.624  1.00  0.00           C  
REMARK-SIMTK-COORDS   499.727162375  -350.431607364   595.623939305
ATOM    591  N7   DA A  19     499.377-350.801 594.337  1.00  0.00           N  
REMARK-SIMTK-COORDS   499.377111589  -350.801057880   594.337334562
ATOM    592  C8   DA A  19     499.069-349.677 593.763  1.00  0.00           C  
REMARK-SIMTK-COORDS   499.069366472  -349.676673829   593.763253166
ATOM    593  N9   DA A  19     499.180-348.591 594.590  1.00  0.00           N  
REMARK-SIMTK-COORDS   499.179653931  -348.591104529   594.590227151
ATOM    594  C4   DA A  19     499.605-349.084 595.799  1.00  0.00           C  
REMARK-SIMTK-COORDS   499.604849250  -349.083901500   595.798674538
ATOM    595  N3   DA A  19     499.854-348.377 596.917  1.00  0.00           N  
REMARK-SIMTK-COORDS   499.854292648  -348.376996203   596.916547470
ATOM    596  C2   DA A  19     500.249-349.179 597.884  1.00  0.00           C  
REMARK-SIMTK-COORDS   500.249291209  -349.178536649   597.883612127
ATOM    597  N1   DA A  19     500.409-350.499 597.873  1.00  0.00           N  
REMARK-SIMTK-COORDS   500.409168769  -350.498818249   597.873381675
ATOM    598  H1'  DA A  19     499.402-346.548 595.028  1.00  0.00           H  
REMARK-SIMTK-COORDS   499.402257798  -346.548255038   595.028210570
ATOM    599 1H2'  DA A  19     500.311-346.288 592.852  1.00  0.00           H  
REMARK-SIMTK-COORDS   500.310648558  -346.288490519   592.852449871
ATOM    600 2H2'  DA A  19     499.343-347.594 592.182  1.00  0.00           H  
REMARK-SIMTK-COORDS   499.342770642  -347.594323334   592.182203649
ATOM    601  H3'  DA A  19     498.100-345.688 591.418  1.00  0.00           H  
REMARK-SIMTK-COORDS   498.099808743  -345.687518927   591.418064478
ATOM    602  H4'  DA A  19     496.327-345.496 593.375  1.00  0.00           H  
REMARK-SIMTK-COORDS   496.326579788  -345.496027388   593.375429050
ATOM    603 1H5'  DA A  19     495.652-347.984 593.086  1.00  0.00           H  
REMARK-SIMTK-COORDS   495.651860345  -347.983933989   593.086175838
ATOM    604 2H5'  DA A  19     495.540-346.863 591.713  1.00  0.00           H  
REMARK-SIMTK-COORDS   495.540376201  -346.862614509   591.712698897
ATOM    605  H61  DA A  19     500.629-353.003 597.567  1.00  0.00           H  
REMARK-SIMTK-COORDS   500.629090426  -353.002562233   597.567202760
ATOM    606  H62  DA A  19     500.121-353.035 595.857  1.00  0.00           H  
REMARK-SIMTK-COORDS   500.121113133  -353.034742212   595.857157580
ATOM    607  H8   DA A  19     498.751-349.604 592.722  1.00  0.00           H  
REMARK-SIMTK-COORDS   498.751444005  -349.604128023   592.722384101
ATOM    608  H2   DA A  19     500.478-348.689 598.828  1.00  0.00           H  
REMARK-SIMTK-COORDS   500.477694988  -348.689172062   598.828397295
ATOM    609  P    DA A  20     500.252-343.937 592.290  1.00  0.00           P  
REMARK-SIMTK-COORDS   500.252040968  -343.936927025   592.289744112
ATOM    610  OP1  DA A  20     500.880-344.805 591.265  1.00  0.00           O  
REMARK-SIMTK-COORDS   500.880188327  -344.805219378   591.265499860
ATOM    611  OP2  DA A  20     500.350-342.483 592.053  1.00  0.00           O  
REMARK-SIMTK-COORDS   500.349980382  -342.482529224   592.053141266
ATOM    612  O5'  DA A  20     500.843-344.298 593.725  1.00  0.00           O  
REMARK-SIMTK-COORDS   500.843132983  -344.298067790   593.725322246
ATOM    613  O3'  DA A  20     502.995-342.120 596.639  1.00  0.00           O  
REMARK-SIMTK-COORDS   502.995242775  -342.120086417   596.638586837
ATOM    614  C1'  DA A  20     502.841-345.088 596.279  1.00  0.00           C  
REMARK-SIMTK-COORDS   502.841119600  -345.087568087   596.279442595
ATOM    615  C2'  DA A  20     503.290-344.058 595.252  1.00  0.00           C  
REMARK-SIMTK-COORDS   503.289745687  -344.057510080   595.251877932
ATOM    616  C3'  DA A  20     502.401-342.871 595.583  1.00  0.00           C  
REMARK-SIMTK-COORDS   502.400545102  -342.870870012   595.582866859
ATOM    617  C4'  DA A  20     501.093-343.534 596.010  1.00  0.00           C  
REMARK-SIMTK-COORDS   501.092642518  -343.533877514   596.010465833
ATOM    618  C5'  DA A  20     500.118-343.871 594.907  1.00  0.00           C  
REMARK-SIMTK-COORDS   500.117615912  -343.871185588   594.907323331
ATOM    619  O4'  DA A  20     501.515-344.777 596.659  1.00  0.00           O  
REMARK-SIMTK-COORDS   501.515450219  -344.776856444   596.658736631
ATOM    620  N6   DA A  20     503.292-351.052 595.409  1.00  0.00           N  
REMARK-SIMTK-COORDS   503.292113443  -351.051675840   595.409042535
ATOM    621  C6   DA A  20     503.385-349.927 596.137  1.00  0.00           C  
REMARK-SIMTK-COORDS   503.385182679  -349.926760988   596.137448118
ATOM    622  C5   DA A  20     503.074-348.651 595.627  1.00  0.00           C  
REMARK-SIMTK-COORDS   503.074012840  -348.650682120   595.627084469
ATOM    623  N7   DA A  20     502.626-348.225 594.389  1.00  0.00           N  
REMARK-SIMTK-COORDS   502.625789309  -348.225323440   594.389123783
ATOM    624  C8   DA A  20     502.518-346.937 594.523  1.00  0.00           C  
REMARK-SIMTK-COORDS   502.517989293  -346.937273078   594.522620677
ATOM    625  N9   DA A  20     502.852-346.486 595.771  1.00  0.00           N  
REMARK-SIMTK-COORDS   502.851995535  -346.486041020   595.771355821
ATOM    626  C4   DA A  20     503.211-347.601 596.488  1.00  0.00           C  
REMARK-SIMTK-COORDS   503.210663318  -347.600629906   596.487619764
ATOM    627  N3   DA A  20     503.619-347.640 597.770  1.00  0.00           N  
REMARK-SIMTK-COORDS   503.618534451  -347.640118673   597.769672328
ATOM    628  C2   DA A  20     503.883-348.880 598.125  1.00  0.00           C  
REMARK-SIMTK-COORDS   503.883186975  -348.879924090   598.125406173
ATOM    629  N1   DA A  20     503.793-350.000 597.414  1.00  0.00           N  
REMARK-SIMTK-COORDS   503.793078749  -349.999869218   597.413779573
ATOM    630  H1'  DA A  20     503.465-345.045 597.172  1.00  0.00           H  
REMARK-SIMTK-COORDS   503.464550072  -345.045108469   597.172464782
ATOM    631 1H2'  DA A  20     504.345-343.803 595.353  1.00  0.00           H  
REMARK-SIMTK-COORDS   504.345254475  -343.803409855   595.353363271
ATOM    632 2H2'  DA A  20     503.132-344.398 594.228  1.00  0.00           H  
REMARK-SIMTK-COORDS   503.132243766  -344.398245905   594.228200130
ATOM    633  H3'  DA A  20     502.247-342.221 594.720  1.00  0.00           H  
REMARK-SIMTK-COORDS   502.247116549  -342.221243560   594.720111302
ATOM    634  H4'  DA A  20     500.596-342.846 596.694  1.00  0.00           H  
REMARK-SIMTK-COORDS   500.595505175  -342.845576977   596.693604056
ATOM    635 1H5'  DA A  20     499.460-344.672 595.243  1.00  0.00           H  
REMARK-SIMTK-COORDS   499.459871285  -344.671967900   595.243354124
ATOM    636 2H5'  DA A  20     499.522-342.990 594.674  1.00  0.00           H  
REMARK-SIMTK-COORDS   499.522221787  -342.990142522   594.674319140
ATOM    637  H61  DA A  20     503.533-351.959 595.832  1.00  0.00           H  
REMARK-SIMTK-COORDS   503.532541671  -351.959379698   595.831602557
ATOM    638  H62  DA A  20     502.981-351.005 594.429  1.00  0.00           H  
REMARK-SIMTK-COORDS   502.980634488  -351.004755837   594.428954083
ATOM    639  H8   DA A  20     502.191-346.278 593.718  1.00  0.00           H  
REMARK-SIMTK-COORDS   502.190708930  -346.278031090   593.717615356
ATOM    640  H2   DA A  20     504.225-349.006 599.151  1.00  0.00           H  
REMARK-SIMTK-COORDS   504.224964863  -349.006076092   599.150851709
ATOM    641  P    DT A  21     504.702-341.512 596.135  1.00  0.00           P  
REMARK-SIMTK-COORDS   504.702385366  -341.511579273   596.134621810
ATOM    642  OP1  DT A  21     505.143-341.777 594.743  1.00  0.00           O  
REMARK-SIMTK-COORDS   505.143421250  -341.776633872   594.743407445
ATOM    643  OP2  DT A  21     505.058-340.188 596.684  1.00  0.00           O  
REMARK-SIMTK-COORDS   505.057787378  -340.188012107   596.684080969
ATOM    644  O5'  DT A  21     505.247-342.665 597.093  1.00  0.00           O  
REMARK-SIMTK-COORDS   505.247093130  -342.664531725   597.092559748
ATOM    645  O3'  DT A  21     507.813-342.714 600.449  1.00  0.00           O  
REMARK-SIMTK-COORDS   507.812899375  -342.714347226   600.449285047
ATOM    646  C1'  DT A  21     507.117-344.972 598.611  1.00  0.00           C  
REMARK-SIMTK-COORDS   507.117462893  -344.971846384   598.610661199
ATOM    647  C2'  DT A  21     507.726-343.628 598.231  1.00  0.00           C  
REMARK-SIMTK-COORDS   507.725895490  -343.627803690   598.230634869
ATOM    648  C3'  DT A  21     507.071-342.690 599.232  1.00  0.00           C  
REMARK-SIMTK-COORDS   507.071264395  -342.689862746   599.231701757
ATOM    649  C4'  DT A  21     505.674-343.286 599.394  1.00  0.00           C  
REMARK-SIMTK-COORDS   505.673998029  -343.285790342   599.394173299
ATOM    650  C5'  DT A  21     504.633-342.838 598.395  1.00  0.00           C  
REMARK-SIMTK-COORDS   504.633119068  -342.837898558   598.395179337
ATOM    651  O4'  DT A  21     505.877-344.727 599.244  1.00  0.00           O  
REMARK-SIMTK-COORDS   505.877494834  -344.727201084   599.243690336
ATOM    652  O4   DT A  21     506.220-348.392 594.376  1.00  0.00           O  
REMARK-SIMTK-COORDS   506.220322230  -348.391702814   594.375560772
ATOM    653  C4   DT A  21     506.407-347.585 595.294  1.00  0.00           C  
REMARK-SIMTK-COORDS   506.406683425  -347.584658884   595.294256914
ATOM    654  N3   DT A  21     506.847-348.007 596.526  1.00  0.00           N  
REMARK-SIMTK-COORDS   506.847114527  -348.006931092   596.526336711
ATOM    655  C2   DT A  21     507.096-347.215 597.629  1.00  0.00           C  
REMARK-SIMTK-COORDS   507.096293816  -347.215057324   597.628839145
ATOM    656  O2   DT A  21     507.488-347.681 598.684  1.00  0.00           O  
REMARK-SIMTK-COORDS   507.488451936  -347.681204731   598.684046994
ATOM    657  N1   DT A  21     506.866-345.866 597.450  1.00  0.00           N  
REMARK-SIMTK-COORDS   506.866214361  -345.866414005   597.449826178
ATOM    658  C6   DT A  21     506.424-345.356 596.254  1.00  0.00           C  
REMARK-SIMTK-COORDS   506.423717331  -345.356170527   596.254281126
ATOM    659  C5   DT A  21     506.198-346.159 595.197  1.00  0.00           C  
REMARK-SIMTK-COORDS   506.197803580  -346.159256388   595.197143918
ATOM    660  C7   DT A  21     505.709-345.654 593.873  1.00  0.00           C  
REMARK-SIMTK-COORDS   505.709217574  -345.654260389   593.873184419
ATOM    661  H1'  DT A  21     507.756-345.503 599.317  1.00  0.00           H  
REMARK-SIMTK-COORDS   507.756313693  -345.502670813   599.317306853
ATOM    662 1H2'  DT A  21     508.811-343.621 598.330  1.00  0.00           H  
REMARK-SIMTK-COORDS   508.811495339  -343.620956717   598.329867360
ATOM    663 2H2'  DT A  21     507.489-343.342 597.206  1.00  0.00           H  
REMARK-SIMTK-COORDS   507.489116609  -343.342465285   597.205863794
ATOM    664  H3'  DT A  21     507.021-341.666 598.860  1.00  0.00           H  
REMARK-SIMTK-COORDS   507.021460957  -341.666499374   598.860398610
ATOM    665  H4'  DT A  21     505.323-343.006 600.387  1.00  0.00           H  
REMARK-SIMTK-COORDS   505.323343359  -343.005692277   600.387172985
ATOM    666 1H5'  DT A  21     503.848-343.590 598.335  1.00  0.00           H  
REMARK-SIMTK-COORDS   503.848244610  -343.590439803   598.334757820
ATOM    667 2H5'  DT A  21     504.202-341.894 598.727  1.00  0.00           H  
REMARK-SIMTK-COORDS   504.202368465  -341.894118194   598.726741612
ATOM    668  H3   DT A  21     507.009-349.018 596.637  1.00  0.00           H  
REMARK-SIMTK-COORDS   507.008641700  -349.018229739   596.636668117
ATOM    669  H6   DT A  21     506.251-344.283 596.160  1.00  0.00           H  
REMARK-SIMTK-COORDS   506.251498523  -344.283264660   596.159831764
ATOM    670  H71  DT A  21     505.502-346.498 593.214  1.00  0.00           H  
REMARK-SIMTK-COORDS   505.501644771  -346.498186703   593.214179936
ATOM    671  H72  DT A  21     504.798-345.075 594.018  1.00  0.00           H  
REMARK-SIMTK-COORDS   504.797643839  -345.074585510   594.017978625
ATOM    672  H73  DT A  21     506.473-345.021 593.421  1.00  0.00           H  
REMARK-SIMTK-COORDS   506.472760466  -345.020888025   593.420925975
ATOM    673  P    DG A  22     509.584-342.267 600.305  1.00  0.00           P  
REMARK-SIMTK-COORDS   509.584245247  -342.267154559   600.304530413
ATOM    674  OP1  DG A  22     509.954-341.788 598.950  1.00  0.00           O  
REMARK-SIMTK-COORDS   509.954433755  -341.788486037   598.950150143
ATOM    675  OP2  DG A  22     510.175-341.526 601.437  1.00  0.00           O  
REMARK-SIMTK-COORDS   510.174523889  -341.526274332   601.436728989
ATOM    676  O5'  DG A  22     509.926-343.820 600.430  1.00  0.00           O  
REMARK-SIMTK-COORDS   509.925907381  -343.819734611   600.429519089
ATOM    677  O3'  DG A  22     512.482-346.061 602.940  1.00  0.00           O  
REMARK-SIMTK-COORDS   512.482145663  -346.060779566   602.939718354
ATOM    678  C1'  DG A  22     511.376-346.820 600.263  1.00  0.00           C  
REMARK-SIMTK-COORDS   511.376374199  -346.819905125   600.263468206
ATOM    679  C2'  DG A  22     512.208-345.590 600.602  1.00  0.00           C  
REMARK-SIMTK-COORDS   512.207681774  -345.589609426   600.601660769
ATOM    680  C3'  DG A  22     511.743-345.270 602.012  1.00  0.00           C  
REMARK-SIMTK-COORDS   511.742737533  -345.269553319   602.012017086
ATOM    681  C4'  DG A  22     510.263-345.651 601.978  1.00  0.00           C  
REMARK-SIMTK-COORDS   510.263222114  -345.651402549   601.977749154
ATOM    682  C5'  DG A  22     509.307-344.587 601.493  1.00  0.00           C  
REMARK-SIMTK-COORDS   509.307037559  -344.587429125   601.493225005
ATOM    683  O4'  DG A  22     510.207-346.787 601.057  1.00  0.00           O  
REMARK-SIMTK-COORDS   510.206561280  -346.786676425   601.056860031
ATOM    684  N2   DG A  22     511.274-351.491 597.815  1.00  0.00           N  
REMARK-SIMTK-COORDS   511.274072092  -351.490778045   597.814787451
ATOM    685  O6   DG A  22     509.906-348.474 594.650  1.00  0.00           O  
REMARK-SIMTK-COORDS   509.905598066  -348.474093596   594.650131581
ATOM    686  C6   DG A  22     510.276-348.621 595.815  1.00  0.00           C  
REMARK-SIMTK-COORDS   510.275620213  -348.621294447   595.815391861
ATOM    687  C5   DG A  22     510.452-347.648 596.823  1.00  0.00           C  
REMARK-SIMTK-COORDS   510.451656838  -347.648014794   596.823127354
ATOM    688  N7   DG A  22     510.258-346.265 596.785  1.00  0.00           N  
REMARK-SIMTK-COORDS   510.258326883  -346.264534468   596.785183768
ATOM    689  C8   DG A  22     510.567-345.869 597.993  1.00  0.00           C  
REMARK-SIMTK-COORDS   510.566975822  -345.869140561   597.993493534
ATOM    690  N9   DG A  22     510.956-346.887 598.838  1.00  0.00           N  
REMARK-SIMTK-COORDS   510.956290860  -346.887382154   598.837523663
ATOM    691  C4   DG A  22     510.879-348.035 598.081  1.00  0.00           C  
REMARK-SIMTK-COORDS   510.879327176  -348.035368903   598.080513085
ATOM    692  N3   DG A  22     511.179-349.288 598.513  1.00  0.00           N  
REMARK-SIMTK-COORDS   511.179303558  -349.288039934   598.512835256
ATOM    693  C2   DG A  22     511.021-350.203 597.561  1.00  0.00           C  
REMARK-SIMTK-COORDS   511.021049133  -350.203486954   597.560563083
ATOM    694  N1   DG A  22     510.589-349.910 596.284  1.00  0.00           N  
REMARK-SIMTK-COORDS   510.589261361  -349.909588442   596.283939418
ATOM    695  H1'  DG A  22     511.918-347.735 600.503  1.00  0.00           H  
REMARK-SIMTK-COORDS   511.918194165  -347.735012060   600.502784776
ATOM    696 1H2'  DG A  22     513.278-345.793 600.572  1.00  0.00           H  
REMARK-SIMTK-COORDS   513.278286627  -345.793249554   600.572404210
ATOM    697 2H2'  DG A  22     512.013-344.760 599.922  1.00  0.00           H  
REMARK-SIMTK-COORDS   512.013430964  -344.760245459   599.921551929
ATOM    698  H3'  DG A  22     511.870-344.214 602.255  1.00  0.00           H  
REMARK-SIMTK-COORDS   511.870497783  -344.214485605   602.255129074
ATOM    699  H4'  DG A  22     509.980-345.913 602.997  1.00  0.00           H  
REMARK-SIMTK-COORDS   509.980123379  -345.913308391   602.996996148
ATOM    700 1H5'  DG A  22     508.400-345.064 601.122  1.00  0.00           H  
REMARK-SIMTK-COORDS   508.399525082  -345.063552673   601.121773164
ATOM    701 2H5'  DG A  22     509.054-343.928 602.323  1.00  0.00           H  
REMARK-SIMTK-COORDS   509.053832910  -343.928372723   602.322630252
ATOM    702  H21  DG A  22     511.600-351.778 598.749  1.00  0.00           H  
REMARK-SIMTK-COORDS   511.599898475  -351.777536786   598.749172592
ATOM    703  H22  DG A  22     511.143-352.197 597.076  1.00  0.00           H  
REMARK-SIMTK-COORDS   511.143420522  -352.197421312   597.075764135
ATOM    704  H8   DG A  22     510.520-344.826 598.306  1.00  0.00           H  
REMARK-SIMTK-COORDS   510.519806667  -344.825698809   598.305623924
ATOM    705  H1   DG A  22     510.488-350.694 595.623  1.00  0.00           H  
REMARK-SIMTK-COORDS   510.488267561  -350.694149354   595.623288656
ATOM    706  P    DG A  23     514.178-345.744 602.809  1.00  0.00           P  
REMARK-SIMTK-COORDS   514.178025310  -345.743615746   602.808912841
ATOM    707  OP1  DG A  23     514.614-344.670 601.883  1.00  0.00           O  
REMARK-SIMTK-COORDS   514.614033766  -344.669920044   601.882854977
ATOM    708  OP2  DG A  23     514.890-345.813 604.100  1.00  0.00           O  
REMARK-SIMTK-COORDS   514.890010966  -345.813379143   604.100197277
ATOM    709  O5'  DG A  23     514.258-347.151 602.064  1.00  0.00           O  
REMARK-SIMTK-COORDS   514.258281806  -347.151067116   602.063594431
ATOM    710  O3'  DG A  23     516.423-350.713 602.761  1.00  0.00           O  
REMARK-SIMTK-COORDS   516.423081689  -350.712627632   602.761208331
ATOM    711  C1'  DG A  23     515.190-349.761 600.205  1.00  0.00           C  
REMARK-SIMTK-COORDS   515.190125043  -349.760549016   600.204906077
ATOM    712  C2'  DG A  23     516.216-349.030 601.061  1.00  0.00           C  
REMARK-SIMTK-COORDS   516.216015971  -349.030148318   601.061140055
ATOM    713  C3'  DG A  23     515.819-349.455 602.465  1.00  0.00           C  
REMARK-SIMTK-COORDS   515.819356530  -349.455281556   602.464577627
ATOM    714  C4'  DG A  23     514.297-349.553 602.373  1.00  0.00           C  
REMARK-SIMTK-COORDS   514.296821415  -349.552811383   602.373343003
ATOM    715  C5'  DG A  23     513.527-348.276 602.615  1.00  0.00           C  
REMARK-SIMTK-COORDS   513.527306699  -348.275914346   602.615155037
ATOM    716  O4'  DG A  23     514.047-349.998 601.002  1.00  0.00           O  
REMARK-SIMTK-COORDS   514.046971895  -349.997852369   601.002355134
ATOM    717  N2   DG A  23     514.300-352.327 595.684  1.00  0.00           N  
REMARK-SIMTK-COORDS   514.299502020  -352.327288150   595.683601193
ATOM    718  O6   DG A  23     513.431-347.931 594.731  1.00  0.00           O  
REMARK-SIMTK-COORDS   513.430546616  -347.931255892   594.730726647
ATOM    719  C6   DG A  23     513.778-348.729 595.602  1.00  0.00           C  
REMARK-SIMTK-COORDS   513.778274734  -348.728658100   595.602306177
ATOM    720  C5   DG A  23     514.120-348.481 596.950  1.00  0.00           C  
REMARK-SIMTK-COORDS   514.119523419  -348.481449732   596.949982086
ATOM    721  N7   DG A  23     514.158-347.282 597.666  1.00  0.00           N  
REMARK-SIMTK-COORDS   514.158044059  -347.281818141   597.665687478
ATOM    722  C8   DG A  23     514.535-347.642 598.866  1.00  0.00           C  
REMARK-SIMTK-COORDS   514.535489553  -347.641735211   598.865523968
ATOM    723  N9   DG A  23     514.756-348.996 599.005  1.00  0.00           N  
REMARK-SIMTK-COORDS   514.755811592  -348.995566652   599.004691592
ATOM    724  C4   DG A  23     514.485-349.536 597.767  1.00  0.00           C  
REMARK-SIMTK-COORDS   514.484851472  -349.536202155   597.767292761
ATOM    725  N3   DG A  23     514.576-350.853 597.444  1.00  0.00           N  
REMARK-SIMTK-COORDS   514.575641163  -350.852650017   597.443571804
ATOM    726  C2   DG A  23     514.262-351.084 596.172  1.00  0.00           C  
REMARK-SIMTK-COORDS   514.261862674  -351.083804742   596.171557436
ATOM    727  N1   DG A  23     513.877-350.096 595.289  1.00  0.00           N  
REMARK-SIMTK-COORDS   513.876858023  -350.096062728   595.289105096
ATOM    728  H1'  DG A  23     515.574-350.725 599.873  1.00  0.00           H  
REMARK-SIMTK-COORDS   515.574179976  -350.725393108   599.873485366
ATOM    729 1H2'  DG A  23     517.238-349.331 600.828  1.00  0.00           H  
REMARK-SIMTK-COORDS   517.237829607  -349.330572762   600.828412645
ATOM    730 2H2'  DG A  23     516.158-347.948 600.942  1.00  0.00           H  
REMARK-SIMTK-COORDS   516.157753651  -347.948184782   600.942453879
ATOM    731  H3'  DG A  23     516.122-348.724 603.214  1.00  0.00           H  
REMARK-SIMTK-COORDS   516.121806495  -348.723767187   603.214247385
ATOM    732  H4'  DG A  23     513.981-350.278 603.123  1.00  0.00           H  
REMARK-SIMTK-COORDS   513.980555113  -350.278280179   603.122525659
ATOM    733 1H5'  DG A  23     512.551-348.350 602.136  1.00  0.00           H  
REMARK-SIMTK-COORDS   512.551116062  -348.349618996   602.135709038
ATOM    734 2H5'  DG A  23     513.392-348.136 603.687  1.00  0.00           H  
REMARK-SIMTK-COORDS   513.392052187  -348.136338180   603.686885279
ATOM    735  H21  DG A  23     514.579-353.111 596.291  1.00  0.00           H  
REMARK-SIMTK-COORDS   514.579070503  -353.111280275   596.290780583
ATOM    736  H22  DG A  23     514.049-352.502 594.699  1.00  0.00           H  
REMARK-SIMTK-COORDS   514.048892937  -352.502439500   594.699178981
ATOM    737  H8   DG A  23     514.664-346.933 599.684  1.00  0.00           H  
REMARK-SIMTK-COORDS   514.663936487  -346.932956112   599.683787113
ATOM    738  H1   DG A  23     513.643-350.382 594.327  1.00  0.00           H  
REMARK-SIMTK-COORDS   513.643062620  -350.382177448   594.326986041
ATOM    739  P    DA A  24     518.065-350.415 602.672  1.00  0.00           P  
REMARK-SIMTK-COORDS   518.064819076  -350.414753523   602.671814078
ATOM    740  OP1  DA A  24     518.660-349.085 602.400  1.00  0.00           O  
REMARK-SIMTK-COORDS   518.660302283  -349.084678507   602.400010471
ATOM    741  OP2  DA A  24     518.760-351.241 603.679  1.00  0.00           O  
REMARK-SIMTK-COORDS   518.760010888  -351.241154542   603.679095419
ATOM    742  O5'  DA A  24     517.925-351.222 601.305  1.00  0.00           O  
REMARK-SIMTK-COORDS   517.925125071  -351.222181066   601.304611332
ATOM    743  O3'  DA A  24     519.513-354.872 599.884  1.00  0.00           O  
REMARK-SIMTK-COORDS   519.512902244  -354.872222551   599.883889401
ATOM    744  C1'  DA A  24     518.437-352.574 598.296  1.00  0.00           C  
REMARK-SIMTK-COORDS   518.437226190  -352.574038862   598.296451605
ATOM    745  C2'  DA A  24     519.566-352.540 599.318  1.00  0.00           C  
REMARK-SIMTK-COORDS   519.565693296  -352.539780277   599.318000595
ATOM    746  C3'  DA A  24     519.111-353.579 600.329  1.00  0.00           C  
REMARK-SIMTK-COORDS   519.110674182  -353.579028568   600.328577952
ATOM    747  C4'  DA A  24     517.592-353.414 600.327  1.00  0.00           C  
REMARK-SIMTK-COORDS   517.592234405  -353.413595281   600.327364922
ATOM    748  C5'  DA A  24     517.030-352.363 601.255  1.00  0.00           C  
REMARK-SIMTK-COORDS   517.029503461  -352.362855729   601.255081085
ATOM    749  O4'  DA A  24     517.273-353.041 598.948  1.00  0.00           O  
REMARK-SIMTK-COORDS   517.272870312  -353.040607870   598.947906707
ATOM    750  N6   DA A  24     516.983-347.860 594.805  1.00  0.00           N  
REMARK-SIMTK-COORDS   516.983041282  -347.859860646   594.804540523
ATOM    751  C6   DA A  24     517.207-349.163 595.043  1.00  0.00           C  
REMARK-SIMTK-COORDS   517.207124245  -349.162748746   595.043160355
ATOM    752  C5   DA A  24     517.585-349.661 596.306  1.00  0.00           C  
REMARK-SIMTK-COORDS   517.584742693  -349.660702310   596.306141573
ATOM    753  N7   DA A  24     517.799-349.044 597.526  1.00  0.00           N  
REMARK-SIMTK-COORDS   517.799271898  -349.043564560   597.525772344
ATOM    754  C8   DA A  24     518.124-350.022 598.317  1.00  0.00           C  
REMARK-SIMTK-COORDS   518.124021771  -350.021838642   598.316995030
ATOM    755  N9   DA A  24     518.124-351.246 597.703  1.00  0.00           N  
REMARK-SIMTK-COORDS   518.124236528  -351.245765405   597.703388289
ATOM    756  C4   DA A  24     517.772-351.009 596.398  1.00  0.00           C  
REMARK-SIMTK-COORDS   517.771617203  -351.009189778   596.398138664
ATOM    757  N3   DA A  24     517.646-351.922 595.417  1.00  0.00           N  
REMARK-SIMTK-COORDS   517.645968809  -351.922242759   595.417259601
ATOM    758  C2   DA A  24     517.297-351.336 594.291  1.00  0.00           C  
REMARK-SIMTK-COORDS   517.297195997  -351.335810203   594.291133771
ATOM    759  N1   DA A  24     517.071-350.049 594.044  1.00  0.00           N  
REMARK-SIMTK-COORDS   517.071407676  -350.048592329   594.044356992
ATOM    760  H1'  DA A  24     518.667-353.264 597.484  1.00  0.00           H  
REMARK-SIMTK-COORDS   518.666781297  -353.263752136   597.484320426
ATOM    761 1H2'  DA A  24     520.529-352.806 598.881  1.00  0.00           H  
REMARK-SIMTK-COORDS   520.528594949  -352.805748695   598.880912267
ATOM    762 2H2'  DA A  24     519.676-351.558 599.780  1.00  0.00           H  
REMARK-SIMTK-COORDS   519.676074145  -351.558410454   599.780118913
ATOM    763  H3'  DA A  24     519.525-353.394 601.321  1.00  0.00           H  
REMARK-SIMTK-COORDS   519.524520806  -353.393735474   601.320696615
ATOM    764  H4'  DA A  24     517.167-354.374 600.618  1.00  0.00           H  
REMARK-SIMTK-COORDS   517.167298197  -354.374224496   600.617540267
ATOM    765 1H5'  DA A  24     516.053-352.047 600.889  1.00  0.00           H  
REMARK-SIMTK-COORDS   516.053343776  -352.047365154   600.888509174
ATOM    766 2H5'  DA A  24     516.920-352.787 602.252  1.00  0.00           H  
REMARK-SIMTK-COORDS   516.919958618  -352.787083758   602.251601285
ATOM    767  H61  DA A  24     516.709-347.549 593.862  1.00  0.00           H  
REMARK-SIMTK-COORDS   516.709388957  -347.549308134   593.861693482
ATOM    768  H62  DA A  24     517.085-347.173 595.565  1.00  0.00           H  
REMARK-SIMTK-COORDS   517.085423256  -347.173335692   595.564800622
ATOM    769  H8   DA A  24     518.371-349.882 599.370  1.00  0.00           H  
REMARK-SIMTK-COORDS   518.371032372  -349.882221700   599.370199128
ATOM    770  H2   DA A  24     517.176-352.002 593.439  1.00  0.00           H  
REMARK-SIMTK-COORDS   517.175881235  -352.001552694   593.438881071
ATOM    771  P    DC A  25     521.165-354.850 599.817  1.00  0.00           P  
REMARK-SIMTK-COORDS   521.164631800  -354.850394230   599.817185699
ATOM    772  OP1  DC A  25     521.951-353.663 600.232  1.00  0.00           O  
REMARK-SIMTK-COORDS   521.951198363  -353.663370277   600.232093128
ATOM    773  OP2  DC A  25     521.729-356.162 600.190  1.00  0.00           O  
REMARK-SIMTK-COORDS   521.729115865  -356.162238547   600.189681645
ATOM    774  O5'  DC A  25     520.908-354.793 598.244  1.00  0.00           O  
REMARK-SIMTK-COORDS   520.907978532  -354.792808190   598.244410462
ATOM    775  O3'  DC A  25     521.937-357.318 595.016  1.00  0.00           O  
REMARK-SIMTK-COORDS   521.937298824  -357.318487457   595.015892384
ATOM    776  C1'  DC A  25     521.215-354.414 594.944  1.00  0.00           C  
REMARK-SIMTK-COORDS   521.215222359  -354.413684349   594.943771077
ATOM    777  C2'  DC A  25     522.336-355.065 595.744  1.00  0.00           C  
REMARK-SIMTK-COORDS   522.336234995  -355.065332421   595.743587594
ATOM    778  C3'  DC A  25     521.731-356.413 596.098  1.00  0.00           C  
REMARK-SIMTK-COORDS   521.730967934  -356.413294016   596.097894417
ATOM    779  C4'  DC A  25     520.254-356.080 596.300  1.00  0.00           C  
REMARK-SIMTK-COORDS   520.253765415  -356.080012903   596.299779077
ATOM    780  C5'  DC A  25     519.853-355.612 597.679  1.00  0.00           C  
REMARK-SIMTK-COORDS   519.853185933  -355.612432377   597.678711102
ATOM    781  O4'  DC A  25     519.994-355.001 595.346  1.00  0.00           O  
REMARK-SIMTK-COORDS   519.994076622  -355.001085083   595.346094910
ATOM    782  N4   DC A  25     520.753-348.942 595.539  1.00  0.00           N  
REMARK-SIMTK-COORDS   520.752634348  -348.941930342   595.538851259
ATOM    783  C4   DC A  25     520.871-350.255 595.428  1.00  0.00           C  
REMARK-SIMTK-COORDS   520.870960059  -350.254569688   595.427648857
ATOM    784  N3   DC A  25     520.674-350.811 594.226  1.00  0.00           N  
REMARK-SIMTK-COORDS   520.673598350  -350.811089230   594.225889582
ATOM    785  C2   DC A  25     520.779-352.153 594.055  1.00  0.00           C  
REMARK-SIMTK-COORDS   520.778641244  -352.153029673   594.055138777
ATOM    786  O2   DC A  25     520.603-352.696 592.958  1.00  0.00           O  
REMARK-SIMTK-COORDS   520.602782997  -352.695655145   592.958139016
ATOM    787  N1   DC A  25     521.104-352.945 595.153  1.00  0.00           N  
REMARK-SIMTK-COORDS   521.104281543  -352.945475060   595.153205124
ATOM    788  C6   DC A  25     521.309-352.390 596.375  1.00  0.00           C  
REMARK-SIMTK-COORDS   521.308754777  -352.390342259   596.375051788
ATOM    789  C5   DC A  25     521.211-351.047 596.570  1.00  0.00           C  
REMARK-SIMTK-COORDS   521.210657924  -351.047074141   596.570317686
ATOM    790  H1'  DC A  25     521.341-354.596 593.876  1.00  0.00           H  
REMARK-SIMTK-COORDS   521.340690941  -354.596126909   593.876172207
ATOM    791 1H2'  DC A  25     523.249-355.181 595.158  1.00  0.00           H  
REMARK-SIMTK-COORDS   523.249244374  -355.180939582   595.158384331
ATOM    792 2H2'  DC A  25     522.590-354.496 596.638  1.00  0.00           H  
REMARK-SIMTK-COORDS   522.590333176  -354.496187869   596.637991078
ATOM    793  H3'  DC A  25     522.166-356.830 597.006  1.00  0.00           H  
REMARK-SIMTK-COORDS   522.166494853  -356.830314023   597.006048378
ATOM    794  H4'  DC A  25     519.691-356.988 596.080  1.00  0.00           H  
REMARK-SIMTK-COORDS   519.690796637  -356.987740794   596.079978643
ATOM    795 1H5'  DC A  25     518.934-355.031 597.607  1.00  0.00           H  
REMARK-SIMTK-COORDS   518.934295956  -355.031186481   597.607160996
ATOM    796 2H5'  DC A  25     519.680-356.480 598.315  1.00  0.00           H  
REMARK-SIMTK-COORDS   519.680068191  -356.480382014   598.315006377
ATOM    797  H41  DC A  25     520.899-348.486 596.452  1.00  0.00           H  
REMARK-SIMTK-COORDS   520.898617809  -348.486327192   596.451843920
ATOM    798  H42  DC A  25     520.512-348.374 594.714  1.00  0.00           H  
REMARK-SIMTK-COORDS   520.512291900  -348.374048702   594.713990694
ATOM    799  H6   DC A  25     521.556-353.033 597.220  1.00  0.00           H  
REMARK-SIMTK-COORDS   521.555892526  -353.033392335   597.219598134
ATOM    800  H5   DC A  25     521.383-350.595 597.547  1.00  0.00           H  
REMARK-SIMTK-COORDS   521.382862466  -350.595344117   597.546741048
ATOM    801  P    DC A  26     523.580-357.503 594.742  1.00  0.00           P  
REMARK-SIMTK-COORDS   523.580323278  -357.503292832   594.742136106
ATOM    802  OP1  DC A  26     524.529-356.837 595.667  1.00  0.00           O  
REMARK-SIMTK-COORDS   524.529307253  -356.836880622   595.666898335
ATOM    803  OP2  DC A  26     523.946-358.867 594.313  1.00  0.00           O  
REMARK-SIMTK-COORDS   523.946451319  -358.867006303   594.312523691
ATOM    804  O5'  DC A  26     523.342-356.575 593.468  1.00  0.00           O  
REMARK-SIMTK-COORDS   523.341605910  -356.574734892   593.467929228
ATOM    805  O3'  DC A  26     524.007-357.064 589.323  1.00  0.00           O  
REMARK-SIMTK-COORDS   524.006788482  -357.064206658   589.323072833
ATOM    806  C1'  DC A  26     523.715-354.517 590.869  1.00  0.00           C  
REMARK-SIMTK-COORDS   523.715045212  -354.516509094   590.868582454
ATOM    807  C2'  DC A  26     524.726-355.630 591.110  1.00  0.00           C  
REMARK-SIMTK-COORDS   524.725914477  -355.630483108   591.109883563
ATOM    808  C3'  DC A  26     523.930-356.869 590.733  1.00  0.00           C  
REMARK-SIMTK-COORDS   523.929560275  -356.868547586   590.733189612
ATOM    809  C4'  DC A  26     522.516-356.516 591.192  1.00  0.00           C  
REMARK-SIMTK-COORDS   522.515648584  -356.515706459   591.191793876
ATOM    810  C5'  DC A  26     522.181-356.820 592.633  1.00  0.00           C  
REMARK-SIMTK-COORDS   522.181321451  -356.820410400   592.632602634
ATOM    811  O4'  DC A  26     522.420-355.070 590.985  1.00  0.00           O  
REMARK-SIMTK-COORDS   522.419734739  -355.070370473   590.984812187
ATOM    812  N4   DC A  26     524.050-350.224 594.328  1.00  0.00           N  
REMARK-SIMTK-COORDS   524.050350120  -350.223768894   594.328084180
ATOM    813  C4   DC A  26     523.977-351.272 593.524  1.00  0.00           C  
REMARK-SIMTK-COORDS   523.977051033  -351.271512333   593.524187464
ATOM    814  N3   DC A  26     523.706-351.062 592.230  1.00  0.00           N  
REMARK-SIMTK-COORDS   523.706095502  -351.061874475   592.229766331
ATOM    815  C2   DC A  26     523.616-352.100 591.361  1.00  0.00           C  
REMARK-SIMTK-COORDS   523.615653406  -352.100229481   591.361070120
ATOM    816  O2   DC A  26     523.368-351.938 590.161  1.00  0.00           O  
REMARK-SIMTK-COORDS   523.367537574  -351.938228051   590.160665575
ATOM    817  N1   DC A  26     523.818-353.393 591.838  1.00  0.00           N  
REMARK-SIMTK-COORDS   523.817842733  -353.393150901   591.837761508
ATOM    818  C6   DC A  26     524.096-353.616 593.148  1.00  0.00           C  
REMARK-SIMTK-COORDS   524.095545251  -353.615668697   593.147821866
ATOM    819  C5   DC A  26     524.193-352.590 594.037  1.00  0.00           C  
REMARK-SIMTK-COORDS   524.192946032  -352.590301777   594.037348014
ATOM    820  H1'  DC A  26     523.817-354.108 589.863  1.00  0.00           H  
REMARK-SIMTK-COORDS   523.817291980  -354.108046592   589.862849396
ATOM    821 1H2'  DC A  26     525.615-355.525 590.487  1.00  0.00           H  
REMARK-SIMTK-COORDS   525.614947503  -355.524880705   590.487081498
ATOM    822 2H2'  DC A  26     525.056-355.671 592.148  1.00  0.00           H  
REMARK-SIMTK-COORDS   525.056174081  -355.670851042   592.148030000
ATOM    823  H3'  DC A  26     524.296-357.760 591.242  1.00  0.00           H  
REMARK-SIMTK-COORDS   524.295877143  -357.760105885   591.242374011
ATOM    824  H4'  DC A  26     521.828-357.083 590.564  1.00  0.00           H  
REMARK-SIMTK-COORDS   521.827644449  -357.082720560   590.563811934
ATOM    825 1H5'  DC A  26     521.357-356.183 592.952  1.00  0.00           H  
REMARK-SIMTK-COORDS   521.357024848  -356.183207158   592.951714116
ATOM    826 2H5'  DC A  26     521.881-357.865 592.717  1.00  0.00           H  
REMARK-SIMTK-COORDS   521.881085872  -357.864839158   592.717485892
ATOM    827  H41  DC A  26     524.257-350.355 595.329  1.00  0.00           H  
REMARK-SIMTK-COORDS   524.257055904  -350.355222520   595.329300272
ATOM    828  H42  DC A  26     523.899-349.276 593.955  1.00  0.00           H  
REMARK-SIMTK-COORDS   523.898714236  -349.275881406   593.955036102
ATOM    829  H6   DC A  26     524.243-354.638 593.497  1.00  0.00           H  
REMARK-SIMTK-COORDS   524.242889615  -354.637615135   593.496769017
ATOM    830  H5   DC A  26     524.425-352.762 595.088  1.00  0.00           H  
REMARK-SIMTK-COORDS   524.424755288  -352.762475272   595.087937257
ATOM    831  P    DG A  27     525.588-357.228 588.558  1.00  0.00           P  
REMARK-SIMTK-COORDS   525.588004006  -357.228415249   588.558076129
ATOM    832  OP1  DG A  27     526.616-357.329 589.622  1.00  0.00           O  
REMARK-SIMTK-COORDS   526.616302317  -357.329263872   589.622473207
ATOM    833  OP2  DG A  27     525.754-358.140 587.409  1.00  0.00           O  
REMARK-SIMTK-COORDS   525.754026069  -358.140289471   587.409107862
ATOM    834  O5'  DG A  27     525.498-355.720 588.050  1.00  0.00           O  
REMARK-SIMTK-COORDS   525.497559816  -355.719599331   588.049987187
ATOM    835  O3'  DG A  27     526.120-353.848 584.313  1.00  0.00           O  
REMARK-SIMTK-COORDS   526.120365730  -353.847922036   584.312785841
ATOM    836  C1'  DG A  27     526.191-352.616 587.040  1.00  0.00           C  
REMARK-SIMTK-COORDS   526.191430766  -352.616149253   587.040239337
ATOM    837  C2'  DG A  27     527.026-353.786 586.535  1.00  0.00           C  
REMARK-SIMTK-COORDS   527.025750209  -353.785841742   586.535457653
ATOM    838  C3'  DG A  27     526.061-354.480 585.590  1.00  0.00           C  
REMARK-SIMTK-COORDS   526.060716594  -354.479984826   585.589630237
ATOM    839  C4'  DG A  27     524.709-354.276 586.272  1.00  0.00           C  
REMARK-SIMTK-COORDS   524.708656555  -354.276026009   586.272479744
ATOM    840  C5'  DG A  27     524.321-355.301 587.312  1.00  0.00           C  
REMARK-SIMTK-COORDS   524.321114806  -355.300610329   587.312253933
ATOM    841  O4'  DG A  27     524.828-352.971 586.923  1.00  0.00           O  
REMARK-SIMTK-COORDS   524.827859286  -352.970899941   586.922503324
ATOM    842  N2   DG A  27     526.198-347.546 588.494  1.00  0.00           N  
REMARK-SIMTK-COORDS   526.197562926  -347.545752958   588.494406043
ATOM    843  O6   DG A  27     527.065-349.874 592.344  1.00  0.00           O  
REMARK-SIMTK-COORDS   527.064691739  -349.873785391   592.343627473
ATOM    844  C6   DG A  27     526.835-349.962 591.137  1.00  0.00           C  
REMARK-SIMTK-COORDS   526.834868052  -349.962080432   591.137061661
ATOM    845  C5   DG A  27     526.746-351.117 590.330  1.00  0.00           C  
REMARK-SIMTK-COORDS   526.746059825  -351.117335594   590.330035261
ATOM    846  N7   DG A  27     526.890-352.466 590.666  1.00  0.00           N  
REMARK-SIMTK-COORDS   526.890457257  -352.466092441   590.665949463
ATOM    847  C8   DG A  27     526.704-353.095 589.534  1.00  0.00           C  
REMARK-SIMTK-COORDS   526.703973867  -353.095275906   589.534152171
ATOM    848  N9   DG A  27     526.448-352.265 588.463  1.00  0.00           N  
REMARK-SIMTK-COORDS   526.448218806  -352.265333131   588.463379861
ATOM    849  C4   DG A  27     526.474-350.989 588.980  1.00  0.00           C  
REMARK-SIMTK-COORDS   526.473936548  -350.988772843   588.979707693
ATOM    850  N3   DG A  27     526.274-349.846 588.272  1.00  0.00           N  
REMARK-SIMTK-COORDS   526.274181860  -349.846381079   588.271814961
ATOM    851  C2   DG A  27     526.366-348.758 589.031  1.00  0.00           C  
REMARK-SIMTK-COORDS   526.366047203  -348.757880799   589.031181737
ATOM    852  N1   DG A  27     526.623-348.792 590.386  1.00  0.00           N  
REMARK-SIMTK-COORDS   526.623216256  -348.792220060   590.385903071
ATOM    853  H1'  DG A  27     526.360-351.726 586.434  1.00  0.00           H  
REMARK-SIMTK-COORDS   526.360072954  -351.726006319   586.434048469
ATOM    854 1H2'  DG A  27     527.926-353.458 586.015  1.00  0.00           H  
REMARK-SIMTK-COORDS   527.925737417  -353.457569314   586.015092166
ATOM    855 2H2'  DG A  27     527.338-354.449 587.342  1.00  0.00           H  
REMARK-SIMTK-COORDS   527.337544161  -354.449232308   587.342193972
ATOM    856  H3'  DG A  27     526.289-355.540 585.479  1.00  0.00           H  
REMARK-SIMTK-COORDS   526.288608737  -355.540326078   585.478564486
ATOM    857  H4'  DG A  27     523.952-354.296 585.489  1.00  0.00           H  
REMARK-SIMTK-COORDS   523.951882916  -354.295539607   585.488568474
ATOM    858 1H5'  DG A  27     523.596-354.860 587.997  1.00  0.00           H  
REMARK-SIMTK-COORDS   523.596484714  -354.859805286   587.996980992
ATOM    859 2H5'  DG A  27     523.872-356.161 586.818  1.00  0.00           H  
REMARK-SIMTK-COORDS   523.871730055  -356.160840523   586.817846854
ATOM    860  H21  DG A  27     526.003-347.450 587.487  1.00  0.00           H  
REMARK-SIMTK-COORDS   526.002543794  -347.450333237   587.487265728
ATOM    861  H22  DG A  27     526.263-346.706 589.088  1.00  0.00           H  
REMARK-SIMTK-COORDS   526.262858007  -346.705590612   589.088067381
ATOM    862  H8   DG A  27     526.747-354.181 589.446  1.00  0.00           H  
REMARK-SIMTK-COORDS   526.746560692  -354.181003099   589.445812909
ATOM    863  H1   DG A  27     526.663-347.892 590.886  1.00  0.00           H  
REMARK-SIMTK-COORDS   526.662673175  -347.891800425   590.885785688
ATOM    864  P    DC A  28     527.840-354.136 583.885  1.00  0.00           P  
REMARK-SIMTK-COORDS   527.839868643  -354.135686501   583.884649374
ATOM    865  OP1  DC A  28     528.844-354.881 584.681  1.00  0.00           O  
REMARK-SIMTK-COORDS   528.844301760  -354.881349579   584.681494207
ATOM    866  OP2  DC A  28     527.894-354.338 582.424  1.00  0.00           O  
REMARK-SIMTK-COORDS   527.894464465  -354.337803816   582.423656942
ATOM    867  O5'  DC A  28     527.941-352.581 584.225  1.00  0.00           O  
REMARK-SIMTK-COORDS   527.941100008  -352.581158240   584.225241646
ATOM    868  O3'  DC A  28     528.803-349.133 581.938  1.00  0.00           O  
REMARK-SIMTK-COORDS   528.802840069  -349.133248643   581.938058120
ATOM    869  C1'  DC A  28     529.019-349.497 584.902  1.00  0.00           C  
REMARK-SIMTK-COORDS   529.018999739  -349.496946105   584.902088510
ATOM    870  C2'  DC A  28     529.703-350.323 583.820  1.00  0.00           C  
REMARK-SIMTK-COORDS   529.702760381  -350.322751727   583.819712670
ATOM    871  C3'  DC A  28     528.661-350.321 582.714  1.00  0.00           C  
REMARK-SIMTK-COORDS   528.660819995  -350.321048565   582.713711164
ATOM    872  C4'  DC A  28     527.344-350.353 583.487  1.00  0.00           C  
REMARK-SIMTK-COORDS   527.343886336  -350.352829751   583.487427323
ATOM    873  C5'  DC A  28     526.828-351.717 583.880  1.00  0.00           C  
REMARK-SIMTK-COORDS   526.828348048  -351.716912081   583.879917666
ATOM    874  O4'  DC A  28     527.622-349.590 584.705  1.00  0.00           O  
REMARK-SIMTK-COORDS   527.622417669  -349.589917633   584.704564290
ATOM    875  N4   DC A  28     530.112-351.029 590.095  1.00  0.00           N  
REMARK-SIMTK-COORDS   530.112028039  -351.028878076   590.095033105
ATOM    876  C4   DC A  28     529.850-350.693 588.843  1.00  0.00           C  
REMARK-SIMTK-COORDS   529.850187291  -350.693119409   588.842797289
ATOM    877  N3   DC A  28     529.746-349.393 588.542  1.00  0.00           N  
REMARK-SIMTK-COORDS   529.745721140  -349.392561303   588.541921174
ATOM    878  C2   DC A  28     529.475-348.991 587.274  1.00  0.00           C  
REMARK-SIMTK-COORDS   529.474922359  -348.991498048   587.274320966
ATOM    879  O2   DC A  28     529.373-347.798 586.966  1.00  0.00           O  
REMARK-SIMTK-COORDS   529.373152402  -347.798483056   586.965881175
ATOM    880  N1   DC A  28     529.314-349.958 586.285  1.00  0.00           N  
REMARK-SIMTK-COORDS   529.314347555  -349.958301774   586.284741617
ATOM    881  C6   DC A  28     529.421-351.279 586.579  1.00  0.00           C  
REMARK-SIMTK-COORDS   529.420895127  -351.279180111   586.579392312
ATOM    882  C5   DC A  28     529.694-351.705 587.843  1.00  0.00           C  
REMARK-SIMTK-COORDS   529.693528644  -351.705342857   587.842791409
ATOM    883  H1'  DC A  28     529.300-348.446 584.827  1.00  0.00           H  
REMARK-SIMTK-COORDS   529.300174272  -348.446176289   584.827130682
ATOM    884 1H2'  DC A  28     530.638-349.873 583.485  1.00  0.00           H  
REMARK-SIMTK-COORDS   530.638439800  -349.873328702   583.485142841
ATOM    885 2H2'  DC A  28     529.927-351.336 584.153  1.00  0.00           H  
REMARK-SIMTK-COORDS   529.926972322  -351.336170921   584.153118642
ATOM    886  H3'  DC A  28     528.755-351.191 582.063  1.00  0.00           H  
REMARK-SIMTK-COORDS   528.754514862  -351.190808220   582.063270995
ATOM    887  H4'  DC A  28     526.592-349.883 582.853  1.00  0.00           H  
REMARK-SIMTK-COORDS   526.591650998  -349.883104374   582.852828185
ATOM    888 1H5'  DC A  28     526.162-351.615 584.736  1.00  0.00           H  
REMARK-SIMTK-COORDS   526.162115878  -351.615499154   584.736174120
ATOM    889 2H5'  DC A  28     526.275-352.145 583.044  1.00  0.00           H  
REMARK-SIMTK-COORDS   526.275373324  -352.145045269   583.043796306
ATOM    890  H41  DC A  28     530.198-352.022 590.356  1.00  0.00           H  
REMARK-SIMTK-COORDS   530.197578474  -352.022471791   590.355597213
ATOM    891  H42  DC A  28     530.228-350.298 590.811  1.00  0.00           H  
REMARK-SIMTK-COORDS   530.228391538  -350.298142072   590.811366427
ATOM    892  H6   DC A  28     529.284-352.016 585.788  1.00  0.00           H  
REMARK-SIMTK-COORDS   529.284205780  -352.015970084   585.787997619
ATOM    893  H5   DC A  28     529.789-352.764 588.083  1.00  0.00           H  
REMARK-SIMTK-COORDS   529.789309994  -352.763774731   588.082926582
ATOM    894  P    DG A  29     530.433-348.771 581.160  1.00  0.00           P  
REMARK-SIMTK-COORDS   530.432731507  -348.770743328   581.160012061
ATOM    895  OP1  DG A  29     531.323-349.946 581.322  1.00  0.00           O  
REMARK-SIMTK-COORDS   531.322777497  -349.946330874   581.322249723
ATOM    896  OP2  DG A  29     530.469-348.108 579.841  1.00  0.00           O  
REMARK-SIMTK-COORDS   530.469064429  -348.108385177   579.841237024
ATOM    897  O5'  DG A  29     530.738-347.712 582.312  1.00  0.00           O  
REMARK-SIMTK-COORDS   530.738411885  -347.711703377   582.312337487
ATOM    898  O3'  DG A  29     532.071-343.702 582.323  1.00  0.00           O  
REMARK-SIMTK-COORDS   532.071300503  -343.701587079   582.322930617
ATOM    899  C1'  DG A  29     532.217-345.712 584.536  1.00  0.00           C  
REMARK-SIMTK-COORDS   532.217041517  -345.711754657   584.536367507
ATOM    900  C2'  DG A  29     532.790-345.845 583.132  1.00  0.00           C  
REMARK-SIMTK-COORDS   532.790427623  -345.844563423   583.131851858
ATOM    901  C3'  DG A  29     531.766-345.094 582.298  1.00  0.00           C  
REMARK-SIMTK-COORDS   531.766036873  -345.094276083   582.297941492
ATOM    902  C4'  DG A  29     530.451-345.410 583.009  1.00  0.00           C  
REMARK-SIMTK-COORDS   530.450645883  -345.410111607   583.009238523
ATOM    903  C5'  DG A  29     529.754-346.685 582.596  1.00  0.00           C  
REMARK-SIMTK-COORDS   529.754029339  -346.684890188   582.596011032
ATOM    904  O4'  DG A  29     530.822-345.515 584.420  1.00  0.00           O  
REMARK-SIMTK-COORDS   530.821696517  -345.515288531   584.420391683
ATOM    905  N2   DG A  29     533.299-345.073 589.659  1.00  0.00           N  
REMARK-SIMTK-COORDS   533.299017547  -345.072613684   589.659294764
ATOM    906  O6   DG A  29     533.294-349.608 589.016  1.00  0.00           O  
REMARK-SIMTK-COORDS   533.294152605  -349.608463697   589.015715714
ATOM    907  C6   DG A  29     533.145-348.510 588.480  1.00  0.00           C  
REMARK-SIMTK-COORDS   533.144523759  -348.509768244   588.480089437
ATOM    908  C5   DG A  29     532.850-348.209 587.132  1.00  0.00           C  
REMARK-SIMTK-COORDS   532.850274148  -348.209296708   587.132155083
ATOM    909  N7   DG A  29     532.648-349.059 586.042  1.00  0.00           N  
REMARK-SIMTK-COORDS   532.647791666  -349.059258486   586.041558998
ATOM    910  C8   DG A  29     532.408-348.245 585.046  1.00  0.00           C  
REMARK-SIMTK-COORDS   532.407505160  -348.244618909   585.046452092
ATOM    911  N9   DG A  29     532.438-346.910 585.391  1.00  0.00           N  
REMARK-SIMTK-COORDS   532.437529863  -346.909963377   585.390780611
ATOM    912  C4   DG A  29     532.722-346.889 586.738  1.00  0.00           C  
REMARK-SIMTK-COORDS   532.721685530  -346.889344735   586.738256929
ATOM    913  N3   DG A  29     532.851-345.772 587.501  1.00  0.00           N  
REMARK-SIMTK-COORDS   532.851043135  -345.772464933   587.501093162
ATOM    914  C2   DG A  29     533.136-346.056 588.769  1.00  0.00           C  
REMARK-SIMTK-COORDS   533.136304663  -346.056004405   588.769218246
ATOM    915  N1   DG A  29     533.272-347.341 589.252  1.00  0.00           N  
REMARK-SIMTK-COORDS   533.272157397  -347.341044366   589.251713149
ATOM    916  H1'  DG A  29     532.636-344.846 585.049  1.00  0.00           H  
REMARK-SIMTK-COORDS   532.636317245  -344.845876661   585.048934732
ATOM    917 1H2'  DG A  29     533.780-345.395 583.045  1.00  0.00           H  
REMARK-SIMTK-COORDS   533.779943727  -345.395286587   583.045086633
ATOM    918 2H2'  DG A  29     532.874-346.885 582.817  1.00  0.00           H  
REMARK-SIMTK-COORDS   532.874284158  -346.884641688   582.816683197
ATOM    919  H3'  DG A  29     531.747-345.441 581.265  1.00  0.00           H  
REMARK-SIMTK-COORDS   531.746837237  -345.441166571   581.264552716
ATOM    920  H4'  DG A  29     529.774-344.581 582.806  1.00  0.00           H  
REMARK-SIMTK-COORDS   529.773681841  -344.580644724   582.805993903
ATOM    921 1H5'  DG A  29     529.102-347.015 583.405  1.00  0.00           H  
REMARK-SIMTK-COORDS   529.102015868  -347.015236555   583.404712900
ATOM    922 2H5'  DG A  29     529.155-346.494 581.706  1.00  0.00           H  
REMARK-SIMTK-COORDS   529.155269058  -346.494060115   581.706375709
ATOM    923  H21  DG A  29     533.211-344.090 589.364  1.00  0.00           H  
REMARK-SIMTK-COORDS   533.210697435  -344.089631017   589.363636798
ATOM    924  H22  DG A  29     533.513-345.297 590.642  1.00  0.00           H  
REMARK-SIMTK-COORDS   533.513173867  -345.297373260   590.642244511
ATOM    925  H8   DG A  29     532.201-348.591 584.034  1.00  0.00           H  
REMARK-SIMTK-COORDS   532.201024730  -348.591123095   584.033672905
ATOM    926  H1   DG A  29     533.483-347.453 590.254  1.00  0.00           H  
REMARK-SIMTK-COORDS   533.482696051  -347.453145542   590.254360545
ATOM    927  P    DT A  30     533.706-343.566 581.608  1.00  0.00           P  
REMARK-SIMTK-COORDS   533.705768224  -343.565522593   581.607679287
ATOM    928  OP1  DT A  30     534.452-344.729 581.069  1.00  0.00           O  
REMARK-SIMTK-COORDS   534.452095587  -344.728641208   581.068796596
ATOM    929  OP2  DT A  30     533.821-342.311 580.838  1.00  0.00           O  
REMARK-SIMTK-COORDS   533.821323106  -342.310755559   580.838099689
ATOM    930  O5'  DT A  30     534.133-343.317 583.124  1.00  0.00           O  
REMARK-SIMTK-COORDS   534.133205023  -343.317277980   583.124031290
ATOM    931  O3'  DT A  30     535.926-340.084 585.169  1.00  0.00           O  
REMARK-SIMTK-COORDS   535.926057851  -340.083791191   585.169438322
ATOM    932  C1'  DT A  30     535.833-342.966 585.973  1.00  0.00           C  
REMARK-SIMTK-COORDS   535.832598692  -342.965878709   585.972749548
ATOM    933  C2'  DT A  30     536.389-342.388 584.678  1.00  0.00           C  
REMARK-SIMTK-COORDS   536.389187772  -342.387730811   584.677753562
ATOM    934  C3'  DT A  30     535.459-341.211 584.431  1.00  0.00           C  
REMARK-SIMTK-COORDS   535.459247622  -341.210915362   584.431325651
ATOM    935  C4'  DT A  30     534.116-341.724 584.948  1.00  0.00           C  
REMARK-SIMTK-COORDS   534.116025429  -341.723710634   584.947731643
ATOM    936  C5'  DT A  30     533.275-342.507 583.967  1.00  0.00           C  
REMARK-SIMTK-COORDS   533.275102508  -342.507298009   583.967494698
ATOM    937  O4'  DT A  30     534.470-342.600 586.065  1.00  0.00           O  
REMARK-SIMTK-COORDS   534.470456755  -342.599662534   586.065232293
ATOM    938  O4   DT A  30     536.150-348.458 586.385  1.00  0.00           O  
REMARK-SIMTK-COORDS   536.149683669  -348.458220354   586.385054500
ATOM    939  C4   DT A  30     536.067-347.232 586.241  1.00  0.00           C  
REMARK-SIMTK-COORDS   536.067236546  -347.232417948   586.241304955
ATOM    940  N3   DT A  30     536.272-346.382 587.302  1.00  0.00           N  
REMARK-SIMTK-COORDS   536.272094988  -346.381911803   587.301958676
ATOM    941  C2   DT A  30     536.213-345.003 587.277  1.00  0.00           C  
REMARK-SIMTK-COORDS   536.213267569  -345.003300194   587.276752193
ATOM    942  O2   DT A  30     536.412-344.330 588.272  1.00  0.00           O  
REMARK-SIMTK-COORDS   536.412301680  -344.329608388   588.272277066
ATOM    943  N1   DT A  30     535.911-344.449 586.050  1.00  0.00           N  
REMARK-SIMTK-COORDS   535.910611049  -344.448729240   586.050101840
ATOM    944  C6   DT A  30     535.688-345.222 584.937  1.00  0.00           C  
REMARK-SIMTK-COORDS   535.688420613  -345.221557921   584.937066693
ATOM    945  C5   DT A  30     535.761-346.565 584.998  1.00  0.00           C  
REMARK-SIMTK-COORDS   535.761279047  -346.564871702   584.998080913
ATOM    946  C7   DT A  30     535.522-347.454 583.815  1.00  0.00           C  
REMARK-SIMTK-COORDS   535.521812082  -347.453754304   583.815224501
ATOM    947  H1'  DT A  30     536.351-342.552 586.838  1.00  0.00           H  
REMARK-SIMTK-COORDS   536.351067623  -342.552244316   586.838399336
ATOM    948 1H2'  DT A  30     537.425-342.062 584.780  1.00  0.00           H  
REMARK-SIMTK-COORDS   537.424545287  -342.062170545   584.780058644
ATOM    949 2H2'  DT A  30     536.351-343.103 583.856  1.00  0.00           H  
REMARK-SIMTK-COORDS   536.350612933  -343.102824379   583.856296824
ATOM    950  H3'  DT A  30     535.401-340.951 583.375  1.00  0.00           H  
REMARK-SIMTK-COORDS   535.400843988  -340.950848591   583.374645336
ATOM    951  H4'  DT A  30     533.541-340.851 585.255  1.00  0.00           H  
REMARK-SIMTK-COORDS   533.540559116  -340.851010539   585.255457276
ATOM    952 1H5'  DT A  30     532.589-343.149 584.518  1.00  0.00           H  
REMARK-SIMTK-COORDS   532.588733787  -343.148962104   584.518096341
ATOM    953 2H5'  DT A  30     532.704-341.814 583.352  1.00  0.00           H  
REMARK-SIMTK-COORDS   532.704131091  -341.813509101   583.351987109
ATOM    954  H3   DT A  30     536.493-346.819 588.208  1.00  0.00           H  
REMARK-SIMTK-COORDS   536.493388006  -346.819365232   588.207857621
ATOM    955  H6   DT A  30     535.448-344.740 583.989  1.00  0.00           H  
REMARK-SIMTK-COORDS   535.448040143  -344.739541386   583.988602519
ATOM    956  H71  DT A  30     535.532-348.497 584.134  1.00  0.00           H  
REMARK-SIMTK-COORDS   535.531905208  -348.496783997   584.133928422
ATOM    957  H72  DT A  30     534.554-347.219 583.373  1.00  0.00           H  
REMARK-SIMTK-COORDS   534.553644403  -347.219157384   583.372990819
ATOM    958  H73  DT A  30     536.306-347.294 583.075  1.00  0.00           H  
REMARK-SIMTK-COORDS   536.306066264  -347.293687686   583.074940733
ATOM    959  P    DG A  31     537.564-339.558 584.816  1.00  0.00           P  
REMARK-SIMTK-COORDS   537.563949077  -339.558410735   584.815893499
ATOM    960  OP1  DG A  31     538.166-340.290 583.675  1.00  0.00           O  
REMARK-SIMTK-COORDS   538.166244905  -340.289948681   583.674578043
ATOM    961  OP2  DG A  31     537.827-338.107 584.865  1.00  0.00           O  
REMARK-SIMTK-COORDS   537.826533064  -338.106578402   584.865274936
ATOM    962  O5'  DG A  31     538.018-340.243 586.183  1.00  0.00           O  
REMARK-SIMTK-COORDS   538.017787320  -340.242895655   586.182777270
ATOM    963  O3'  DG A  31     540.184-338.896 589.552  1.00  0.00           O  
REMARK-SIMTK-COORDS   540.183751362  -338.896002935   589.552082357
ATOM    964  C1'  DG A  31     539.750-341.710 588.628  1.00  0.00           C  
REMARK-SIMTK-COORDS   539.749921347  -341.710125776   588.628057926
ATOM    965  C2'  DG A  31     540.369-340.566 587.837  1.00  0.00           C  
REMARK-SIMTK-COORDS   540.369021051  -340.565634922   587.836900393
ATOM    966  C3'  DG A  31     539.586-339.367 588.346  1.00  0.00           C  
REMARK-SIMTK-COORDS   539.586455331  -339.367268441   588.346039541
ATOM    967  C4'  DG A  31     538.191-339.946 588.580  1.00  0.00           C  
REMARK-SIMTK-COORDS   538.191408671  -339.946036535   588.580179048
ATOM    968  C5'  DG A  31     537.263-339.961 587.389  1.00  0.00           C  
REMARK-SIMTK-COORDS   537.263045580  -339.961271510   587.388960401
ATOM    969  O4'  DG A  31     538.440-341.326 588.998  1.00  0.00           O  
REMARK-SIMTK-COORDS   538.440453762  -341.325802973   588.997689670
ATOM    970  N2   DG A  31     540.617-346.286 591.105  1.00  0.00           N  
REMARK-SIMTK-COORDS   540.616833063  -346.285914807   591.104784763
ATOM    971  O6   DG A  31     539.671-347.453 586.777  1.00  0.00           O  
REMARK-SIMTK-COORDS   539.671062546  -347.452526551   586.776657204
ATOM    972  C6   DG A  31     539.797-346.518 587.569  1.00  0.00           C  
REMARK-SIMTK-COORDS   539.797174204  -346.518239666   587.568881835
ATOM    973  C5   DG A  31     539.661-345.132 587.339  1.00  0.00           C  
REMARK-SIMTK-COORDS   539.661210412  -345.131712371   587.338992936
ATOM    974  N7   DG A  31     539.349-344.438 586.167  1.00  0.00           N  
REMARK-SIMTK-COORDS   539.349248270  -344.437617269   586.166923991
ATOM    975  C8   DG A  31     539.355-343.181 586.533  1.00  0.00           C  
REMARK-SIMTK-COORDS   539.354744026  -343.181499700   586.532644443
ATOM    976  N9   DG A  31     539.651-342.984 587.864  1.00  0.00           N  
REMARK-SIMTK-COORDS   539.651042570  -342.983509913   587.864476346
ATOM    977  C4   DG A  31     539.847-344.244 588.384  1.00  0.00           C  
REMARK-SIMTK-COORDS   539.846711772  -344.244027574   588.383774706
ATOM    978  N3   DG A  31     540.166-344.526 589.674  1.00  0.00           N  
REMARK-SIMTK-COORDS   540.166044231  -344.525809494   589.674006751
ATOM    979  C2   DG A  31     540.302-345.832 589.888  1.00  0.00           C  
REMARK-SIMTK-COORDS   540.301988526  -345.831799835   589.888059029
ATOM    980  N1   DG A  31     540.125-346.788 588.909  1.00  0.00           N  
REMARK-SIMTK-COORDS   540.125492024  -346.787732506   588.909474994
ATOM    981  H1'  DG A  31     540.313-341.903 589.541  1.00  0.00           H  
REMARK-SIMTK-COORDS   540.313262690  -341.903135676   589.541105410
ATOM    982 1H2'  DG A  31     541.436-340.457 588.033  1.00  0.00           H  
REMARK-SIMTK-COORDS   541.435797494  -340.456715966   588.033482899
ATOM    983 2H2'  DG A  31     540.246-340.693 586.761  1.00  0.00           H  
REMARK-SIMTK-COORDS   540.245585029  -340.692852663   586.761398094
ATOM    984  H3'  DG A  31     539.558-338.557 587.617  1.00  0.00           H  
REMARK-SIMTK-COORDS   539.558320718  -338.557430766   587.616679971
ATOM    985  H4'  DG A  31     537.724-339.342 589.358  1.00  0.00           H  
REMARK-SIMTK-COORDS   537.724377931  -339.341915706   589.357690664
ATOM    986 1H5'  DG A  31     536.505-340.731 587.535  1.00  0.00           H  
REMARK-SIMTK-COORDS   536.504941564  -340.730751311   587.535343933
ATOM    987 2H5'  DG A  31     536.778-338.990 587.300  1.00  0.00           H  
REMARK-SIMTK-COORDS   536.777565123  -338.990272991   587.300351142
ATOM    988  H21  DG A  31     540.762-345.624 591.881  1.00  0.00           H  
REMARK-SIMTK-COORDS   540.762374608  -345.623816655   591.880615089
ATOM    989  H22  DG A  31     540.714-347.299 591.267  1.00  0.00           H  
REMARK-SIMTK-COORDS   540.714351299  -347.299130035   591.267434986
ATOM    990  H8   DG A  31     539.143-342.363 585.844  1.00  0.00           H  
REMARK-SIMTK-COORDS   539.142931364  -342.363069892   585.844364670
ATOM    991  H1   DG A  31     540.243-347.775 589.182  1.00  0.00           H  
REMARK-SIMTK-COORDS   540.242622638  -347.774810445   589.181784675
ATOM    992  P    DG A  32     542.568-337.648 588.653  1.00  0.00           P  
REMARK-SIMTK-COORDS   542.567602859  -337.648212292   588.653237444
ATOM    993  OP1  DG A  32     541.111-337.795 588.895  1.00  0.00           O  
REMARK-SIMTK-COORDS   541.111373170  -337.794930952   588.894852280
ATOM    994  OP2  DG A  32     543.446-338.549 589.425  1.00  0.00           O  
REMARK-SIMTK-COORDS   543.445911084  -338.549049395   589.425424710
ATOM    995  O5'  DG A  32     542.994-336.131 588.893  1.00  0.00           O  
REMARK-SIMTK-COORDS   542.994250536  -336.130573046   588.893243445
ATOM    996  O3'  DG A  32     545.666-334.228 591.558  1.00  0.00           O  
REMARK-SIMTK-COORDS   545.666138209  -334.228241820   591.557805167
ATOM    997  C1'  DG A  32     543.344-333.036 590.092  1.00  0.00           C  
REMARK-SIMTK-COORDS   543.344327061  -333.036381796   590.091524268
ATOM    998  C2'  DG A  32     543.321-334.224 591.044  1.00  0.00           C  
REMARK-SIMTK-COORDS   543.320891019  -334.224094410   591.044342979
ATOM    999  C3'  DG A  32     544.666-334.875 590.774  1.00  0.00           C  
REMARK-SIMTK-COORDS   544.666316356  -334.875468347   590.773683310
ATOM   1000  C4'  DG A  32     544.864-334.640 589.277  1.00  0.00           C  
REMARK-SIMTK-COORDS   544.863904332  -334.639522386   589.276606994
ATOM   1001  C5'  DG A  32     544.256-335.666 588.350  1.00  0.00           C  
REMARK-SIMTK-COORDS   544.256263851  -335.665795802   588.349985215
ATOM   1002  O4'  DG A  32     544.224-333.348 589.029  1.00  0.00           O  
REMARK-SIMTK-COORDS   544.223764102  -333.347605348   589.029089615
ATOM   1003  N2   DG A  32     541.998-327.989 589.361  1.00  0.00           N  
REMARK-SIMTK-COORDS   541.998466082  -327.988768122   589.360900266
ATOM   1004  O6   DG A  32     538.403-330.394 587.852  1.00  0.00           O  
REMARK-SIMTK-COORDS   538.403422238  -330.394316277   587.851877124
ATOM   1005  C6   DG A  32     539.530-330.459 588.345  1.00  0.00           C  
REMARK-SIMTK-COORDS   539.529878427  -330.459139642   588.345142149
ATOM   1006  C5   DG A  32     540.278-331.600 588.709  1.00  0.00           C  
REMARK-SIMTK-COORDS   540.277837920  -331.600067367   588.709331007
ATOM   1007  N7   DG A  32     539.958-332.957 588.614  1.00  0.00           N  
REMARK-SIMTK-COORDS   539.957870842  -332.957049725   588.614178775
ATOM   1008  C8   DG A  32     541.014-333.565 589.091  1.00  0.00           C  
REMARK-SIMTK-COORDS   541.013632556  -333.564800176   589.091273729
ATOM   1009  N9   DG A  32     542.017-332.713 589.502  1.00  0.00           N  
REMARK-SIMTK-COORDS   542.016729283  -332.712951483   589.502272222
ATOM   1010  C4   DG A  32     541.540-331.445 589.253  1.00  0.00           C  
REMARK-SIMTK-COORDS   541.540470820  -331.444907307   589.253065792
ATOM   1011  N3   DG A  32     542.204-330.287 589.510  1.00  0.00           N  
REMARK-SIMTK-COORDS   542.204053997  -330.287427612   589.509914231
ATOM   1012  C2   DG A  32     541.496-329.213 589.174  1.00  0.00           C  
REMARK-SIMTK-COORDS   541.495521728  -329.212663531   589.174095537
ATOM   1013  N1   DG A  32     540.235-329.273 588.617  1.00  0.00           N  
REMARK-SIMTK-COORDS   540.235051370  -329.273254970   588.617204026
ATOM   1014  H1'  DG A  32     543.723-332.144 590.590  1.00  0.00           H  
REMARK-SIMTK-COORDS   543.722679907  -332.143664881   590.589688533
ATOM   1015 1H2'  DG A  32     543.230-333.916 592.086  1.00  0.00           H  
REMARK-SIMTK-COORDS   543.230347538  -333.916479911   592.086309964
ATOM   1016 2H2'  DG A  32     542.499-334.908 590.832  1.00  0.00           H  
REMARK-SIMTK-COORDS   542.498767780  -334.907612782   590.832111938
ATOM   1017  H3'  DG A  32     544.659-335.941 591.006  1.00  0.00           H  
REMARK-SIMTK-COORDS   544.658971648  -335.940680597   591.005767167
ATOM   1018  H4'  DG A  32     545.939-334.625 589.097  1.00  0.00           H  
REMARK-SIMTK-COORDS   545.938758053  -334.625217734   589.097473371
ATOM   1019 1H5'  DG A  32     544.090-335.212 587.373  1.00  0.00           H  
REMARK-SIMTK-COORDS   544.090162876  -335.212362982   587.372714452
ATOM   1020 2H5'  DG A  32     544.943-336.505 588.245  1.00  0.00           H  
REMARK-SIMTK-COORDS   544.942556792  -336.505075693   588.245141216
ATOM   1021  H21  DG A  32     542.936-327.874 589.773  1.00  0.00           H  
REMARK-SIMTK-COORDS   542.935713390  -327.873753664   589.772978119
ATOM   1022  H22  DG A  32     541.449-327.159 589.093  1.00  0.00           H  
REMARK-SIMTK-COORDS   541.448550065  -327.159138818   589.092800300
ATOM   1023  H8   DG A  32     541.093-334.650 589.157  1.00  0.00           H  
REMARK-SIMTK-COORDS   541.093253200  -334.650021982   589.157418908
ATOM   1024  H1   DG A  32     539.775-328.381 588.382  1.00  0.00           H  
REMARK-SIMTK-COORDS   539.775289619  -328.381337633   588.382049614
ATOM   1025  P    DC A  33     545.129-334.489 593.187  1.00  0.00           P  
REMARK-SIMTK-COORDS   545.129467236  -334.489492482   593.186696001
ATOM   1026  OP1  DC A  33     543.935-335.285 593.563  1.00  0.00           O  
REMARK-SIMTK-COORDS   543.935312489  -335.284597693   593.563077647
ATOM   1027  OP2  DC A  33     546.316-334.658 594.048  1.00  0.00           O  
REMARK-SIMTK-COORDS   546.316144302  -334.658422867   594.047852820
ATOM   1028  O5'  DC A  33     544.733-332.947 593.099  1.00  0.00           O  
REMARK-SIMTK-COORDS   544.733272995  -332.947373590   593.098898238
ATOM   1029  O3'  DC A  33     546.017-329.474 595.136  1.00  0.00           O  
REMARK-SIMTK-COORDS   546.017386302  -329.474388912   595.136375953
ATOM   1030  C1'  DC A  33     543.456-329.915 593.651  1.00  0.00           C  
REMARK-SIMTK-COORDS   543.455618631  -329.914939612   593.650529904
ATOM   1031  C2'  DC A  33     544.000-330.736 594.813  1.00  0.00           C  
REMARK-SIMTK-COORDS   543.999880055  -330.735544830   594.813030476
ATOM   1032  C3'  DC A  33     545.499-330.675 594.570  1.00  0.00           C  
REMARK-SIMTK-COORDS   545.498545688  -330.675325542   594.569602956
ATOM   1033  C4'  DC A  33     545.596-330.685 593.045  1.00  0.00           C  
REMARK-SIMTK-COORDS   545.595844113  -330.684731694   593.045002831
ATOM   1034  C5'  DC A  33     545.610-332.041 592.381  1.00  0.00           C  
REMARK-SIMTK-COORDS   545.609767995  -332.041155604   592.381324217
ATOM   1035  O4'  DC A  33     544.404-329.960 592.603  1.00  0.00           O  
REMARK-SIMTK-COORDS   544.403955264  -329.959943099   592.603279544
ATOM   1036  N4   DC A  33     538.601-331.603 591.628  1.00  0.00           N  
REMARK-SIMTK-COORDS   538.600913925  -331.602933732   591.627977537
ATOM   1037  C4   DC A  33     539.772-331.230 592.117  1.00  0.00           C  
REMARK-SIMTK-COORDS   539.771861525  -331.229569987   592.116721063
ATOM   1038  N3   DC A  33     540.031-329.920 592.215  1.00  0.00           N  
REMARK-SIMTK-COORDS   540.031301292  -329.919619577   592.214761517
ATOM   1039  C2   DC A  33     541.218-329.480 592.705  1.00  0.00           C  
REMARK-SIMTK-COORDS   541.217565543  -329.480358689   592.705496678
ATOM   1040  O2   DC A  33     541.486-328.278 592.809  1.00  0.00           O  
REMARK-SIMTK-COORDS   541.485740408  -328.277773181   592.808682613
ATOM   1041  N1   DC A  33     542.163-330.418 593.115  1.00  0.00           N  
REMARK-SIMTK-COORDS   542.162584849  -330.417940790   593.114934484
ATOM   1042  C6   DC A  33     541.908-331.748 593.022  1.00  0.00           C  
REMARK-SIMTK-COORDS   541.907887544  -331.748112399   593.021855094
ATOM   1043  C5   DC A  33     540.725-332.212 592.535  1.00  0.00           C  
REMARK-SIMTK-COORDS   540.725004483  -332.212410586   592.534683811
ATOM   1044  H1'  DC A  33     543.321-328.872 593.938  1.00  0.00           H  
REMARK-SIMTK-COORDS   543.321484915  -328.871886234   593.938354150
ATOM   1045 1H2'  DC A  33     543.737-330.307 595.781  1.00  0.00           H  
REMARK-SIMTK-COORDS   543.736797011  -330.307457503   595.780988405
ATOM   1046 2H2'  DC A  33     543.636-331.763 594.799  1.00  0.00           H  
REMARK-SIMTK-COORDS   543.635882852  -331.763052304   594.799486949
ATOM   1047  H3'  DC A  33     546.017-331.532 595.001  1.00  0.00           H  
REMARK-SIMTK-COORDS   546.016901568  -331.531863198   595.000860913
ATOM   1048  H4'  DC A  33     546.525-330.177 592.783  1.00  0.00           H  
REMARK-SIMTK-COORDS   546.524772625  -330.177011755   592.783223757
ATOM   1049 1H5'  DC A  33     545.270-331.940 591.351  1.00  0.00           H  
REMARK-SIMTK-COORDS   545.269745502  -331.939559966   591.351087336
ATOM   1050 2H5'  DC A  33     546.627-332.432 592.386  1.00  0.00           H  
REMARK-SIMTK-COORDS   546.627316058  -332.431985489   592.386417375
ATOM   1051  H41  DC A  33     538.374-332.605 591.541  1.00  0.00           H  
REMARK-SIMTK-COORDS   538.374074283  -332.604610196   591.540633180
ATOM   1052  H42  DC A  33     537.916-330.893 591.332  1.00  0.00           H  
REMARK-SIMTK-COORDS   537.915622094  -330.893378023   591.332080930
ATOM   1053  H6   DC A  33     542.667-332.461 593.343  1.00  0.00           H  
REMARK-SIMTK-COORDS   542.666927878  -332.461304781   593.342889978
ATOM   1054  H5   DC A  33     540.512-333.279 592.466  1.00  0.00           H  
REMARK-SIMTK-COORDS   540.511756612  -333.278706833   592.466458749
ATOM   1055  P    DA A  34     545.729-329.248 596.847  1.00  0.00           P  
REMARK-SIMTK-COORDS   545.729190476  -329.248134399   596.846586435
ATOM   1056  OP1  DA A  34     545.137-330.450 597.480  1.00  0.00           O  
REMARK-SIMTK-COORDS   545.136801335  -330.450144254   597.480482652
ATOM   1057  OP2  DA A  34     546.788-328.566 597.617  1.00  0.00           O  
REMARK-SIMTK-COORDS   546.788312840  -328.565938792   597.617115455
ATOM   1058  O5'  DA A  34     544.570-328.217 596.479  1.00  0.00           O  
REMARK-SIMTK-COORDS   544.570330021  -328.217170809   596.479362358
ATOM   1059  O3'  DA A  34     543.706-324.247 597.642  1.00  0.00           O  
REMARK-SIMTK-COORDS   543.706046998  -324.246900048   597.642227330
ATOM   1060  C1'  DA A  34     541.842-326.295 596.508  1.00  0.00           C  
REMARK-SIMTK-COORDS   541.841790066  -326.295440412   596.507892956
ATOM   1061  C2'  DA A  34     542.697-326.422 597.761  1.00  0.00           C  
REMARK-SIMTK-COORDS   542.697138173  -326.422049853   597.761098312
ATOM   1062  C3'  DA A  34     543.936-325.629 597.381  1.00  0.00           C  
REMARK-SIMTK-COORDS   543.936225315  -325.629190577   597.381120387
ATOM   1063  C4'  DA A  34     544.082-325.919 595.889  1.00  0.00           C  
REMARK-SIMTK-COORDS   544.081964624  -325.919215352   595.888580711
ATOM   1064  C5'  DA A  34     544.848-327.167 595.518  1.00  0.00           C  
REMARK-SIMTK-COORDS   544.848452462  -327.166720119   595.517628895
ATOM   1065  O4'  DA A  34     542.704-326.057 595.413  1.00  0.00           O  
REMARK-SIMTK-COORDS   542.703832208  -326.057046821   595.413426492
ATOM   1066  N6   DA A  34     537.700-330.391 594.894  1.00  0.00           N  
REMARK-SIMTK-COORDS   537.699523538  -330.390534833   594.894386620
ATOM   1067  C6   DA A  34     538.158-329.140 595.069  1.00  0.00           C  
REMARK-SIMTK-COORDS   538.157744683  -329.139803565   595.068669946
ATOM   1068  C5   DA A  34     539.440-328.853 595.579  1.00  0.00           C  
REMARK-SIMTK-COORDS   539.439757067  -328.853204173   595.578552321
ATOM   1069  N7   DA A  34     540.483-329.664 595.989  1.00  0.00           N  
REMARK-SIMTK-COORDS   540.482903176  -329.664299456   595.988859081
ATOM   1070  C8   DA A  34     541.405-328.825 596.355  1.00  0.00           C  
REMARK-SIMTK-COORDS   541.404644963  -328.824834496   596.355201353
ATOM   1071  N9   DA A  34     541.044-327.513 596.200  1.00  0.00           N  
REMARK-SIMTK-COORDS   541.043911397  -327.513177922   596.200481202
ATOM   1072  C4   DA A  34     539.768-327.534 595.694  1.00  0.00           C  
REMARK-SIMTK-COORDS   539.768382860  -327.533926266   595.693942499
ATOM   1073  N3   DA A  34     539.005-326.470 595.385  1.00  0.00           N  
REMARK-SIMTK-COORDS   539.004586061  -326.469586118   595.385119734
ATOM   1074  C2   DA A  34     537.835-326.866 594.927  1.00  0.00           C  
REMARK-SIMTK-COORDS   537.835340567  -326.865625711   594.927164916
ATOM   1075  N1   DA A  34     537.372-328.100 594.749  1.00  0.00           N  
REMARK-SIMTK-COORDS   537.372409195  -328.099652333   594.749170984
ATOM   1076  H1'  DA A  34     541.157-325.451 596.586  1.00  0.00           H  
REMARK-SIMTK-COORDS   541.157255142  -325.450913575   596.586272546
ATOM   1077 1H2'  DA A  34     542.209-326.000 598.640  1.00  0.00           H  
REMARK-SIMTK-COORDS   542.209433474  -325.999678064   598.640138241
ATOM   1078 2H2'  DA A  34     542.944-327.459 597.991  1.00  0.00           H  
REMARK-SIMTK-COORDS   542.944246612  -327.458914692   597.990603705
ATOM   1079  H3'  DA A  34     544.818-325.959 597.933  1.00  0.00           H  
REMARK-SIMTK-COORDS   544.817888049  -325.958627956   597.932522089
ATOM   1080  H4'  DA A  34     544.601-325.068 595.448  1.00  0.00           H  
REMARK-SIMTK-COORDS   544.600630014  -325.067954859   595.448214061
ATOM   1081 1H5'  DA A  34     544.545-327.491 594.523  1.00  0.00           H  
REMARK-SIMTK-COORDS   544.545383925  -327.490506152   594.522586651
ATOM   1082 2H5'  DA A  34     545.914-326.944 595.515  1.00  0.00           H  
REMARK-SIMTK-COORDS   545.914076582  -326.944325137   595.514852598
ATOM   1083  H61  DA A  34     536.753-330.544 594.518  1.00  0.00           H  
REMARK-SIMTK-COORDS   536.753340988  -330.543881115   594.518205150
ATOM   1084  H62  DA A  34     538.295-331.194 595.137  1.00  0.00           H  
REMARK-SIMTK-COORDS   538.295035959  -331.194337571   595.137409491
ATOM   1085  H8   DA A  34     542.374-329.135 596.747  1.00  0.00           H  
REMARK-SIMTK-COORDS   542.374307243  -329.134901217   596.746813013
ATOM   1086  H2   DA A  34     537.148-326.067 594.655  1.00  0.00           H  
REMARK-SIMTK-COORDS   537.148437248  -326.066808774   594.654547361
ATOM   1087  P    DT A  35     543.333-323.899 599.307  1.00  0.00           P  
REMARK-SIMTK-COORDS   543.333291818  -323.898817421   599.307186601
ATOM   1088  OP1  DT A  35     543.443-325.064 600.218  1.00  0.00           O  
REMARK-SIMTK-COORDS   543.442678927  -325.064419771   600.218037644
ATOM   1089  OP2  DT A  35     543.844-322.617 599.834  1.00  0.00           O  
REMARK-SIMTK-COORDS   543.843766932  -322.617262595   599.833568960
ATOM   1090  O5'  DT A  35     541.818-323.732 598.839  1.00  0.00           O  
REMARK-SIMTK-COORDS   541.817856361  -323.731847300   598.838969395
ATOM   1091  O3'  DT A  35     538.948-320.657 599.248  1.00  0.00           O  
REMARK-SIMTK-COORDS   538.948292683  -320.657442034   599.247729181
ATOM   1092  C1'  DT A  35     538.489-323.566 598.709  1.00  0.00           C  
REMARK-SIMTK-COORDS   538.488846642  -323.565972765   598.709370264
ATOM   1093  C2'  DT A  35     539.237-322.954 599.887  1.00  0.00           C  
REMARK-SIMTK-COORDS   539.236513543  -322.953632190   599.887119909
ATOM   1094  C3'  DT A  35     539.883-321.734 599.251  1.00  0.00           C  
REMARK-SIMTK-COORDS   539.883408357  -321.733860136   599.251436626
ATOM   1095  C4'  DT A  35     540.212-322.219 597.840  1.00  0.00           C  
REMARK-SIMTK-COORDS   540.212104929  -322.218532311   597.840432924
ATOM   1096  C5'  DT A  35     541.534-322.928 597.666  1.00  0.00           C  
REMARK-SIMTK-COORDS   541.534375178  -322.927782555   597.665531580
ATOM   1097  O4'  DT A  35     539.133-323.154 597.521  1.00  0.00           O  
REMARK-SIMTK-COORDS   539.133198486  -323.154136498   597.520547489
ATOM   1098  O4   DT A  35     538.279-329.079 598.709  1.00  0.00           O  
REMARK-SIMTK-COORDS   538.279232406  -329.078904543   598.709098933
ATOM   1099  C4   DT A  35     538.376-327.846 598.728  1.00  0.00           C  
REMARK-SIMTK-COORDS   538.375656383  -327.845854615   598.727627050
ATOM   1100  N3   DT A  35     537.329-327.050 598.326  1.00  0.00           N  
REMARK-SIMTK-COORDS   537.328963512  -327.049815267   598.326292539
ATOM   1101  C2   DT A  35     537.305-325.670 598.301  1.00  0.00           C  
REMARK-SIMTK-COORDS   537.304770449  -325.670162774   598.301000365
ATOM   1102  O2   DT A  35     536.326-325.048 597.929  1.00  0.00           O  
REMARK-SIMTK-COORDS   536.325657490  -325.047642475   597.929044332
ATOM   1103  N1   DT A  35     538.465-325.053 598.721  1.00  0.00           N  
REMARK-SIMTK-COORDS   538.464807486  -325.052643680   598.721482519
ATOM   1104  C6   DT A  35     539.560-325.768 599.137  1.00  0.00           C  
REMARK-SIMTK-COORDS   539.560410024  -325.768241646   599.137480875
ATOM   1105  C5   DT A  35     539.545-327.115 599.155  1.00  0.00           C  
REMARK-SIMTK-COORDS   539.545020138  -327.114707768   599.155232821
ATOM   1106  C7   DT A  35     540.715-327.943 599.594  1.00  0.00           C  
REMARK-SIMTK-COORDS   540.714960348  -327.942538289   599.594029511
ATOM   1107  H1'  DT A  35     537.459-323.209 598.674  1.00  0.00           H  
REMARK-SIMTK-COORDS   537.458908029  -323.209282264   598.673995976
ATOM   1108 1H2'  DT A  35     538.568-322.671 600.701  1.00  0.00           H  
REMARK-SIMTK-COORDS   538.568467382  -322.671128754   600.700954743
ATOM   1109 2H2'  DT A  35     539.985-323.631 600.298  1.00  0.00           H  
REMARK-SIMTK-COORDS   539.984884256  -323.630875592   600.298119483
ATOM   1110  H3'  DT A  35     540.785-321.427 599.782  1.00  0.00           H  
REMARK-SIMTK-COORDS   540.784668845  -321.426671836   599.781515753
ATOM   1111  H4'  DT A  35     540.219-321.339 597.197  1.00  0.00           H  
REMARK-SIMTK-COORDS   540.219290180  -321.339248709   597.196794267
ATOM   1112 1H5'  DT A  35     541.484-323.567 596.785  1.00  0.00           H  
REMARK-SIMTK-COORDS   541.483755845  -323.566783313   596.785126722
ATOM   1113 2H5'  DT A  35     542.322-322.188 597.529  1.00  0.00           H  
REMARK-SIMTK-COORDS   542.321529175  -322.187634182   597.528528041
ATOM   1114  H3   DT A  35     536.475-327.534 598.014  1.00  0.00           H  
REMARK-SIMTK-COORDS   536.475035776  -327.533630209   598.013691318
ATOM   1115  H6   DT A  35     540.458-325.237 599.458  1.00  0.00           H  
REMARK-SIMTK-COORDS   540.457849398  -325.237403578   599.457669124
ATOM   1116  H71  DT A  35     540.501-328.998 599.421  1.00  0.00           H  
REMARK-SIMTK-COORDS   540.501343071  -328.997957616   599.420701201
ATOM   1117  H72  DT A  35     541.599-327.654 599.026  1.00  0.00           H  
REMARK-SIMTK-COORDS   541.599355169  -327.653656552   599.026272394
ATOM   1118  H73  DT A  35     540.898-327.780 600.656  1.00  0.00           H  
REMARK-SIMTK-COORDS   540.897945030  -327.779822047   600.656449405
ATOM   1119  P    DC A  36     538.486-320.320 600.886  1.00  0.00           P  
REMARK-SIMTK-COORDS   538.486045586  -320.320404669   600.885881491
ATOM   1120  OP1  DC A  36     539.146-321.050 601.996  1.00  0.00           O  
REMARK-SIMTK-COORDS   539.146429496  -321.050041289   601.995559144
ATOM   1121  OP2  DC A  36     538.251-318.881 601.109  1.00  0.00           O  
REMARK-SIMTK-COORDS   538.250558722  -318.880559214   601.108865802
ATOM   1122  O5'  DC A  36     537.116-321.047 600.515  1.00  0.00           O  
REMARK-SIMTK-COORDS   537.115887367  -321.047046919   600.515116745
ATOM   1123  O3'  DC A  36     533.065-319.844 600.538  1.00  0.00           O  
REMARK-SIMTK-COORDS   533.064538494  -319.843747056   600.538067781
ATOM   1124  C1'  DC A  36     534.177-322.623 600.618  1.00  0.00           C  
REMARK-SIMTK-COORDS   534.176547030  -322.622519550   600.617675842
ATOM   1125  C2'  DC A  36     534.466-321.486 601.590  1.00  0.00           C  
REMARK-SIMTK-COORDS   534.466054641  -321.485559438   601.589544170
ATOM   1126  C3'  DC A  36     534.418-320.270 600.679  1.00  0.00           C  
REMARK-SIMTK-COORDS   534.417726221  -320.269969601   600.679111463
ATOM   1127  C4'  DC A  36     534.996-320.803 599.369  1.00  0.00           C  
REMARK-SIMTK-COORDS   534.995918212  -320.803125822   599.369378870
ATOM   1128  C5'  DC A  36     536.499-320.762 599.233  1.00  0.00           C  
REMARK-SIMTK-COORDS   536.499364978  -320.762468677   599.233203187
ATOM   1129  O4'  DC A  36     534.560-322.199 599.325  1.00  0.00           O  
REMARK-SIMTK-COORDS   534.559657115  -322.199087331   599.324604761
ATOM   1130  N4   DC A  36     536.773-327.377 601.694  1.00  0.00           N  
REMARK-SIMTK-COORDS   536.773384352  -327.377175228   601.693726635
ATOM   1131  C4   DC A  36     536.178-326.223 601.445  1.00  0.00           C  
REMARK-SIMTK-COORDS   536.177914753  -326.222547760   601.445451855
ATOM   1132  N3   DC A  36     534.915-326.241 601.000  1.00  0.00           N  
REMARK-SIMTK-COORDS   534.915345373  -326.241280952   600.999964900
ATOM   1133  C2   DC A  36     534.257-325.087 600.726  1.00  0.00           C  
REMARK-SIMTK-COORDS   534.257343341  -325.086786724   600.725792686
ATOM   1134  O2   DC A  36     533.092-325.072 600.314  1.00  0.00           O  
REMARK-SIMTK-COORDS   533.091593717  -325.072027285   600.313983294
ATOM   1135  N1   DC A  36     534.916-323.876 600.923  1.00  0.00           N  
REMARK-SIMTK-COORDS   534.916409123  -323.875873084   600.923482976
ATOM   1136  C6   DC A  36     536.196-323.846 601.377  1.00  0.00           C  
REMARK-SIMTK-COORDS   536.195533551  -323.846459929   601.377208184
ATOM   1137  C5   DC A  36     536.875-324.991 601.661  1.00  0.00           C  
REMARK-SIMTK-COORDS   536.875146482  -324.990988965   601.660581700
ATOM   1138  H1'  DC A  36     533.111-322.854 600.594  1.00  0.00           H  
REMARK-SIMTK-COORDS   533.111315956  -322.853867124   600.594094939
ATOM   1139 1H2'  DC A  36     533.720-321.418 602.382  1.00  0.00           H  
REMARK-SIMTK-COORDS   533.720089145  -321.418457147   602.382290510
ATOM   1140 2H2'  DC A  36     535.442-321.587 602.065  1.00  0.00           H  
REMARK-SIMTK-COORDS   535.441548018  -321.587267484   602.065482342
ATOM   1141  H3'  DC A  36     535.018-319.446 601.066  1.00  0.00           H  
REMARK-SIMTK-COORDS   535.017688582  -319.446116359   601.065949932
ATOM   1142  H4'  DC A  36     534.573-320.198 598.566  1.00  0.00           H  
REMARK-SIMTK-COORDS   534.572932669  -320.198496446   598.566432702
ATOM   1143 1H5'  DC A  36     536.813-321.506 598.501  1.00  0.00           H  
REMARK-SIMTK-COORDS   536.813147779  -321.506113501   598.501180148
ATOM   1144 2H5'  DC A  36     536.801-319.773 598.891  1.00  0.00           H  
REMARK-SIMTK-COORDS   536.801395017  -319.772558601   598.891101015
ATOM   1145  H41  DC A  36     537.745-327.393 602.037  1.00  0.00           H  
REMARK-SIMTK-COORDS   537.745101198  -327.393110934   602.037170115
ATOM   1146  H42  DC A  36     536.268-328.261 601.542  1.00  0.00           H  
REMARK-SIMTK-COORDS   536.267657183  -328.261404918   601.541980516
ATOM   1147  H6   DC A  36     536.691-322.886 601.517  1.00  0.00           H  
REMARK-SIMTK-COORDS   536.690985647  -322.885828046   601.517074574
ATOM   1148  H5   DC A  36     537.899-324.973 602.034  1.00  0.00           H  
REMARK-SIMTK-COORDS   537.898623973  -324.972849728   602.033786462
ATOM   1149  P    DG A  37     532.040-319.452 601.949  1.00  0.00           P  
REMARK-SIMTK-COORDS   532.039887229  -319.451925023   601.948718859
ATOM   1150  OP1  DG A  37     532.948-319.431 603.121  1.00  0.00           O  
REMARK-SIMTK-COORDS   532.948104964  -319.431367983   603.121419569
ATOM   1151  OP2  DG A  37     531.041-318.367 601.885  1.00  0.00           O  
REMARK-SIMTK-COORDS   531.040656465  -318.367191209   601.884715474
ATOM   1152  O5'  DG A  37     531.314-320.869 601.865  1.00  0.00           O  
REMARK-SIMTK-COORDS   531.314164487  -320.869402603   601.865389335
ATOM   1153  O3'  DG A  37     527.275-322.102 602.009  1.00  0.00           O  
REMARK-SIMTK-COORDS   527.274540499  -322.101738611   602.008647822
ATOM   1154  C1'  DG A  37     529.730-323.721 602.567  1.00  0.00           C  
REMARK-SIMTK-COORDS   529.729804672  -323.720605872   602.567453362
ATOM   1155  C2'  DG A  37     529.305-322.426 603.248  1.00  0.00           C  
REMARK-SIMTK-COORDS   529.305281020  -322.425876024   603.247547686
ATOM   1156  C3'  DG A  37     528.632-321.676 602.111  1.00  0.00           C  
REMARK-SIMTK-COORDS   528.631566139  -321.675874214   602.111185268
ATOM   1157  C4'  DG A  37     529.459-322.087 600.894  1.00  0.00           C  
REMARK-SIMTK-COORDS   529.459427877  -322.086771134   600.893910581
ATOM   1158  C5'  DG A  37     530.695-321.264 600.615  1.00  0.00           C  
REMARK-SIMTK-COORDS   530.695044341  -321.264382881   600.614587263
ATOM   1159  O4'  DG A  37     529.867-323.461 601.184  1.00  0.00           O  
REMARK-SIMTK-COORDS   529.867325397  -323.461303856   601.184381594
ATOM   1160  N2   DG A  37     530.334-328.936 603.080  1.00  0.00           N  
REMARK-SIMTK-COORDS   530.333961700  -328.935552223   603.080177306
ATOM   1161  O6   DG A  37     534.343-327.152 604.399  1.00  0.00           O  
REMARK-SIMTK-COORDS   534.342743833  -327.152368248   604.398537544
ATOM   1162  C6   DG A  37     533.212-326.902 603.981  1.00  0.00           C  
REMARK-SIMTK-COORDS   533.211632758  -326.901887528   603.981089171
ATOM   1163  C5   DG A  37     532.622-325.649 603.705  1.00  0.00           C  
REMARK-SIMTK-COORDS   532.621970044  -325.648992798   603.704781951
ATOM   1164  N7   DG A  37     533.146-324.359 603.824  1.00  0.00           N  
REMARK-SIMTK-COORDS   533.146096904  -324.359042332   603.823747623
ATOM   1165  C8   DG A  37     532.169-323.583 603.430  1.00  0.00           C  
REMARK-SIMTK-COORDS   532.168727769  -323.583384261   603.430406638
ATOM   1166  N9   DG A  37     531.026-324.260 603.059  1.00  0.00           N  
REMARK-SIMTK-COORDS   531.026345313  -324.260254899   603.059492274
ATOM   1167  C4   DG A  37     531.322-325.594 603.236  1.00  0.00           C  
REMARK-SIMTK-COORDS   531.321677684  -325.593911972   603.235559316
ATOM   1168  N3   DG A  37     530.475-326.629 602.993  1.00  0.00           N  
REMARK-SIMTK-COORDS   530.475408389  -326.628880662   602.993193704
ATOM   1169  C2   DG A  37     531.029-327.809 603.261  1.00  0.00           C  
REMARK-SIMTK-COORDS   531.028821760  -327.808575338   603.261454983
ATOM   1170  N1   DG A  37     532.320-327.958 603.722  1.00  0.00           N  
REMARK-SIMTK-COORDS   532.320403245  -327.958352003   603.721856132
ATOM   1171  H1'  DG A  37     528.971-324.493 602.690  1.00  0.00           H  
REMARK-SIMTK-COORDS   528.970585554  -324.493137288   602.690105481
ATOM   1172 1H2'  DG A  37     528.615-322.600 604.074  1.00  0.00           H  
REMARK-SIMTK-COORDS   528.615346383  -322.599723917   604.073554410
ATOM   1173 2H2'  DG A  37     530.155-321.869 603.642  1.00  0.00           H  
REMARK-SIMTK-COORDS   530.155019531  -321.868933921   603.642371642
ATOM   1174  H3'  DG A  37     528.661-320.596 602.260  1.00  0.00           H  
REMARK-SIMTK-COORDS   528.660874652  -320.596217805   602.259768745
ATOM   1175  H4'  DG A  37     528.806-322.009 600.026  1.00  0.00           H  
REMARK-SIMTK-COORDS   528.805536210  -322.009447752   600.025549607
ATOM   1176 1H5'  DG A  37     531.397-321.859 600.030  1.00  0.00           H  
REMARK-SIMTK-COORDS   531.396725605  -321.859258768   600.029766707
ATOM   1177 2H5'  DG A  37     530.415-320.378 600.047  1.00  0.00           H  
REMARK-SIMTK-COORDS   530.414932255  -320.377844209   600.047165549
ATOM   1178  H21  DG A  37     529.363-328.893 602.738  1.00  0.00           H  
REMARK-SIMTK-COORDS   529.363076667  -328.893379221   602.738018438
ATOM   1179  H22  DG A  37     530.769-329.848 603.283  1.00  0.00           H  
REMARK-SIMTK-COORDS   530.769284684  -329.847683298   603.282861297
ATOM   1180  H8   DG A  37     532.251-322.497 603.398  1.00  0.00           H  
REMARK-SIMTK-COORDS   532.250873931  -322.496811522   603.398271141
ATOM   1181  H1   DG A  37     532.658-328.918 603.888  1.00  0.00           H  
REMARK-SIMTK-COORDS   532.658166737  -328.917787850   603.887969588
ATOM   1182  P    DT A  38     526.489-321.750 603.506  1.00  0.00           P  
REMARK-SIMTK-COORDS   526.488918366  -321.750278586   603.505908547
ATOM   1183  OP1  DT A  38     527.217-321.025 604.576  1.00  0.00           O  
REMARK-SIMTK-COORDS   527.216770994  -321.025261332   604.575873282
ATOM   1184  OP2  DT A  38     525.077-321.366 603.310  1.00  0.00           O  
REMARK-SIMTK-COORDS   525.076908013  -321.365694872   603.310030705
ATOM   1185  O5'  DT A  38     526.597-323.321 603.762  1.00  0.00           O  
REMARK-SIMTK-COORDS   526.596554756  -323.320861463   603.761515340
ATOM   1186  O3'  DT A  38     523.762-326.375 604.464  1.00  0.00           O  
REMARK-SIMTK-COORDS   523.762015849  -326.374530708   604.464324933
ATOM   1187  C1'  DT A  38     526.680-326.360 605.133  1.00  0.00           C  
REMARK-SIMTK-COORDS   526.679711580  -326.360323579   605.133146119
ATOM   1188  C2'  DT A  38     525.627-325.353 605.578  1.00  0.00           C  
REMARK-SIMTK-COORDS   525.627329345  -325.352598148   605.578165319
ATOM   1189  C3'  DT A  38     524.703-325.307 604.372  1.00  0.00           C  
REMARK-SIMTK-COORDS   524.703000772  -325.307187761   604.372360780
ATOM   1190  C4'  DT A  38     525.665-325.484 603.199  1.00  0.00           C  
REMARK-SIMTK-COORDS   525.664665835  -325.484270989   603.198596818
ATOM   1191  C5'  DT A  38     526.312-324.228 602.666  1.00  0.00           C  
REMARK-SIMTK-COORDS   526.311765188  -324.227538288   602.665764439
ATOM   1192  O4'  DT A  38     526.711-326.365 603.720  1.00  0.00           O  
REMARK-SIMTK-COORDS   526.711024292  -326.364632769   603.719958606
ATOM   1193  O4   DT A  38     531.788-325.332 606.945  1.00  0.00           O  
REMARK-SIMTK-COORDS   531.788012413  -325.331591822   606.945141861
ATOM   1194  C4   DT A  38     530.636-325.510 606.532  1.00  0.00           C  
REMARK-SIMTK-COORDS   530.635707461  -325.510253767   606.532435903
ATOM   1195  N3   DT A  38     530.110-326.777 606.432  1.00  0.00           N  
REMARK-SIMTK-COORDS   530.110163968  -326.776780695   606.432298105
ATOM   1196  C2   DT A  38     528.846-327.112 605.993  1.00  0.00           C  
REMARK-SIMTK-COORDS   528.845657577  -327.112491670   605.992994419
ATOM   1197  O2   DT A  38     528.466-328.269 605.940  1.00  0.00           O  
REMARK-SIMTK-COORDS   528.465633915  -328.268926361   605.940213544
ATOM   1198  N1   DT A  38     528.051-326.049 605.617  1.00  0.00           N  
REMARK-SIMTK-COORDS   528.050839238  -326.049149141   605.616979163
ATOM   1199  C6   DT A  38     528.494-324.751 605.682  1.00  0.00           C  
REMARK-SIMTK-COORDS   528.493732569  -324.751025067   605.681781835
ATOM   1200  C5   DT A  38     529.733-324.461 606.123  1.00  0.00           C  
REMARK-SIMTK-COORDS   529.732634657  -324.460776644   606.122690522
ATOM   1201  C7   DT A  38     530.266-323.063 606.207  1.00  0.00           C  
REMARK-SIMTK-COORDS   530.266492760  -323.062756452   606.207195379
ATOM   1202  H1'  DT A  38     526.421-327.366 605.466  1.00  0.00           H  
REMARK-SIMTK-COORDS   526.421359821  -327.366035440   605.466389305
ATOM   1203 1H2'  DT A  38     525.097-325.675 606.474  1.00  0.00           H  
REMARK-SIMTK-COORDS   525.096896496  -325.675113040   606.474293735
ATOM   1204 2H2'  DT A  38     526.056-324.373 605.787  1.00  0.00           H  
REMARK-SIMTK-COORDS   526.056221192  -324.372670547   605.786568004
ATOM   1205  H3'  DT A  38     524.168-324.360 604.303  1.00  0.00           H  
REMARK-SIMTK-COORDS   524.168316883  -324.360121970   604.303089371
ATOM   1206  H4'  DT A  38     525.094-325.934 602.386  1.00  0.00           H  
REMARK-SIMTK-COORDS   525.094153082  -325.933983235   602.386355416
ATOM   1207 1H5'  DT A  38     527.237-324.490 602.156  1.00  0.00           H  
REMARK-SIMTK-COORDS   527.237368697  -324.490480178   602.155748061
ATOM   1208 2H5'  DT A  38     525.635-323.749 601.959  1.00  0.00           H  
REMARK-SIMTK-COORDS   525.634846203  -323.748893737   601.959449295
ATOM   1209  H3   DT A  38     530.723-327.554 606.716  1.00  0.00           H  
REMARK-SIMTK-COORDS   530.723442698  -327.554339720   606.715635643
ATOM   1210  H6   DT A  38     527.832-323.942 605.370  1.00  0.00           H  
REMARK-SIMTK-COORDS   527.831670059  -323.942174488   605.370107368
ATOM   1211  H71  DT A  38     531.320-323.090 606.490  1.00  0.00           H  
REMARK-SIMTK-COORDS   531.319574117  -323.090182771   606.489777143
ATOM   1212  H72  DT A  38     530.164-322.574 605.238  1.00  0.00           H  
REMARK-SIMTK-COORDS   530.163715374  -322.574099508   605.238378472
ATOM   1213  H73  DT A  38     529.705-322.503 606.956  1.00  0.00           H  
REMARK-SIMTK-COORDS   529.705082252  -322.503389162   606.955942651
ATOM   1214  P    DG A  39     522.746-326.484 605.903  1.00  0.00           P  
REMARK-SIMTK-COORDS   522.746100354  -326.483778422   605.903458723
ATOM   1215  OP1  DG A  39     522.930-325.268 606.734  1.00  0.00           O  
REMARK-SIMTK-COORDS   522.929826186  -325.268410406   606.733901016
ATOM   1216  OP2  DG A  39     521.358-326.964 605.757  1.00  0.00           O  
REMARK-SIMTK-COORDS   521.357803738  -326.963617324   605.756512697
ATOM   1217  O5'  DG A  39     523.673-327.654 606.465  1.00  0.00           O  
REMARK-SIMTK-COORDS   523.672522787  -327.654051502   606.464762913
ATOM   1218  O3'  DG A  39     522.900-331.505 608.025  1.00  0.00           O  
REMARK-SIMTK-COORDS   522.900228446  -331.504666612   608.024910896
ATOM   1219  C1'  DG A  39     525.325-329.794 608.419  1.00  0.00           C  
REMARK-SIMTK-COORDS   525.325129736  -329.794257779   608.419464262
ATOM   1220  C2'  DG A  39     523.880-329.432 608.737  1.00  0.00           C  
REMARK-SIMTK-COORDS   523.880498373  -329.432088968   608.737187373
ATOM   1221  C3'  DG A  39     523.122-330.151 607.635  1.00  0.00           C  
REMARK-SIMTK-COORDS   523.122489835  -330.151303848   607.634523774
ATOM   1222  C4'  DG A  39     524.072-330.043 606.442  1.00  0.00           C  
REMARK-SIMTK-COORDS   524.071991269  -330.042712710   606.441794135
ATOM   1223  C5'  DG A  39     523.961-328.788 605.608  1.00  0.00           C  
REMARK-SIMTK-COORDS   523.960607626  -328.788372251   605.607938215
ATOM   1224  O4'  DG A  39     525.406-330.091 607.039  1.00  0.00           O  
REMARK-SIMTK-COORDS   525.406365779  -330.090970369   607.039464499
ATOM   1225  N2   DG A  39     530.066-331.000 610.391  1.00  0.00           N  
REMARK-SIMTK-COORDS   530.066430750  -331.000436758   610.391456647
ATOM   1226  O6   DG A  39     530.083-326.436 609.998  1.00  0.00           O  
REMARK-SIMTK-COORDS   530.083362137  -326.436126608   609.997833502
ATOM   1227  C6   DG A  39     529.428-327.465 609.828  1.00  0.00           C  
REMARK-SIMTK-COORDS   529.427750049  -327.464533246   609.827631925
ATOM   1228  C5   DG A  39     528.115-327.611 609.328  1.00  0.00           C  
REMARK-SIMTK-COORDS   528.115124502  -327.610951520   609.328263462
ATOM   1229  N7   DG A  39     527.203-326.647 608.892  1.00  0.00           N  
REMARK-SIMTK-COORDS   527.202827694  -326.646551177   608.891822730
ATOM   1230  C8   DG A  39     526.153-327.342 608.537  1.00  0.00           C  
REMARK-SIMTK-COORDS   526.153180459  -327.342244334   608.537048561
ATOM   1231  N9   DG A  39     526.295-328.703 608.707  1.00  0.00           N  
REMARK-SIMTK-COORDS   526.295020806  -328.703008179   608.707260411
ATOM   1232  C4   DG A  39     527.563-328.875 609.216  1.00  0.00           C  
REMARK-SIMTK-COORDS   527.563157604  -328.874592678   609.216426221
ATOM   1233  N3   DG A  39     528.129-330.066 609.542  1.00  0.00           N  
REMARK-SIMTK-COORDS   528.128970134  -330.066242736   609.541847977
ATOM   1234  C2   DG A  39     529.363-329.927 610.020  1.00  0.00           C  
REMARK-SIMTK-COORDS   529.362654362  -329.926934210   610.019892285
ATOM   1235  N1   DG A  39     529.995-328.709 610.156  1.00  0.00           N  
REMARK-SIMTK-COORDS   529.995051210  -328.708688886   610.156044985
ATOM   1236  H1'  DG A  39     525.636-330.681 608.972  1.00  0.00           H  
REMARK-SIMTK-COORDS   525.635912918  -330.680946675   608.972147368
ATOM   1237 1H2'  DG A  39     523.574-329.781 609.723  1.00  0.00           H  
REMARK-SIMTK-COORDS   523.574096811  -329.781191474   609.723476136
ATOM   1238 2H2'  DG A  39     523.707-328.357 608.702  1.00  0.00           H  
REMARK-SIMTK-COORDS   523.707106933  -328.356528525   608.702099716
ATOM   1239  H3'  DG A  39     522.165-329.676 607.419  1.00  0.00           H  
REMARK-SIMTK-COORDS   522.165334516  -329.675874343   607.419083570
ATOM   1240  H4'  DG A  39     523.863-330.893 605.793  1.00  0.00           H  
REMARK-SIMTK-COORDS   523.863441566  -330.892836944   605.792640988
ATOM   1241 1H5'  DG A  39     524.902-328.622 605.083  1.00  0.00           H  
REMARK-SIMTK-COORDS   524.901562828  -328.622152879   605.083320803
ATOM   1242 2H5'  DG A  39     523.160-328.912 604.880  1.00  0.00           H  
REMARK-SIMTK-COORDS   523.159840110  -328.911742166   604.879973758
ATOM   1243  H21  DG A  39     529.652-331.941 610.315  1.00  0.00           H  
REMARK-SIMTK-COORDS   529.651924365  -331.940555152   610.315096565
ATOM   1244  H22  DG A  39     531.025-330.888 610.755  1.00  0.00           H  
REMARK-SIMTK-COORDS   531.024502028  -330.888120460   610.754849651
ATOM   1245  H8   DG A  39     525.246-326.886 608.141  1.00  0.00           H  
REMARK-SIMTK-COORDS   525.245963234  -326.885673106   608.140916486
ATOM   1246  H1   DG A  39     530.957-328.711 610.526  1.00  0.00           H  
REMARK-SIMTK-COORDS   530.956925167  -328.710535910   610.526166693
TER    1247       DG A  39                                                                                                                          
ENDMDL                                                                                                                                              
MODEL        2                                                                                                                                      
ATOM      1  P    DC A   1     538.605-327.985 614.766  1.00  0.00           P  
REMARK-SIMTK-COORDS   538.604649675  -327.984632992   614.765563324
ATOM      2  OP1  DC A   1     538.660-326.769 613.918  1.00  0.00           O  
REMARK-SIMTK-COORDS   538.660180689  -326.769464780   613.917922173
ATOM      3  OP2  DC A   1     539.872-328.724 614.921  1.00  0.00           O  
REMARK-SIMTK-COORDS   539.872218959  -328.723962684   614.921389250
ATOM      4  O5'  DC A   1     537.466-328.959 614.218  1.00  0.00           O  
REMARK-SIMTK-COORDS   537.466324784  -328.959156778   614.218178785
ATOM      5  O3'  DC A   1     537.471-332.909 612.714  1.00  0.00           O  
REMARK-SIMTK-COORDS   537.470879461  -332.908762125   612.714116668
ATOM      6  C1'  DC A   1     535.426-330.763 612.290  1.00  0.00           C  
REMARK-SIMTK-COORDS   535.426465439  -330.763464069   612.290053517
ATOM      7  C2'  DC A   1     536.914-330.694 611.971  1.00  0.00           C  
REMARK-SIMTK-COORDS   536.914371199  -330.693755445   611.970844875
ATOM      8  C3'  DC A   1     537.517-331.533 613.085  1.00  0.00           C  
REMARK-SIMTK-COORDS   537.517256363  -331.532995643   613.085319804
ATOM      9  C4'  DC A   1     536.609-331.224 614.273  1.00  0.00           C  
REMARK-SIMTK-COORDS   536.608703663  -331.223536393   614.273041979
ATOM     10  C5'  DC A   1     536.963-330.003 615.090  1.00  0.00           C  
REMARK-SIMTK-COORDS   536.963038727  -330.003476513   615.090237519
ATOM     11  O4'  DC A   1     535.289-331.019 613.674  1.00  0.00           O  
REMARK-SIMTK-COORDS   535.289351768  -331.018974780   613.674190474
ATOM     12  N4   DC A   1     532.535-326.209 611.104  1.00  0.00           N  
REMARK-SIMTK-COORDS   532.535368720  -326.209035791   611.104175437
ATOM     13  C4   DC A   1     533.253-327.282 611.398  1.00  0.00           C  
REMARK-SIMTK-COORDS   533.252997211  -327.282138876   611.398299760
ATOM     14  N3   DC A   1     532.712-328.487 611.182  1.00  0.00           N  
REMARK-SIMTK-COORDS   532.711666820  -328.486649388   611.182446023
ATOM     15  C2   DC A   1     533.400-329.620 611.468  1.00  0.00           C  
REMARK-SIMTK-COORDS   533.400013372  -329.619825147   611.467691046
ATOM     16  O2   DC A   1     532.926-330.747 611.281  1.00  0.00           O  
REMARK-SIMTK-COORDS   532.926328949  -330.747493629   611.280565787
ATOM     17  N1   DC A   1     534.689-329.508 611.985  1.00  0.00           N  
REMARK-SIMTK-COORDS   534.688526656  -329.507888973   611.984908417
ATOM     18  C6   DC A   1     535.246-328.290 612.204  1.00  0.00           C  
REMARK-SIMTK-COORDS   535.246133537  -328.290135942   612.204465064
ATOM     19  C5   DC A   1     534.576-327.141 611.922  1.00  0.00           C  
REMARK-SIMTK-COORDS   534.575694718  -327.140884501   611.922364169
ATOM     20  H1'  DC A   1     534.948-331.581 611.749  1.00  0.00           H  
REMARK-SIMTK-COORDS   534.948442702  -331.580795021   611.748872053
ATOM     21 1H2'  DC A   1     537.147-331.111 610.989  1.00  0.00           H  
REMARK-SIMTK-COORDS   537.146805453  -331.111206708   610.989155637
ATOM     22 2H2'  DC A   1     537.294-329.673 611.991  1.00  0.00           H  
REMARK-SIMTK-COORDS   537.294481317  -329.673245863   611.991105459
ATOM     23  H3'  DC A   1     538.550-331.250 613.296  1.00  0.00           H  
REMARK-SIMTK-COORDS   538.549686393  -331.250072429   613.295977559
ATOM     24  H4'  DC A   1     536.647-332.089 614.935  1.00  0.00           H  
REMARK-SIMTK-COORDS   536.646994061  -332.089164750   614.935188029
ATOM     25 1H5'  DC A   1     536.073-329.650 615.610  1.00  0.00           H  
REMARK-SIMTK-COORDS   536.073299120  -329.650154966   615.610360887
ATOM     26 2H5'  DC A   1     537.724-330.271 615.822  1.00  0.00           H  
REMARK-SIMTK-COORDS   537.724440434  -330.271163215   615.821526976
ATOM     27  H41  DC A   1     532.927-325.268 611.260  1.00  0.00           H  
REMARK-SIMTK-COORDS   532.926798631  -325.268264094   611.259649675
ATOM     28  H42  DC A   1     531.584-326.314 610.723  1.00  0.00           H  
REMARK-SIMTK-COORDS   531.584286050  -326.314105112   610.722764645
ATOM     29  H6   DC A   1     536.255-328.233 612.615  1.00  0.00           H  
REMARK-SIMTK-COORDS   536.254756947  -328.232882173   612.615214164
ATOM     30  H5   DC A   1     535.024-326.161 612.089  1.00  0.00           H  
REMARK-SIMTK-COORDS   535.024441132  -326.161353110   612.089130203
ATOM     31  P    DA A   2     538.272-333.324 611.218  1.00  0.00           P  
REMARK-SIMTK-COORDS   538.272065230  -333.323613878   611.217997641
ATOM     32  OP1  DA A   2     539.040-332.185 610.657  1.00  0.00           O  
REMARK-SIMTK-COORDS   539.039858222  -332.185133499   610.656644501
ATOM     33  OP2  DA A   2     538.933-334.642 611.159  1.00  0.00           O  
REMARK-SIMTK-COORDS   538.933038865  -334.641923521   611.159460983
ATOM     34  O5'  DA A   2     536.843-333.397 610.513  1.00  0.00           O  
REMARK-SIMTK-COORDS   536.843420708  -333.396618508   610.513060656
ATOM     35  O3'  DA A   2     534.878-336.321 608.178  1.00  0.00           O  
REMARK-SIMTK-COORDS   534.878123821  -336.320517324   608.177884248
ATOM     36  C1'  DA A   2     534.334-333.380 608.313  1.00  0.00           C  
REMARK-SIMTK-COORDS   534.333501536  -333.380022471   608.312916042
ATOM     37  C2'  DA A   2     535.652-334.056 607.961  1.00  0.00           C  
REMARK-SIMTK-COORDS   535.651958220  -334.056309517   607.960535844
ATOM     38  C3'  DA A   2     535.616-335.297 608.841  1.00  0.00           C  
REMARK-SIMTK-COORDS   535.616179285  -335.296604727   608.840859455
ATOM     39  C4'  DA A   2     534.911-334.798 610.101  1.00  0.00           C  
REMARK-SIMTK-COORDS   534.911097316  -334.798343448   610.100732510
ATOM     40  C5'  DA A   2     535.787-334.159 611.152  1.00  0.00           C  
REMARK-SIMTK-COORDS   535.787329919  -334.158708802   611.151665878
ATOM     41  O4'  DA A   2     533.961-333.798 609.611  1.00  0.00           O  
REMARK-SIMTK-COORDS   533.961405115  -333.798432171   609.611207063
ATOM     42  N6   DA A   2     533.440-327.420 607.839  1.00  0.00           N  
REMARK-SIMTK-COORDS   533.439897109  -327.419802308   607.838586274
ATOM     43  C6   DA A   2     533.084-328.710 607.707  1.00  0.00           C  
REMARK-SIMTK-COORDS   533.084319999  -328.709504539   607.706836234
ATOM     44  C5   DA A   2     533.924-329.781 608.076  1.00  0.00           C  
REMARK-SIMTK-COORDS   533.924331680  -329.781216281   608.076408036
ATOM     45  N7   DA A   2     535.193-329.825 608.624  1.00  0.00           N  
REMARK-SIMTK-COORDS   535.193282284  -329.825392174   608.624225393
ATOM     46  C8   DA A   2     535.437-331.097 608.741  1.00  0.00           C  
REMARK-SIMTK-COORDS   535.436599939  -331.097056874   608.741269862
ATOM     47  N9   DA A   2     534.407-331.893 608.320  1.00  0.00           N  
REMARK-SIMTK-COORDS   534.406582339  -331.893093009   608.320262481
ATOM     48  C4   DA A   2     533.423-331.037 607.890  1.00  0.00           C  
REMARK-SIMTK-COORDS   533.423490888  -331.037368639   607.889759285
ATOM     49  N3   DA A   2     532.222-331.375 607.385  1.00  0.00           N  
REMARK-SIMTK-COORDS   532.222135314  -331.374526376   607.385134231
ATOM     50  C2   DA A   2     531.540-330.293 607.075  1.00  0.00           C  
REMARK-SIMTK-COORDS   531.540207173  -330.292692309   607.074631311
ATOM     51  N1   DA A   2     531.880-329.014 607.202  1.00  0.00           N  
REMARK-SIMTK-COORDS   531.879570895  -329.013541539   607.201503571
ATOM     52  H1'  DA A   2     533.544-333.680 607.624  1.00  0.00           H  
REMARK-SIMTK-COORDS   533.544120364  -333.679531362   607.624446878
ATOM     53 1H2'  DA A   2     535.711-334.322 606.904  1.00  0.00           H  
REMARK-SIMTK-COORDS   535.710887133  -334.322383110   606.904118206
ATOM     54 2H2'  DA A   2     536.512-333.431 608.191  1.00  0.00           H  
REMARK-SIMTK-COORDS   536.512094645  -333.430851451   608.190513101
ATOM     55  H3'  DA A   2     536.618-335.663 609.069  1.00  0.00           H  
REMARK-SIMTK-COORDS   536.618243822  -335.663230622   609.069155571
ATOM     56  H4'  DA A   2     534.426-335.662 610.555  1.00  0.00           H  
REMARK-SIMTK-COORDS   534.425818333  -335.662346239   610.554936744
ATOM     57 1H5'  DA A   2     535.181-333.498 611.770  1.00  0.00           H  
REMARK-SIMTK-COORDS   535.180588716  -333.498257964   611.770104882
ATOM     58 2H5'  DA A   2     536.222-334.937 611.778  1.00  0.00           H  
REMARK-SIMTK-COORDS   536.222460917  -334.936629185   611.777821523
ATOM     59  H61  DA A   2     532.789-326.676 607.553  1.00  0.00           H  
REMARK-SIMTK-COORDS   532.789384634  -326.675911153   607.552774324
ATOM     60  H62  DA A   2     534.364-327.179 608.224  1.00  0.00           H  
REMARK-SIMTK-COORDS   534.364320417  -327.178728661   608.223656454
ATOM     61  H8   DA A   2     536.372-331.491 609.138  1.00  0.00           H  
REMARK-SIMTK-COORDS   536.371808304  -331.491477956   609.138135488
ATOM     62  H2   DA A   2     530.551-330.471 606.652  1.00  0.00           H  
REMARK-SIMTK-COORDS   530.550980814  -330.471395071   606.652366543
ATOM     63  P    DC A   3     535.644-336.687 606.665  1.00  0.00           P  
REMARK-SIMTK-COORDS   535.643533298  -336.687251479   606.664681746
ATOM     64  OP1  DC A   3     536.925-336.021 606.329  1.00  0.00           O  
REMARK-SIMTK-COORDS   536.924597163  -336.020772312   606.328684882
ATOM     65  OP2  DC A   3     535.544-338.116 606.309  1.00  0.00           O  
REMARK-SIMTK-COORDS   535.544222135  -338.116061285   606.309348337
ATOM     66  O5'  DC A   3     534.437-335.875 606.009  1.00  0.00           O  
REMARK-SIMTK-COORDS   534.437325037  -335.874964519   606.008662290
ATOM     67  O3'  DC A   3     531.451-336.848 603.181  1.00  0.00           O  
REMARK-SIMTK-COORDS   531.450792614  -336.847874233   603.180999514
ATOM     68  C1'  DC A   3     532.470-334.139 603.947  1.00  0.00           C  
REMARK-SIMTK-COORDS   532.469514494  -334.139233064   603.947309341
ATOM     69  C2'  DC A   3     533.283-335.313 603.417  1.00  0.00           C  
REMARK-SIMTK-COORDS   533.282988016  -335.313050041   603.417185267
ATOM     70  C3'  DC A   3     532.552-336.502 604.018  1.00  0.00           C  
REMARK-SIMTK-COORDS   532.551965332  -336.502330226   604.018074173
ATOM     71  C4'  DC A   3     532.101-335.972 605.377  1.00  0.00           C  
REMARK-SIMTK-COORDS   532.101092801  -335.972433870   605.377427259
ATOM     72  C5'  DC A   3     533.094-336.095 606.509  1.00  0.00           C  
REMARK-SIMTK-COORDS   533.093768635  -336.095112007   606.509439964
ATOM     73  O4'  DC A   3     531.834-334.553 605.141  1.00  0.00           O  
REMARK-SIMTK-COORDS   531.833839608  -334.553377115   605.140759442
ATOM     74  N4   DC A   3     535.360-329.565 605.056  1.00  0.00           N  
REMARK-SIMTK-COORDS   535.360022500  -329.565015386   605.055939173
ATOM     75  C4   DC A   3     534.692-330.679 604.802  1.00  0.00           C  
REMARK-SIMTK-COORDS   534.691644993  -330.679318386   604.801674874
ATOM     76  N3   DC A   3     533.473-330.579 604.257  1.00  0.00           N  
REMARK-SIMTK-COORDS   533.473391443  -330.578772346   604.257408598
ATOM     77  C2   DC A   3     532.743-331.687 603.978  1.00  0.00           C  
REMARK-SIMTK-COORDS   532.742740045  -331.686663787   603.978127216
ATOM     78  O2   DC A   3     531.613-331.626 603.476  1.00  0.00           O  
REMARK-SIMTK-COORDS   531.613317529  -331.626241895   603.476347409
ATOM     79  N1   DC A   3     533.287-332.937 604.262  1.00  0.00           N  
REMARK-SIMTK-COORDS   533.287466384  -332.936792452   604.262312960
ATOM     80  C6   DC A   3     534.523-333.048 604.812  1.00  0.00           C  
REMARK-SIMTK-COORDS   534.523434885  -333.047894533   604.811941192
ATOM     81  C5   DC A   3     535.275-331.951 605.097  1.00  0.00           C  
REMARK-SIMTK-COORDS   535.275102240  -331.950769286   605.096827803
ATOM     82  H1'  DC A   3     531.694-333.849 603.237  1.00  0.00           H  
REMARK-SIMTK-COORDS   531.694223390  -333.848635171   603.237457547
ATOM     83 1H2'  DC A   3     533.283-335.357 602.326  1.00  0.00           H  
REMARK-SIMTK-COORDS   533.283341834  -335.356923708   602.326277400
ATOM     84 2H2'  DC A   3     534.321-335.278 603.744  1.00  0.00           H  
REMARK-SIMTK-COORDS   534.321436973  -335.277838102   603.743862300
ATOM     85  H3'  DC A   3     533.206-337.368 604.131  1.00  0.00           H  
REMARK-SIMTK-COORDS   533.205867498  -337.368355540   604.130972863
ATOM     86  H4'  DC A   3     531.209-336.534 605.656  1.00  0.00           H  
REMARK-SIMTK-COORDS   531.208702328  -336.533824848   605.656166231
ATOM     87 1H5'  DC A   3     532.860-335.353 607.272  1.00  0.00           H  
REMARK-SIMTK-COORDS   532.860301721  -335.353181970   607.272351506
ATOM     88 2H5'  DC A   3     533.021-337.092 606.943  1.00  0.00           H  
REMARK-SIMTK-COORDS   533.021103724  -337.091606012   606.942905658
ATOM     89  H41  DC A   3     536.301-329.612 605.475  1.00  0.00           H  
REMARK-SIMTK-COORDS   536.300728900  -329.611943923   605.474639761
ATOM     90  H42  DC A   3     534.939-328.651 604.838  1.00  0.00           H  
REMARK-SIMTK-COORDS   534.938674630  -328.650606116   604.838238325
ATOM     91  H6   DC A   3     534.922-334.039 605.029  1.00  0.00           H  
REMARK-SIMTK-COORDS   534.922377694  -334.039471735   605.028582110
ATOM     92  H5   DC A   3     536.272-332.037 605.530  1.00  0.00           H  
REMARK-SIMTK-COORDS   536.271912228  -332.037199394   605.529916342
ATOM     93  P    DG A   4     531.657-337.211 601.446  1.00  0.00           P  
REMARK-SIMTK-COORDS   531.657132803  -337.211486052   601.446326765
ATOM     94  OP1  DG A   4     533.118-337.311 601.218  1.00  0.00           O  
REMARK-SIMTK-COORDS   533.118427319  -337.310593413   601.217960677
ATOM     95  OP2  DG A   4     530.828-338.236 600.782  1.00  0.00           O  
REMARK-SIMTK-COORDS   530.827941107  -338.236116855   600.781662302
ATOM     96  O5'  DG A   4     531.155-335.754 601.038  1.00  0.00           O  
REMARK-SIMTK-COORDS   531.155320998  -335.753718219   601.038304884
ATOM     97  O3'  DG A   4     528.396-334.299 598.187  1.00  0.00           O  
REMARK-SIMTK-COORDS   528.396213213  -334.298528158   598.186703208
ATOM     98  C1'  DG A   4     530.651-332.835 599.502  1.00  0.00           C  
REMARK-SIMTK-COORDS   530.651380707  -332.834590903   599.501885053
ATOM     99  C2'  DG A   4     530.738-334.119 598.688  1.00  0.00           C  
REMARK-SIMTK-COORDS   530.738047450  -334.119434980   598.688279760
ATOM    100  C3'  DG A   4     529.425-334.803 599.035  1.00  0.00           C  
REMARK-SIMTK-COORDS   529.425409296  -334.802831270   599.035129276
ATOM    101  C4'  DG A   4     529.213-334.411 600.495  1.00  0.00           C  
REMARK-SIMTK-COORDS   529.212889291  -334.411266578   600.495436894
ATOM    102  C5'  DG A   4     529.869-335.295 601.530  1.00  0.00           C  
REMARK-SIMTK-COORDS   529.869220641  -335.294860034   601.529776182
ATOM    103  O4'  DG A   4     529.786-333.069 600.596  1.00  0.00           O  
REMARK-SIMTK-COORDS   529.785833826  -333.068975617   600.595853701
ATOM    104  N2   DG A   4     531.737-327.675 599.658  1.00  0.00           N  
REMARK-SIMTK-COORDS   531.737472471  -327.675032133   599.658448083
ATOM    105  O6   DG A   4     535.446-329.712 601.417  1.00  0.00           O  
REMARK-SIMTK-COORDS   535.446342736  -329.712171456   601.416836474
ATOM    106  C6   DG A   4     534.326-329.889 600.937  1.00  0.00           C  
REMARK-SIMTK-COORDS   534.326041757  -329.888644859   600.937046046
ATOM    107  C5   DG A   4     533.637-331.100 600.705  1.00  0.00           C  
REMARK-SIMTK-COORDS   533.637390233  -331.100444785   600.705035231
ATOM    108  N7   DG A   4     534.026-332.419 600.951  1.00  0.00           N  
REMARK-SIMTK-COORDS   534.025589754  -332.419398817   600.950684154
ATOM    109  C8   DG A   4     533.003-333.129 600.548  1.00  0.00           C  
REMARK-SIMTK-COORDS   533.003071946  -333.129287249   600.548100317
ATOM    110  N9   DG A   4     531.959-332.381 600.048  1.00  0.00           N  
REMARK-SIMTK-COORDS   531.959146049  -332.380549350   600.047721182
ATOM    111  C4   DG A   4     532.370-331.070 600.151  1.00  0.00           C  
REMARK-SIMTK-COORDS   532.370367204  -331.070178423   600.151080728
ATOM    112  N3   DG A   4     531.650-329.984 599.768  1.00  0.00           N  
REMARK-SIMTK-COORDS   531.649911762  -329.983739454   599.767995460
ATOM    113  C2   DG A   4     532.301-328.843 599.979  1.00  0.00           C  
REMARK-SIMTK-COORDS   532.301440489  -328.843388600   599.978841965
ATOM    114  N1   DG A   4     533.564-328.778 600.536  1.00  0.00           N  
REMARK-SIMTK-COORDS   533.563524215  -328.778144328   600.536161312
ATOM    115  H1'  DG A   4     530.229-332.024 598.907  1.00  0.00           H  
REMARK-SIMTK-COORDS   530.228737530  -332.023901089   598.907188684
ATOM    116 1H2'  DG A   4     530.815-333.926 597.618  1.00  0.00           H  
REMARK-SIMTK-COORDS   530.814605978  -333.926085358   597.617858948
ATOM    117 2H2'  DG A   4     531.592-334.732 598.973  1.00  0.00           H  
REMARK-SIMTK-COORDS   531.592000110  -334.732054877   598.973477441
ATOM    118  H3'  DG A   4     529.487-335.886 598.923  1.00  0.00           H  
REMARK-SIMTK-COORDS   529.487228099  -335.886438821   598.922905791
ATOM    119  H4'  DG A   4     528.138-334.431 600.676  1.00  0.00           H  
REMARK-SIMTK-COORDS   528.138140769  -334.430780962   600.675927346
ATOM    120 1H5'  DG A   4     530.008-334.727 602.450  1.00  0.00           H  
REMARK-SIMTK-COORDS   530.008411972  -334.727330122   602.449690076
ATOM    121 2H5'  DG A   4     529.226-336.150 601.731  1.00  0.00           H  
REMARK-SIMTK-COORDS   529.225755757  -336.150023022   601.731238852
ATOM    122  H21  DG A   4     530.799-327.655 599.240  1.00  0.00           H  
REMARK-SIMTK-COORDS   530.798512720  -327.655015207   599.239517410
ATOM    123  H22  DG A   4     532.244-326.795 599.830  1.00  0.00           H  
REMARK-SIMTK-COORDS   532.243800567  -326.794840533   599.830001592
ATOM    124  H8   DG A   4     532.979-334.218 600.604  1.00  0.00           H  
REMARK-SIMTK-COORDS   532.978531291  -334.217723236   600.604268429
ATOM    125  H1   DG A   4     533.976-327.844 600.668  1.00  0.00           H  
REMARK-SIMTK-COORDS   533.975868296  -327.844056854   600.667937446
ATOM    126  P    DA A   5     528.866-334.642 596.560  1.00  0.00           P  
REMARK-SIMTK-COORDS   528.866333456  -334.642111627   596.559514252
ATOM    127  OP1  DA A   5     530.090-335.428 596.267  1.00  0.00           O  
REMARK-SIMTK-COORDS   530.090125930  -335.428006352   596.267174620
ATOM    128  OP2  DA A   5     527.688-334.944 595.724  1.00  0.00           O  
REMARK-SIMTK-COORDS   527.687747608  -334.944477418   595.724191963
ATOM    129  O5'  DA A   5     529.206-333.086 596.482  1.00  0.00           O  
REMARK-SIMTK-COORDS   529.206362061  -333.085927466   596.482297641
ATOM    130  O3'  DA A   5     527.800-329.898 594.090  1.00  0.00           O  
REMARK-SIMTK-COORDS   527.799999803  -329.898148539   594.089634750
ATOM    131  C1'  DA A   5     530.374-330.085 595.606  1.00  0.00           C  
REMARK-SIMTK-COORDS   530.374389899  -330.084547223   595.605922377
ATOM    132  C2'  DA A   5     529.863-331.045 594.540  1.00  0.00           C  
REMARK-SIMTK-COORDS   529.862834693  -331.044712473   594.539968361
ATOM    133  C3'  DA A   5     528.361-331.012 594.780  1.00  0.00           C  
REMARK-SIMTK-COORDS   528.360863393  -331.012365358   594.780005602
ATOM    134  C4'  DA A   5     528.263-330.862 596.297  1.00  0.00           C  
REMARK-SIMTK-COORDS   528.262724132  -330.862450780   596.296771670
ATOM    135  C5'  DA A   5     528.297-332.140 597.101  1.00  0.00           C  
REMARK-SIMTK-COORDS   528.296837202  -332.140487238   597.101032889
ATOM    136  O4'  DA A   5     529.427-330.052 596.655  1.00  0.00           O  
REMARK-SIMTK-COORDS   529.427482689  -330.052456408   596.655407448
ATOM    137  N6   DA A   5     535.925-330.424 597.978  1.00  0.00           N  
REMARK-SIMTK-COORDS   535.924708026  -330.423977017   597.977946428
ATOM    138  C6   DA A   5     534.862-329.770 597.477  1.00  0.00           C  
REMARK-SIMTK-COORDS   534.862437202  -329.770116927   597.476775121
ATOM    139  C5   DA A   5     533.695-330.426 597.030  1.00  0.00           C  
REMARK-SIMTK-COORDS   533.695399877  -330.425565319   597.030478935
ATOM    140  N7   DA A   5     533.333-331.759 596.989  1.00  0.00           N  
REMARK-SIMTK-COORDS   533.332789408  -331.759403620   596.989490730
ATOM    141  C8   DA A   5     532.138-331.741 596.477  1.00  0.00           C  
REMARK-SIMTK-COORDS   532.138327104  -331.740594493   596.476713957
ATOM    142  N9   DA A   5     531.685-330.482 596.191  1.00  0.00           N  
REMARK-SIMTK-COORDS   531.684574385  -330.481989825   596.190567561
ATOM    143  C4   DA A   5     532.696-329.628 596.552  1.00  0.00           C  
REMARK-SIMTK-COORDS   532.696295493  -329.627722632   596.552111419
ATOM    144  N3   DA A   5     532.697-328.286 596.448  1.00  0.00           N  
REMARK-SIMTK-COORDS   532.697302964  -328.285800341   596.448089550
ATOM    145  C2   DA A   5     533.837-327.797 596.888  1.00  0.00           C  
REMARK-SIMTK-COORDS   533.837234712  -327.797105429   596.888016696
ATOM    146  N1   DA A   5     534.893-328.432 597.387  1.00  0.00           N  
REMARK-SIMTK-COORDS   534.893312186  -328.432134374   597.386945157
ATOM    147  H1'  DA A   5     530.470-329.075 595.209  1.00  0.00           H  
REMARK-SIMTK-COORDS   530.470093420  -329.074547262   595.208985461
ATOM    148 1H2'  DA A   5     530.110-330.712 593.531  1.00  0.00           H  
REMARK-SIMTK-COORDS   530.109579544  -330.711773725   593.530733616
ATOM    149 2H2'  DA A   5     530.263-332.049 594.662  1.00  0.00           H  
REMARK-SIMTK-COORDS   530.262855734  -332.049235181   594.661785014
ATOM    150  H3'  DA A   5     527.874-331.929 594.443  1.00  0.00           H  
REMARK-SIMTK-COORDS   527.874497074  -331.928995261   594.442508306
ATOM    151  H4'  DA A   5     527.316-330.365 596.505  1.00  0.00           H  
REMARK-SIMTK-COORDS   527.315523432  -330.364847640   596.505338083
ATOM    152 1H5'  DA A   5     528.632-331.918 598.113  1.00  0.00           H  
REMARK-SIMTK-COORDS   528.631884302  -331.917579405   598.113382898
ATOM    153 2H5'  DA A   5     527.295-332.566 597.141  1.00  0.00           H  
REMARK-SIMTK-COORDS   527.294965016  -332.566232404   597.140569910
ATOM    154  H61  DA A   5     536.752-329.898 598.289  1.00  0.00           H  
REMARK-SIMTK-COORDS   536.752036566  -329.897553885   598.288808413
ATOM    155  H62  DA A   5     535.909-331.452 598.048  1.00  0.00           H  
REMARK-SIMTK-COORDS   535.909145059  -331.451512812   598.047817623
ATOM    156  H8   DA A   5     531.554-332.642 596.293  1.00  0.00           H  
REMARK-SIMTK-COORDS   531.553570976  -332.641760737   596.293289115
ATOM    157  H2   DA A   5     533.929-326.712 596.837  1.00  0.00           H  
REMARK-SIMTK-COORDS   533.928827633  -326.711828143   596.837076062
ATOM    158  P    DT A   6     528.072-329.924 592.371  1.00  0.00           P  
REMARK-SIMTK-COORDS   528.072201196  -329.924420197   592.371118962
ATOM    159  OP1  DT A   6     528.724-331.159 591.872  1.00  0.00           O  
REMARK-SIMTK-COORDS   528.723952862  -331.158955717   591.872177267
ATOM    160  OP2  DT A   6     526.984-329.384 591.532  1.00  0.00           O  
REMARK-SIMTK-COORDS   526.984116270  -329.383871928   591.532116720
ATOM    161  O5'  DT A   6     529.181-328.804 592.618  1.00  0.00           O  
REMARK-SIMTK-COORDS   529.180647506  -328.804341661   592.617839153
ATOM    162  O3'  DT A   6     529.853-324.950 591.019  1.00  0.00           O  
REMARK-SIMTK-COORDS   529.852584023  -324.950119261   591.018759103
ATOM    163  C1'  DT A   6     531.812-326.769 592.367  1.00  0.00           C  
REMARK-SIMTK-COORDS   531.812128467  -326.768517979   592.366624331
ATOM    164  C2'  DT A   6     530.967-327.075 591.138  1.00  0.00           C  
REMARK-SIMTK-COORDS   530.966532528  -327.075094694   591.138170740
ATOM    165  C3'  DT A   6     529.689-326.305 591.433  1.00  0.00           C  
REMARK-SIMTK-COORDS   529.689063305  -326.304766009   591.432526142
ATOM    166  C4'  DT A   6     529.556-326.434 592.948  1.00  0.00           C  
REMARK-SIMTK-COORDS   529.556244685  -326.433906026   592.948280762
ATOM    167  C5'  DT A   6     528.850-327.669 593.458  1.00  0.00           C  
REMARK-SIMTK-COORDS   528.849921906  -327.668817740   593.457679615
ATOM    168  O4'  DT A   6     530.937-326.452 593.432  1.00  0.00           O  
REMARK-SIMTK-COORDS   530.937419796  -326.451825588   593.431763134
ATOM    169  O4   DT A   6     535.079-330.897 594.019  1.00  0.00           O  
REMARK-SIMTK-COORDS   535.078509027  -330.897006628   594.019095668
ATOM    170  C4   DT A   6     534.309-330.008 593.637  1.00  0.00           C  
REMARK-SIMTK-COORDS   534.308810418  -330.008211673   593.637341060
ATOM    171  N3   DT A   6     534.685-328.685 593.673  1.00  0.00           N  
REMARK-SIMTK-COORDS   534.684745055  -328.685147038   593.673342737
ATOM    172  C2   DT A   6     533.927-327.600 593.278  1.00  0.00           C  
REMARK-SIMTK-COORDS   533.927312303  -327.600439594   593.277809695
ATOM    173  O2   DT A   6     534.348-326.460 593.346  1.00  0.00           O  
REMARK-SIMTK-COORDS   534.347559736  -326.459783982   593.346204650
ATOM    174  N1   DT A   6     532.668-327.904 592.805  1.00  0.00           N  
REMARK-SIMTK-COORDS   532.668185615  -327.904437630   592.804731289
ATOM    175  C6   DT A   6     532.207-329.196 592.732  1.00  0.00           C  
REMARK-SIMTK-COORDS   532.207144768  -329.195633793   592.732406982
ATOM    176  C5   DT A   6     532.978-330.230 593.122  1.00  0.00           C  
REMARK-SIMTK-COORDS   532.978333581  -330.230200313   593.122494064
ATOM    177  C7   DT A   6     532.523-331.656 593.071  1.00  0.00           C  
REMARK-SIMTK-COORDS   532.523204546  -331.656364606   593.070532823
ATOM    178  H1'  DT A   6     532.454-325.904 592.192  1.00  0.00           H  
REMARK-SIMTK-COORDS   532.454372138  -325.904260315   592.192260467
ATOM    179 1H2'  DT A   6     531.435-326.728 590.215  1.00  0.00           H  
REMARK-SIMTK-COORDS   531.434975510  -326.727957819   590.215228617
ATOM    180 2H2'  DT A   6     530.771-328.140 591.026  1.00  0.00           H  
REMARK-SIMTK-COORDS   530.770817742  -328.140318130   591.026243296
ATOM    181  H3'  DT A   6     528.826-326.736 590.924  1.00  0.00           H  
REMARK-SIMTK-COORDS   528.825503929  -326.735898399   590.924158100
ATOM    182  H4'  DT A   6     528.995-325.565 593.293  1.00  0.00           H  
REMARK-SIMTK-COORDS   528.994639303  -325.565360239   593.292978617
ATOM    183 1H5'  DT A   6     529.165-327.865 594.482  1.00  0.00           H  
REMARK-SIMTK-COORDS   529.164957713  -327.865054369   594.482322785
ATOM    184 2H5'  DT A   6     527.774-327.499 593.441  1.00  0.00           H  
REMARK-SIMTK-COORDS   527.774483510  -327.498822166   593.440775156
ATOM    185  H3   DT A   6     535.628-328.483 594.035  1.00  0.00           H  
REMARK-SIMTK-COORDS   535.627765978  -328.482584370   594.035250051
ATOM    186  H6   DT A   6     531.203-329.388 592.355  1.00  0.00           H  
REMARK-SIMTK-COORDS   531.202863691  -329.387578709   592.355384878
ATOM    187  H71  DT A   6     533.275-332.297 593.535  1.00  0.00           H  
REMARK-SIMTK-COORDS   533.275266084  -332.296522965   593.535147415
ATOM    188  H72  DT A   6     531.580-331.758 593.609  1.00  0.00           H  
REMARK-SIMTK-COORDS   531.580489039  -331.757560601   593.608709230
ATOM    189  H73  DT A   6     532.382-331.956 592.032  1.00  0.00           H  
REMARK-SIMTK-COORDS   532.382446935  -331.956384533   592.032231644
ATOM    190  P    DG A   7     530.288-324.630 589.343  1.00  0.00           P  
REMARK-SIMTK-COORDS   530.288109720  -324.629582525   589.343121920
ATOM    191  OP1  DG A   7     530.223-325.888 588.562  1.00  0.00           O  
REMARK-SIMTK-COORDS   530.222952309  -325.887553612   588.561701254
ATOM    192  OP2  DG A   7     529.733-323.430 588.685  1.00  0.00           O  
REMARK-SIMTK-COORDS   529.732522979  -323.430431572   588.685424144
ATOM    193  O5'  DG A   7     531.796-324.360 589.787  1.00  0.00           O  
REMARK-SIMTK-COORDS   531.795883539  -324.359868296   589.787257424
ATOM    194  O3'  DG A   7     534.552-321.242 589.049  1.00  0.00           O  
REMARK-SIMTK-COORDS   534.552413691  -321.242319346   589.049479642
ATOM    195  C1'  DG A   7     535.118-324.059 589.889  1.00  0.00           C  
REMARK-SIMTK-COORDS   535.117758285  -324.058952935   589.889453877
ATOM    196  C2'  DG A   7     534.348-323.603 588.656  1.00  0.00           C  
REMARK-SIMTK-COORDS   534.348458179  -323.602774562   588.656421988
ATOM    197  C3'  DG A   7     533.657-322.347 589.161  1.00  0.00           C  
REMARK-SIMTK-COORDS   533.657309609  -322.346704280   589.161352777
ATOM    198  C4'  DG A   7     533.345-322.691 590.616  1.00  0.00           C  
REMARK-SIMTK-COORDS   533.344676394  -322.691009701   590.615553674
ATOM    199  C5'  DG A   7     532.049-323.425 590.868  1.00  0.00           C  
REMARK-SIMTK-COORDS   532.048965782  -323.425001160   590.868054266
ATOM    200  O4'  DG A   7     534.456-323.548 591.030  1.00  0.00           O  
REMARK-SIMTK-COORDS   534.455709748  -323.547647566   591.030126290
ATOM    201  N2   DG A   7     539.557-326.248 591.713  1.00  0.00           N  
REMARK-SIMTK-COORDS   539.556821883  -326.248452679   591.713175139
ATOM    202  O6   DG A   7     536.734-329.776 590.946  1.00  0.00           O  
REMARK-SIMTK-COORDS   536.733830507  -329.775541527   590.946396847
ATOM    203  C6   DG A   7     536.861-328.552 590.898  1.00  0.00           C  
REMARK-SIMTK-COORDS   536.861242827  -328.551680538   590.897957388
ATOM    204  C5   DG A   7     535.933-327.576 590.471  1.00  0.00           C  
REMARK-SIMTK-COORDS   535.932889819  -327.575871122   590.470773967
ATOM    205  N7   DG A   7     534.629-327.721 589.991  1.00  0.00           N  
REMARK-SIMTK-COORDS   534.629209195  -327.720604394   589.991033295
ATOM    206  C8   DG A   7     534.243-326.494 589.752  1.00  0.00           C  
REMARK-SIMTK-COORDS   534.242902739  -326.493646784   589.752495364
ATOM    207  N9   DG A   7     535.195-325.538 590.035  1.00  0.00           N  
REMARK-SIMTK-COORDS   535.195380015  -325.537822799   590.035261255
ATOM    208  C4   DG A   7     536.286-326.239 590.500  1.00  0.00           C  
REMARK-SIMTK-COORDS   536.285887868  -326.238840136   590.500261592
ATOM    209  N3   DG A   7     537.465-325.693 590.896  1.00  0.00           N  
REMARK-SIMTK-COORDS   537.465452913  -325.692953339   590.896233701
ATOM    210  C2   DG A   7     538.342-326.612 591.291  1.00  0.00           C  
REMARK-SIMTK-COORDS   538.342315280  -326.612116301   591.290692618
ATOM    211  N1   DG A   7     538.073-327.967 591.305  1.00  0.00           N  
REMARK-SIMTK-COORDS   538.072687372  -327.966671149   591.304797811
ATOM    212  H1'  DG A   7     536.133-323.662 589.885  1.00  0.00           H  
REMARK-SIMTK-COORDS   536.133497810  -323.661762959   589.884727277
ATOM    213 1H2'  DG A   7     535.008-323.383 587.816  1.00  0.00           H  
REMARK-SIMTK-COORDS   535.007779659  -323.382994247   587.816161434
ATOM    214 2H2'  DG A   7     533.626-324.346 588.322  1.00  0.00           H  
REMARK-SIMTK-COORDS   533.626275836  -324.345996536   588.321833044
ATOM    215  H3'  DG A   7     532.745-322.130 588.603  1.00  0.00           H  
REMARK-SIMTK-COORDS   532.745170362  -322.130186128   588.603013380
ATOM    216  H4'  DG A   7     533.305-321.749 591.163  1.00  0.00           H  
REMARK-SIMTK-COORDS   533.304946762  -321.749342823   591.163027004
ATOM    217 1H5'  DG A   7     532.121-323.965 591.812  1.00  0.00           H  
REMARK-SIMTK-COORDS   532.120977532  -323.965022006   591.811928089
ATOM    218 2H5'  DG A   7     531.235-322.704 590.930  1.00  0.00           H  
REMARK-SIMTK-COORDS   531.234751711  -322.704449860   590.929692486
ATOM    219  H21  DG A   7     539.820-325.254 591.727  1.00  0.00           H  
REMARK-SIMTK-COORDS   539.820149143  -325.254463140   591.727051374
ATOM    220  H22  DG A   7     540.229-326.964 592.024  1.00  0.00           H  
REMARK-SIMTK-COORDS   540.229391821  -326.963839002   592.023671655
ATOM    221  H8   DG A   7     533.254-326.249 589.365  1.00  0.00           H  
REMARK-SIMTK-COORDS   533.253907299  -326.248639933   589.364797462
ATOM    222  H1   DG A   7     538.817-328.595 591.640  1.00  0.00           H  
REMARK-SIMTK-COORDS   538.816609381  -328.594668825   591.639627562
ATOM    223  P    DC A   8     534.889-321.167 587.348  1.00  0.00           P  
REMARK-SIMTK-COORDS   534.888673708  -321.167476007   587.348466344
ATOM    224  OP1  DC A   8     534.271-322.049 586.329  1.00  0.00           O  
REMARK-SIMTK-COORDS   534.270599058  -322.049173975   586.329248301
ATOM    225  OP2  DC A   8     535.051-319.751 586.967  1.00  0.00           O  
REMARK-SIMTK-COORDS   535.050937617  -319.751242689   586.966922621
ATOM    226  O5'  DC A   8     536.293-321.779 587.794  1.00  0.00           O  
REMARK-SIMTK-COORDS   536.293298803  -321.778681015   587.794074674
ATOM    227  O3'  DC A   8     540.278-320.380 587.626  1.00  0.00           O  
REMARK-SIMTK-COORDS   540.277937836  -320.380143806   587.625695793
ATOM    228  C1'  DC A   8     539.310-323.204 587.856  1.00  0.00           C  
REMARK-SIMTK-COORDS   539.309937418  -323.203552263   587.856134237
ATOM    229  C2'  DC A   8     538.964-322.197 586.766  1.00  0.00           C  
REMARK-SIMTK-COORDS   538.963820025  -322.197388439   586.765971813
ATOM    230  C3'  DC A   8     538.949-320.888 587.537  1.00  0.00           C  
REMARK-SIMTK-COORDS   538.948568131  -320.887636154   587.536793018
ATOM    231  C4'  DC A   8     538.395-321.301 588.899  1.00  0.00           C  
REMARK-SIMTK-COORDS   538.395238567  -321.301403139   588.898608085
ATOM    232  C5'  DC A   8     536.891-321.322 589.035  1.00  0.00           C  
REMARK-SIMTK-COORDS   536.890919429  -321.322271692   589.034609686
ATOM    233  O4'  DC A   8     538.902-322.660 589.096  1.00  0.00           O  
REMARK-SIMTK-COORDS   538.902127038  -322.659768328   589.096259523
ATOM    234  N4   DC A   8     536.962-328.174 587.321  1.00  0.00           N  
REMARK-SIMTK-COORDS   536.961919432  -328.174300737   587.321311706
ATOM    235  C4   DC A   8     537.497-326.969 587.439  1.00  0.00           C  
REMARK-SIMTK-COORDS   537.497350837  -326.969093266   587.438947420
ATOM    236  N3   DC A   8     538.757-326.874 587.879  1.00  0.00           N  
REMARK-SIMTK-COORDS   538.757483994  -326.874395100   587.878917515
ATOM    237  C2   DC A   8     539.356-325.666 588.021  1.00  0.00           C  
REMARK-SIMTK-COORDS   539.355539378  -325.665534292   588.021249189
ATOM    238  O2   DC A   8     540.518-325.545 588.427  1.00  0.00           O  
REMARK-SIMTK-COORDS   540.518345605  -325.545366667   588.426798717
ATOM    239  N1   DC A   8     538.635-324.520 587.693  1.00  0.00           N  
REMARK-SIMTK-COORDS   538.634750040  -324.519529237   587.693460927
ATOM    240  C6   DC A   8     537.357-324.607 587.244  1.00  0.00           C  
REMARK-SIMTK-COORDS   537.357071363  -324.606704479   587.244027199
ATOM    241  C5   DC A   8     536.739-325.808 587.090  1.00  0.00           C  
REMARK-SIMTK-COORDS   536.738908916  -325.808389208   587.090153865
ATOM    242  H1'  DC A   8     540.386-323.375 587.902  1.00  0.00           H  
REMARK-SIMTK-COORDS   540.385971484  -323.375078301   587.902421467
ATOM    243 1H2'  DC A   8     539.709-322.180 585.968  1.00  0.00           H  
REMARK-SIMTK-COORDS   539.708518994  -322.179804480   585.967774312
ATOM    244 2H2'  DC A   8     537.997-322.400 586.307  1.00  0.00           H  
REMARK-SIMTK-COORDS   537.996967339  -322.400462988   586.307397272
ATOM    245  H3'  DC A   8     538.308-320.143 587.062  1.00  0.00           H  
REMARK-SIMTK-COORDS   538.308245077  -320.142592523   587.062208595
ATOM    246  H4'  DC A   8     538.785-320.590 589.628  1.00  0.00           H  
REMARK-SIMTK-COORDS   538.784665724  -320.590475500   589.628090354
ATOM    247 1H5'  DC A   8     536.614-321.996 589.845  1.00  0.00           H  
REMARK-SIMTK-COORDS   536.613994267  -321.995786765   589.844974358
ATOM    248 2H5'  DC A   8     536.538-320.318 589.265  1.00  0.00           H  
REMARK-SIMTK-COORDS   536.538359825  -320.317995547   589.265486601
ATOM    249  H41  DC A   8     535.993-328.278 586.985  1.00  0.00           H  
REMARK-SIMTK-COORDS   535.993247168  -328.277718841   586.984533232
ATOM    250  H42  DC A   8     537.512-329.009 587.569  1.00  0.00           H  
REMARK-SIMTK-COORDS   537.512357926  -329.008895909   587.569385010
ATOM    251  H6   DC A   8     536.815-323.692 587.000  1.00  0.00           H  
REMARK-SIMTK-COORDS   536.815181521  -323.692306486   587.000007306
ATOM    252  H5   DC A   8     535.716-325.882 586.721  1.00  0.00           H  
REMARK-SIMTK-COORDS   535.715800658  -325.882062057   586.720711309
ATOM    253  P    DC A   9     540.993-320.126 586.052  1.00  0.00           P  
REMARK-SIMTK-COORDS   540.992510499  -320.125954613   586.052140145
ATOM    254  OP1  DC A   9     540.099-320.326 584.886  1.00  0.00           O  
REMARK-SIMTK-COORDS   540.098547967  -320.326028316   584.886372370
ATOM    255  OP2  DC A   9     541.898-318.963 585.981  1.00  0.00           O  
REMARK-SIMTK-COORDS   541.898446203  -318.963239319   585.981460262
ATOM    256  O5'  DC A   9     541.831-321.458 586.310  1.00  0.00           O  
REMARK-SIMTK-COORDS   541.831156501  -321.458404529   586.309744697
ATOM    257  O3'  DC A   9     545.960-322.360 586.321  1.00  0.00           O  
REMARK-SIMTK-COORDS   545.960147339  -322.360017802   586.321327623
ATOM    258  C1'  DC A   9     543.652-324.233 585.965  1.00  0.00           C  
REMARK-SIMTK-COORDS   543.652244329  -324.233168508   585.965445437
ATOM    259  C2'  DC A   9     543.975-323.000 585.131  1.00  0.00           C  
REMARK-SIMTK-COORDS   543.975010938  -323.000415062   585.130725330
ATOM    260  C3'  DC A   9     544.574-322.064 586.167  1.00  0.00           C  
REMARK-SIMTK-COORDS   544.574073404  -322.063923700   586.167044340
ATOM    261  C4'  DC A   9     543.770-322.389 587.424  1.00  0.00           C  
REMARK-SIMTK-COORDS   543.769891087  -322.389025541   587.423832546
ATOM    262  C5'  DC A   9     542.468-321.644 587.600  1.00  0.00           C  
REMARK-SIMTK-COORDS   542.467791632  -321.643764040   587.599986752
ATOM    263  O4'  DC A   9     543.479-323.818 587.306  1.00  0.00           O  
REMARK-SIMTK-COORDS   543.479137114  -323.818291455   587.306277985
ATOM    264  N4   DC A   9     539.124-327.004 584.442  1.00  0.00           N  
REMARK-SIMTK-COORDS   539.123685352  -327.004090028   584.441729084
ATOM    265  C4   DC A   9     540.194-326.312 584.801  1.00  0.00           C  
REMARK-SIMTK-COORDS   540.193926252  -326.312053259   584.800504121
ATOM    266  N3   DC A   9     541.276-326.984 585.210  1.00  0.00           N  
REMARK-SIMTK-COORDS   541.276330445  -326.983684215   585.210125925
ATOM    267  C2   DC A   9     542.400-326.326 585.592  1.00  0.00           C  
REMARK-SIMTK-COORDS   542.399569438  -326.326464165   585.591791971
ATOM    268  O2   DC A   9     543.415-326.919 585.976  1.00  0.00           O  
REMARK-SIMTK-COORDS   543.415416917  -326.919019340   585.976449305
ATOM    269  N1   DC A   9     542.410-324.934 585.543  1.00  0.00           N  
REMARK-SIMTK-COORDS   542.409621722  -324.934398579   585.543187882
ATOM    270  C6   DC A   9     541.317-324.245 585.127  1.00  0.00           C  
REMARK-SIMTK-COORDS   541.317024277  -324.245433630   585.126521200
ATOM    271  C5   DC A   9     540.181-324.884 584.736  1.00  0.00           C  
REMARK-SIMTK-COORDS   540.181415113  -324.883844432   584.735789226
ATOM    272  H1'  DC A   9     544.474-324.949 585.939  1.00  0.00           H  
REMARK-SIMTK-COORDS   544.474375970  -324.949283401   585.939139062
ATOM    273 1H2'  DC A   9     544.687-323.217 584.332  1.00  0.00           H  
REMARK-SIMTK-COORDS   544.687212206  -323.216613716   584.331955967
ATOM    274 2H2'  DC A   9     543.087-322.569 584.670  1.00  0.00           H  
REMARK-SIMTK-COORDS   543.087446291  -322.568666135   584.670121530
ATOM    275  H3'  DC A   9     544.457-321.016 585.886  1.00  0.00           H  
REMARK-SIMTK-COORDS   544.457405024  -321.016252216   585.885784762
ATOM    276  H4'  DC A   9     544.406-322.152 588.277  1.00  0.00           H  
REMARK-SIMTK-COORDS   544.406125065  -322.151969697   588.277194633
ATOM    277 1H5'  DC A   9     541.812-322.218 588.254  1.00  0.00           H  
REMARK-SIMTK-COORDS   541.812127355  -322.218100918   588.253624654
ATOM    278 2H5'  DC A   9     542.669-320.674 588.054  1.00  0.00           H  
REMARK-SIMTK-COORDS   542.668697566  -320.674414823   588.054048313
ATOM    279  H41  DC A   9     538.276-326.513 584.122  1.00  0.00           H  
REMARK-SIMTK-COORDS   538.275625377  -326.513417090   584.121611376
ATOM    280  H42  DC A   9     539.137-328.033 584.485  1.00  0.00           H  
REMARK-SIMTK-COORDS   539.137245542  -328.033156267   584.485441728
ATOM    281  H6   DC A   9     541.352-323.156 585.104  1.00  0.00           H  
REMARK-SIMTK-COORDS   541.351774320  -323.155667983   585.103777661
ATOM    282  H5   DC A   9     539.305-324.333 584.392  1.00  0.00           H  
REMARK-SIMTK-COORDS   539.305340750  -324.333431443   584.391979320
ATOM    283  P    DA A  10     546.878-322.220 584.837  1.00  0.00           P  
REMARK-SIMTK-COORDS   546.878151979  -322.219543280   584.836756260
ATOM    284  OP1  DA A  10     546.127-321.678 583.678  1.00  0.00           O  
REMARK-SIMTK-COORDS   546.126845473  -321.677569745   583.678065524
ATOM    285  OP2  DA A  10     548.261-321.731 584.998  1.00  0.00           O  
REMARK-SIMTK-COORDS   548.261387901  -321.730600138   584.997523141
ATOM    286  O5'  DA A  10     546.865-323.813 584.777  1.00  0.00           O  
REMARK-SIMTK-COORDS   546.865170891  -323.813127719   584.776663594
ATOM    287  O3'  DA A  10     549.885-326.756 584.486  1.00  0.00           O  
REMARK-SIMTK-COORDS   549.885435421  -326.755582407   584.485824158
ATOM    288  C1'  DA A  10     546.984-327.000 583.790  1.00  0.00           C  
REMARK-SIMTK-COORDS   546.984092177  -326.999523931   583.790082172
ATOM    289  C2'  DA A  10     547.982-325.992 583.235  1.00  0.00           C  
REMARK-SIMTK-COORDS   547.981827385  -325.991576299   583.234717403
ATOM    290  C3'  DA A  10     548.882-325.744 584.436  1.00  0.00           C  
REMARK-SIMTK-COORDS   548.882350574  -325.743673299   584.435627095
ATOM    291  C4'  DA A  10     547.912-325.832 585.612  1.00  0.00           C  
REMARK-SIMTK-COORDS   547.911809575  -325.832073935   585.611603497
ATOM    292  C5'  DA A  10     547.184-324.560 585.978  1.00  0.00           C  
REMARK-SIMTK-COORDS   547.184244075  -324.560241983   585.978303549
ATOM    293  O4'  DA A  10     546.927-326.830 585.193  1.00  0.00           O  
REMARK-SIMTK-COORDS   546.927315522  -326.830392149   585.192670084
ATOM    294  N6   DA A  10     541.361-327.611 581.656  1.00  0.00           N  
REMARK-SIMTK-COORDS   541.360904140  -327.611143041   581.656207674
ATOM    295  C6   DA A  10     542.536-328.074 582.117  1.00  0.00           C  
REMARK-SIMTK-COORDS   542.535897854  -328.074218224   582.116724935
ATOM    296  C5   DA A  10     543.600-327.230 582.497  1.00  0.00           C  
REMARK-SIMTK-COORDS   543.600379053  -327.229771517   582.496933477
ATOM    297  N7   DA A  10     543.737-325.854 582.520  1.00  0.00           N  
REMARK-SIMTK-COORDS   543.736601242  -325.853837042   582.520146276
ATOM    298  C8   DA A  10     544.942-325.669 582.970  1.00  0.00           C  
REMARK-SIMTK-COORDS   544.942281124  -325.668962065   582.969803107
ATOM    299  N9   DA A  10     545.604-326.831 583.258  1.00  0.00           N  
REMARK-SIMTK-COORDS   545.603979100  -326.831323802   583.257775295
ATOM    300  C4   DA A  10     544.731-327.845 582.952  1.00  0.00           C  
REMARK-SIMTK-COORDS   544.730840654  -327.845245036   582.951737740
ATOM    301  N3   DA A  10     544.953-329.167 583.072  1.00  0.00           N  
REMARK-SIMTK-COORDS   544.952760738  -329.167283776   583.072328148
ATOM    302  C2   DA A  10     543.893-329.843 582.682  1.00  0.00           C  
REMARK-SIMTK-COORDS   543.893263004  -329.843063304   582.681700982
ATOM    303  N1   DA A  10     542.726-329.397 582.227  1.00  0.00           N  
REMARK-SIMTK-COORDS   542.726327186  -329.397432387   582.226547292
ATOM    304  H1'  DA A  10     547.306-328.020 583.588  1.00  0.00           H  
REMARK-SIMTK-COORDS   547.305875708  -328.020463826   583.587708530
ATOM    305 1H2'  DA A  10     548.547-326.391 582.392  1.00  0.00           H  
REMARK-SIMTK-COORDS   548.547472828  -326.391069061   582.391665348
ATOM    306 2H2'  DA A  10     547.501-325.074 582.903  1.00  0.00           H  
REMARK-SIMTK-COORDS   547.501130243  -325.073643606   582.902675494
ATOM    307  H3'  DA A  10     549.360-324.763 584.392  1.00  0.00           H  
REMARK-SIMTK-COORDS   549.359538678  -324.763357838   584.391580404
ATOM    308  H4'  DA A  10     548.493-326.143 586.480  1.00  0.00           H  
REMARK-SIMTK-COORDS   548.493262056  -326.143252154   586.479577649
ATOM    309 1H5'  DA A  10     546.266-324.813 586.508  1.00  0.00           H  
REMARK-SIMTK-COORDS   546.266420920  -324.812853579   586.508006332
ATOM    310 2H5'  DA A  10     547.819-323.958 586.628  1.00  0.00           H  
REMARK-SIMTK-COORDS   547.818889801  -323.958456012   586.627648178
ATOM    311  H61  DA A  10     540.617-328.271 581.392  1.00  0.00           H  
REMARK-SIMTK-COORDS   540.617038997  -328.270645917   581.391727798
ATOM    312  H62  DA A  10     541.208-326.596 581.567  1.00  0.00           H  
REMARK-SIMTK-COORDS   541.208270270  -326.596407101   581.566944722
ATOM    313  H8   DA A  10     545.384-324.682 583.106  1.00  0.00           H  
REMARK-SIMTK-COORDS   545.383555169  -324.681774848   583.105536724
ATOM    314  H2   DA A  10     543.985-330.928 582.741  1.00  0.00           H  
REMARK-SIMTK-COORDS   543.985299748  -330.927871993   582.741117696
ATOM    315  P    DC A  11     550.781-326.631 583.061  1.00  0.00           P  
REMARK-SIMTK-COORDS   550.780694780  -326.631026865   583.060973865
ATOM    316  OP1  DC A  11     550.510-325.572 582.059  1.00  0.00           O  
REMARK-SIMTK-COORDS   550.510249614  -325.572317714   582.058872400
ATOM    317  OP2  DC A  11     552.202-326.952 583.297  1.00  0.00           O  
REMARK-SIMTK-COORDS   552.201683407  -326.951528570   583.296965344
ATOM    318  O5'  DC A  11     549.980-327.952 582.663  1.00  0.00           O  
REMARK-SIMTK-COORDS   549.980385837  -327.952398998   582.662738659
ATOM    319  O3'  DC A  11     551.145-331.898 581.696  1.00  0.00           O  
REMARK-SIMTK-COORDS   551.144924131  -331.898479552   581.696351148
ATOM    320  C1'  DC A  11     548.587-330.499 581.018  1.00  0.00           C  
REMARK-SIMTK-COORDS   548.586770617  -330.499366798   581.018047307
ATOM    321  C2'  DC A  11     550.001-330.051 580.673  1.00  0.00           C  
REMARK-SIMTK-COORDS   550.001182389  -330.051061164   580.672969925
ATOM    322  C3'  DC A  11     550.789-330.530 581.881  1.00  0.00           C  
REMARK-SIMTK-COORDS   550.789129835  -330.530272669   581.881003102
ATOM    323  C4'  DC A  11     549.800-330.340 583.029  1.00  0.00           C  
REMARK-SIMTK-COORDS   549.800240474  -330.339740236   583.028919572
ATOM    324  C5'  DC A  11     549.773-328.973 583.672  1.00  0.00           C  
REMARK-SIMTK-COORDS   549.772519357  -328.973246176   583.672218509
ATOM    325  O4'  DC A  11     548.493-330.600 582.426  1.00  0.00           O  
REMARK-SIMTK-COORDS   548.492784094  -330.599804671   582.425527242
ATOM    326  N4   DC A  11     544.552-327.154 579.276  1.00  0.00           N  
REMARK-SIMTK-COORDS   544.552078627  -327.153602488   579.276012368
ATOM    327  C4   DC A  11     545.537-327.930 579.701  1.00  0.00           C  
REMARK-SIMTK-COORDS   545.537271308  -327.929616155   579.700568809
ATOM    328  N3   DC A  11     545.366-329.256 579.654  1.00  0.00           N  
REMARK-SIMTK-COORDS   545.366074954  -329.255875806   579.653620468
ATOM    329  C2   DC A  11     546.340-330.098 580.078  1.00  0.00           C  
REMARK-SIMTK-COORDS   546.340492399  -330.098437941   580.077734478
ATOM    330  O2   DC A  11     546.212-331.329 580.048  1.00  0.00           O  
REMARK-SIMTK-COORDS   546.211574104  -331.328696106   580.048172355
ATOM    331  N1   DC A  11     547.531-329.557 580.559  1.00  0.00           N  
REMARK-SIMTK-COORDS   547.530555737  -329.557313058   580.558611918
ATOM    332  C6   DC A  11     547.713-328.213 580.607  1.00  0.00           C  
REMARK-SIMTK-COORDS   547.713496678  -328.213356566   580.607259229
ATOM    333  C5   DC A  11     546.752-327.350 580.184  1.00  0.00           C  
REMARK-SIMTK-COORDS   546.751596678  -327.350015730   580.183892967
ATOM    334  H1'  DC A  11     548.375-331.483 580.596  1.00  0.00           H  
REMARK-SIMTK-COORDS   548.374527278  -331.482537470   580.596453670
ATOM    335 1H2'  DC A  11     550.367-330.510 579.752  1.00  0.00           H  
REMARK-SIMTK-COORDS   550.367480226  -330.509789508   579.752427041
ATOM    336 2H2'  DC A  11     550.075-328.971 580.553  1.00  0.00           H  
REMARK-SIMTK-COORDS   550.075091479  -328.971068391   580.552607737
ATOM    337  H3'  DC A  11     551.693-329.940 582.039  1.00  0.00           H  
REMARK-SIMTK-COORDS   551.692958568  -329.939887077   582.038713196
ATOM    338  H4'  DC A  11     550.066-331.064 583.800  1.00  0.00           H  
REMARK-SIMTK-COORDS   550.066026310  -331.064097394   583.799556061
ATOM    339 1H5'  DC A  11     548.806-328.823 584.152  1.00  0.00           H  
REMARK-SIMTK-COORDS   548.806155874  -328.823125032   584.152433315
ATOM    340 2H5'  DC A  11     550.560-328.915 584.423  1.00  0.00           H  
REMARK-SIMTK-COORDS   550.559768038  -328.914743825   584.422545098
ATOM    341  H41  DC A  11     544.656-326.128 579.300  1.00  0.00           H  
REMARK-SIMTK-COORDS   544.656054861  -326.128395143   579.300092292
ATOM    342  H42  DC A  11     543.680-327.574 578.924  1.00  0.00           H  
REMARK-SIMTK-COORDS   543.680031548  -327.574287208   578.924401422
ATOM    343  H6   DC A  11     548.654-327.818 580.994  1.00  0.00           H  
REMARK-SIMTK-COORDS   548.653532647  -327.817840505   580.993540761
ATOM    344  H5   DC A  11     546.899-326.270 580.213  1.00  0.00           H  
REMARK-SIMTK-COORDS   546.899211504  -326.270194943   580.213268666
ATOM    345  P    DC A  12     552.078-332.068 580.333  1.00  0.00           P  
REMARK-SIMTK-COORDS   552.078240994  -332.068379516   580.333379746
ATOM    346  OP1  DC A  12     552.483-330.844 579.601  1.00  0.00           O  
REMARK-SIMTK-COORDS   552.483447705  -330.844355914   579.601405196
ATOM    347  OP2  DC A  12     553.109-333.116 580.463  1.00  0.00           O  
REMARK-SIMTK-COORDS   553.109036808  -333.116336647   580.463256010
ATOM    348  O5'  DC A  12     550.763-332.674 579.663  1.00  0.00           O  
REMARK-SIMTK-COORDS   550.763379180  -332.674046591   579.662994927
ATOM    349  O3'  DC A  12     549.858-336.362 577.809  1.00  0.00           O  
REMARK-SIMTK-COORDS   549.858229272  -336.362459402   577.808831888
ATOM    350  C1'  DC A  12     548.444-333.740 577.514  1.00  0.00           C  
REMARK-SIMTK-COORDS   548.444438367  -333.740284797   577.513607202
ATOM    351  C2'  DC A  12     549.917-334.027 577.251  1.00  0.00           C  
REMARK-SIMTK-COORDS   549.917332111  -334.027119032   577.251067414
ATOM    352  C3'  DC A  12     550.228-335.078 578.304  1.00  0.00           C  
REMARK-SIMTK-COORDS   550.228228115  -335.077812454   578.304270152
ATOM    353  C4'  DC A  12     549.363-334.642 579.485  1.00  0.00           C  
REMARK-SIMTK-COORDS   549.362921367  -334.641999771   579.484621175
ATOM    354  C5'  DC A  12     549.967-333.621 580.420  1.00  0.00           C  
REMARK-SIMTK-COORDS   549.967027536  -333.621215903   580.420016296
ATOM    355  O4'  DC A  12     548.172-334.061 578.864  1.00  0.00           O  
REMARK-SIMTK-COORDS   548.172029301  -334.061139866   578.863705838
ATOM    356  N4   DC A  12     546.859-328.520 576.650  1.00  0.00           N  
REMARK-SIMTK-COORDS   546.859087969  -328.520253049   576.650185715
ATOM    357  C4   DC A  12     547.267-329.761 576.869  1.00  0.00           C  
REMARK-SIMTK-COORDS   547.267030834  -329.760636202   576.869462369
ATOM    358  N3   DC A  12     546.453-330.766 576.528  1.00  0.00           N  
REMARK-SIMTK-COORDS   546.453212284  -330.766369157   576.527881350
ATOM    359  C2   DC A  12     546.818-332.056 576.732  1.00  0.00           C  
REMARK-SIMTK-COORDS   546.818256916  -332.056478380   576.731924503
ATOM    360  O2   DC A  12     546.088-333.008 576.428  1.00  0.00           O  
REMARK-SIMTK-COORDS   546.087536984  -333.007674912   576.428111173
ATOM    361  N1   DC A  12     548.063-332.318 577.299  1.00  0.00           N  
REMARK-SIMTK-COORDS   548.063294041  -332.318000162   577.299197731
ATOM    362  C6   DC A  12     548.896-331.304 577.646  1.00  0.00           C  
REMARK-SIMTK-COORDS   548.895965229  -331.303947290   577.646196960
ATOM    363  C5   DC A  12     548.552-330.003 577.447  1.00  0.00           C  
REMARK-SIMTK-COORDS   548.552091736  -330.003159363   577.447325670
ATOM    364  H1'  DC A  12     547.807-334.363 576.885  1.00  0.00           H  
REMARK-SIMTK-COORDS   547.806832717  -334.363270650   576.885307383
ATOM    365 1H2'  DC A  12     550.091-334.411 576.244  1.00  0.00           H  
REMARK-SIMTK-COORDS   550.090840387  -334.410965693   576.243812919
ATOM    366 2H2'  DC A  12     550.540-333.142 577.376  1.00  0.00           H  
REMARK-SIMTK-COORDS   550.539841171  -333.142131847   577.376024015
ATOM    367  H3'  DC A  12     551.285-335.085 578.573  1.00  0.00           H  
REMARK-SIMTK-COORDS   551.285498115  -335.085005805   578.573458566
ATOM    368  H4'  DC A  12     549.146-335.538 580.067  1.00  0.00           H  
REMARK-SIMTK-COORDS   549.146312687  -335.538397568   580.066658690
ATOM    369 1H5'  DC A  12     549.167-333.095 580.940  1.00  0.00           H  
REMARK-SIMTK-COORDS   549.167445982  -333.095081857   580.940451983
ATOM    370 2H5'  DC A  12     550.596-334.131 581.149  1.00  0.00           H  
REMARK-SIMTK-COORDS   550.595613884  -334.131167256   581.148715013
ATOM    371  H41  DC A  12     547.465-327.726 576.903  1.00  0.00           H  
REMARK-SIMTK-COORDS   547.465113766  -327.725699629   576.902888299
ATOM    372  H42  DC A  12     545.934-328.349 576.230  1.00  0.00           H  
REMARK-SIMTK-COORDS   545.934439497  -328.348878169   576.229795594
ATOM    373  H6   DC A  12     549.863-331.538 578.093  1.00  0.00           H  
REMARK-SIMTK-COORDS   549.862608399  -331.538393015   578.093354854
ATOM    374  H5   DC A  12     549.223-329.187 577.717  1.00  0.00           H  
REMARK-SIMTK-COORDS   549.222624298  -329.186756859   577.716656385
ATOM    375  P    DT A  13     550.641-336.826 576.390  1.00  0.00           P  
REMARK-SIMTK-COORDS   550.640527275  -336.826022096   576.389702515
ATOM    376  OP1  DT A  13     551.697-335.878 575.962  1.00  0.00           O  
REMARK-SIMTK-COORDS   551.696964798  -335.878053420   575.961805156
ATOM    377  OP2  DT A  13     550.961-338.260 576.243  1.00  0.00           O  
REMARK-SIMTK-COORDS   550.961003115  -338.259835164   576.243001041
ATOM    378  O5'  DT A  13     549.284-336.487 575.622  1.00  0.00           O  
REMARK-SIMTK-COORDS   549.284083779  -336.487377807   575.621925798
ATOM    379  O3'  DT A  13     546.810-338.647 572.961  1.00  0.00           O  
REMARK-SIMTK-COORDS   546.810062945  -338.646965894   572.961289368
ATOM    380  C1'  DT A  13     546.996-335.682 573.331  1.00  0.00           C  
REMARK-SIMTK-COORDS   546.996302104  -335.681843177   573.330736593
ATOM    381  C2'  DT A  13     548.127-336.638 572.975  1.00  0.00           C  
REMARK-SIMTK-COORDS   548.126677150  -336.637736294   572.974870600
ATOM    382  C3'  DT A  13     547.734-337.891 573.741  1.00  0.00           C  
REMARK-SIMTK-COORDS   547.734474785  -337.891369665   573.740742439
ATOM    383  C4'  DT A  13     547.097-337.329 575.009  1.00  0.00           C  
REMARK-SIMTK-COORDS   547.096524041  -337.328877629   575.008989875
ATOM    384  C5'  DT A  13     548.036-337.008 576.148  1.00  0.00           C  
REMARK-SIMTK-COORDS   548.036358969  -337.007704175   576.147824333
ATOM    385  O4'  DT A  13     546.452-336.090 574.571  1.00  0.00           O  
REMARK-SIMTK-COORDS   546.452148194  -336.090233990   574.570512164
ATOM    386  O4   DT A  13     548.495-330.392 573.792  1.00  0.00           O  
REMARK-SIMTK-COORDS   548.495343126  -330.391795553   573.791815921
ATOM    387  C4   DT A  13     548.206-331.591 573.712  1.00  0.00           C  
REMARK-SIMTK-COORDS   548.205748785  -331.590905680   573.711822044
ATOM    388  N3   DT A  13     547.012-331.994 573.159  1.00  0.00           N  
REMARK-SIMTK-COORDS   547.011938002  -331.993602701   573.158853760
ATOM    389  C2   DT A  13     546.568-333.293 573.008  1.00  0.00           C  
REMARK-SIMTK-COORDS   546.568289980  -333.292501504   573.007925520
ATOM    390  O2   DT A  13     545.491-333.553 572.503  1.00  0.00           O  
REMARK-SIMTK-COORDS   545.491302955  -333.552666977   572.503154410
ATOM    391  N1   DT A  13     547.430-334.265 573.470  1.00  0.00           N  
REMARK-SIMTK-COORDS   547.429935554  -334.264931978   573.470055240
ATOM    392  C6   DT A  13     548.642-333.957 574.037  1.00  0.00           C  
REMARK-SIMTK-COORDS   548.642082829  -333.957390296   574.036706894
ATOM    393  C5   DT A  13     549.044-332.677 574.162  1.00  0.00           C  
REMARK-SIMTK-COORDS   549.044143759  -332.676791874   574.161777642
ATOM    394  C7   DT A  13     550.353-332.285 574.777  1.00  0.00           C  
REMARK-SIMTK-COORDS   550.352559988  -332.285431811   574.777140359
ATOM    395  H1'  DT A  13     546.201-335.724 572.586  1.00  0.00           H  
REMARK-SIMTK-COORDS   546.200816887  -335.723876067   572.585580566
ATOM    396 1H2'  DT A  13     548.184-336.831 571.902  1.00  0.00           H  
REMARK-SIMTK-COORDS   548.184302767  -336.830518821   571.901893813
ATOM    397 2H2'  DT A  13     549.099-336.266 573.294  1.00  0.00           H  
REMARK-SIMTK-COORDS   549.098861493  -336.265520965   573.294004354
ATOM    398  H3'  DT A  13     548.599-338.513 573.978  1.00  0.00           H  
REMARK-SIMTK-COORDS   548.599213128  -338.512637314   573.978023087
ATOM    399  H4'  DT A  13     546.387-338.076 575.366  1.00  0.00           H  
REMARK-SIMTK-COORDS   546.387106336  -338.075877064   575.365791448
ATOM    400 1H5'  DT A  13     547.573-336.265 576.797  1.00  0.00           H  
REMARK-SIMTK-COORDS   547.572638874  -336.265124848   576.796815562
ATOM    401 2H5'  DT A  13     548.227-337.914 576.721  1.00  0.00           H  
REMARK-SIMTK-COORDS   548.227332144  -337.913752139   576.720849929
ATOM    402  H3   DT A  13     546.383-331.249 572.825  1.00  0.00           H  
REMARK-SIMTK-COORDS   546.382889026  -331.249040632   572.825354567
ATOM    403  H6   DT A  13     549.289-334.760 574.392  1.00  0.00           H  
REMARK-SIMTK-COORDS   549.288552424  -334.759605122   574.391808901
ATOM    404  H71  DT A  13     550.405-331.199 574.863  1.00  0.00           H  
REMARK-SIMTK-COORDS   550.404773479  -331.198623915   574.863095865
ATOM    405  H72  DT A  13     550.436-332.731 575.769  1.00  0.00           H  
REMARK-SIMTK-COORDS   550.436143607  -332.730552113   575.768840260
ATOM    406  H73  DT A  13     551.171-332.640 574.150  1.00  0.00           H  
REMARK-SIMTK-COORDS   551.170632400  -332.639705503   574.150130247
ATOM    407  P    DC A  14     547.639-339.051 571.500  1.00  0.00           P  
REMARK-SIMTK-COORDS   547.638804800  -339.051015148   571.499656360
ATOM    408  OP1  DC A  14     549.060-338.689 571.283  1.00  0.00           O  
REMARK-SIMTK-COORDS   549.060020474  -338.688508258   571.282982037
ATOM    409  OP2  DC A  14     547.231-340.386 571.022  1.00  0.00           O  
REMARK-SIMTK-COORDS   547.231087383  -340.386457606   571.022181807
ATOM    410  O5'  DC A  14     546.704-337.930 570.856  1.00  0.00           O  
REMARK-SIMTK-COORDS   546.703555984  -337.930415370   570.855703108
ATOM    411  O3'  DC A  14     543.768-337.963 567.815  1.00  0.00           O  
REMARK-SIMTK-COORDS   543.768423104  -337.962556769   567.815050562
ATOM    412  C1'  DC A  14     545.340-335.636 568.853  1.00  0.00           C  
REMARK-SIMTK-COORDS   545.340495938  -335.635896764   568.852837741
ATOM    413  C2'  DC A  14     545.890-336.930 568.267  1.00  0.00           C  
REMARK-SIMTK-COORDS   545.889509437  -336.930491184   568.266982412
ATOM    414  C3'  DC A  14     544.861-337.949 568.731  1.00  0.00           C  
REMARK-SIMTK-COORDS   544.861317827  -337.949219058   568.730517235
ATOM    415  C4'  DC A  14     544.457-337.422 570.106  1.00  0.00           C  
REMARK-SIMTK-COORDS   544.457337736  -337.422471556   570.105746000
ATOM    416  C5'  DC A  14     545.315-337.857 571.271  1.00  0.00           C  
REMARK-SIMTK-COORDS   545.315411438  -337.857127602   571.270517069
ATOM    417  O4'  DC A  14     544.547-335.968 569.975  1.00  0.00           O  
REMARK-SIMTK-COORDS   544.546932612  -335.967780040   569.975349094
ATOM    418  N4   DC A  14     549.143-331.974 570.478  1.00  0.00           N  
REMARK-SIMTK-COORDS   549.142537072  -331.973657417   570.477660862
ATOM    419  C4   DC A  14     548.250-332.875 570.099  1.00  0.00           C  
REMARK-SIMTK-COORDS   548.249966048  -332.875444822   570.099313874
ATOM    420  N3   DC A  14     547.129-332.449 569.507  1.00  0.00           N  
REMARK-SIMTK-COORDS   547.128571794  -332.449048579   569.506744747
ATOM    421  C2   DC A  14     546.179-333.328 569.101  1.00  0.00           C  
REMARK-SIMTK-COORDS   546.178788631  -333.328002341   569.101004405
ATOM    422  O2   DC A  14     545.131-332.965 568.552  1.00  0.00           O  
REMARK-SIMTK-COORDS   545.131281817  -332.964651980   568.551700310
ATOM    423  N1   DC A  14     546.395-334.689 569.306  1.00  0.00           N  
REMARK-SIMTK-COORDS   546.394730530  -334.688720358   569.306249563
ATOM    424  C6   DC A  14     547.530-335.130 569.904  1.00  0.00           C  
REMARK-SIMTK-COORDS   547.530468732  -335.129947622   569.904137712
ATOM    425  C5   DC A  14     548.498-334.267 570.316  1.00  0.00           C  
REMARK-SIMTK-COORDS   548.497731497  -334.266834528   570.315582155
ATOM    426  H1'  DC A  14     544.704-335.120 568.133  1.00  0.00           H  
REMARK-SIMTK-COORDS   544.704356197  -335.119857293   568.132808231
ATOM    427 1H2'  DC A  14     545.953-336.897 567.178  1.00  0.00           H  
REMARK-SIMTK-COORDS   545.952628861  -336.897417938   567.177520573
ATOM    428 2H2'  DC A  14     546.883-337.167 568.646  1.00  0.00           H  
REMARK-SIMTK-COORDS   546.882956634  -337.167324854   568.645540835
ATOM    429  H3'  DC A  14     545.285-338.952 568.803  1.00  0.00           H  
REMARK-SIMTK-COORDS   545.284722194  -338.952150920   568.802561822
ATOM    430  H4'  DC A  14     543.442-337.772 570.293  1.00  0.00           H  
REMARK-SIMTK-COORDS   543.441539302  -337.772156152   570.293069848
ATOM    431 1H5'  DC A  14     545.212-337.136 572.080  1.00  0.00           H  
REMARK-SIMTK-COORDS   545.211961267  -337.135640376   572.080304230
ATOM    432 2H5'  DC A  14     544.982-338.835 571.615  1.00  0.00           H  
REMARK-SIMTK-COORDS   544.982125031  -338.834935538   571.615458818
ATOM    433  H41  DC A  14     550.016-332.273 570.936  1.00  0.00           H  
REMARK-SIMTK-COORDS   550.015761041  -332.273057769   570.936224195
ATOM    434  H42  DC A  14     548.963-330.972 570.317  1.00  0.00           H  
REMARK-SIMTK-COORDS   548.963030104  -330.972198721   570.316633756
ATOM    435  H6   DC A  14     547.670-336.201 570.057  1.00  0.00           H  
REMARK-SIMTK-COORDS   547.670214629  -336.200714500   570.056595502
ATOM    436  H5   DC A  14     549.415-334.619 570.788  1.00  0.00           H  
REMARK-SIMTK-COORDS   549.415132585  -334.618904441   570.787904098
ATOM    437  P    DC A  15     544.353-338.379 566.193  1.00  0.00           P  
REMARK-SIMTK-COORDS   544.353338736  -338.378907114   566.192827922
ATOM    438  OP1  DC A  15     545.779-338.754 566.039  1.00  0.00           O  
REMARK-SIMTK-COORDS   545.779493428  -338.754041891   566.039303677
ATOM    439  OP2  DC A  15     543.386-339.178 565.416  1.00  0.00           O  
REMARK-SIMTK-COORDS   543.386262521  -339.178132697   565.415895454
ATOM    440  O5'  DC A  15     544.176-336.829 565.859  1.00  0.00           O  
REMARK-SIMTK-COORDS   544.175763393  -336.829003494   565.859097843
ATOM    441  O3'  DC A  15     541.954-334.695 562.965  1.00  0.00           O  
REMARK-SIMTK-COORDS   541.954283765  -334.695418963   562.965233417
ATOM    442  C1'  DC A  15     544.359-333.787 564.500  1.00  0.00           C  
REMARK-SIMTK-COORDS   544.358773276  -333.787089198   564.499876447
ATOM    443  C2'  DC A  15     544.246-335.016 563.607  1.00  0.00           C  
REMARK-SIMTK-COORDS   544.246410711  -335.016131119   563.606877225
ATOM    444  C3'  DC A  15     542.805-335.441 563.833  1.00  0.00           C  
REMARK-SIMTK-COORDS   542.804888849  -335.441339934   563.832844446
ATOM    445  C4'  DC A  15     542.576-335.098 565.303  1.00  0.00           C  
REMARK-SIMTK-COORDS   542.575897110  -335.097774373   565.303028954
ATOM    446  C5'  DC A  15     542.975-336.151 566.309  1.00  0.00           C  
REMARK-SIMTK-COORDS   542.974751712  -336.151365981   566.309392572
ATOM    447  O4'  DC A  15     543.393-333.904 565.526  1.00  0.00           O  
REMARK-SIMTK-COORDS   543.392676473  -333.904319751   565.525953912
ATOM    448  N4   DC A  15     549.286-333.032 566.878  1.00  0.00           N  
REMARK-SIMTK-COORDS   549.286341193  -333.031902706   566.878180840
ATOM    449  C4   DC A  15     548.108-333.245 566.313  1.00  0.00           C  
REMARK-SIMTK-COORDS   548.108235136  -333.244851231   566.312699589
ATOM    450  N3   DC A  15     547.419-332.189 565.865  1.00  0.00           N  
REMARK-SIMTK-COORDS   547.418678836  -332.189049678   565.865181781
ATOM    451  C2   DC A  15     546.206-332.348 565.280  1.00  0.00           C  
REMARK-SIMTK-COORDS   546.205633144  -332.347854809   565.279883498
ATOM    452  O2   DC A  15     545.544-331.392 564.858  1.00  0.00           O  
REMARK-SIMTK-COORDS   545.543623992  -331.391628173   564.857505107
ATOM    453  N1   DC A  15     545.691-333.635 565.146  1.00  0.00           N  
REMARK-SIMTK-COORDS   545.690708307  -333.635153941   565.145632399
ATOM    454  C6   DC A  15     546.385-334.712 565.594  1.00  0.00           C  
REMARK-SIMTK-COORDS   546.384642283  -334.711769738   565.594416381
ATOM    455  C5   DC A  15     547.604-334.576 566.181  1.00  0.00           C  
REMARK-SIMTK-COORDS   547.604218494  -334.576301046   566.181042410
ATOM    456  H1'  DC A  15     544.145-332.876 563.940  1.00  0.00           H  
REMARK-SIMTK-COORDS   544.144739321  -332.876083706   563.939812649
ATOM    457 1H2'  DC A  15     544.432-334.783 562.557  1.00  0.00           H  
REMARK-SIMTK-COORDS   544.431601636  -334.782597853   562.556557495
ATOM    458 2H2'  DC A  15     544.943-335.802 563.895  1.00  0.00           H  
REMARK-SIMTK-COORDS   544.942990757  -335.802196311   563.895341701
ATOM    459  H3'  DC A  15     542.661-336.507 563.651  1.00  0.00           H  
REMARK-SIMTK-COORDS   542.660969260  -336.507481007   563.651283533
ATOM    460  H4'  DC A  15     541.508-334.912 565.422  1.00  0.00           H  
REMARK-SIMTK-COORDS   541.507949611  -334.912133432   565.422367044
ATOM    461 1H5'  DC A  15     543.161-335.675 567.272  1.00  0.00           H  
REMARK-SIMTK-COORDS   543.160828273  -335.675258895   567.271524868
ATOM    462 2H5'  DC A  15     542.164-336.871 566.415  1.00  0.00           H  
REMARK-SIMTK-COORDS   542.163838173  -336.870685001   566.415092054
ATOM    463  H41  DC A  15     549.840-333.826 567.232  1.00  0.00           H  
REMARK-SIMTK-COORDS   549.839882612  -333.826266470   567.231761252
ATOM    464  H42  DC A  15     549.649-332.072 566.968  1.00  0.00           H  
REMARK-SIMTK-COORDS   549.648660682  -332.071813077   566.967760370
ATOM    465  H6   DC A  15     545.954-335.707 565.481  1.00  0.00           H  
REMARK-SIMTK-COORDS   545.954430449  -335.707404267   565.480646157
ATOM    466  H5   DC A  15     548.168-335.440 566.534  1.00  0.00           H  
REMARK-SIMTK-COORDS   548.168028094  -335.440015029   566.534288629
ATOM    467  P    DA A  16     542.366-334.896 561.223  1.00  0.00           P  
REMARK-SIMTK-COORDS   542.366496212  -334.895840671   561.223079440
ATOM    468  OP1  DA A  16     543.411-335.911 560.942  1.00  0.00           O  
REMARK-SIMTK-COORDS   543.410782960  -335.911316371   560.941947280
ATOM    469  OP2  DA A  16     541.218-334.874 560.296  1.00  0.00           O  
REMARK-SIMTK-COORDS   541.218032590  -334.874444820   560.296350501
ATOM    470  O5'  DA A  16     543.039-333.452 561.294  1.00  0.00           O  
REMARK-SIMTK-COORDS   543.038949236  -333.451501003   561.293654597
ATOM    471  O3'  DA A  16     542.541-329.880 559.088  1.00  0.00           O  
REMARK-SIMTK-COORDS   542.540655694  -329.880297316   559.088471437
ATOM    472  C1'  DA A  16     544.890-330.731 560.737  1.00  0.00           C  
REMARK-SIMTK-COORDS   544.890297025  -330.730618335   560.736954612
ATOM    473  C2'  DA A  16     544.267-331.481 559.567  1.00  0.00           C  
REMARK-SIMTK-COORDS   544.267019230  -331.481244189   559.567360829
ATOM    474  C3'  DA A  16     542.793-331.134 559.718  1.00  0.00           C  
REMARK-SIMTK-COORDS   542.793473402  -331.134143161   559.718243461
ATOM    475  C4'  DA A  16     542.614-331.067 561.233  1.00  0.00           C  
REMARK-SIMTK-COORDS   542.613975097  -331.067282239   561.233497557
ATOM    476  C5'  DA A  16     542.310-332.372 561.931  1.00  0.00           C  
REMARK-SIMTK-COORDS   542.309966772  -332.371816274   561.931456646
ATOM    477  O4'  DA A  16     543.895-330.560 561.727  1.00  0.00           O  
REMARK-SIMTK-COORDS   543.894973662  -330.560026260   561.726556425
ATOM    478  N6   DA A  16     550.038-332.444 563.404  1.00  0.00           N  
REMARK-SIMTK-COORDS   550.038299874  -332.443584099   563.403704873
ATOM    479  C6   DA A  16     549.184-331.540 562.894  1.00  0.00           C  
REMARK-SIMTK-COORDS   549.183617215  -331.539570986   562.894388818
ATOM    480  C5   DA A  16     547.940-331.890 562.327  1.00  0.00           C  
REMARK-SIMTK-COORDS   547.940442482  -331.890121224   562.326585934
ATOM    481  N7   DA A  16     547.303-333.105 562.155  1.00  0.00           N  
REMARK-SIMTK-COORDS   547.303008928  -333.105271797   562.155184216
ATOM    482  C8   DA A  16     546.184-332.789 561.575  1.00  0.00           C  
REMARK-SIMTK-COORDS   546.183609629  -332.789255829   561.574569785
ATOM    483  N9   DA A  16     546.035-331.445 561.365  1.00  0.00           N  
REMARK-SIMTK-COORDS   546.035201233  -331.445386957   561.365169679
ATOM    484  C4   DA A  16     547.177-330.861 561.856  1.00  0.00           C  
REMARK-SIMTK-COORDS   547.176545781  -330.861460659   561.855504973
ATOM    485  N3   DA A  16     547.475-329.549 561.862  1.00  0.00           N  
REMARK-SIMTK-COORDS   547.474831782  -329.548994851   561.861502091
ATOM    486  C2   DA A  16     548.656-329.354 562.408  1.00  0.00           C  
REMARK-SIMTK-COORDS   548.656154954  -329.354301018   562.407737273
ATOM    487  N1   DA A  16     549.509-330.238 562.916  1.00  0.00           N  
REMARK-SIMTK-COORDS   549.509040713  -330.238474069   562.915984158
ATOM    488  H1'  DA A  16     545.232-329.743 560.430  1.00  0.00           H  
REMARK-SIMTK-COORDS   545.231657937  -329.742596772   560.430190665
ATOM    489 1H2'  DA A  16     544.656-331.145 558.605  1.00  0.00           H  
REMARK-SIMTK-COORDS   544.656376412  -331.144748966   558.605353578
ATOM    490 2H2'  DA A  16     544.431-332.555 559.631  1.00  0.00           H  
REMARK-SIMTK-COORDS   544.430502671  -332.555104557   559.630756991
ATOM    491  H3'  DA A  16     542.148-331.896 559.278  1.00  0.00           H  
REMARK-SIMTK-COORDS   542.148254074  -331.896320298   559.278419598
ATOM    492  H4'  DA A  16     541.783-330.388 561.424  1.00  0.00           H  
REMARK-SIMTK-COORDS   541.783205345  -330.387830800   561.424456610
ATOM    493 1H5'  DA A  16     542.607-332.296 562.977  1.00  0.00           H  
REMARK-SIMTK-COORDS   542.606570521  -332.296070893   562.976964108
ATOM    494 2H5'  DA A  16     541.240-332.568 561.876  1.00  0.00           H  
REMARK-SIMTK-COORDS   541.239853216  -332.567558175   561.875670567
ATOM    495  H61  DA A  16     550.933-332.135 563.806  1.00  0.00           H  
REMARK-SIMTK-COORDS   550.933344201  -332.134604181   563.805769622
ATOM    496  H62  DA A  16     549.796-333.445 563.388  1.00  0.00           H  
REMARK-SIMTK-COORDS   549.796247317  -333.444650081   563.388491036
ATOM    497  H8   DA A  16     545.434-333.525 561.283  1.00  0.00           H  
REMARK-SIMTK-COORDS   545.434133036  -333.524893403   561.283353036
ATOM    498  H2   DA A  16     548.983-328.315 562.451  1.00  0.00           H  
REMARK-SIMTK-COORDS   548.983218266  -328.315088662   562.451076285
ATOM    499  P    DT A  17     542.944-329.934 557.354  1.00  0.00           P  
REMARK-SIMTK-COORDS   542.944335938  -329.933711229   557.353909542
ATOM    500  OP1  DT A  17     543.367-331.241 556.798  1.00  0.00           O  
REMARK-SIMTK-COORDS   543.366975580  -331.241315905   556.797720056
ATOM    501  OP2  DT A  17     542.061-329.121 556.494  1.00  0.00           O  
REMARK-SIMTK-COORDS   542.061403094  -329.120753921   556.493923491
ATOM    502  O5'  DT A  17     544.235-329.092 557.764  1.00  0.00           O  
REMARK-SIMTK-COORDS   544.235446989  -329.091519678   557.763599237
ATOM    503  O3'  DT A  17     545.810-325.366 556.536  1.00  0.00           O  
REMARK-SIMTK-COORDS   545.810191276  -325.366469831   556.535686346
ATOM    504  C1'  DT A  17     547.240-327.644 557.852  1.00  0.00           C  
REMARK-SIMTK-COORDS   547.240079378  -327.643524925   557.852337064
ATOM    505  C2'  DT A  17     546.451-327.682 556.551  1.00  0.00           C  
REMARK-SIMTK-COORDS   546.451242982  -327.681527081   556.550640872
ATOM    506  C3'  DT A  17     545.340-326.681 556.825  1.00  0.00           C  
REMARK-SIMTK-COORDS   545.339506240  -326.681020539   556.824515070
ATOM    507  C4'  DT A  17     545.061-326.881 558.313  1.00  0.00           C  
REMARK-SIMTK-COORDS   545.061476088  -326.881206866   558.312619457
ATOM    508  C5'  DT A  17     544.078-327.971 558.671  1.00  0.00           C  
REMARK-SIMTK-COORDS   544.078196827  -327.971091779   558.671365568
ATOM    509  O4'  DT A  17     546.366-327.222 558.881  1.00  0.00           O  
REMARK-SIMTK-COORDS   546.366115489  -327.222246050   558.881239989
ATOM    510  O4   DT A  17     549.446-332.469 559.365  1.00  0.00           O  
REMARK-SIMTK-COORDS   549.446288067  -332.469289816   559.365267478
ATOM    511  C4   DT A  17     548.909-331.415 559.009  1.00  0.00           C  
REMARK-SIMTK-COORDS   548.908554303  -331.414620004   559.009398140
ATOM    512  N3   DT A  17     549.544-330.206 559.179  1.00  0.00           N  
REMARK-SIMTK-COORDS   549.543756854  -330.205949001   559.178971506
ATOM    513  C2   DT A  17     549.059-328.962 558.826  1.00  0.00           C  
REMARK-SIMTK-COORDS   549.059284680  -328.961874031   558.826402104
ATOM    514  O2   DT A  17     549.698-327.943 559.016  1.00  0.00           O  
REMARK-SIMTK-COORDS   549.697685497  -327.942613398   559.015962541
ATOM    515  N1   DT A  17     547.807-328.961 558.249  1.00  0.00           N  
REMARK-SIMTK-COORDS   547.806820057  -328.961190945   558.249383992
ATOM    516  C6   DT A  17     547.098-330.118 558.041  1.00  0.00           C  
REMARK-SIMTK-COORDS   547.098063747  -330.118404818   558.040823342
ATOM    517  C5   DT A  17     547.607-331.316 558.393  1.00  0.00           C  
REMARK-SIMTK-COORDS   547.606677755  -331.316111383   558.393014731
ATOM    518  C7   DT A  17     546.874-332.608 558.194  1.00  0.00           C  
REMARK-SIMTK-COORDS   546.874362566  -332.607568978   558.193919925
ATOM    519  H1'  DT A  17     548.058-326.924 557.792  1.00  0.00           H  
REMARK-SIMTK-COORDS   548.057857752  -326.924209506   557.791964388
ATOM    520 1H2'  DT A  17     547.054-327.379 555.692  1.00  0.00           H  
REMARK-SIMTK-COORDS   547.053657814  -327.379425871   555.691806645
ATOM    521 2H2'  DT A  17     546.051-328.672 556.339  1.00  0.00           H  
REMARK-SIMTK-COORDS   546.050832828  -328.671587864   556.338545719
ATOM    522  H3'  DT A  17     544.450-326.885 556.227  1.00  0.00           H  
REMARK-SIMTK-COORDS   544.449646112  -326.885272538   556.227457222
ATOM    523  H4'  DT A  17     544.664-325.939 558.691  1.00  0.00           H  
REMARK-SIMTK-COORDS   544.664103112  -325.939114246   558.690964819
ATOM    524 1H5'  DT A  17     544.263-328.298 559.694  1.00  0.00           H  
REMARK-SIMTK-COORDS   544.262772571  -328.297936083   559.694475824
ATOM    525 2H5'  DT A  17     543.065-327.578 558.599  1.00  0.00           H  
REMARK-SIMTK-COORDS   543.065425621  -327.577616207   558.599092074
ATOM    526  H3   DT A  17     550.476-330.231 559.617  1.00  0.00           H  
REMARK-SIMTK-COORDS   550.476024733  -330.231466943   559.616604270
ATOM    527  H6   DT A  17     546.109-330.069 557.585  1.00  0.00           H  
REMARK-SIMTK-COORDS   546.109435996  -330.068607765   557.585077334
ATOM    528  H71  DT A  17     547.439-333.422 558.652  1.00  0.00           H  
REMARK-SIMTK-COORDS   547.439228256  -333.421633582   558.651622419
ATOM    529  H72  DT A  17     545.891-332.544 558.660  1.00  0.00           H  
REMARK-SIMTK-COORDS   545.890749241  -332.543962325   558.659801906
ATOM    530  H73  DT A  17     546.759-332.800 557.127  1.00  0.00           H  
REMARK-SIMTK-COORDS   546.759081104  -332.800481333   557.127435509
ATOM    531  P    DC A  18     546.247-325.366 554.854  1.00  0.00           P  
REMARK-SIMTK-COORDS   546.247449387  -325.366485166   554.853833653
ATOM    532  OP1  DC A  18     546.040-326.548 553.982  1.00  0.00           O  
REMARK-SIMTK-COORDS   546.040454325  -326.547850943   553.982202455
ATOM    533  OP2  DC A  18     545.951-324.054 554.247  1.00  0.00           O  
REMARK-SIMTK-COORDS   545.951231087  -324.054286510   554.247194216
ATOM    534  O5'  DC A  18     547.738-325.383 555.421  1.00  0.00           O  
REMARK-SIMTK-COORDS   547.738404683  -325.383162411   555.421182027
ATOM    535  O3'  DC A  18     551.020-322.739 555.102  1.00  0.00           O  
REMARK-SIMTK-COORDS   551.019893355  -322.739063741   555.101525465
ATOM    536  C1'  DC A  18     551.045-325.656 555.776  1.00  0.00           C  
REMARK-SIMTK-COORDS   551.045112879  -325.655692346   555.775620084
ATOM    537  C2'  DC A  18     550.463-325.004 554.528  1.00  0.00           C  
REMARK-SIMTK-COORDS   550.462794530  -325.003816927   554.527990020
ATOM    538  C3'  DC A  18     549.950-323.681 555.072  1.00  0.00           C  
REMARK-SIMTK-COORDS   549.949729122  -323.680628370   555.071851150
ATOM    539  C4'  DC A  18     549.468-324.053 556.472  1.00  0.00           C  
REMARK-SIMTK-COORDS   549.467997493  -324.052901782   556.472302557
ATOM    540  C5'  DC A  18     548.053-324.570 556.581  1.00  0.00           C  
REMARK-SIMTK-COORDS   548.052914919  -324.570279487   556.580790436
ATOM    541  O4'  DC A  18     550.387-325.108 556.901  1.00  0.00           O  
REMARK-SIMTK-COORDS   550.386528352  -325.108215281   556.900989483
ATOM    542  N4   DC A  18     550.556-331.152 556.022  1.00  0.00           N  
REMARK-SIMTK-COORDS   550.555507520  -331.151773380   556.022488179
ATOM    543  C4   DC A  18     550.643-329.833 555.950  1.00  0.00           C  
REMARK-SIMTK-COORDS   550.643327252  -329.832645343   555.950107830
ATOM    544  N3   DC A  18     551.761-329.246 556.393  1.00  0.00           N  
REMARK-SIMTK-COORDS   551.761316964  -329.245548528   556.392706221
ATOM    545  C2   DC A  18     551.905-327.898 556.345  1.00  0.00           C  
REMARK-SIMTK-COORDS   551.904839767  -327.897800184   556.345286760
ATOM    546  O2   DC A  18     552.925-327.326 556.748  1.00  0.00           O  
REMARK-SIMTK-COORDS   552.925471518  -327.325722339   556.747861933
ATOM    547  N1   DC A  18     550.867-327.132 555.819  1.00  0.00           N  
REMARK-SIMTK-COORDS   550.866793531  -327.132324712   555.819152448
ATOM    548  C6   DC A  18     549.731-327.720 555.366  1.00  0.00           C  
REMARK-SIMTK-COORDS   549.730508771  -327.719894667   555.365642260
ATOM    549  C5   DC A  18     549.567-329.070 555.400  1.00  0.00           C  
REMARK-SIMTK-COORDS   549.566558743  -329.069628149   555.400108431
ATOM    550  H1'  DC A  18     552.109-325.437 555.870  1.00  0.00           H  
REMARK-SIMTK-COORDS   552.109392308  -325.437173655   555.870340088
ATOM    551 1H2'  DC A  18     551.215-324.849 553.752  1.00  0.00           H  
REMARK-SIMTK-COORDS   551.215480416  -324.849328558   553.752359759
ATOM    552 2H2'  DC A  18     549.658-325.593 554.091  1.00  0.00           H  
REMARK-SIMTK-COORDS   549.657971262  -325.593111752   554.090582755
ATOM    553  H3'  DC A  18     549.133-323.281 554.469  1.00  0.00           H  
REMARK-SIMTK-COORDS   549.133230474  -323.280895980   554.468628161
ATOM    554  H4'  DC A  18     549.540-323.152 557.082  1.00  0.00           H  
REMARK-SIMTK-COORDS   549.539551615  -323.151561439   557.081959504
ATOM    555 1H5'  DC A  18     547.959-325.170 557.486  1.00  0.00           H  
REMARK-SIMTK-COORDS   547.959306529  -325.169887523   557.485615653
ATOM    556 2H5'  DC A  18     547.366-323.727 556.636  1.00  0.00           H  
REMARK-SIMTK-COORDS   547.366486718  -323.726516890   556.636053479
ATOM    557  H41  DC A  18     549.706-331.631 555.689  1.00  0.00           H  
REMARK-SIMTK-COORDS   549.706309680  -331.631254511   555.688718986
ATOM    558  H42  DC A  18     551.335-331.699 556.415  1.00  0.00           H  
REMARK-SIMTK-COORDS   551.334727434  -331.699066530   556.415373064
ATOM    559  H6   DC A  18     548.932-327.095 554.964  1.00  0.00           H  
REMARK-SIMTK-COORDS   548.932130039  -327.095077313   554.963760841
ATOM    560  H5   DC A  18     548.659-329.545 555.028  1.00  0.00           H  
REMARK-SIMTK-COORDS   548.658688843  -329.545129381   555.028171847
ATOM    561  P    DC A  19     551.630-322.507 553.552  1.00  0.00           P  
REMARK-SIMTK-COORDS   551.630059198  -322.507257831   553.552215865
ATOM    562  OP1  DC A  19     550.952-323.178 552.417  1.00  0.00           O  
REMARK-SIMTK-COORDS   550.951557961  -323.177979674   552.417323236
ATOM    563  OP2  DC A  19     552.080-321.123 553.311  1.00  0.00           O  
REMARK-SIMTK-COORDS   552.079747931  -321.122616353   553.311031246
ATOM    564  O5'  DC A  19     552.856-323.404 554.039  1.00  0.00           O  
REMARK-SIMTK-COORDS   552.856301095  -323.403979624   554.039381994
ATOM    565  O3'  DC A  19     557.029-322.774 554.278  1.00  0.00           O  
REMARK-SIMTK-COORDS   557.028521272  -322.773651450   554.277858803
ATOM    566  C1'  DC A  19     555.546-325.373 554.186  1.00  0.00           C  
REMARK-SIMTK-COORDS   555.546244963  -325.372933948   554.186483513
ATOM    567  C2'  DC A  19     555.484-324.241 553.169  1.00  0.00           C  
REMARK-SIMTK-COORDS   555.484119700  -324.241059979   553.168829952
ATOM    568  C3'  DC A  19     555.642-323.013 554.051  1.00  0.00           C  
REMARK-SIMTK-COORDS   555.641576458  -323.013176163   554.050508863
ATOM    569  C4'  DC A  19     554.907-323.416 555.328  1.00  0.00           C  
REMARK-SIMTK-COORDS   554.907268508  -323.415561180   555.327534757
ATOM    570  C5'  DC A  19     553.418-323.162 555.355  1.00  0.00           C  
REMARK-SIMTK-COORDS   553.418290511  -323.162357196   555.354742590
ATOM    571  O4'  DC A  19     555.139-324.856 555.438  1.00  0.00           O  
REMARK-SIMTK-COORDS   555.139354856  -324.856051298   555.438359612
ATOM    572  N4   DC A  19     552.387-329.757 553.046  1.00  0.00           N  
REMARK-SIMTK-COORDS   552.386774588  -329.757472660   553.045812123
ATOM    573  C4   DC A  19     553.121-328.687 553.308  1.00  0.00           C  
REMARK-SIMTK-COORDS   553.120678308  -328.687110187   553.308032459
ATOM    574  N3   DC A  19     554.334-328.865 553.842  1.00  0.00           N  
REMARK-SIMTK-COORDS   554.334462318  -328.864928286   553.842435022
ATOM    575  C2   DC A  19     555.128-327.805 554.134  1.00  0.00           C  
REMARK-SIMTK-COORDS   555.128251741  -327.804644866   554.133931888
ATOM    576  O2   DC A  19     556.254-327.937 554.630  1.00  0.00           O  
REMARK-SIMTK-COORDS   556.254298284  -327.936594502   554.629550165
ATOM    577  N1   DC A  19     554.659-326.522 553.860  1.00  0.00           N  
REMARK-SIMTK-COORDS   554.659138054  -326.522037773   553.859776106
ATOM    578  C6   DC A  19     553.430-326.333 553.315  1.00  0.00           C  
REMARK-SIMTK-COORDS   553.430351070  -326.332837176   553.315406121
ATOM    579  C5   DC A  19     552.619-327.381 553.012  1.00  0.00           C  
REMARK-SIMTK-COORDS   552.619164876  -327.381439458   553.011665749
ATOM    580  H1'  DC A  19     556.565-325.747 554.293  1.00  0.00           H  
REMARK-SIMTK-COORDS   556.565012099  -325.747337822   554.293011736
ATOM    581 1H2'  DC A  19     556.285-324.305 552.430  1.00  0.00           H  
REMARK-SIMTK-COORDS   556.285307091  -324.304773133   552.429881781
ATOM    582 2H2'  DC A  19     554.539-324.223 552.627  1.00  0.00           H  
REMARK-SIMTK-COORDS   554.539462692  -324.223303229   552.626942661
ATOM    583  H3'  DC A  19     555.191-322.127 553.600  1.00  0.00           H  
REMARK-SIMTK-COORDS   555.190845811  -322.127420321   553.600383912
ATOM    584  H4'  DC A  19     555.356-322.847 556.143  1.00  0.00           H  
REMARK-SIMTK-COORDS   555.355579184  -322.847307670   556.143207170
ATOM    585 1H5'  DC A  19     552.955-323.830 556.080  1.00  0.00           H  
REMARK-SIMTK-COORDS   552.954761686  -323.830088152   556.080192380
ATOM    586 2H5'  DC A  19     553.236-322.130 555.649  1.00  0.00           H  
REMARK-SIMTK-COORDS   553.236070372  -322.129679863   555.648930196
ATOM    587  H41  DC A  19     551.448-329.651 552.634  1.00  0.00           H  
REMARK-SIMTK-COORDS   551.448030082  -329.650875685   552.633699470
ATOM    588  H42  DC A  19     552.753-330.697 553.257  1.00  0.00           H  
REMARK-SIMTK-COORDS   552.752600355  -330.697061350   553.256564590
ATOM    589  H6   DC A  19     553.087-325.317 553.116  1.00  0.00           H  
REMARK-SIMTK-COORDS   553.087087851  -325.317020148   553.116408308
ATOM    590  H5   DC A  19     551.635-327.233 552.566  1.00  0.00           H  
REMARK-SIMTK-COORDS   551.635323122  -327.233009443   552.565919260
ATOM    591  P    DC A  20     557.802-322.513 552.845  1.00  0.00           P  
REMARK-SIMTK-COORDS   557.802128383  -322.512708169   552.844829000
ATOM    592  OP1  DC A  20     556.987-322.455 551.607  1.00  0.00           O  
REMARK-SIMTK-COORDS   556.987325148  -322.455374884   551.607484431
ATOM    593  OP2  DC A  20     558.896-321.527 552.946  1.00  0.00           O  
REMARK-SIMTK-COORDS   558.895748246  -321.527149429   552.946276343
ATOM    594  O5'  DC A  20     558.377-323.989 553.031  1.00  0.00           O  
REMARK-SIMTK-COORDS   558.376896084  -323.989211185   553.031084030
ATOM    595  O3'  DC A  20     562.276-325.606 553.237  1.00  0.00           O  
REMARK-SIMTK-COORDS   562.276175681  -325.606290753   553.236700875
ATOM    596  C1'  DC A  20     559.720-327.005 552.549  1.00  0.00           C  
REMARK-SIMTK-COORDS   559.720424082  -327.005334030   552.549260934
ATOM    597  C2'  DC A  20     560.317-325.785 551.859  1.00  0.00           C  
REMARK-SIMTK-COORDS   560.317007478  -325.785384133   551.859023658
ATOM    598  C3'  DC A  20     560.979-325.058 553.018  1.00  0.00           C  
REMARK-SIMTK-COORDS   560.978612078  -325.057623234   553.017683412
ATOM    599  C4'  DC A  20     560.029-325.336 554.181  1.00  0.00           C  
REMARK-SIMTK-COORDS   560.028994201  -325.336472471   554.180604729
ATOM    600  C5'  DC A  20     558.863-324.389 554.338  1.00  0.00           C  
REMARK-SIMTK-COORDS   558.862964278  -324.389113987   554.338066225
ATOM    601  O4'  DC A  20     559.510-326.677 553.909  1.00  0.00           O  
REMARK-SIMTK-COORDS   559.509597746  -326.677140459   553.908585118
ATOM    602  N4   DC A  20     554.928-328.796 550.466  1.00  0.00           N  
REMARK-SIMTK-COORDS   554.928482471  -328.796009657   550.466392626
ATOM    603  C4   DC A  20     556.067-328.336 550.961  1.00  0.00           C  
REMARK-SIMTK-COORDS   556.067419275  -328.336242207   550.960848739
ATOM    604  N3   DC A  20     556.982-329.220 551.377  1.00  0.00           N  
REMARK-SIMTK-COORDS   556.981542175  -329.220235622   551.377276361
ATOM    605  C2   DC A  20     558.165-328.806 551.895  1.00  0.00           C  
REMARK-SIMTK-COORDS   558.164672187  -328.805876993   551.894754190
ATOM    606  O2   DC A  20     559.029-329.598 552.289  1.00  0.00           O  
REMARK-SIMTK-COORDS   559.029008933  -329.598480842   552.289380757
ATOM    607  N1   DC A  20     558.416-327.438 551.979  1.00  0.00           N  
REMARK-SIMTK-COORDS   558.415953635  -327.438384715   551.979208343
ATOM    608  C6   DC A  20     557.495-326.535 551.557  1.00  0.00           C  
REMARK-SIMTK-COORDS   557.495364733  -326.535009004   551.556737755
ATOM    609  C5   DC A  20     556.304-326.928 551.031  1.00  0.00           C  
REMARK-SIMTK-COORDS   556.304051123  -326.927987698   551.031202191
ATOM    610  H1'  DC A  20     560.408-327.851 552.511  1.00  0.00           H  
REMARK-SIMTK-COORDS   560.407702678  -327.851258617   552.510884834
ATOM    611 1H2'  DC A  20     561.046-326.058 551.093  1.00  0.00           H  
REMARK-SIMTK-COORDS   561.045892338  -326.058495149   551.093424393
ATOM    612 2H2'  DC A  20     559.558-325.167 551.382  1.00  0.00           H  
REMARK-SIMTK-COORDS   559.557524953  -325.167037323   551.382402721
ATOM    613  H3'  DC A  20     561.066-323.986 552.830  1.00  0.00           H  
REMARK-SIMTK-COORDS   561.066116467  -323.986463387   552.829817597
ATOM    614  H4'  DC A  20     560.623-325.286 555.094  1.00  0.00           H  
REMARK-SIMTK-COORDS   560.623060422  -325.286365212   555.093726073
ATOM    615 1H5'  DC A  20     558.067-324.890 554.888  1.00  0.00           H  
REMARK-SIMTK-COORDS   558.066872465  -324.889524054   554.888364863
ATOM    616 2H5'  DC A  20     559.188-323.511 554.895  1.00  0.00           H  
REMARK-SIMTK-COORDS   559.187713229  -323.511051258   554.894588428
ATOM    617  H41  DC A  20     554.206-328.138 550.138  1.00  0.00           H  
REMARK-SIMTK-COORDS   554.206140741  -328.138335063   550.137565081
ATOM    618  H42  DC A  20     554.763-329.811 550.413  1.00  0.00           H  
REMARK-SIMTK-COORDS   554.762688018  -329.811265982   550.413112298
ATOM    619  H6   DC A  20     557.717-325.470 551.640  1.00  0.00           H  
REMARK-SIMTK-COORDS   557.717196468  -325.470493586   551.639873814
ATOM    620  H5   DC A  20     555.566-326.205 550.683  1.00  0.00           H  
REMARK-SIMTK-COORDS   555.566362478  -326.204822923   550.682613362
ATOM    621  P    DA A  21     563.284-325.497 551.917  1.00  0.00           P  
REMARK-SIMTK-COORDS   563.283731280  -325.496529818   551.916590095
ATOM    622  OP1  DA A  21     562.722-324.720 550.784  1.00  0.00           O  
REMARK-SIMTK-COORDS   562.721564327  -324.720156072   550.784347575
ATOM    623  OP2  DA A  21     564.711-325.268 552.213  1.00  0.00           O  
REMARK-SIMTK-COORDS   564.711345886  -325.267767170   552.212963491
ATOM    624  O5'  DA A  21     563.018-327.050 551.676  1.00  0.00           O  
REMARK-SIMTK-COORDS   563.017550788  -327.050407408   551.675958883
ATOM    625  O3'  DA A  21     565.535-330.417 551.233  1.00  0.00           O  
REMARK-SIMTK-COORDS   565.534817548  -330.416658398   551.232847917
ATOM    626  C1'  DA A  21     562.695-330.094 550.344  1.00  0.00           C  
REMARK-SIMTK-COORDS   562.694554526  -330.093794931   550.344016017
ATOM    627  C2'  DA A  21     563.882-329.218 549.966  1.00  0.00           C  
REMARK-SIMTK-COORDS   563.882088464  -329.218131185   549.966074024
ATOM    628  C3'  DA A  21     564.716-329.250 551.238  1.00  0.00           C  
REMARK-SIMTK-COORDS   564.715702041  -329.249748556   551.238343943
ATOM    629  C4'  DA A  21     563.656-329.292 552.337  1.00  0.00           C  
REMARK-SIMTK-COORDS   563.656035551  -329.291721774   552.337448205
ATOM    630  C5'  DA A  21     563.118-327.959 552.802  1.00  0.00           C  
REMARK-SIMTK-COORDS   563.117965044  -327.959069198   552.802092414
ATOM    631  O4'  DA A  21     562.558-330.061 551.751  1.00  0.00           O  
REMARK-SIMTK-COORDS   562.558098704  -330.061070453   551.750924300
ATOM    632  N6   DA A  21     557.228-329.524 547.827  1.00  0.00           N  
REMARK-SIMTK-COORDS   557.227739388  -329.524231983   547.826622066
ATOM    633  C6   DA A  21     558.273-330.224 548.300  1.00  0.00           C  
REMARK-SIMTK-COORDS   558.273255759  -330.223968801   548.300319126
ATOM    634  C5   DA A  21     559.428-329.615 548.836  1.00  0.00           C  
REMARK-SIMTK-COORDS   559.427949867  -329.615063047   548.835748208
ATOM    635  N7   DA A  21     559.783-328.292 549.022  1.00  0.00           N  
REMARK-SIMTK-COORDS   559.782971492  -328.291661243   549.022452016
ATOM    636  C8   DA A  21     560.964-328.360 549.560  1.00  0.00           C  
REMARK-SIMTK-COORDS   560.964430277  -328.360303925   549.560482984
ATOM    637  N9   DA A  21     561.405-329.641 549.754  1.00  0.00           N  
REMARK-SIMTK-COORDS   561.405022970  -329.641092152   549.753658024
ATOM    638  C4   DA A  21     560.405-330.456 549.284  1.00  0.00           C  
REMARK-SIMTK-COORDS   560.405418949  -330.456074926   549.283912476
ATOM    639  N3   DA A  21     560.400-331.802 549.267  1.00  0.00           N  
REMARK-SIMTK-COORDS   560.400391604  -331.801908442   549.267063965
ATOM    640  C2   DA A  21     559.279-332.245 548.741  1.00  0.00           C  
REMARK-SIMTK-COORDS   559.278713258  -332.245253815   548.740674787
ATOM    641  N1   DA A  21     558.238-331.565 548.271  1.00  0.00           N  
REMARK-SIMTK-COORDS   558.237886657  -331.564527500   548.270799621
ATOM    642  H1'  DA A  21     562.861-331.129 550.047  1.00  0.00           H  
REMARK-SIMTK-COORDS   562.861391939  -331.128513558   550.046794484
ATOM    643 1H2'  DA A  21     564.439-329.620 549.118  1.00  0.00           H  
REMARK-SIMTK-COORDS   564.438787964  -329.619756293   549.118094696
ATOM    644 2H2'  DA A  21     563.583-328.203 549.712  1.00  0.00           H  
REMARK-SIMTK-COORDS   563.583378103  -328.203117976   549.712219136
ATOM    645  H3'  DA A  21     565.347-328.365 551.334  1.00  0.00           H  
REMARK-SIMTK-COORDS   565.347283351  -328.365057289   551.333703313
ATOM    646  H4'  DA A  21     564.111-329.784 553.197  1.00  0.00           H  
REMARK-SIMTK-COORDS   564.110853977  -329.783514427   553.197435522
ATOM    647 1H5'  DA A  21     562.133-328.105 553.245  1.00  0.00           H  
REMARK-SIMTK-COORDS   562.133329432  -328.105197109   553.244739391
ATOM    648 2H5'  DA A  21     563.790-327.543 553.552  1.00  0.00           H  
REMARK-SIMTK-COORDS   563.789775992  -327.542648692   553.551648291
ATOM    649  H61  DA A  21     556.410-330.018 547.446  1.00  0.00           H  
REMARK-SIMTK-COORDS   556.409502458  -330.017893619   547.445813040
ATOM    650  H62  DA A  21     557.249-328.495 547.844  1.00  0.00           H  
REMARK-SIMTK-COORDS   557.248759236  -328.494564691   547.843868361
ATOM    651  H8   DA A  21     561.548-327.481 549.833  1.00  0.00           H  
REMARK-SIMTK-COORDS   561.547950881  -327.481085144   549.832811900
ATOM    652  H2   DA A  21     559.189-333.330 548.682  1.00  0.00           H  
REMARK-SIMTK-COORDS   559.189029771  -333.330317454   548.682324364
ATOM    653  P    DA A  22     566.584-330.399 549.874  1.00  0.00           P  
REMARK-SIMTK-COORDS   566.584264147  -330.399350051   549.873503934
ATOM    654  OP1  DA A  22     566.567-329.190 549.015  1.00  0.00           O  
REMARK-SIMTK-COORDS   566.567223542  -329.189698387   549.014892573
ATOM    655  OP2  DA A  22     567.911-330.991 550.132  1.00  0.00           O  
REMARK-SIMTK-COORDS   567.911358369  -330.991095697   550.132175571
ATOM    656  O5'  DA A  22     565.606-331.498 549.258  1.00  0.00           O  
REMARK-SIMTK-COORDS   565.606243838  -331.498394194   549.257980379
ATOM    657  O3'  DA A  22     566.163-335.431 547.814  1.00  0.00           O  
REMARK-SIMTK-COORDS   566.162774497  -335.431409356   547.813580726
ATOM    658  C1'  DA A  22     563.929-333.532 547.210  1.00  0.00           C  
REMARK-SIMTK-COORDS   563.929094641  -333.531888959   547.210377973
ATOM    659  C2'  DA A  22     565.419-333.297 546.999  1.00  0.00           C  
REMARK-SIMTK-COORDS   565.419085599  -333.296747636   546.999428920
ATOM    660  C3'  DA A  22     566.028-334.057 548.168  1.00  0.00           C  
REMARK-SIMTK-COORDS   566.027655783  -334.057130576   548.168206963
ATOM    661  C4'  DA A  22     565.004-333.845 549.281  1.00  0.00           C  
REMARK-SIMTK-COORDS   565.003703824  -333.844693534   549.281345719
ATOM    662  C5'  DA A  22     565.158-332.588 550.105  1.00  0.00           C  
REMARK-SIMTK-COORDS   565.158375665  -332.587768050   550.104505453
ATOM    663  O4'  DA A  22     563.718-333.792 548.584  1.00  0.00           O  
REMARK-SIMTK-COORDS   563.718275623  -333.792325546   548.583990046
ATOM    664  N6   DA A  22     559.667-329.715 545.258  1.00  0.00           N  
REMARK-SIMTK-COORDS   559.666551500  -329.715234950   545.258040873
ATOM    665  C6   DA A  22     560.191-330.934 545.472  1.00  0.00           C  
REMARK-SIMTK-COORDS   560.191134357  -330.934305080   545.472063874
ATOM    666  C5   DA A  22     561.451-331.135 546.075  1.00  0.00           C  
REMARK-SIMTK-COORDS   561.450613633  -331.135248665   546.075473045
ATOM    667  N7   DA A  22     562.396-330.258 546.574  1.00  0.00           N  
REMARK-SIMTK-COORDS   562.396188932  -330.258169095   546.574381637
ATOM    668  C8   DA A  22     563.345-331.036 547.005  1.00  0.00           C  
REMARK-SIMTK-COORDS   563.344689832  -331.036226142   547.004506356
ATOM    669  N9   DA A  22     563.080-332.368 546.835  1.00  0.00           N  
REMARK-SIMTK-COORDS   563.080284298  -332.367850372   546.835025910
ATOM    670  C4   DA A  22     561.849-332.432 546.233  1.00  0.00           C  
REMARK-SIMTK-COORDS   561.848560029  -332.431602070   546.232649744
ATOM    671  N3   DA A  22     561.182-333.544 545.871  1.00  0.00           N  
REMARK-SIMTK-COORDS   561.182125283  -333.543559088   545.870719749
ATOM    672  C2   DA A  22     560.032-333.224 545.317  1.00  0.00           C  
REMARK-SIMTK-COORDS   560.032167406  -333.223630813   545.316602632
ATOM    673  N1   DA A  22     559.502-332.024 545.101  1.00  0.00           N  
REMARK-SIMTK-COORDS   559.501983106  -332.023650560   545.101096248
ATOM    674  H1'  DA A  22     563.587-334.400 546.648  1.00  0.00           H  
REMARK-SIMTK-COORDS   563.586618077  -334.399568712   546.647652775
ATOM    675 1H2'  DA A  22     565.769-333.692 546.045  1.00  0.00           H  
REMARK-SIMTK-COORDS   565.769089052  -333.692213043   546.044761075
ATOM    676 2H2'  DA A  22     565.680-332.241 547.034  1.00  0.00           H  
REMARK-SIMTK-COORDS   565.680136036  -332.240995291   547.033512003
ATOM    677  H3'  DA A  22     567.004-333.659 548.450  1.00  0.00           H  
REMARK-SIMTK-COORDS   567.003719755  -333.658633432   548.449571762
ATOM    678  H4'  DA A  22     565.089-334.696 549.957  1.00  0.00           H  
REMARK-SIMTK-COORDS   565.089018709  -334.695884156   549.956989037
ATOM    679 1H5'  DA A  22     564.199-332.333 550.553  1.00  0.00           H  
REMARK-SIMTK-COORDS   564.198824114  -332.333324034   550.553188039
ATOM    680 2H5'  DA A  22     565.888-332.764 550.894  1.00  0.00           H  
REMARK-SIMTK-COORDS   565.887947243  -332.763612274   550.894045903
ATOM    681  H61  DA A  22     558.744-329.624 544.813  1.00  0.00           H  
REMARK-SIMTK-COORDS   558.743520231  -329.624176812   544.813124374
ATOM    682  H62  DA A  22     560.191-328.874 545.538  1.00  0.00           H  
REMARK-SIMTK-COORDS   560.190972693  -328.874106890   545.538112292
ATOM    683  H8   DA A  22     564.263-330.663 547.458  1.00  0.00           H  
REMARK-SIMTK-COORDS   564.262733102  -330.663156369   547.458048525
ATOM    684  H2   DA A  22     559.424-334.066 544.987  1.00  0.00           H  
REMARK-SIMTK-COORDS   559.424109339  -334.066420158   544.986780702
TER     685       DA A  22                                                                                                                          
ENDMDL                                                                                                                                              
MODEL        3                                                                                                                                      
ATOM      1  P    DA A   1     559.946-333.296 563.002  1.00  0.00           P  
REMARK-SIMTK-COORDS   559.945859125  -333.295609617   563.002120812
ATOM      2  OP1  DA A   1     559.070-334.386 563.495  1.00  0.00           O  
REMARK-SIMTK-COORDS   559.070442929  -334.385805032   563.494764133
ATOM      3  OP2  DA A   1     561.057-332.905 563.893  1.00  0.00           O  
REMARK-SIMTK-COORDS   561.056878630  -332.905390672   563.893305886
ATOM      4  O5'  DA A   1     559.057-332.021 562.647  1.00  0.00           O  
REMARK-SIMTK-COORDS   559.056523584  -332.021292177   562.647304866
ATOM      5  O3'  DA A   1     558.934-328.046 564.076  1.00  0.00           O  
REMARK-SIMTK-COORDS   558.934338471  -328.045719316   564.076353930
ATOM      6  C1'  DA A   1     556.787-329.574 562.658  1.00  0.00           C  
REMARK-SIMTK-COORDS   556.786969258  -329.574295075   562.658275083
ATOM      7  C2'  DA A   1     557.494-329.962 563.949  1.00  0.00           C  
REMARK-SIMTK-COORDS   557.494464795  -329.962472937   563.949376169
ATOM      8  C3'  DA A   1     558.896-329.425 563.717  1.00  0.00           C  
REMARK-SIMTK-COORDS   558.896317116  -329.424650899   563.717204843
ATOM      9  C4'  DA A   1     559.099-329.638 562.218  1.00  0.00           C  
REMARK-SIMTK-COORDS   559.099096988  -329.637534360   562.218341955
ATOM     10  C5'  DA A   1     559.621-330.991 561.796  1.00  0.00           C  
REMARK-SIMTK-COORDS   559.620691693  -330.990589039   561.795779536
ATOM     11  O4'  DA A   1     557.765-329.450 561.645  1.00  0.00           O  
REMARK-SIMTK-COORDS   557.764805378  -329.449590963   561.645313876
ATOM     12  N6   DA A   1     552.036-332.587 560.447  1.00  0.00           N  
REMARK-SIMTK-COORDS   552.036329575  -332.586533820   560.447073297
ATOM     13  C6   DA A   1     552.726-331.475 560.753  1.00  0.00           C  
REMARK-SIMTK-COORDS   552.725829275  -331.475064801   560.753499116
ATOM     14  C5   DA A   1     553.994-331.500 561.367  1.00  0.00           C  
REMARK-SIMTK-COORDS   553.994086075  -331.500018758   561.367157806
ATOM     15  N7   DA A   1     554.812-332.538 561.776  1.00  0.00           N  
REMARK-SIMTK-COORDS   554.812186901  -332.538443220   561.775528565
ATOM     16  C8   DA A   1     555.854-331.939 562.269  1.00  0.00           C  
REMARK-SIMTK-COORDS   555.853992281  -331.938651088   562.268891462
ATOM     17  N9   DA A   1     555.784-330.573 562.200  1.00  0.00           N  
REMARK-SIMTK-COORDS   555.783643080  -330.573057347   562.200227593
ATOM     18  C4   DA A   1     554.576-330.290 561.612  1.00  0.00           C  
REMARK-SIMTK-COORDS   554.575976826  -330.290428724   561.612308995
ATOM     19  N3   DA A   1     554.074-329.071 561.344  1.00  0.00           N  
REMARK-SIMTK-COORDS   554.074140716  -329.070723774   561.343873985
ATOM     20  C2   DA A   1     552.889-329.180 560.780  1.00  0.00           C  
REMARK-SIMTK-COORDS   552.889249962  -329.179756646   560.780091462
ATOM     21  N1   DA A   1     552.199-330.274 560.471  1.00  0.00           N  
REMARK-SIMTK-COORDS   552.198881134  -330.273692286   560.471053124
ATOM     22  H1'  DA A   1     556.286-328.612 562.762  1.00  0.00           H  
REMARK-SIMTK-COORDS   556.286194121  -328.611769417   562.761839652
ATOM     23 1H2'  DA A   1     557.035-329.507 564.827  1.00  0.00           H  
REMARK-SIMTK-COORDS   557.034647496  -329.507107364   564.826972458
ATOM     24 2H2'  DA A   1     557.504-331.041 564.108  1.00  0.00           H  
REMARK-SIMTK-COORDS   557.504332457  -331.041188871   564.107801430
ATOM     25  H3'  DA A   1     559.644-329.969 564.295  1.00  0.00           H  
REMARK-SIMTK-COORDS   559.644353395  -329.968845607   564.295301586
ATOM     26  H4'  DA A   1     559.815-328.887 561.884  1.00  0.00           H  
REMARK-SIMTK-COORDS   559.815075963  -328.886921742   561.884372189
ATOM     27 1H5'  DA A   1     559.339-331.175 560.760  1.00  0.00           H  
REMARK-SIMTK-COORDS   559.338732346  -331.175404028   560.759855143
ATOM     28 2H5'  DA A   1     560.706-330.998 561.880  1.00  0.00           H  
REMARK-SIMTK-COORDS   560.705966495  -330.997998617   561.880311792
ATOM     29  H61  DA A   1     551.112-332.511 559.999  1.00  0.00           H  
REMARK-SIMTK-COORDS   551.112222510  -332.511389866   559.999112898
ATOM     30  H62  DA A   1     552.433-333.512 560.661  1.00  0.00           H  
REMARK-SIMTK-COORDS   552.432758438  -333.512266515   560.660748595
ATOM     31  H8   DA A   1     556.705-332.472 562.695  1.00  0.00           H  
REMARK-SIMTK-COORDS   556.704698237  -332.471716376   562.695373319
ATOM     32  H2   DA A   1     552.405-328.238 560.531  1.00  0.00           H  
REMARK-SIMTK-COORDS   552.405035603  -328.237638047   560.530664115
ATOM     33  P    DT A   2     558.555-327.818 565.705  1.00  0.00           P  
REMARK-SIMTK-COORDS   558.555273021  -327.817820144   565.704830085
ATOM     34  OP1  DT A   2     558.341-329.037 566.523  1.00  0.00           O  
REMARK-SIMTK-COORDS   558.340611223  -329.036639910   566.522535833
ATOM     35  OP2  DT A   2     559.288-326.718 566.364  1.00  0.00           O  
REMARK-SIMTK-COORDS   559.288161175  -326.718405635   566.363775220
ATOM     36  O5'  DT A   2     557.152-327.290 565.161  1.00  0.00           O  
REMARK-SIMTK-COORDS   557.151945999  -327.289736621   565.161275063
ATOM     37  O3'  DT A   2     554.990-323.692 565.646  1.00  0.00           O  
REMARK-SIMTK-COORDS   554.990055157  -323.691807344   565.645610589
ATOM     38  C1'  DT A   2     553.957-326.385 564.845  1.00  0.00           C  
REMARK-SIMTK-COORDS   553.956969983  -326.384851801   564.845161605
ATOM     39  C2'  DT A   2     554.727-326.032 566.112  1.00  0.00           C  
REMARK-SIMTK-COORDS   554.726529266  -326.032225645   566.111847953
ATOM     40  C3'  DT A   2     555.668-324.946 565.618  1.00  0.00           C  
REMARK-SIMTK-COORDS   555.667988557  -324.945908502   565.617905174
ATOM     41  C4'  DT A   2     555.992-325.396 564.194  1.00  0.00           C  
REMARK-SIMTK-COORDS   555.991641279  -325.396427347   564.194472111
ATOM     42  C5'  DT A   2     557.139-326.367 564.042  1.00  0.00           C  
REMARK-SIMTK-COORDS   557.139314311  -326.366856866   564.042359786
ATOM     43  O4'  DT A   2     554.764-326.047 563.735  1.00  0.00           O  
REMARK-SIMTK-COORDS   554.764163329  -326.047434317   563.734897517
ATOM     44  O4   DT A   2     552.564-331.703 564.383  1.00  0.00           O  
REMARK-SIMTK-COORDS   552.564302144  -331.703026445   564.382722692
ATOM     45  C4   DT A   2     552.923-330.526 564.508  1.00  0.00           C  
REMARK-SIMTK-COORDS   552.922603434  -330.525698739   564.507513153
ATOM     46  N3   DT A   2     552.106-329.493 564.110  1.00  0.00           N  
REMARK-SIMTK-COORDS   552.106086273  -329.493401172   564.110051886
ATOM     47  C2   DT A   2     552.382-328.144 564.196  1.00  0.00           C  
REMARK-SIMTK-COORDS   552.381939411  -328.143884225   564.195930039
ATOM     48  O2   DT A   2     551.592-327.297 563.818  1.00  0.00           O  
REMARK-SIMTK-COORDS   551.591544370  -327.297300999   563.817621275
ATOM     49  N1   DT A   2     553.612-327.827 564.735  1.00  0.00           N  
REMARK-SIMTK-COORDS   553.612100801  -327.826983026   564.734537115
ATOM     50  C6   DT A   2     554.492-328.793 565.156  1.00  0.00           C  
REMARK-SIMTK-COORDS   554.492449467  -328.792775662   565.156094715
ATOM     51  C5   DT A   2     554.186-330.101 565.063  1.00  0.00           C  
REMARK-SIMTK-COORDS   554.185797055  -330.100761575   565.063034782
ATOM     52  C7   DT A   2     555.113-331.194 565.503  1.00  0.00           C  
REMARK-SIMTK-COORDS   555.112564673  -331.193687534   565.502603470
ATOM     53  H1'  DT A   2     553.034-325.808 564.777  1.00  0.00           H  
REMARK-SIMTK-COORDS   553.033977950  -325.808061444   564.776959023
ATOM     54 1H2'  DT A   2     554.075-325.664 566.904  1.00  0.00           H  
REMARK-SIMTK-COORDS   554.074725277  -325.663880887   566.904246021
ATOM     55 2H2'  DT A   2     555.278-326.884 566.511  1.00  0.00           H  
REMARK-SIMTK-COORDS   555.277512563  -326.883713822   566.510625197
ATOM     56  H3'  DT A   2     556.571-324.881 566.225  1.00  0.00           H  
REMARK-SIMTK-COORDS   556.570927393  -324.881130937   566.224637672
ATOM     57  H4'  DT A   2     556.238-324.500 563.626  1.00  0.00           H  
REMARK-SIMTK-COORDS   556.237563019  -324.499685901   563.626282639
ATOM     58 1H5'  DT A   2     557.020-326.919 563.111  1.00  0.00           H  
REMARK-SIMTK-COORDS   557.019762041  -326.919034891   563.111336862
ATOM     59 2H5'  DT A   2     558.076-325.811 564.014  1.00  0.00           H  
REMARK-SIMTK-COORDS   558.075667685  -325.811310405   564.013873141
ATOM     60  H3   DT A   2     551.194-329.755 563.708  1.00  0.00           H  
REMARK-SIMTK-COORDS   551.194468588  -329.754933180   563.708127509
ATOM     61  H6   DT A   2     555.456-328.496 565.572  1.00  0.00           H  
REMARK-SIMTK-COORDS   555.455981152  -328.495595649   565.572024674
ATOM     62  H71  DT A   2     554.690-332.162 565.231  1.00  0.00           H  
REMARK-SIMTK-COORDS   554.690346546  -332.162022689   565.231229409
ATOM     63  H72  DT A   2     556.079-331.070 565.015  1.00  0.00           H  
REMARK-SIMTK-COORDS   556.079306206  -331.070127857   565.014649766
ATOM     64  H73  DT A   2     555.244-331.146 566.584  1.00  0.00           H  
REMARK-SIMTK-COORDS   555.244324364  -331.146268709   566.583846661
ATOM     65  P    DG A   3     554.382-323.188 567.162  1.00  0.00           P  
REMARK-SIMTK-COORDS   554.382045474  -323.187811620   567.161697303
ATOM     66  OP1  DG A   3     554.810-324.096 568.254  1.00  0.00           O  
REMARK-SIMTK-COORDS   554.809841319  -324.096060692   568.253751944
ATOM     67  OP2  DG A   3     554.419-321.744 567.468  1.00  0.00           O  
REMARK-SIMTK-COORDS   554.419194014  -321.744283978   567.468379438
ATOM     68  O5'  DG A   3     552.925-323.604 566.667  1.00  0.00           O  
REMARK-SIMTK-COORDS   552.924532802  -323.604227737   566.666606979
ATOM     69  O3'  DG A   3     549.196-321.619 566.549  1.00  0.00           O  
REMARK-SIMTK-COORDS   549.195668130  -321.619409158   566.549131579
ATOM     70  C1'  DG A   3     549.733-324.564 566.501  1.00  0.00           C  
REMARK-SIMTK-COORDS   549.733275525  -324.563894842   566.501180133
ATOM     71  C2'  DG A   3     550.174-323.564 567.562  1.00  0.00           C  
REMARK-SIMTK-COORDS   550.173977280  -323.563944888   567.561819587
ATOM     72  C3'  DG A   3     550.427-322.315 566.735  1.00  0.00           C  
REMARK-SIMTK-COORDS   550.426701632  -322.314558993   566.735454482
ATOM     73  C4'  DG A   3     550.976-322.878 565.425  1.00  0.00           C  
REMARK-SIMTK-COORDS   550.975801864  -322.878174536   565.425196700
ATOM     74  C5'  DG A   3     552.464-323.131 565.375  1.00  0.00           C  
REMARK-SIMTK-COORDS   552.464013475  -323.130806470   565.375243647
ATOM     75  O4'  DG A   3     550.278-324.154 565.263  1.00  0.00           O  
REMARK-SIMTK-COORDS   550.278376267  -324.153830197   565.262733862
ATOM     76  N2   DG A   3     546.534-328.598 565.355  1.00  0.00           N  
REMARK-SIMTK-COORDS   546.533629054  -328.597658381   565.354632630
ATOM     77  O6   DG A   3     550.326-330.545 567.033  1.00  0.00           O  
REMARK-SIMTK-COORDS   550.325668276  -330.545171210   567.032662821
ATOM     78  C6   DG A   3     549.774-329.481 566.749  1.00  0.00           C  
REMARK-SIMTK-COORDS   549.774432339  -329.481086626   566.749327437
ATOM     79  C5   DG A   3     550.258-328.162 566.893  1.00  0.00           C  
REMARK-SIMTK-COORDS   550.257785096  -328.162215161   566.893345397
ATOM     80  N7   DG A   3     551.479-327.698 567.389  1.00  0.00           N  
REMARK-SIMTK-COORDS   551.478942352  -327.697741461   567.389201361
ATOM     81  C8   DG A   3     551.387-326.397 567.287  1.00  0.00           C  
REMARK-SIMTK-COORDS   551.387328911  -326.396712910   567.286514029
ATOM     82  N9   DG A   3     550.192-325.956 566.761  1.00  0.00           N  
REMARK-SIMTK-COORDS   550.191645626  -325.955629157   566.760628484
ATOM     83  C4   DG A   3     549.464-327.097 566.506  1.00  0.00           C  
REMARK-SIMTK-COORDS   549.464484694  -327.097160003   566.505665138
ATOM     84  N3   DG A   3     548.211-327.135 565.982  1.00  0.00           N  
REMARK-SIMTK-COORDS   548.211445210  -327.134770953   565.981689502
ATOM     85  C2   DG A   3     547.753-328.377 565.854  1.00  0.00           C  
REMARK-SIMTK-COORDS   547.753462789  -328.377274892   565.853837775
ATOM     86  N1   DG A   3     548.478-329.497 566.204  1.00  0.00           N  
REMARK-SIMTK-COORDS   548.478260634  -329.497353506   566.204090517
ATOM     87  H1'  DG A   3     548.648-324.575 566.403  1.00  0.00           H  
REMARK-SIMTK-COORDS   548.647729831  -324.575425194   566.402592124
ATOM     88 1H2'  DG A   3     549.404-323.394 568.315  1.00  0.00           H  
REMARK-SIMTK-COORDS   549.404203032  -323.393791564   568.314823872
ATOM     89 2H2'  DG A   3     551.076-323.885 568.083  1.00  0.00           H  
REMARK-SIMTK-COORDS   551.076131570  -323.884989947   568.082563005
ATOM     90  H3'  DG A   3     551.149-321.650 567.210  1.00  0.00           H  
REMARK-SIMTK-COORDS   551.148589088  -321.649530431   567.210016925
ATOM     91  H4'  DG A   3     550.735-322.157 564.645  1.00  0.00           H  
REMARK-SIMTK-COORDS   550.734847693  -322.156897745   564.644616866
ATOM     92 1H5'  DG A   3     552.675-323.881 564.613  1.00  0.00           H  
REMARK-SIMTK-COORDS   552.674683937  -323.881100881   564.613059120
ATOM     93 2H5'  DG A   3     552.977-322.204 565.119  1.00  0.00           H  
REMARK-SIMTK-COORDS   552.976522721  -322.204391954   565.119369819
ATOM     94  H21  DG A   3     545.940-327.804 565.073  1.00  0.00           H  
REMARK-SIMTK-COORDS   545.940393542  -327.803694365   565.073275616
ATOM     95  H22  DG A   3     546.186-329.562 565.251  1.00  0.00           H  
REMARK-SIMTK-COORDS   546.185723634  -329.562438871   565.251044872
ATOM     96  H8   DG A   3     552.187-325.721 567.590  1.00  0.00           H  
REMARK-SIMTK-COORDS   552.186949219  -325.720661834   567.589801525
ATOM     97  H1   DG A   3     548.036-330.416 566.054  1.00  0.00           H  
REMARK-SIMTK-COORDS   548.036309292  -330.416268298   566.054191828
ATOM     98  P    DG A   4     548.503-321.170 568.066  1.00  0.00           P  
REMARK-SIMTK-COORDS   548.503452922  -321.169662207   568.065613610
ATOM     99  OP1  DG A   4     549.310-321.448 569.279  1.00  0.00           O  
REMARK-SIMTK-COORDS   549.310499414  -321.448220855   569.278704719
ATOM    100  OP2  DG A   4     547.793-319.876 568.044  1.00  0.00           O  
REMARK-SIMTK-COORDS   547.793191103  -319.875733175   568.043663430
ATOM    101  O5'  DG A   4     547.473-322.363 567.829  1.00  0.00           O  
REMARK-SIMTK-COORDS   547.472693702  -322.363222579   567.829374181
ATOM    102  O3'  DG A   4     543.256-322.601 567.673  1.00  0.00           O  
REMARK-SIMTK-COORDS   543.256437294  -322.600860784   567.673018875
ATOM    103  C1'  DG A   4     545.220-324.795 568.214  1.00  0.00           C  
REMARK-SIMTK-COORDS   545.220278343  -324.794543963   568.213758596
ATOM    104  C2'  DG A   4     545.067-323.486 568.978  1.00  0.00           C  
REMARK-SIMTK-COORDS   545.066782573  -323.486237341   568.977857303
ATOM    105  C3'  DG A   4     544.665-322.520 567.876  1.00  0.00           C  
REMARK-SIMTK-COORDS   544.665496291  -322.519966005   567.876493137
ATOM    106  C4'  DG A   4     545.453-323.031 566.671  1.00  0.00           C  
REMARK-SIMTK-COORDS   545.453474593  -323.031447551   566.670912022
ATOM    107  C5'  DG A   4     546.863-322.511 566.521  1.00  0.00           C  
REMARK-SIMTK-COORDS   546.863397519  -322.511003978   566.521420122
ATOM    108  O4'  DG A   4     545.507-324.480 566.865  1.00  0.00           O  
REMARK-SIMTK-COORDS   545.507115656  -324.480374510   566.865404448
ATOM    109  N2   DG A   4     544.548-330.025 568.319  1.00  0.00           N  
REMARK-SIMTK-COORDS   544.548376237  -330.025316289   568.319235726
ATOM    110  O6   DG A   4     548.766-329.348 569.975  1.00  0.00           O  
REMARK-SIMTK-COORDS   548.766055561  -329.348155640   569.974768139
ATOM    111  C6   DG A   4     547.756-328.806 569.525  1.00  0.00           C  
REMARK-SIMTK-COORDS   547.755851667  -328.806174251   569.525145779
ATOM    112  C5   DG A   4     547.496-327.433 569.326  1.00  0.00           C  
REMARK-SIMTK-COORDS   547.496452594  -327.432579737   569.325788736
ATOM    113  N7   DG A   4     548.299-326.317 569.577  1.00  0.00           N  
REMARK-SIMTK-COORDS   548.299402547  -326.316803226   569.577081694
ATOM    114  C8   DG A   4     547.560-325.305 569.203  1.00  0.00           C  
REMARK-SIMTK-COORDS   547.559889721  -325.304608182   569.202655502
ATOM    115  N9   DG A   4     546.318-325.661 568.722  1.00  0.00           N  
REMARK-SIMTK-COORDS   546.318075747  -325.661315225   568.721586755
ATOM    116  C4   DG A   4     546.280-327.036 568.800  1.00  0.00           C  
REMARK-SIMTK-COORDS   546.279805861  -327.035806655   568.800140708
ATOM    117  N3   DG A   4     545.233-327.819 568.432  1.00  0.00           N  
REMARK-SIMTK-COORDS   545.232534262  -327.819050259   568.431596742
ATOM    118  C2   DG A   4     545.474-329.113 568.627  1.00  0.00           C  
REMARK-SIMTK-COORDS   545.474491555  -329.112524385   568.627278508
ATOM    119  N1   DG A   4     546.661-329.598 569.136  1.00  0.00           N  
REMARK-SIMTK-COORDS   546.661065281  -329.598317655   569.135837936
ATOM    120  H1'  DG A   4     544.295-325.370 568.235  1.00  0.00           H  
REMARK-SIMTK-COORDS   544.294546714  -325.369737825   568.234614605
ATOM    121 1H2'  DG A   4     544.302-323.547 569.752  1.00  0.00           H  
REMARK-SIMTK-COORDS   544.301585674  -323.546935718   569.752008072
ATOM    122 2H2'  DG A   4     545.995-323.177 569.459  1.00  0.00           H  
REMARK-SIMTK-COORDS   545.995058801  -323.177372883   569.458515176
ATOM    123  H3'  DG A   4     544.937-321.492 568.116  1.00  0.00           H  
REMARK-SIMTK-COORDS   544.937261120  -321.491610567   568.115706372
ATOM    124  H4'  DG A   4     544.896-322.740 565.781  1.00  0.00           H  
REMARK-SIMTK-COORDS   544.895647066  -322.740001700   565.781253792
ATOM    125 1H5'  DG A   4     547.443-323.214 565.924  1.00  0.00           H  
REMARK-SIMTK-COORDS   547.443483912  -323.214362154   565.923895183
ATOM    126 2H5'  DG A   4     546.838-321.546 566.017  1.00  0.00           H  
REMARK-SIMTK-COORDS   546.837744001  -321.546054786   566.016845098
ATOM    127  H21  DG A   4     543.640-329.729 567.935  1.00  0.00           H  
REMARK-SIMTK-COORDS   543.639643163  -329.728614208   567.934994818
ATOM    128  H22  DG A   4     544.743-331.027 568.466  1.00  0.00           H  
REMARK-SIMTK-COORDS   544.742976305  -331.026868469   568.466184850
ATOM    129  H8   DG A   4     547.897-324.270 569.265  1.00  0.00           H  
REMARK-SIMTK-COORDS   547.896622677  -324.269654967   569.265135572
ATOM    130  H1   DG A   4     546.752-330.620 569.238  1.00  0.00           H  
REMARK-SIMTK-COORDS   546.752405600  -330.619823778   569.237706419
ATOM    131  P    DA A   5     542.554-322.139 569.239  1.00  0.00           P  
REMARK-SIMTK-COORDS   542.553773628  -322.138519792   569.238609345
ATOM    132  OP1  DA A   5     543.369-321.700 570.396  1.00  0.00           O  
REMARK-SIMTK-COORDS   543.369203897  -321.700185866   570.396414962
ATOM    133  OP2  DA A   5     541.294-321.400 569.018  1.00  0.00           O  
REMARK-SIMTK-COORDS   541.294069123  -321.400072315   569.017960565
ATOM    134  O5'  DA A   5     542.258-323.700 569.360  1.00  0.00           O  
REMARK-SIMTK-COORDS   542.257797619  -323.700060414   569.359795515
ATOM    135  O3'  DA A   5     538.723-325.995 569.675  1.00  0.00           O  
REMARK-SIMTK-COORDS   538.722647545  -325.994716744   569.675320926
ATOM    136  C1'  DA A   5     541.507-326.759 570.463  1.00  0.00           C  
REMARK-SIMTK-COORDS   541.507187197  -326.759141671   570.463153053
ATOM    137  C2'  DA A   5     540.709-325.557 570.950  1.00  0.00           C  
REMARK-SIMTK-COORDS   540.709452763  -325.557088045   570.949836578
ATOM    138  C3'  DA A   5     539.900-325.193 569.717  1.00  0.00           C  
REMARK-SIMTK-COORDS   539.900335341  -325.192697889   569.716590938
ATOM    139  C4'  DA A   5     540.860-325.515 568.572  1.00  0.00           C  
REMARK-SIMTK-COORDS   540.859505626  -325.514662881   568.572318283
ATOM    140  C5'  DA A   5     541.826-324.423 568.178  1.00  0.00           C  
REMARK-SIMTK-COORDS   541.826381706  -324.423298833   568.178044061
ATOM    141  O4'  DA A   5     541.624-326.665 569.058  1.00  0.00           O  
REMARK-SIMTK-COORDS   541.623913532  -326.665373063   569.057668292
ATOM    142  N6   DA A   5     546.860-328.344 572.781  1.00  0.00           N  
REMARK-SIMTK-COORDS   546.859725563  -328.343665251   572.780736074
ATOM    143  C6   DA A   5     545.628-328.592 572.304  1.00  0.00           C  
REMARK-SIMTK-COORDS   545.628402583  -328.591959874   572.304434175
ATOM    144  C5   DA A   5     544.755-327.579 571.862  1.00  0.00           C  
REMARK-SIMTK-COORDS   544.754991070  -327.578673552   571.861627042
ATOM    145  N7   DA A   5     544.886-326.204 571.782  1.00  0.00           N  
REMARK-SIMTK-COORDS   544.886302938  -326.203636839   571.781550636
ATOM    146  C8   DA A   5     543.749-325.810 571.291  1.00  0.00           C  
REMARK-SIMTK-COORDS   543.749198731  -325.810218828   571.290905866
ATOM    147  N9   DA A   5     542.881-326.836 571.029  1.00  0.00           N  
REMARK-SIMTK-COORDS   542.881324266  -326.836151712   571.028673848
ATOM    148  C4   DA A   5     543.537-327.984 571.398  1.00  0.00           C  
REMARK-SIMTK-COORDS   543.537340881  -327.983858572   571.397992360
ATOM    149  N3   DA A   5     543.067-329.243 571.322  1.00  0.00           N  
REMARK-SIMTK-COORDS   543.067268193  -329.242785480   571.322416524
ATOM    150  C2   DA A   5     543.968-330.093 571.768  1.00  0.00           C  
REMARK-SIMTK-COORDS   543.968466661  -330.092949971   571.768249073
ATOM    151  N1   DA A   5     545.190-329.858 572.240  1.00  0.00           N  
REMARK-SIMTK-COORDS   545.189668050  -329.858490665   572.239953430
ATOM    152  H1'  DA A   5     540.991-327.690 570.696  1.00  0.00           H  
REMARK-SIMTK-COORDS   540.990789973  -327.690363995   570.695781276
ATOM    153 1H2'  DA A   5     540.061-325.803 571.792  1.00  0.00           H  
REMARK-SIMTK-COORDS   540.061467245  -325.803015896   571.791619959
ATOM    154 2H2'  DA A   5     541.352-324.733 571.261  1.00  0.00           H  
REMARK-SIMTK-COORDS   541.351545639  -324.732708960   571.261188249
ATOM    155  H3'  DA A   5     539.620-324.139 569.708  1.00  0.00           H  
REMARK-SIMTK-COORDS   539.619561021  -324.138660136   569.708094151
ATOM    156  H4'  DA A   5     540.248-325.747 567.701  1.00  0.00           H  
REMARK-SIMTK-COORDS   540.248209000  -325.747112866   567.700616248
ATOM    157 1H5'  DA A   5     542.689-324.870 567.686  1.00  0.00           H  
REMARK-SIMTK-COORDS   542.689404416  -324.870220594   567.685855335
ATOM    158 2H5'  DA A   5     541.333-323.740 567.489  1.00  0.00           H  
REMARK-SIMTK-COORDS   541.332973261  -323.739893054   567.489185115
ATOM    159  H61  DA A   5     547.457-329.122 573.092  1.00  0.00           H  
REMARK-SIMTK-COORDS   547.457497805  -329.122233646   573.091844739
ATOM    160  H62  DA A   5     547.204-327.375 572.834  1.00  0.00           H  
REMARK-SIMTK-COORDS   547.204140626  -327.375004512   572.834295728
ATOM    161  H8   DA A   5     543.509-324.763 571.104  1.00  0.00           H  
REMARK-SIMTK-COORDS   543.509102889  -324.762823499   571.103654667
ATOM    162  H2   DA A   5     543.670-331.139 571.747  1.00  0.00           H  
REMARK-SIMTK-COORDS   543.670416023  -331.139366721   571.747206226
ATOM    163  P    DG A   6     537.614-325.878 571.127  1.00  0.00           P  
REMARK-SIMTK-COORDS   537.614248277  -325.877966417   571.127145481
ATOM    164  OP1  DG A   6     538.052-324.819 572.070  1.00  0.00           O  
REMARK-SIMTK-COORDS   538.051573490  -324.819262807   572.069696447
ATOM    165  OP2  DG A   6     536.160-325.975 570.892  1.00  0.00           O  
REMARK-SIMTK-COORDS   536.160129648  -325.974873939   570.891871288
ATOM    166  O5'  DG A   6     538.185-327.286 571.610  1.00  0.00           O  
REMARK-SIMTK-COORDS   538.184949712  -327.286367338   571.610432888
ATOM    167  O3'  DG A   6     536.386-330.924 572.790  1.00  0.00           O  
REMARK-SIMTK-COORDS   536.386241942  -330.923912894   572.789690999
ATOM    168  C1'  DG A   6     539.138-329.925 573.417  1.00  0.00           C  
REMARK-SIMTK-COORDS   539.137622172  -329.924922309   573.416780819
ATOM    169  C2'  DG A   6     537.815-329.233 573.718  1.00  0.00           C  
REMARK-SIMTK-COORDS   537.815086137  -329.232792926   573.718325762
ATOM    170  C3'  DG A   6     536.962-329.645 572.531  1.00  0.00           C  
REMARK-SIMTK-COORDS   536.962262613  -329.645405252   572.530825402
ATOM    171  C4'  DG A   6     537.972-329.688 571.385  1.00  0.00           C  
REMARK-SIMTK-COORDS   537.972399909  -329.688376555   571.384646920
ATOM    172  C5'  DG A   6     538.225-328.385 570.664  1.00  0.00           C  
REMARK-SIMTK-COORDS   538.225382092  -328.385144929   570.664452958
ATOM    173  O4'  DG A   6     539.217-330.122 572.019  1.00  0.00           O  
REMARK-SIMTK-COORDS   539.217126585  -330.122339237   572.019017390
ATOM    174  N2   DG A   6     543.309-332.452 575.426  1.00  0.00           N  
REMARK-SIMTK-COORDS   543.308841492  -332.452044403   575.426293274
ATOM    175  O6   DG A   6     544.493-328.026 575.448  1.00  0.00           O  
REMARK-SIMTK-COORDS   544.492960169  -328.026487953   575.447881981
ATOM    176  C6   DG A   6     543.610-328.837 575.164  1.00  0.00           C  
REMARK-SIMTK-COORDS   543.610425388  -328.836988427   575.163914832
ATOM    177  C5   DG A   6     542.332-328.604 574.610  1.00  0.00           C  
REMARK-SIMTK-COORDS   542.332450012  -328.603964150   574.610496705
ATOM    178  N7   DG A   6     541.717-327.407 574.233  1.00  0.00           N  
REMARK-SIMTK-COORDS   541.716867449  -327.407451515   574.233336761
ATOM    179  C8   DG A   6     540.547-327.782 573.783  1.00  0.00           C  
REMARK-SIMTK-COORDS   540.547186899  -327.782255668   573.782801235
ATOM    180  N9   DG A   6     540.333-329.143 573.834  1.00  0.00           N  
REMARK-SIMTK-COORDS   540.333225297  -329.143280268   573.833805862
ATOM    181  C4   DG A   6     541.488-329.672 574.367  1.00  0.00           C  
REMARK-SIMTK-COORDS   541.487811525  -329.672204881   574.366751822
ATOM    182  N3   DG A   6     541.718-330.991 574.601  1.00  0.00           N  
REMARK-SIMTK-COORDS   541.717555686  -330.990612113   574.601470782
ATOM    183  C2   DG A   6     542.919-331.209 575.130  1.00  0.00           C  
REMARK-SIMTK-COORDS   542.918623007  -331.208677286   575.130427180
ATOM    184  N1   DG A   6     543.828-330.207 575.397  1.00  0.00           N  
REMARK-SIMTK-COORDS   543.828258965  -330.206612556   575.396911139
ATOM    185  H1'  DG A   6     539.185-330.902 573.897  1.00  0.00           H  
REMARK-SIMTK-COORDS   539.185052954  -330.902412736   573.896910789
ATOM    186 1H2'  DG A   6     537.377-329.569 574.658  1.00  0.00           H  
REMARK-SIMTK-COORDS   537.377341917  -329.569198033   574.658395760
ATOM    187 2H2'  DG A   6     537.920-328.149 573.775  1.00  0.00           H  
REMARK-SIMTK-COORDS   537.919540878  -328.149277887   573.774985853
ATOM    188  H3'  DG A   6     536.168-328.926 572.328  1.00  0.00           H  
REMARK-SIMTK-COORDS   536.168442549  -328.926182433   572.327940599
ATOM    189  H4'  DG A   6     537.593-330.403 570.655  1.00  0.00           H  
REMARK-SIMTK-COORDS   537.592887419  -330.403110390   570.654763495
ATOM    190 1H5'  DG A   6     539.205-328.423 570.188  1.00  0.00           H  
REMARK-SIMTK-COORDS   539.205175002  -328.423286975   570.188217681
ATOM    191 2H5'  DG A   6     537.460-328.242 569.902  1.00  0.00           H  
REMARK-SIMTK-COORDS   537.460365849  -328.242290860   569.902400556
ATOM    192  H21  DG A   6     542.676-333.246 575.252  1.00  0.00           H  
REMARK-SIMTK-COORDS   542.676349598  -333.246348352   575.251638647
ATOM    193  H22  DG A   6     544.243-332.617 575.830  1.00  0.00           H  
REMARK-SIMTK-COORDS   544.243049590  -332.616790435   575.829634290
ATOM    194  H8   DG A   6     539.807-327.080 573.400  1.00  0.00           H  
REMARK-SIMTK-COORDS   539.806778477  -327.079633365   573.399998064
ATOM    195  H1   DG A   6     544.737-330.483 575.797  1.00  0.00           H  
REMARK-SIMTK-COORDS   544.737104413  -330.482881961   575.796748815
ATOM    196  P    DG A   7     535.380-330.885 574.286  1.00  0.00           P  
REMARK-SIMTK-COORDS   535.379518486  -330.884535993   574.286324138
ATOM    197  OP1  DG A   7     535.189-329.569 574.946  1.00  0.00           O  
REMARK-SIMTK-COORDS   535.189270589  -329.569370045   574.945606526
ATOM    198  OP2  DG A   7     534.189-331.755 574.223  1.00  0.00           O  
REMARK-SIMTK-COORDS   534.188924019  -331.754951968   574.222552313
ATOM    199  O5'  DG A   7     536.586-331.658 574.986  1.00  0.00           O  
REMARK-SIMTK-COORDS   536.585651219  -331.658345729   574.985839914
ATOM    200  O3'  DG A   7     536.900-335.331 577.053  1.00  0.00           O  
REMARK-SIMTK-COORDS   536.899667196  -335.330501014   577.053303706
ATOM    201  C1'  DG A   7     538.728-332.964 577.186  1.00  0.00           C  
REMARK-SIMTK-COORDS   538.727952539  -332.963815675   577.185554277
ATOM    202  C2'  DG A   7     537.232-332.990 577.471  1.00  0.00           C  
REMARK-SIMTK-COORDS   537.232370870  -332.989889330   577.471263285
ATOM    203  C3'  DG A   7     536.738-334.033 576.484  1.00  0.00           C  
REMARK-SIMTK-COORDS   536.738157787  -334.033187163   576.483843891
ATOM    204  C4'  DG A   7     537.648-333.816 575.275  1.00  0.00           C  
REMARK-SIMTK-COORDS   537.647665513  -333.815741141   575.274934497
ATOM    205  C5'  DG A   7     537.206-332.766 574.283  1.00  0.00           C  
REMARK-SIMTK-COORDS   537.205760414  -332.765584989   574.283479032
ATOM    206  O4'  DG A   7     538.925-333.403 575.856  1.00  0.00           O  
REMARK-SIMTK-COORDS   538.925148843  -333.403129972   575.856210993
ATOM    207  N2   DG A   7     543.565-332.500 579.238  1.00  0.00           N  
REMARK-SIMTK-COORDS   543.564892056  -332.500112011   579.238004523
ATOM    208  O6   DG A   7     542.295-328.213 578.242  1.00  0.00           O  
REMARK-SIMTK-COORDS   542.294519820  -328.212705715   578.241784353
ATOM    209  C6   DG A   7     541.963-329.398 578.218  1.00  0.00           C  
REMARK-SIMTK-COORDS   541.962602599  -329.398323976   578.218198424
ATOM    210  C5   DG A   7     540.759-329.977 577.760  1.00  0.00           C  
REMARK-SIMTK-COORDS   540.758770611  -329.976724408   577.759903228
ATOM    211  N7   DG A   7     539.621-329.378 577.211  1.00  0.00           N  
REMARK-SIMTK-COORDS   539.621488663  -329.378029787   577.211279021
ATOM    212  C8   DG A   7     538.822-330.384 576.966  1.00  0.00           C  
REMARK-SIMTK-COORDS   538.822074533  -330.384146096   576.965759119
ATOM    213  N9   DG A   7     539.340-331.614 577.313  1.00  0.00           N  
REMARK-SIMTK-COORDS   539.340257173  -331.613584952   577.313229764
ATOM    214  C4   DG A   7     540.592-331.349 577.824  1.00  0.00           C  
REMARK-SIMTK-COORDS   540.591535350  -331.348542208   577.824030378
ATOM    215  N3   DG A   7     541.464-332.276 578.297  1.00  0.00           N  
REMARK-SIMTK-COORDS   541.464098705  -332.276279231   578.297327543
ATOM    216  C2   DG A   7     542.595-331.730 578.736  1.00  0.00           C  
REMARK-SIMTK-COORDS   542.594829331  -331.729913196   578.736465798
ATOM    217  N1   DG A   7     542.851-330.375 578.701  1.00  0.00           N  
REMARK-SIMTK-COORDS   542.851432202  -330.375102841   578.701410579
ATOM    218  H1'  DG A   7     539.264-333.645 577.847  1.00  0.00           H  
REMARK-SIMTK-COORDS   539.263676159  -333.644870643   577.846936415
ATOM    219 1H2'  DG A   7     537.013-333.280 578.499  1.00  0.00           H  
REMARK-SIMTK-COORDS   537.012818202  -333.279528017   578.499089173
ATOM    220 2H2'  DG A   7     536.762-332.023 577.296  1.00  0.00           H  
REMARK-SIMTK-COORDS   536.761534531  -332.022565440   577.295981698
ATOM    221  H3'  DG A   7     535.691-333.883 576.220  1.00  0.00           H  
REMARK-SIMTK-COORDS   535.691171328  -333.882644655   576.219741051
ATOM    222  H4'  DG A   7     537.706-334.767 574.747  1.00  0.00           H  
REMARK-SIMTK-COORDS   537.705760712  -334.767415736   574.747161427
ATOM    223 1H5'  DG A   7     538.074-332.408 573.729  1.00  0.00           H  
REMARK-SIMTK-COORDS   538.073738956  -332.408363106   573.729173362
ATOM    224 2H5'  DG A   7     536.492-333.206 573.589  1.00  0.00           H  
REMARK-SIMTK-COORDS   536.491785077  -333.206202682   573.588873916
ATOM    225  H21  DG A   7     543.437-333.521 579.293  1.00  0.00           H  
REMARK-SIMTK-COORDS   543.436603042  -333.520913681   579.292546980
ATOM    226  H22  DG A   7     544.442-332.073 579.571  1.00  0.00           H  
REMARK-SIMTK-COORDS   544.442036388  -332.072914108   579.570705249
ATOM    227  H8   DG A   7     537.833-330.261 576.524  1.00  0.00           H  
REMARK-SIMTK-COORDS   537.832898007  -330.260944634   576.524429083
ATOM    228  H1   DG A   7     543.764-330.054 579.056  1.00  0.00           H  
REMARK-SIMTK-COORDS   543.764481098  -330.054346358   579.055884826
ATOM    229  P    DT A   8     535.916-335.337 578.510  1.00  0.00           P  
REMARK-SIMTK-COORDS   535.915821375  -335.336539073   578.509617327
ATOM    230  OP1  DT A   8     535.073-334.186 578.918  1.00  0.00           O  
REMARK-SIMTK-COORDS   535.073235157  -334.186026533   578.917800323
ATOM    231  OP2  DT A   8     535.331-336.675 578.726  1.00  0.00           O  
REMARK-SIMTK-COORDS   535.330774363  -336.674821872   578.725869826
ATOM    232  O5'  DT A   8     537.334-335.238 579.232  1.00  0.00           O  
REMARK-SIMTK-COORDS   537.334443094  -335.237708929   579.231694901
ATOM    233  O3'  DT A   8     539.427-337.727 581.930  1.00  0.00           O  
REMARK-SIMTK-COORDS   539.426741937  -337.726659412   581.930001600
ATOM    234  C1'  DT A   8     539.802-334.799 581.433  1.00  0.00           C  
REMARK-SIMTK-COORDS   539.801929744  -334.798754381   581.432931947
ATOM    235  C2'  DT A   8     538.520-335.505 581.857  1.00  0.00           C  
REMARK-SIMTK-COORDS   538.520091573  -335.504725796   581.856672744
ATOM    236  C3'  DT A   8     538.641-336.839 581.138  1.00  0.00           C  
REMARK-SIMTK-COORDS   538.641177949  -336.838586601   581.137949264
ATOM    237  C4'  DT A   8     539.337-336.460 579.832  1.00  0.00           C  
REMARK-SIMTK-COORDS   539.337217275  -336.460207198   579.831718701
ATOM    238  C5'  DT A   8     538.443-336.008 578.701  1.00  0.00           C  
REMARK-SIMTK-COORDS   538.442886429  -336.008300335   578.701242021
ATOM    239  O4'  DT A   8     540.220-335.353 580.202  1.00  0.00           O  
REMARK-SIMTK-COORDS   540.219829152  -335.352986814   580.201556904
ATOM    240  O4   DT A   8     539.334-329.342 580.771  1.00  0.00           O  
REMARK-SIMTK-COORDS   539.333764662  -329.341724154   580.771118105
ATOM    241  C4   DT A   8     539.391-330.571 580.899  1.00  0.00           C  
REMARK-SIMTK-COORDS   539.390509293  -330.570781291   580.898599878
ATOM    242  N3   DT A   8     540.501-331.174 581.441  1.00  0.00           N  
REMARK-SIMTK-COORDS   540.500811018  -331.173738660   581.440805088
ATOM    243  C2   DT A   8     540.690-332.526 581.641  1.00  0.00           C  
REMARK-SIMTK-COORDS   540.689950593  -332.526146716   581.640516560
ATOM    244  O2   DT A   8     541.712-332.970 582.132  1.00  0.00           O  
REMARK-SIMTK-COORDS   541.712485432  -332.970040220   582.132376358
ATOM    245  N1   DT A   8     539.644-333.333 581.241  1.00  0.00           N  
REMARK-SIMTK-COORDS   539.644171687  -333.332737313   581.241043045
ATOM    246  C6   DT A   8     538.498-332.817 580.688  1.00  0.00           C  
REMARK-SIMTK-COORDS   538.498000675  -332.817348182   580.687738378
ATOM    247  C5   DT A   8     538.346-331.491 580.514  1.00  0.00           C  
REMARK-SIMTK-COORDS   538.345873104  -331.490565138   580.514455496
ATOM    248  C7   DT A   8     537.119-330.878 579.910  1.00  0.00           C  
REMARK-SIMTK-COORDS   537.118589808  -330.877760918   579.910425116
ATOM    249  H1'  DT A   8     540.596-334.963 582.162  1.00  0.00           H  
REMARK-SIMTK-COORDS   540.596207505  -334.962985165   582.161906630
ATOM    250 1H2'  DT A   8     538.458-335.639 582.937  1.00  0.00           H  
REMARK-SIMTK-COORDS   538.457955609  -335.638844375   582.936752523
ATOM    251 2H2'  DT A   8     537.628-334.964 581.542  1.00  0.00           H  
REMARK-SIMTK-COORDS   537.627711213  -334.964014697   581.542146432
ATOM    252  H3'  DT A   8     537.668-337.290 580.948  1.00  0.00           H  
REMARK-SIMTK-COORDS   537.667654871  -337.290099945   580.948192797
ATOM    253  H4'  DT A   8     539.879-337.343 579.494  1.00  0.00           H  
REMARK-SIMTK-COORDS   539.878986243  -337.343245485   579.493795975
ATOM    254 1H5'  DT A   8     539.021-335.395 578.011  1.00  0.00           H  
REMARK-SIMTK-COORDS   539.020695803  -335.394850670   578.011450142
ATOM    255 2H5'  DT A   8     538.063-336.883 578.174  1.00  0.00           H  
REMARK-SIMTK-COORDS   538.063462355  -336.882713962   578.174327245
ATOM    256  H3   DT A   8     541.270-330.551 581.728  1.00  0.00           H  
REMARK-SIMTK-COORDS   541.269501346  -330.551326325   581.728393448
ATOM    257  H6   DT A   8     537.698-333.494 580.383  1.00  0.00           H  
REMARK-SIMTK-COORDS   537.698457241  -333.493690379   580.382781778
ATOM    258  H71  DT A   8     537.273-329.806 579.778  1.00  0.00           H  
REMARK-SIMTK-COORDS   537.272614509  -329.806184036   579.777819025
ATOM    259  H72  DT A   8     536.920-331.338 578.943  1.00  0.00           H  
REMARK-SIMTK-COORDS   536.919914949  -331.337965267   578.942594936
ATOM    260  H73  DT A   8     536.267-331.042 580.571  1.00  0.00           H  
REMARK-SIMTK-COORDS   536.266881176  -331.042191913   580.570918003
ATOM    261  P    DG A   9     538.861-338.050 583.510  1.00  0.00           P  
REMARK-SIMTK-COORDS   538.860721684  -338.050180277   583.510357349
ATOM    262  OP1  DG A   9     537.525-337.455 583.761  1.00  0.00           O  
REMARK-SIMTK-COORDS   537.525016598  -337.455456982   583.760767263
ATOM    263  OP2  DG A   9     539.073-339.411 584.041  1.00  0.00           O  
REMARK-SIMTK-COORDS   539.072983661  -339.411403325   584.040661664
ATOM    264  O5'  DG A   9     539.990-337.067 584.060  1.00  0.00           O  
REMARK-SIMTK-COORDS   539.989813107  -337.067196840   584.059680679
ATOM    265  O3'  DG A   9     543.016-337.432 586.986  1.00  0.00           O  
REMARK-SIMTK-COORDS   543.016174995  -337.431667779   586.986459055
ATOM    266  C1'  DG A   9     541.788-334.933 585.888  1.00  0.00           C  
REMARK-SIMTK-COORDS   541.787830192  -334.932503234   585.887977092
ATOM    267  C2'  DG A   9     541.069-336.094 586.561  1.00  0.00           C  
REMARK-SIMTK-COORDS   541.068593886  -336.093803647   586.561144595
ATOM    268  C3'  DG A   9     541.899-337.285 586.113  1.00  0.00           C  
REMARK-SIMTK-COORDS   541.898627259  -337.284588116   586.113047565
ATOM    269  C4'  DG A   9     542.320-336.893 584.697  1.00  0.00           C  
REMARK-SIMTK-COORDS   542.319838267  -336.892620015   584.697105725
ATOM    270  C5'  DG A   9     541.352-337.236 583.590  1.00  0.00           C  
REMARK-SIMTK-COORDS   541.351669282  -337.236334964   583.590037140
ATOM    271  O4'  DG A   9     542.467-335.438 584.756  1.00  0.00           O  
REMARK-SIMTK-COORDS   542.467153597  -335.438336639   584.755859926
ATOM    272  N2   DG A   9     543.325-329.905 586.311  1.00  0.00           N  
REMARK-SIMTK-COORDS   543.325233219  -329.904515469   586.311401188
ATOM    273  O6   DG A   9     539.152-329.704 584.433  1.00  0.00           O  
REMARK-SIMTK-COORDS   539.151780615  -329.703539144   584.432557161
ATOM    274  C6   DG A   9     540.033-330.448 584.864  1.00  0.00           C  
REMARK-SIMTK-COORDS   540.033095341  -330.447618133   584.863888603
ATOM    275  C5   DG A   9     540.046-331.857 584.948  1.00  0.00           C  
REMARK-SIMTK-COORDS   540.045604503  -331.857058016   584.948243426
ATOM    276  N7   DG A   9     539.078-332.792 584.572  1.00  0.00           N  
REMARK-SIMTK-COORDS   539.077921819  -332.792262637   584.571658058
ATOM    277  C8   DG A   9     539.619-333.945 584.872  1.00  0.00           C  
REMARK-SIMTK-COORDS   539.618907599  -333.945010160   584.871858883
ATOM    278  N9   DG A   9     540.878-333.850 585.425  1.00  0.00           N  
REMARK-SIMTK-COORDS   540.877973519  -333.849662721   585.425420871
ATOM    279  C4   DG A   9     541.152-332.501 585.472  1.00  0.00           C  
REMARK-SIMTK-COORDS   541.152431758  -332.500828788   585.472129503
ATOM    280  N3   DG A   9     542.295-331.944 585.952  1.00  0.00           N  
REMARK-SIMTK-COORDS   542.294745503  -331.943500116   585.952313904
ATOM    281  C2   DG A   9     542.279-330.615 585.880  1.00  0.00           C  
REMARK-SIMTK-COORDS   542.278970883  -330.615178136   585.880051332
ATOM    282  N1   DG A   9     541.224-329.892 585.364  1.00  0.00           N  
REMARK-SIMTK-COORDS   541.224185078  -329.891687541   585.363743997
ATOM    283  H1'  DG A   9     542.529-334.493 586.555  1.00  0.00           H  
REMARK-SIMTK-COORDS   542.529147443  -334.492840839   586.555365817
ATOM    284 1H2'  DG A   9     541.060-336.001 587.647  1.00  0.00           H  
REMARK-SIMTK-COORDS   541.060125082  -336.001045660   587.647350945
ATOM    285 2H2'  DG A   9     540.033-336.185 586.232  1.00  0.00           H  
REMARK-SIMTK-COORDS   540.033391825  -336.184856815   586.232219051
ATOM    286  H3'  DG A   9     541.320-338.208 586.109  1.00  0.00           H  
REMARK-SIMTK-COORDS   541.319578997  -338.208320033   586.108990938
ATOM    287  H4'  DG A   9     543.257-337.409 584.491  1.00  0.00           H  
REMARK-SIMTK-COORDS   543.257048936  -337.409164561   584.491139967
ATOM    288 1H5'  DG A   9     541.531-336.578 582.740  1.00  0.00           H  
REMARK-SIMTK-COORDS   541.530971876  -336.577903197   582.739997618
ATOM    289 2H5'  DG A   9     541.509-338.270 583.284  1.00  0.00           H  
REMARK-SIMTK-COORDS   541.509171001  -338.269749310   583.284048582
ATOM    290  H21  DG A   9     544.146-330.384 586.709  1.00  0.00           H  
REMARK-SIMTK-COORDS   544.146003972  -330.384216098   586.708505303
ATOM    291  H22  DG A   9     543.311-328.876 586.247  1.00  0.00           H  
REMARK-SIMTK-COORDS   543.311291059  -328.875809853   586.247055463
ATOM    292  H8   DG A   9     539.118-334.898 584.699  1.00  0.00           H  
REMARK-SIMTK-COORDS   539.117938656  -334.897635787   584.698782218
ATOM    293  H1   DG A   9     541.316-328.865 585.342  1.00  0.00           H  
REMARK-SIMTK-COORDS   541.316348241  -328.865415077   585.342162043
ATOM    294  P    DA A  10     541.817-338.457 589.169  1.00  0.00           P  
REMARK-SIMTK-COORDS   541.816836117  -338.457173065   589.168592729
ATOM    295  OP1  DA A  10     542.325-338.511 587.777  1.00  0.00           O  
REMARK-SIMTK-COORDS   542.325100041  -338.510727507   587.777055196
ATOM    296  OP2  DA A  10     542.244-337.292 589.969  1.00  0.00           O  
REMARK-SIMTK-COORDS   542.243955883  -337.291877597   589.968905903
ATOM    297  O5'  DA A  10     542.197-339.808 589.924  1.00  0.00           O  
REMARK-SIMTK-COORDS   542.197468043  -339.808105085   589.924105148
ATOM    298  O3'  DA A  10     544.522-340.698 593.339  1.00  0.00           O  
REMARK-SIMTK-COORDS   544.522453926  -340.698210496   593.339429876
ATOM    299  C1'  DA A  10     543.764-342.516 591.086  1.00  0.00           C  
REMARK-SIMTK-COORDS   543.764101351  -342.516331762   591.085983087
ATOM    300  C2'  DA A  10     544.506-341.190 590.990  1.00  0.00           C  
REMARK-SIMTK-COORDS   544.505826186  -341.190150643   590.989744278
ATOM    301  C3'  DA A  10     543.868-340.388 592.112  1.00  0.00           C  
REMARK-SIMTK-COORDS   543.868420421  -340.387836543   592.111507165
ATOM    302  C4'  DA A  10     542.418-340.867 592.092  1.00  0.00           C  
REMARK-SIMTK-COORDS   542.418202445  -340.866901693   592.091672694
ATOM    303  C5'  DA A  10     541.487-340.152 591.142  1.00  0.00           C  
REMARK-SIMTK-COORDS   541.486731654  -340.151958376   591.141622581
ATOM    304  O4'  DA A  10     542.510-342.272 591.690  1.00  0.00           O  
REMARK-SIMTK-COORDS   542.509757282  -342.271968352   591.689897387
ATOM    305  N6   DA A  10     542.992-346.232 586.381  1.00  0.00           N  
REMARK-SIMTK-COORDS   542.992452651  -346.231563590   586.381391314
ATOM    306  C6   DA A  10     543.265-345.950 587.666  1.00  0.00           C  
REMARK-SIMTK-COORDS   543.265360906  -345.950129864   587.666298370
ATOM    307  C5   DA A  10     543.278-344.639 588.182  1.00  0.00           C  
REMARK-SIMTK-COORDS   543.278324866  -344.638660363   588.181618352
ATOM    308  N7   DA A  10     543.034-343.406 587.602  1.00  0.00           N  
REMARK-SIMTK-COORDS   543.034424845  -343.406373764   587.601649803
ATOM    309  C8   DA A  10     543.195-342.565 588.579  1.00  0.00           C  
REMARK-SIMTK-COORDS   543.195395296  -342.564963312   588.578703008
ATOM    310  N9   DA A  10     543.516-343.162 589.769  1.00  0.00           N  
REMARK-SIMTK-COORDS   543.515613474  -343.161805435   589.768555855
ATOM    311  C4   DA A  10     543.567-344.509 589.509  1.00  0.00           C  
REMARK-SIMTK-COORDS   543.566789631  -344.508633753   589.508903234
ATOM    312  N3   DA A  10     543.851-345.490 590.385  1.00  0.00           N  
REMARK-SIMTK-COORDS   543.850736115  -345.489913290   590.385283212
ATOM    313  C2   DA A  10     543.813-346.661 589.785  1.00  0.00           C  
REMARK-SIMTK-COORDS   543.812900716  -346.661366080   589.785306677
ATOM    314  N1   DA A  10     543.543-346.951 588.516  1.00  0.00           N  
REMARK-SIMTK-COORDS   543.542574135  -346.951266531   588.515783038
ATOM    315  H1'  DA A  10     544.307-343.223 591.714  1.00  0.00           H  
REMARK-SIMTK-COORDS   544.307162403  -343.222560045   591.713902911
ATOM    316 1H2'  DA A  10     545.579-341.304 591.143  1.00  0.00           H  
REMARK-SIMTK-COORDS   545.579407908  -341.303684078   591.143033049
ATOM    317 2H2'  DA A  10     544.363-340.705 590.024  1.00  0.00           H  
REMARK-SIMTK-COORDS   544.362782334  -340.704999163   590.023829946
ATOM    318  H3'  DA A  10     543.929-339.314 591.932  1.00  0.00           H  
REMARK-SIMTK-COORDS   543.929024532  -339.313609716   591.931880149
ATOM    319  H4'  DA A  10     542.027-340.738 593.100  1.00  0.00           H  
REMARK-SIMTK-COORDS   542.026575612  -340.737547197   593.100373262
ATOM    320 1H5'  DA A  10     540.647-340.804 590.905  1.00  0.00           H  
REMARK-SIMTK-COORDS   540.647129916  -340.804418725   590.904638586
ATOM    321 2H5'  DA A  10     541.116-339.246 591.618  1.00  0.00           H  
REMARK-SIMTK-COORDS   541.115583897  -339.246350716   591.618221060
ATOM    322  H61  DA A  10     542.997-347.209 586.057  1.00  0.00           H  
REMARK-SIMTK-COORDS   542.996953229  -347.208741132   586.056748745
ATOM    323  H62  DA A  10     542.779-345.470 585.723  1.00  0.00           H  
REMARK-SIMTK-COORDS   542.779296732  -345.469670578   585.722697461
ATOM    324  H8   DA A  10     543.084-341.486 588.463  1.00  0.00           H  
REMARK-SIMTK-COORDS   543.084159008  -341.486069395   588.463115788
ATOM    325  H2   DA A  10     544.035-347.516 590.421  1.00  0.00           H  
REMARK-SIMTK-COORDS   544.034821823  -347.516261527   590.421050177
ATOM    326  P    DG A  11     546.268-340.456 593.469  1.00  0.00           P  
REMARK-SIMTK-COORDS   546.268151408  -340.455853828   593.468936835
ATOM    327  OP1  DG A  11     546.752-339.757 592.254  1.00  0.00           O  
REMARK-SIMTK-COORDS   546.752183353  -339.756504881   592.253563178
ATOM    328  OP2  DG A  11     546.843-340.000 594.750  1.00  0.00           O  
REMARK-SIMTK-COORDS   546.842657959  -340.000071895   594.750112487
ATOM    329  O5'  DG A  11     546.487-342.026 593.299  1.00  0.00           O  
REMARK-SIMTK-COORDS   546.487386918  -342.026213217   593.299327930
ATOM    330  O3'  DG A  11     548.719-344.916 595.427  1.00  0.00           O  
REMARK-SIMTK-COORDS   548.719253117  -344.916015745   595.426662324
ATOM    331  C1'  DG A  11     547.722-345.048 592.607  1.00  0.00           C  
REMARK-SIMTK-COORDS   547.721990922  -345.047659973   592.607184550
ATOM    332  C2'  DG A  11     548.619-343.980 593.218  1.00  0.00           C  
REMARK-SIMTK-COORDS   548.619421254  -343.979781855   593.218191200
ATOM    333  C3'  DG A  11     548.096-343.901 594.642  1.00  0.00           C  
REMARK-SIMTK-COORDS   548.096106431  -343.901302715   594.642163328
ATOM    334  C4'  DG A  11     546.597-344.145 594.468  1.00  0.00           C  
REMARK-SIMTK-COORDS   546.597298737  -344.144647238   594.468071567
ATOM    335  C5'  DG A  11     545.752-342.931 594.162  1.00  0.00           C  
REMARK-SIMTK-COORDS   545.751932430  -342.931078353   594.161969676
ATOM    336  O4'  DG A  11     546.513-345.071 593.339  1.00  0.00           O  
REMARK-SIMTK-COORDS   546.512650388  -345.071345754   593.339285265
ATOM    337  N2   DG A  11     547.424-349.131 589.281  1.00  0.00           N  
REMARK-SIMTK-COORDS   547.424299609  -349.130819079   589.281113506
ATOM    338  O6   DG A  11     546.471-345.455 586.718  1.00  0.00           O  
REMARK-SIMTK-COORDS   546.470507190  -345.455044522   586.718475329
ATOM    339  C6   DG A  11     546.759-345.855 587.847  1.00  0.00           C  
REMARK-SIMTK-COORDS   546.758861976  -345.855432064   587.846729438
ATOM    340  C5   DG A  11     546.945-345.114 589.034  1.00  0.00           C  
REMARK-SIMTK-COORDS   546.945352937  -345.113852672   589.033773719
ATOM    341  N7   DG A  11     546.856-343.738 589.262  1.00  0.00           N  
REMARK-SIMTK-COORDS   546.856256491  -343.738009585   589.261702708
ATOM    342  C8   DG A  11     547.121-343.611 590.537  1.00  0.00           C  
REMARK-SIMTK-COORDS   547.120610323  -343.611220503   590.536714308
ATOM    343  N9   DG A  11     547.384-344.802 591.179  1.00  0.00           N  
REMARK-SIMTK-COORDS   547.383601839  -344.802470118   591.178998371
ATOM    344  C4   DG A  11     547.268-345.772 590.207  1.00  0.00           C  
REMARK-SIMTK-COORDS   547.268070852  -345.771640323   590.207286631
ATOM    345  N3   DG A  11     547.449-347.105 590.396  1.00  0.00           N  
REMARK-SIMTK-COORDS   547.449458469  -347.104875389   590.396114042
ATOM    346  C2   DG A  11     547.282-347.802 589.276  1.00  0.00           C  
REMARK-SIMTK-COORDS   547.281600871  -347.802144671   589.275601046
ATOM    347  N1   DG A  11     546.949-347.232 588.065  1.00  0.00           N  
REMARK-SIMTK-COORDS   546.949096680  -347.231643424   588.064587301
ATOM    348  H1'  DG A  11     548.180-346.034 592.684  1.00  0.00           H  
REMARK-SIMTK-COORDS   548.180291232  -346.033693514   592.684390001
ATOM    349 1H2'  DG A  11     549.672-344.262 593.196  1.00  0.00           H  
REMARK-SIMTK-COORDS   549.672119584  -344.262391211   593.196323904
ATOM    350 2H2'  DG A  11     548.527-343.021 592.708  1.00  0.00           H  
REMARK-SIMTK-COORDS   548.527077945  -343.021163707   592.707652309
ATOM    351  H3'  DG A  11     548.286-342.928 595.094  1.00  0.00           H  
REMARK-SIMTK-COORDS   548.285962648  -342.927675420   595.094488993
ATOM    352  H4'  DG A  11     546.236-344.574 595.402  1.00  0.00           H  
REMARK-SIMTK-COORDS   546.235732623  -344.574461377   595.401952583
ATOM    353 1H5'  DG A  11     544.836-343.249 593.664  1.00  0.00           H  
REMARK-SIMTK-COORDS   544.835735342  -343.248944193   593.664181365
ATOM    354 2H5'  DG A  11     545.499-342.426 595.093  1.00  0.00           H  
REMARK-SIMTK-COORDS   545.498724556  -342.426356574   595.093378661
ATOM    355  H21  DG A  11     547.672-349.619 590.154  1.00  0.00           H  
REMARK-SIMTK-COORDS   547.672178098  -349.619234249   590.153739358
ATOM    356  H22  DG A  11     547.287-349.668 588.412  1.00  0.00           H  
REMARK-SIMTK-COORDS   547.286508067  -349.667575115   588.411932024
ATOM    357  H8   DG A  11     547.131-342.648 591.047  1.00  0.00           H  
REMARK-SIMTK-COORDS   547.131362954  -342.647747190   591.046640338
ATOM    358  H1   DG A  11     546.830-347.862 587.258  1.00  0.00           H  
REMARK-SIMTK-COORDS   546.830477572  -347.862214619   587.258048724
ATOM    359  P    DA A  12     550.422-344.624 595.375  1.00  0.00           P  
REMARK-SIMTK-COORDS   550.421927714  -344.623974474   595.374711045
ATOM    360  OP1  DA A  12     550.972-343.429 594.692  1.00  0.00           O  
REMARK-SIMTK-COORDS   550.971851048  -343.428575597   594.691935202
ATOM    361  OP2  DA A  12     551.058-344.986 596.657  1.00  0.00           O  
REMARK-SIMTK-COORDS   551.057758367  -344.986030683   596.657473955
ATOM    362  O5'  DA A  12     550.457-345.867 594.377  1.00  0.00           O  
REMARK-SIMTK-COORDS   550.457027092  -345.866877737   594.377386368
ATOM    363  O3'  DA A  12     552.360-349.639 594.466  1.00  0.00           O  
REMARK-SIMTK-COORDS   552.360347072  -349.639395580   594.465546311
ATOM    364  C1'  DA A  12     551.327-348.138 592.092  1.00  0.00           C  
REMARK-SIMTK-COORDS   551.326961910  -348.137762594   592.091541365
ATOM    365  C2'  DA A  12     552.348-347.656 593.113  1.00  0.00           C  
REMARK-SIMTK-COORDS   552.347872402  -347.655905562   593.113172203
ATOM    366  C3'  DA A  12     551.851-348.310 594.391  1.00  0.00           C  
REMARK-SIMTK-COORDS   551.851041528  -348.310119285   594.391260418
ATOM    367  C4'  DA A  12     550.333-348.281 594.221  1.00  0.00           C  
REMARK-SIMTK-COORDS   550.333382505  -348.281098450   594.221266652
ATOM    368  C5'  DA A  12     549.630-347.023 594.672  1.00  0.00           C  
REMARK-SIMTK-COORDS   549.630187043  -347.022506587   594.671643900
ATOM    369  O4'  DA A  12     550.130-348.441 592.780  1.00  0.00           O  
REMARK-SIMTK-COORDS   550.130462594  -348.441365061   592.780032416
ATOM    370  N6   DA A  12     549.978-345.078 587.057  1.00  0.00           N  
REMARK-SIMTK-COORDS   549.977824804  -345.077968715   587.056756018
ATOM    371  C6   DA A  12     550.244-346.192 587.758  1.00  0.00           C  
REMARK-SIMTK-COORDS   550.244343490  -346.192145916   587.758359151
ATOM    372  C5   DA A  12     550.523-346.184 589.140  1.00  0.00           C  
REMARK-SIMTK-COORDS   550.522870932  -346.184425949   589.139676590
ATOM    373  N7   DA A  12     550.586-345.165 590.073  1.00  0.00           N  
REMARK-SIMTK-COORDS   550.586227804  -345.164539997   590.072521460
ATOM    374  C8   DA A  12     550.883-345.774 591.181  1.00  0.00           C  
REMARK-SIMTK-COORDS   550.882587054  -345.774336909   591.181049729
ATOM    375  N9   DA A  12     551.005-347.131 591.044  1.00  0.00           N  
REMARK-SIMTK-COORDS   551.005115522  -347.131082319   591.044160476
ATOM    376  C4   DA A  12     550.769-347.395 589.718  1.00  0.00           C  
REMARK-SIMTK-COORDS   550.768955452  -347.395466632   589.718146013
ATOM    377  N3   DA A  12     550.786-348.601 589.119  1.00  0.00           N  
REMARK-SIMTK-COORDS   550.786004488  -348.600781553   589.119395421
ATOM    378  C2   DA A  12     550.518-348.476 587.836  1.00  0.00           C  
REMARK-SIMTK-COORDS   550.518343222  -348.475719369   587.836265694
ATOM    379  N1   DA A  12     550.252-347.379 587.133  1.00  0.00           N  
REMARK-SIMTK-COORDS   550.251724641  -347.379158592   587.132505795
ATOM    380  H1'  DA A  12     551.669-349.046 591.596  1.00  0.00           H  
REMARK-SIMTK-COORDS   551.669250163  -349.046424025   591.596435159
ATOM    381 1H2'  DA A  12     553.361-347.978 592.870  1.00  0.00           H  
REMARK-SIMTK-COORDS   553.360979675  -347.977655338   592.870158345
ATOM    382 2H2'  DA A  12     552.362-346.569 593.203  1.00  0.00           H  
REMARK-SIMTK-COORDS   552.362408595  -346.569385363   593.203097493
ATOM    383  H3'  DA A  12     552.157-347.756 595.280  1.00  0.00           H  
REMARK-SIMTK-COORDS   552.156737507  -347.756392669   595.279989175
ATOM    384  H4'  DA A  12     549.932-349.111 594.802  1.00  0.00           H  
REMARK-SIMTK-COORDS   549.932224192  -349.111230445   594.802243311
ATOM    385 1H5'  DA A  12     548.679-346.936 594.147  1.00  0.00           H  
REMARK-SIMTK-COORDS   548.679235015  -346.936496120   594.147154205
ATOM    386 2H5'  DA A  12     549.447-347.079 595.743  1.00  0.00           H  
REMARK-SIMTK-COORDS   549.446524209  -347.079191866   595.743127331
ATOM    387  H61  DA A  12     549.781-345.140 586.048  1.00  0.00           H  
REMARK-SIMTK-COORDS   549.781238664  -345.140155663   586.047907331
ATOM    388  H62  DA A  12     549.971-344.163 587.529  1.00  0.00           H  
REMARK-SIMTK-COORDS   549.970661584  -344.163095028   587.528718755
ATOM    389  H8   DA A  12     551.019-345.256 592.131  1.00  0.00           H  
REMARK-SIMTK-COORDS   551.018879739  -345.255621748   592.130841751
ATOM    390  H2   DA A  12     550.515-349.405 587.270  1.00  0.00           H  
REMARK-SIMTK-COORDS   550.514534860  -349.404904560   587.269815893
ATOM    391  P    DT A  13     554.099-349.727 594.456  1.00  0.00           P  
REMARK-SIMTK-COORDS   554.099298781  -349.727166808   594.456406761
ATOM    392  OP1  DT A  13     554.781-348.411 594.507  1.00  0.00           O  
REMARK-SIMTK-COORDS   554.781276584  -348.410904648   594.507438161
ATOM    393  OP2  DT A  13     554.701-350.799 595.275  1.00  0.00           O  
REMARK-SIMTK-COORDS   554.700660080  -350.798672920   595.275116258
ATOM    394  O5'  DT A  13     553.977-350.203 592.939  1.00  0.00           O  
REMARK-SIMTK-COORDS   553.977132099  -350.202844662   592.939021879
ATOM    395  O3'  DT A  13     555.419-353.545 590.793  1.00  0.00           O  
REMARK-SIMTK-COORDS   555.418735085  -353.544663902   590.792519376
ATOM    396  C1'  DT A  13     554.548-350.887 589.725  1.00  0.00           C  
REMARK-SIMTK-COORDS   554.548016954  -350.887234056   589.724629613
ATOM    397  C2'  DT A  13     555.630-351.153 590.764  1.00  0.00           C  
REMARK-SIMTK-COORDS   555.630026366  -351.153241026   590.763646901
ATOM    398  C3'  DT A  13     555.070-352.358 591.502  1.00  0.00           C  
REMARK-SIMTK-COORDS   555.070088629  -352.358046283   591.502107477
ATOM    399  C4'  DT A  13     553.565-352.097 591.488  1.00  0.00           C  
REMARK-SIMTK-COORDS   553.564834777  -352.097494750   591.487833758
ATOM    400  C5'  DT A  13     553.021-351.242 592.608  1.00  0.00           C  
REMARK-SIMTK-COORDS   553.021177453  -351.242327760   592.608169035
ATOM    401  O4'  DT A  13     553.330-351.409 590.218  1.00  0.00           O  
REMARK-SIMTK-COORDS   553.330483544  -351.409337722   590.217699748
ATOM    402  O4   DT A  13     553.751-345.563 588.517  1.00  0.00           O  
REMARK-SIMTK-COORDS   553.751426141  -345.563375594   588.517016611
ATOM    403  C4   DT A  13     553.937-346.743 588.838  1.00  0.00           C  
REMARK-SIMTK-COORDS   553.937478263  -346.743307020   588.838263306
ATOM    404  N3   DT A  13     553.881-347.747 587.901  1.00  0.00           N  
REMARK-SIMTK-COORDS   553.881227603  -347.747448869   587.900793835
ATOM    405  C2   DT A  13     554.071-349.096 588.124  1.00  0.00           C  
REMARK-SIMTK-COORDS   554.071493295  -349.095948793   588.124429529
ATOM    406  O2   DT A  13     554.004-349.916 587.226  1.00  0.00           O  
REMARK-SIMTK-COORDS   554.003652082  -349.915988401   587.225831949
ATOM    407  N1   DT A  13     554.338-349.444 589.433  1.00  0.00           N  
REMARK-SIMTK-COORDS   554.338442267  -349.444435049   589.432526076
ATOM    408  C6   DT A  13     554.411-348.508 590.435  1.00  0.00           C  
REMARK-SIMTK-COORDS   554.411258515  -348.508400278   590.434532414
ATOM    409  C5   DT A  13     554.227-347.199 590.177  1.00  0.00           C  
REMARK-SIMTK-COORDS   554.226724034  -347.199463491   590.177327217
ATOM    410  C7   DT A  13     554.290-346.139 591.235  1.00  0.00           C  
REMARK-SIMTK-COORDS   554.289543039  -346.139057945   591.234776909
ATOM    411  H1'  DT A  13     554.776-351.395 588.787  1.00  0.00           H  
REMARK-SIMTK-COORDS   554.775658024  -351.394747077   588.786619444
ATOM    412 1H2'  DT A  13     556.595-351.378 590.309  1.00  0.00           H  
REMARK-SIMTK-COORDS   556.595118984  -351.378170524   590.309307866
ATOM    413 2H2'  DT A  13     555.774-350.307 591.436  1.00  0.00           H  
REMARK-SIMTK-COORDS   555.773834007  -350.307475443   591.435687035
ATOM    414  H3'  DT A  13     555.448-352.424 592.522  1.00  0.00           H  
REMARK-SIMTK-COORDS   555.448040904  -352.423731150   592.522135210
ATOM    415  H4'  DT A  13     553.074-353.069 591.544  1.00  0.00           H  
REMARK-SIMTK-COORDS   553.074358006  -353.068975816   591.543682442
ATOM    416 1H5'  DT A  13     552.082-350.791 592.290  1.00  0.00           H  
REMARK-SIMTK-COORDS   552.082311471  -350.791150811   592.290415941
ATOM    417 2H5'  DT A  13     552.843-351.868 593.481  1.00  0.00           H  
REMARK-SIMTK-COORDS   552.842527371  -351.868436491   593.481251508
ATOM    418  H3   DT A  13     553.677-347.463 586.932  1.00  0.00           H  
REMARK-SIMTK-COORDS   553.677296397  -347.463076400   586.932014519
ATOM    419  H6   DT A  13     554.621-348.831 591.455  1.00  0.00           H  
REMARK-SIMTK-COORDS   554.620912668  -348.830528474   591.455309354
ATOM    420  H71  DT A  13     554.004-345.178 590.806  1.00  0.00           H  
REMARK-SIMTK-COORDS   554.004351122  -345.177739164   590.805688605
ATOM    421  H72  DT A  13     553.606-346.391 592.045  1.00  0.00           H  
REMARK-SIMTK-COORDS   553.605856005  -346.391455091   592.045222909
ATOM    422  H73  DT A  13     555.305-346.074 591.625  1.00  0.00           H  
REMARK-SIMTK-COORDS   555.305394494  -346.074222102   591.625338216
ATOM    423  P    DA A  14     557.140-353.723 590.612  1.00  0.00           P  
REMARK-SIMTK-COORDS   557.139663482  -353.722550001   590.611759974
ATOM    424  OP1  DA A  14     557.973-352.724 591.324  1.00  0.00           O  
REMARK-SIMTK-COORDS   557.972927457  -352.724254357   591.323556262
ATOM    425  OP2  DA A  14     557.617-355.119 590.664  1.00  0.00           O  
REMARK-SIMTK-COORDS   557.617156130  -355.119014097   590.664055279
ATOM    426  O5'  DA A  14     556.946-353.268 589.096  1.00  0.00           O  
REMARK-SIMTK-COORDS   556.946268178  -353.267527133   589.096421911
ATOM    427  O3'  DA A  14     557.960-354.986 585.371  1.00  0.00           O  
REMARK-SIMTK-COORDS   557.959786674  -354.986177328   585.370658666
ATOM    428  C1'  DA A  14     557.400-352.114 585.998  1.00  0.00           C  
REMARK-SIMTK-COORDS   557.399983789  -352.113554041   585.997828642
ATOM    429  C2'  DA A  14     558.452-353.008 586.639  1.00  0.00           C  
REMARK-SIMTK-COORDS   558.452069804  -353.008162775   586.638893561
ATOM    430  C3'  DA A  14     557.762-354.362 586.637  1.00  0.00           C  
REMARK-SIMTK-COORDS   557.761881358  -354.361669640   586.636640353
ATOM    431  C4'  DA A  14     556.298-353.998 586.880  1.00  0.00           C  
REMARK-SIMTK-COORDS   556.298335612  -353.998311375   586.879608707
ATOM    432  C5'  DA A  14     555.871-353.858 588.321  1.00  0.00           C  
REMARK-SIMTK-COORDS   555.870753393  -353.857742728   588.321409977
ATOM    433  O4'  DA A  14     556.134-352.705 586.214  1.00  0.00           O  
REMARK-SIMTK-COORDS   556.134333902  -352.704596844   586.213707700
ATOM    434  N6   DA A  14     557.006-346.176 587.058  1.00  0.00           N  
REMARK-SIMTK-COORDS   557.005607072  -346.176258083   587.058279826
ATOM    435  C6   DA A  14     556.985-347.267 586.275  1.00  0.00           C  
REMARK-SIMTK-COORDS   556.984617285  -347.267463659   586.275017534
ATOM    436  C5   DA A  14     557.191-348.572 586.766  1.00  0.00           C  
REMARK-SIMTK-COORDS   557.191327341  -348.572066524   586.765891568
ATOM    437  N7   DA A  14     557.434-349.063 588.037  1.00  0.00           N  
REMARK-SIMTK-COORDS   557.434287051  -349.062723860   588.036563421
ATOM    438  C8   DA A  14     557.535-350.346 587.861  1.00  0.00           C  
REMARK-SIMTK-COORDS   557.534609022  -350.346307460   587.860880056
ATOM    439  N9   DA A  14     557.360-350.737 586.560  1.00  0.00           N  
REMARK-SIMTK-COORDS   557.359855242  -350.736571715   586.560239857
ATOM    440  C4   DA A  14     557.135-349.583 585.851  1.00  0.00           C  
REMARK-SIMTK-COORDS   557.134878161  -349.583018560   585.851236731
ATOM    441  N3   DA A  14     556.913-349.479 584.528  1.00  0.00           N  
REMARK-SIMTK-COORDS   556.913109143  -349.478669322   584.527791704
ATOM    442  C2   DA A  14     556.742-348.217 584.193  1.00  0.00           C  
REMARK-SIMTK-COORDS   556.741696249  -348.216873050   584.192839785
ATOM    443  N1   DA A  14     556.759-347.130 584.959  1.00  0.00           N  
REMARK-SIMTK-COORDS   556.758788369  -347.130167046   584.959381969
ATOM    444  H1'  DA A  14     557.556-352.037 584.922  1.00  0.00           H  
REMARK-SIMTK-COORDS   557.555749996  -352.037228966   584.921785719
ATOM    445 1H2'  DA A  14     559.379-353.034 586.065  1.00  0.00           H  
REMARK-SIMTK-COORDS   559.379150440  -353.034114105   586.065471358
ATOM    446 2H2'  DA A  14     558.703-352.692 587.652  1.00  0.00           H  
REMARK-SIMTK-COORDS   558.702689073  -352.692058681   587.651855645
ATOM    447  H3'  DA A  14     558.140-355.015 587.424  1.00  0.00           H  
REMARK-SIMTK-COORDS   558.139682992  -355.014985864   587.424260716
ATOM    448  H4'  DA A  14     555.696-354.787 586.430  1.00  0.00           H  
REMARK-SIMTK-COORDS   555.695790679  -354.787409069   586.430336593
ATOM    449 1H5'  DA A  14     554.989-353.220 588.373  1.00  0.00           H  
REMARK-SIMTK-COORDS   554.988792692  -353.220321211   588.372753256
ATOM    450 2H5'  DA A  14     555.628-354.841 588.720  1.00  0.00           H  
REMARK-SIMTK-COORDS   555.627903610  -354.841165989   588.720063551
ATOM    451  H61  DA A  14     556.849-345.245 586.647  1.00  0.00           H  
REMARK-SIMTK-COORDS   556.848763524  -345.245179472   586.647449300
ATOM    452  H62  DA A  14     557.179-346.272 588.069  1.00  0.00           H  
REMARK-SIMTK-COORDS   557.178724926  -346.272309489   588.068526497
ATOM    453  H8   DA A  14     557.737-351.047 588.672  1.00  0.00           H  
REMARK-SIMTK-COORDS   557.736730921  -351.046845563   588.672137786
ATOM    454  H2   DA A  14     556.559-348.038 583.135  1.00  0.00           H  
REMARK-SIMTK-COORDS   556.559254475  -348.037710617   583.135068155
ATOM    455  P    DA A  15     559.642-355.213 584.987  1.00  0.00           P  
REMARK-SIMTK-COORDS   559.642089954  -355.213120990   584.986781112
ATOM    456  OP1  DA A  15     560.595-354.860 586.066  1.00  0.00           O  
REMARK-SIMTK-COORDS   560.594974689  -354.859650911   586.065969041
ATOM    457  OP2  DA A  15     559.951-356.442 584.228  1.00  0.00           O  
REMARK-SIMTK-COORDS   559.950782421  -356.441905377   584.228069118
ATOM    458  O5'  DA A  15     559.489-353.979 583.990  1.00  0.00           O  
REMARK-SIMTK-COORDS   559.489315555  -353.979031569   583.989594928
ATOM    459  O3'  DA A  15     560.255-353.431 579.869  1.00  0.00           O  
REMARK-SIMTK-COORDS   560.254992417  -353.431137424   579.869420060
ATOM    460  C1'  DA A  15     560.047-351.350 582.011  1.00  0.00           C  
REMARK-SIMTK-COORDS   560.046595389  -351.350053223   582.010528471
ATOM    461  C2'  DA A  15     560.991-352.544 581.975  1.00  0.00           C  
REMARK-SIMTK-COORDS   560.991163952  -352.543663993   581.975066370
ATOM    462  C3'  DA A  15     560.145-353.597 581.281  1.00  0.00           C  
REMARK-SIMTK-COORDS   560.145071658  -353.597483894   581.280849222
ATOM    463  C4'  DA A  15     558.738-353.295 581.791  1.00  0.00           C  
REMARK-SIMTK-COORDS   558.737506256  -353.294660073   581.790835862
ATOM    464  C5'  DA A  15     558.344-353.937 583.100  1.00  0.00           C  
REMARK-SIMTK-COORDS   558.343771162  -353.937256363   583.099812441
ATOM    465  O4'  DA A  15     558.722-351.840 581.959  1.00  0.00           O  
REMARK-SIMTK-COORDS   558.721862358  -351.840206324   581.959173504
ATOM    466  N6   DA A  15     560.371-346.989 586.183  1.00  0.00           N  
REMARK-SIMTK-COORDS   560.370779672  -346.989419923   586.183220021
ATOM    467  C6   DA A  15     560.213-347.456 584.933  1.00  0.00           C  
REMARK-SIMTK-COORDS   560.212640229  -347.456114799   584.933476924
ATOM    468  C5   DA A  15     560.268-348.827 584.610  1.00  0.00           C  
REMARK-SIMTK-COORDS   560.267682932  -348.826591837   584.610308256
ATOM    469  N7   DA A  15     560.463-349.959 585.381  1.00  0.00           N  
REMARK-SIMTK-COORDS   560.463042410  -349.959230454   585.380597447
ATOM    470  C8   DA A  15     560.408-350.933 584.522  1.00  0.00           C  
REMARK-SIMTK-COORDS   560.408435194  -350.933048856   584.521987074
ATOM    471  N9   DA A  15     560.176-350.519 583.238  1.00  0.00           N  
REMARK-SIMTK-COORDS   560.175844484  -350.518880752   583.237901273
ATOM    472  C4   DA A  15     560.083-349.151 583.298  1.00  0.00           C  
REMARK-SIMTK-COORDS   560.082586691  -349.150783754   583.297889504
ATOM    473  N3   DA A  15     559.862-348.310 582.270  1.00  0.00           N  
REMARK-SIMTK-COORDS   559.861855498  -348.310439922   582.269941556
ATOM    474  C2   DA A  15     559.838-347.065 582.697  1.00  0.00           C  
REMARK-SIMTK-COORDS   559.838297250  -347.065065824   582.696782704
ATOM    475  N1   DA A  15     559.992-346.592 583.930  1.00  0.00           N  
REMARK-SIMTK-COORDS   559.991868757  -346.592464291   583.930424703
ATOM    476  H1'  DA A  15     560.200-350.705 581.145  1.00  0.00           H  
REMARK-SIMTK-COORDS   560.199797096  -350.705278519   581.145224006
ATOM    477 1H2'  DA A  15     561.903-352.334 581.415  1.00  0.00           H  
REMARK-SIMTK-COORDS   561.902943921  -352.334117430   581.414965910
ATOM    478 2H2'  DA A  15     561.287-352.867 582.973  1.00  0.00           H  
REMARK-SIMTK-COORDS   561.287455672  -352.866877694   582.973348955
ATOM    479  H3'  DA A  15     560.450-354.610 581.550  1.00  0.00           H  
REMARK-SIMTK-COORDS   560.450263597  -354.609638596   581.549740909
ATOM    480  H4'  DA A  15     558.041-353.642 581.028  1.00  0.00           H  
REMARK-SIMTK-COORDS   558.041116124  -353.642117569   581.028015390
ATOM    481 1H5'  DA A  15     557.544-353.356 583.558  1.00  0.00           H  
REMARK-SIMTK-COORDS   557.544330131  -353.355946020   583.557818252
ATOM    482 2H5'  DA A  15     557.990-354.949 582.910  1.00  0.00           H  
REMARK-SIMTK-COORDS   557.989715594  -354.948912747   582.909502128
ATOM    483  H61  DA A  15     560.322-345.977 586.364  1.00  0.00           H  
REMARK-SIMTK-COORDS   560.321654066  -345.976934970   586.364189340
ATOM    484  H62  DA A  15     560.541-347.645 586.959  1.00  0.00           H  
REMARK-SIMTK-COORDS   560.541129965  -347.644814886   586.958611677
ATOM    485  H8   DA A  15     560.534-351.981 584.798  1.00  0.00           H  
REMARK-SIMTK-COORDS   560.533821025  -351.980931905   584.797605483
ATOM    486  H2   DA A  15     559.668-346.314 581.928  1.00  0.00           H  
REMARK-SIMTK-COORDS   559.668098816  -346.313717290   581.928165196
ATOM    487  P    DC A  16     561.918-353.606 579.403  1.00  0.00           P  
REMARK-SIMTK-COORDS   561.917503264  -353.606074254   579.402592752
ATOM    488  OP1  DC A  16     562.916-353.983 580.432  1.00  0.00           O  
REMARK-SIMTK-COORDS   562.916266798  -353.982708052   580.432388550
ATOM    489  OP2  DC A  16     562.075-354.249 578.084  1.00  0.00           O  
REMARK-SIMTK-COORDS   562.074990481  -354.249440752   578.083650628
ATOM    490  O5'  DC A  16     561.898-352.020 579.238  1.00  0.00           O  
REMARK-SIMTK-COORDS   561.898264183  -352.020092217   579.237972476
ATOM    491  O3'  DC A  16     562.678-349.402 576.013  1.00  0.00           O  
REMARK-SIMTK-COORDS   562.678200207  -349.401996168   576.013199945
ATOM    492  C1'  DC A  16     562.734-348.803 578.946  1.00  0.00           C  
REMARK-SIMTK-COORDS   562.733620747  -348.803040923   578.946228785
ATOM    493  C2'  DC A  16     563.534-349.868 578.208  1.00  0.00           C  
REMARK-SIMTK-COORDS   563.534142131  -349.868223806   578.207600367
ATOM    494  C3'  DC A  16     562.565-350.295 577.118  1.00  0.00           C  
REMARK-SIMTK-COORDS   562.564509052  -350.295387713   577.118460941
ATOM    495  C4'  DC A  16     561.207-350.189 577.811  1.00  0.00           C  
REMARK-SIMTK-COORDS   561.207010126  -350.189006734   577.811166328
ATOM    496  C5'  DC A  16     560.756-351.399 578.595  1.00  0.00           C  
REMARK-SIMTK-COORDS   560.756168609  -351.398812333   578.594531721
ATOM    497  O4'  DC A  16     561.361-349.064 578.735  1.00  0.00           O  
REMARK-SIMTK-COORDS   561.360669234  -349.064358494   578.734525529
ATOM    498  N4   DC A  16     563.599-348.544 584.395  1.00  0.00           N  
REMARK-SIMTK-COORDS   563.599220879  -348.543540404   584.395228317
ATOM    499  C4   DC A  16     563.394-348.638 583.092  1.00  0.00           C  
REMARK-SIMTK-COORDS   563.394359767  -348.637834706   583.091951865
ATOM    500  N3   DC A  16     563.226-347.509 582.392  1.00  0.00           N  
REMARK-SIMTK-COORDS   563.226031280  -347.509087225   582.391605063
ATOM    501  C2   DC A  16     563.009-347.547 581.053  1.00  0.00           C  
REMARK-SIMTK-COORDS   563.009035921  -347.547080856   581.052775911
ATOM    502  O2   DC A  16     562.851-346.522 580.379  1.00  0.00           O  
REMARK-SIMTK-COORDS   562.850711511  -346.522279432   580.379357451
ATOM    503  N1   DC A  16     562.972-348.784 580.414  1.00  0.00           N  
REMARK-SIMTK-COORDS   562.971803829  -348.784215277   580.414126402
ATOM    504  C6   DC A  16     563.144-349.934 581.115  1.00  0.00           C  
REMARK-SIMTK-COORDS   563.143884574  -349.933976041   581.115075334
ATOM    505  C5   DC A  16     563.365-349.921 582.458  1.00  0.00           C  
REMARK-SIMTK-COORDS   563.364565935  -349.920906990   582.457926754
ATOM    506  H1'  DC A  16     562.951-347.809 578.554  1.00  0.00           H  
REMARK-SIMTK-COORDS   562.951372855  -347.809345144   578.553867066
ATOM    507 1H2'  DC A  16     564.458-349.473 577.784  1.00  0.00           H  
REMARK-SIMTK-COORDS   564.458161871  -349.472551370   577.784463459
ATOM    508 2H2'  DC A  16     563.801-350.705 578.853  1.00  0.00           H  
REMARK-SIMTK-COORDS   563.801441938  -350.705438453   578.852636372
ATOM    509  H3'  DC A  16     562.753-351.314 576.780  1.00  0.00           H  
REMARK-SIMTK-COORDS   562.753416138  -351.314396268   576.780424437
ATOM    510  H4'  DC A  16     560.467-350.003 577.032  1.00  0.00           H  
REMARK-SIMTK-COORDS   560.467008940  -350.002732285   577.032118144
ATOM    511 1H5'  DC A  16     560.033-351.089 579.348  1.00  0.00           H  
REMARK-SIMTK-COORDS   560.033221410  -351.088566478   579.348467963
ATOM    512 2H5'  DC A  16     560.284-352.109 577.916  1.00  0.00           H  
REMARK-SIMTK-COORDS   560.284289054  -352.109468050   577.915947799
ATOM    513  H41  DC A  16     563.732-349.396 584.960  1.00  0.00           H  
REMARK-SIMTK-COORDS   563.731641730  -349.395825055   584.959601058
ATOM    514  H42  DC A  16     563.624-347.619 584.848  1.00  0.00           H  
REMARK-SIMTK-COORDS   563.624331063  -347.618758147   584.847772519
ATOM    515  H6   DC A  16     563.104-350.890 580.593  1.00  0.00           H  
REMARK-SIMTK-COORDS   563.103550154  -350.889562088   580.592507213
ATOM    516  H5   DC A  16     563.513-350.840 583.024  1.00  0.00           H  
REMARK-SIMTK-COORDS   563.512569758  -350.840130774   583.023823834
ATOM    517  P    DG A  17     564.238-349.091 575.199  1.00  0.00           P  
REMARK-SIMTK-COORDS   564.238209676  -349.091451684   575.199426417
ATOM    518  OP1  DG A  17     565.190-350.092 575.742  1.00  0.00           O  
REMARK-SIMTK-COORDS   565.189573436  -350.091744433   575.742409302
ATOM    519  OP2  DG A  17     564.303-348.861 573.743  1.00  0.00           O  
REMARK-SIMTK-COORDS   564.302885959  -348.860631947   573.742805249
ATOM    520  O5'  DG A  17     564.417-347.712 575.980  1.00  0.00           O  
REMARK-SIMTK-COORDS   564.416563672  -347.712386628   575.979957918
ATOM    521  O3'  DG A  17     565.496-343.801 574.801  1.00  0.00           O  
REMARK-SIMTK-COORDS   565.496098916  -343.800677753   574.800604565
ATOM    522  C1'  DG A  17     565.649-345.026 577.528  1.00  0.00           C  
REMARK-SIMTK-COORDS   565.649233191  -345.025832023   577.527665970
ATOM    523  C2'  DG A  17     566.303-345.536 576.250  1.00  0.00           C  
REMARK-SIMTK-COORDS   566.302953335  -345.535920293   576.250350845
ATOM    524  C3'  DG A  17     565.279-345.154 575.195  1.00  0.00           C  
REMARK-SIMTK-COORDS   565.279424163  -345.153831930   575.194836507
ATOM    525  C4'  DG A  17     563.950-345.336 575.927  1.00  0.00           C  
REMARK-SIMTK-COORDS   563.950472200  -345.336298736   575.927326469
ATOM    526  C5'  DG A  17     563.357-346.725 575.904  1.00  0.00           C  
REMARK-SIMTK-COORDS   563.356894604  -346.724897556   575.903854061
ATOM    527  O4'  DG A  17     564.252-344.979 577.313  1.00  0.00           O  
REMARK-SIMTK-COORDS   564.252451648  -344.979287630   577.313488611
ATOM    528  N2   DG A  17     566.418-342.780 582.238  1.00  0.00           N  
REMARK-SIMTK-COORDS   566.418099889  -342.780063961   582.238178342
ATOM    529  O6   DG A  17     566.728-347.284 583.018  1.00  0.00           O  
REMARK-SIMTK-COORDS   566.728106647  -347.283785010   583.018271618
ATOM    530  C6   DG A  17     566.539-346.414 582.167  1.00  0.00           C  
REMARK-SIMTK-COORDS   566.539145098  -346.414439139   582.166833253
ATOM    531  C5   DG A  17     566.298-346.561 580.783  1.00  0.00           C  
REMARK-SIMTK-COORDS   566.298284910  -346.560991737   580.783250330
ATOM    532  N7   DG A  17     566.207-347.715 580.000  1.00  0.00           N  
REMARK-SIMTK-COORDS   566.206584371  -347.714978721   580.000473828
ATOM    533  C8   DG A  17     565.969-347.262 578.796  1.00  0.00           C  
REMARK-SIMTK-COORDS   565.969070480  -347.261904230   578.796346070
ATOM    534  N9   DG A  17     565.898-345.887 578.715  1.00  0.00           N  
REMARK-SIMTK-COORDS   565.898185678  -345.887443340   578.715095799
ATOM    535  C4   DG A  17     566.109-345.437 579.999  1.00  0.00           C  
REMARK-SIMTK-COORDS   566.109121626  -345.436849275   579.999359407
ATOM    536  N3   DG A  17     566.129-344.135 580.386  1.00  0.00           N  
REMARK-SIMTK-COORDS   566.128677354  -344.134511076   580.386148481
ATOM    537  C2   DG A  17     566.364-343.997 581.688  1.00  0.00           C  
REMARK-SIMTK-COORDS   566.363735807  -343.996817570   581.688338183
ATOM    538  N1   DG A  17     566.553-345.060 582.546  1.00  0.00           N  
REMARK-SIMTK-COORDS   566.553308388  -345.060322513   582.546012057
ATOM    539  H1'  DG A  17     565.986-344.016 577.762  1.00  0.00           H  
REMARK-SIMTK-COORDS   565.986480776  -344.016188878   577.762499497
ATOM    540 1H2'  DG A  17     567.266-345.061 576.061  1.00  0.00           H  
REMARK-SIMTK-COORDS   567.265936546  -345.061317882   576.060783216
ATOM    541 2H2'  DG A  17     566.468-346.613 576.272  1.00  0.00           H  
REMARK-SIMTK-COORDS   566.467560023  -346.613204704   576.272462733
ATOM    542  H3'  DG A  17     565.336-345.799 574.318  1.00  0.00           H  
REMARK-SIMTK-COORDS   565.336225566  -345.798897298   574.317762808
ATOM    543  H4'  DG A  17     563.235-344.661 575.458  1.00  0.00           H  
REMARK-SIMTK-COORDS   563.235083639  -344.661182794   575.458240475
ATOM    544 1H5'  DG A  17     562.685-346.842 576.754  1.00  0.00           H  
REMARK-SIMTK-COORDS   562.684889415  -346.841717028   576.754154735
ATOM    545 2H5'  DG A  17     562.795-346.859 574.980  1.00  0.00           H  
REMARK-SIMTK-COORDS   562.795174493  -346.859105445   574.980360823
ATOM    546  H21  DG A  17     566.285-341.943 581.652  1.00  0.00           H  
REMARK-SIMTK-COORDS   566.284766641  -341.943048657   581.652433836
ATOM    547  H22  DG A  17     566.594-342.679 583.249  1.00  0.00           H  
REMARK-SIMTK-COORDS   566.593674411  -342.678588918   583.248844659
ATOM    548  H8   DG A  17     565.838-347.914 577.933  1.00  0.00           H  
REMARK-SIMTK-COORDS   565.838101455  -347.914400001   577.932912585
ATOM    549  H1   DG A  17     566.717-344.846 583.541  1.00  0.00           H  
REMARK-SIMTK-COORDS   566.717261415  -344.846138971   583.540717951
ATOM    550  P    DG A  18     567.090-343.507 574.176  1.00  0.00           P  
REMARK-SIMTK-COORDS   567.089545707  -343.506678401   574.176277265
ATOM    551  OP1  DG A  18     567.921-344.724 574.009  1.00  0.00           O  
REMARK-SIMTK-COORDS   567.920595390  -344.723946125   574.008573032
ATOM    552  OP2  DG A  18     567.167-342.515 573.086  1.00  0.00           O  
REMARK-SIMTK-COORDS   567.166940420  -342.514718699   573.085758118
ATOM    553  O5'  DG A  18     567.438-342.815 575.570  1.00  0.00           O  
REMARK-SIMTK-COORDS   567.438099679  -342.815071151   575.570210384
ATOM    554  O3'  DG A  18     568.963-339.027 576.657  1.00  0.00           O  
REMARK-SIMTK-COORDS   568.963135610  -339.026829234   576.657052410
ATOM    555  C1'  DG A  18     568.996-341.566 578.243  1.00  0.00           C  
REMARK-SIMTK-COORDS   568.996288975  -341.565587758   578.242903290
ATOM    556  C2'  DG A  18     569.572-341.341 576.851  1.00  0.00           C  
REMARK-SIMTK-COORDS   569.572257129  -341.340943995   576.851188568
ATOM    557  C3'  DG A  18     568.591-340.344 576.258  1.00  0.00           C  
REMARK-SIMTK-COORDS   568.591099357  -340.344324253   576.258067572
ATOM    558  C4'  DG A  18     567.257-340.777 576.866  1.00  0.00           C  
REMARK-SIMTK-COORDS   567.257107894  -340.776824302   576.865817098
ATOM    559  C5'  DG A  18     566.503-341.857 576.128  1.00  0.00           C  
REMARK-SIMTK-COORDS   566.502560985  -341.856950648   576.127523093
ATOM    560  O4'  DG A  18     567.613-341.278 578.193  1.00  0.00           O  
REMARK-SIMTK-COORDS   567.612902687  -341.277783444   578.193425476
ATOM    561  N2   DG A  18     570.073-342.390 583.341  1.00  0.00           N  
REMARK-SIMTK-COORDS   570.072541058  -342.389770707   583.340545972
ATOM    562  O6   DG A  18     569.853-346.576 581.494  1.00  0.00           O  
REMARK-SIMTK-COORDS   569.852901043  -346.576460199   581.493509870
ATOM    563  C6   DG A  18     569.760-345.368 581.276  1.00  0.00           C  
REMARK-SIMTK-COORDS   569.760244021  -345.367907554   581.276182515
ATOM    564  C5   DG A  18     569.490-344.700 580.062  1.00  0.00           C  
REMARK-SIMTK-COORDS   569.490161394  -344.700002837   580.061788977
ATOM    565  N7   DG A  18     569.254-345.212 578.783  1.00  0.00           N  
REMARK-SIMTK-COORDS   569.254361417  -345.212286340   578.783196789
ATOM    566  C8   DG A  18     569.061-344.148 578.047  1.00  0.00           C  
REMARK-SIMTK-COORDS   569.060594571  -344.148115789   578.047256269
ATOM    567  N9   DG A  18     569.153-342.960 578.740  1.00  0.00           N  
REMARK-SIMTK-COORDS   569.152713411  -342.959516918   578.739727094
ATOM    568  C4   DG A  18     569.428-343.318 580.041  1.00  0.00           C  
REMARK-SIMTK-COORDS   569.428235636  -343.318090422   580.040640060
ATOM    569  N3   DG A  18     569.606-342.457 581.076  1.00  0.00           N  
REMARK-SIMTK-COORDS   569.606158098  -342.456937776   581.076416444
ATOM    570  C2   DG A  18     569.869-343.087 582.219  1.00  0.00           C  
REMARK-SIMTK-COORDS   569.868631991  -343.086530296   582.218620767
ATOM    571  N1   DG A  18     569.939-344.459 582.334  1.00  0.00           N  
REMARK-SIMTK-COORDS   569.938889613  -344.459202944   582.334459740
ATOM    572  H1'  DG A  18     569.453-340.892 578.968  1.00  0.00           H  
REMARK-SIMTK-COORDS   569.453378556  -340.892069145   578.967957628
ATOM    573 1H2'  DG A  18     570.583-340.933 576.883  1.00  0.00           H  
REMARK-SIMTK-COORDS   570.582905245  -340.933381902   576.882867051
ATOM    574 2H2'  DG A  18     569.608-342.260 576.266  1.00  0.00           H  
REMARK-SIMTK-COORDS   569.607919649  -342.259717449   576.265774591
ATOM    575  H3'  DG A  18     568.562-340.397 575.170  1.00  0.00           H  
REMARK-SIMTK-COORDS   568.562282756  -340.397269961   575.169508729
ATOM    576  H4'  DG A  18     566.622-339.892 576.899  1.00  0.00           H  
REMARK-SIMTK-COORDS   566.622440757  -339.891555765   576.899002057
ATOM    577 1H5'  DG A  18     565.830-342.362 576.821  1.00  0.00           H  
REMARK-SIMTK-COORDS   565.829783102  -342.361863600   576.820835310
ATOM    578 2H5'  DG A  18     565.920-341.404 575.327  1.00  0.00           H  
REMARK-SIMTK-COORDS   565.919871725  -341.403749666   575.326609180
ATOM    579  H21  DG A  18     570.034-341.360 583.323  1.00  0.00           H  
REMARK-SIMTK-COORDS   570.033872616  -341.360378310   583.322516983
ATOM    580  H22  DG A  18     570.269-342.882 584.225  1.00  0.00           H  
REMARK-SIMTK-COORDS   570.268801712  -342.882234528   584.224588472
ATOM    581  H8   DG A  18     568.845-344.197 576.980  1.00  0.00           H  
REMARK-SIMTK-COORDS   568.844597051  -344.197204500   576.979849894
ATOM    582  H1   DG A  18     570.137-344.849 583.268  1.00  0.00           H  
REMARK-SIMTK-COORDS   570.136845897  -344.848504424   583.267976032
ATOM    583  P    DC A  19     570.559-338.843 575.999  1.00  0.00           P  
REMARK-SIMTK-COORDS   570.558669146  -338.843054542   575.999121152
ATOM    584  OP1  DC A  19     571.247-339.857 575.164  1.00  0.00           O  
REMARK-SIMTK-COORDS   571.246866421  -339.857260076   575.163877089
ATOM    585  OP2  DC A  19     570.735-337.437 575.585  1.00  0.00           O  
REMARK-SIMTK-COORDS   570.734889744  -337.437375400   575.585184621
ATOM    586  O5'  DC A  19     570.998-339.023 577.521  1.00  0.00           O  
REMARK-SIMTK-COORDS   570.998064346  -339.023462400   577.521354334
ATOM    587  O3'  DC A  19     572.947-336.528 580.321  1.00  0.00           O  
REMARK-SIMTK-COORDS   572.946780786  -336.528392042   580.321178105
ATOM    588  C1'  DC A  19     572.713-339.513 580.341  1.00  0.00           C  
REMARK-SIMTK-COORDS   572.713400540  -339.513290744   580.340936561
ATOM    589  C2'  DC A  19     573.296-338.642 579.236  1.00  0.00           C  
REMARK-SIMTK-COORDS   573.296475546  -338.641523018   579.235918204
ATOM    590  C3'  DC A  19     572.426-337.399 579.319  1.00  0.00           C  
REMARK-SIMTK-COORDS   572.425867342  -337.398968095   579.319468306
ATOM    591  C4'  DC A  19     571.059-337.966 579.700  1.00  0.00           C  
REMARK-SIMTK-COORDS   571.059356172  -337.966417378   579.699743908
ATOM    592  C5'  DC A  19     570.181-338.424 578.560  1.00  0.00           C  
REMARK-SIMTK-COORDS   570.181244027  -338.423928179   578.559501860
ATOM    593  O4'  DC A  19     571.371-339.121 580.543  1.00  0.00           O  
REMARK-SIMTK-COORDS   571.370506331  -339.121003633   580.543042882
ATOM    594  N4   DC A  19     572.772-344.947 579.350  1.00  0.00           N  
REMARK-SIMTK-COORDS   572.771551378  -344.946847948   579.350343508
ATOM    595  C4   DC A  19     572.751-343.641 579.556  1.00  0.00           C  
REMARK-SIMTK-COORDS   572.750917309  -343.640516822   579.556407149
ATOM    596  N3   DC A  19     573.006-343.187 580.790  1.00  0.00           N  
REMARK-SIMTK-COORDS   573.006101370  -343.187495646   580.790321210
ATOM    597  C2   DC A  19     572.995-341.858 581.059  1.00  0.00           C  
REMARK-SIMTK-COORDS   572.994739939  -341.857611219   581.059156342
ATOM    598  O2   DC A  19     573.227-341.409 582.188  1.00  0.00           O  
REMARK-SIMTK-COORDS   573.226957846  -341.409279319   582.187806133
ATOM    599  N1   DC A  19     572.720-340.966 580.025  1.00  0.00           N  
REMARK-SIMTK-COORDS   572.719887046  -340.966480494   580.024698553
ATOM    600  C6   DC A  19     572.462-341.416 578.770  1.00  0.00           C  
REMARK-SIMTK-COORDS   572.462445065  -341.415908433   578.769856271
ATOM    601  C5   DC A  19     572.470-342.745 578.476  1.00  0.00           C  
REMARK-SIMTK-COORDS   572.469895193  -342.744673177   578.475832887
ATOM    602  H1'  DC A  19     573.251-339.367 581.278  1.00  0.00           H  
REMARK-SIMTK-COORDS   573.251288813  -339.367040097   581.277996833
ATOM    603 1H2'  DC A  19     574.347-338.403 579.407  1.00  0.00           H  
REMARK-SIMTK-COORDS   574.346851379  -338.403283121   579.407284361
ATOM    604 2H2'  DC A  19     573.223-339.113 578.256  1.00  0.00           H  
REMARK-SIMTK-COORDS   573.223263398  -339.113079817   578.255753337
ATOM    605  H3'  DC A  19     572.379-336.868 578.368  1.00  0.00           H  
REMARK-SIMTK-COORDS   572.379231408  -336.868487108   578.368285878
ATOM    606  H4'  DC A  19     570.527-337.179 580.234  1.00  0.00           H  
REMARK-SIMTK-COORDS   570.526620142  -337.179352968   580.234475556
ATOM    607 1H5'  DC A  19     569.464-339.155 578.931  1.00  0.00           H  
REMARK-SIMTK-COORDS   569.463657801  -339.155030606   578.930829543
ATOM    608 2H5'  DC A  19     569.643-337.566 578.155  1.00  0.00           H  
REMARK-SIMTK-COORDS   569.643221743  -337.566382263   578.155366951
ATOM    609  H41  DC A  19     572.578-345.324 578.411  1.00  0.00           H  
REMARK-SIMTK-COORDS   572.578475262  -345.323974929   578.410695780
ATOM    610  H42  DC A  19     572.978-345.589 580.129  1.00  0.00           H  
REMARK-SIMTK-COORDS   572.978232660  -345.588569076   580.128884349
ATOM    611  H6   DC A  19     572.244-340.698 577.980  1.00  0.00           H  
REMARK-SIMTK-COORDS   572.243631655  -340.698045963   577.979512570
ATOM    612  H5   DC A  19     572.273-343.110 577.469  1.00  0.00           H  
REMARK-SIMTK-COORDS   572.273134477  -343.110315123   577.468505637
TER     613       DC A  19                                                                                                                          
ENDMDL                                                                                                                                              
MODEL        4                                                                                                                                      
ATOM      1  P    DG A   1     576.051-352.396 586.881  1.00  0.00           P  
REMARK-SIMTK-COORDS   576.051093249  -352.395976593   586.880681718
ATOM      2  OP1  DG A   1     575.128-352.961 585.868  1.00  0.00           O  
REMARK-SIMTK-COORDS   575.128039551  -352.961081200   585.867773206
ATOM      3  OP2  DG A   1     575.993-353.010 588.222  1.00  0.00           O  
REMARK-SIMTK-COORDS   575.993276861  -353.009813139   588.221975108
ATOM      4  O5'  DG A   1     575.818-350.822 586.990  1.00  0.00           O  
REMARK-SIMTK-COORDS   575.817890240  -350.822092253   586.989715857
ATOM      5  O3'  DG A   1     574.623-348.249 590.123  1.00  0.00           O  
REMARK-SIMTK-COORDS   574.623470999  -348.249320730   590.122780709
ATOM      6  C1'  DG A   1     574.481-347.770 587.172  1.00  0.00           C  
REMARK-SIMTK-COORDS   574.480754378  -347.770080509   587.171754315
ATOM      7  C2'  DG A   1     573.858-348.923 587.948  1.00  0.00           C  
REMARK-SIMTK-COORDS   573.857850297  -348.922942088   587.948407188
ATOM      8  C3'  DG A   1     574.881-349.152 589.049  1.00  0.00           C  
REMARK-SIMTK-COORDS   574.880549074  -349.152054015   589.049292712
ATOM      9  C4'  DG A   1     576.205-348.856 588.351  1.00  0.00           C  
REMARK-SIMTK-COORDS   576.205334020  -348.855507997   588.350728966
ATOM     10  C5'  DG A   1     576.845-350.005 587.609  1.00  0.00           C  
REMARK-SIMTK-COORDS   576.845189380  -350.005121679   587.608880260
ATOM     11  O4'  DG A   1     575.878-347.803 587.389  1.00  0.00           O  
REMARK-SIMTK-COORDS   575.878106579  -347.802817401   587.389033219
ATOM     12  N2   DG A   1     573.588-343.324 584.478  1.00  0.00           N  
REMARK-SIMTK-COORDS   573.588218034  -343.323663938   584.477702989
ATOM     13  O6   DG A   1     573.419-346.656 581.337  1.00  0.00           O  
REMARK-SIMTK-COORDS   573.419432063  -346.656334175   581.337256303
ATOM     14  C6   DG A   1     573.588-346.396 582.529  1.00  0.00           C  
REMARK-SIMTK-COORDS   573.588156669  -346.395766417   582.528915840
ATOM     15  C5   DG A   1     573.849-347.274 583.604  1.00  0.00           C  
REMARK-SIMTK-COORDS   573.848520999  -347.274380141   583.604451679
ATOM     16  N7   DG A   1     573.987-348.664 583.620  1.00  0.00           N  
REMARK-SIMTK-COORDS   573.986598002  -348.664116528   583.620247723
ATOM     17  C8   DG A   1     574.222-348.943 584.876  1.00  0.00           C  
REMARK-SIMTK-COORDS   574.221979865  -348.943400041   584.876493757
ATOM     18  N9   DG A   1     574.248-347.841 585.704  1.00  0.00           N  
REMARK-SIMTK-COORDS   574.248498499  -347.840711072   585.703623009
ATOM     19  C4   DG A   1     574.008-346.763 584.880  1.00  0.00           C  
REMARK-SIMTK-COORDS   574.008237257  -346.763452332   584.879823190
ATOM     20  N3   DG A   1     573.941-345.466 585.276  1.00  0.00           N  
REMARK-SIMTK-COORDS   573.941130177  -345.465549323   585.276187188
ATOM     21  C2   DG A   1     573.688-344.639 584.265  1.00  0.00           C  
REMARK-SIMTK-COORDS   573.687935677  -344.639190504   584.265064224
ATOM     22  N1   DG A   1     573.525-345.059 582.959  1.00  0.00           N  
REMARK-SIMTK-COORDS   573.524714512  -345.059378796   582.959492453
ATOM     23  H1'  DG A   1     574.108-346.810 587.531  1.00  0.00           H  
REMARK-SIMTK-COORDS   574.107530554  -346.810497200   587.531494290
ATOM     24 1H2'  DG A   1     572.882-348.664 588.360  1.00  0.00           H  
REMARK-SIMTK-COORDS   572.882000785  -348.663892294   588.360301514
ATOM     25 2H2'  DG A   1     573.730-349.813 587.334  1.00  0.00           H  
REMARK-SIMTK-COORDS   573.729571135  -349.813034088   587.334276348
ATOM     26  H3'  DG A   1     574.854-350.176 589.425  1.00  0.00           H  
REMARK-SIMTK-COORDS   574.853807850  -350.176293824   589.424577564
ATOM     27  H4'  DG A   1     576.904-348.528 589.121  1.00  0.00           H  
REMARK-SIMTK-COORDS   576.903576077  -348.527592673   589.120775438
ATOM     28 1H5'  DG A   1     577.512-349.610 586.843  1.00  0.00           H  
REMARK-SIMTK-COORDS   577.512328274  -349.610405094   586.842831624
ATOM     29 2H5'  DG A   1     577.422-350.607 588.309  1.00  0.00           H  
REMARK-SIMTK-COORDS   577.421897521  -350.607338014   588.309366667
ATOM     30  H21  DG A   1     573.700-342.946 585.428  1.00  0.00           H  
REMARK-SIMTK-COORDS   573.699582799  -342.946469209   585.427898246
ATOM     31  H22  DG A   1     573.399-342.688 583.690  1.00  0.00           H  
REMARK-SIMTK-COORDS   573.398620590  -342.687849952   583.690093070
ATOM     32  H8   DG A   1     574.384-349.959 585.237  1.00  0.00           H  
REMARK-SIMTK-COORDS   574.383810599  -349.959292460   585.237358560
ATOM     33  H1   DG A   1     573.343-344.337 582.248  1.00  0.00           H  
REMARK-SIMTK-COORDS   573.343288489  -344.337449808   582.248285637
ATOM     34  P    DC A   2     573.015-348.669 590.624  1.00  0.00           P  
REMARK-SIMTK-COORDS   573.014639521  -348.668507571   590.624129159
ATOM     35  OP1  DC A   2     572.216-349.778 590.050  1.00  0.00           O  
REMARK-SIMTK-COORDS   572.216208023  -349.777828908   590.049562962
ATOM     36  OP2  DC A   2     572.921-348.493 592.086  1.00  0.00           O  
REMARK-SIMTK-COORDS   572.921255836  -348.493166489   592.086372980
ATOM     37  O5'  DC A   2     572.636-347.307 589.884  1.00  0.00           O  
REMARK-SIMTK-COORDS   572.636198227  -347.306697765   589.884287122
ATOM     38  O3'  DC A   2     571.007-343.628 591.180  1.00  0.00           O  
REMARK-SIMTK-COORDS   571.007341469  -343.628381401   591.179825770
ATOM     39  C1'  DC A   2     571.024-344.781 588.417  1.00  0.00           C  
REMARK-SIMTK-COORDS   571.023578785  -344.780725616   588.416928529
ATOM     40  C2'  DC A   2     570.455-345.419 589.678  1.00  0.00           C  
REMARK-SIMTK-COORDS   570.454820651  -345.419129753   589.677710566
ATOM     41  C3'  DC A   2     571.416-344.923 590.745  1.00  0.00           C  
REMARK-SIMTK-COORDS   571.416130798  -344.923298355   590.745363611
ATOM     42  C4'  DC A   2     572.754-344.891 590.009  1.00  0.00           C  
REMARK-SIMTK-COORDS   572.753750726  -344.890819886   590.009405000
ATOM     43  C5'  DC A   2     573.542-346.179 589.992  1.00  0.00           C  
REMARK-SIMTK-COORDS   573.542447712  -346.179054592   589.991617198
ATOM     44  O4'  DC A   2     572.400-344.539 588.634  1.00  0.00           O  
REMARK-SIMTK-COORDS   572.400042484  -344.539334425   588.633721006
ATOM     45  N4   DC A   2     570.526-347.787 583.810  1.00  0.00           N  
REMARK-SIMTK-COORDS   570.526462020  -347.787396648   583.810371439
ATOM     46  C4   DC A   2     570.652-347.094 584.931  1.00  0.00           C  
REMARK-SIMTK-COORDS   570.651772275  -347.093806767   584.931210597
ATOM     47  N3   DC A   2     570.488-345.767 584.878  1.00  0.00           N  
REMARK-SIMTK-COORDS   570.487842532  -345.766850653   584.878375848
ATOM     48  C2   DC A   2     570.607-345.006 585.995  1.00  0.00           C  
REMARK-SIMTK-COORDS   570.607228184  -345.006247345   585.994844690
ATOM     49  O2   DC A   2     570.463-343.777 585.978  1.00  0.00           O  
REMARK-SIMTK-COORDS   570.462755206  -343.777480234   585.977875718
ATOM     50  N1   DC A   2     570.898-345.634 587.204  1.00  0.00           N  
REMARK-SIMTK-COORDS   570.897756608  -345.633596828   587.204115487
ATOM     51  C6   DC A   2     571.063-346.979 587.267  1.00  0.00           C  
REMARK-SIMTK-COORDS   571.063012733  -346.979248423   587.267085309
ATOM     52  C5   DC A   2     570.944-347.762 586.161  1.00  0.00           C  
REMARK-SIMTK-COORDS   570.944227484  -347.761772746   586.161013996
ATOM     53  H1'  DC A   2     570.543-343.823 588.213  1.00  0.00           H  
REMARK-SIMTK-COORDS   570.542986960  -343.823278380   588.212626576
ATOM     54 1H2'  DC A   2     569.433-345.093 589.881  1.00  0.00           H  
REMARK-SIMTK-COORDS   569.432815872  -345.093479570   589.881335685
ATOM     55 2H2'  DC A   2     570.447-346.507 589.623  1.00  0.00           H  
REMARK-SIMTK-COORDS   570.447225979  -346.506935327   589.623347394
ATOM     56  H3'  DC A   2     571.456-345.597 591.603  1.00  0.00           H  
REMARK-SIMTK-COORDS   571.455591314  -345.596538188   591.602991150
ATOM     57  H4'  DC A   2     573.366-344.133 590.499  1.00  0.00           H  
REMARK-SIMTK-COORDS   573.366466539  -344.133206208   590.499115982
ATOM     58 1H5'  DC A   2     574.221-346.171 589.140  1.00  0.00           H  
REMARK-SIMTK-COORDS   574.221380483  -346.171464071   589.139564573
ATOM     59 2H5'  DC A   2     574.121-346.258 590.911  1.00  0.00           H  
REMARK-SIMTK-COORDS   574.120588516  -346.257599789   590.911267601
ATOM     60  H41  DC A   2     570.647-348.811 583.821  1.00  0.00           H  
REMARK-SIMTK-COORDS   570.647010832  -348.811015376   583.821033619
ATOM     61  H42  DC A   2     570.312-347.304 582.927  1.00  0.00           H  
REMARK-SIMTK-COORDS   570.311530625  -347.303724338   582.926664704
ATOM     62  H6   DC A   2     571.295-347.443 588.227  1.00  0.00           H  
REMARK-SIMTK-COORDS   571.295085629  -347.442626019   588.226635919
ATOM     63  H5   DC A   2     571.067-348.844 586.210  1.00  0.00           H  
REMARK-SIMTK-COORDS   571.067432419  -348.843933305   586.210157329
ATOM     64  P    DC A   3     569.388-343.624 591.809  1.00  0.00           P  
REMARK-SIMTK-COORDS   569.388067741  -343.624082342   591.808757631
ATOM     65  OP1  DC A   3     568.742-344.952 591.937  1.00  0.00           O  
REMARK-SIMTK-COORDS   568.741546975  -344.952124267   591.937321019
ATOM     66  OP2  DC A   3     569.171-342.687 592.928  1.00  0.00           O  
REMARK-SIMTK-COORDS   569.170869547  -342.687059011   592.927879708
ATOM     67  O5'  DC A   3     568.940-342.949 590.435  1.00  0.00           O  
REMARK-SIMTK-COORDS   568.939648122  -342.948884330   590.434662478
ATOM     68  O3'  DC A   3     566.883-339.388 589.459  1.00  0.00           O  
REMARK-SIMTK-COORDS   566.882634490  -339.388185604   589.459098285
ATOM     69  C1'  DC A   3     567.211-341.857 587.798  1.00  0.00           C  
REMARK-SIMTK-COORDS   567.210747677  -341.856878285   587.797875788
ATOM     70  C2'  DC A   3     566.613-341.760 589.196  1.00  0.00           C  
REMARK-SIMTK-COORDS   566.612560656  -341.760104319   589.195525275
ATOM     71  C3'  DC A   3     567.442-340.649 589.819  1.00  0.00           C  
REMARK-SIMTK-COORDS   567.441728331  -340.649381796   589.818923578
ATOM     72  C4'  DC A   3     568.821-340.868 589.201  1.00  0.00           C  
REMARK-SIMTK-COORDS   568.821171175  -340.867794279   589.201387808
ATOM     73  C5'  DC A   3     569.726-341.849 589.908  1.00  0.00           C  
REMARK-SIMTK-COORDS   569.726040295  -341.849487148   589.908069480
ATOM     74  O4'  DC A   3     568.539-341.375 587.858  1.00  0.00           O  
REMARK-SIMTK-COORDS   568.538796322  -341.374605285   587.858046806
ATOM     75  N4   DC A   3     567.339-346.933 585.624  1.00  0.00           N  
REMARK-SIMTK-COORDS   567.338865885  -346.933007498   585.624385063
ATOM     76  C4   DC A   3     567.316-345.729 586.174  1.00  0.00           C  
REMARK-SIMTK-COORDS   567.315568324  -345.728810253   586.174308893
ATOM     77  N3   DC A   3     567.033-344.680 585.393  1.00  0.00           N  
REMARK-SIMTK-COORDS   567.032610201  -344.679648199   585.393494776
ATOM     78  C2   DC A   3     566.997-343.423 585.903  1.00  0.00           C  
REMARK-SIMTK-COORDS   566.997485936  -343.423121689   585.902592425
ATOM     79  O2   DC A   3     566.740-342.433 585.206  1.00  0.00           O  
REMARK-SIMTK-COORDS   566.740377874  -342.433172016   585.206227513
ATOM     80  N1   DC A   3     567.255-343.243 587.260  1.00  0.00           N  
REMARK-SIMTK-COORDS   567.255231880  -343.243406286   587.259640472
ATOM     81  C6   DC A   3     567.541-344.302 588.059  1.00  0.00           C  
REMARK-SIMTK-COORDS   567.540506274  -344.302309354   588.059262766
ATOM     82  C5   DC A   3     567.578-345.571 587.571  1.00  0.00           C  
REMARK-SIMTK-COORDS   567.577508275  -345.571187139   587.570971850
ATOM     83  H1'  DC A   3     566.659-341.234 587.093  1.00  0.00           H  
REMARK-SIMTK-COORDS   566.659139175  -341.234181111   587.092617474
ATOM     84 1H2'  DC A   3     565.552-341.500 589.175  1.00  0.00           H  
REMARK-SIMTK-COORDS   565.552336173  -341.500313862   589.174597655
ATOM     85 2H2'  DC A   3     566.711-342.691 589.753  1.00  0.00           H  
REMARK-SIMTK-COORDS   566.710774583  -342.690693505   589.752922613
ATOM     86  H3'  DC A   3     567.480-340.731 590.906  1.00  0.00           H  
REMARK-SIMTK-COORDS   567.480480183  -340.730580175   590.906231776
ATOM     87  H4'  DC A   3     569.322-339.899 589.195  1.00  0.00           H  
REMARK-SIMTK-COORDS   569.322465772  -339.899351197   589.195245956
ATOM     88 1H5'  DC A   3     570.462-342.231 589.201  1.00  0.00           H  
REMARK-SIMTK-COORDS   570.462401484  -342.230501896   589.201244918
ATOM     89 2H5'  DC A   3     570.239-341.341 590.723  1.00  0.00           H  
REMARK-SIMTK-COORDS   570.239428578  -341.340694221   590.722768951
ATOM     90  H41  DC A   3     567.554-347.760 586.202  1.00  0.00           H  
REMARK-SIMTK-COORDS   567.553500191  -347.759564960   586.201598955
ATOM     91  H42  DC A   3     567.146-347.044 584.619  1.00  0.00           H  
REMARK-SIMTK-COORDS   567.145551155  -347.043788629   584.618686820
ATOM     92  H6   DC A   3     567.743-344.131 589.117  1.00  0.00           H  
REMARK-SIMTK-COORDS   567.743336229  -344.131049925   589.117017094
ATOM     93  H5   DC A   3     567.797-346.425 588.213  1.00  0.00           H  
REMARK-SIMTK-COORDS   567.797410512  -346.424720548   588.212680294
ATOM     94  P    DG A   4     565.176-338.982 589.783  1.00  0.00           P  
REMARK-SIMTK-COORDS   565.176064566  -338.981535272   589.783412411
ATOM     95  OP1  DG A   4     564.655-340.061 590.655  1.00  0.00           O  
REMARK-SIMTK-COORDS   564.654785335  -340.060991222   590.655420331
ATOM     96  OP2  DG A   4     564.780-337.607 590.149  1.00  0.00           O  
REMARK-SIMTK-COORDS   564.779577086  -337.607253923   590.148589702
ATOM     97  O5'  DG A   4     564.773-339.282 588.270  1.00  0.00           O  
REMARK-SIMTK-COORDS   564.772852584  -339.282496700   588.270063041
ATOM     98  O3'  DG A   4     562.461-337.226 585.392  1.00  0.00           O  
REMARK-SIMTK-COORDS   562.460649831  -337.225758181   585.391620564
ATOM     99  C1'  DG A   4     563.159-340.135 585.476  1.00  0.00           C  
REMARK-SIMTK-COORDS   563.159198071  -340.134960913   585.476271731
ATOM    100  C2'  DG A   4     562.445-339.328 586.553  1.00  0.00           C  
REMARK-SIMTK-COORDS   562.445362429  -339.327860540   586.552987416
ATOM    101  C3'  DG A   4     563.110-337.967 586.422  1.00  0.00           C  
REMARK-SIMTK-COORDS   563.110361862  -337.967375403   586.421800729
ATOM    102  C4'  DG A   4     564.549-338.325 586.056  1.00  0.00           C  
REMARK-SIMTK-COORDS   564.548774941  -338.325106552   586.055764887
ATOM    103  C5'  DG A   4     565.487-338.598 587.208  1.00  0.00           C  
REMARK-SIMTK-COORDS   565.486623020  -338.598136663   587.207833262
ATOM    104  O4'  DG A   4     564.425-339.543 585.255  1.00  0.00           O  
REMARK-SIMTK-COORDS   564.424792856  -339.543160815   585.255098755
ATOM    105  N2   DG A   4     562.693-343.864 581.774  1.00  0.00           N  
REMARK-SIMTK-COORDS   562.692847454  -343.863693288   581.774349802
ATOM    106  O6   DG A   4     563.784-346.135 585.601  1.00  0.00           O  
REMARK-SIMTK-COORDS   563.784475864  -346.135091032   585.601448534
ATOM    107  C6   DG A   4     563.565-345.028 585.109  1.00  0.00           C  
REMARK-SIMTK-COORDS   563.564864590  -345.028009678   585.108946998
ATOM    108  C5   DG A   4     563.575-343.759 585.730  1.00  0.00           C  
REMARK-SIMTK-COORDS   563.574905197  -343.759011950   585.730294690
ATOM    109  N7   DG A   4     563.833-343.407 587.057  1.00  0.00           N  
REMARK-SIMTK-COORDS   563.833100367  -343.406682276   587.056899776
ATOM    110  C8   DG A   4     563.709-342.104 587.067  1.00  0.00           C  
REMARK-SIMTK-COORDS   563.708732881  -342.104383025   587.067262629
ATOM    111  N9   DG A   4     563.383-341.560 585.843  1.00  0.00           N  
REMARK-SIMTK-COORDS   563.382859492  -341.559568700   585.843435482
ATOM    112  C4   DG A   4     563.298-342.630 584.981  1.00  0.00           C  
REMARK-SIMTK-COORDS   563.298052319  -342.629919963   584.980873067
ATOM    113  N3   DG A   4     562.993-342.557 583.659  1.00  0.00           N  
REMARK-SIMTK-COORDS   562.993130566  -342.556641993   583.658824255
ATOM    114  C2   DG A   4     562.976-343.752 583.076  1.00  0.00           C  
REMARK-SIMTK-COORDS   562.975656143  -343.752015973   583.075624724
ATOM    115  N1   DG A   4     563.250-344.930 583.743  1.00  0.00           N  
REMARK-SIMTK-COORDS   563.249578483  -344.929958673   583.742808765
ATOM    116  H1'  DG A   4     562.607-340.106 584.536  1.00  0.00           H  
REMARK-SIMTK-COORDS   562.606506586  -340.106489580   584.536468291
ATOM    117 1H2'  DG A   4     561.371-339.264 586.377  1.00  0.00           H  
REMARK-SIMTK-COORDS   561.371146970  -339.263649779   586.376964335
ATOM    118 2H2'  DG A   4     562.591-339.747 587.548  1.00  0.00           H  
REMARK-SIMTK-COORDS   562.590942118  -339.746587759   587.547648197
ATOM    119  H3'  DG A   4     563.070-337.402 587.354  1.00  0.00           H  
REMARK-SIMTK-COORDS   563.070212787  -337.401795120   587.354071073
ATOM    120  H4'  DG A   4     564.951-337.483 585.492  1.00  0.00           H  
REMARK-SIMTK-COORDS   564.951391282  -337.483477795   585.492202009
ATOM    121 1H5'  DG A   4     566.311-339.220 586.859  1.00  0.00           H  
REMARK-SIMTK-COORDS   566.311189249  -339.219644540   586.859229631
ATOM    122 2H5'  DG A   4     565.883-337.654 587.579  1.00  0.00           H  
REMARK-SIMTK-COORDS   565.882715148  -337.654167171   587.579277233
ATOM    123  H21  DG A   4     562.480-343.024 581.221  1.00  0.00           H  
REMARK-SIMTK-COORDS   562.479664467  -343.023814118   581.220540274
ATOM    124  H22  DG A   4     562.687-344.791 581.327  1.00  0.00           H  
REMARK-SIMTK-COORDS   562.687227066  -344.791045849   581.326553375
ATOM    125  H8   DG A   4     563.851-341.503 587.965  1.00  0.00           H  
REMARK-SIMTK-COORDS   563.851201980  -341.502706246   587.965114292
ATOM    126  H1   DG A   4     563.221-345.802 583.196  1.00  0.00           H  
REMARK-SIMTK-COORDS   563.220783918  -345.802029071   583.196387595
ATOM    127  P    DT A   5     560.800-337.042 585.829  1.00  0.00           P  
REMARK-SIMTK-COORDS   560.800001555  -337.041555427   585.829329454
ATOM    128  OP1  DT A   5     560.318-337.536 587.141  1.00  0.00           O  
REMARK-SIMTK-COORDS   560.317974084  -337.536130010   587.141139844
ATOM    129  OP2  DT A   5     560.254-335.743 585.388  1.00  0.00           O  
REMARK-SIMTK-COORDS   560.254063637  -335.742525184   585.388287259
ATOM    130  O5'  DT A   5     560.535-338.153 584.716  1.00  0.00           O  
REMARK-SIMTK-COORDS   560.535211489  -338.152566834   584.715938295
ATOM    131  O3'  DT A   5     558.255-338.245 581.158  1.00  0.00           O  
REMARK-SIMTK-COORDS   558.255308012  -338.244845846   581.158254959
ATOM    132  C1'  DT A   5     559.210-340.551 582.812  1.00  0.00           C  
REMARK-SIMTK-COORDS   559.210048818  -340.550702599   582.811924706
ATOM    133  C2'  DT A   5     558.350-339.382 583.272  1.00  0.00           C
[truncated: 32,155,461 more chars]
