# Supplementary material for: Lattice-free prediction of three-dimensional structure of programmed DNA assemblies
Source: Nat Commun. 2014 Dec 3;5:5578. doi: 10.1038/ncomms6578 (PMC4268701; doi:10.1038/ncomms6578)
Supplement: Supplementary Dataset 14 — Tiamat and PDB files for 40×4 ribbon with [nx, ny] = [20, 20] bps. [file ncomms6578-s23.zip]

Archive with 3 entries (3 files):
- Supplemetary Dataset 14/22_22_40x4.dna
- Supplemetary Dataset 14/22_22_40x4.pdb
- Supplemetary Dataset 14/Filenames.pdf
