# Supplementary material for: Lattice-free prediction of three-dimensional structure of programmed DNA assemblies
Source: Nat Commun. 2014 Dec 3;5:5578. doi: 10.1038/ncomms6578 (PMC4268701; doi:10.1038/ncomms6578)
Supplement: Supplementary Dataset 14 — Tiamat and PDB files for 40×4 ribbon with [nx, ny] = [20, 20] bps. [file ncomms6578-s23.zip › Supplemetary Dataset 14/22_22_40x4.pdb]

MODEL        1                                                                                                                                      
ATOM      1  P    DG A   1     -41.286 273.757 175.320  1.00  0.00           P  
REMARK-SIMTK-COORDS   -41.286256488   273.756968478   175.320128979
ATOM      2  OP1  DG A   1     -40.112 274.347 174.634  1.00  0.00           O  
REMARK-SIMTK-COORDS   -40.111988641   274.347088144   174.634411251
ATOM      3  OP2  DG A   1     -41.026 273.149 176.640  1.00  0.00           O  
REMARK-SIMTK-COORDS   -41.026078999   273.148680822   176.639787951
ATOM      4  O5'  DG A   1     -41.983 272.694 174.357  1.00  0.00           O  
REMARK-SIMTK-COORDS   -41.982997514   272.694196282   174.356567252
ATOM      5  O3'  DG A   1     -42.738 268.545 174.633  1.00  0.00           O  
REMARK-SIMTK-COORDS   -42.738237261   268.545090109   174.633003301
ATOM      6  C1'  DG A   1     -42.602 270.247 172.174  1.00  0.00           C  
REMARK-SIMTK-COORDS   -42.601974603   270.246601546   172.174368046
ATOM      7  C2'  DG A   1     -41.521 270.069 173.232  1.00  0.00           C  
REMARK-SIMTK-COORDS   -41.520544771   270.069326888   173.232371928
ATOM      8  C3'  DG A   1     -42.342 269.909 174.501  1.00  0.00           C  
REMARK-SIMTK-COORDS   -42.342223460   269.908591292   174.500978330
ATOM      9  C4'  DG A   1     -43.532 270.834 174.256  1.00  0.00           C  
REMARK-SIMTK-COORDS   -43.531754084   270.833778287   174.255964211
ATOM     10  C5'  DG A   1     -43.346 272.283 174.640  1.00  0.00           C  
REMARK-SIMTK-COORDS   -43.345562095   272.282692962   174.639819403
ATOM     11  O4'  DG A   1     -43.756 270.758 172.812  1.00  0.00           O  
REMARK-SIMTK-COORDS   -43.756333427   270.757722014   172.812401409
ATOM     12  N2   DG A   1     -44.087 269.207 167.221  1.00  0.00           N  
REMARK-SIMTK-COORDS   -44.086698862   269.207070470   167.220569199
ATOM     13  O6   DG A   1     -41.783 273.159 166.954  1.00  0.00           O  
REMARK-SIMTK-COORDS   -41.783236412   273.159349375   166.953853621
ATOM     14  C6   DG A   1     -42.183 272.269 167.705  1.00  0.00           C  
REMARK-SIMTK-COORDS   -42.183232811   272.269364982   167.705083719
ATOM     15  C5   DG A   1     -42.012 272.139 169.102  1.00  0.00           C  
REMARK-SIMTK-COORDS   -42.011737034   272.138792604   169.101532448
ATOM     16  N7   DG A   1     -41.351 272.969 170.010  1.00  0.00           N  
REMARK-SIMTK-COORDS   -41.351473978   272.968725234   170.010348450
ATOM     17  C8   DG A   1     -41.511 272.367 171.161  1.00  0.00           C  
REMARK-SIMTK-COORDS   -41.511384305   272.366810416   171.160863656
ATOM     18  N9   DG A   1     -42.229 271.192 171.087  1.00  0.00           N  
REMARK-SIMTK-COORDS   -42.228817910   271.191800638   171.087310660
ATOM     19  C4   DG A   1     -42.552 271.047 169.756  1.00  0.00           C  
REMARK-SIMTK-COORDS   -42.552146517   271.046898170   169.756401240
ATOM     20  N3   DG A   1     -43.260 270.017 169.223  1.00  0.00           N  
REMARK-SIMTK-COORDS   -43.259604940   270.016720735   169.223112355
ATOM     21  C2   DG A   1     -43.414 270.135 167.907  1.00  0.00           C  
REMARK-SIMTK-COORDS   -43.414091845   270.135395480   167.907287100
ATOM     22  N1   DG A   1     -42.919 271.196 167.174  1.00  0.00           N  
REMARK-SIMTK-COORDS   -42.918505942   271.195752385   167.173969402
ATOM     23  H1'  DG A   1     -42.865 269.290 171.721  1.00  0.00           H  
REMARK-SIMTK-COORDS   -42.864800814   269.290128518   171.720946908
ATOM     24 1H2'  DG A   1     -40.901 269.192 173.046  1.00  0.00           H  
REMARK-SIMTK-COORDS   -40.900847394   269.191561220   173.046499415
ATOM     25 2H2'  DG A   1     -40.859 270.932 173.295  1.00  0.00           H  
REMARK-SIMTK-COORDS   -40.858546396   270.931727345   173.294818727
ATOM     26  H3'  DG A   1     -41.785 270.210 175.389  1.00  0.00           H  
REMARK-SIMTK-COORDS   -41.784962110   270.210363630   175.389243067
ATOM     27  H4'  DG A   1     -44.365 270.440 174.838  1.00  0.00           H  
REMARK-SIMTK-COORDS   -44.364837544   270.440424686   174.838447595
ATOM     28 1H5'  DG A   1     -44.041 272.897 174.069  1.00  0.00           H  
REMARK-SIMTK-COORDS   -44.041368427   272.897052780   174.068748863
ATOM     29 2H5'  DG A   1     -43.553 272.402 175.702  1.00  0.00           H  
REMARK-SIMTK-COORDS   -43.552657091   272.401669218   175.702313785
ATOM     30  H21  DG A   1     -44.481 268.392 167.708  1.00  0.00           H  
REMARK-SIMTK-COORDS   -44.481101884   268.392000566   167.708069258
ATOM     31  H22  DG A   1     -44.209 269.307 166.203  1.00  0.00           H  
REMARK-SIMTK-COORDS   -44.208926782   269.307424114   166.202961474
ATOM     32  H8   DG A   1     -41.113 272.761 172.096  1.00  0.00           H  
REMARK-SIMTK-COORDS   -41.112786309   272.760585095   172.096016659
ATOM     33  H1   DG A   1     -43.103 271.199 166.161  1.00  0.00           H  
REMARK-SIMTK-COORDS   -43.102934362   271.199005220   166.161108318
ATOM     34  P    DC A   2     -41.227 267.695 174.717  1.00  0.00           P  
REMARK-SIMTK-COORDS   -41.227179302   267.694906798   174.717327230
ATOM     35  OP1  DC A   2     -39.894 268.344 174.721  1.00  0.00           O  
REMARK-SIMTK-COORDS   -39.894394091   268.344432364   174.720949556
ATOM     36  OP2  DC A   2     -41.390 266.545 175.628  1.00  0.00           O  
REMARK-SIMTK-COORDS   -41.389841248   266.545434851   175.628303264
ATOM     37  O5'  DC A   2     -41.604 267.269 173.227  1.00  0.00           O  
REMARK-SIMTK-COORDS   -41.603575256   267.269393125   173.226564271
ATOM     38  O3'  DC A   2     -42.440 263.569 171.363  1.00  0.00           O  
REMARK-SIMTK-COORDS   -42.439626722   263.569385064   171.363082505
ATOM     39  C1'  DC A   2     -41.542 266.127 170.092  1.00  0.00           C  
REMARK-SIMTK-COORDS   -41.542042977   266.126852784   170.092073347
ATOM     40  C2'  DC A   2     -40.839 265.353 171.200  1.00  0.00           C  
REMARK-SIMTK-COORDS   -40.839280125   265.352844062   171.200067875
ATOM     41  C3'  DC A   2     -42.012 264.781 171.980  1.00  0.00           C  
REMARK-SIMTK-COORDS   -42.011722772   264.781310585   171.980181152
ATOM     42  C4'  DC A   2     -43.061 265.886 171.874  1.00  0.00           C  
REMARK-SIMTK-COORDS   -43.060834444   265.885891546   171.874433345
ATOM     43  C5'  DC A   2     -42.990 266.981 172.912  1.00  0.00           C  
REMARK-SIMTK-COORDS   -42.990139912   266.981439993   172.912067136
ATOM     44  O4'  DC A   2     -42.832 266.475 170.555  1.00  0.00           O  
REMARK-SIMTK-COORDS   -42.832125786   266.475373391   170.554826773
ATOM     45  N4   DC A   2     -39.008 270.757 168.465  1.00  0.00           N  
REMARK-SIMTK-COORDS   -39.007795253   270.756903583   168.464872661
ATOM     46  C4   DC A   2     -39.607 269.654 168.886  1.00  0.00           C  
REMARK-SIMTK-COORDS   -39.606808687   269.653591451   168.885509374
ATOM     47  N3   DC A   2     -40.207 268.872 167.980  1.00  0.00           N  
REMARK-SIMTK-COORDS   -40.207139052   268.872427921   167.980045961
ATOM     48  C2   DC A   2     -40.838 267.732 168.355  1.00  0.00           C  
REMARK-SIMTK-COORDS   -40.838245158   267.731922305   168.354512280
ATOM     49  O2   DC A   2     -41.403 266.990 167.541  1.00  0.00           O  
REMARK-SIMTK-COORDS   -41.403289793   266.989892200   167.541404118
ATOM     50  N1   DC A   2     -40.845 267.382 169.703  1.00  0.00           N  
REMARK-SIMTK-COORDS   -40.844798993   267.382451181   169.702895379
ATOM     51  C6   DC A   2     -40.236 268.168 170.628  1.00  0.00           C  
REMARK-SIMTK-COORDS   -40.236110729   268.167691954   170.627529645
ATOM     52  C5   DC A   2     -39.594 269.314 170.274  1.00  0.00           C  
REMARK-SIMTK-COORDS   -39.594273782   269.313564065   170.274159529
ATOM     53  H1'  DC A   2     -41.661 265.511 169.200  1.00  0.00           H  
REMARK-SIMTK-COORDS   -41.660510500   265.511191490   169.199694719
ATOM     54 1H2'  DC A   2     -40.199 264.560 170.809  1.00  0.00           H  
REMARK-SIMTK-COORDS   -40.198522543   264.560234147   170.808654738
ATOM     55 2H2'  DC A   2     -40.221 265.995 171.825  1.00  0.00           H  
REMARK-SIMTK-COORDS   -40.220668096   265.995287175   171.825303832
ATOM     56  H3'  DC A   2     -41.752 264.585 173.021  1.00  0.00           H  
REMARK-SIMTK-COORDS   -41.751668061   264.584552425   173.021330408
ATOM     57  H4'  DC A   2     -44.036 265.406 171.964  1.00  0.00           H  
REMARK-SIMTK-COORDS   -44.036062822   265.406195590   171.964084891
ATOM     58 1H5'  DC A   2     -43.471 267.877 172.520  1.00  0.00           H  
REMARK-SIMTK-COORDS   -43.471280116   267.877069196   172.520463466
ATOM     59 2H5'  DC A   2     -43.512 266.657 173.811  1.00  0.00           H  
REMARK-SIMTK-COORDS   -43.511914116   266.657020911   173.811331802
ATOM     60  H41  DC A   2     -38.537 271.378 169.140  1.00  0.00           H  
REMARK-SIMTK-COORDS   -38.536912411   271.377534276   169.139800725
ATOM     61  H42  DC A   2     -39.015 270.997 167.463  1.00  0.00           H  
REMARK-SIMTK-COORDS   -39.014921474   270.996977544   167.463181237
ATOM     62  H6   DC A   2     -40.262 267.872 171.677  1.00  0.00           H  
REMARK-SIMTK-COORDS   -40.261790071   267.871843661   171.676876280
ATOM     63  H5   DC A   2     -39.097 269.942 171.013  1.00  0.00           H  
REMARK-SIMTK-COORDS   -39.096639600   269.941621749   171.013463098
ATOM     64  P    DT A   3     -41.247 262.299 171.197  1.00  0.00           P  
REMARK-SIMTK-COORDS   -41.247180789   262.299413588   171.196616610
ATOM     65  OP1  DT A   3     -39.992 262.642 171.907  1.00  0.00           O  
REMARK-SIMTK-COORDS   -39.991954374   262.641753332   171.907257973
ATOM     66  OP2  DT A   3     -41.704 260.902 171.329  1.00  0.00           O  
REMARK-SIMTK-COORDS   -41.703962658   260.901596503   171.328918241
ATOM     67  O5'  DT A   3     -41.104 262.684 169.655  1.00  0.00           O  
REMARK-SIMTK-COORDS   -41.103801134   262.684464198   169.655422819
ATOM     68  O3'  DT A   3     -41.270 260.471 166.059  1.00  0.00           O  
REMARK-SIMTK-COORDS   -41.270010506   260.471124367   166.058606555
ATOM     69  C1'  DT A   3     -40.000 263.139 166.540  1.00  0.00           C  
REMARK-SIMTK-COORDS   -39.999982653   263.139199069   166.539788059
ATOM     70  C2'  DT A   3     -39.706 261.835 167.269  1.00  0.00           C  
REMARK-SIMTK-COORDS   -39.706407143   261.835261359   167.268951874
ATOM     71  C3'  DT A   3     -41.072 261.168 167.287  1.00  0.00           C  
REMARK-SIMTK-COORDS   -41.072449971   261.167740689   167.286900304
ATOM     72  C4'  DT A   3     -42.026 262.350 167.440  1.00  0.00           C  
REMARK-SIMTK-COORDS   -42.026296369   262.350306490   167.440344678
ATOM     73  C5'  DT A   3     -42.306 262.809 168.853  1.00  0.00           C  
REMARK-SIMTK-COORDS   -42.305683365   262.808786023   168.852833766
ATOM     74  O4'  DT A   3     -41.371 263.440 166.716  1.00  0.00           O  
REMARK-SIMTK-COORDS   -41.370617557   263.439721473   166.715788752
ATOM     75  O4   DT A   3     -37.071 267.478 168.283  1.00  0.00           O  
REMARK-SIMTK-COORDS   -37.070571259   267.477889735   168.282955918
ATOM     76  C4   DT A   3     -37.731 266.490 167.943  1.00  0.00           C  
REMARK-SIMTK-COORDS   -37.730789753   266.489504279   167.943346243
ATOM     77  N3   DT A   3     -38.043 266.269 166.622  1.00  0.00           N  
REMARK-SIMTK-COORDS   -38.042654244   266.268909913   166.621528682
ATOM     78  C2   DT A   3     -38.767 265.211 166.110  1.00  0.00           C  
REMARK-SIMTK-COORDS   -38.767054053   265.210695695   166.109504673
ATOM     79  O2   DT A   3     -38.993 265.099 164.918  1.00  0.00           O  
REMARK-SIMTK-COORDS   -38.993034786   265.098880867   164.918366077
ATOM     80  N1   DT A   3     -39.213 264.298 167.042  1.00  0.00           N  
REMARK-SIMTK-COORDS   -39.213020945   264.298196299   167.042283522
ATOM     81  C6   DT A   3     -38.950 264.436 168.383  1.00  0.00           C  
REMARK-SIMTK-COORDS   -38.950307471   264.436245583   168.382768891
ATOM     82  C5   DT A   3     -38.234 265.480 168.845  1.00  0.00           C  
REMARK-SIMTK-COORDS   -38.233942202   265.480429103   168.845077856
ATOM     83  C7   DT A   3     -37.924 265.683 170.297  1.00  0.00           C  
REMARK-SIMTK-COORDS   -37.923805749   265.682503669   170.296548920
ATOM     84  H1'  DT A   3     -39.814 263.038 165.470  1.00  0.00           H  
REMARK-SIMTK-COORDS   -39.813862192   263.038161087   165.469754648
ATOM     85 1H2'  DT A   3     -38.972 261.222 166.743  1.00  0.00           H  
REMARK-SIMTK-COORDS   -38.972479381   261.222037828   166.742575638
ATOM     86 2H2'  DT A   3     -39.332 262.001 168.278  1.00  0.00           H  
REMARK-SIMTK-COORDS   -39.332312520   262.000919520   168.277982887
ATOM     87  H3'  DT A   3     -41.175 260.469 168.119  1.00  0.00           H  
REMARK-SIMTK-COORDS   -41.175186215   260.469417810   168.118668554
ATOM     88  H4'  DT A   3     -42.976 262.052 166.995  1.00  0.00           H  
REMARK-SIMTK-COORDS   -42.975771416   262.052291043   166.995066195
ATOM     89 1H5'  DT A   3     -42.630 263.849 168.835  1.00  0.00           H  
REMARK-SIMTK-COORDS   -42.629799502   263.849106360   168.834603950
ATOM     90 2H5'  DT A   3     -43.098 262.195 169.278  1.00  0.00           H  
REMARK-SIMTK-COORDS   -43.098082134   262.194981457   169.278392395
ATOM     91  H3   DT A   3     -37.703 266.967 165.944  1.00  0.00           H  
REMARK-SIMTK-COORDS   -37.702874559   266.966713811   165.944094932
ATOM     92  H6   DT A   3     -39.327 263.692 169.084  1.00  0.00           H  
REMARK-SIMTK-COORDS   -39.327051475   263.691899509   169.083897893
ATOM     93  H71  DT A   3     -37.428 266.645 170.433  1.00  0.00           H  
REMARK-SIMTK-COORDS   -37.428342604   266.645371806   170.433176968
ATOM     94  H72  DT A   3     -38.850 265.668 170.872  1.00  0.00           H  
REMARK-SIMTK-COORDS   -38.849568993   265.667841432   170.872165490
ATOM     95  H73  DT A   3     -37.268 264.884 170.644  1.00  0.00           H  
REMARK-SIMTK-COORDS   -37.267890203   264.884252425   170.643627801
ATOM     96  P    DG A   4     -40.092 259.251 165.584  1.00  0.00           P  
REMARK-SIMTK-COORDS   -40.092315531   259.250810430   165.584492242
ATOM     97  OP1  DG A   4     -39.145 259.013 166.700  1.00  0.00           O  
REMARK-SIMTK-COORDS   -39.144846081   259.013453623   166.699534119
ATOM     98  OP2  DG A   4     -40.568 258.048 164.873  1.00  0.00           O  
REMARK-SIMTK-COORDS   -40.567931966   258.047934610   164.873095890
ATOM     99  O5'  DG A   4     -39.445 260.277 164.550  1.00  0.00           O  
REMARK-SIMTK-COORDS   -39.445346256   260.277401240   164.549636664
ATOM    100  O3'  DG A   4     -38.409 260.049 160.459  1.00  0.00           O  
REMARK-SIMTK-COORDS   -38.408609279   260.048738786   160.458820618
ATOM    101  C1'  DG A   4     -37.369 261.939 162.534  1.00  0.00           C  
REMARK-SIMTK-COORDS   -37.368924274   261.938837307   162.533713067
ATOM    102  C2'  DG A   4     -37.335 260.417 162.576  1.00  0.00           C  
REMARK-SIMTK-COORDS   -37.335464508   260.416532645   162.575641106
ATOM    103  C3'  DG A   4     -38.630 260.052 161.867  1.00  0.00           C  
REMARK-SIMTK-COORDS   -38.630034202   260.051885324   161.867491659
ATOM    104  C4'  DG A   4     -39.580 261.166 162.300  1.00  0.00           C  
REMARK-SIMTK-COORDS   -39.580305895   261.165958078   162.299708744
ATOM    105  C5'  DG A   4     -40.313 260.955 163.604  1.00  0.00           C  
REMARK-SIMTK-COORDS   -40.312511139   260.955464782   163.603907369
ATOM    106  O4'  DG A   4     -38.721 262.342 162.431  1.00  0.00           O  
REMARK-SIMTK-COORDS   -38.720734822   262.342420220   162.430736977
ATOM    107  N2   DG A   4     -34.545 266.363 162.008  1.00  0.00           N  
REMARK-SIMTK-COORDS   -34.544767879   266.363019476   162.008444768
ATOM    108  O6   DG A   4     -34.548 265.496 166.508  1.00  0.00           O  
REMARK-SIMTK-COORDS   -34.547800603   265.496142100   166.508011349
ATOM    109  C6   DG A   4     -34.937 265.116 165.403  1.00  0.00           C  
REMARK-SIMTK-COORDS   -34.936909906   265.115573140   165.403395028
ATOM    110  C5   DG A   4     -35.714 263.982 165.075  1.00  0.00           C  
REMARK-SIMTK-COORDS   -35.713626875   263.981882355   165.074784386
ATOM    111  N7   DG A   4     -36.252 262.989 165.896  1.00  0.00           N  
REMARK-SIMTK-COORDS   -36.251649864   262.988654712   165.896193001
ATOM    112  C8   DG A   4     -36.877 262.196 165.064  1.00  0.00           C  
REMARK-SIMTK-COORDS   -36.876950178   262.195892864   165.064275836
ATOM    113  N9   DG A   4     -36.794 262.585 163.744  1.00  0.00           N  
REMARK-SIMTK-COORDS   -36.793795940   262.585311872   163.744348865
ATOM    114  C4   DG A   4     -36.043 263.740 163.753  1.00  0.00           C  
REMARK-SIMTK-COORDS   -36.042938292   263.739863401   163.753379900
ATOM    115  N3   DG A   4     -35.704 264.470 162.659  1.00  0.00           N  
REMARK-SIMTK-COORDS   -35.704372653   264.470402919   162.658918699
ATOM    116  C2   DG A   4     -34.966 265.533 162.967  1.00  0.00           C  
REMARK-SIMTK-COORDS   -34.966315887   265.533185496   162.967320068
ATOM    117  N1   DG A   4     -34.599 265.858 164.259  1.00  0.00           N  
REMARK-SIMTK-COORDS   -34.599353806   265.857896312   164.258683192
ATOM    118  H1'  DG A   4     -36.838 262.317 161.659  1.00  0.00           H  
REMARK-SIMTK-COORDS   -36.838223873   262.316867437   161.659093546
ATOM    119 1H2'  DG A   4     -36.469 260.008 162.055  1.00  0.00           H  
REMARK-SIMTK-COORDS   -36.468968632   260.007969636   162.054769563
ATOM    120 2H2'  DG A   4     -37.318 260.032 163.594  1.00  0.00           H  
REMARK-SIMTK-COORDS   -37.318186907   260.031716731   163.594215696
ATOM    121  H3'  DG A   4     -39.003 259.074 162.177  1.00  0.00           H  
REMARK-SIMTK-COORDS   -39.002970494   259.074124595   162.176560390
ATOM    122  H4'  DG A   4     -40.327 261.269 161.513  1.00  0.00           H  
REMARK-SIMTK-COORDS   -40.327162101   261.269042750   161.512548432
ATOM    123 1H5'  DG A   4     -40.611 261.923 164.007  1.00  0.00           H  
REMARK-SIMTK-COORDS   -40.611390796   261.922738770   164.007340119
ATOM    124 2H5'  DG A   4     -41.202 260.353 163.423  1.00  0.00           H  
REMARK-SIMTK-COORDS   -41.201754527   260.353470398   163.422835676
ATOM    125  H21  DG A   4     -34.784 266.177 161.026  1.00  0.00           H  
REMARK-SIMTK-COORDS   -34.784110679   266.177143180   161.025737270
ATOM    126  H22  DG A   4     -33.979 267.188 162.254  1.00  0.00           H  
REMARK-SIMTK-COORDS   -33.979184913   267.187959035   162.253652095
ATOM    127  H8   DG A   4     -37.417 261.306 165.387  1.00  0.00           H  
REMARK-SIMTK-COORDS   -37.417190633   261.305667554   165.386904337
ATOM    128  H1   DG A   4     -34.036 266.709 164.392  1.00  0.00           H  
REMARK-SIMTK-COORDS   -34.035963061   266.709274213   164.391568624
ATOM    129  P    DG A   5     -37.159 258.954 159.957  1.00  0.00           P  
REMARK-SIMTK-COORDS   -37.158794072   258.954240760   159.957274207
ATOM    130  OP1  DG A   5     -36.625 258.090 161.036  1.00  0.00           O  
REMARK-SIMTK-COORDS   -36.624601921   258.089633238   161.036369930
ATOM    131  OP2  DG A   5     -37.382 258.298 158.654  1.00  0.00           O  
REMARK-SIMTK-COORDS   -37.381549743   258.298161161   158.653761465
ATOM    132  O5'  DG A   5     -36.208 260.222 159.775  1.00  0.00           O  
REMARK-SIMTK-COORDS   -36.208392713   260.221936791   159.775428040
ATOM    133  O3'  DG A   5     -33.902 261.716 156.564  1.00  0.00           O  
REMARK-SIMTK-COORDS   -33.902251615   261.715736418   156.564172536
ATOM    134  C1'  DG A   5     -33.586 262.266 159.489  1.00  0.00           C  
REMARK-SIMTK-COORDS   -33.585908701   262.265594213   159.489267332
ATOM    135  C2'  DG A   5     -33.572 260.907 158.801  1.00  0.00           C  
REMARK-SIMTK-COORDS   -33.572175708   260.906672494   158.801203260
ATOM    136  C3'  DG A   5     -34.568 261.114 157.672  1.00  0.00           C  
REMARK-SIMTK-COORDS   -34.568331206   261.113614809   157.671954350
ATOM    137  C4'  DG A   5     -35.604 262.044 158.298  1.00  0.00           C  
REMARK-SIMTK-COORDS   -35.604224577   262.044379258   158.297724647
ATOM    138  C5'  DG A   5     -36.720 261.383 159.072  1.00  0.00           C  
REMARK-SIMTK-COORDS   -36.720245978   261.383277165   159.071550372
ATOM    139  O4'  DG A   5     -34.830 262.880 159.216  1.00  0.00           O  
REMARK-SIMTK-COORDS   -34.830196218   262.880173660   159.215560046
ATOM    140  N2   DG A   5     -30.731 265.936 161.981  1.00  0.00           N  
REMARK-SIMTK-COORDS   -30.731405637   265.935765959   161.980613477
ATOM    141  O6   DG A   5     -32.195 263.132 165.296  1.00  0.00           O  
REMARK-SIMTK-COORDS   -32.195272688   263.132207867   165.296445240
ATOM    142  C6   DG A   5     -32.206 263.362 164.087  1.00  0.00           C  
REMARK-SIMTK-COORDS   -32.206391939   263.361968625   164.086692226
ATOM    143  C5   DG A   5     -32.838 262.640 163.049  1.00  0.00           C  
REMARK-SIMTK-COORDS   -32.837872288   262.640313389   163.048918026
ATOM    144  N7   DG A   5     -33.616 261.482 163.101  1.00  0.00           N  
REMARK-SIMTK-COORDS   -33.615926659   261.481585199   163.100516256
ATOM    145  C8   DG A   5     -33.940 261.263 161.852  1.00  0.00           C  
REMARK-SIMTK-COORDS   -33.940050474   261.263489842   161.851942603
ATOM    146  N9   DG A   5     -33.432 262.191 160.968  1.00  0.00           N  
REMARK-SIMTK-COORDS   -33.432425170   262.191339846   160.967533240
ATOM    147  C4   DG A   5     -32.722 263.081 161.743  1.00  0.00           C  
REMARK-SIMTK-COORDS   -32.721756839   263.080555274   161.742842498
ATOM    148  N3   DG A   5     -32.045 264.165 161.282  1.00  0.00           N  
REMARK-SIMTK-COORDS   -32.044626547   264.164604757   161.281874727
ATOM    149  C2   DG A   5     -31.443 264.839 162.258  1.00  0.00           C  
REMARK-SIMTK-COORDS   -31.443369625   264.839396388   162.257831882
ATOM    150  N1   DG A   5     -31.514 264.479 163.589  1.00  0.00           N  
REMARK-SIMTK-COORDS   -31.513894436   264.479336282   163.589409883
ATOM    151  H1'  DG A   5     -32.799 262.910 159.095  1.00  0.00           H  
REMARK-SIMTK-COORDS   -32.799282676   262.910321163   159.095496262
ATOM    152 1H2'  DG A   5     -32.585 260.648 158.418  1.00  0.00           H  
REMARK-SIMTK-COORDS   -32.584790792   260.647951465   158.417562208
ATOM    153 2H2'  DG A   5     -33.887 260.104 159.466  1.00  0.00           H  
REMARK-SIMTK-COORDS   -33.887095980   260.103858318   159.466177411
ATOM    154  H3'  DG A   5     -35.024 260.175 157.353  1.00  0.00           H  
REMARK-SIMTK-COORDS   -35.024094530   260.175059347   157.352557362
ATOM    155  H4'  DG A   5     -36.055 262.611 157.483  1.00  0.00           H  
REMARK-SIMTK-COORDS   -36.055300817   262.610566638   157.482860194
ATOM    156 1H5'  DG A   5     -37.131 262.095 159.787  1.00  0.00           H  
REMARK-SIMTK-COORDS   -37.131008503   262.095309475   159.787085233
ATOM    157 2H5'  DG A   5     -37.504 261.079 158.380  1.00  0.00           H  
REMARK-SIMTK-COORDS   -37.504489186   261.078539418   158.380149261
ATOM    158  H21  DG A   5     -30.640 266.257 161.008  1.00  0.00           H  
REMARK-SIMTK-COORDS   -30.639808592   266.257122357   161.008045203
ATOM    159  H22  DG A   5     -30.274 266.458 162.741  1.00  0.00           H  
REMARK-SIMTK-COORDS   -30.273501234   266.458054309   162.740925542
ATOM    160  H8   DG A   5     -34.558 260.422 161.539  1.00  0.00           H  
REMARK-SIMTK-COORDS   -34.558230262   260.421998711   161.538579512
ATOM    161  H1   DG A   5     -31.022 265.076 164.269  1.00  0.00           H  
REMARK-SIMTK-COORDS   -31.021579591   265.076175245   164.268616292
ATOM    162  P    DA A   6     -32.636 260.640 156.089  1.00  0.00           P  
REMARK-SIMTK-COORDS   -32.635850502   260.639930606   156.088541674
ATOM    163  OP1  DA A   6     -32.472 259.316 156.738  1.00  0.00           O  
REMARK-SIMTK-COORDS   -32.472233962   259.316416252   156.738388105
ATOM    164  OP2  DA A   6     -32.441 260.672 154.626  1.00  0.00           O  
REMARK-SIMTK-COORDS   -32.440853155   260.671628587   154.625932952
ATOM    165  O5'  DA A   6     -31.671 261.697 156.792  1.00  0.00           O  
REMARK-SIMTK-COORDS   -31.670828003   261.697078798   156.791720368
ATOM    166  O3'  DA A   6     -28.464 264.090 155.430  1.00  0.00           O  
REMARK-SIMTK-COORDS   -28.463696199   264.089938702   155.430415085
ATOM    167  C1'  DA A   6     -29.081 263.233 158.232  1.00  0.00           C  
REMARK-SIMTK-COORDS   -29.080633466   263.232825942   158.231504717
ATOM    168  C2'  DA A   6     -28.858 262.334 157.022  1.00  0.00           C  
REMARK-SIMTK-COORDS   -28.858108596   262.333984773   157.022194486
ATOM    169  C3'  DA A   6     -29.448 263.169 155.895  1.00  0.00           C  
REMARK-SIMTK-COORDS   -29.447620721   263.168765263   155.895163435
ATOM    170  C4'  DA A   6     -30.623 263.870 156.572  1.00  0.00           C  
REMARK-SIMTK-COORDS   -30.623456682   263.870406953   156.571767997
ATOM    171  C5'  DA A   6     -31.929 263.112 156.604  1.00  0.00           C  
REMARK-SIMTK-COORDS   -31.929245875   263.111946383   156.603848281
ATOM    172  O4'  DA A   6     -30.173 264.085 157.947  1.00  0.00           O  
REMARK-SIMTK-COORDS   -30.172693126   264.084734706   157.947358355
ATOM    173  N6   DA A   6     -29.653 261.119 163.866  1.00  0.00           N  
REMARK-SIMTK-COORDS   -29.652666250   261.119145374   163.866473656
ATOM    174  C6   DA A   6     -29.199 261.979 162.939  1.00  0.00           C  
REMARK-SIMTK-COORDS   -29.198773171   261.979455726   162.938587796
ATOM    175  C5   DA A   6     -29.499 261.859 161.565  1.00  0.00           C  
REMARK-SIMTK-COORDS   -29.498888779   261.859332355   161.565172346
ATOM    176  N7   DA A   6     -30.259 260.950 160.853  1.00  0.00           N  
REMARK-SIMTK-COORDS   -30.258871012   260.949811298   160.852789407
ATOM    177  C8   DA A   6     -30.162 261.360 159.623  1.00  0.00           C  
REMARK-SIMTK-COORDS   -30.162108637   261.360369559   159.623109384
ATOM    178  N9   DA A   6     -29.401 262.488 159.480  1.00  0.00           N  
REMARK-SIMTK-COORDS   -29.400669550   262.488040994   159.480194545
ATOM    179  C4   DA A   6     -28.971 262.813 160.743  1.00  0.00           C  
REMARK-SIMTK-COORDS   -28.971232268   262.812707903   160.742827120
ATOM    180  N3   DA A   6     -28.189 263.852 161.088  1.00  0.00           N  
REMARK-SIMTK-COORDS   -28.188984222   263.852035503   161.088461515
ATOM    181  C2   DA A   6     -27.978 263.849 162.387  1.00  0.00           C  
REMARK-SIMTK-COORDS   -27.977871076   263.849224371   162.387394283
ATOM    182  N1   DA A   6     -28.422 263.006 163.315  1.00  0.00           N  
REMARK-SIMTK-COORDS   -28.421856938   263.006216644   163.314597350
ATOM    183  H1'  DA A   6     -28.208 263.857 158.421  1.00  0.00           H  
REMARK-SIMTK-COORDS   -28.208076613   263.857094904   158.420583541
ATOM    184 1H2'  DA A   6     -27.801 262.127 156.850  1.00  0.00           H  
REMARK-SIMTK-COORDS   -27.800922471   262.126709634   156.849914155
ATOM    185 2H2'  DA A   6     -29.369 261.378 157.118  1.00  0.00           H  
REMARK-SIMTK-COORDS   -29.369243127   261.378179007   157.117582273
ATOM    186  H3'  DA A   6     -29.785 262.549 155.063  1.00  0.00           H  
REMARK-SIMTK-COORDS   -29.784769335   262.549191632   155.062621348
ATOM    187  H4'  DA A   6     -30.793 264.800 156.028  1.00  0.00           H  
REMARK-SIMTK-COORDS   -30.793327201   264.799783319   156.027983502
ATOM    188 1H5'  DA A   6     -32.540 263.486 157.425  1.00  0.00           H  
REMARK-SIMTK-COORDS   -32.540241455   263.485632795   157.424725779
ATOM    189 2H5'  DA A   6     -32.458 263.267 155.664  1.00  0.00           H  
REMARK-SIMTK-COORDS   -32.457560183   263.267496302   155.664030099
ATOM    190  H61  DA A   6     -29.403 261.252 164.856  1.00  0.00           H  
REMARK-SIMTK-COORDS   -29.403322259   261.251904744   164.855630633
ATOM    191  H62  DA A   6     -30.248 260.327 163.585  1.00  0.00           H  
REMARK-SIMTK-COORDS   -30.247796787   260.327001581   163.584903317
ATOM    192  H8   DA A   6     -30.643 260.855 158.786  1.00  0.00           H  
REMARK-SIMTK-COORDS   -30.642840443   260.854897548   158.785804197
ATOM    193  H2   DA A   6     -27.347 264.658 162.758  1.00  0.00           H  
REMARK-SIMTK-COORDS   -27.347161567   264.657686851   162.758075998
ATOM    194  P    DA A   7     -27.023 263.306 154.855  1.00  0.00           P  
REMARK-SIMTK-COORDS   -27.022927587   263.305518102   154.855236089
ATOM    195  OP1  DA A   7     -27.083 261.824 154.804  1.00  0.00           O  
REMARK-SIMTK-COORDS   -27.082557309   261.824104203   154.804068179
ATOM    196  OP2  DA A   7     -26.364 263.967 153.712  1.00  0.00           O  
REMARK-SIMTK-COORDS   -26.364265556   263.966873454   153.711983524
ATOM    197  O5'  DA A   7     -26.335 263.760 156.220  1.00  0.00           O  
REMARK-SIMTK-COORDS   -26.334943685   263.760103215   156.220271445
ATOM    198  O3'  DA A   7     -22.853 265.969 157.149  1.00  0.00           O  
REMARK-SIMTK-COORDS   -22.852920752   265.968621307   157.149028214
ATOM    199  C1'  DA A   7     -24.347 264.042 158.887  1.00  0.00           C  
REMARK-SIMTK-COORDS   -24.346953978   264.042385536   158.886508422
ATOM    200  C2'  DA A   7     -23.747 263.769 157.514  1.00  0.00           C  
REMARK-SIMTK-COORDS   -23.747003694   263.768527486   157.513582559
ATOM    201  C3'  DA A   7     -23.937 265.106 156.813  1.00  0.00           C  
REMARK-SIMTK-COORDS   -23.936982460   265.105669456   156.813195938
ATOM    202  C4'  DA A   7     -25.267 265.600 157.380  1.00  0.00           C  
REMARK-SIMTK-COORDS   -25.266650936   265.599548243   157.379544318
ATOM    203  C5'  DA A   7     -26.514 265.127 156.672  1.00  0.00           C  
REMARK-SIMTK-COORDS   -26.514485205   265.126745954   156.671911199
ATOM    204  O4'  DA A   7     -25.286 265.091 158.752  1.00  0.00           O  
REMARK-SIMTK-COORDS   -25.285515552   265.091189109   158.751618703
ATOM    205  N6   DA A   7     -26.721 259.720 162.384  1.00  0.00           N  
REMARK-SIMTK-COORDS   -26.720681820   259.720056503   162.383740165
ATOM    206  C6   DA A   7     -25.988 260.824 162.156  1.00  0.00           C  
REMARK-SIMTK-COORDS   -25.988077895   260.823946233   162.156047494
ATOM    207  C5   DA A   7     -25.827 261.390 160.874  1.00  0.00           C  
REMARK-SIMTK-COORDS   -25.827137190   261.390057828   160.873711832
ATOM    208  N7   DA A   7     -26.318 261.037 159.630  1.00  0.00           N  
REMARK-SIMTK-COORDS   -26.317749318   261.036619246   159.630059184
ATOM    209  C8   DA A   7     -25.826 261.940 158.835  1.00  0.00           C  
REMARK-SIMTK-COORDS   -25.826444097   261.939850204   158.834554932
ATOM    210  N9   DA A   7     -25.057 262.873 159.474  1.00  0.00           N  
REMARK-SIMTK-COORDS   -25.056588948   262.872851254   159.473842887
ATOM    211  C4   DA A   7     -25.059 262.516 160.799  1.00  0.00           C  
REMARK-SIMTK-COORDS   -25.058699250   262.515914826   160.799232615
ATOM    212  N3   DA A   7     -24.428 263.146 161.807  1.00  0.00           N  
REMARK-SIMTK-COORDS   -24.427773081   263.146234402   161.807303249
ATOM    213  C2   DA A   7     -24.649 262.520 162.944  1.00  0.00           C  
REMARK-SIMTK-COORDS   -24.649116311   262.520272904   162.943517303
ATOM    214  N1   DA A   7     -25.372 261.430 163.182  1.00  0.00           N  
REMARK-SIMTK-COORDS   -25.372077462   261.430293999   163.181769607
ATOM    215  H1'  DA A   7     -23.581 264.366 159.591  1.00  0.00           H  
REMARK-SIMTK-COORDS   -23.581028424   264.365654944   159.590548859
ATOM    216 1H2'  DA A   7     -22.692 263.498 157.570  1.00  0.00           H  
REMARK-SIMTK-COORDS   -22.691648816   263.497728751   157.569975169
ATOM    217 2H2'  DA A   7     -24.264 262.968 156.988  1.00  0.00           H  
REMARK-SIMTK-COORDS   -24.264175729   262.968166616   156.988342077
ATOM    218  H3'  DA A   7     -23.988 264.994 155.729  1.00  0.00           H  
REMARK-SIMTK-COORDS   -23.987819252   264.994076020   155.728931429
ATOM    219  H4'  DA A   7     -25.248 266.688 157.327  1.00  0.00           H  
REMARK-SIMTK-COORDS   -25.248438254   266.688236385   157.327348268
ATOM    220 1H5'  DA A   7     -27.358 265.178 157.360  1.00  0.00           H  
REMARK-SIMTK-COORDS   -27.357512451   265.178160144   157.359994511
ATOM    221 2H5'  DA A   7     -26.709 265.774 155.817  1.00  0.00           H  
REMARK-SIMTK-COORDS   -26.709187281   265.773683907   155.817433355
ATOM    222  H61  DA A   7     -26.805 259.348 163.339  1.00  0.00           H  
REMARK-SIMTK-COORDS   -26.805059371   259.347620406   163.338936889
ATOM    223  H62  DA A   7     -27.195 259.248 161.601  1.00  0.00           H  
REMARK-SIMTK-COORDS   -27.194657951   259.247715855   161.600672517
ATOM    224  H8   DA A   7     -26.011 261.953 157.761  1.00  0.00           H  
REMARK-SIMTK-COORDS   -26.011242379   261.953180016   157.760610375
ATOM    225  H2   DA A   7     -24.170 262.961 163.818  1.00  0.00           H  
REMARK-SIMTK-COORDS   -24.170321433   262.960806387   163.818443995
ATOM    226  P    DT A   8     -21.291 265.343 156.705  1.00  0.00           P  
REMARK-SIMTK-COORDS   -21.291144376   265.343364113   156.704620599
ATOM    227  OP1  DT A   8     -21.334 264.080 155.930  1.00  0.00           O  
REMARK-SIMTK-COORDS   -21.333863371   264.080042259   155.930027815
ATOM    228  OP2  DT A   8     -20.294 266.339 156.263  1.00  0.00           O  
REMARK-SIMTK-COORDS   -20.293733372   266.338523613   156.263174273
ATOM    229  O5'  DT A   8     -21.083 265.009 158.250  1.00  0.00           O  
REMARK-SIMTK-COORDS   -21.083000720   265.008809051   158.250210820
ATOM    230  O3'  DT A   8     -18.086 265.965 161.073  1.00  0.00           O  
REMARK-SIMTK-COORDS   -18.086361321   265.964710673   161.073327963
ATOM    231  C1'  DT A   8     -20.070 263.724 161.158  1.00  0.00           C  
REMARK-SIMTK-COORDS   -20.070282168   263.724179323   161.158218144
ATOM    232  C2'  DT A   8     -19.057 264.015 160.060  1.00  0.00           C  
REMARK-SIMTK-COORDS   -19.056674632   264.014798823   160.059919428
ATOM    233  C3'  DT A   8     -19.004 265.534 160.071  1.00  0.00           C  
REMARK-SIMTK-COORDS   -19.004491334   265.534382769   160.070898327
ATOM    234  C4'  DT A   8     -20.444 265.921 160.402  1.00  0.00           C  
REMARK-SIMTK-COORDS   -20.444207552   265.921238636   160.401639541
ATOM    235  C5'  DT A   8     -21.396 266.029 159.233  1.00  0.00           C  
REMARK-SIMTK-COORDS   -21.396018521   266.028808689   159.232934889
ATOM    236  O4'  DT A   8     -20.910 264.854 161.288  1.00  0.00           O  
REMARK-SIMTK-COORDS   -20.910436022   264.854301093   161.288203861
ATOM    237  O4   DT A   8     -23.270 259.322 160.251  1.00  0.00           O  
REMARK-SIMTK-COORDS   -23.270395966   259.321905911   160.250703687
ATOM    238  C4   DT A   8     -22.557 260.320 160.402  1.00  0.00           C  
REMARK-SIMTK-COORDS   -22.556861486   260.319985265   160.401816720
ATOM    239  N3   DT A   8     -22.066 260.656 161.643  1.00  0.00           N  
REMARK-SIMTK-COORDS   -22.066129812   260.655811823   161.642593068
ATOM    240  C2   DT A   8     -21.262 261.736 161.948  1.00  0.00           C  
REMARK-SIMTK-COORDS   -21.261913633   261.735997669   161.947840307
ATOM    241  O2   DT A   8     -20.874 261.953 163.081  1.00  0.00           O  
REMARK-SIMTK-COORDS   -20.874188471   261.952688771   163.081460687
ATOM    242  N1   DT A   8     -20.935 262.545 160.880  1.00  0.00           N  
REMARK-SIMTK-COORDS   -20.935099047   262.545253100   160.880171878
ATOM    243  C6   DT A   8     -21.379 262.289 159.606  1.00  0.00           C  
REMARK-SIMTK-COORDS   -21.378836257   262.288715962   159.606490998
ATOM    244  C5   DT A   8     -22.158 261.220 159.346  1.00  0.00           C  
REMARK-SIMTK-COORDS   -22.158205335   261.220154222   159.345746588
ATOM    245  C7   DT A   8     -22.675 260.897 157.977  1.00  0.00           C  
REMARK-SIMTK-COORDS   -22.674546098   260.897350553   157.977179086
ATOM    246  H1'  DT A   8     -19.573 263.565 162.116  1.00  0.00           H  
REMARK-SIMTK-COORDS   -19.572839128   263.564609263   162.115771702
ATOM    247 1H2'  DT A   8     -18.077 263.583 160.275  1.00  0.00           H  
REMARK-SIMTK-COORDS   -18.077305935   263.583002776   160.274754552
ATOM    248 2H2'  DT A   8     -19.377 263.636 159.091  1.00  0.00           H  
REMARK-SIMTK-COORDS   -19.376951544   263.635651641   159.090794507
ATOM    249  H3'  DT A   8     -18.701 265.940 159.105  1.00  0.00           H  
REMARK-SIMTK-COORDS   -18.700587986   265.939864556   159.104836592
ATOM    250  H4'  DT A   8     -20.407 266.896 160.889  1.00  0.00           H  
REMARK-SIMTK-COORDS   -20.407172057   266.895634874   160.889255521
ATOM    251 1H5'  DT A   8     -22.417 265.895 159.589  1.00  0.00           H  
REMARK-SIMTK-COORDS   -22.417369924   265.895471769   159.588901992
ATOM    252 2H5'  DT A   8     -21.300 267.016 158.783  1.00  0.00           H  
REMARK-SIMTK-COORDS   -21.300368706   267.015766596   158.782915777
ATOM    253  H3   DT A   8     -22.328 260.039 162.425  1.00  0.00           H  
REMARK-SIMTK-COORDS   -22.327885317   260.039166528   162.425235794
ATOM    254  H6   DT A   8     -21.098 262.959 158.794  1.00  0.00           H  
REMARK-SIMTK-COORDS   -21.098284462   262.958883866   158.794250473
ATOM    255  H71  DT A   8     -23.365 260.054 158.037  1.00  0.00           H  
REMARK-SIMTK-COORDS   -23.364615713   260.053860395   158.037131400
ATOM    256  H72  DT A   8     -23.198 261.764 157.572  1.00  0.00           H  
REMARK-SIMTK-COORDS   -23.197565718   261.763703721   157.571630488
ATOM    257  H73  DT A   8     -21.841 260.639 157.325  1.00  0.00           H  
REMARK-SIMTK-COORDS   -21.840724777   260.638543748   157.324756644
ATOM    258  P    DC A   9     -16.579 265.331 160.695  1.00  0.00           P  
REMARK-SIMTK-COORDS   -16.579435326   265.331380702   160.695297538
ATOM    259  OP1  DC A   9     -16.378 264.563 159.444  1.00  0.00           O  
REMARK-SIMTK-COORDS   -16.378247185   264.562691796   159.443557270
ATOM    260  OP2  DC A   9     -15.497 266.264 161.063  1.00  0.00           O  
REMARK-SIMTK-COORDS   -15.496907572   266.264240473   161.063439237
ATOM    261  O5'  DC A   9     -16.863 264.320 161.896  1.00  0.00           O  
REMARK-SIMTK-COORDS   -16.862866780   264.320427730   161.896443115
ATOM    262  O3'  DC A   9     -14.895 263.484 165.542  1.00  0.00           O  
REMARK-SIMTK-COORDS   -14.895314826   263.483693231   165.542018610
ATOM    263  C1'  DC A   9     -16.803 261.749 164.022  1.00  0.00           C  
REMARK-SIMTK-COORDS   -16.803262903   261.748693845   164.021731379
ATOM    264  C2'  DC A   9     -15.499 262.348 163.513  1.00  0.00           C  
REMARK-SIMTK-COORDS   -15.498537645   262.348498256   163.513259482
ATOM    265  C3'  DC A   9     -15.455 263.680 164.245  1.00  0.00           C  
REMARK-SIMTK-COORDS   -15.455070342   263.679585121   164.245493975
ATOM    266  C4'  DC A   9     -16.927 264.082 164.306  1.00  0.00           C  
REMARK-SIMTK-COORDS   -16.926843234   264.082277909   164.305826994
ATOM    267  C5'  DC A   9     -17.468 264.832 163.111  1.00  0.00           C  
REMARK-SIMTK-COORDS   -17.467828353   264.832429454   163.111458642
ATOM    268  O4'  DC A   9     -17.644 262.812 164.425  1.00  0.00           O  
REMARK-SIMTK-COORDS   -17.643666185   262.812190244   164.424991509
ATOM    269  N4   DC A   9     -19.579 258.676 160.366  1.00  0.00           N  
REMARK-SIMTK-COORDS   -19.579075867   258.676422434   160.366109029
ATOM    270  C4   DC A   9     -18.906 259.433 161.219  1.00  0.00           C  
REMARK-SIMTK-COORDS   -18.905742444   259.433363003   161.218583707
ATOM    271  N3   DC A   9     -18.862 259.059 162.503  1.00  0.00           N  
REMARK-SIMTK-COORDS   -18.862210697   259.059156414   162.502542981
ATOM    272  C2   DC A   9     -18.190 259.798 163.420  1.00  0.00           C  
REMARK-SIMTK-COORDS   -18.189551432   259.797631549   163.419852628
ATOM    273  O2   DC A   9     -18.132 259.479 164.614  1.00  0.00           O  
REMARK-SIMTK-COORDS   -18.132179873   259.478626005   164.613993728
ATOM    274  N1   DC A   9     -17.536 260.954 162.999  1.00  0.00           N  
REMARK-SIMTK-COORDS   -17.535994102   260.953656739   162.999402181
ATOM    275  C6   DC A   9     -17.573 261.339 161.699  1.00  0.00           C  
REMARK-SIMTK-COORDS   -17.572881310   261.339051081   161.698570319
ATOM    276  C5   DC A   9     -18.238 260.612 160.761  1.00  0.00           C  
REMARK-SIMTK-COORDS   -18.238103644   260.611989797   160.761175452
ATOM    277  H1'  DC A   9     -16.629 261.111 164.889  1.00  0.00           H  
REMARK-SIMTK-COORDS   -16.628568369   261.111408132   164.889349809
ATOM    278 1H2'  DC A   9     -14.634 261.730 163.762  1.00  0.00           H  
REMARK-SIMTK-COORDS   -14.634122922   261.729812883   163.762298825
ATOM    279 2H2'  DC A   9     -15.501 262.488 162.433  1.00  0.00           H  
REMARK-SIMTK-COORDS   -15.500795577   262.488470715   162.433103654
ATOM    280  H3'  DC A   9     -14.866 264.423 163.706  1.00  0.00           H  
REMARK-SIMTK-COORDS   -14.866002529   264.422738435   163.705997669
ATOM    281  H4'  DC A   9     -17.045 264.722 165.181  1.00  0.00           H  
REMARK-SIMTK-COORDS   -17.044577187   264.722230811   165.180935559
ATOM    282 1H5'  DC A   9     -18.549 264.702 163.066  1.00  0.00           H  
REMARK-SIMTK-COORDS   -18.548578833   264.702246572   163.066382963
ATOM    283 2H5'  DC A   9     -17.237 265.891 163.219  1.00  0.00           H  
REMARK-SIMTK-COORDS   -17.237490296   265.891416778   163.219455070
ATOM    284  H41  DC A   9     -19.629 258.940 159.371  1.00  0.00           H  
REMARK-SIMTK-COORDS   -19.629433939   258.939864476   159.370868679
ATOM    285  H42  DC A   9     -20.056 257.826 160.698  1.00  0.00           H  
REMARK-SIMTK-COORDS   -20.055506658   257.825562224   160.697956290
ATOM    286  H6   DC A   9     -17.056 262.252 161.399  1.00  0.00           H  
REMARK-SIMTK-COORDS   -17.056345902   262.251613067   161.399010988
ATOM    287  H5   DC A   9     -18.262 260.914 159.714  1.00  0.00           H  
REMARK-SIMTK-COORDS   -18.261876432   260.914166230   159.713897906
ATOM    288  P    DT A  10     -13.400 262.927 165.505  1.00  0.00           P  
REMARK-SIMTK-COORDS   -13.399818056   262.927357350   165.505316640
ATOM    289  OP1  DT A  10     -12.801 262.805 164.154  1.00  0.00           O  
REMARK-SIMTK-COORDS   -12.801398123   262.804977928   164.154495460
ATOM    290  OP2  DT A  10     -12.500 263.416 166.569  1.00  0.00           O  
REMARK-SIMTK-COORDS   -12.499729453   263.415890872   166.568905614
ATOM    291  O5'  DT A  10     -14.039 261.529 165.929  1.00  0.00           O  
REMARK-SIMTK-COORDS   -14.038587429   261.528595686   165.929037652
ATOM    292  O3'  DT A  10     -13.323 258.825 169.098  1.00  0.00           O  
REMARK-SIMTK-COORDS   -13.323443895   258.825332721   169.098347524
ATOM    293  C1'  DT A  10     -14.630 258.288 166.459  1.00  0.00           C  
REMARK-SIMTK-COORDS   -14.629961156   258.287912121   166.458779237
ATOM    294  C2'  DT A  10     -13.238 258.857 166.698  1.00  0.00           C  
REMARK-SIMTK-COORDS   -13.238167702   258.857013035   166.697850632
ATOM    295  C3'  DT A  10     -13.444 259.677 167.961  1.00  0.00           C  
REMARK-SIMTK-COORDS   -13.444005783   259.677344227   167.961443296
ATOM    296  C4'  DT A  10     -14.863 260.215 167.790  1.00  0.00           C  
REMARK-SIMTK-COORDS   -14.863034548   260.214753611   167.790041669
ATOM    297  C5'  DT A  10     -15.004 261.502 167.011  1.00  0.00           C  
REMARK-SIMTK-COORDS   -15.004082066   261.502004573   167.011275620
ATOM    298  O4'  DT A  10     -15.567 259.153 167.070  1.00  0.00           O  
REMARK-SIMTK-COORDS   -15.567071398   259.152757124   167.070169059
ATOM    299  O4   DT A  10     -16.029 257.745 161.149  1.00  0.00           O  
REMARK-SIMTK-COORDS   -16.029468733   257.744681212   161.149297085
ATOM    300  C4   DT A  10     -15.691 257.912 162.326  1.00  0.00           C  
REMARK-SIMTK-COORDS   -15.691483099   257.912496387   162.326468601
ATOM    301  N3   DT A  10     -16.037 257.001 163.297  1.00  0.00           N  
REMARK-SIMTK-COORDS   -16.036948669   257.000574468   163.297125570
ATOM    302  C2   DT A  10     -15.724 257.066 164.640  1.00  0.00           C  
REMARK-SIMTK-COORDS   -15.724101973   257.066039260   164.640472996
ATOM    303  O2   DT A  10     -16.075 256.206 165.428  1.00  0.00           O  
REMARK-SIMTK-COORDS   -16.074757996   256.206246035   165.427986147
ATOM    304  N1   DT A  10     -14.992 258.171 165.020  1.00  0.00           N  
REMARK-SIMTK-COORDS   -14.991605519   258.171107741   165.019802138
ATOM    305  C6   DT A  10     -14.602 259.133 164.121  1.00  0.00           C  
REMARK-SIMTK-COORDS   -14.602147200   259.132999353   164.120878479
ATOM    306  C5   DT A  10     -14.921 259.032 162.815  1.00  0.00           C  
REMARK-SIMTK-COORDS   -14.921414040   259.031756840   162.815104134
ATOM    307  C7   DT A  10     -14.528 260.054 161.794  1.00  0.00           C  
REMARK-SIMTK-COORDS   -14.527644111   260.054439515   161.793902691
ATOM    308  H1'  DT A  10     -14.733 257.304 166.918  1.00  0.00           H  
REMARK-SIMTK-COORDS   -14.733090136   257.303809570   166.917829977
ATOM    309 1H2'  DT A  10     -12.491 258.076 166.850  1.00  0.00           H  
REMARK-SIMTK-COORDS   -12.491194294   258.075554490   166.849897568
ATOM    310 2H2'  DT A  10     -12.898 259.479 165.872  1.00  0.00           H  
REMARK-SIMTK-COORDS   -12.898370965   259.479364327   165.871563729
ATOM    311  H3'  DT A  10     -12.722 260.492 168.042  1.00  0.00           H  
REMARK-SIMTK-COORDS   -12.722457900   260.491528358   168.042195104
ATOM    312  H4'  DT A  10     -15.260 260.388 168.791  1.00  0.00           H  
REMARK-SIMTK-COORDS   -15.260036290   260.387873248   168.790545646
ATOM    313 1H5'  DT A  10     -16.013 261.567 166.605  1.00  0.00           H  
REMARK-SIMTK-COORDS   -16.013400586   261.566735547   166.605398759
ATOM    314 2H5'  DT A  10     -14.833 262.345 167.679  1.00  0.00           H  
REMARK-SIMTK-COORDS   -14.832592506   262.345008315   167.678874318
ATOM    315  H3   DT A  10     -16.588 256.186 162.990  1.00  0.00           H  
REMARK-SIMTK-COORDS   -16.588239193   256.186109451   162.990494695
ATOM    316  H6   DT A  10     -14.028 259.992 164.467  1.00  0.00           H  
REMARK-SIMTK-COORDS   -14.027573759   259.991654715   164.467498343
ATOM    317  H71  DT A  10     -14.989 259.809 160.835  1.00  0.00           H  
REMARK-SIMTK-COORDS   -14.988825627   259.809415723   160.835497270
ATOM    318  H72  DT A  10     -14.866 261.040 162.116  1.00  0.00           H  
REMARK-SIMTK-COORDS   -14.865766388   261.039583941   162.116006380
ATOM    319  H73  DT A  10     -13.443 260.061 161.684  1.00  0.00           H  
REMARK-SIMTK-COORDS   -13.443324002   260.060868971   161.683891042
ATOM    320  P    DG A  11     -11.879 258.077 169.242  1.00  0.00           P  
REMARK-SIMTK-COORDS   -11.878547298   258.077294928   169.241614434
ATOM    321  OP1  DG A  11     -10.890 258.515 168.228  1.00  0.00           O  
REMARK-SIMTK-COORDS   -10.889690575   258.515420580   168.227926468
ATOM    322  OP2  DG A  11     -11.359 257.881 170.609  1.00  0.00           O  
REMARK-SIMTK-COORDS   -11.358799870   257.881288772   170.609331582
ATOM    323  O5'  DG A  11     -12.601 256.749 168.736  1.00  0.00           O  
REMARK-SIMTK-COORDS   -12.601293662   256.748521130   168.736261204
ATOM    324  O3'  DG A  11     -12.875 252.810 170.244  1.00  0.00           O  
REMARK-SIMTK-COORDS   -12.875022069   252.809853019   170.244191001
ATOM    325  C1'  DG A  11     -13.291 253.754 167.435  1.00  0.00           C  
REMARK-SIMTK-COORDS   -13.291364521   253.754269378   167.434683446
ATOM    326  C2'  DG A  11     -12.049 253.944 168.295  1.00  0.00           C  
REMARK-SIMTK-COORDS   -12.048642585   253.943624136   168.294960126
ATOM    327  C3'  DG A  11     -12.646 254.101 169.684  1.00  0.00           C  
REMARK-SIMTK-COORDS   -12.646058531   254.100922981   169.683738460
ATOM    328  C4'  DG A  11     -13.948 254.851 169.412  1.00  0.00           C  
REMARK-SIMTK-COORDS   -13.947759281   254.850970328   169.411727185
ATOM    329  C5'  DG A  11     -13.855 256.357 169.354  1.00  0.00           C  
REMARK-SIMTK-COORDS   -13.855039842   256.357426373   169.353767809
ATOM    330  O4'  DG A  11     -14.381 254.359 168.104  1.00  0.00           O  
REMARK-SIMTK-COORDS   -14.381106620   254.358594777   168.104107056
ATOM    331  N2   DG A  11     -15.400 251.279 163.281  1.00  0.00           N  
REMARK-SIMTK-COORDS   -15.400299148   251.278688038   163.281486392
ATOM    332  O6   DG A  11     -13.583 255.119 161.564  1.00  0.00           O  
REMARK-SIMTK-COORDS   -13.583086113   255.118829673   161.564327689
ATOM    333  C6   DG A  11     -13.770 254.456 162.585  1.00  0.00           C  
REMARK-SIMTK-COORDS   -13.770079139   254.455594693   162.584900552
ATOM    334  C5   DG A  11     -13.375 254.734 163.913  1.00  0.00           C  
REMARK-SIMTK-COORDS   -13.374867439   254.733790182   163.912659559
ATOM    335  N7   DG A  11     -12.672 255.822 164.435  1.00  0.00           N  
REMARK-SIMTK-COORDS   -12.672406437   255.822063938   164.435049043
ATOM    336  C8   DG A  11     -12.592 255.561 165.714  1.00  0.00           C  
REMARK-SIMTK-COORDS   -12.592051875   255.560812669   165.714443009
ATOM    337  N9   DG A  11     -13.188 254.374 166.086  1.00  0.00           N  
REMARK-SIMTK-COORDS   -13.187705270   254.374222635   166.085886308
ATOM    338  C4   DG A  11     -13.694 253.842 164.921  1.00  0.00           C  
REMARK-SIMTK-COORDS   -13.693838273   253.842092431   164.920757634
ATOM    339  N3   DG A  11     -14.365 252.665 164.816  1.00  0.00           N  
REMARK-SIMTK-COORDS   -14.364769305   252.665207418   164.816100009
ATOM    340  C2   DG A  11     -14.730 252.399 163.565  1.00  0.00           C  
REMARK-SIMTK-COORDS   -14.729729422   252.399298887   163.564923456
ATOM    341  N1   DG A  11     -14.464 253.236 162.499  1.00  0.00           N  
REMARK-SIMTK-COORDS   -14.463553865   253.236152755   162.498835666
ATOM    342  H1'  DG A  11     -13.521 252.696 167.308  1.00  0.00           H  
REMARK-SIMTK-COORDS   -13.520638823   252.695548154   167.307988283
ATOM    343 1H2'  DG A  11     -11.378 253.085 168.246  1.00  0.00           H  
REMARK-SIMTK-COORDS   -11.377706494   253.085435672   168.245936445
ATOM    344 2H2'  DG A  11     -11.477 254.825 168.007  1.00  0.00           H  
REMARK-SIMTK-COORDS   -11.477046673   254.824542085   168.006624072
ATOM    345  H3'  DG A  11     -11.994 254.672 170.346  1.00  0.00           H  
REMARK-SIMTK-COORDS   -11.993699110   254.671726823   170.346483631
ATOM    346  H4'  DG A  11     -14.637 254.591 170.215  1.00  0.00           H  
REMARK-SIMTK-COORDS   -14.637244980   254.591439120   170.215029758
ATOM    347 1H5'  DG A  11     -14.689 256.746 168.770  1.00  0.00           H  
REMARK-SIMTK-COORDS   -14.689294097   256.745688729   168.769834438
ATOM    348 2H5'  DG A  11     -13.909 256.759 170.365  1.00  0.00           H  
REMARK-SIMTK-COORDS   -13.908589124   256.759177203   170.364543128
ATOM    349  H21  DG A  11     -15.630 250.613 164.031  1.00  0.00           H  
REMARK-SIMTK-COORDS   -15.629762786   250.613188483   164.031156840
ATOM    350  H22  DG A  11     -15.686 251.081 162.312  1.00  0.00           H  
REMARK-SIMTK-COORDS   -15.686133030   251.081102971   162.312056078
ATOM    351  H8   DG A  11     -12.098 256.224 166.425  1.00  0.00           H  
REMARK-SIMTK-COORDS   -12.097940684   256.224010035   166.424705907
ATOM    352  H1   DG A  11     -14.800 252.943 161.571  1.00  0.00           H  
REMARK-SIMTK-COORDS   -14.799821887   252.943396769   161.570864896
ATOM    353  P    DA A  12     -11.311 252.166 170.315  1.00  0.00           P  
REMARK-SIMTK-COORDS   -11.311208125   252.165608750   170.314657934
ATOM    354  OP1  DA A  12     -10.075 252.882 169.914  1.00  0.00           O  
REMARK-SIMTK-COORDS   -10.075407887   252.881876734   169.914009776
ATOM    355  OP2  DA A  12     -11.206 251.314 171.515  1.00  0.00           O  
REMARK-SIMTK-COORDS   -11.205578727   251.314028000   171.515451695
ATOM    356  O5'  DA A  12     -11.849 251.308 169.082  1.00  0.00           O  
REMARK-SIMTK-COORDS   -11.848544190   251.308219028   169.082000716
ATOM    357  O3'  DA A  12     -12.514 247.181 168.456  1.00  0.00           O  
REMARK-SIMTK-COORDS   -12.513556083   247.181424164   168.455942949
ATOM    358  C1'  DA A  12     -12.112 249.328 166.408  1.00  0.00           C  
REMARK-SIMTK-COORDS   -12.112272732   249.327842873   166.408208738
ATOM    359  C2'  DA A  12     -11.170 248.953 167.545  1.00  0.00           C  
REMARK-SIMTK-COORDS   -11.170291103   248.952940268   167.544862884
ATOM    360  C3'  DA A  12     -12.144 248.546 168.641  1.00  0.00           C  
REMARK-SIMTK-COORDS   -12.143754933   248.545867756   168.640874810
ATOM    361  C4'  DA A  12     -13.318 249.498 168.423  1.00  0.00           C  
REMARK-SIMTK-COORDS   -13.317715491   249.498251476   168.423005915
ATOM    362  C5'  DA A  12     -13.223 250.846 169.099  1.00  0.00           C  
REMARK-SIMTK-COORDS   -13.223181949   250.845611521   169.099069018
ATOM    363  O4'  DA A  12     -13.352 249.703 166.974  1.00  0.00           O  
REMARK-SIMTK-COORDS   -13.352389208   249.702775294   166.974440852
ATOM    364  N6   DA A  12     -10.658 253.280 162.071  1.00  0.00           N  
REMARK-SIMTK-COORDS   -10.658154186   253.280426705   162.071117282
ATOM    365  C6   DA A  12     -11.195 252.139 162.535  1.00  0.00           C  
REMARK-SIMTK-COORDS   -11.195196328   252.138871511   162.535404346
ATOM    366  C5   DA A  12     -11.178 251.779 163.900  1.00  0.00           C  
REMARK-SIMTK-COORDS   -11.177610654   251.778926545   163.899552199
ATOM    367  N7   DA A  12     -10.681 252.411 165.024  1.00  0.00           N  
REMARK-SIMTK-COORDS   -10.680500329   252.411159938   165.024475868
ATOM    368  C8   DA A  12     -10.965 251.591 165.992  1.00  0.00           C  
REMARK-SIMTK-COORDS   -10.965010738   251.591278336   165.992402511
ATOM    369  N9   DA A  12     -11.629 250.468 165.582  1.00  0.00           N  
REMARK-SIMTK-COORDS   -11.629108945   250.467856976   165.581604482
ATOM    370  C4   DA A  12     -11.768 250.591 164.222  1.00  0.00           C  
REMARK-SIMTK-COORDS   -11.768352164   250.591123094   164.221647574
ATOM    371  N3   DA A  12     -12.360 249.717 163.387  1.00  0.00           N  
REMARK-SIMTK-COORDS   -12.359840373   249.716527111   163.386901765
ATOM    372  C2   DA A  12     -12.305 250.161 162.150  1.00  0.00           C  
REMARK-SIMTK-COORDS   -12.304811864   250.161404202   162.149622800
ATOM    373  N1   DA A  12     -11.779 251.288 161.678  1.00  0.00           N  
REMARK-SIMTK-COORDS   -11.778800520   251.287821570   161.678467859
ATOM    374  H1'  DA A  12     -12.287 248.478 165.749  1.00  0.00           H  
REMARK-SIMTK-COORDS   -12.287237347   248.478333550   165.749012793
ATOM    375 1H2'  DA A  12     -10.508 248.128 167.278  1.00  0.00           H  
REMARK-SIMTK-COORDS   -10.507593252   248.128417485   167.277880230
ATOM    376 2H2'  DA A  12     -10.547 249.788 167.858  1.00  0.00           H  
REMARK-SIMTK-COORDS   -10.546664958   249.787887356   167.857713954
ATOM    377  H3'  DA A  12     -11.713 248.672 169.636  1.00  0.00           H  
REMARK-SIMTK-COORDS   -11.713392124   248.672245620   169.635602656
ATOM    378  H4'  DA A  12     -14.207 248.997 168.805  1.00  0.00           H  
REMARK-SIMTK-COORDS   -14.207226480   248.997344705   168.805315485
ATOM    379 1H5'  DA A  12     -13.856 251.557 168.570  1.00  0.00           H  
REMARK-SIMTK-COORDS   -13.856402681   251.556860649   168.569962997
ATOM    380 2H5'  DA A  12     -13.568 250.755 170.128  1.00  0.00           H  
REMARK-SIMTK-COORDS   -13.567895833   250.755367166   170.128436928
ATOM    381  H61  DA A  12     -10.697 253.495 161.066  1.00  0.00           H  
REMARK-SIMTK-COORDS   -10.697362594   253.494799966   161.065763709
ATOM    382  H62  DA A  12     -10.206 253.938 162.723  1.00  0.00           H  
REMARK-SIMTK-COORDS   -10.206277837   253.937668933   162.722879831
ATOM    383  H8   DA A  12     -10.701 251.781 167.032  1.00  0.00           H  
REMARK-SIMTK-COORDS   -10.700616045   251.781384276   167.032421827
ATOM    384  H2   DA A  12     -12.758 249.511 161.401  1.00  0.00           H  
REMARK-SIMTK-COORDS   -12.758265073   249.511421283   161.400814819
ATOM    385  P    DC A  13     -10.995 246.286 168.598  1.00  0.00           P  
REMARK-SIMTK-COORDS   -10.995068053   246.286178204   168.598324723
ATOM    386  OP1  DC A  13      -9.703 246.944 168.908  1.00  0.00           O  
REMARK-SIMTK-COORDS    -9.703159557   246.944498530   168.907840130
ATOM    387  OP2  DC A  13     -11.224 244.977 169.239  1.00  0.00           O  
REMARK-SIMTK-COORDS   -11.224299068   244.976566340   169.238630827
ATOM    388  O5'  DC A  13     -11.157 246.158 167.016  1.00  0.00           O  
REMARK-SIMTK-COORDS   -11.157110575   246.157863106   167.016431093
ATOM    389  O3'  DC A  13     -11.585 242.886 164.375  1.00  0.00           O  
REMARK-SIMTK-COORDS   -11.585238072   242.886333460   164.375331583
ATOM    390  C1'  DC A  13     -10.642 245.660 163.757  1.00  0.00           C  
REMARK-SIMTK-COORDS   -10.642133256   245.659524974   163.757493311
ATOM    391  C2'  DC A  13     -10.056 244.693 164.779  1.00  0.00           C  
REMARK-SIMTK-COORDS   -10.055624061   244.693480148   164.778953716
ATOM    392  C3'  DC A  13     -11.293 243.959 165.268  1.00  0.00           C  
REMARK-SIMTK-COORDS   -11.293250515   243.959177598   165.267757895
ATOM    393  C4'  DC A  13     -12.367 245.045 165.237  1.00  0.00           C  
REMARK-SIMTK-COORDS   -12.366557075   245.045000991   165.237466204
ATOM    394  C5'  DC A  13     -12.478 245.915 166.468  1.00  0.00           C  
REMARK-SIMTK-COORDS   -12.477740991   245.914533953   166.467693241
ATOM    395  O4'  DC A  13     -11.995 245.888 164.100  1.00  0.00           O  
REMARK-SIMTK-COORDS   -11.994986106   245.887773520   164.100440487
ATOM    396  N4   DC A  13      -8.121 250.562 163.417  1.00  0.00           N  
REMARK-SIMTK-COORDS    -8.120953732   250.562072254   163.416541733
ATOM    397  C4   DC A  13      -8.721 249.387 163.530  1.00  0.00           C  
REMARK-SIMTK-COORDS    -8.721145058   249.387399379   163.530401337
ATOM    398  N3   DC A  13      -9.165 248.791 162.418  1.00  0.00           N  
REMARK-SIMTK-COORDS    -9.165286370   248.790902835   162.418013200
ATOM    399  C2   DC A  13      -9.790 247.588 162.475  1.00  0.00           C  
REMARK-SIMTK-COORDS    -9.789706109   247.588375270   162.475462697
ATOM    400  O2   DC A  13     -10.213 247.013 161.465  1.00  0.00           O  
REMARK-SIMTK-COORDS   -10.212503259   247.012547315   161.465168811
ATOM    401  N1   DC A  13      -9.955 246.979 163.717  1.00  0.00           N  
REMARK-SIMTK-COORDS    -9.955253207   246.978877908   163.717000906
ATOM    402  C6   DC A  13      -9.505 247.576 164.850  1.00  0.00           C  
REMARK-SIMTK-COORDS    -9.505483152   247.575716852   164.849936549
ATOM    403  C5   DC A  13      -8.873 248.780 164.815  1.00  0.00           C  
REMARK-SIMTK-COORDS    -8.873388021   248.779509281   164.815475930
ATOM    404  H1'  DC A  13     -10.618 245.231 162.755  1.00  0.00           H  
REMARK-SIMTK-COORDS   -10.617722271   245.230761383   162.755006958
ATOM    405 1H2'  DC A  13      -9.336 244.005 164.331  1.00  0.00           H  
REMARK-SIMTK-COORDS    -9.336119110   244.004931822   164.331495532
ATOM    406 2H2'  DC A  13      -9.551 245.210 165.595  1.00  0.00           H  
REMARK-SIMTK-COORDS    -9.551204754   245.209792980   165.594622903
ATOM    407  H3'  DC A  13     -11.162 243.565 166.276  1.00  0.00           H  
REMARK-SIMTK-COORDS   -11.161580774   243.564651452   166.276393706
ATOM    408  H4'  DC A  13     -13.324 244.541 165.100  1.00  0.00           H  
REMARK-SIMTK-COORDS   -13.323603528   244.540688892   165.099816669
ATOM    409 1H5'  DC A  13     -12.942 246.862 166.196  1.00  0.00           H  
REMARK-SIMTK-COORDS   -12.942442995   246.861717274   166.195853575
ATOM    410 2H5'  DC A  13     -13.097 245.410 167.208  1.00  0.00           H  
REMARK-SIMTK-COORDS   -13.096796005   245.409800937   167.208090750
ATOM    411  H41  DC A  13      -7.768 251.045 164.256  1.00  0.00           H  
REMARK-SIMTK-COORDS    -7.768364773   251.044682976   164.256308914
ATOM    412  H42  DC A  13      -8.009 250.996 162.489  1.00  0.00           H  
REMARK-SIMTK-COORDS    -8.009012367   250.995502733   162.488813782
ATOM    413  H6   DC A  13      -9.654 247.078 165.809  1.00  0.00           H  
REMARK-SIMTK-COORDS    -9.653674089   247.077638578   165.808723011
ATOM    414  H5   DC A  13      -8.503 249.257 165.723  1.00  0.00           H  
REMARK-SIMTK-COORDS    -8.502929905   249.257108124   165.722849133
ATOM    415  P    DT A  14     -10.204 241.705 164.250  1.00  0.00           P  
REMARK-SIMTK-COORDS   -10.204016707   241.704651569   164.249638783
ATOM    416  OP1  DT A  14      -9.066 241.951 165.167  1.00  0.00           O  
REMARK-SIMTK-COORDS    -9.065942658   241.951075070   165.167170208
ATOM    417  OP2  DT A  14     -10.592 240.292 164.066  1.00  0.00           O  
REMARK-SIMTK-COORDS   -10.591824995   240.291861648   164.066130285
ATOM    418  O5'  DT A  14      -9.898 242.376 162.836  1.00  0.00           O  
REMARK-SIMTK-COORDS    -9.897682865   242.375895970   162.835534638
ATOM    419  O3'  DT A  14      -9.499 240.870 158.907  1.00  0.00           O  
REMARK-SIMTK-COORDS    -9.499052992   240.870018341   158.906538228
ATOM    420  C1'  DT A  14      -8.453 243.443 160.024  1.00  0.00           C  
REMARK-SIMTK-COORDS    -8.453073891   243.443152527   160.023694074
ATOM    421  C2'  DT A  14      -8.175 242.037 160.536  1.00  0.00           C  
REMARK-SIMTK-COORDS    -8.174971999   242.036744386   160.536329890
ATOM    422  C3'  DT A  14      -9.492 241.331 160.256  1.00  0.00           C  
REMARK-SIMTK-COORDS    -9.492228515   241.330973655   160.255791216
ATOM    423  C4'  DT A  14     -10.524 242.430 160.496  1.00  0.00           C  
REMARK-SIMTK-COORDS   -10.524431215   242.430378032   160.495994467
ATOM    424  C5'  DT A  14     -10.999 242.607 161.920  1.00  0.00           C  
REMARK-SIMTK-COORDS   -10.998761055   242.606652675   161.919835910
ATOM    425  O4'  DT A  14      -9.850 243.658 160.072  1.00  0.00           O  
REMARK-SIMTK-COORDS    -9.850006132   243.658031738   160.072039062
ATOM    426  O4   DT A  14      -6.012 247.478 162.889  1.00  0.00           O  
REMARK-SIMTK-COORDS    -6.012077493   247.477538511   162.888931989
ATOM    427  C4   DT A  14      -6.568 246.548 162.293  1.00  0.00           C  
REMARK-SIMTK-COORDS    -6.568054406   246.547966563   162.293184842
ATOM    428  N3   DT A  14      -6.704 246.568 160.924  1.00  0.00           N  
REMARK-SIMTK-COORDS    -6.704366760   246.567898118   160.924190804
ATOM    429  C2   DT A  14      -7.299 245.600 160.139  1.00  0.00           C  
REMARK-SIMTK-COORDS    -7.299039192   245.599810429   160.139390239
ATOM    430  O2   DT A  14      -7.372 245.705 158.929  1.00  0.00           O  
REMARK-SIMTK-COORDS    -7.372351807   245.705052038   158.928634085
ATOM    431  N1   DT A  14      -7.801 244.514 160.826  1.00  0.00           N  
REMARK-SIMTK-COORDS    -7.801081598   244.514121885   160.825576662
ATOM    432  C6   DT A  14      -7.711 244.408 162.191  1.00  0.00           C  
REMARK-SIMTK-COORDS    -7.710960485   244.407966342   162.191441291
ATOM    433  C5   DT A  14      -7.117 245.371 162.924  1.00  0.00           C  
REMARK-SIMTK-COORDS    -7.117421595   245.371301794   162.924192540
ATOM    434  C7   DT A  14      -6.997 245.309 164.416  1.00  0.00           C  
REMARK-SIMTK-COORDS    -6.997441725   245.308877175   164.416001843
ATOM    435  H1'  DT A  14      -8.133 243.551 158.986  1.00  0.00           H  
REMARK-SIMTK-COORDS    -8.133289830   243.550523714   158.986375135
ATOM    436 1H2'  DT A  14      -7.349 241.558 160.007  1.00  0.00           H  
REMARK-SIMTK-COORDS    -7.348500087   241.558467348   160.007217186
ATOM    437 2H2'  DT A  14      -7.936 242.024 161.599  1.00  0.00           H  
REMARK-SIMTK-COORDS    -7.935959035   242.023531038   161.598512177
ATOM    438  H3'  DT A  14      -9.654 240.486 160.927  1.00  0.00           H  
REMARK-SIMTK-COORDS    -9.654306491   240.486274836   160.926807337
ATOM    439  H4'  DT A  14     -11.394 242.188 159.885  1.00  0.00           H  
REMARK-SIMTK-COORDS   -11.394196674   242.188370529   159.884823940
ATOM    440 1H5'  DT A  14     -11.378 243.620 162.049  1.00  0.00           H  
REMARK-SIMTK-COORDS   -11.377919486   243.620222407   162.048542094
ATOM    441 2H5'  DT A  14     -11.800 241.897 162.121  1.00  0.00           H  
REMARK-SIMTK-COORDS   -11.799996144   241.897143247   162.120760535
ATOM    442  H3   DT A  14      -6.326 247.391 160.434  1.00  0.00           H  
REMARK-SIMTK-COORDS    -6.326035961   247.391388296   160.434265572
ATOM    443  H6   DT A  14      -8.126 243.533 162.691  1.00  0.00           H  
REMARK-SIMTK-COORDS    -8.126097014   243.533077473   162.691241380
ATOM    444  H71  DT A  14      -6.579 246.246 164.788  1.00  0.00           H  
REMARK-SIMTK-COORDS    -6.578689232   246.245687492   164.787887282
ATOM    445  H72  DT A  14      -7.984 245.155 164.854  1.00  0.00           H  
REMARK-SIMTK-COORDS    -7.983654442   245.154908476   164.854482307
ATOM    446  H73  DT A  14      -6.343 244.483 164.695  1.00  0.00           H  
REMARK-SIMTK-COORDS    -6.343284129   244.482881074   164.694753131
ATOM    447  P    DT A  15      -8.093 239.709 158.677  1.00  0.00           P  
REMARK-SIMTK-COORDS    -8.093030811   239.708532360   158.677370839
ATOM    448  OP1  DT A  15      -7.253 239.345 159.843  1.00  0.00           O  
REMARK-SIMTK-COORDS    -7.252795475   239.345266340   159.843494065
ATOM    449  OP2  DT A  15      -8.402 238.613 157.737  1.00  0.00           O  
REMARK-SIMTK-COORDS    -8.401533155   238.612885499   157.736929316
ATOM    450  O5'  DT A  15      -7.417 240.925 157.898  1.00  0.00           O  
REMARK-SIMTK-COORDS    -7.417267899   240.924775752   157.897501301
ATOM    451  O3'  DT A  15      -5.941 241.423 153.969  1.00  0.00           O  
REMARK-SIMTK-COORDS    -5.941239075   241.422848919   153.968525858
ATOM    452  C1'  DT A  15      -5.267 243.005 156.419  1.00  0.00           C  
REMARK-SIMTK-COORDS    -5.267499730   243.004717871   156.419422615
ATOM    453  C2'  DT A  15      -5.127 241.501 156.227  1.00  0.00           C  
REMARK-SIMTK-COORDS    -5.126679565   241.500958316   156.227076882
ATOM    454  C3'  DT A  15      -6.309 241.185 155.325  1.00  0.00           C  
REMARK-SIMTK-COORDS    -6.309363083   241.184720618   155.325282883
ATOM    455  C4'  DT A  15      -7.379 242.159 155.813  1.00  0.00           C  
REMARK-SIMTK-COORDS    -7.378763362   242.159379547   155.813394568
ATOM    456  C5'  DT A  15      -8.227 241.698 156.976  1.00  0.00           C  
REMARK-SIMTK-COORDS    -8.227185294   241.698442959   156.975764426
ATOM    457  O4'  DT A  15      -6.626 243.345 156.225  1.00  0.00           O  
REMARK-SIMTK-COORDS    -6.626182998   243.345236306   156.224597123
ATOM    458  O4   DT A  15      -3.746 244.856 161.389  1.00  0.00           O  
REMARK-SIMTK-COORDS    -3.746369940   244.856448969   161.389490834
ATOM    459  C4   DT A  15      -4.108 244.398 160.300  1.00  0.00           C  
REMARK-SIMTK-COORDS    -4.108321614   244.398452465   160.299830709
ATOM    460  N3   DT A  15      -3.864 245.081 159.131  1.00  0.00           N  
REMARK-SIMTK-COORDS    -3.864088766   245.081420362   159.130630911
ATOM    461  C2   DT A  15      -4.211 244.684 157.854  1.00  0.00           C  
REMARK-SIMTK-COORDS    -4.211009611   244.684273271   157.854440834
ATOM    462  O2   DT A  15      -3.950 245.359 156.875  1.00  0.00           O  
REMARK-SIMTK-COORDS    -3.950450479   245.358711256   156.874837167
ATOM    463  N1   DT A  15      -4.871 243.476 157.774  1.00  0.00           N  
REMARK-SIMTK-COORDS    -4.871171027   243.476224347   157.774299067
ATOM    464  C6   DT A  15      -5.158 242.725 158.887  1.00  0.00           C  
REMARK-SIMTK-COORDS    -5.158103623   242.725405173   158.887365667
ATOM    465  C5   DT A  15      -4.798 243.143 160.117  1.00  0.00           C  
REMARK-SIMTK-COORDS    -4.797948555   243.143205487   160.117389742
ATOM    466  C7   DT A  15      -5.091 242.367 161.365  1.00  0.00           C  
REMARK-SIMTK-COORDS    -5.091150888   242.367087567   161.364570710
ATOM    467  H1'  DT A  15      -4.677 243.549 155.682  1.00  0.00           H  
REMARK-SIMTK-COORDS    -4.676535450   243.549306041   155.681855028
ATOM    468 1H2'  DT A  15      -4.182 241.230 155.751  1.00  0.00           H  
REMARK-SIMTK-COORDS    -4.182050827   241.230480346   155.751384528
ATOM    469 2H2'  DT A  15      -5.188 240.956 157.168  1.00  0.00           H  
REMARK-SIMTK-COORDS    -5.188066063   240.956216459   157.167832433
ATOM    470  H3'  DT A  15      -6.641 240.151 155.433  1.00  0.00           H  
REMARK-SIMTK-COORDS    -6.640856716   240.151054496   155.433423158
ATOM    471  H4'  DT A  15      -8.045 242.348 154.971  1.00  0.00           H  
REMARK-SIMTK-COORDS    -8.045072131   242.347563432   154.971249421
ATOM    472 1H5'  DT A  15      -8.637 242.569 157.488  1.00  0.00           H  
REMARK-SIMTK-COORDS    -8.637183858   242.568761466   157.487718402
ATOM    473 2H5'  DT A  15      -9.046 241.086 156.601  1.00  0.00           H  
REMARK-SIMTK-COORDS    -9.045691598   241.085849516   156.600892841
ATOM    474  H3   DT A  15      -3.374 245.984 159.216  1.00  0.00           H  
REMARK-SIMTK-COORDS    -3.374108796   245.983564341   159.216379797
ATOM    475  H6   DT A  15      -5.686 241.778 158.776  1.00  0.00           H  
REMARK-SIMTK-COORDS    -5.685672277   241.778422739   158.775720764
ATOM    476  H71  DT A  15      -4.800 242.955 162.237  1.00  0.00           H  
REMARK-SIMTK-COORDS    -4.799821296   242.954723522   162.236968012
ATOM    477  H72  DT A  15      -6.158 242.150 161.416  1.00  0.00           H  
REMARK-SIMTK-COORDS    -6.158226082   242.149535623   161.415645977
ATOM    478  H73  DT A  15      -4.530 241.433 161.353  1.00  0.00           H  
REMARK-SIMTK-COORDS    -4.530347330   241.432609217   161.352588101
ATOM    479  P    DG A  16      -4.503 240.456 153.412  1.00  0.00           P  
REMARK-SIMTK-COORDS    -4.503245078   240.455536113   153.411920541
ATOM    480  OP1  DG A  16      -4.012 239.464 154.398  1.00  0.00           O  
REMARK-SIMTK-COORDS    -4.011586845   239.463718882   154.397783494
ATOM    481  OP2  DG A  16      -4.530 240.010 152.005  1.00  0.00           O  
REMARK-SIMTK-COORDS    -4.530231739   240.009813424   152.004863682
ATOM    482  O5'  DG A  16      -3.653 241.799 153.543  1.00  0.00           O  
REMARK-SIMTK-COORDS    -3.653249893   241.798531192   153.543284166
ATOM    483  O3'  DG A  16      -1.163 243.958 150.898  1.00  0.00           O  
REMARK-SIMTK-COORDS    -1.162738992   243.957844383   150.898173961
ATOM    484  C1'  DG A  16      -1.204 244.038 153.890  1.00  0.00           C  
REMARK-SIMTK-COORDS    -1.203533592   244.037857283   153.889917556
ATOM    485  C2'  DG A  16      -0.999 242.815 153.004  1.00  0.00           C  
REMARK-SIMTK-COORDS    -0.999360531   242.815409628   153.004353276
ATOM    486  C3'  DG A  16      -1.886 243.137 151.812  1.00  0.00           C  
REMARK-SIMTK-COORDS    -1.886055909   243.136500287   151.812285285
ATOM    487  C4'  DG A  16      -3.059 243.877 152.450  1.00  0.00           C  
REMARK-SIMTK-COORDS    -3.058986292   243.877270952   152.449842450
ATOM    488  C5'  DG A  16      -4.188 243.022 152.974  1.00  0.00           C  
REMARK-SIMTK-COORDS    -4.187941990   243.021897102   152.974399985
ATOM    489  O4'  DG A  16      -2.461 244.602 153.571  1.00  0.00           O  
REMARK-SIMTK-COORDS    -2.461169175   244.601609908   153.571467063
ATOM    490  N2   DG A  16       1.043 247.435 157.242  1.00  0.00           N  
REMARK-SIMTK-COORDS     1.043387182   247.434995848   157.241924507
ATOM    491  O6   DG A  16      -0.509 244.028 159.884  1.00  0.00           O  
REMARK-SIMTK-COORDS    -0.509406734   244.028082876   159.883772356
ATOM    492  C6   DG A  16      -0.414 244.453 158.732  1.00  0.00           C  
REMARK-SIMTK-COORDS    -0.413816525   244.453060657   158.731959698
ATOM    493  C5   DG A  16      -0.868 243.871 157.527  1.00  0.00           C  
REMARK-SIMTK-COORDS    -0.867815166   243.870678258   157.527283404
ATOM    494  N7   DG A  16      -1.543 242.668 157.305  1.00  0.00           N  
REMARK-SIMTK-COORDS    -1.542940523   242.668315265   157.305447909
ATOM    495  C8   DG A  16      -1.714 242.637 156.009  1.00  0.00           C  
REMARK-SIMTK-COORDS    -1.714305690   242.637422366   156.008822440
ATOM    496  N9   DG A  16      -1.200 243.731 155.346  1.00  0.00           N  
REMARK-SIMTK-COORDS    -1.199762151   243.731400048   155.346080575
ATOM    497  C4   DG A  16      -0.654 244.527 156.329  1.00  0.00           C  
REMARK-SIMTK-COORDS    -0.654453006   244.527441016   156.328839301
ATOM    498  N3   DG A  16      -0.030 245.717 156.126  1.00  0.00           N  
REMARK-SIMTK-COORDS    -0.029939985   245.716924422   156.125682433
ATOM    499  C2   DG A  16       0.405 246.261 157.259  1.00  0.00           C  
REMARK-SIMTK-COORDS     0.404676489   246.261313275   157.258861720
ATOM    500  N1   DG A  16       0.227 245.682 158.500  1.00  0.00           N  
REMARK-SIMTK-COORDS     0.226815815   245.682381895   158.500200126
ATOM    501  H1'  DG A  16      -0.439 244.792 153.697  1.00  0.00           H  
REMARK-SIMTK-COORDS    -0.439259767   244.791595302   153.696854046
ATOM    502 1H2'  DG A  16       0.042 242.693 152.704  1.00  0.00           H  
REMARK-SIMTK-COORDS     0.041544847   242.692505501   152.703593289
ATOM    503 2H2'  DG A  16      -1.311 241.894 153.494  1.00  0.00           H  
REMARK-SIMTK-COORDS    -1.310930780   241.894003323   153.494057678
ATOM    504  H3'  DG A  16      -2.222 242.234 151.299  1.00  0.00           H  
REMARK-SIMTK-COORDS    -2.222262686   242.234292833   151.298857868
ATOM    505  H4'  DG A  16      -3.470 244.538 151.686  1.00  0.00           H  
REMARK-SIMTK-COORDS    -3.469935346   244.537619949   151.686231242
ATOM    506 1H5'  DG A  16      -4.732 243.576 153.739  1.00  0.00           H  
REMARK-SIMTK-COORDS    -4.731890353   243.575898766   153.739192987
ATOM    507 2H5'  DG A  16      -4.866 242.782 152.157  1.00  0.00           H  
REMARK-SIMTK-COORDS    -4.865906650   242.781954647   152.156641134
ATOM    508  H21  DG A  16       1.208 247.918 156.349  1.00  0.00           H  
REMARK-SIMTK-COORDS     1.207915374   247.918043870   156.349095250
ATOM    509  H22  DG A  16       1.372 247.855 158.123  1.00  0.00           H  
REMARK-SIMTK-COORDS     1.371866378   247.855023403   158.122954740
ATOM    510  H8   DG A  16      -2.221 241.818 155.497  1.00  0.00           H  
REMARK-SIMTK-COORDS    -2.220512348   241.818479301   155.497415482
ATOM    511  H1   DG A  16       0.591 246.192 159.317  1.00  0.00           H  
REMARK-SIMTK-COORDS     0.591372429   246.191525135   159.317380421
ATOM    512  P    DG A  17       0.263 243.106 150.365  1.00  0.00           P  
REMARK-SIMTK-COORDS     0.262864468   243.106103188   150.365200383
ATOM    513  OP1  DG A  17       0.489 241.710 150.810  1.00  0.00           O  
REMARK-SIMTK-COORDS     0.489239208   241.710359033   150.810180979
ATOM    514  OP2  DG A  17       0.606 243.400 148.960  1.00  0.00           O  
REMARK-SIMTK-COORDS     0.606273950   243.400426908   148.959978167
ATOM    515  O5'  DG A  17       1.039 244.104 151.338  1.00  0.00           O  
REMARK-SIMTK-COORDS     1.038605951   244.104079797   151.337646700
ATOM    516  O3'  DG A  17       4.114 246.947 150.769  1.00  0.00           O  
REMARK-SIMTK-COORDS     4.113753487   246.946917629   150.768764738
ATOM    517  C1'  DG A  17       3.296 245.580 153.303  1.00  0.00           C  
REMARK-SIMTK-COORDS     3.295783431   245.580205661   153.302856169
ATOM    518  C2'  DG A  17       3.733 244.921 152.001  1.00  0.00           C  
REMARK-SIMTK-COORDS     3.733053470   244.921022504   152.001102937
ATOM    519  C3'  DG A  17       3.184 245.882 150.960  1.00  0.00           C  
REMARK-SIMTK-COORDS     3.184270485   245.882468625   150.959559568
ATOM    520  C4'  DG A  17       1.880 246.362 151.592  1.00  0.00           C  
REMARK-SIMTK-COORDS     1.879972008   246.361802208   151.592039448
ATOM    521  C5'  DG A  17       0.660 245.505 151.347  1.00  0.00           C  
REMARK-SIMTK-COORDS     0.660386329   245.505156108   151.346816629
ATOM    522  O4'  DG A  17       2.160 246.377 153.028  1.00  0.00           O  
REMARK-SIMTK-COORDS     2.159711688   246.376823201   153.027871640
ATOM    523  N2   DG A  17       4.566 246.638 158.312  1.00  0.00           N  
REMARK-SIMTK-COORDS     4.566333839   246.638136969   158.312011488
ATOM    524  O6   DG A  17       2.408 242.599 158.473  1.00  0.00           O  
REMARK-SIMTK-COORDS     2.407522805   242.599438790   158.473371126
ATOM    525  C6   DG A  17       2.796 243.511 157.743  1.00  0.00           C  
REMARK-SIMTK-COORDS     2.795897861   243.511332172   157.742596692
ATOM    526  C5   DG A  17       2.675 243.642 156.341  1.00  0.00           C  
REMARK-SIMTK-COORDS     2.675475788   243.641883392   156.340817856
ATOM    527  N7   DG A  17       2.091 242.788 155.403  1.00  0.00           N  
REMARK-SIMTK-COORDS     2.090974225   242.788100962   155.402683812
ATOM    528  C8   DG A  17       2.263 243.407 154.263  1.00  0.00           C  
REMARK-SIMTK-COORDS     2.262916663   243.406873660   154.262896926
ATOM    529  N9   DG A  17       2.923 244.612 154.370  1.00  0.00           N  
REMARK-SIMTK-COORDS     2.923253764   244.612379716   154.370037310
ATOM    530  C4   DG A  17       3.188 244.763 155.713  1.00  0.00           C  
REMARK-SIMTK-COORDS     3.187824255   244.762942311   155.713239216
ATOM    531  N3   DG A  17       3.834 245.816 156.278  1.00  0.00           N  
REMARK-SIMTK-COORDS     3.834069646   245.816468563   156.277694113
ATOM    532  C2   DG A  17       3.955 245.690 157.596  1.00  0.00           C  
REMARK-SIMTK-COORDS     3.954674431   245.689763464   157.596309411
ATOM    533  N1   DG A  17       3.465 244.611 158.307  1.00  0.00           N  
REMARK-SIMTK-COORDS     3.464823826   244.611230818   158.306612668
ATOM    534  H1'  DG A  17       4.078 246.234 153.691  1.00  0.00           H  
REMARK-SIMTK-COORDS     4.077866074   246.233641974   153.691284701
ATOM    535 1H2'  DG A  17       4.817 244.832 151.927  1.00  0.00           H  
REMARK-SIMTK-COORDS     4.817314731   244.831764878   151.927234166
ATOM    536 2H2'  DG A  17       3.312 243.924 151.882  1.00  0.00           H  
REMARK-SIMTK-COORDS     3.312303870   243.923755613   151.881501424
ATOM    537  H3'  DG A  17       3.000 245.388 150.004  1.00  0.00           H  
REMARK-SIMTK-COORDS     3.000419508   245.388092336   150.004357022
ATOM    538  H4'  DG A  17       1.676 247.353 151.187  1.00  0.00           H  
REMARK-SIMTK-COORDS     1.676408455   247.352975795   151.186849614
ATOM    539 1H5'  DG A  17      -0.068 245.684 152.137  1.00  0.00           H  
REMARK-SIMTK-COORDS    -0.068166408   245.684097963   152.137320723
ATOM    540 2H5'  DG A  17       0.220 245.774 150.388  1.00  0.00           H  
REMARK-SIMTK-COORDS     0.220339829   245.773904217   150.387613037
ATOM    541  H21  DG A  17       4.953 247.467 157.843  1.00  0.00           H  
REMARK-SIMTK-COORDS     4.953462221   247.467222811   157.842653115
ATOM    542  H22  DG A  17       4.651 246.538 159.333  1.00  0.00           H  
REMARK-SIMTK-COORDS     4.651024234   246.537980448   159.333447834
ATOM    543  H8   DG A  17       1.914 243.005 153.312  1.00  0.00           H  
REMARK-SIMTK-COORDS     1.913722596   243.004596450   153.311746806
ATOM    544  H1   DG A  17       3.600 244.615 159.327  1.00  0.00           H  
REMARK-SIMTK-COORDS     3.600233619   244.614741036   159.327183032
ATOM    545  P    DC A  18       5.433 246.046 150.184  1.00  0.00           P  
REMARK-SIMTK-COORDS     5.432773234   246.045801822   150.183587121
ATOM    546  OP1  DC A  18       5.552 244.586 149.951  1.00  0.00           O  
REMARK-SIMTK-COORDS     5.552015914   244.586340471   149.951279680
ATOM    547  OP2  DC A  18       6.100 246.915 149.196  1.00  0.00           O  
REMARK-SIMTK-COORDS     6.100326675   246.915423714   149.195785436
ATOM    548  O5'  DC A  18       5.948 246.391 151.653  1.00  0.00           O  
REMARK-SIMTK-COORDS     5.948336549   246.390771275   151.653383210
ATOM    549  O3'  DC A  18       9.059 248.819 153.168  1.00  0.00           O  
REMARK-SIMTK-COORDS     9.058557212   248.818591538   153.167920167
ATOM    550  C1'  DC A  18       7.664 246.536 154.512  1.00  0.00           C  
REMARK-SIMTK-COORDS     7.663724830   246.536009227   154.511803575
ATOM    551  C2'  DC A  18       8.402 246.508 153.180  1.00  0.00           C  
REMARK-SIMTK-COORDS     8.402062338   246.508334722   153.179621588
ATOM    552  C3'  DC A  18       8.115 247.896 152.629  1.00  0.00           C  
REMARK-SIMTK-COORDS     8.114873651   247.895578146   152.629233232
ATOM    553  C4'  DC A  18       6.695 248.168 153.120  1.00  0.00           C  
REMARK-SIMTK-COORDS     6.694608150   248.168216092   153.119571336
ATOM    554  C5'  DC A  18       5.573 247.661 152.244  1.00  0.00           C  
REMARK-SIMTK-COORDS     5.572578610   247.661135907   152.244455688
ATOM    555  O4'  DC A  18       6.623 247.488 154.413  1.00  0.00           O  
REMARK-SIMTK-COORDS     6.623048353   247.488496592   154.413410041
ATOM    556  N4   DC A  18       5.434 241.733 156.082  1.00  0.00           N  
REMARK-SIMTK-COORDS     5.433828942   241.733016802   156.082278692
ATOM    557  C4   DC A  18       5.960 242.878 155.675  1.00  0.00           C  
REMARK-SIMTK-COORDS     5.959968981   242.877798415   155.675213934
ATOM    558  N3   DC A  18       6.525 243.677 156.588  1.00  0.00           N  
REMARK-SIMTK-COORDS     6.525061934   243.676845085   156.587722220
ATOM    559  C2   DC A  18       7.077 244.862 156.228  1.00  0.00           C  
REMARK-SIMTK-COORDS     7.077074632   244.862199348   156.227874680
ATOM    560  O2   DC A  18       7.606 245.623 157.048  1.00  0.00           O  
REMARK-SIMTK-COORDS     7.605506213   245.623060629   157.048166808
ATOM    561  N1   DC A  18       7.052 245.232 154.885  1.00  0.00           N  
REMARK-SIMTK-COORDS     7.051850981   245.232032459   154.885154590
ATOM    562  C6   DC A  18       6.483 244.426 153.953  1.00  0.00           C  
REMARK-SIMTK-COORDS     6.483043130   244.426356172   153.952740332
ATOM    563  C5   DC A  18       5.927 243.232 154.290  1.00  0.00           C  
REMARK-SIMTK-COORDS     5.926969969   243.231955932   154.290436508
ATOM    564  H1'  DC A  18       8.327 246.846 155.320  1.00  0.00           H  
REMARK-SIMTK-COORDS     8.327126775   246.845958539   155.320037627
ATOM    565 1H2'  DC A  18       9.474 246.345 153.304  1.00  0.00           H  
REMARK-SIMTK-COORDS     9.474291171   246.344670304   153.304298320
ATOM    566 2H2'  DC A  18       8.027 245.731 152.515  1.00  0.00           H  
REMARK-SIMTK-COORDS     8.027250253   245.731123542   152.514946720
ATOM    567  H3'  DC A  18       8.166 247.921 151.540  1.00  0.00           H  
REMARK-SIMTK-COORDS     8.166181923   247.920693258   151.539705494
ATOM    568  H4'  DC A  18       6.590 249.251 153.200  1.00  0.00           H  
REMARK-SIMTK-COORDS     6.589556993   249.250668591   153.200050170
ATOM    569 1H5'  DC A  18       4.676 247.533 152.850  1.00  0.00           H  
REMARK-SIMTK-COORDS     4.675997563   247.533238253   152.850083970
ATOM    570 2H5'  DC A  18       5.375 248.389 151.459  1.00  0.00           H  
REMARK-SIMTK-COORDS     5.374754328   248.388706610   151.458529849
ATOM    571  H41  DC A  18       4.992 241.097 155.402  1.00  0.00           H  
REMARK-SIMTK-COORDS     4.992196439   241.097391391   155.401556965
ATOM    572  H42  DC A  18       5.463 241.479 157.080  1.00  0.00           H  
REMARK-SIMTK-COORDS     5.462932635   241.478725157   157.080056590
ATOM    573  H6   DC A  18       6.473 244.744 152.910  1.00  0.00           H  
REMARK-SIMTK-COORDS     6.473135078   244.744106885   152.909547965
ATOM    574  H5   DC A  18       5.477 242.579 153.542  1.00  0.00           H  
REMARK-SIMTK-COORDS     5.477444221   242.578510364   153.542371343
ATOM    575  P    DC A  19      10.544 248.357 152.702  1.00  0.00           P  
REMARK-SIMTK-COORDS    10.544300822   248.357298271   152.702323323
ATOM    576  OP1  DC A  19      10.724 247.195 151.799  1.00  0.00           O  
REMARK-SIMTK-COORDS    10.724061791   247.195487490   151.798943722
ATOM    577  OP2  DC A  19      11.430 249.512 152.457  1.00  0.00           O  
REMARK-SIMTK-COORDS    11.430313553   249.511586893   152.456923208
ATOM    578  O5'  DC A  19      10.680 247.875 154.217  1.00  0.00           O  
REMARK-SIMTK-COORDS    10.680492650   247.875012659   154.216906558
ATOM    579  O3'  DC A  19      13.310 248.859 157.375  1.00  0.00           O  
REMARK-SIMTK-COORDS    13.310451322   248.859486001   157.375345353
ATOM    580  C1'  DC A  19      11.639 246.397 157.051  1.00  0.00           C  
REMARK-SIMTK-COORDS    11.638665508   246.397417736   157.051132381
ATOM    581  C2'  DC A  19      12.682 246.936 156.081  1.00  0.00           C  
REMARK-SIMTK-COORDS    12.682367530   246.936247745   156.081098715
ATOM    582  C3'  DC A  19      12.533 248.438 156.257  1.00  0.00           C  
REMARK-SIMTK-COORDS    12.532866635   248.438434916   156.256974199
ATOM    583  C4'  DC A  19      11.034 248.605 156.499  1.00  0.00           C  
REMARK-SIMTK-COORDS    11.034308239   248.604593252   156.499112878
ATOM    584  C5'  DC A  19      10.165 248.729 155.270  1.00  0.00           C  
REMARK-SIMTK-COORDS    10.164698189   248.728795188   155.270186419
ATOM    585  O4'  DC A  19      10.650 247.393 157.224  1.00  0.00           O  
REMARK-SIMTK-COORDS    10.649686198   247.393319236   157.224398438
ATOM    586  N4   DC A  19       9.114 241.747 155.468  1.00  0.00           N  
REMARK-SIMTK-COORDS     9.113830057   241.746879388   155.468330117
ATOM    587  C4   DC A  19       9.718 242.872 155.817  1.00  0.00           C  
REMARK-SIMTK-COORDS     9.718494522   242.871974080   155.817031733
ATOM    588  N3   DC A  19      10.038 243.049 157.104  1.00  0.00           N  
REMARK-SIMTK-COORDS    10.037709996   243.048550524   157.104431920
ATOM    589  C2   DC A  19      10.656 244.183 157.519  1.00  0.00           C  
REMARK-SIMTK-COORDS    10.655631731   244.182517451   157.518635660
ATOM    590  O2   DC A  19      10.962 244.376 158.702  1.00  0.00           O  
REMARK-SIMTK-COORDS    10.962200064   244.375576908   158.701755647
ATOM    591  N1   DC A  19      10.960 245.162 156.576  1.00  0.00           N  
REMARK-SIMTK-COORDS    10.959970189   245.161528155   156.575647780
ATOM    592  C6   DC A  19      10.642 244.989 155.267  1.00  0.00           C  
REMARK-SIMTK-COORDS    10.642086562   244.989400201   155.267452470
ATOM    593  C5   DC A  19      10.026 243.859 154.829  1.00  0.00           C  
REMARK-SIMTK-COORDS    10.025726120   243.858933002   154.829283875
ATOM    594  H1'  DC A  19      12.081 246.191 158.026  1.00  0.00           H  
REMARK-SIMTK-COORDS    12.081179437   246.190567469   158.026225910
ATOM    595 1H2'  DC A  19      13.692 246.605 156.334  1.00  0.00           H  
REMARK-SIMTK-COORDS    13.691674375   246.605315295   156.333662383
ATOM    596 2H2'  DC A  19      12.486 246.635 155.053  1.00  0.00           H  
REMARK-SIMTK-COORDS    12.486456457   246.634563925   155.053022977
ATOM    597  H3'  DC A  19      12.851 248.987 155.369  1.00  0.00           H  
REMARK-SIMTK-COORDS    12.850701305   248.986627798   155.368830243
ATOM    598  H4'  DC A  19      10.907 249.513 157.089  1.00  0.00           H  
REMARK-SIMTK-COORDS    10.907487877   249.513164158   157.088715714
ATOM    599 1H5'  DC A  19       9.147 248.430 155.520  1.00  0.00           H  
REMARK-SIMTK-COORDS     9.147238299   248.429707490   155.519832012
ATOM    600 2H5'  DC A  19      10.163 249.765 154.936  1.00  0.00           H  
REMARK-SIMTK-COORDS    10.162959737   249.765409779   154.936120305
ATOM    601  H41  DC A  19       8.856 241.583 154.484  1.00  0.00           H  
REMARK-SIMTK-COORDS     8.856427461   241.583393012   154.483719986
ATOM    602  H42  DC A  19       8.898 241.036 156.182  1.00  0.00           H  
REMARK-SIMTK-COORDS     8.897618071   241.035873672   156.181628966
ATOM    603  H6   DC A  19      10.888 245.775 154.552  1.00  0.00           H  
REMARK-SIMTK-COORDS    10.887779261   245.775139677   154.552216444
ATOM    604  H5   DC A  19       9.777 243.714 153.778  1.00  0.00           H  
REMARK-SIMTK-COORDS     9.777337781   243.713917676   153.777647156
ATOM    605  P    DG A  20      14.913 248.576 157.373  1.00  0.00           P  
REMARK-SIMTK-COORDS    14.912842153   248.576226038   157.373367145
ATOM    606  OP1  DG A  20      15.322 248.037 156.054  1.00  0.00           O  
REMARK-SIMTK-COORDS    15.321587988   248.037103801   156.054417163
ATOM    607  OP2  DG A  20      15.826 249.565 157.979  1.00  0.00           O  
REMARK-SIMTK-COORDS    15.826225886   249.565422686   157.978698582
ATOM    608  O5'  DG A  20      14.667 247.369 158.386  1.00  0.00           O  
REMARK-SIMTK-COORDS    14.666949537   247.368644452   158.385625776
ATOM    609  O3'  DG A  20      16.410 246.230 162.064  1.00  0.00           O  
REMARK-SIMTK-COORDS    16.409893927   246.230106854   162.063636515
ATOM    610  C1'  DG A  20      14.888 244.530 160.126  1.00  0.00           C  
REMARK-SIMTK-COORDS    14.888434772   244.530108707   160.126173136
ATOM    611  C2'  DG A  20      16.140 245.352 159.845  1.00  0.00           C  
REMARK-SIMTK-COORDS    16.139966535   245.351569026   159.844818927
ATOM    612  C3'  DG A  20      15.942 246.552 160.756  1.00  0.00           C  
REMARK-SIMTK-COORDS    15.941923242   246.552158634   160.755707201
ATOM    613  C4'  DG A  20      14.430 246.762 160.719  1.00  0.00           C  
REMARK-SIMTK-COORDS    14.430071415   246.761818753   160.719201215
ATOM    614  C5'  DG A  20      13.897 247.614 159.591  1.00  0.00           C  
REMARK-SIMTK-COORDS    13.897485820   247.613794233   159.591435120
ATOM    615  O4'  DG A  20      13.882 245.412 160.585  1.00  0.00           O  
REMARK-SIMTK-COORDS    13.882049684   245.412142155   160.584519130
ATOM    616  N2   DG A  20      12.869 239.690 160.690  1.00  0.00           N  
REMARK-SIMTK-COORDS    12.868721175   239.689883406   160.690203298
ATOM    617  O6   DG A  20      12.457 240.624 156.223  1.00  0.00           O  
REMARK-SIMTK-COORDS    12.456617264   240.623719076   156.223022273
ATOM    618  C6   DG A  20      12.840 241.046 157.314  1.00  0.00           C  
REMARK-SIMTK-COORDS    12.840449940   241.045744527   157.314343947
ATOM    619  C5   DG A  20      13.446 242.283 157.628  1.00  0.00           C  
REMARK-SIMTK-COORDS    13.445680661   242.283492208   157.627721439
ATOM    620  N7   DG A  20      13.774 243.361 156.802  1.00  0.00           N  
REMARK-SIMTK-COORDS    13.773970981   243.361232186   156.802261564
ATOM    621  C8   DG A  20      14.304 244.234 157.620  1.00  0.00           C  
REMARK-SIMTK-COORDS    14.304302524   244.234361664   157.619544484
ATOM    622  N9   DG A  20      14.357 243.817 158.933  1.00  0.00           N  
REMARK-SIMTK-COORDS    14.357441074   243.817495248   158.932620142
ATOM    623  C4   DG A  20      13.801 242.558 158.936  1.00  0.00           C  
REMARK-SIMTK-COORDS    13.801220427   242.557548775   158.936007904
ATOM    624  N3   DG A  20      13.652 241.763 160.028  1.00  0.00           N  
REMARK-SIMTK-COORDS    13.652030773   241.762995969   160.028064810
ATOM    625  C2   DG A  20      13.090 240.595 159.732  1.00  0.00           C  
REMARK-SIMTK-COORDS    13.089721548   240.594506839   159.731775273
ATOM    626  N1   DG A  20      12.694 240.240 158.457  1.00  0.00           N  
REMARK-SIMTK-COORDS    12.693601828   240.240457510   158.456841847
ATOM    627  H1'  DG A  20      15.073 243.795 160.910  1.00  0.00           H  
REMARK-SIMTK-COORDS    15.072542189   243.794533342   160.910100647
ATOM    628 1H2'  DG A  20      17.054 244.811 160.093  1.00  0.00           H  
REMARK-SIMTK-COORDS    17.053562425   244.810655008   160.093416141
ATOM    629 2H2'  DG A  20      16.210 245.653 158.801  1.00  0.00           H  
REMARK-SIMTK-COORDS    16.210183381   245.652791880   158.800687524
ATOM    630  H3'  DG A  20      16.471 247.434 160.390  1.00  0.00           H  
REMARK-SIMTK-COORDS    16.470747422   247.433722930   160.389906192
ATOM    631  H4'  DG A  20      14.154 247.243 161.658  1.00  0.00           H  
REMARK-SIMTK-COORDS    14.153727788   247.242602652   161.657563108
ATOM    632 1H5'  DG A  20      12.851 247.364 159.417  1.00  0.00           H  
REMARK-SIMTK-COORDS    12.851103364   247.364127519   159.416917817
ATOM    633 2H5'  DG A  20      13.973 248.664 159.869  1.00  0.00           H  
REMARK-SIMTK-COORDS    13.972880588   248.664131092   159.869006935
ATOM    634  H21  DG A  20      13.141 239.892 161.661  1.00  0.00           H  
REMARK-SIMTK-COORDS    13.140834397   239.892372113   161.661028575
ATOM    635  H22  DG A  20      12.427 238.790 160.456  1.00  0.00           H  
REMARK-SIMTK-COORDS    12.427011748   238.789506434   160.456215925
ATOM    636  H8   DG A  20      14.671 245.207 157.291  1.00  0.00           H  
REMARK-SIMTK-COORDS    14.671300605   245.206859889   157.290896326
ATOM    637  H1   DG A  20      12.257 239.316 158.336  1.00  0.00           H  
REMARK-SIMTK-COORDS    12.257078664   239.315978926   158.335602933
ATOM    638  P    DA A  21      17.996 245.952 161.807  1.00  0.00           P  
REMARK-SIMTK-COORDS    17.996239876   245.951515743   161.806638287
ATOM    639  OP1  DA A  21      18.692 246.072 160.502  1.00  0.00           O  
REMARK-SIMTK-COORDS    18.692471405   246.071522816   160.502176344
ATOM    640  OP2  DA A  21      18.749 246.416 162.988  1.00  0.00           O  
REMARK-SIMTK-COORDS    18.749348596   246.416454631   162.987702250
ATOM    641  O5'  DA A  21      17.525 244.443 162.018  1.00  0.00           O  
REMARK-SIMTK-COORDS    17.525435594   244.442524234   162.017775577
ATOM    642  O3'  DA A  21      18.390 241.485 164.911  1.00  0.00           O  
REMARK-SIMTK-COORDS    18.389675806   241.484642835   164.910637738
ATOM    643  C1'  DA A  21      17.344 241.112 162.131  1.00  0.00           C  
REMARK-SIMTK-COORDS    17.344039362   241.111611183   162.130557017
ATOM    644  C2'  DA A  21      18.628 241.820 162.543  1.00  0.00           C  
REMARK-SIMTK-COORDS    18.627743703   241.819783554   162.543423896
ATOM    645  C3'  DA A  21      18.230 242.447 163.871  1.00  0.00           C  
REMARK-SIMTK-COORDS    18.229697243   242.447106263   163.871056087
ATOM    646  C4'  DA A  21      16.765 242.818 163.646  1.00  0.00           C  
REMARK-SIMTK-COORDS    16.765229540   242.817629703   163.645819040
ATOM    647  C5'  DA A  21      16.503 244.162 163.008  1.00  0.00           C  
REMARK-SIMTK-COORDS    16.503477022   244.161528826   163.008012043
ATOM    648  O4'  DA A  21      16.261 241.771 162.756  1.00  0.00           O  
REMARK-SIMTK-COORDS    16.260972750   241.771023948   162.756035650
ATOM    649  N6   DA A  21      15.893 239.979 156.372  1.00  0.00           N  
REMARK-SIMTK-COORDS    15.893181798   239.979291142   156.372032410
ATOM    650  C6   DA A  21      15.995 239.669 157.676  1.00  0.00           C  
REMARK-SIMTK-COORDS    15.995142527   239.669360438   157.676130554
ATOM    651  C5   DA A  21      16.522 240.556 158.639  1.00  0.00           C  
REMARK-SIMTK-COORDS    16.522411591   240.555668139   158.639050589
ATOM    652  N7   DA A  21      17.017 241.844 158.549  1.00  0.00           N  
REMARK-SIMTK-COORDS    17.016913531   241.843935508   158.548906173
ATOM    653  C8   DA A  21      17.351 242.134 159.771  1.00  0.00           C  
REMARK-SIMTK-COORDS    17.351458823   242.134093218   159.771167172
ATOM    654  N9   DA A  21      17.097 241.128 160.663  1.00  0.00           N  
REMARK-SIMTK-COORDS    17.096896245   241.127877361   160.662561891
ATOM    655  C4   DA A  21      16.557 240.103 159.926  1.00  0.00           C  
REMARK-SIMTK-COORDS    16.556689556   240.102970594   159.926485230
ATOM    656  N3   DA A  21      16.153 238.904 160.385  1.00  0.00           N  
REMARK-SIMTK-COORDS    16.153152847   238.903584956   160.384971016
ATOM    657  C2   DA A  21      15.691 238.171 159.394  1.00  0.00           C  
REMARK-SIMTK-COORDS    15.690852230   238.170888326   159.394397047
ATOM    658  N1   DA A  21      15.583 238.466 158.103  1.00  0.00           N  
REMARK-SIMTK-COORDS    15.583269405   238.466155299   158.102602037
ATOM    659  H1'  DA A  21      17.344 240.075 162.465  1.00  0.00           H  
REMARK-SIMTK-COORDS    17.344405610   240.074845100   162.465122339
ATOM    660 1H2'  DA A  21      19.461 241.127 162.667  1.00  0.00           H  
REMARK-SIMTK-COORDS    19.461021612   241.126541248   162.667315109
ATOM    661 2H2'  DA A  21      18.933 242.576 161.823  1.00  0.00           H  
REMARK-SIMTK-COORDS    18.933283183   242.575668360   161.822864540
ATOM    662  H3'  DA A  21      18.829 243.330 164.100  1.00  0.00           H  
REMARK-SIMTK-COORDS    18.828592055   243.329954756   164.100338755
ATOM    663  H4'  DA A  21      16.284 242.816 164.624  1.00  0.00           H  
REMARK-SIMTK-COORDS    16.283864175   242.815608252   164.623868783
ATOM    664 1H5'  DA A  21      15.524 244.147 162.531  1.00  0.00           H  
REMARK-SIMTK-COORDS    15.524247718   244.146708879   162.530846098
ATOM    665 2H5'  DA A  21      16.516 244.932 163.778  1.00  0.00           H  
REMARK-SIMTK-COORDS    16.515603200   244.932275579   163.777669368
ATOM    666  H61  DA A  21      15.501 239.296 155.711  1.00  0.00           H  
REMARK-SIMTK-COORDS    15.501492074   239.295563037   155.710727610
ATOM    667  H62  DA A  21      16.210 240.900 156.037  1.00  0.00           H  
REMARK-SIMTK-COORDS    16.209568746   240.900432729   156.036843693
ATOM    668  H8   DA A  21      17.792 243.089 160.059  1.00  0.00           H  
REMARK-SIMTK-COORDS    17.791805418   243.088648924   160.058575036
ATOM    669  H2   DA A  21      15.344 237.176 159.674  1.00  0.00           H  
REMARK-SIMTK-COORDS    15.343865820   237.175827090   159.674155101
ATOM    670  P    DC A  22      20.037 241.127 164.907  1.00  0.00           P  
REMARK-SIMTK-COORDS    20.037000403   241.127107171   164.906710760
ATOM    671  OP1  DC A  22      21.004 241.786 163.996  1.00  0.00           O  
REMARK-SIMTK-COORDS    21.004315097   241.785540159   163.996226667
ATOM    672  OP2  DC A  22      20.512 240.870 166.280  1.00  0.00           O  
REMARK-SIMTK-COORDS    20.512070426   240.869931336   166.279951840
ATOM    673  O5'  DC A  22      19.525 239.771 164.242  1.00  0.00           O  
REMARK-SIMTK-COORDS    19.524600092   239.770505566   164.241738574
ATOM    674  O3'  DC A  22      19.715 235.703 165.374  1.00  0.00           O  
REMARK-SIMTK-COORDS    19.715473491   235.703155577   165.373921162
ATOM    675  C1'  DC A  22      19.309 236.852 162.639  1.00  0.00           C  
REMARK-SIMTK-COORDS    19.309096081   236.851568629   162.639370584
ATOM    676  C2'  DC A  22      20.472 237.118 163.587  1.00  0.00           C  
REMARK-SIMTK-COORDS    20.472115126   237.117784896   163.586541424
ATOM    677  C3'  DC A  22      19.794 237.061 164.945  1.00  0.00           C  
REMARK-SIMTK-COORDS    19.793687091   237.060680397   164.945336286
ATOM    678  C4'  DC A  22      18.417 237.658 164.663  1.00  0.00           C  
REMARK-SIMTK-COORDS    18.417037323   237.658215937   164.663017858
ATOM    679  C5'  DC A  22      18.308 239.163 164.746  1.00  0.00           C  
REMARK-SIMTK-COORDS    18.307633781   239.162586005   164.745537944
ATOM    680  O4'  DC A  22      18.117 237.241 163.293  1.00  0.00           O  
REMARK-SIMTK-COORDS    18.117058843   237.241400914   163.292822198
ATOM    681  N4   DC A  22      19.544 239.503 157.800  1.00  0.00           N  
REMARK-SIMTK-COORDS    19.543629105   239.502651054   157.799502793
ATOM    682  C4   DC A  22      19.499 238.893 158.974  1.00  0.00           C  
REMARK-SIMTK-COORDS    19.499394378   238.893498081   158.974247848
ATOM    683  N3   DC A  22      19.044 237.636 159.021  1.00  0.00           N  
REMARK-SIMTK-COORDS    19.043866505   237.636193740   159.020692965
ATOM    684  C2   DC A  22      18.974 236.965 160.197  1.00  0.00           C  
REMARK-SIMTK-COORDS    18.974097382   236.964663931   160.196895748
ATOM    685  O2   DC A  22      18.556 235.802 160.272  1.00  0.00           O  
REMARK-SIMTK-COORDS    18.556447137   235.802380812   160.272362453
ATOM    686  N1   DC A  22      19.393 237.607 161.360  1.00  0.00           N  
REMARK-SIMTK-COORDS    19.393201790   237.606581399   161.359910563
ATOM    687  C6   DC A  22      19.859 238.881 161.321  1.00  0.00           C  
REMARK-SIMTK-COORDS    19.859010011   238.880783789   161.321388224
ATOM    688  C5   DC A  22      19.941 239.572 160.153  1.00  0.00           C  
REMARK-SIMTK-COORDS    19.941155502   239.571760624   160.152777454
ATOM    689  H1'  DC A  22      19.231 235.789 162.405  1.00  0.00           H  
REMARK-SIMTK-COORDS    19.231314227   235.789348738   162.404739196
ATOM    690 1H2'  DC A  22      21.256 236.362 163.502  1.00  0.00           H  
REMARK-SIMTK-COORDS    21.255787201   236.362343569   163.501856829
ATOM    691 2H2'  DC A  22      20.933 238.089 163.413  1.00  0.00           H  
REMARK-SIMTK-COORDS    20.933342172   238.089047714   163.412609970
ATOM    692  H3'  DC A  22      20.330 237.646 165.694  1.00  0.00           H  
REMARK-SIMTK-COORDS    20.330134367   237.645694280   165.693879590
ATOM    693  H4'  DC A  22      17.731 237.235 165.397  1.00  0.00           H  
REMARK-SIMTK-COORDS    17.731176031   237.234721012   165.397498856
ATOM    694 1H5'  DC A  22      17.458 239.493 164.149  1.00  0.00           H  
REMARK-SIMTK-COORDS    17.458066222   239.493051557   164.148856721
ATOM    695 2H5'  DC A  22      18.153 239.454 165.784  1.00  0.00           H  
REMARK-SIMTK-COORDS    18.152959647   239.453889563   165.783512485
ATOM    696  H41  DC A  22      19.890 240.471 157.733  1.00  0.00           H  
REMARK-SIMTK-COORDS    19.890262717   240.471112761   157.733411492
ATOM    697  H42  DC A  22      19.229 239.010 156.952  1.00  0.00           H  
REMARK-SIMTK-COORDS    19.228607646   239.009837448   156.951582849
ATOM    698  H6   DC A  22      20.175 239.360 162.249  1.00  0.00           H  
REMARK-SIMTK-COORDS    20.175324030   239.360057924   162.248510516
ATOM    699  H5   DC A  22      20.323 240.592 160.117  1.00  0.00           H  
REMARK-SIMTK-COORDS    20.323419576   240.592196582   160.117413137
TER     700       DC A  22                                                                                                                          
ENDMDL                                                                                                                                              
MODEL        2                                                                                                                                      
ATOM      1  P    DA A   1      56.352 216.561 222.089  1.00  0.00           P  
REMARK-SIMTK-COORDS    56.351503573   216.561376717   222.088642686
ATOM      2  OP1  DA A   1      55.113 216.008 221.490  1.00  0.00           O  
REMARK-SIMTK-COORDS    55.113428875   216.007608603   221.490237373
ATOM      3  OP2  DA A   1      56.294 216.861 223.534  1.00  0.00           O  
REMARK-SIMTK-COORDS    56.293775887   216.860757583   223.533594108
ATOM      4  O5'  DA A   1      56.796 217.860 221.279  1.00  0.00           O  
REMARK-SIMTK-COORDS    56.796455750   217.860180452   221.278813435
ATOM      5  O3'  DA A   1      57.322 221.923 222.319  1.00  0.00           O  
REMARK-SIMTK-COORDS    57.322243139   221.922628228   222.319176682
ATOM      6  C1'  DA A   1      56.859 220.747 219.606  1.00  0.00           C  
REMARK-SIMTK-COORDS    56.859385474   220.747300611   219.605681929
ATOM      7  C2'  DA A   1      55.975 220.600 220.836  1.00  0.00           C  
REMARK-SIMTK-COORDS    55.975304364   220.599553173   220.836431817
ATOM      8  C3'  DA A   1      56.997 220.582 221.961  1.00  0.00           C  
REMARK-SIMTK-COORDS    56.996936734   220.581860300   221.960842891
ATOM      9  C4'  DA A   1      58.181 219.847 221.334  1.00  0.00           C  
REMARK-SIMTK-COORDS    58.180607218   219.847432345   221.334289809
ATOM     10  C5'  DA A   1      58.159 218.340 221.421  1.00  0.00           C  
REMARK-SIMTK-COORDS    58.158683691   218.339651018   221.420845166
ATOM     11  O4'  DA A   1      58.139 220.237 219.923  1.00  0.00           O  
REMARK-SIMTK-COORDS    58.138511460   220.236690596   219.923359634
ATOM     12  N6   DA A   1      55.261 218.776 214.120  1.00  0.00           N  
REMARK-SIMTK-COORDS    55.260675320   218.776235491   214.120191875
ATOM     13  C6   DA A   1      55.794 219.662 214.977  1.00  0.00           C  
REMARK-SIMTK-COORDS    55.794379880   219.662439221   214.977205522
ATOM     14  C5   DA A   1      55.846 219.452 216.370  1.00  0.00           C  
REMARK-SIMTK-COORDS    55.845869646   219.452478331   216.369663862
ATOM     15  N7   DA A   1      55.429 218.404 217.171  1.00  0.00           N  
REMARK-SIMTK-COORDS    55.429196921   218.404096164   217.170700487
ATOM     16  C8   DA A   1      55.747 218.785 218.372  1.00  0.00           C  
REMARK-SIMTK-COORDS    55.746935454   218.784542636   218.371874374
ATOM     17  N9   DA A   1      56.359 220.009 218.415  1.00  0.00           N  
REMARK-SIMTK-COORDS    56.358607026   220.008677241   218.415029392
ATOM     18  C4   DA A   1      56.424 220.440 217.113  1.00  0.00           C  
REMARK-SIMTK-COORDS    56.423815984   220.439646499   217.113492497
ATOM     19  N3   DA A   1      56.944 221.600 216.672  1.00  0.00           N  
REMARK-SIMTK-COORDS    56.944394781   221.599641348   216.671919552
ATOM     20  C2   DA A   1      56.832 221.680 215.363  1.00  0.00           C  
REMARK-SIMTK-COORDS    56.831775896   221.680160371   215.362515614
ATOM     21  N1   DA A   1      56.307 220.809 214.505  1.00  0.00           N  
REMARK-SIMTK-COORDS    56.307311031   220.809106862   214.505187561
ATOM     22  H1'  DA A   1      56.975 221.796 219.332  1.00  0.00           H  
REMARK-SIMTK-COORDS    56.974998210   221.795910098   219.331804513
ATOM     23 1H2'  DA A   1      55.277 221.430 220.947  1.00  0.00           H  
REMARK-SIMTK-COORDS    55.277081492   221.429719223   220.947220578
ATOM     24 2H2'  DA A   1      55.390 219.680 220.818  1.00  0.00           H  
REMARK-SIMTK-COORDS    55.389816343   219.679949170   220.817557117
ATOM     25  H3'  DA A   1      56.628 220.053 222.841  1.00  0.00           H  
REMARK-SIMTK-COORDS    56.628179858   220.052612119   222.840511424
ATOM     26  H4'  DA A   1      59.078 220.196 221.845  1.00  0.00           H  
REMARK-SIMTK-COORDS    59.077871497   220.196019404   221.845156599
ATOM     27 1H5'  DA A   1      58.778 217.926 220.626  1.00  0.00           H  
REMARK-SIMTK-COORDS    58.778010904   217.926361650   220.625595079
ATOM     28 2H5'  DA A   1      58.558 218.031 222.385  1.00  0.00           H  
REMARK-SIMTK-COORDS    58.557837461   218.030823500   222.385378127
ATOM     29  H61  DA A   1      55.248 218.980 213.111  1.00  0.00           H  
REMARK-SIMTK-COORDS    55.248322513   218.980049102   213.110936496
ATOM     30  H62  DA A   1      54.864 217.894 214.474  1.00  0.00           H  
REMARK-SIMTK-COORDS    54.864413867   217.894299563   214.473688524
ATOM     31  H8   DA A   1      55.547 218.185 219.261  1.00  0.00           H  
REMARK-SIMTK-COORDS    55.547496121   218.185368372   219.261233781
ATOM     32  H2   DA A   1      57.225 222.592 214.918  1.00  0.00           H  
REMARK-SIMTK-COORDS    57.225454271   222.591939243   214.917609302
ATOM     33  P    DG A   2      56.088 222.847 222.846  1.00  0.00           P  
REMARK-SIMTK-COORDS    56.087836236   222.846654996   222.845997833
ATOM     34  OP1  DG A   2      54.821 222.087 222.981  1.00  0.00           O  
REMARK-SIMTK-COORDS    54.820860918   222.087054090   222.981234683
ATOM     35  OP2  DG A   2      56.371 223.828 223.912  1.00  0.00           O  
REMARK-SIMTK-COORDS    56.371088511   223.828122890   223.911687713
ATOM     36  O5'  DG A   2      56.128 223.560 221.421  1.00  0.00           O  
REMARK-SIMTK-COORDS    56.128111514   223.560423590   221.420595330
ATOM     37  O3'  DG A   2      56.362 227.591 220.172  1.00  0.00           O  
REMARK-SIMTK-COORDS    56.361644656   227.590684609   220.171517514
ATOM     38  C1'  DG A   2      55.365 225.225 218.632  1.00  0.00           C  
REMARK-SIMTK-COORDS    55.364540943   225.225116277   218.631651400
ATOM     39  C2'  DG A   2      54.862 225.726 219.979  1.00  0.00           C  
REMARK-SIMTK-COORDS    54.862094882   225.725682339   219.979262461
ATOM     40  C3'  DG A   2      56.135 226.255 220.617  1.00  0.00           C  
REMARK-SIMTK-COORDS    56.135360526   226.255016325   220.616690206
ATOM     41  C4'  DG A   2      57.201 225.287 220.104  1.00  0.00           C  
REMARK-SIMTK-COORDS    57.200966126   225.286874871   220.103722535
ATOM     42  C5'  DG A   2      57.403 224.025 220.908  1.00  0.00           C  
REMARK-SIMTK-COORDS    57.403093027   224.024516634   220.907891919
ATOM     43  O4'  DG A   2      56.739 224.921 218.765  1.00  0.00           O  
REMARK-SIMTK-COORDS    56.738761334   224.920518194   218.764975540
ATOM     44  N2   DG A   2      54.307 224.700 213.491  1.00  0.00           N  
REMARK-SIMTK-COORDS    54.307407198   224.700270606   213.490585142
ATOM     45  O6   DG A   2      52.683 220.876 215.421  1.00  0.00           O  
REMARK-SIMTK-COORDS    52.683286585   220.876237288   215.421169099
ATOM     46  C6   DG A   2      53.255 221.948 215.623  1.00  0.00           C  
REMARK-SIMTK-COORDS    53.255466332   221.947867719   215.622749245
ATOM     47  C5   DG A   2      53.714 222.497 216.840  1.00  0.00           C  
REMARK-SIMTK-COORDS    53.714491798   222.496665022   216.840086562
ATOM     48  N7   DG A   2      53.652 221.988 218.140  1.00  0.00           N  
REMARK-SIMTK-COORDS    53.651669120   221.987635976   218.140000690
ATOM     49  C8   DG A   2      54.230 222.908 218.868  1.00  0.00           C  
REMARK-SIMTK-COORDS    54.229522488   222.908286905   218.868080599
ATOM     50  N9   DG A   2      54.672 223.999 218.150  1.00  0.00           N  
REMARK-SIMTK-COORDS    54.672180854   223.999013786   218.150349841
ATOM     51  C4   DG A   2      54.340 223.730 216.841  1.00  0.00           C  
REMARK-SIMTK-COORDS    54.340396730   223.730442291   216.840903146
ATOM     52  N3   DG A   2      54.587 224.544 215.781  1.00  0.00           N  
REMARK-SIMTK-COORDS    54.587445160   224.543677231   215.780861164
ATOM     53  C2   DG A   2      54.147 224.030 214.635  1.00  0.00           C  
REMARK-SIMTK-COORDS    54.147451666   224.029708846   214.635369032
ATOM     54  N1   DG A   2      53.523 222.804 214.539  1.00  0.00           N  
REMARK-SIMTK-COORDS    53.522650386   222.803742501   214.539374868
ATOM     55  H1'  DG A   2      55.264 225.995 217.867  1.00  0.00           H  
REMARK-SIMTK-COORDS    55.264295880   225.995492202   217.866972473
ATOM     56 1H2'  DG A   2      54.113 226.511 219.875  1.00  0.00           H  
REMARK-SIMTK-COORDS    54.113052257   226.510973375   219.875468747
ATOM     57 2H2'  DG A   2      54.420 224.929 220.577  1.00  0.00           H  
REMARK-SIMTK-COORDS    54.420173327   224.928634588   220.577214150
ATOM     58  H3'  DG A   2      56.084 226.241 221.706  1.00  0.00           H  
REMARK-SIMTK-COORDS    56.083781009   226.241265609   221.705609152
ATOM     59  H4'  DG A   2      58.145 225.831 220.096  1.00  0.00           H  
REMARK-SIMTK-COORDS    58.145357104   225.830628945   220.095900316
ATOM     60 1H5'  DG A   2      57.842 223.259 220.268  1.00  0.00           H  
REMARK-SIMTK-COORDS    57.841950435   223.258651723   220.268279448
ATOM     61 2H5'  DG A   2      58.079 224.232 221.737  1.00  0.00           H  
REMARK-SIMTK-COORDS    58.078945230   224.231693493   221.736555029
ATOM     62  H21  DG A   2      54.767 225.622 213.493  1.00  0.00           H  
REMARK-SIMTK-COORDS    54.766745919   225.622480554   213.492983407
ATOM     63  H22  DG A   2      53.971 224.295 212.605  1.00  0.00           H  
REMARK-SIMTK-COORDS    53.970989260   224.294927739   212.604532023
ATOM     64  H8   DG A   2      54.351 222.820 219.948  1.00  0.00           H  
REMARK-SIMTK-COORDS    54.350825353   222.820190127   219.947870195
ATOM     65  H1   DG A   2      53.230 222.491 213.602  1.00  0.00           H  
REMARK-SIMTK-COORDS    53.229834518   222.490929404   213.602037238
ATOM     66  P    DA A   3      55.092 228.372 220.735  1.00  0.00           P  
REMARK-SIMTK-COORDS    55.092405542   228.372429154   220.735243922
ATOM     67  OP1  DA A   3      54.010 227.774 221.553  1.00  0.00           O  
REMARK-SIMTK-COORDS    54.009934203   227.774446218   221.552709033
ATOM     68  OP2  DA A   3      55.510 229.737 221.114  1.00  0.00           O  
REMARK-SIMTK-COORDS    55.510162619   229.737361920   221.113772083
ATOM     69  O5'  DA A   3      54.677 228.335 219.197  1.00  0.00           O  
REMARK-SIMTK-COORDS    54.676982452   228.334966433   219.196830063
ATOM     70  O3'  DA A   3      54.068 231.307 216.255  1.00  0.00           O  
REMARK-SIMTK-COORDS    54.067880272   231.307452423   216.254787987
ATOM     71  C1'  DA A   3      53.023 228.503 216.303  1.00  0.00           C  
REMARK-SIMTK-COORDS    53.022755061   228.503157274   216.303037468
ATOM     72  C2'  DA A   3      52.820 229.580 217.360  1.00  0.00           C  
REMARK-SIMTK-COORDS    52.819632032   229.580099388   217.359972054
ATOM     73  C3'  DA A   3      54.135 230.338 217.298  1.00  0.00           C  
REMARK-SIMTK-COORDS    54.134918886   230.338049054   217.297692073
ATOM     74  C4'  DA A   3      55.149 229.236 216.998  1.00  0.00           C  
REMARK-SIMTK-COORDS    55.149412168   229.236103025   216.998447475
ATOM     75  C5'  DA A   3      55.710 228.496 218.190  1.00  0.00           C  
REMARK-SIMTK-COORDS    55.709550122   228.496046601   218.190059392
ATOM     76  O4'  DA A   3      54.412 228.287 216.161  1.00  0.00           O  
REMARK-SIMTK-COORDS    54.412415295   228.287321428   216.161388881
ATOM     77  N6   DA A   3      50.205 223.158 216.433  1.00  0.00           N  
REMARK-SIMTK-COORDS    50.204507093   223.157866193   216.433093777
ATOM     78  C6   DA A   3      50.676 224.261 215.828  1.00  0.00           C  
REMARK-SIMTK-COORDS    50.675615762   224.260649461   215.827622320
ATOM     79  C5   DA A   3      51.348 225.290 216.516  1.00  0.00           C  
REMARK-SIMTK-COORDS    51.348477366   225.289602702   216.516235048
ATOM     80  N7   DA A   3      51.694 225.451 217.846  1.00  0.00           N  
REMARK-SIMTK-COORDS    51.693873597   225.450694770   217.846322184
ATOM     81  C8   DA A   3      52.302 226.599 217.873  1.00  0.00           C  
REMARK-SIMTK-COORDS    52.302182603   226.598626537   217.873318655
ATOM     82  N9   DA A   3      52.393 227.199 216.646  1.00  0.00           N  
REMARK-SIMTK-COORDS    52.393499743   227.199254916   216.646364406
ATOM     83  C4   DA A   3      51.775 226.346 215.766  1.00  0.00           C  
REMARK-SIMTK-COORDS    51.775463259   226.346440300   215.766180826
ATOM     84  N3   DA A   3      51.620 226.526 214.441  1.00  0.00           N  
REMARK-SIMTK-COORDS    51.620358258   226.526272902   214.441348884
ATOM     85  C2   DA A   3      50.976 225.506 213.916  1.00  0.00           C  
REMARK-SIMTK-COORDS    50.975672192   225.505645623   213.915606709
ATOM     86  N1   DA A   3      50.507 224.409 214.505  1.00  0.00           N  
REMARK-SIMTK-COORDS    50.506764674   224.409330711   214.504697833
ATOM     87  H1'  DA A   3      52.633 228.825 215.338  1.00  0.00           H  
REMARK-SIMTK-COORDS    52.632905834   228.825400383   215.337566620
ATOM     88 1H2'  DA A   3      51.975 230.231 217.132  1.00  0.00           H  
REMARK-SIMTK-COORDS    51.975031361   230.230836301   217.131594786
ATOM     89 2H2'  DA A   3      52.650 229.160 218.352  1.00  0.00           H  
REMARK-SIMTK-COORDS    52.650139699   229.160009303   218.351748576
ATOM     90  H3'  DA A   3      54.365 230.837 218.240  1.00  0.00           H  
REMARK-SIMTK-COORDS    54.364624364   230.837158785   218.240043849
ATOM     91  H4'  DA A   3      55.984 229.705 216.477  1.00  0.00           H  
REMARK-SIMTK-COORDS    55.983633378   229.704745977   216.476882755
ATOM     92 1H5'  DA A   3      56.065 227.518 217.869  1.00  0.00           H  
REMARK-SIMTK-COORDS    56.064985999   227.517562119   217.869075817
ATOM     93 2H5'  DA A   3      56.541 229.063 218.605  1.00  0.00           H  
REMARK-SIMTK-COORDS    56.541237453   229.062970220   218.604686687
ATOM     94  H61  DA A   3      49.719 222.436 215.882  1.00  0.00           H  
REMARK-SIMTK-COORDS    49.719241417   222.436041772   215.881935243
ATOM     95  H62  DA A   3      50.329 223.036 217.448  1.00  0.00           H  
REMARK-SIMTK-COORDS    50.329102745   223.035899863   217.447684402
ATOM     96  H8   DA A   3      52.704 227.041 218.786  1.00  0.00           H  
REMARK-SIMTK-COORDS    52.703814075   227.041163751   218.785787272
ATOM     97  H2   DA A   3      50.802 225.569 212.843  1.00  0.00           H  
REMARK-SIMTK-COORDS    50.801781449   225.568620242   212.843197642
ATOM     98  P    DA A   4      52.876 232.369 216.595  1.00  0.00           P  
REMARK-SIMTK-COORDS    52.876471118   232.368674132   216.595260098
ATOM     99  OP1  DA A   4      52.146 232.236 217.878  1.00  0.00           O  
REMARK-SIMTK-COORDS    52.145772982   232.236496228   217.878297991
ATOM    100  OP2  DA A   4      53.179 233.748 216.162  1.00  0.00           O  
REMARK-SIMTK-COORDS    53.178715963   233.747733507   216.162028874
ATOM    101  O5'  DA A   4      52.080 231.598 215.450  1.00  0.00           O  
REMARK-SIMTK-COORDS    52.079516239   231.598302507   215.449796227
ATOM    102  O3'  DA A   4      50.295 232.796 211.811  1.00  0.00           O  
REMARK-SIMTK-COORDS    50.294805577   232.796257592   211.810840131
ATOM    103  C1'  DA A   4      49.714 230.359 213.448  1.00  0.00           C  
REMARK-SIMTK-COORDS    49.713682047   230.359103167   213.448295398
ATOM    104  C2'  DA A   4      49.644 231.811 213.901  1.00  0.00           C  
REMARK-SIMTK-COORDS    49.644225818   231.811085567   213.901171698
ATOM    105  C3'  DA A   4      50.773 232.446 213.107  1.00  0.00           C  
REMARK-SIMTK-COORDS    50.773349342   232.445649860   213.106971330
ATOM    106  C4'  DA A   4      51.820 231.335 213.056  1.00  0.00           C  
REMARK-SIMTK-COORDS    51.820274398   231.334634733   213.055762816
ATOM    107  C5'  DA A   4      52.775 231.256 214.223  1.00  0.00           C  
REMARK-SIMTK-COORDS    52.775421056   231.256335667   214.223213508
ATOM    108  O4'  DA A   4      51.033 230.101 213.011  1.00  0.00           O  
REMARK-SIMTK-COORDS    51.032708323   230.101047233   213.010823322
ATOM    109  N6   DA A   4      47.828 225.732 216.850  1.00  0.00           N  
REMARK-SIMTK-COORDS    47.828123652   225.732320125   216.849636490
ATOM    110  C6   DA A   4      47.959 226.409 215.697  1.00  0.00           C  
REMARK-SIMTK-COORDS    47.959156911   226.409451490   215.696816729
ATOM    111  C5   DA A   4      48.635 227.642 215.600  1.00  0.00           C  
REMARK-SIMTK-COORDS    48.634845586   227.642241110   215.600123563
ATOM    112  N7   DA A   4      49.292 228.421 216.536  1.00  0.00           N  
REMARK-SIMTK-COORDS    49.292251750   228.421238534   216.535730931
ATOM    113  C8   DA A   4      49.715 229.441 215.850  1.00  0.00           C  
REMARK-SIMTK-COORDS    49.714618215   229.441204025   215.850316482
ATOM    114  N9   DA A   4      49.392 229.380 214.521  1.00  0.00           N  
REMARK-SIMTK-COORDS    49.391509596   229.379861626   214.521276253
ATOM    115  C4   DA A   4      48.692 228.210 214.361  1.00  0.00           C  
REMARK-SIMTK-COORDS    48.692229878   228.209745406   214.360587393
ATOM    116  N3   DA A   4      48.169 227.732 213.216  1.00  0.00           N  
REMARK-SIMTK-COORDS    48.168717308   227.732338144   213.216212501
ATOM    117  C2   DA A   4      47.562 226.585 213.437  1.00  0.00           C  
REMARK-SIMTK-COORDS    47.561700933   226.584941256   213.436930651
ATOM    118  N1   DA A   4      47.428 225.906 214.572  1.00  0.00           N  
REMARK-SIMTK-COORDS    47.427513423   225.905630025   214.572421277
ATOM    119  H1'  DA A   4      49.041 230.179 212.610  1.00  0.00           H  
REMARK-SIMTK-COORDS    49.040683429   230.179112375   212.610063225
ATOM    120 1H2'  DA A   4      48.685 232.273 213.666  1.00  0.00           H  
REMARK-SIMTK-COORDS    48.684885328   232.273053591   213.666190062
ATOM    121 2H2'  DA A   4      49.805 231.918 214.974  1.00  0.00           H  
REMARK-SIMTK-COORDS    49.804748716   231.918121236   214.974297862
ATOM    122  H3'  DA A   4      51.169 233.335 213.598  1.00  0.00           H  
REMARK-SIMTK-COORDS    51.169487702   233.335396477   213.598222140
ATOM    123  H4'  DA A   4      52.411 231.495 212.154  1.00  0.00           H  
REMARK-SIMTK-COORDS    52.410899264   231.495336933   212.154143123
ATOM    124 1H5'  DA A   4      53.170 230.244 214.295  1.00  0.00           H  
REMARK-SIMTK-COORDS    53.170282681   230.243582799   214.295414105
ATOM    125 2H5'  DA A   4      53.597 231.952 214.061  1.00  0.00           H  
REMARK-SIMTK-COORDS    53.596650801   231.952214955   214.060869051
ATOM    126  H61  DA A   4      47.324 224.835 216.864  1.00  0.00           H  
REMARK-SIMTK-COORDS    47.323512845   224.834858726   216.864467897
ATOM    127  H62  DA A   4      48.232 226.112 217.717  1.00  0.00           H  
REMARK-SIMTK-COORDS    48.232322960   226.111752579   217.717074057
ATOM    128  H8   DA A   4      50.275 230.267 216.291  1.00  0.00           H  
REMARK-SIMTK-COORDS    50.274973233   230.266886668   216.290766738
ATOM    129  H2   DA A   4      47.104 226.126 212.563  1.00  0.00           H  
REMARK-SIMTK-COORDS    47.103698766   226.126042297   212.562910765
ATOM    130  P    DA A   5      49.013 233.936 211.987  1.00  0.00           P  
REMARK-SIMTK-COORDS    49.012549729   233.935661033   211.987181301
ATOM    131  OP1  DA A   5      48.680 234.425 213.346  1.00  0.00           O  
REMARK-SIMTK-COORDS    48.679738656   234.425051074   213.346339562
ATOM    132  OP2  DA A   5      48.973 234.944 210.909  1.00  0.00           O  
REMARK-SIMTK-COORDS    48.972751330   234.943854939   210.908845947
ATOM    133  O5'  DA A   5      48.067 232.706 211.621  1.00  0.00           O  
REMARK-SIMTK-COORDS    48.067178655   232.705791068   211.620588342
ATOM    134  O3'  DA A   5      45.215 232.009 208.581  1.00  0.00           O  
REMARK-SIMTK-COORDS    45.214717344   232.009175603   208.580772333
ATOM    135  C1'  DA A   5      45.473 230.643 211.231  1.00  0.00           C  
REMARK-SIMTK-COORDS    45.472824102   230.642665775   211.231190751
ATOM    136  C2'  DA A   5      45.304 232.134 210.977  1.00  0.00           C  
REMARK-SIMTK-COORDS    45.304440534   232.134296723   210.976518241
ATOM    137  C3'  DA A   5      46.070 232.323 209.677  1.00  0.00           C  
REMARK-SIMTK-COORDS    46.069512529   232.322867476   209.677498644
ATOM    138  C4'  DA A   5      47.223 231.331 209.814  1.00  0.00           C  
REMARK-SIMTK-COORDS    47.222654162   231.330570254   209.814025557
ATOM    139  C5'  DA A   5      48.455 231.826 210.533  1.00  0.00           C  
REMARK-SIMTK-COORDS    48.454777997   231.826245728   210.533437595
ATOM    140  O4'  DA A   5      46.651 230.218 210.575  1.00  0.00           O  
REMARK-SIMTK-COORDS    46.650831344   230.218253412   210.575463609
ATOM    141  N6   DA A   5      45.297 228.181 216.749  1.00  0.00           N  
REMARK-SIMTK-COORDS    45.296514646   228.181478197   216.748712268
ATOM    142  C6   DA A   5      45.010 228.228 215.437  1.00  0.00           C  
REMARK-SIMTK-COORDS    45.009767163   228.228197540   215.437124228
ATOM    143  C5   DA A   5      45.437 229.271 214.592  1.00  0.00           C  
REMARK-SIMTK-COORDS    45.437498074   229.271362195   214.591826192
ATOM    144  N7   DA A   5      46.193 230.408 214.822  1.00  0.00           N  
REMARK-SIMTK-COORDS    46.192809209   230.407609218   214.821671341
ATOM    145  C8   DA A   5      46.255 230.981 213.657  1.00  0.00           C  
REMARK-SIMTK-COORDS    46.255223432   230.980932413   213.657231141
ATOM    146  N9   DA A   5      45.603 230.291 212.671  1.00  0.00           N  
REMARK-SIMTK-COORDS    45.602830023   230.290735904   212.671066033
ATOM    147  C4   DA A   5      45.074 229.180 213.280  1.00  0.00           C  
REMARK-SIMTK-COORDS    45.074393981   229.179765161   213.279740295
ATOM    148  N3   DA A   5      44.344 228.210 212.698  1.00  0.00           N  
REMARK-SIMTK-COORDS    44.344479885   228.210209232   212.697706177
ATOM    149  C2   DA A   5      44.002 227.302 213.587  1.00  0.00           C  
REMARK-SIMTK-COORDS    44.002041696   227.301803185   213.587222642
ATOM    150  N1   DA A   5      44.282 227.245 214.886  1.00  0.00           N  
REMARK-SIMTK-COORDS    44.281502064   227.244880228   214.886249462
ATOM    151  H1'  DA A   5      44.637 230.079 210.817  1.00  0.00           H  
REMARK-SIMTK-COORDS    44.636621306   230.079244812   210.817332440
ATOM    152 1H2'  DA A   5      44.258 232.420 210.866  1.00  0.00           H  
REMARK-SIMTK-COORDS    44.258028877   232.420367882   210.866286956
ATOM    153 2H2'  DA A   5      45.727 232.741 211.778  1.00  0.00           H  
REMARK-SIMTK-COORDS    45.726879306   232.741304574   211.777711697
ATOM    154  H3'  DA A   5      46.441 233.342 209.566  1.00  0.00           H  
REMARK-SIMTK-COORDS    46.440733619   233.342454373   209.565518907
ATOM    155  H4'  DA A   5      47.520 231.047 208.805  1.00  0.00           H  
REMARK-SIMTK-COORDS    47.519512637   231.046919521   208.804571096
ATOM    156 1H5'  DA A   5      49.005 230.974 210.930  1.00  0.00           H  
REMARK-SIMTK-COORDS    49.005311591   230.973728471   210.929574047
ATOM    157 2H5'  DA A   5      49.086 232.367 209.831  1.00  0.00           H  
REMARK-SIMTK-COORDS    49.085962749   232.367372716   209.830721869
ATOM    158  H61  DA A   5      44.958 227.395 217.321  1.00  0.00           H  
REMARK-SIMTK-COORDS    44.958217022   227.395469434   217.321454742
ATOM    159  H62  DA A   5      45.854 228.932 217.180  1.00  0.00           H  
REMARK-SIMTK-COORDS    45.854111432   228.931897132   217.179700953
ATOM    160  H8   DA A   5      46.779 231.921 213.481  1.00  0.00           H  
REMARK-SIMTK-COORDS    46.778987703   231.921354851   213.481098726
ATOM    161  H2   DA A   5      43.404 226.478 213.203  1.00  0.00           H  
REMARK-SIMTK-COORDS    43.403705703   226.477946490   213.203140377
ATOM    162  P    DT A   6      43.764 233.130 208.603  1.00  0.00           P  
REMARK-SIMTK-COORDS    43.764131158   233.130444408   208.603386717
ATOM    163  OP1  DT A   6      43.734 234.202 209.628  1.00  0.00           O  
REMARK-SIMTK-COORDS    43.734094549   234.202256115   209.628355725
ATOM    164  OP2  DT A   6      43.268 233.504 207.264  1.00  0.00           O  
REMARK-SIMTK-COORDS    43.268397334   233.503538835   207.263575340
ATOM    165  O5'  DT A   6      42.971 231.857 209.144  1.00  0.00           O  
REMARK-SIMTK-COORDS    42.970550510   231.857034050   209.144040778
ATOM    166  O3'  DT A   6      39.561 229.748 207.810  1.00  0.00           O  
REMARK-SIMTK-COORDS    39.560784291   229.747954487   207.810352013
ATOM    167  C1'  DT A   6      40.747 229.812 210.558  1.00  0.00           C  
REMARK-SIMTK-COORDS    40.746659819   229.812186730   210.558086616
ATOM    168  C2'  DT A   6      40.271 231.000 209.732  1.00  0.00           C  
REMARK-SIMTK-COORDS    40.270858330   231.000370719   209.731713364
ATOM    169  C3'  DT A   6      40.616 230.561 208.318  1.00  0.00           C  
REMARK-SIMTK-COORDS    40.616255354   230.561133637   208.318142820
ATOM    170  C4'  DT A   6      41.910 229.773 208.513  1.00  0.00           C  
REMARK-SIMTK-COORDS    41.910468847   229.773032615   208.512534734
ATOM    171  C5'  DT A   6      43.191 230.574 208.505  1.00  0.00           C  
REMARK-SIMTK-COORDS    43.191364354   230.573828387   208.504930089
ATOM    172  O4'  DT A   6      41.757 229.148 209.827  1.00  0.00           O  
REMARK-SIMTK-COORDS    41.757302687   229.147534252   209.826693372
ATOM    173  O4   DT A   6      42.803 231.107 215.511  1.00  0.00           O  
REMARK-SIMTK-COORDS    42.802799946   231.107016292   215.511071492
ATOM    174  C4   DT A   6      42.365 230.860 214.381  1.00  0.00           C  
REMARK-SIMTK-COORDS    42.364709297   230.860100919   214.380955400
ATOM    175  N3   DT A   6      41.594 229.745 214.151  1.00  0.00           N  
REMARK-SIMTK-COORDS    41.593937130   229.745109494   214.150698173
ATOM    176  C2   DT A   6      41.044 229.358 212.946  1.00  0.00           C  
REMARK-SIMTK-COORDS    41.043645281   229.357518841   212.945866913
ATOM    177  O2   DT A   6      40.369 228.349 212.838  1.00  0.00           O  
REMARK-SIMTK-COORDS    40.369142687   228.348559435   212.838199981
ATOM    178  N1   DT A   6      41.315 230.189 211.879  1.00  0.00           N  
REMARK-SIMTK-COORDS    41.315385080   230.189418310   211.879132759
ATOM    179  C6   DT A   6      42.078 231.323 212.016  1.00  0.00           C  
REMARK-SIMTK-COORDS    42.077844941   231.323133087   212.016339775
ATOM    180  C5   DT A   6      42.593 231.674 213.210  1.00  0.00           C  
REMARK-SIMTK-COORDS    42.592996802   231.673721784   213.210169381
ATOM    181  C7   DT A   6      43.436 232.896 213.412  1.00  0.00           C  
REMARK-SIMTK-COORDS    43.435951604   232.896469645   213.412458455
ATOM    182  H1'  DT A   6      39.934 229.105 210.727  1.00  0.00           H  
REMARK-SIMTK-COORDS    39.933989368   229.104861549   210.726938106
ATOM    183 1H2'  DT A   6      39.201 231.181 209.842  1.00  0.00           H  
REMARK-SIMTK-COORDS    39.201462402   231.180917326   209.842240613
ATOM    184 2H2'  DT A   6      40.788 231.922 209.998  1.00  0.00           H  
REMARK-SIMTK-COORDS    40.787652625   231.922037839   209.998343025
ATOM    185  H3'  DT A   6      40.769 231.410 207.653  1.00  0.00           H  
REMARK-SIMTK-COORDS    40.769291988   231.410337989   207.652522241
ATOM    186  H4'  DT A   6      41.966 229.050 207.700  1.00  0.00           H  
REMARK-SIMTK-COORDS    41.966335937   229.049626275   207.699500826
ATOM    187 1H5'  DT A   6      43.961 230.022 209.043  1.00  0.00           H  
REMARK-SIMTK-COORDS    43.961073026   230.022424767   209.042981767
ATOM    188 2H5'  DT A   6      43.511 230.727 207.475  1.00  0.00           H  
REMARK-SIMTK-COORDS    43.511188268   230.726613182   207.475090067
ATOM    189  H3   DT A   6      41.407 229.138 214.962  1.00  0.00           H  
REMARK-SIMTK-COORDS    41.407476567   229.137838007   214.961526638
ATOM    190  H6   DT A   6      42.270 231.949 211.144  1.00  0.00           H  
REMARK-SIMTK-COORDS    42.270094344   231.949103007   211.144038895
ATOM    191  H71  DT A   6      43.821 232.910 214.433  1.00  0.00           H  
REMARK-SIMTK-COORDS    43.820996088   232.910168192   214.432820203
ATOM    192  H72  DT A   6      44.270 232.885 212.710  1.00  0.00           H  
REMARK-SIMTK-COORDS    44.269656152   232.884724330   212.710494230
ATOM    193  H73  DT A   6      42.832 233.788 213.241  1.00  0.00           H  
REMARK-SIMTK-COORDS    42.831532827   233.787617136   213.241490355
ATOM    194  P    DG A   7      37.844 230.618 207.814  1.00  0.00           P  
REMARK-SIMTK-COORDS    37.843991916   230.617994565   207.814355747
ATOM    195  OP1  DG A   7      37.903 232.050 208.197  1.00  0.00           O  
REMARK-SIMTK-COORDS    37.902908314   232.050046262   208.196802862
ATOM    196  OP2  DG A   7      36.940 230.283 206.696  1.00  0.00           O  
REMARK-SIMTK-COORDS    36.940095033   230.283218651   206.696276362
ATOM    197  O5'  DG A   7      37.477 229.742 209.095  1.00  0.00           O  
REMARK-SIMTK-COORDS    37.476760208   229.742156755   209.095335452
ATOM    198  O3'  DG A   7      34.274 227.156 210.052  1.00  0.00           O  
REMARK-SIMTK-COORDS    34.274490803   227.156061625   210.052058838
ATOM    199  C1'  DG A   7      36.138 228.572 211.919  1.00  0.00           C  
REMARK-SIMTK-COORDS    36.137604419   228.572436990   211.918607922
ATOM    200  C2'  DG A   7      35.246 229.199 210.855  1.00  0.00           C  
REMARK-SIMTK-COORDS    35.245876430   229.199393946   210.855207635
ATOM    201  C3'  DG A   7      35.262 228.143 209.763  1.00  0.00           C  
REMARK-SIMTK-COORDS    35.262224237   228.143218685   209.763447329
ATOM    202  C4'  DG A   7      36.682 227.583 209.852  1.00  0.00           C  
REMARK-SIMTK-COORDS    36.681593677   227.583377674   209.852427301
ATOM    203  C5'  DG A   7      37.742 228.317 209.066  1.00  0.00           C  
REMARK-SIMTK-COORDS    37.742232402   228.316505423   209.065877113
ATOM    204  O4'  DG A   7      37.012 227.667 211.275  1.00  0.00           O  
REMARK-SIMTK-COORDS    37.011973261   227.666667978   211.275102969
ATOM    205  N2   DG A   7      36.966 227.887 217.083  1.00  0.00           N  
REMARK-SIMTK-COORDS    36.966011293   227.887384481   217.082715019
ATOM    206  O6   DG A   7      39.237 231.724 216.027  1.00  0.00           O  
REMARK-SIMTK-COORDS    39.236650266   231.723633303   216.026520608
ATOM    207  C6   DG A   7      38.530 230.813 215.592  1.00  0.00           C  
REMARK-SIMTK-COORDS    38.530475870   230.813044773   215.592283055
ATOM    208  C5   DG A   7      38.060 230.601 214.278  1.00  0.00           C  
REMARK-SIMTK-COORDS    38.059620544   230.601146460   214.278058048
ATOM    209  N7   DG A   7      38.259 231.352 213.116  1.00  0.00           N  
REMARK-SIMTK-COORDS    38.258705035   231.351599338   213.116154505
ATOM    210  C8   DG A   7      37.599 230.693 212.198  1.00  0.00           C  
REMARK-SIMTK-COORDS    37.599281056   230.693135843   212.197895913
ATOM    211  N9   DG A   7      36.970 229.557 212.661  1.00  0.00           N  
REMARK-SIMTK-COORDS    36.969981633   229.557322653   212.661231248
ATOM    212  C4   DG A   7      37.270 229.499 214.004  1.00  0.00           C  
REMARK-SIMTK-COORDS    37.270004465   229.498676339   214.004141859
ATOM    213  N3   DG A   7      36.850 228.536 214.866  1.00  0.00           N  
REMARK-SIMTK-COORDS    36.850066722   228.535781308   214.865860172
ATOM    214  C2   DG A   7      37.287 228.740 216.106  1.00  0.00           C  
REMARK-SIMTK-COORDS    37.287304855   228.740438753   216.105556968
ATOM    215  N1   DG A   7      38.086 229.805 216.467  1.00  0.00           N  
REMARK-SIMTK-COORDS    38.086449664   229.805123394   216.466665248
ATOM    216  H1'  DG A   7      35.547 228.011 212.642  1.00  0.00           H  
REMARK-SIMTK-COORDS    35.546520984   228.011283479   212.642478843
ATOM    217 1H2'  DG A   7      34.234 229.380 211.218  1.00  0.00           H  
REMARK-SIMTK-COORDS    34.234016704   229.380386746   211.218390096
ATOM    218 2H2'  DG A   7      35.639 230.150 210.494  1.00  0.00           H  
REMARK-SIMTK-COORDS    35.639145242   230.149801034   210.494386337
ATOM    219  H3'  DG A   7      35.069 228.570 208.779  1.00  0.00           H  
REMARK-SIMTK-COORDS    35.069338798   228.569855232   208.778881198
ATOM    220  H4'  DG A   7      36.642 226.559 209.482  1.00  0.00           H  
REMARK-SIMTK-COORDS    36.641792715   226.559212621   209.482149262
ATOM    221 1H5'  DG A   7      38.718 228.116 209.507  1.00  0.00           H  
REMARK-SIMTK-COORDS    38.718487024   228.115984513   209.507428105
ATOM    222 2H5'  DG A   7      37.734 227.962 208.036  1.00  0.00           H  
REMARK-SIMTK-COORDS    37.733716714   227.962345273   208.035887273
ATOM    223  H21  DG A   7      36.372 227.071 216.880  1.00  0.00           H  
REMARK-SIMTK-COORDS    36.371596586   227.070756388   216.879592606
ATOM    224  H22  DG A   7      37.313 228.046 218.040  1.00  0.00           H  
REMARK-SIMTK-COORDS    37.312812356   228.046341448   218.040332743
ATOM    225  H8   DG A   7      37.552 231.014 211.157  1.00  0.00           H  
REMARK-SIMTK-COORDS    37.552146426   231.014379596   211.157222199
ATOM    226  H1   DG A   7      38.381 229.866 217.452  1.00  0.00           H  
REMARK-SIMTK-COORDS    38.381043986   229.866219287   217.452401763
ATOM    227  P    DG A   8      32.556 227.999 210.169  1.00  0.00           P  
REMARK-SIMTK-COORDS    32.556086194   227.998761642   210.168969188
ATOM    228  OP1  DG A   8      32.445 229.444 209.854  1.00  0.00           O  
REMARK-SIMTK-COORDS    32.445027963   229.444117324   209.854132688
ATOM    229  OP2  DG A   8      31.464 227.141 209.668  1.00  0.00           O  
REMARK-SIMTK-COORDS    31.463999924   227.141271654   209.667706284
ATOM    230  O5'  DG A   8      32.720 227.811 211.744  1.00  0.00           O  
REMARK-SIMTK-COORDS    32.719915928   227.810633832   211.743970059
ATOM    231  O3'  DG A   8      30.441 225.842 214.709  1.00  0.00           O  
REMARK-SIMTK-COORDS    30.441417110   225.841675094   214.708659187
ATOM    232  C1'  DG A   8      32.437 228.045 215.060  1.00  0.00           C  
REMARK-SIMTK-COORDS    32.437385850   228.044809600   215.060261431
ATOM    233  C2'  DG A   8      31.190 228.062 214.186  1.00  0.00           C  
REMARK-SIMTK-COORDS    31.190306960   228.062101387   214.186436942
ATOM    234  C3'  DG A   8      31.110 226.619 213.718  1.00  0.00           C  
REMARK-SIMTK-COORDS    31.110258687   226.619237404   213.717982247
ATOM    235  C4'  DG A   8      32.580 226.227 213.571  1.00  0.00           C  
REMARK-SIMTK-COORDS    32.580082427   226.226866542   213.570971089
ATOM    236  C5'  DG A   8      33.231 226.550 212.247  1.00  0.00           C  
REMARK-SIMTK-COORDS    33.231313987   226.550027835   212.247129620
ATOM    237  O4'  DG A   8      33.260 226.981 214.624  1.00  0.00           O  
REMARK-SIMTK-COORDS    33.260152512   226.980945512   214.624044489
ATOM    238  N2   DG A   8      34.742 229.895 219.429  1.00  0.00           N  
REMARK-SIMTK-COORDS    34.741839035   229.895063810   219.429427470
ATOM    239  O6   DG A   8      35.878 232.881 216.146  1.00  0.00           O  
REMARK-SIMTK-COORDS    35.878173123   232.881218838   216.146170553
ATOM    240  C6   DG A   8      35.266 231.844 216.404  1.00  0.00           C  
REMARK-SIMTK-COORDS    35.265782463   231.844405019   216.403873449
ATOM    241  C5   DG A   8      34.507 231.022 215.543  1.00  0.00           C  
REMARK-SIMTK-COORDS    34.506551763   231.021724707   215.543316159
ATOM    242  N7   DG A   8      34.240 231.148 214.177  1.00  0.00           N  
REMARK-SIMTK-COORDS    34.239690041   231.147905392   214.177410871
ATOM    243  C8   DG A   8      33.493 230.109 213.904  1.00  0.00           C  
REMARK-SIMTK-COORDS    33.493363097   230.108745066   213.903997428
ATOM    244  N9   DG A   8      33.238 229.297 214.989  1.00  0.00           N  
REMARK-SIMTK-COORDS    33.238140998   229.297015990   214.988767720
ATOM    245  C4   DG A   8      33.895 229.887 216.046  1.00  0.00           C  
REMARK-SIMTK-COORDS    33.894774599   229.887190141   216.045833841
ATOM    246  N3   DG A   8      33.912 229.424 217.323  1.00  0.00           N  
REMARK-SIMTK-COORDS    33.912137767   229.423560780   217.322869211
ATOM    247  C2   DG A   8      34.621 230.204 218.135  1.00  0.00           C  
REMARK-SIMTK-COORDS    34.620883030   230.203509844   218.134823404
ATOM    248  N1   DG A   8      35.272 231.346 217.719  1.00  0.00           N  
REMARK-SIMTK-COORDS    35.272299989   231.345960364   217.718833315
ATOM    249  H1'  DG A   8      32.180 227.864 216.104  1.00  0.00           H  
REMARK-SIMTK-COORDS    32.180242350   227.863862569   216.104003446
ATOM    250 1H2'  DG A   8      30.299 228.349 214.744  1.00  0.00           H  
REMARK-SIMTK-COORDS    30.298666704   228.349253987   214.744147475
ATOM    251 2H2'  DG A   8      31.285 228.748 213.345  1.00  0.00           H  
REMARK-SIMTK-COORDS    31.285237160   228.748292180   213.344857206
ATOM    252  H3'  DG A   8      30.582 226.526 212.769  1.00  0.00           H  
REMARK-SIMTK-COORDS    30.582117854   226.526218872   212.768767407
ATOM    253  H4'  DG A   8      32.636 225.148 213.714  1.00  0.00           H  
REMARK-SIMTK-COORDS    32.635609876   225.147945225   213.713972819
ATOM    254 1H5'  DG A   8      34.310 226.621 212.386  1.00  0.00           H  
REMARK-SIMTK-COORDS    34.310099787   226.621216768   212.386421878
ATOM    255 2H5'  DG A   8      33.012 225.755 211.536  1.00  0.00           H  
REMARK-SIMTK-COORDS    33.012158777   225.754525791   211.536124352
ATOM    256  H21  DG A   8      34.280 229.054 219.805  1.00  0.00           H  
REMARK-SIMTK-COORDS    34.279623855   229.054176720   219.804574148
ATOM    257  H22  DG A   8      35.298 230.499 220.053  1.00  0.00           H  
REMARK-SIMTK-COORDS    35.297701338   230.498691596   220.053302935
ATOM    258  H8   DG A   8      33.108 229.903 212.905  1.00  0.00           H  
REMARK-SIMTK-COORDS    33.107580809   229.902591674   212.905451583
ATOM    259  H1   DG A   8      35.805 231.874 218.426  1.00  0.00           H  
REMARK-SIMTK-COORDS    35.804889996   231.874204947   218.425586839
ATOM    260  P    DG A   9      28.752 226.522 214.993  1.00  0.00           P  
REMARK-SIMTK-COORDS    28.751502984   226.522056190   214.992556593
ATOM    261  OP1  DG A   9      28.271 227.646 214.152  1.00  0.00           O  
REMARK-SIMTK-COORDS    28.270917019   227.645592227   214.151597080
ATOM    262  OP2  DG A   9      27.761 225.470 215.295  1.00  0.00           O  
REMARK-SIMTK-COORDS    27.760912239   225.470262873   215.295321839
ATOM    263  O5'  DG A   9      29.367 227.099 216.346  1.00  0.00           O  
REMARK-SIMTK-COORDS    29.367481216   227.098760058   216.345643237
ATOM    264  O3'  DG A   9      28.416 226.614 220.434  1.00  0.00           O  
REMARK-SIMTK-COORDS    28.416065798   226.613664460   220.434313922
ATOM    265  C1'  DG A   9      29.946 228.835 219.136  1.00  0.00           C  
REMARK-SIMTK-COORDS    29.946481620   228.834604854   219.135634524
ATOM    266  C2'  DG A   9      28.533 228.373 218.805  1.00  0.00           C  
REMARK-SIMTK-COORDS    28.533383056   228.373124299   218.805086272
ATOM    267  C3'  DG A   9      28.623 226.876 219.048  1.00  0.00           C  
REMARK-SIMTK-COORDS    28.622729894   226.876226626   219.048044085
ATOM    268  C4'  DG A   9      30.047 226.543 218.603  1.00  0.00           C  
REMARK-SIMTK-COORDS    30.046533514   226.543383695   218.603130795
ATOM    269  C5'  DG A   9      30.239 226.248 217.134  1.00  0.00           C  
REMARK-SIMTK-COORDS    30.238546188   226.248478542   217.134371426
ATOM    270  O4'  DG A   9      30.818 227.738 218.946  1.00  0.00           O  
REMARK-SIMTK-COORDS    30.818396640   227.737878078   218.945920067
ATOM    271  N2   DG A   9      32.920 232.633 221.271  1.00  0.00           N  
REMARK-SIMTK-COORDS    32.919510231   232.632661849   221.270914585
ATOM    272  O6   DG A   9      32.505 233.804 216.861  1.00  0.00           O  
REMARK-SIMTK-COORDS    32.504523141   233.803818799   216.861342030
ATOM    273  C6   DG A   9      32.206 232.974 217.721  1.00  0.00           C  
REMARK-SIMTK-COORDS    32.206057407   232.974022461   217.720860641
ATOM    274  C5   DG A   9      31.425 231.804 217.596  1.00  0.00           C  
REMARK-SIMTK-COORDS    31.425264120   231.804201708   217.595663796
ATOM    275  N7   DG A   9      30.781 231.264 216.479  1.00  0.00           N  
REMARK-SIMTK-COORDS    30.780993453   231.264436979   216.479239439
ATOM    276  C8   DG A   9      30.214 230.178 216.936  1.00  0.00           C  
REMARK-SIMTK-COORDS    30.213956873   230.177672410   216.936432276
ATOM    277  N9   DG A   9      30.429 229.952 218.279  1.00  0.00           N  
REMARK-SIMTK-COORDS    30.429043171   229.951885158   218.279386855
ATOM    278  C4   DG A   9      31.213 231.002 218.703  1.00  0.00           C  
REMARK-SIMTK-COORDS    31.212939605   231.002184197   218.702754674
ATOM    279  N3   DG A   9      31.666 231.189 219.970  1.00  0.00           N  
REMARK-SIMTK-COORDS    31.666326157   231.188603422   219.969941127
ATOM    280  C2   DG A   9      32.395 232.295 220.089  1.00  0.00           C  
REMARK-SIMTK-COORDS    32.395106548   232.295225561   220.089006581
ATOM    281  N1   DG A   9      32.666 233.147 219.038  1.00  0.00           N  
REMARK-SIMTK-COORDS    32.666449757   233.146756343   219.038362402
ATOM    282  H1'  DG A   9      30.022 229.147 220.177  1.00  0.00           H  
REMARK-SIMTK-COORDS    30.021598390   229.146645915   220.177387780
ATOM    283 1H2'  DG A   9      27.786 228.837 219.449  1.00  0.00           H  
REMARK-SIMTK-COORDS    27.785821640   228.836678175   219.449127989
ATOM    284 2H2'  DG A   9      28.258 228.592 217.773  1.00  0.00           H  
REMARK-SIMTK-COORDS    28.258065825   228.592375292   217.773458711
ATOM    285  H3'  DG A   9      27.889 226.322 218.462  1.00  0.00           H  
REMARK-SIMTK-COORDS    27.888675512   226.322390784   218.462361556
ATOM    286  H4'  DG A   9      30.355 225.660 219.162  1.00  0.00           H  
REMARK-SIMTK-COORDS    30.354739412   225.660298858   219.162393072
ATOM    287 1H5'  DG A   9      31.278 226.437 216.864  1.00  0.00           H  
REMARK-SIMTK-COORDS    31.277681170   226.436523394   216.864026047
ATOM    288 2H5'  DG A   9      30.001 225.203 216.945  1.00  0.00           H  
REMARK-SIMTK-COORDS    30.001158843   225.202508630   216.944700151
ATOM    289  H21  DG A   9      32.755 232.039 222.097  1.00  0.00           H  
REMARK-SIMTK-COORDS    32.754594708   232.038991688   222.096643118
ATOM    290  H22  DG A   9      33.489 233.487 221.357  1.00  0.00           H  
REMARK-SIMTK-COORDS    33.489234394   233.487416234   221.356817552
ATOM    291  H8   DG A   9      29.624 229.509 216.310  1.00  0.00           H  
REMARK-SIMTK-COORDS    29.623503146   229.508902541   216.309908328
ATOM    292  H1   DG A   9      33.252 233.972 219.234  1.00  0.00           H  
REMARK-SIMTK-COORDS    33.251747075   233.972245870   219.233782696
ATOM    293  P    DC A  10      25.965 226.875 220.612  1.00  0.00           P  
REMARK-SIMTK-COORDS    25.964657021   226.875108857   220.612200970
ATOM    294  OP1  DC A  10      27.117 226.128 220.053  1.00  0.00           O  
REMARK-SIMTK-COORDS    27.117486251   226.128146683   220.052832329
ATOM    295  OP2  DC A  10      26.291 227.923 221.599  1.00  0.00           O  
REMARK-SIMTK-COORDS    26.290901823   227.923043797   221.598977384
ATOM    296  O5'  DC A  10      24.918 225.846 221.234  1.00  0.00           O  
REMARK-SIMTK-COORDS    24.917733258   225.845739511   221.234421496
ATOM    297  O3'  DC A  10      23.353 225.248 225.115  1.00  0.00           O  
REMARK-SIMTK-COORDS    23.352783352   225.247863698   225.114545374
ATOM    298  C1'  DC A  10      23.463 223.307 222.837  1.00  0.00           C  
REMARK-SIMTK-COORDS    23.462643168   223.306952099   222.837426583
ATOM    299  C2'  DC A  10      24.632 224.043 223.479  1.00  0.00           C  
REMARK-SIMTK-COORDS    24.632359278   224.042891290   223.478658780
ATOM    300  C3'  DC A  10      24.003 225.375 223.852  1.00  0.00           C  
REMARK-SIMTK-COORDS    24.002978680   225.374557175   223.852059414
ATOM    301  C4'  DC A  10      23.013 225.614 222.713  1.00  0.00           C  
REMARK-SIMTK-COORDS    23.013403876   225.614010854   222.713040256
ATOM    302  C5'  DC A  10      23.560 226.294 221.480  1.00  0.00           C  
REMARK-SIMTK-COORDS    23.560057518   226.293697668   221.480261025
ATOM    303  O4'  DC A  10      22.557 224.274 222.345  1.00  0.00           O  
REMARK-SIMTK-COORDS    22.556653780   224.273607671   222.344617053
ATOM    304  N4   DC A  10      24.786 219.930 218.671  1.00  0.00           N  
REMARK-SIMTK-COORDS    24.786066655   219.930481037   218.671350079
ATOM    305  C4   DC A  10      24.492 220.760 219.659  1.00  0.00           C  
REMARK-SIMTK-COORDS    24.491644141   220.759798255   219.658739230
ATOM    306  N3   DC A  10      23.540 220.399 220.529  1.00  0.00           N  
REMARK-SIMTK-COORDS    23.540325606   220.399350696   220.529349132
ATOM    307  C2   DC A  10      23.196 221.213 221.559  1.00  0.00           C  
REMARK-SIMTK-COORDS    23.195527058   221.212839838   221.559078891
ATOM    308  O2   DC A  10      22.322 220.907 222.379  1.00  0.00           O  
REMARK-SIMTK-COORDS    22.321911267   220.907366701   222.378992675
ATOM    309  N1   DC A  10      23.855 222.431 221.701  1.00  0.00           N  
REMARK-SIMTK-COORDS    23.855383898   222.431065312   221.701474975
ATOM    310  C6   DC A  10      24.823 222.804 220.825  1.00  0.00           C  
REMARK-SIMTK-COORDS    24.822980364   222.804236048   220.825466025
ATOM    311  C5   DC A  10      25.187 222.005 219.786  1.00  0.00           C  
REMARK-SIMTK-COORDS    25.187013310   222.004533503   219.786198566
ATOM    312  H1'  DC A  10      22.936 222.696 223.571  1.00  0.00           H  
REMARK-SIMTK-COORDS    22.936498425   222.696062026   223.571442951
ATOM    313 1H2'  DC A  10      25.016 223.524 224.358  1.00  0.00           H  
REMARK-SIMTK-COORDS    25.016072177   223.524057149   224.357857019
ATOM    314 2H2'  DC A  10      25.465 224.177 222.788  1.00  0.00           H  
REMARK-SIMTK-COORDS    25.465023256   224.176509819   222.787814523
ATOM    315  H3'  DC A  10      24.741 226.175 223.905  1.00  0.00           H  
REMARK-SIMTK-COORDS    24.741486874   226.174671926   223.904547838
ATOM    316  H4'  DC A  10      22.216 226.241 223.112  1.00  0.00           H  
REMARK-SIMTK-COORDS    22.215720088   226.241265321   223.112375214
ATOM    317 1H5'  DC A  10      22.931 226.046 220.626  1.00  0.00           H  
REMARK-SIMTK-COORDS    22.930851006   226.046175820   220.625768719
ATOM    318 2H5'  DC A  10      23.550 227.373 221.632  1.00  0.00           H  
REMARK-SIMTK-COORDS    23.550353414   227.373039079   221.632267431
ATOM    319  H41  DC A  10      25.514 220.182 217.986  1.00  0.00           H  
REMARK-SIMTK-COORDS    25.513843718   220.181968884   217.986123541
ATOM    320  H42  DC A  10      24.287 219.034 218.585  1.00  0.00           H  
REMARK-SIMTK-COORDS    24.286950696   219.033796798   218.584807406
ATOM    321  H6   DC A  10      25.319 223.766 220.955  1.00  0.00           H  
REMARK-SIMTK-COORDS    25.319428871   223.765764582   220.955276494
ATOM    322  H5   DC A  10      25.969 222.295 219.086  1.00  0.00           H  
REMARK-SIMTK-COORDS    25.969333106   222.294969393   219.085670387
ATOM    323  P    DG A  11      24.524 224.567 226.683  1.00  0.00           P  
REMARK-SIMTK-COORDS    24.524337742   224.567221726   226.683291280
ATOM    324  OP1  DG A  11      25.954 224.502 226.292  1.00  0.00           O  
REMARK-SIMTK-COORDS    25.953777960   224.502438436   226.292122790
ATOM    325  OP2  DG A  11      24.246 225.099 228.032  1.00  0.00           O  
REMARK-SIMTK-COORDS    24.245703506   225.099030096   228.031901238
ATOM    326  O5'  DG A  11      23.864 223.125 226.517  1.00  0.00           O  
REMARK-SIMTK-COORDS    23.863602548   223.125491663   226.516847803
ATOM    327  O3'  DG A  11      22.006 220.431 229.191  1.00  0.00           O  
REMARK-SIMTK-COORDS    22.006355569   220.431222685   229.190662556
ATOM    328  C1'  DG A  11      23.247 219.846 226.530  1.00  0.00           C  
REMARK-SIMTK-COORDS    23.246833477   219.846485684   226.529720204
ATOM    329  C2'  DG A  11      23.913 220.501 227.733  1.00  0.00           C  
REMARK-SIMTK-COORDS    23.912560718   220.501061073   227.732804699
ATOM    330  C3'  DG A  11      22.765 221.289 228.341  1.00  0.00           C  
REMARK-SIMTK-COORDS    22.765274065   221.289179261   228.341341515
ATOM    331  C4'  DG A  11      21.971 221.737 227.115  1.00  0.00           C  
REMARK-SIMTK-COORDS    21.971307762   221.737055033   227.114567777
ATOM    332  C5'  DG A  11      22.418 223.022 226.459  1.00  0.00           C  
REMARK-SIMTK-COORDS    22.417962706   223.022396104   226.459213146
ATOM    333  O4'  DG A  11      22.138 220.642 226.159  1.00  0.00           O  
REMARK-SIMTK-COORDS    22.137967463   220.641652548   226.159365213
ATOM    334  N2   DG A  11      22.952 215.538 223.502  1.00  0.00           N  
REMARK-SIMTK-COORDS    22.952376728   215.537556863   223.501521954
ATOM    335  O6   DG A  11      26.190 218.126 221.551  1.00  0.00           O  
REMARK-SIMTK-COORDS    26.190241426   218.126109566   221.551193749
ATOM    336  C6   DG A  11      25.382 218.042 222.477  1.00  0.00           C  
REMARK-SIMTK-COORDS    25.382150264   218.042388452   222.476610115
ATOM    337  C5   DG A  11      25.126 218.958 223.520  1.00  0.00           C  
REMARK-SIMTK-COORDS    25.125938376   218.958355834   223.520234675
ATOM    338  N7   DG A  11      25.706 220.200 223.794  1.00  0.00           N  
REMARK-SIMTK-COORDS    25.706330823   220.199693472   223.794204519
ATOM    339  C8   DG A  11      25.087 220.607 224.873  1.00  0.00           C  
REMARK-SIMTK-COORDS    25.087332944   220.606787590   224.872503645
ATOM    340  N9   DG A  11      24.136 219.726 225.343  1.00  0.00           N  
REMARK-SIMTK-COORDS    24.136264012   219.726401409   225.342777034
ATOM    341  C4   DG A  11      24.161 218.664 224.467  1.00  0.00           C  
REMARK-SIMTK-COORDS    24.161400946   218.663579470   224.467197420
ATOM    342  N3   DG A  11      23.382 217.553 224.550  1.00  0.00           N  
REMARK-SIMTK-COORDS    23.382357251   217.553490526   224.550061518
ATOM    343  C2   DG A  11      23.630 216.687 223.571  1.00  0.00           C  
REMARK-SIMTK-COORDS    23.629955907   216.687254851   223.571163842
ATOM    344  N1   DG A  11      24.565 216.903 222.580  1.00  0.00           N  
REMARK-SIMTK-COORDS    24.564669907   216.902805993   222.579986539
ATOM    345  H1'  DG A  11      22.878 218.852 226.781  1.00  0.00           H  
REMARK-SIMTK-COORDS    22.877635861   218.852072467   226.780912311
ATOM    346 1H2'  DG A  11      24.309 219.768 228.436  1.00  0.00           H  
REMARK-SIMTK-COORDS    24.308517627   219.767956621   228.435866566
ATOM    347 2H2'  DG A  11      24.735 221.156 227.444  1.00  0.00           H  
REMARK-SIMTK-COORDS    24.735084248   221.155538088   227.444289746
ATOM    348  H3'  DG A  11      23.117 222.146 228.916  1.00  0.00           H  
REMARK-SIMTK-COORDS    23.117341548   222.146356430   228.915701845
ATOM    349  H4'  DG A  11      20.939 221.870 227.437  1.00  0.00           H  
REMARK-SIMTK-COORDS    20.938757307   221.869748641   227.436803661
ATOM    350 1H5'  DG A  11      22.091 223.027 225.419  1.00  0.00           H  
REMARK-SIMTK-COORDS    22.091081040   223.026790600   225.419319852
ATOM    351 2H5'  DG A  11      21.968 223.866 226.981  1.00  0.00           H  
REMARK-SIMTK-COORDS    21.968300644   223.866044015   226.981174096
ATOM    352  H21  DG A  11      22.240 215.315 224.211  1.00  0.00           H  
REMARK-SIMTK-COORDS    22.239608988   215.315227779   224.211452180
ATOM    353  H22  DG A  11      23.143 214.873 222.737  1.00  0.00           H  
REMARK-SIMTK-COORDS    23.142857708   214.872544281   222.737293414
ATOM    354  H8   DG A  11      25.304 221.559 225.356  1.00  0.00           H  
REMARK-SIMTK-COORDS    25.304368700   221.559246281   225.356382682
ATOM    355  H1   DG A  11      24.672 216.173 221.860  1.00  0.00           H  
REMARK-SIMTK-COORDS    24.671645874   216.173231768   221.859936129
ATOM    356  P    DC A  12      23.416 219.885 230.509  1.00  0.00           P  
REMARK-SIMTK-COORDS    23.416389776   219.884525523   230.508801885
ATOM    357  OP1  DC A  12      24.831 220.327 230.558  1.00  0.00           O  
REMARK-SIMTK-COORDS    24.831314449   220.326555838   230.558383835
ATOM    358  OP2  DC A  12      22.739 219.738 231.812  1.00  0.00           O  
REMARK-SIMTK-COORDS    22.738893441   219.738298824   231.811855019
ATOM    359  O5'  DC A  12      23.315 218.523 229.685  1.00  0.00           O  
REMARK-SIMTK-COORDS    23.314993089   218.523218646   229.684562054
ATOM    360  O3'  DC A  12      22.009 214.617 230.633  1.00  0.00           O  
REMARK-SIMTK-COORDS    22.008617267   214.617293285   230.632725689
ATOM    361  C1'  DC A  12      23.831 215.479 228.419  1.00  0.00           C  
REMARK-SIMTK-COORDS    23.831231142   215.479387314   228.419278255
ATOM    362  C2'  DC A  12      24.013 215.725 229.912  1.00  0.00           C  
REMARK-SIMTK-COORDS    24.013181433   215.725145620   229.911765423
ATOM    363  C3'  DC A  12      22.579 215.900 230.382  1.00  0.00           C  
REMARK-SIMTK-COORDS    22.578755341   215.899712933   230.381690989
ATOM    364  C4'  DC A  12      21.917 216.606 229.199  1.00  0.00           C  
REMARK-SIMTK-COORDS    21.917289144   216.605571745   229.199241494
ATOM    365  C5'  DC A  12      22.022 218.112 229.172  1.00  0.00           C  
REMARK-SIMTK-COORDS    22.021586984   218.111875771   229.172424682
ATOM    366  O4'  DC A  12      22.608 216.068 228.026  1.00  0.00           O  
REMARK-SIMTK-COORDS    22.607506434   216.067836256   228.026433907
ATOM    367  N4   DC A  12      27.817 217.512 225.181  1.00  0.00           N  
REMARK-SIMTK-COORDS    27.817467360   217.512023189   225.180989785
ATOM    368  C4   DC A  12      26.866 217.051 225.975  1.00  0.00           C  
REMARK-SIMTK-COORDS    26.865505907   217.051348952   225.975305615
ATOM    369  N3   DC A  12      26.318 215.864 225.688  1.00  0.00           N  
REMARK-SIMTK-COORDS    26.317569368   215.863774177   225.688386282
ATOM    370  C2   DC A  12      25.335 215.345 226.467  1.00  0.00           C  
REMARK-SIMTK-COORDS    25.334925125   215.344867579   226.466936367
ATOM    371  O2   DC A  12      24.810 214.251 226.228  1.00  0.00           O  
REMARK-SIMTK-COORDS    24.810355875   214.251023882   226.227959237
ATOM    372  N1   DC A  12      24.909 216.067 227.579  1.00  0.00           N  
REMARK-SIMTK-COORDS    24.908626293   216.066811974   227.579063426
ATOM    373  C6   DC A  12      25.460 217.270 227.880  1.00  0.00           C  
REMARK-SIMTK-COORDS    25.459737087   217.270477562   227.879657914
ATOM    374  C5   DC A  12      26.448 217.810 227.115  1.00  0.00           C  
REMARK-SIMTK-COORDS    26.447537531   217.810278195   227.114813772
ATOM    375  H1'  DC A  12      23.776 214.412 228.204  1.00  0.00           H  
REMARK-SIMTK-COORDS    23.775863618   214.412057439   228.203555340
ATOM    376 1H2'  DC A  12      24.497 214.886 230.414  1.00  0.00           H  
REMARK-SIMTK-COORDS    24.496646983   214.886197641   230.413603397
ATOM    377 2H2'  DC A  12      24.609 216.615 230.114  1.00  0.00           H  
REMARK-SIMTK-COORDS    24.608976833   216.615367384   230.114205663
ATOM    378  H3'  DC A  12      22.516 216.506 231.285  1.00  0.00           H  
REMARK-SIMTK-COORDS    22.516178196   216.506222876   231.285329629
ATOM    379  H4'  DC A  12      20.858 216.346 229.227  1.00  0.00           H  
REMARK-SIMTK-COORDS    20.858452441   216.346102146   229.226743543
ATOM    380 1H5'  DC A  12      21.904 218.461 228.147  1.00  0.00           H  
REMARK-SIMTK-COORDS    21.904269930   218.461035222   228.146925103
ATOM    381 2H5'  DC A  12      21.229 218.537 229.789  1.00  0.00           H  
REMARK-SIMTK-COORDS    21.229430342   218.536804874   229.788948090
ATOM    382  H41  DC A  12      28.257 218.423 225.377  1.00  0.00           H  
REMARK-SIMTK-COORDS    28.256937513   218.423484072   225.377321253
ATOM    383  H42  DC A  12      28.119 216.962 224.364  1.00  0.00           H  
REMARK-SIMTK-COORDS    28.118936162   216.961694530   224.364347925
ATOM    384  H6   DC A  12      25.104 217.818 228.752  1.00  0.00           H  
REMARK-SIMTK-COORDS    25.103542917   217.818464657   228.751830406
ATOM    385  H5   DC A  12      26.900 218.772 227.357  1.00  0.00           H  
REMARK-SIMTK-COORDS    26.899772479   218.771559031   227.356763571
ATOM    386  P    DC A  13      23.030 213.754 231.926  1.00  0.00           P  
REMARK-SIMTK-COORDS    23.030338517   213.753933118   231.926246761
ATOM    387  OP1  DC A  13      24.161 214.453 232.584  1.00  0.00           O  
REMARK-SIMTK-COORDS    24.161330322   214.452642595   232.583912028
ATOM    388  OP2  DC A  13      22.196 212.908 232.802  1.00  0.00           O  
REMARK-SIMTK-COORDS    22.196415669   212.907625090   232.801841648
ATOM    389  O5'  DC A  13      23.579 212.896 230.699  1.00  0.00           O  
REMARK-SIMTK-COORDS    23.578841931   212.896308935   230.698878125
ATOM    390  O3'  DC A  13      23.550 208.775 229.762  1.00  0.00           O  
REMARK-SIMTK-COORDS    23.550082810   208.775150053   229.762338015
ATOM    391  C1'  DC A  13      25.368 210.907 228.706  1.00  0.00           C  
REMARK-SIMTK-COORDS    25.367832020   210.906696208   228.705561880
ATOM    392  C2'  DC A  13      25.146 210.524 230.163  1.00  0.00           C  
REMARK-SIMTK-COORDS    25.145535791   210.524172654   230.163396273
ATOM    393  C3'  DC A  13      23.677 210.136 230.169  1.00  0.00           C  
REMARK-SIMTK-COORDS    23.676520169   210.135786359   230.168980899
ATOM    394  C4'  DC A  13      23.066 211.102 229.155  1.00  0.00           C  
REMARK-SIMTK-COORDS    23.065752581   211.101795063   229.155200283
ATOM    395  C5'  DC A  13      22.642 212.451 229.684  1.00  0.00           C  
REMARK-SIMTK-COORDS    22.642373435   212.451387375   229.684255752
ATOM    396  O4'  DC A  13      24.123 211.299 228.163  1.00  0.00           O  
REMARK-SIMTK-COORDS    24.122909402   211.298886532   228.162924409
ATOM    397  N4   DC A  13      28.967 215.010 227.856  1.00  0.00           N  
REMARK-SIMTK-COORDS    28.966531650   215.009808650   227.855838829
ATOM    398  C4   DC A  13      28.094 214.043 228.086  1.00  0.00           C  
REMARK-SIMTK-COORDS    28.094244529   214.042520009   228.085745034
ATOM    399  N3   DC A  13      28.064 213.000 227.245  1.00  0.00           N  
REMARK-SIMTK-COORDS    28.064427633   213.000456260   227.245444436
ATOM    400  C2   DC A  13      27.188 211.982 227.431  1.00  0.00           C  
REMARK-SIMTK-COORDS    27.187531897   211.981895786   227.431407954
ATOM    401  O2   DC A  13      27.137 211.007 226.673  1.00  0.00           O  
REMARK-SIMTK-COORDS    27.136734658   211.006533566   226.673209312
ATOM    402  N1   DC A  13      26.320 212.034 228.520  1.00  0.00           N  
REMARK-SIMTK-COORDS    26.320124623   212.033839635   228.519832255
ATOM    403  C6   DC A  13      26.344 213.085 229.379  1.00  0.00           C  
REMARK-SIMTK-COORDS    26.344467205   213.084821841   229.378747175
ATOM    404  C5   DC A  13      27.216 214.117 229.214  1.00  0.00           C  
REMARK-SIMTK-COORDS    27.216024422   214.116944383   229.213725733
ATOM    405  H1'  DC A  13      25.732 210.055 228.130  1.00  0.00           H  
REMARK-SIMTK-COORDS    25.732487873   210.055417884   228.130108734
ATOM    406 1H2'  DC A  13      25.778 209.692 230.474  1.00  0.00           H  
REMARK-SIMTK-COORDS    25.778024092   209.691810776   230.474115202
ATOM    407 2H2'  DC A  13      25.340 211.354 230.843  1.00  0.00           H  
REMARK-SIMTK-COORDS    25.339814681   211.354488310   230.842572704
ATOM    408  H3'  DC A  13      23.225 210.262 231.153  1.00  0.00           H  
REMARK-SIMTK-COORDS    23.224528901   210.262450869   231.152847250
ATOM    409  H4'  DC A  13      22.181 210.613 228.744  1.00  0.00           H  
REMARK-SIMTK-COORDS    22.181442169   210.613415460   228.744473540
ATOM    410 1H5'  DC A  13      22.622 213.168 228.863  1.00  0.00           H  
REMARK-SIMTK-COORDS    22.621862685   213.167737663   228.863435081
ATOM    411 2H5'  DC A  13      21.644 212.370 230.115  1.00  0.00           H  
REMARK-SIMTK-COORDS    21.644224390   212.370312284   230.114724468
ATOM    412  H41  DC A  13      29.012 215.824 228.486  1.00  0.00           H  
REMARK-SIMTK-COORDS    29.011592787   215.824302602   228.485926201
ATOM    413  H42  DC A  13      29.600 214.951 227.046  1.00  0.00           H  
REMARK-SIMTK-COORDS    29.599920916   214.951317691   227.045872258
ATOM    414  H6   DC A  13      25.651 213.105 230.219  1.00  0.00           H  
REMARK-SIMTK-COORDS    25.650525119   213.104526103   230.218928777
ATOM    415  H5   DC A  13      27.246 214.958 229.905  1.00  0.00           H  
REMARK-SIMTK-COORDS    27.246157772   214.958340617   229.905290161
ATOM    416  P    DA A  14      24.402 207.698 230.786  1.00  0.00           P  
REMARK-SIMTK-COORDS    24.402040601   207.697633685   230.786247505
ATOM    417  OP1  DA A  14      25.039 208.276 231.994  1.00  0.00           O  
REMARK-SIMTK-COORDS    25.038502518   208.276130670   231.993655666
ATOM    418  OP2  DA A  14      23.745 206.388 230.966  1.00  0.00           O  
REMARK-SIMTK-COORDS    23.744716792   206.387523274   230.966197832
ATOM    419  O5'  DA A  14      25.475 207.614 229.610  1.00  0.00           O  
REMARK-SIMTK-COORDS    25.474821307   207.613853792   229.610314051
ATOM    420  O3'  DA A  14      27.107 204.433 227.356  1.00  0.00           O  
REMARK-SIMTK-COORDS    27.106655581   204.432894375   227.356227964
ATOM    421  C1'  DA A  14      28.246 207.164 227.806  1.00  0.00           C  
REMARK-SIMTK-COORDS    28.246015310   207.163933367   227.805640282
ATOM    422  C2'  DA A  14      27.854 206.144 228.866  1.00  0.00           C  
REMARK-SIMTK-COORDS    27.853582182   206.143804121   228.865596207
ATOM    423  C3'  DA A  14      26.653 205.467 228.226  1.00  0.00           C  
REMARK-SIMTK-COORDS    26.653027292   205.467212348   228.225879450
ATOM    424  C4'  DA A  14      25.983 206.610 227.465  1.00  0.00           C  
REMARK-SIMTK-COORDS    25.983155677   206.609844232   227.465160450
ATOM    425  C5'  DA A  14      25.006 207.456 228.246  1.00  0.00           C  
REMARK-SIMTK-COORDS    25.005577203   207.455741276   228.246297774
ATOM    426  O4'  DA A  14      27.097 207.457 227.036  1.00  0.00           O  
REMARK-SIMTK-COORDS    27.097499551   207.457098831   227.035724337
ATOM    427  N6   DA A  14      31.132 212.320 229.076  1.00  0.00           N  
REMARK-SIMTK-COORDS    31.132331363   212.320270758   229.075654987
ATOM    428  C6   DA A  14      30.898 211.214 228.351  1.00  0.00           C  
REMARK-SIMTK-COORDS    30.898483388   211.213795245   228.350605290
ATOM    429  C5   DA A  14      29.902 210.273 228.680  1.00  0.00           C  
REMARK-SIMTK-COORDS    29.901930269   210.273490305   228.679821783
ATOM    430  N7   DA A  14      28.976 210.217 229.706  1.00  0.00           N  
REMARK-SIMTK-COORDS    28.975820340   210.216859886   229.706220534
ATOM    431  C8   DA A  14      28.328 209.113 229.481  1.00  0.00           C  
REMARK-SIMTK-COORDS    28.328195130   209.113095150   229.480829771
ATOM    432  N9   DA A  14      28.756 208.445 228.365  1.00  0.00           N  
REMARK-SIMTK-COORDS    28.756409536   208.444649426   228.365337621
ATOM    433  C4   DA A  14      29.777 209.201 227.845  1.00  0.00           C  
REMARK-SIMTK-COORDS    29.776966534   209.201083687   227.845476465
ATOM    434  N3   DA A  14      30.503 208.930 226.745  1.00  0.00           N  
REMARK-SIMTK-COORDS    30.503466307   208.930338143   226.745261972
ATOM    435  C2   DA A  14      31.400 209.874 226.548  1.00  0.00           C  
REMARK-SIMTK-COORDS    31.400082176   209.874181265   226.547916731
ATOM    436  N1   DA A  14      31.639 210.973 227.258  1.00  0.00           N  
REMARK-SIMTK-COORDS    31.638907041   210.973338452   227.257582259
ATOM    437  H1'  DA A  14      29.005 206.759 227.136  1.00  0.00           H  
REMARK-SIMTK-COORDS    29.004661106   206.758863425   227.136064373
ATOM    438 1H2'  DA A  14      28.651 205.429 229.068  1.00  0.00           H  
REMARK-SIMTK-COORDS    28.651419248   205.428639440   229.067983197
ATOM    439 2H2'  DA A  14      27.587 206.613 229.813  1.00  0.00           H  
REMARK-SIMTK-COORDS    27.586726111   206.612981358   229.812952823
ATOM    440  H3'  DA A  14      25.978 205.043 228.970  1.00  0.00           H  
REMARK-SIMTK-COORDS    25.977867564   205.042665793   228.970071336
ATOM    441  H4'  DA A  14      25.443 206.163 226.631  1.00  0.00           H  
REMARK-SIMTK-COORDS    25.442556786   206.162952060   226.631121348
ATOM    442 1H5'  DA A  14      24.919 208.433 227.772  1.00  0.00           H  
REMARK-SIMTK-COORDS    24.919176666   208.432821884   227.772330020
ATOM    443 2H5'  DA A  14      24.032 206.969 228.247  1.00  0.00           H  
REMARK-SIMTK-COORDS    24.032035324   206.968670994   228.247164109
ATOM    444  H61  DA A  14      31.874 212.975 228.790  1.00  0.00           H  
REMARK-SIMTK-COORDS    31.874211463   212.974869260   228.790341618
ATOM    445  H62  DA A  14      30.569 212.512 229.916  1.00  0.00           H  
REMARK-SIMTK-COORDS    30.569487037   212.512285176   229.915970838
ATOM    446  H8   DA A  14      27.519 208.754 230.118  1.00  0.00           H  
REMARK-SIMTK-COORDS    27.519086571   208.753808358   230.118012900
ATOM    447  H2   DA A  14      32.038 209.734 225.677  1.00  0.00           H  
REMARK-SIMTK-COORDS    32.037920684   209.734271920   225.677369539
ATOM    448  P    DG A  15      27.969 203.248 228.032  1.00  0.00           P  
REMARK-SIMTK-COORDS    27.969358917   203.247686373   228.032005378
ATOM    449  OP1  DG A  15      28.057 203.367 229.508  1.00  0.00           O  
REMARK-SIMTK-COORDS    28.057373616   203.367259248   229.507967688
ATOM    450  OP2  DG A  15      27.786 201.882 227.503  1.00  0.00           O  
REMARK-SIMTK-COORDS    27.786024024   201.881768446   227.502985026
ATOM    451  O5'  DG A  15      29.252 203.923 227.368  1.00  0.00           O  
REMARK-SIMTK-COORDS    29.252175688   203.923455637   227.368245606
ATOM    452  O3'  DG A  15      32.374 202.487 224.909  1.00  0.00           O  
REMARK-SIMTK-COORDS    32.374352077   202.486915530   224.909362909
ATOM    453  C1'  DG A  15      32.352 204.926 226.645  1.00  0.00           C  
REMARK-SIMTK-COORDS    32.351500725   204.925537296   226.645427050
ATOM    454  C2'  DG A  15      32.097 203.487 227.074  1.00  0.00           C  
REMARK-SIMTK-COORDS    32.096726778   203.486721256   227.074347368
ATOM    455  C3'  DG A  15      31.396 202.911 225.856  1.00  0.00           C  
REMARK-SIMTK-COORDS    31.395694805   202.911052249   225.855793566
ATOM    456  C4'  DG A  15      30.573 204.094 225.346  1.00  0.00           C  
REMARK-SIMTK-COORDS    30.573299055   204.093950188   225.345532168
ATOM    457  C5'  DG A  15      29.207 204.276 225.962  1.00  0.00           C  
REMARK-SIMTK-COORDS    29.206667772   204.276311453   225.962099525
ATOM    458  O4'  DG A  15      31.391 205.264 225.665  1.00  0.00           O  
REMARK-SIMTK-COORDS    31.391121659   205.264188142   225.664598495
ATOM    459  N2   DG A  15      35.674 209.019 226.822  1.00  0.00           N  
REMARK-SIMTK-COORDS    35.674136297   209.018506585   226.822210104
ATOM    460  O6   DG A  15      32.966 209.543 230.480  1.00  0.00           O  
REMARK-SIMTK-COORDS    32.966460488   209.543461676   230.480224165
ATOM    461  C6   DG A  15      33.217 208.844 229.498  1.00  0.00           C  
REMARK-SIMTK-COORDS    33.216552870   208.844476212   229.497732881
ATOM    462  C5   DG A  15      32.586 207.657 229.067  1.00  0.00           C  
REMARK-SIMTK-COORDS    32.586274966   207.656757011   229.066611249
ATOM    463  N7   DG A  15      31.517 206.950 229.623  1.00  0.00           N  
REMARK-SIMTK-COORDS    31.516964978   206.949508441   229.622677441
ATOM    464  C8   DG A  15      31.352 205.936 228.811  1.00  0.00           C  
REMARK-SIMTK-COORDS    31.352295421   205.936399204   228.811439738
ATOM    465  N9   DG A  15      32.236 205.912 227.754  1.00  0.00           N  
REMARK-SIMTK-COORDS    32.236159280   205.911901997   227.753633722
ATOM    466  C4   DG A  15      33.031 207.025 227.919  1.00  0.00           C  
REMARK-SIMTK-COORDS    33.030816595   207.024549817   227.919152838
ATOM    467  N3   DG A  15      34.050 207.396 227.101  1.00  0.00           N  
REMARK-SIMTK-COORDS    34.049521073   207.396331120   227.100560846
ATOM    468  C2   DG A  15      34.648 208.511 227.512  1.00  0.00           C  
REMARK-SIMTK-COORDS    34.648162208   208.510966560   227.511810925
ATOM    469  N1   DG A  15      34.266 209.212 228.636  1.00  0.00           N  
REMARK-SIMTK-COORDS    34.265522656   209.212177593   228.636299725
ATOM    470  H1'  DG A  15      33.340 205.030 226.198  1.00  0.00           H  
REMARK-SIMTK-COORDS    33.339778780   205.030205088   226.197528469
ATOM    471 1H2'  DG A  15      33.021 202.950 227.292  1.00  0.00           H  
REMARK-SIMTK-COORDS    33.020608789   202.950457118   227.292023284
ATOM    472 2H2'  DG A  15      31.466 203.426 227.961  1.00  0.00           H  
REMARK-SIMTK-COORDS    31.465987938   203.425718173   227.961236955
ATOM    473  H3'  DG A  15      30.754 202.068 226.113  1.00  0.00           H  
REMARK-SIMTK-COORDS    30.753681088   202.068427806   226.113468623
ATOM    474  H4'  DG A  15      30.438 203.947 224.274  1.00  0.00           H  
REMARK-SIMTK-COORDS    30.437548933   203.946599391   224.274334872
ATOM    475 1H5'  DG A  15      28.901 205.317 225.855  1.00  0.00           H  
REMARK-SIMTK-COORDS    28.901190640   205.317187744   225.854818267
ATOM    476 2H5'  DG A  15      28.492 203.637 225.446  1.00  0.00           H  
REMARK-SIMTK-COORDS    28.492126363   203.636688209   225.445675591
ATOM    477  H21  DG A  15      36.010 208.543 225.972  1.00  0.00           H  
REMARK-SIMTK-COORDS    36.009617212   208.542980317   225.972035814
ATOM    478  H22  DG A  15      36.130 209.886 227.141  1.00  0.00           H  
REMARK-SIMTK-COORDS    36.130423172   209.886146146   227.140916678
ATOM    479  H8   DG A  15      30.583 205.178 228.959  1.00  0.00           H  
REMARK-SIMTK-COORDS    30.582952266   205.178249090   228.958886386
ATOM    480  H1   DG A  15      34.788 210.071 228.862  1.00  0.00           H  
REMARK-SIMTK-COORDS    34.787928127   210.071450376   228.861993782
ATOM    481  P    DT A  16      33.148 201.342 225.648  1.00  0.00           P  
REMARK-SIMTK-COORDS    33.148090501   201.341962326   225.648309279
ATOM    482  OP1  DT A  16      32.833 200.861 227.016  1.00  0.00           O  
REMARK-SIMTK-COORDS    32.832610934   200.860854102   227.015515013
ATOM    483  OP2  DT A  16      33.546 200.306 224.675  1.00  0.00           O  
REMARK-SIMTK-COORDS    33.546446395   200.305970172   224.674615878
ATOM    484  O5'  DT A  16      34.268 202.474 225.730  1.00  0.00           O  
REMARK-SIMTK-COORDS    34.268321729   202.474263306   225.729718663
ATOM    485  O3'  DT A  16      38.183 202.837 224.182  1.00  0.00           O  
REMARK-SIMTK-COORDS    38.183390818   202.837033093   224.182437142
ATOM    486  C1'  DT A  16      36.959 204.290 226.496  1.00  0.00           C  
REMARK-SIMTK-COORDS    36.959481874   204.290214558   226.495612994
ATOM    487  C2'  DT A  16      37.084 202.782 226.316  1.00  0.00           C  
REMARK-SIMTK-COORDS    37.084102457   202.782453423   226.316205442
ATOM    488  C3'  DT A  16      36.922 202.628 224.813  1.00  0.00           C  
REMARK-SIMTK-COORDS    36.921566200   202.628294302   224.812800330
ATOM    489  C4'  DT A  16      35.914 203.722 224.465  1.00  0.00           C  
REMARK-SIMTK-COORDS    35.913790770   203.722427668   224.464747375
ATOM    490  C5'  DT A  16      34.454 203.356 224.593  1.00  0.00           C  
REMARK-SIMTK-COORDS    34.453987343   203.355521386   224.592726809
ATOM    491  O4'  DT A  16      36.210 204.799 225.410  1.00  0.00           O  
REMARK-SIMTK-COORDS    36.210400769   204.799278755   225.410334624
ATOM    492  O4   DT A  16      34.482 205.873 231.164  1.00  0.00           O  
REMARK-SIMTK-COORDS    34.482283074   205.873070162   231.164061264
ATOM    493  C4   DT A  16      35.003 205.478 230.114  1.00  0.00           C  
REMARK-SIMTK-COORDS    35.003491749   205.478017921   230.114143056
ATOM    494  N3   DT A  16      36.075 206.141 229.565  1.00  0.00           N  
REMARK-SIMTK-COORDS    36.075430160   206.141182856   229.565076291
ATOM    495  C2   DT A  16      36.747 205.806 228.407  1.00  0.00           C  
REMARK-SIMTK-COORDS    36.747368082   205.805941343   228.407156363
ATOM    496  O2   DT A  16      37.693 206.456 227.997  1.00  0.00           O  
REMARK-SIMTK-COORDS    37.692775063   206.456102867   227.997228769
ATOM    497  N1   DT A  16      36.270 204.690 227.751  1.00  0.00           N  
REMARK-SIMTK-COORDS    36.269938721   204.690100648   227.750816705
ATOM    498  C6   DT A  16      35.203 203.968 228.225  1.00  0.00           C  
REMARK-SIMTK-COORDS    35.202854992   203.967833681   228.225308797
ATOM    499  C5   DT A  16      34.576 204.321 229.363  1.00  0.00           C  
REMARK-SIMTK-COORDS    34.575708738   204.321171294   229.363448993
ATOM    500  C7   DT A  16      33.404 203.571 229.921  1.00  0.00           C  
REMARK-SIMTK-COORDS    33.403703879   203.571279225   229.920829023
ATOM    501  H1'  DT A  16      37.940 204.767 226.480  1.00  0.00           H  
REMARK-SIMTK-COORDS    37.940280838   204.766688940   226.479533320
ATOM    502 1H2'  DT A  16      38.049 202.403 226.653  1.00  0.00           H  
REMARK-SIMTK-COORDS    38.048901854   202.402932660   226.653172970
ATOM    503 2H2'  DT A  16      36.311 202.237 226.857  1.00  0.00           H  
REMARK-SIMTK-COORDS    36.310914617   202.237106119   226.856959436
ATOM    504  H3'  DT A  16      36.542 201.643 224.542  1.00  0.00           H  
REMARK-SIMTK-COORDS    36.541772248   201.643400498   224.541950280
ATOM    505  H4'  DT A  16      36.096 204.003 223.428  1.00  0.00           H  
REMARK-SIMTK-COORDS    36.095933321   204.002985390   223.427648799
ATOM    506 1H5'  DT A  16      33.868 204.263 224.731  1.00  0.00           H  
REMARK-SIMTK-COORDS    33.867943923   204.262951562   224.731004020
ATOM    507 2H5'  DT A  16      34.131 202.853 223.682  1.00  0.00           H  
REMARK-SIMTK-COORDS    34.130587288   202.853242706   223.682051493
ATOM    508  H3   DT A  16      36.412 206.973 230.071  1.00  0.00           H  
REMARK-SIMTK-COORDS    36.411729231   206.972866697   230.071232317
ATOM    509  H6   DT A  16      34.857 203.095 227.671  1.00  0.00           H  
REMARK-SIMTK-COORDS    34.857119465   203.094526125   227.670774886
ATOM    510  H71  DT A  16      33.005 204.106 230.784  1.00  0.00           H  
REMARK-SIMTK-COORDS    33.005042920   204.105563935   230.784075389
ATOM    511  H72  DT A  16      32.630 203.486 229.158  1.00  0.00           H  
REMARK-SIMTK-COORDS    32.629634701   203.485646398   229.158307596
ATOM    512  H73  DT A  16      33.722 202.574 230.227  1.00  0.00           H  
REMARK-SIMTK-COORDS    33.721710877   202.574412139   230.227135343
ATOM    513  P    DA A  17      39.215 201.713 224.717  1.00  0.00           P  
REMARK-SIMTK-COORDS    39.215438984   201.713082872   224.716794708
ATOM    514  OP1  DA A  17      38.731 200.657 225.638  1.00  0.00           O  
REMARK-SIMTK-COORDS    38.730618540   200.657495783   225.637806128
ATOM    515  OP2  DA A  17      40.166 201.276 223.674  1.00  0.00           O  
REMARK-SIMTK-COORDS    40.165754089   201.275666993   223.674482591
ATOM    516  O5'  DA A  17      39.845 202.907 225.564  1.00  0.00           O  
REMARK-SIMTK-COORDS    39.845250364   202.907266493   225.564119973
ATOM    517  O3'  DA A  17      43.691 204.649 225.760  1.00  0.00           O  
REMARK-SIMTK-COORDS    43.691051952   204.649079419   225.759537169
ATOM    518  C1'  DA A  17      41.508 204.739 227.805  1.00  0.00           C  
REMARK-SIMTK-COORDS    41.507640790   204.738745814   227.804863949
ATOM    519  C2'  DA A  17      42.156 203.499 227.203  1.00  0.00           C  
REMARK-SIMTK-COORDS    42.155571967   203.499327769   227.203031666
ATOM    520  C3'  DA A  17      42.448 203.952 225.782  1.00  0.00           C  
REMARK-SIMTK-COORDS    42.447889870   203.952008536   225.782476715
ATOM    521  C4'  DA A  17      41.266 204.867 225.466  1.00  0.00           C  
REMARK-SIMTK-COORDS    41.266204702   204.866716960   225.466315895
ATOM    522  C5'  DA A  17      40.024 204.198 224.926  1.00  0.00           C  
REMARK-SIMTK-COORDS    40.024076756   204.198313217   224.926194054
ATOM    523  O4'  DA A  17      40.942 205.491 226.750  1.00  0.00           O  
REMARK-SIMTK-COORDS    40.941919999   205.491076969   226.750462308
ATOM    524  N6   DA A  17      37.584 204.529 232.398  1.00  0.00           N  
REMARK-SIMTK-COORDS    37.584494112   204.529330955   232.397971673
ATOM    525  C6   DA A  17      38.629 205.038 231.724  1.00  0.00           C  
REMARK-SIMTK-COORDS    38.629245536   205.038103795   231.723942994
ATOM    526  C5   DA A  17      39.096 204.502 230.507  1.00  0.00           C  
REMARK-SIMTK-COORDS    39.095893728   204.501826160   230.507258662
ATOM    527  N7   DA A  17      38.670 203.437 229.733  1.00  0.00           N  
REMARK-SIMTK-COORDS    38.669632926   203.437376114   229.732901622
ATOM    528  C8   DA A  17      39.492 203.435 228.727  1.00  0.00           C  
REMARK-SIMTK-COORDS    39.492065060   203.435051330   228.726861870
ATOM    529  N9   DA A  17      40.424 204.436 228.779  1.00  0.00           N  
REMARK-SIMTK-COORDS    40.424265278   204.436448349   228.778984446
ATOM    530  C4   DA A  17      40.164 205.129 229.935  1.00  0.00           C  
REMARK-SIMTK-COORDS    40.163785979   205.129335130   229.934857901
ATOM    531  N3   DA A  17      40.832 206.200 230.403  1.00  0.00           N  
REMARK-SIMTK-COORDS    40.832327524   206.199578815   230.403054076
ATOM    532  C2   DA A  17      40.308 206.602 231.542  1.00  0.00           C  
REMARK-SIMTK-COORDS    40.307685825   206.601910070   231.541731225
ATOM    533  N1   DA A  17      39.274 206.107 232.216  1.00  0.00           N  
REMARK-SIMTK-COORDS    39.273706208   206.107233929   232.216261184
ATOM    534  H1'  DA A  17      42.249 205.364 228.303  1.00  0.00           H  
REMARK-SIMTK-COORDS    42.248707049   205.363614306   228.303178275
ATOM    535 1H2'  DA A  17      43.069 203.214 227.725  1.00  0.00           H  
REMARK-SIMTK-COORDS    43.069493987   203.214487727   227.725121402
ATOM    536 2H2'  DA A  17      41.489 202.636 227.215  1.00  0.00           H  
REMARK-SIMTK-COORDS    41.489204164   202.636412429   227.215484252
ATOM    537  H3'  DA A  17      42.492 203.113 225.087  1.00  0.00           H  
REMARK-SIMTK-COORDS    42.491654618   203.113191564   225.086507798
ATOM    538  H4'  DA A  17      41.609 205.583 224.720  1.00  0.00           H  
REMARK-SIMTK-COORDS    41.608951179   205.582719285   224.719692482
ATOM    539 1H5'  DA A  17      39.160 204.831 225.129  1.00  0.00           H  
REMARK-SIMTK-COORDS    39.160386955   204.830582385   225.128857881
ATOM    540 2H5'  DA A  17      40.128 204.065 223.851  1.00  0.00           H  
REMARK-SIMTK-COORDS    40.128325057   204.065098784   223.850829834
ATOM    541  H61  DA A  17      37.285 204.960 233.284  1.00  0.00           H  
REMARK-SIMTK-COORDS    37.284909907   204.960209216   233.283907465
ATOM    542  H62  DA A  17      37.085 203.709 232.028  1.00  0.00           H  
REMARK-SIMTK-COORDS    37.084697315   203.708942288   232.027891147
ATOM    543  H8   DA A  17      39.444 202.706 227.917  1.00  0.00           H  
REMARK-SIMTK-COORDS    39.443676103   202.706324267   227.916700543
ATOM    544  H2   DA A  17      40.790 207.465 231.996  1.00  0.00           H  
REMARK-SIMTK-COORDS    40.790391153   207.464769521   231.996411481
ATOM    545  P    DT A  18      44.952 203.600 226.261  1.00  0.00           P  
REMARK-SIMTK-COORDS    44.952388209   203.599924221   226.261179329
ATOM    546  OP1  DT A  18      44.603 202.186 226.539  1.00  0.00           O  
REMARK-SIMTK-COORDS    44.602552929   202.185531917   226.539304642
ATOM    547  OP2  DT A  18      46.239 203.824 225.573  1.00  0.00           O  
REMARK-SIMTK-COORDS    46.239416427   203.823961219   225.573130065
ATOM    548  O5'  DT A  18      44.907 204.435 227.619  1.00  0.00           O  
REMARK-SIMTK-COORDS    44.906931476   204.434586761   227.619458803
ATOM    549  O3'  DT A  18      47.776 206.645 229.796  1.00  0.00           O  
REMARK-SIMTK-COORDS    47.775864531   206.645221709   229.795639919
ATOM    550  C1'  DT A  18      45.210 205.459 230.780  1.00  0.00           C  
REMARK-SIMTK-COORDS    45.209827905   205.458683100   230.779537353
ATOM    551  C2'  DT A  18      46.363 204.729 230.102  1.00  0.00           C  
REMARK-SIMTK-COORDS    46.362577693   204.728650261   230.101834630
ATOM    552  C3'  DT A  18      46.868 205.776 229.123  1.00  0.00           C  
REMARK-SIMTK-COORDS    46.868050382   205.775648330   229.122701133
ATOM    553  C4'  DT A  18      45.587 206.493 228.699  1.00  0.00           C  
REMARK-SIMTK-COORDS    45.587432591   206.492938686   228.699153474
ATOM    554  C5'  DT A  18      44.825 205.881 227.548  1.00  0.00           C  
REMARK-SIMTK-COORDS    44.825000366   205.880945861   227.547551597
ATOM    555  O4'  DT A  18      44.742 206.455 229.893  1.00  0.00           O  
REMARK-SIMTK-COORDS    44.741847008   206.455255027   229.893006883
ATOM    556  O4   DT A  18      40.930 202.261 232.157  1.00  0.00           O  
REMARK-SIMTK-COORDS    40.930266812   202.261298311   232.157377099
ATOM    557  C4   DT A  18      41.895 202.950 231.804  1.00  0.00           C  
REMARK-SIMTK-COORDS    41.895160499   202.949943336   231.804104962
ATOM    558  N3   DT A  18      42.346 203.988 232.586  1.00  0.00           N  
REMARK-SIMTK-COORDS    42.345650458   203.987601185   232.585538891
ATOM    559  C2   DT A  18      43.407 204.826 232.311  1.00  0.00           C  
REMARK-SIMTK-COORDS    43.406719509   204.826299279   232.310977465
ATOM    560  O2   DT A  18      43.735 205.722 233.069  1.00  0.00           O  
REMARK-SIMTK-COORDS    43.735128171   205.722309849   233.068511497
ATOM    561  N1   DT A  18      44.061 204.579 231.122  1.00  0.00           N  
REMARK-SIMTK-COORDS    44.060859535   204.579010781   231.121536325
ATOM    562  C6   DT A  18      43.678 203.565 230.278  1.00  0.00           C  
REMARK-SIMTK-COORDS    43.678432881   203.565352184   230.277897715
ATOM    563  C5   DT A  18      42.642 202.762 230.582  1.00  0.00           C  
REMARK-SIMTK-COORDS    42.641553293   202.761841834   230.582487338
ATOM    564  C7   DT A  18      42.180 201.646 229.694  1.00  0.00           C  
REMARK-SIMTK-COORDS    42.180186616   201.646041692   229.694378768
ATOM    565  H1'  DT A  18      45.544 205.952 231.693  1.00  0.00           H  
REMARK-SIMTK-COORDS    45.544406973   205.951895812   231.692801317
ATOM    566 1H2'  DT A  18      47.140 204.435 230.808  1.00  0.00           H  
REMARK-SIMTK-COORDS    47.140059124   204.435492995   230.807527510
ATOM    567 2H2'  DT A  18      46.033 203.828 229.585  1.00  0.00           H  
REMARK-SIMTK-COORDS    46.033448343   203.827671364   229.584583341
ATOM    568  H3'  DT A  18      47.368 205.325 228.266  1.00  0.00           H  
REMARK-SIMTK-COORDS    47.368350163   205.325450038   228.265589340
ATOM    569  H4'  DT A  18      45.872 207.504 228.409  1.00  0.00           H  
REMARK-SIMTK-COORDS    45.871528348   207.504208297   228.409178690
ATOM    570 1H5'  DT A  18      43.783 206.194 227.602  1.00  0.00           H  
REMARK-SIMTK-COORDS    43.783231746   206.193601307   227.601973250
ATOM    571 2H5'  DT A  18      45.256 206.227 226.609  1.00  0.00           H  
REMARK-SIMTK-COORDS    45.256321540   206.227069329   226.609275737
ATOM    572  H3   DT A  18      41.839 204.155 233.467  1.00  0.00           H  
REMARK-SIMTK-COORDS    41.839423633   204.154760109   233.466890861
ATOM    573  H6   DT A  18      44.223 203.409 229.346  1.00  0.00           H  
REMARK-SIMTK-COORDS    44.222694538   203.409274131   229.345628500
ATOM    574  H71  DT A  18      41.266 201.210 230.100  1.00  0.00           H  
REMARK-SIMTK-COORDS    41.266334428   201.210197323   230.099963366
ATOM    575  H72  DT A  18      41.984 202.033 228.694  1.00  0.00           H  
REMARK-SIMTK-COORDS    41.984475427   202.033125715   228.694469728
ATOM    576  H73  DT A  18      42.954 200.880 229.641  1.00  0.00           H  
REMARK-SIMTK-COORDS    42.953990590   200.879854132   229.640712828
ATOM    577  P    DA A  19      49.155 205.636 230.428  1.00  0.00           P  
REMARK-SIMTK-COORDS    49.155113676   205.635807994   230.428020257
ATOM    578  OP1  DA A  19      49.208 204.192 230.094  1.00  0.00           O  
REMARK-SIMTK-COORDS    49.208199054   204.192471959   230.094044161
ATOM    579  OP2  DA A  19      50.443 206.357 230.389  1.00  0.00           O  
REMARK-SIMTK-COORDS    50.443427166   206.356625160   230.389072020
ATOM    580  O5'  DA A  19      48.466 205.825 231.853  1.00  0.00           O  
REMARK-SIMTK-COORDS    48.465910891   205.825020342   231.852764167
ATOM    581  O3'  DA A  19      49.749 207.462 235.532  1.00  0.00           O  
REMARK-SIMTK-COORDS    49.748681070   207.461822848   235.532121206
ATOM    582  C1'  DA A  19      47.524 205.521 235.040  1.00  0.00           C  
REMARK-SIMTK-COORDS    47.523983963   205.520865471   235.040091492
ATOM    583  C2'  DA A  19      48.989 205.358 234.660  1.00  0.00           C  
REMARK-SIMTK-COORDS    48.989359637   205.357882846   234.660243102
ATOM    584  C3'  DA A  19      49.392 206.785 234.329  1.00  0.00           C  
REMARK-SIMTK-COORDS    49.392112217   206.784994916   234.329354146
ATOM    585  C4'  DA A  19      48.126 207.359 233.697  1.00  0.00           C  
REMARK-SIMTK-COORDS    48.125636711   207.358564469   233.696830027
ATOM    586  C5'  DA A  19      47.954 207.134 232.213  1.00  0.00           C  
REMARK-SIMTK-COORDS    47.954009465   207.134169894   232.213061795
ATOM    587  O4'  DA A  19      47.035 206.683 234.402  1.00  0.00           O  
REMARK-SIMTK-COORDS    47.034565065   206.683446131   234.402376547
ATOM    588  N6   DA A  19      43.442 201.100 234.474  1.00  0.00           N  
REMARK-SIMTK-COORDS    43.441666690   201.099761705   234.474317529
ATOM    589  C6   DA A  19      44.029 202.128 235.109  1.00  0.00           C  
REMARK-SIMTK-COORDS    44.029048723   202.127551145   235.109377537
ATOM    590  C5   DA A  19      45.130 202.831 234.582  1.00  0.00           C  
REMARK-SIMTK-COORDS    45.130148290   202.831050127   234.581794439
ATOM    591  N7   DA A  19      45.840 202.703 233.401  1.00  0.00           N  
REMARK-SIMTK-COORDS    45.839647025   202.702856279   233.400880013
ATOM    592  C8   DA A  19      46.742 203.635 233.477  1.00  0.00           C  
REMARK-SIMTK-COORDS    46.741793631   203.634996659   233.476786624
ATOM    593  N9   DA A  19      46.666 204.379 234.624  1.00  0.00           N  
REMARK-SIMTK-COORDS    46.665599899   204.379088591   234.623534945
ATOM    594  C4   DA A  19      45.617 203.857 235.339  1.00  0.00           C  
REMARK-SIMTK-COORDS    45.616935438   203.856714352   235.338666403
ATOM    595  N3   DA A  19      45.172 204.271 236.540  1.00  0.00           N  
REMARK-SIMTK-COORDS    45.172425482   204.270995994   236.539648760
ATOM    596  C2   DA A  19      44.151 203.536 236.926  1.00  0.00           C  
REMARK-SIMTK-COORDS    44.150743179   203.535526616   236.925595733
ATOM    597  N1   DA A  19      43.561 202.518 236.305  1.00  0.00           N  
REMARK-SIMTK-COORDS    43.560836766   202.517943788   236.304834416
ATOM    598  H1'  DA A  19      47.412 205.656 236.116  1.00  0.00           H  
REMARK-SIMTK-COORDS    47.412343548   205.655778178   236.115866552
ATOM    599 1H2'  DA A  19      49.587 204.956 235.479  1.00  0.00           H  
REMARK-SIMTK-COORDS    49.587406464   204.956021222   235.478663670
ATOM    600 2H2'  DA A  19      49.124 204.698 233.802  1.00  0.00           H  
REMARK-SIMTK-COORDS    49.123746824   204.698449751   233.802389923
ATOM    601  H3'  DA A  19      50.230 206.822 233.632  1.00  0.00           H  
REMARK-SIMTK-COORDS    50.230218818   206.822481026   233.632163988
ATOM    602  H4'  DA A  19      48.143 208.434 233.870  1.00  0.00           H  
REMARK-SIMTK-COORDS    48.142729464   208.434369362   233.869840630
ATOM    603 1H5'  DA A  19      46.896 207.196 231.962  1.00  0.00           H  
REMARK-SIMTK-COORDS    46.895852944   207.196408572   231.961609766
ATOM    604 2H5'  DA A  19      48.499 207.904 231.669  1.00  0.00           H  
REMARK-SIMTK-COORDS    48.499111779   207.903806833   231.669421795
ATOM    605  H61  DA A  19      42.639 200.620 234.906  1.00  0.00           H  
REMARK-SIMTK-COORDS    42.639288925   200.619633858   234.905543886
ATOM    606  H62  DA A  19      43.795 200.793 233.557  1.00  0.00           H  
REMARK-SIMTK-COORDS    43.794720150   200.793249008   233.557149485
ATOM    607  H8   DA A  19      47.488 203.810 232.700  1.00  0.00           H  
REMARK-SIMTK-COORDS    47.487679349   203.809851290   232.700367695
ATOM    608  H2   DA A  19      43.728 203.799 237.893  1.00  0.00           H  
REMARK-SIMTK-COORDS    43.727710643   203.799186571   237.892959109
ATOM    609  P    DC A  20      51.200 206.476 236.241  1.00  0.00           P  
REMARK-SIMTK-COORDS    51.200220765   206.476049842   236.240535017
ATOM    610  OP1  DC A  20      51.787 205.313 235.532  1.00  0.00           O  
REMARK-SIMTK-COORDS    51.786644927   205.312729836   235.531553870
ATOM    611  OP2  DC A  20      52.159 207.374 236.913  1.00  0.00           O  
REMARK-SIMTK-COORDS    52.159431210   207.373617364   236.913304566
ATOM    612  O5'  DC A  20      50.107 205.965 237.283  1.00  0.00           O  
REMARK-SIMTK-COORDS    50.106607070   205.965363856   237.282656847
ATOM    613  O3'  DC A  20      49.711 206.240 241.481  1.00  0.00           O  
REMARK-SIMTK-COORDS    49.711121583   206.239692058   241.481492431
ATOM    614  C1'  DC A  20      48.428 204.277 239.620  1.00  0.00           C  
REMARK-SIMTK-COORDS    48.427572964   204.277116400   239.619967054
ATOM    615  C2'  DC A  20      49.917 204.543 239.795  1.00  0.00           C  
REMARK-SIMTK-COORDS    49.917408311   204.543347634   239.794702765
ATOM    616  C3'  DC A  20      49.941 206.034 240.090  1.00  0.00           C  
REMARK-SIMTK-COORDS    49.940863202   206.033782243   240.089552801
ATOM    617  C4'  DC A  20      48.797 206.568 239.229  1.00  0.00           C  
REMARK-SIMTK-COORDS    48.797335335   206.568467442   239.229078073
ATOM    618  C5'  DC A  20      49.138 206.914 237.799  1.00  0.00           C  
REMARK-SIMTK-COORDS    49.137745076   206.913640445   237.798859276
ATOM    619  O4'  DC A  20      47.811 205.487 239.227  1.00  0.00           O  
REMARK-SIMTK-COORDS    47.811428658   205.487253995   239.227495148
ATOM    620  N4   DC A  20      47.133 200.416 235.888  1.00  0.00           N  
REMARK-SIMTK-COORDS    47.133260118   200.416399667   235.887967515
ATOM    621  C4   DC A  20      47.467 201.351 236.762  1.00  0.00           C  
REMARK-SIMTK-COORDS    47.467193066   201.350820178   236.762459422
ATOM    622  N3   DC A  20      46.768 201.434 237.902  1.00  0.00           N  
REMARK-SIMTK-COORDS    46.768432469   201.434247320   237.901610220
ATOM    623  C2   DC A  20      47.065 202.376 238.832  1.00  0.00           C  
REMARK-SIMTK-COORDS    47.065340096   202.375871362   238.832300300
ATOM    624  O2   DC A  20      46.439 202.477 239.893  1.00  0.00           O  
REMARK-SIMTK-COORDS    46.438872044   202.477195766   239.893454457
ATOM    625  N1   DC A  20      48.118 203.253 238.586  1.00  0.00           N  
REMARK-SIMTK-COORDS    48.118499923   203.253438153   238.586349280
ATOM    626  C6   DC A  20      48.834 203.175 237.436  1.00  0.00           C  
REMARK-SIMTK-COORDS    48.834438301   203.175174332   237.435611250
ATOM    627  C5   DC A  20      48.556 202.238 236.488  1.00  0.00           C  
REMARK-SIMTK-COORDS    48.556417818   202.238319120   236.488442879
ATOM    628  H1'  DC A  20      47.975 203.959 240.560  1.00  0.00           H  
REMARK-SIMTK-COORDS    47.975355701   203.958612871   240.559568059
ATOM    629 1H2'  DC A  20      50.347 203.969 240.616  1.00  0.00           H  
REMARK-SIMTK-COORDS    50.347139258   203.968767531   240.616044970
ATOM    630 2H2'  DC A  20      50.487 204.307 238.896  1.00  0.00           H  
REMARK-SIMTK-COORDS    50.487479461   204.306839760   238.896074972
ATOM    631  H3'  DC A  20      50.890 206.491 239.808  1.00  0.00           H  
REMARK-SIMTK-COORDS    50.889849291   206.490640508   239.808414171
ATOM    632  H4'  DC A  20      48.434 207.476 239.713  1.00  0.00           H  
REMARK-SIMTK-COORDS    48.433913968   207.475864786   239.712576748
ATOM    633 1H5'  DC A  20      48.231 206.878 237.196  1.00  0.00           H  
REMARK-SIMTK-COORDS    48.230834703   206.877661805   237.195913082
ATOM    634 2H5'  DC A  20      49.553 207.921 237.763  1.00  0.00           H  
REMARK-SIMTK-COORDS    49.552990045   207.920830716   237.762563657
ATOM    635  H41  DC A  20      47.653 200.329 235.002  1.00  0.00           H  
REMARK-SIMTK-COORDS    47.653428183   200.329107590   235.002390710
ATOM    636  H42  DC A  20      46.352 199.777 236.090  1.00  0.00           H  
REMARK-SIMTK-COORDS    46.351837657   199.776670282   236.089893871
ATOM    637  H6   DC A  20      49.650 203.878 237.264  1.00  0.00           H  
REMARK-SIMTK-COORDS    49.649501728   203.878188563   237.264463355
ATOM    638  H5   DC A  20      49.134 202.165 235.567  1.00  0.00           H  
REMARK-SIMTK-COORDS    49.133718434   202.165094491   235.567313598
ATOM    639  P    DT A  21      50.997 205.361 242.565  1.00  0.00           P  
REMARK-SIMTK-COORDS    50.997021012   205.361334141   242.565439151
ATOM    640  OP1  DT A  21      52.118 204.718 241.838  1.00  0.00           O  
REMARK-SIMTK-COORDS    52.118333813   204.717753424   241.838317798
ATOM    641  OP2  DT A  21      51.356 206.068 243.811  1.00  0.00           O  
REMARK-SIMTK-COORDS    51.355635393   206.067778340   243.811383901
ATOM    642  O5'  DT A  21      49.864 204.278 242.859  1.00  0.00           O  
REMARK-SIMTK-COORDS    49.863813354   204.278094748   242.858839600
ATOM    643  O3'  DT A  21      48.127 202.740 246.390  1.00  0.00           O  
REMARK-SIMTK-COORDS    48.127087894   202.739743889   246.390228747
ATOM    644  C1'  DT A  21      48.192 201.506 243.664  1.00  0.00           C  
REMARK-SIMTK-COORDS    48.192202373   201.505989288   243.663677503
ATOM    645  C2'  DT A  21      49.384 201.948 244.504  1.00  0.00           C  
REMARK-SIMTK-COORDS    49.383754061   201.947732917   244.503991815
ATOM    646  C3'  DT A  21      48.829 203.166 245.224  1.00  0.00           C  
REMARK-SIMTK-COORDS    48.828678667   203.165719805   245.224275958
ATOM    647  C4'  DT A  21      47.897 203.783 244.183  1.00  0.00           C  
REMARK-SIMTK-COORDS    47.897065575   203.782812314   244.182559163
ATOM    648  C5'  DT A  21      48.530 204.737 243.198  1.00  0.00           C  
REMARK-SIMTK-COORDS    48.530255847   204.737173763   243.197526522
ATOM    649  O4'  DT A  21      47.368 202.634 243.447  1.00  0.00           O  
REMARK-SIMTK-COORDS    47.367926840   202.633672867   243.446888225
ATOM    650  O4   DT A  21      49.488 199.374 238.743  1.00  0.00           O  
REMARK-SIMTK-COORDS    49.487821960   199.374208402   238.742982924
ATOM    651  C4   DT A  21      49.236 199.887 239.840  1.00  0.00           C  
REMARK-SIMTK-COORDS    49.236402002   199.887226162   239.840094487
ATOM    652  N3   DT A  21      48.215 199.408 240.626  1.00  0.00           N  
REMARK-SIMTK-COORDS    48.215386608   199.407781334   240.626207853
ATOM    653  C2   DT A  21      47.835 199.884 241.864  1.00  0.00           C  
REMARK-SIMTK-COORDS    47.834530721   199.884096858   241.864245944
ATOM    654  O2   DT A  21      46.913 199.391 242.491  1.00  0.00           O  
REMARK-SIMTK-COORDS    46.913219652   199.391155778   242.490935664
ATOM    655  N1   DT A  21      48.567 200.955 242.334  1.00  0.00           N  
REMARK-SIMTK-COORDS    48.566814395   200.954833215   242.334464271
ATOM    656  C6   DT A  21      49.602 201.500 241.616  1.00  0.00           C  
REMARK-SIMTK-COORDS    49.602357218   201.499769382   241.616010629
ATOM    657  C5   DT A  21      49.950 201.004 240.413  1.00  0.00           C  
REMARK-SIMTK-COORDS    49.950339572   201.003682635   240.413376345
ATOM    658  C7   DT A  21      51.068 201.565 239.587  1.00  0.00           C  
REMARK-SIMTK-COORDS    51.067586836   201.565001627   239.586765468
ATOM    659  H1'  DT A  21      47.602 200.755 244.189  1.00  0.00           H  
REMARK-SIMTK-COORDS    47.601984976   200.754713012   244.189491520
ATOM    660 1H2'  DT A  21      49.702 201.179 245.209  1.00  0.00           H  
REMARK-SIMTK-COORDS    49.701999963   201.179337563   245.208767756
ATOM    661 2H2'  DT A  21      50.247 202.208 243.892  1.00  0.00           H  
REMARK-SIMTK-COORDS    50.246894724   202.207928538   243.891681082
ATOM    662  H3'  DT A  21      49.615 203.864 245.511  1.00  0.00           H  
REMARK-SIMTK-COORDS    49.614716156   203.863809845   245.511389808
ATOM    663  H4'  DT A  21      47.129 204.330 244.729  1.00  0.00           H  
REMARK-SIMTK-COORDS    47.129218767   204.330287076   244.728585412
ATOM    664 1H5'  DT A  21      47.917 204.782 242.299  1.00  0.00           H  
REMARK-SIMTK-COORDS    47.917235276   204.782111641   242.298536329
ATOM    665 2H5'  DT A  21      48.586 205.728 243.645  1.00  0.00           H  
REMARK-SIMTK-COORDS    48.585747989   205.728364415   243.645480441
ATOM    666  H3   DT A  21      47.681 198.610 240.253  1.00  0.00           H  
REMARK-SIMTK-COORDS    47.681094961   198.610340796   240.252563605
ATOM    667  H6   DT A  21      50.151 202.349 242.026  1.00  0.00           H  
REMARK-SIMTK-COORDS    50.151109656   202.348741453   242.025674131
ATOM    668  H71  DT A  21      51.089 201.069 238.616  1.00  0.00           H  
REMARK-SIMTK-COORDS    51.088607408   201.068901071   238.615669503
ATOM    669  H72  DT A  21      50.914 202.635 239.444  1.00  0.00           H  
REMARK-SIMTK-COORDS    50.913814540   202.634573856   239.444202051
ATOM    670  H73  DT A  21      52.017 201.401 240.098  1.00  0.00           H  
REMARK-SIMTK-COORDS    52.016534163   201.400851582   240.097891414
ATOM    671  P    DG A  22      49.146 201.754 247.581  1.00  0.00           P  
REMARK-SIMTK-COORDS    49.145591760   201.754429238   247.580809525
ATOM    672  OP1  DG A  22      50.583 201.672 247.225  1.00  0.00           O  
REMARK-SIMTK-COORDS    50.583362172   201.671871380   247.225127863
ATOM    673  OP2  DG A  22      48.843 201.957 249.012  1.00  0.00           O  
REMARK-SIMTK-COORDS    48.843238922   201.956502519   249.011527928
ATOM    674  O5'  DG A  22      48.391 200.458 247.040  1.00  0.00           O  
REMARK-SIMTK-COORDS    48.390769226   200.457914584   247.040298015
ATOM    675  O3'  DG A  22      46.220 197.346 248.902  1.00  0.00           O  
REMARK-SIMTK-COORDS    46.220022494   197.346460788   248.901601564
ATOM    676  C1'  DG A  22      47.538 197.340 246.214  1.00  0.00           C  
REMARK-SIMTK-COORDS    47.538352704   197.339734892   246.213986037
ATOM    677  C2'  DG A  22      48.193 197.619 247.560  1.00  0.00           C  
REMARK-SIMTK-COORDS    48.192553675   197.619127926   247.560475778
ATOM    678  C3'  DG A  22      47.078 198.323 248.316  1.00  0.00           C  
REMARK-SIMTK-COORDS    47.078047402   198.323037436   248.315526219
ATOM    679  C4'  DG A  22      46.377 199.124 247.219  1.00  0.00           C  
REMARK-SIMTK-COORDS    46.376994237   199.124272405   247.218942441
ATOM    680  C5'  DG A  22      46.946 200.491 246.919  1.00  0.00           C  
REMARK-SIMTK-COORDS    46.945757168   200.490920842   246.919154553
ATOM    681  O4'  DG A  22      46.509 198.290 246.025  1.00  0.00           O  
REMARK-SIMTK-COORDS    46.508544567   198.289819833   246.024590141
ATOM    682  N2   DG A  22      47.075 193.954 242.196  1.00  0.00           N  
REMARK-SIMTK-COORDS    47.075126838   193.954341537   242.195517345
ATOM    683  O6   DG A  22      50.580 196.672 241.046  1.00  0.00           O  
REMARK-SIMTK-COORDS    50.579762763   196.671567738   241.045577432
ATOM    684  C6   DG A  22      49.725 196.428 241.898  1.00  0.00           C  
REMARK-SIMTK-COORDS    49.725220474   196.427582170   241.898011898
ATOM    685  C5   DG A  22      49.487 197.074 243.131  1.00  0.00           C  
REMARK-SIMTK-COORDS    49.487316702   197.074233519   243.130504019
ATOM    686  N7   DG A  22      50.143 198.157 243.723  1.00  0.00           N  
REMARK-SIMTK-COORDS    50.142547973   198.157229156   243.722641193
ATOM    687  C8   DG A  22      49.505 198.334 244.851  1.00  0.00           C  
REMARK-SIMTK-COORDS    49.504750407   198.333716714   244.851215252
ATOM    688  N9   DG A  22      48.471 197.445 245.060  1.00  0.00           N  
REMARK-SIMTK-COORDS    48.471445086   197.445111527   245.059613752
ATOM    689  C4   DG A  22      48.461 196.634 243.947  1.00  0.00           C  
REMARK-SIMTK-COORDS    48.460623918   196.633961578   243.946608513
ATOM    690  N3   DG A  22      47.600 195.606 243.727  1.00  0.00           N  
REMARK-SIMTK-COORDS    47.600246058   195.605515456   243.727242351
ATOM    691  C2   DG A  22      47.830 194.992 242.570  1.00  0.00           C  
REMARK-SIMTK-COORDS    47.830132671   194.991542345   242.569615829
ATOM    692  N1   DG A  22      48.823 195.369 241.690  1.00  0.00           N  
REMARK-SIMTK-COORDS    48.823452334   195.368726315   241.690051563
ATOM    693  H1'  DG A  22      47.087 196.348 246.198  1.00  0.00           H  
REMARK-SIMTK-COORDS    47.086771902   196.347730912   246.197710830
ATOM    694 1H2'  DG A  22      48.501 196.705 248.068  1.00  0.00           H  
REMARK-SIMTK-COORDS    48.500997388   196.704845754   248.067891374
ATOM    695 2H2'  DG A  22      49.073 198.255 247.468  1.00  0.00           H  
REMARK-SIMTK-COORDS    49.072916222   198.255133564   247.467822583
ATOM    696  H3'  DG A  22      47.464 198.979 249.096  1.00  0.00           H  
REMARK-SIMTK-COORDS    47.463909659   198.979434690   249.095812681
ATOM    697  H4'  DG A  22      45.343 199.257 247.536  1.00  0.00           H  
REMARK-SIMTK-COORDS    45.342783107   199.257000781   247.535793381
ATOM    698 1H5'  DG A  22      46.669 200.780 245.905  1.00  0.00           H  
REMARK-SIMTK-COORDS    46.669183132   200.779528269   245.905023617
ATOM    699 2H5'  DG A  22      46.534 201.213 247.623  1.00  0.00           H  
REMARK-SIMTK-COORDS    46.534355696   201.212820087   247.623421057
ATOM    700  H21  DG A  22      46.316 193.622 242.807  1.00  0.00           H  
REMARK-SIMTK-COORDS    46.315626391   193.622136286   242.807291603
ATOM    701  H22  DG A  22      47.253 193.486 241.294  1.00  0.00           H  
REMARK-SIMTK-COORDS    47.252605529   193.486111837   241.294499997
ATOM    702  H8   DG A  22      49.767 199.116 245.564  1.00  0.00           H  
REMARK-SIMTK-COORDS    49.767224426   199.115557189   245.564134504
ATOM    703  H1   DG A  22      48.911 194.834 240.813  1.00  0.00           H  
REMARK-SIMTK-COORDS    48.910992089   194.834056821   240.813318808
ATOM    704  P    DG A  23      47.129 196.342 250.002  1.00  0.00           P  
REMARK-SIMTK-COORDS    47.128707879   196.341794491   250.001652799
ATOM    705  OP1  DG A  23      48.555 196.662 250.257  1.00  0.00           O  
REMARK-SIMTK-COORDS    48.554539841   196.661661262   250.256990743
ATOM    706  OP2  DG A  23      46.339 195.923 251.176  1.00  0.00           O  
REMARK-SIMTK-COORDS    46.338918770   195.922582326   251.176259254
ATOM    707  O5'  DG A  23      47.030 195.238 248.855  1.00  0.00           O  
REMARK-SIMTK-COORDS    47.030416374   195.238363745   248.854639562
ATOM    708  O3'  DG A  23      45.466 191.316 248.694  1.00  0.00           O  
REMARK-SIMTK-COORDS    45.466106376   191.316026090   248.693585057
ATOM    709  C1'  DG A  23      47.505 192.576 246.900  1.00  0.00           C  
REMARK-SIMTK-COORDS    47.504783580   192.576254994   246.900003341
ATOM    710  C2'  DG A  23      47.574 192.431 248.414  1.00  0.00           C  
REMARK-SIMTK-COORDS    47.573719785   192.431306623   248.414371780
ATOM    711  C3'  DG A  23      46.116 192.580 248.815  1.00  0.00           C  
REMARK-SIMTK-COORDS    46.115818798   192.579593198   248.814683913
ATOM    712  C4'  DG A  23      45.588 193.600 247.806  1.00  0.00           C  
REMARK-SIMTK-COORDS    45.587818722   193.599554600   247.806297251
ATOM    713  C5'  DG A  23      45.766 195.055 248.169  1.00  0.00           C  
REMARK-SIMTK-COORDS    45.765588642   195.054919098   248.168794194
ATOM    714  O4'  DG A  23      46.347 193.325 246.586  1.00  0.00           O  
REMARK-SIMTK-COORDS    46.346888086   193.324543229   246.586347889
ATOM    715  N2   DG A  23      49.429 190.965 242.260  1.00  0.00           N  
REMARK-SIMTK-COORDS    49.428534828   190.964568741   242.260476905
ATOM    716  O6   DG A  23      52.083 194.497 243.471  1.00  0.00           O  
REMARK-SIMTK-COORDS    52.082873233   194.497024484   243.470599648
ATOM    717  C6   DG A  23      51.123 193.796 243.791  1.00  0.00           C  
REMARK-SIMTK-COORDS    51.122583890   193.795863534   243.790964595
ATOM    718  C5   DG A  23      50.315 193.867 244.947  1.00  0.00           C  
REMARK-SIMTK-COORDS    50.314828000   193.866984779   244.946933968
ATOM    719  N7   DG A  23      50.374 194.739 246.037  1.00  0.00           N  
REMARK-SIMTK-COORDS    50.374216547   194.739273237   246.037080677
ATOM    720  C8   DG A  23      49.389 194.352 246.805  1.00  0.00           C  
REMARK-SIMTK-COORDS    49.388550961   194.352300132   246.805408842
ATOM    721  N9   DG A  23      48.675 193.282 246.310  1.00  0.00           N  
REMARK-SIMTK-COORDS    48.674910068   193.281584353   246.310380159
ATOM    722  C4   DG A  23      49.273 192.971 245.109  1.00  0.00           C  
REMARK-SIMTK-COORDS    49.273360941   192.970939637   245.109456176
ATOM    723  N3   DG A  23      48.895 191.968 244.274  1.00  0.00           N  
REMARK-SIMTK-COORDS    48.894513407   191.968431993   244.274275974
ATOM    724  C2   DG A  23      49.661 191.897 243.189  1.00  0.00           C  
REMARK-SIMTK-COORDS    49.661022812   191.896805868   243.189267665
ATOM    725  N1   DG A  23      50.713 192.754 242.940  1.00  0.00           N  
REMARK-SIMTK-COORDS    50.712556654   192.753993370   242.940086679
ATOM    726  H1'  DG A  23      47.416 191.602 246.418  1.00  0.00           H  
REMARK-SIMTK-COORDS    47.415643083   191.602467738   246.418283140
ATOM    727 1H2'  DG A  23      47.974 191.464 248.719  1.00  0.00           H  
REMARK-SIMTK-COORDS    47.973502176   191.463989494   248.719317040
ATOM    728 2H2'  DG A  23      48.192 193.201 248.875  1.00  0.00           H  
REMARK-SIMTK-COORDS    48.192476694   193.201321777   248.875178194
ATOM    729  H3'  DG A  23      46.007 192.945 249.836  1.00  0.00           H  
REMARK-SIMTK-COORDS    46.007389067   192.944863457   249.836160604
ATOM    730  H4'  DG A  23      44.520 193.413 247.696  1.00  0.00           H  
REMARK-SIMTK-COORDS    44.519843226   193.412560911   247.696453274
ATOM    731 1H5'  DG A  23      45.751 195.655 247.259  1.00  0.00           H  
REMARK-SIMTK-COORDS    45.751256137   195.655116313   247.258955263
ATOM    732 2H5'  DG A  23      44.947 195.365 248.817  1.00  0.00           H  
REMARK-SIMTK-COORDS    44.947467539   195.365342995   248.817404913
ATOM    733  H21  DG A  23      48.658 190.293 242.386  1.00  0.00           H  
REMARK-SIMTK-COORDS    48.657570037   190.292728874   242.385830344
ATOM    734  H22  DG A  23      50.021 190.917 241.418  1.00  0.00           H  
REMARK-SIMTK-COORDS    50.020824330   190.917298587   241.418141652
ATOM    735  H8   DG A  23      49.152 194.835 247.754  1.00  0.00           H  
REMARK-SIMTK-COORDS    49.152003286   194.834855106   247.753884932
ATOM    736  H1   DG A  23      51.237 192.621 242.063  1.00  0.00           H  
REMARK-SIMTK-COORDS    51.237366312   192.621054759   242.063104838
ATOM    737  P    DC A  24      46.350 190.439 249.834  1.00  0.00           P  
REMARK-SIMTK-COORDS    46.349737315   190.438780774   249.833839189
ATOM    738  OP1  DC A  24      47.465 190.890 250.701  1.00  0.00           O  
REMARK-SIMTK-COORDS    47.465160739   190.889612729   250.701273414
ATOM    739  OP2  DC A  24      45.392 189.499 250.449  1.00  0.00           O  
REMARK-SIMTK-COORDS    45.391810976   189.499319045   250.448753646
ATOM    740  O5'  DC A  24      46.942 189.815 248.491  1.00  0.00           O  
REMARK-SIMTK-COORDS    46.941511973   189.814686981   248.491036638
ATOM    741  O3'  DC A  24      46.721 185.997 246.692  1.00  0.00           O  
REMARK-SIMTK-COORDS    46.720914911   185.996810978   246.691857724
ATOM    742  C1'  DC A  24      48.757 188.146 246.243  1.00  0.00           C  
REMARK-SIMTK-COORDS    48.756546650   188.146046331   246.243006055
ATOM    743  C2'  DC A  24      48.389 187.487 247.566  1.00  0.00           C  
REMARK-SIMTK-COORDS    48.388517691   187.486766986   247.566231822
ATOM    744  C3'  DC A  24      46.902 187.227 247.389  1.00  0.00           C  
REMARK-SIMTK-COORDS    46.901879547   187.227377085   247.388732790
ATOM    745  C4'  DC A  24      46.443 188.431 246.567  1.00  0.00           C  
REMARK-SIMTK-COORDS    46.442703109   188.430628724   246.566964275
ATOM    746  C5'  DC A  24      46.066 189.670 247.343  1.00  0.00           C  
REMARK-SIMTK-COORDS    46.066004629   189.669853467   247.343475248
ATOM    747  O4'  DC A  24      47.590 188.744 245.714  1.00  0.00           O  
REMARK-SIMTK-COORDS    47.589772844   188.743557102   245.714119710
ATOM    748  N4   DC A  24      52.675 192.027 246.540  1.00  0.00           N  
REMARK-SIMTK-COORDS    52.675047407   192.027468089   246.539851051
ATOM    749  C4   DC A  24      51.725 191.108 246.497  1.00  0.00           C  
REMARK-SIMTK-COORDS    51.725030045   191.108214809   246.497079362
ATOM    750  N3   DC A  24      51.697 190.271 245.453  1.00  0.00           N  
REMARK-SIMTK-COORDS    51.697295955   190.270824530   245.452618094
ATOM    751  C2   DC A  24      50.743 189.311 245.356  1.00  0.00           C  
REMARK-SIMTK-COORDS    50.743007492   189.311170007   245.355712337
ATOM    752  O2   DC A  24      50.692 188.523 244.404  1.00  0.00           O  
REMARK-SIMTK-COORDS    50.691921710   188.523335567   244.404143034
ATOM    753  N1   DC A  24      49.793 189.205 246.369  1.00  0.00           N  
REMARK-SIMTK-COORDS    49.792907546   189.205291928   246.368560264
ATOM    754  C6   DC A  24      49.814 190.048 247.433  1.00  0.00           C  
REMARK-SIMTK-COORDS    49.814226802   190.047930436   247.432701624
ATOM    755  C5   DC A  24      50.762 191.017 247.553  1.00  0.00           C  
REMARK-SIMTK-COORDS    50.762345397   191.016860631   247.552561566
ATOM    756  H1'  DC A  24      49.111 187.407 245.524  1.00  0.00           H  
REMARK-SIMTK-COORDS    49.111419187   187.406923350   245.524286567
ATOM    757 1H2'  DC A  24      48.937 186.559 247.733  1.00  0.00           H  
REMARK-SIMTK-COORDS    48.936846614   186.558926563   247.733149593
ATOM    758 2H2'  DC A  24      48.579 188.138 248.419  1.00  0.00           H  
REMARK-SIMTK-COORDS    48.579366452   188.138028422   248.419393173
ATOM    759  H3'  DC A  24      46.378 187.182 248.344  1.00  0.00           H  
REMARK-SIMTK-COORDS    46.378487016   187.182161883   248.343902327
ATOM    760  H4'  DC A  24      45.566 188.113 246.002  1.00  0.00           H  
REMARK-SIMTK-COORDS    45.565711378   188.112951058   246.002001972
ATOM    761 1H5'  DC A  24      46.161 190.541 246.696  1.00  0.00           H  
REMARK-SIMTK-COORDS    46.161231928   190.541168114   246.696120982
ATOM    762 2H5'  DC A  24      45.032 189.583 247.678  1.00  0.00           H  
REMARK-SIMTK-COORDS    45.032195435   189.582578659   247.677839808
ATOM    763  H41  DC A  24      52.721 192.686 247.332  1.00  0.00           H  
REMARK-SIMTK-COORDS    52.720590423   192.685786926   247.331673722
ATOM    764  H42  DC A  24      53.369 192.088 245.781  1.00  0.00           H  
REMARK-SIMTK-COORDS    53.368741077   192.087919658   245.781046926
ATOM    765  H6   DC A  24      49.055 189.948 248.209  1.00  0.00           H  
REMARK-SIMTK-COORDS    49.055252634   189.948323296   248.208514507
ATOM    766  H5   DC A  24      50.790 191.690 248.409  1.00  0.00           H  
REMARK-SIMTK-COORDS    50.789669127   191.689767297   248.409046845
ATOM    767  P    DG A  25      47.350 184.595 247.335  1.00  0.00           P  
REMARK-SIMTK-COORDS    47.350300634   184.595066117   247.334526804
ATOM    768  OP1  DG A  25      47.878 184.873 248.693  1.00  0.00           O  
REMARK-SIMTK-COORDS    47.877917820   184.873250521   248.692739800
ATOM    769  OP2  DG A  25      46.611 183.327 247.174  1.00  0.00           O  
REMARK-SIMTK-COORDS    46.611080900   183.327353948   247.174320554
ATOM    770  O5'  DG A  25      48.542 184.670 246.278  1.00  0.00           O  
REMARK-SIMTK-COORDS    48.541893309   184.670461560   246.277510993
ATOM    771  O3'  DG A  25      50.248 181.893 243.587  1.00  0.00           O  
REMARK-SIMTK-COORDS    50.247599656   181.893391548   243.587495192
ATOM    772  C1'  DG A  25      51.469 184.389 244.702  1.00  0.00           C  
REMARK-SIMTK-COORDS    51.469280066   184.388917785   244.701570044
ATOM    773  C2'  DG A  25      50.909 183.209 245.484  1.00  0.00           C  
REMARK-SIMTK-COORDS    50.908792532   183.208741377   245.483945510
ATOM    774  C3'  DG A  25      49.754 182.763 244.604  1.00  0.00           C  
REMARK-SIMTK-COORDS    49.753641829   182.763427023   244.603584233
ATOM    775  C4'  DG A  25      49.233 184.082 244.032  1.00  0.00           C  
REMARK-SIMTK-COORDS    49.233021850   184.081890268   244.032131253
ATOM    776  C5'  DG A  25      48.219 184.823 244.872  1.00  0.00           C  
REMARK-SIMTK-COORDS    48.219493010   184.822950373   244.871584178
ATOM    777  O4'  DG A  25      50.429 184.913 243.900  1.00  0.00           O  
REMARK-SIMTK-COORDS    50.429423608   184.913283709   243.899836967
ATOM    778  N2   DG A  25      55.813 187.004 243.246  1.00  0.00           N  
REMARK-SIMTK-COORDS    55.812649502   187.004467548   243.246373017
ATOM    779  O6   DG A  25      54.533 188.953 247.190  1.00  0.00           O  
REMARK-SIMTK-COORDS    54.532998001   188.952777613   247.190321917
ATOM    780  C6   DG A  25      54.269 188.085 246.358  1.00  0.00           C  
REMARK-SIMTK-COORDS    54.269297822   188.084825334   246.357533194
ATOM    781  C5   DG A  25      53.207 187.155 246.347  1.00  0.00           C  
REMARK-SIMTK-COORDS    53.206703927   187.155001083   246.346852547
ATOM    782  N7   DG A  25      52.169 186.960 247.263  1.00  0.00           N  
REMARK-SIMTK-COORDS    52.169361158   186.959534671   247.262574591
ATOM    783  C8   DG A  25      51.479 185.973 246.752  1.00  0.00           C  
REMARK-SIMTK-COORDS    51.478545439   185.972999334   246.751561214
ATOM    784  N9   DG A  25      51.980 185.491 245.561  1.00  0.00           N  
REMARK-SIMTK-COORDS    51.979906265   185.491094107   245.561110176
ATOM    785  C4   DG A  25      53.095 186.257 245.301  1.00  0.00           C  
REMARK-SIMTK-COORDS    53.094623553   186.256849624   245.300561027
ATOM    786  N3   DG A  25      53.908 186.125 244.221  1.00  0.00           N  
REMARK-SIMTK-COORDS    53.908476812   186.125067023   244.220584537
ATOM    787  C2   DG A  25      54.914 186.996 244.235  1.00  0.00           C  
REMARK-SIMTK-COORDS    54.914030317   186.996016246   244.235403420
ATOM    788  N1   DG A  25      55.097 187.933 245.231  1.00  0.00           N  
REMARK-SIMTK-COORDS    55.097468357   187.932653375   245.231217847
ATOM    789  H1'  DG A  25      52.275 184.071 244.040  1.00  0.00           H  
REMARK-SIMTK-COORDS    52.275341056   184.071284859   244.040028659
ATOM    790 1H2'  DG A  25      51.642 182.412 245.612  1.00  0.00           H  
REMARK-SIMTK-COORDS    51.641726879   182.411860147   245.611646520
ATOM    791 2H2'  DG A  25      50.563 183.498 246.476  1.00  0.00           H  
REMARK-SIMTK-COORDS    50.563271517   183.497946282   246.476468432
ATOM    792  H3'  DG A  25      48.979 182.250 245.174  1.00  0.00           H  
REMARK-SIMTK-COORDS    48.979415521   182.249608164   245.173810332
ATOM    793  H4'  DG A  25      48.766 183.850 243.075  1.00  0.00           H  
REMARK-SIMTK-COORDS    48.765921235   183.849771054   243.075291828
ATOM    794 1H5'  DG A  25      48.236 185.880 244.604  1.00  0.00           H  
REMARK-SIMTK-COORDS    48.236370030   185.879502471   244.603886901
ATOM    795 2H5'  DG A  25      47.227 184.418 244.676  1.00  0.00           H  
REMARK-SIMTK-COORDS    47.227369956   184.418161984   244.676086852
ATOM    796  H21  DG A  25      55.733 186.330 242.471  1.00  0.00           H  
REMARK-SIMTK-COORDS    55.732944438   186.330250980   242.471422616
ATOM    797  H22  DG A  25      56.586 187.686 243.259  1.00  0.00           H  
REMARK-SIMTK-COORDS    56.586172816   187.685702463   243.258647878
ATOM    798  H8   DG A  25      50.584 185.568 247.226  1.00  0.00           H  
REMARK-SIMTK-COORDS    50.584290484   185.567939411   247.225539625
ATOM    799  H1   DG A  25      55.903 188.570 245.143  1.00  0.00           H  
REMARK-SIMTK-COORDS    55.902601066   188.569928044   245.142689222
ATOM    800  P    DT A  26      50.856 180.596 244.431  1.00  0.00           P  
REMARK-SIMTK-COORDS    50.856346924   180.595613349   244.430655842
ATOM    801  OP1  DT A  26      50.792 180.467 245.907  1.00  0.00           O  
REMARK-SIMTK-COORDS    50.791891874   180.466772213   245.906965264
ATOM    802  OP2  DT A  26      50.637 179.353 243.663  1.00  0.00           O  
REMARK-SIMTK-COORDS    50.637298825   179.353269182   243.663423869
ATOM    803  O5'  DT A  26      52.248 181.255 244.016  1.00  0.00           O  
REMARK-SIMTK-COORDS    52.247997179   181.255161954   244.015979817
ATOM    804  O3'  DT A  26      55.511 179.970 241.659  1.00  0.00           O  
REMARK-SIMTK-COORDS    55.510633526   179.970263440   241.658504923
ATOM    805  C1'  DT A  26      55.468 182.090 243.772  1.00  0.00           C  
REMARK-SIMTK-COORDS    55.468300248   182.089821353   243.771832665
ATOM    806  C2'  DT A  26      55.070 180.627 243.925  1.00  0.00           C  
REMARK-SIMTK-COORDS    55.070252049   180.627276307   243.925392491
ATOM    807  C3'  DT A  26      54.467 180.319 242.565  1.00  0.00           C  
REMARK-SIMTK-COORDS    54.466627051   180.319211532   242.564825346
ATOM    808  C4'  DT A  26      53.789 181.635 242.187  1.00  0.00           C  
REMARK-SIMTK-COORDS    53.788921107   181.635073892   242.186538545
ATOM    809  C5'  DT A  26      52.379 181.834 242.692  1.00  0.00           C  
REMARK-SIMTK-COORDS    52.379406701   181.833635541   242.692371927
ATOM    810  O4'  DT A  26      54.647 182.664 242.775  1.00  0.00           O  
REMARK-SIMTK-COORDS    54.646807792   182.664260069   242.775204195
ATOM    811  O4   DT A  26      54.962 185.124 248.351  1.00  0.00           O  
REMARK-SIMTK-COORDS    54.961811990   185.124047047   248.351494125
ATOM    812  C4   DT A  26      55.031 184.418 247.338  1.00  0.00           C  
REMARK-SIMTK-COORDS    55.030969128   184.418341030   247.337961043
ATOM    813  N3   DT A  26      56.063 184.568 246.442  1.00  0.00           N  
REMARK-SIMTK-COORDS    56.063386614   184.568309587   246.442451374
ATOM    814  C2   DT A  26      56.259 183.848 245.281  1.00  0.00           C  
REMARK-SIMTK-COORDS    56.259088775   183.848249606   245.281468908
ATOM    815  O2   DT A  26      57.210 184.052 244.547  1.00  0.00           O  
REMARK-SIMTK-COORDS    57.209858624   184.051813484   244.547205030
ATOM    816  N1   DT A  26      55.303 182.890 245.014  1.00  0.00           N  
REMARK-SIMTK-COORDS    55.302794384   182.890257381   245.013937723
ATOM    817  C6   DT A  26      54.236 182.673 245.851  1.00  0.00           C  
REMARK-SIMTK-COORDS    54.236415441   182.672930127   245.851245799
ATOM    818  C5   DT A  26      54.082 183.391 246.980  1.00  0.00           C  
REMARK-SIMTK-COORDS    54.081759429   183.390852655   246.980046828
ATOM    819  C7   DT A  26      52.934 183.198 247.924  1.00  0.00           C  
REMARK-SIMTK-COORDS    52.933687981   183.197592637   247.924074643
ATOM    820  H1'  DT A  26      56.505 182.179 243.445  1.00  0.00           H  
REMARK-SIMTK-COORDS    56.504904529   182.179055132   243.445118881
ATOM    821 1H2'  DT A  26      55.925 179.985 244.136  1.00  0.00           H  
REMARK-SIMTK-COORDS    55.925204683   179.984597831   244.136203711
ATOM    822 2H2'  DT A  26      54.344 180.479 244.724  1.00  0.00           H  
REMARK-SIMTK-COORDS    54.344267862   180.478768354   244.724473431
ATOM    823  H3'  DT A  26      53.744 179.505 242.613  1.00  0.00           H  
REMARK-SIMTK-COORDS    53.744227056   179.504724747   242.613492833
ATOM    824  H4'  DT A  26      53.760 181.675 241.098  1.00  0.00           H  
REMARK-SIMTK-COORDS    53.759754101   181.675209505   241.097961300
ATOM    825 1H5'  DT A  26      52.161 182.900 242.733  1.00  0.00           H  
REMARK-SIMTK-COORDS    52.161040926   182.899761952   242.733455565
ATOM    826 2H5'  DT A  26      51.683 181.349 242.009  1.00  0.00           H  
REMARK-SIMTK-COORDS    51.683008476   181.349470036   242.009133846
ATOM    827  H3   DT A  26      56.763 185.292 246.662  1.00  0.00           H  
REMARK-SIMTK-COORDS    56.762923949   185.291802410   246.661984181
ATOM    828  H6   DT A  26      53.502 181.907 245.597  1.00  0.00           H  
REMARK-SIMTK-COORDS    53.502358238   181.907177781   245.597296261
ATOM    829  H71  DT A  26      52.968 183.961 248.703  1.00  0.00           H  
REMARK-SIMTK-COORDS    52.968409046   183.960559416   248.702702373
ATOM    830  H72  DT A  26      51.994 183.280 247.377  1.00  0.00           H  
REMARK-SIMTK-COORDS    51.994368333   183.279981403   247.377406837
ATOM    831  H73  DT A  26      53.001 182.210 248.381  1.00  0.00           H  
REMARK-SIMTK-COORDS    53.000756196   182.210147497   248.381403792
ATOM    832  P    DG A  27      56.474 178.586 242.153  1.00  0.00           P  
REMARK-SIMTK-COORDS    56.474213356   178.585872703   242.153238225
ATOM    833  OP1  DG A  27      55.943 177.917 243.366  1.00  0.00           O  
REMARK-SIMTK-COORDS    55.942716176   177.917390494   243.366148479
ATOM    834  OP2  DG A  27      56.957 177.693 241.081  1.00  0.00           O  
REMARK-SIMTK-COORDS    56.956985611   177.693278010   241.081132044
ATOM    835  O5'  DG A  27      57.624 179.608 242.573  1.00  0.00           O  
REMARK-SIMTK-COORDS    57.623875613   179.608295117   242.572510335
ATOM    836  O3'  DG A  27      61.734 179.932 241.644  1.00  0.00           O  
REMARK-SIMTK-COORDS    61.733857544   179.931578010   241.644462007
ATOM    837  C1'  DG A  27      60.264 181.081 243.985  1.00  0.00           C  
REMARK-SIMTK-COORDS    60.263599269   181.081064085   243.985047268
ATOM    838  C2'  DG A  27      60.338 179.617 243.573  1.00  0.00           C  
REMARK-SIMTK-COORDS    60.338361685   179.617053212   243.572546667
ATOM    839  C3'  DG A  27      60.386 179.716 242.057  1.00  0.00           C  
REMARK-SIMTK-COORDS    60.386169720   179.715655038   242.057387906
ATOM    840  C4'  DG A  27      59.493 180.921 241.766  1.00  0.00           C  
REMARK-SIMTK-COORDS    59.492689773   180.920995049   241.766186873
ATOM    841  C5'  DG A  27      58.014 180.643 241.634  1.00  0.00           C  
REMARK-SIMTK-COORDS    58.013961205   180.643395474   241.634307009
ATOM    842  O4'  DG A  27      59.703 181.808 242.910  1.00  0.00           O  
REMARK-SIMTK-COORDS    59.702558917   181.808324495   242.910169127
ATOM    843  N2   DG A  27      61.760 184.715 247.503  1.00  0.00           N  
REMARK-SIMTK-COORDS    61.759896279   184.715121968   247.503324625
ATOM    844  O6   DG A  27      57.838 183.022 249.158  1.00  0.00           O  
REMARK-SIMTK-COORDS    57.837851973   183.021632403   249.157958891
ATOM    845  C6   DG A  27      58.657 182.966 248.240  1.00  0.00           C  
REMARK-SIMTK-COORDS    58.657050293   182.966467922   248.240196943
ATOM    846  C5   DG A  27      58.658 182.138 247.097  1.00  0.00           C  
REMARK-SIMTK-COORDS    58.658280003   182.138062297   247.096721711
ATOM    847  N7   DG A  27      57.745 181.162 246.688  1.00  0.00           N  
REMARK-SIMTK-COORDS    57.744979806   181.162459755   246.688167640
ATOM    848  C8   DG A  27      58.240 180.719 245.561  1.00  0.00           C  
REMARK-SIMTK-COORDS    58.239811312   180.718563805   245.561353030
ATOM    849  N9   DG A  27      59.420 181.324 245.187  1.00  0.00           N  
REMARK-SIMTK-COORDS    59.420488722   181.324009954   245.186913696
ATOM    850  C4   DG A  27      59.688 182.242 246.179  1.00  0.00           C  
REMARK-SIMTK-COORDS    59.687985162   182.241550695   246.178592396
ATOM    851  N3   DG A  27      60.766 183.067 246.221  1.00  0.00           N  
REMARK-SIMTK-COORDS    60.766178018   183.067268198   246.220589669
ATOM    852  C2   DG A  27      60.769 183.842 247.302  1.00  0.00           C  
REMARK-SIMTK-COORDS    60.768639309   183.841759412   247.302286161
ATOM    853  N1   DG A  27      59.779 183.814 248.263  1.00  0.00           N  
REMARK-SIMTK-COORDS    59.779263299   183.813656188   248.262978786
ATOM    854  H1'  DG A  27      61.258 181.483 244.179  1.00  0.00           H  
REMARK-SIMTK-COORDS    61.257988583   181.483159818   244.179394673
ATOM    855 1H2'  DG A  27      61.225 179.121 243.967  1.00  0.00           H  
REMARK-SIMTK-COORDS    61.225487553   179.121171019   243.967044505
ATOM    856 2H2'  DG A  27      59.470 179.049 243.906  1.00  0.00           H  
REMARK-SIMTK-COORDS    59.470011434   179.049073171   243.906451618
ATOM    857  H3'  DG A  27      60.001 178.816 241.577  1.00  0.00           H  
REMARK-SIMTK-COORDS    60.001043987   178.816074918   241.576734416
ATOM    858  H4'  DG A  27      59.836 181.349 240.825  1.00  0.00           H  
REMARK-SIMTK-COORDS    59.835634412   181.349212264   240.824580272
ATOM    859 1H5'  DG A  27      57.458 181.557 241.844  1.00  0.00           H  
REMARK-SIMTK-COORDS    57.457768484   181.557122562   241.844072273
ATOM    860 2H5'  DG A  27      57.800 180.317 240.617  1.00  0.00           H  
REMARK-SIMTK-COORDS    57.799701977   180.317321632   240.617375432
ATOM    861  H21  DG A  27      62.530 184.786 246.823  1.00  0.00           H  
REMARK-SIMTK-COORDS    62.530389771   184.786258070   246.823068472
ATOM    862  H22  DG A  27      61.754 185.318 248.339  1.00  0.00           H  
REMARK-SIMTK-COORDS    61.753964866   185.317971213   248.339451175
ATOM    863  H8   DG A  27      57.760 179.938 244.970  1.00  0.00           H  
REMARK-SIMTK-COORDS    57.759987773   179.938489089   244.970020798
ATOM    864  H1   DG A  27      59.869 184.464 249.058  1.00  0.00           H  
REMARK-SIMTK-COORDS    59.869101208   184.463568731   249.057798159
ATOM    865  P    DA A  28      62.606 178.434 242.274  1.00  0.00           P  
REMARK-SIMTK-COORDS    62.605704975   178.434118219   242.273619749
ATOM    866  OP1  DA A  28      61.931 177.307 242.960  1.00  0.00           O  
REMARK-SIMTK-COORDS    61.930717750   177.306750518   242.959922389
ATOM    867  OP2  DA A  28      63.675 178.066 241.324  1.00  0.00           O  
REMARK-SIMTK-COORDS    63.675351967   178.066341106   241.324177119
ATOM    868  O5'  DA A  28      63.167 179.456 243.360  1.00  0.00           O  
REMARK-SIMTK-COORDS    63.167180947   179.456215845   243.360246721
ATOM    869  O3'  DA A  28      67.031 180.862 244.337  1.00  0.00           O  
REMARK-SIMTK-COORDS    67.031380277   180.862187492   244.336718566
ATOM    870  C1'  DA A  28      64.575 180.848 246.047  1.00  0.00           C  
REMARK-SIMTK-COORDS    64.575145660   180.848069635   246.047098111
ATOM    871  C2'  DA A  28      65.236 179.653 245.374  1.00  0.00           C  
REMARK-SIMTK-COORDS    65.235841087   179.652692450   245.374246763
ATOM    872  C3'  DA A  28      65.762 180.264 244.087  1.00  0.00           C  
REMARK-SIMTK-COORDS    65.761946829   180.263950744   244.086643545
ATOM    873  C4'  DA A  28      64.694 181.299 243.739  1.00  0.00           C  
REMARK-SIMTK-COORDS    64.693509222   181.298724040   243.739203903
ATOM    874  C5'  DA A  28      63.511 180.802 242.941  1.00  0.00           C  
REMARK-SIMTK-COORDS    63.510863619   180.802406704   242.941459911
ATOM    875  O4'  DA A  28      64.216 181.772 245.040  1.00  0.00           O  
REMARK-SIMTK-COORDS    64.216120164   181.772409047   245.039873039
ATOM    876  N6   DA A  28      60.004 180.336 249.968  1.00  0.00           N  
REMARK-SIMTK-COORDS    60.003945625   180.336324868   249.968044494
ATOM    877  C6   DA A  28      61.164 180.849 249.526  1.00  0.00           C  
REMARK-SIMTK-COORDS    61.164371709   180.848575328   249.525686302
ATOM    878  C5   DA A  28      61.777 180.442 248.324  1.00  0.00           C  
REMARK-SIMTK-COORDS    61.777114049   180.442390790   248.323506637
ATOM    879  N7   DA A  28      61.413 179.524 247.355  1.00  0.00           N  
REMARK-SIMTK-COORDS    61.412887802   179.523628086   247.355211571
ATOM    880  C8   DA A  28      62.375 179.591 246.484  1.00  0.00           C  
REMARK-SIMTK-COORDS    62.375057081   179.590858887   246.484449665
ATOM    881  N9   DA A  28      63.343 180.504 246.807  1.00  0.00           N  
REMARK-SIMTK-COORDS    63.343208461   180.503583713   246.807135733
ATOM    882  C4   DA A  28      62.952 181.057 248.001  1.00  0.00           C  
REMARK-SIMTK-COORDS    62.951793779   181.056973665   248.000676310
ATOM    883  N3   DA A  28      63.601 182.003 248.704  1.00  0.00           N  
REMARK-SIMTK-COORDS    63.601289892   182.003226963   248.703766983
ATOM    884  C2   DA A  28      62.936 182.292 249.803  1.00  0.00           C  
REMARK-SIMTK-COORDS    62.935510612   182.291584091   249.802535892
ATOM    885  N1   DA A  28      61.786 181.792 250.249  1.00  0.00           N  
REMARK-SIMTK-COORDS    61.786427263   181.792389945   250.248878431
ATOM    886  H1'  DA A  28      65.267 181.345 246.727  1.00  0.00           H  
REMARK-SIMTK-COORDS    65.266973270   181.344642400   246.727353245
ATOM    887 1H2'  DA A  28      66.044 179.234 245.974  1.00  0.00           H  
REMARK-SIMTK-COORDS    66.044178612   179.233834332   245.974341190
ATOM    888 2H2'  DA A  28      64.528 178.848 245.172  1.00  0.00           H  
REMARK-SIMTK-COORDS    64.528165049   178.848347001   245.171646109
ATOM    889  H3'  DA A  28      65.863 179.522 243.293  1.00  0.00           H  
REMARK-SIMTK-COORDS    65.862555687   179.522498780   243.292899983
ATOM    890  H4'  DA A  28      65.183 182.078 243.156  1.00  0.00           H  
REMARK-SIMTK-COORDS    65.183291106   182.078313531   243.156164512
ATOM    891 1H5'  DA A  28      62.663 181.466 243.108  1.00  0.00           H  
REMARK-SIMTK-COORDS    62.663087203   181.466105075   243.107522010
ATOM    892 2H5'  DA A  28      63.767 180.804 241.883  1.00  0.00           H  
REMARK-SIMTK-COORDS    63.767128990   180.803529573   241.883467094
ATOM    893  H61  DA A  28      59.600 180.669 250.855  1.00  0.00           H  
REMARK-SIMTK-COORDS    59.599712726   180.668976727   250.854739201
ATOM    894  H62  DA A  28      59.520 179.611 249.420  1.00  0.00           H  
REMARK-SIMTK-COORDS    59.520258258   179.611487473   249.419910130
ATOM    895  H8   DA A  28      62.408 178.980 245.581  1.00  0.00           H  
REMARK-SIMTK-COORDS    62.407883649   178.980128596   245.581301323
ATOM    896  H2   DA A  28      63.392 183.049 250.437  1.00  0.00           H  
REMARK-SIMTK-COORDS    63.392039665   183.048627933   250.437146674
ATOM    897  P    DG A  29      68.354 179.649 245.037  1.00  0.00           P  
REMARK-SIMTK-COORDS    68.354229319   179.649174733   245.036521745
ATOM    898  OP1  DG A  29      67.897 178.238 245.066  1.00  0.00           O  
REMARK-SIMTK-COORDS    67.897048181   178.238288635   245.066435380
ATOM    899  OP2  DG A  29      69.750 179.868 244.609  1.00  0.00           O  
REMARK-SIMTK-COORDS    69.749977300   179.868448497   244.608722038
ATOM    900  O5'  DG A  29      68.109 180.316 246.464  1.00  0.00           O  
REMARK-SIMTK-COORDS    68.108756066   180.316062430   246.464059374
ATOM    901  O3'  DG A  29      70.651 182.053 249.359  1.00  0.00           O  
REMARK-SIMTK-COORDS    70.650796322   182.052990645   249.358683479
ATOM    902  C1'  DG A  29      67.902 180.930 249.737  1.00  0.00           C  
REMARK-SIMTK-COORDS    67.901584995   180.930474002   249.736982924
ATOM    903  C2'  DG A  29      69.120 180.213 249.172  1.00  0.00           C  
REMARK-SIMTK-COORDS    69.120239088   180.212741338   249.172344966
ATOM    904  C3'  DG A  29      69.836 181.332 248.436  1.00  0.00           C  
REMARK-SIMTK-COORDS    69.836091320   181.332454816   248.436470446
ATOM    905  C4'  DG A  29      68.683 182.180 247.900  1.00  0.00           C  
REMARK-SIMTK-COORDS    68.682505700   182.179745839   247.900478709
ATOM    906  C5'  DG A  29      68.107 181.763 246.568  1.00  0.00           C  
REMARK-SIMTK-COORDS    68.106904449   181.762800700   246.567837741
ATOM    907  O4'  DG A  29      67.641 182.055 248.920  1.00  0.00           O  
REMARK-SIMTK-COORDS    67.641117230   182.054838690   248.920283719
ATOM    908  N2   DG A  29      64.573 181.356 253.807  1.00  0.00           N  
REMARK-SIMTK-COORDS    64.573206433   181.356195026   253.806898741
ATOM    909  O6   DG A  29      62.683 178.208 251.067  1.00  0.00           O  
REMARK-SIMTK-COORDS    62.683454904   178.208140797   251.067054452
ATOM    910  C6   DG A  29      63.634 178.975 251.223  1.00  0.00           C  
REMARK-SIMTK-COORDS    63.634444513   178.974738844   251.223138398
ATOM    911  C5   DG A  29      64.754 179.185 250.389  1.00  0.00           C  
REMARK-SIMTK-COORDS    64.754324491   179.185159154   250.389240845
ATOM    912  N7   DG A  29      65.095 178.594 249.170  1.00  0.00           N  
REMARK-SIMTK-COORDS    65.095338743   178.593736614   249.169912072
ATOM    913  C8   DG A  29      66.227 179.165 248.847  1.00  0.00           C  
REMARK-SIMTK-COORDS    66.227319810   179.164882379   248.847383964
ATOM    914  N9   DG A  29      66.671 180.094 249.764  1.00  0.00           N  
REMARK-SIMTK-COORDS    66.671147154   180.094037655   249.764148253
ATOM    915  C4   DG A  29      65.718 180.107 250.758  1.00  0.00           C  
REMARK-SIMTK-COORDS    65.717732872   180.107028101   250.757976435
ATOM    916  N3   DG A  29      65.751 180.881 251.874  1.00  0.00           N  
REMARK-SIMTK-COORDS    65.750784747   180.881271246   251.874008749
ATOM    917  C2   DG A  29      64.700 180.677 252.663  1.00  0.00           C  
REMARK-SIMTK-COORDS    64.699509126   180.676628572   252.663217813
ATOM    918  N1   DG A  29      63.687 179.786 252.370  1.00  0.00           N  
REMARK-SIMTK-COORDS    63.687392701   179.786469017   252.370265077
ATOM    919  H1'  DG A  29      68.093 181.288 250.749  1.00  0.00           H  
REMARK-SIMTK-COORDS    68.093084174   181.287909760   250.748827647
ATOM    920 1H2'  DG A  29      69.748 179.786 249.955  1.00  0.00           H  
REMARK-SIMTK-COORDS    69.748054225   179.785993344   249.954811773
ATOM    921 2H2'  DG A  29      68.846 179.404 248.495  1.00  0.00           H  
REMARK-SIMTK-COORDS    68.846091840   179.403934723   248.494996350
ATOM    922  H3'  DG A  29      70.457 180.956 247.624  1.00  0.00           H  
REMARK-SIMTK-COORDS    70.457416158   180.955791275   247.623651879
ATOM    923  H4'  DG A  29      69.059 183.197 247.796  1.00  0.00           H  
REMARK-SIMTK-COORDS    69.058745450   183.197180915   247.796202551
ATOM    924 1H5'  DG A  29      67.086 182.135 246.486  1.00  0.00           H  
REMARK-SIMTK-COORDS    67.085618141   182.135081709   246.486412149
ATOM    925 2H5'  DG A  29      68.710 182.189 245.768  1.00  0.00           H  
REMARK-SIMTK-COORDS    68.710131994   182.189390158   245.767513455
ATOM    926  H21  DG A  29      65.295 182.037 254.085  1.00  0.00           H  
REMARK-SIMTK-COORDS    65.294912163   182.036984061   254.084632661
ATOM    927  H22  DG A  29      63.753 181.199 254.412  1.00  0.00           H  
REMARK-SIMTK-COORDS    63.753444008   181.199251298   254.411818762
ATOM    928  H8   DG A  29      66.772 178.927 247.933  1.00  0.00           H  
REMARK-SIMTK-COORDS    66.771600736   178.927132315   247.933242738
ATOM    929  H1   DG A  29      62.910 179.711 253.043  1.00  0.00           H  
REMARK-SIMTK-COORDS    62.910434954   179.710983961   253.043194245
ATOM    930  P    DA A  30      71.858 180.712 250.031  1.00  0.00           P  
REMARK-SIMTK-COORDS    71.857929975   180.711756712   250.030906303
ATOM    931  OP1  DA A  30      71.895 179.304 249.566  1.00  0.00           O  
REMARK-SIMTK-COORDS    71.894940498   179.304443702   249.566495586
ATOM    932  OP2  DA A  30      73.168 181.342 250.290  1.00  0.00           O  
REMARK-SIMTK-COORDS    73.168029050   181.342217561   250.289760572
ATOM    933  O5'  DA A  30      70.935 180.818 251.326  1.00  0.00           O  
REMARK-SIMTK-COORDS    70.934792245   180.818279509   251.325960984
ATOM    934  O3'  DA A  30      71.619 182.022 255.319  1.00  0.00           O  
REMARK-SIMTK-COORDS    71.619157320   182.022037405   255.319067716
ATOM    935  C1'  DA A  30      69.421 180.292 254.254  1.00  0.00           C  
REMARK-SIMTK-COORDS    69.421069549   180.292357776   254.253561013
ATOM    936  C2'  DA A  30      70.920 180.063 254.120  1.00  0.00           C  
REMARK-SIMTK-COORDS    70.920339494   180.063435420   254.119552851
ATOM    937  C3'  DA A  30      71.450 181.483 254.010  1.00  0.00           C  
REMARK-SIMTK-COORDS    71.449717417   181.483350503   254.010254306
ATOM    938  C4'  DA A  30      70.349 182.198 253.229  1.00  0.00           C  
REMARK-SIMTK-COORDS    70.349078103   182.198190791   253.228829028
ATOM    939  C5'  DA A  30      70.435 182.122 251.723  1.00  0.00           C  
REMARK-SIMTK-COORDS    70.435348459   182.121656836   251.722815423
ATOM    940  O4'  DA A  30      69.115 181.539 253.662  1.00  0.00           O  
REMARK-SIMTK-COORDS    69.115368720   181.539044182   253.661847394
ATOM    941  N6   DA A  30      65.282 176.234 252.541  1.00  0.00           N  
REMARK-SIMTK-COORDS    65.282282539   176.233997105   252.541333298
ATOM    942  C6   DA A  30      65.799 177.157 253.370  1.00  0.00           C  
REMARK-SIMTK-COORDS    65.798717538   177.156844096   253.369776611
ATOM    943  C5   DA A  30      67.012 177.827 253.116  1.00  0.00           C  
REMARK-SIMTK-COORDS    67.011785208   177.827358156   253.115704329
ATOM    944  N7   DA A  30      67.914 177.758 252.069  1.00  0.00           N  
REMARK-SIMTK-COORDS    67.914234621   177.757945571   252.069211161
ATOM    945  C8   DA A  30      68.835 178.615 252.395  1.00  0.00           C  
REMARK-SIMTK-COORDS    68.835349093   178.614670052   252.394921605
ATOM    946  N9   DA A  30      68.593 179.255 253.580  1.00  0.00           N  
REMARK-SIMTK-COORDS    68.593228167   179.255218200   253.580495528
ATOM    947  C4   DA A  30      67.407 178.744 254.046  1.00  0.00           C  
REMARK-SIMTK-COORDS    67.407407058   178.744014208   254.045773699
ATOM    948  N3   DA A  30      66.777 179.077 255.187  1.00  0.00           N  
REMARK-SIMTK-COORDS    66.776557885   179.077484368   255.187002849
ATOM    949  C2   DA A  30      65.665 178.383 255.313  1.00  0.00           C  
REMARK-SIMTK-COORDS    65.665285855   178.382551394   255.312890248
ATOM    950  N1   DA A  30      65.144 177.469 254.499  1.00  0.00           N  
REMARK-SIMTK-COORDS    65.144333668   177.468722859   254.499050443
ATOM    951  H1'  DA A  30      69.125 180.337 255.302  1.00  0.00           H  
REMARK-SIMTK-COORDS    69.125165693   180.336590707   255.301626543
ATOM    952 1H2'  DA A  30      71.340 179.549 254.984  1.00  0.00           H  
REMARK-SIMTK-COORDS    71.339888950   179.548600953   254.984358450
ATOM    953 2H2'  DA A  30      71.172 179.477 253.236  1.00  0.00           H  
REMARK-SIMTK-COORDS    71.172135699   179.476774539   253.235668423
ATOM    954  H3'  DA A  30      72.400 181.526 253.477  1.00  0.00           H  
REMARK-SIMTK-COORDS    72.400231718   181.525780317   253.476752410
ATOM    955  H4'  DA A  30      70.391 183.250 253.510  1.00  0.00           H  
REMARK-SIMTK-COORDS    70.390791445   183.250106188   253.510458210
ATOM    956 1H5'  DA A  30      69.444 182.280 251.299  1.00  0.00           H  
REMARK-SIMTK-COORDS    69.444276617   182.279535633   251.298966524
ATOM    957 2H5'  DA A  30      71.109 182.898 251.363  1.00  0.00           H  
REMARK-SIMTK-COORDS    71.108557784   182.897821437   251.363121502
ATOM    958  H61  DA A  30      64.392 175.773 252.776  1.00  0.00           H  
REMARK-SIMTK-COORDS    64.391603053   175.773452963   252.775594149
ATOM    959  H62  DA A  30      65.778 175.988 251.673  1.00  0.00           H  
REMARK-SIMTK-COORDS    65.777913626   175.988193529   251.673160258
ATOM    960  H8   DA A  30      69.717 178.807 251.782  1.00  0.00           H  
REMARK-SIMTK-COORDS    69.716653789   178.807138464   251.781730001
ATOM    961  H2   DA A  30      65.090 178.586 256.214  1.00  0.00           H  
REMARK-SIMTK-COORDS    65.089662534   178.586075573   256.213723584
ATOM    962  P    DT A  31      72.825 180.980 256.280  1.00  0.00           P  
REMARK-SIMTK-COORDS    72.824597790   180.980023638   256.280443674
ATOM    963  OP1  DT A  31      73.497 179.846 255.602  1.00  0.00           O  
REMARK-SIMTK-COORDS    73.497391003   179.845714611   255.601520759
ATOM    964  OP2  DT A  31      73.661 181.764 257.211  1.00  0.00           O  
REMARK-SIMTK-COORDS    73.660867214   181.764042435   257.211042393
ATOM    965  O5'  DT A  31      71.521 180.451 257.032  1.00  0.00           O  
REMARK-SIMTK-COORDS    71.520932215   180.450916483   257.031544658
ATOM    966  O3'  DT A  31      70.284 180.407 261.071  1.00  0.00           O  
REMARK-SIMTK-COORDS    70.283761132   180.406799005   261.071459182
ATOM    967  C1'  DT A  31      69.333 178.678 258.820  1.00  0.00           C  
REMARK-SIMTK-COORDS    69.333121458   178.678404647   258.819924339
ATOM    968  C2'  DT A  31      70.765 178.843 259.314  1.00  0.00           C  
REMARK-SIMTK-COORDS    70.764762584   178.843091374   259.314234937
ATOM    969  C3'  DT A  31      70.786 180.302 259.741  1.00  0.00           C  
REMARK-SIMTK-COORDS    70.786167712   180.301749224   259.741164789
ATOM    970  C4'  DT A  31      69.865 180.969 258.721  1.00  0.00           C  
REMARK-SIMTK-COORDS    69.865108356   180.969153971   258.721311581
ATOM    971  C5'  DT A  31      70.505 181.409 257.425  1.00  0.00           C  
REMARK-SIMTK-COORDS    70.505278433   181.408561867   257.425499877
ATOM    972  O4'  DT A  31      68.858 179.950 258.424  1.00  0.00           O  
REMARK-SIMTK-COORDS    68.858321310   179.949539326   258.423844236
ATOM    973  O4   DT A  31      68.735 175.233 254.553  1.00  0.00           O  
REMARK-SIMTK-COORDS    68.735134045   175.233236473   254.552655621
ATOM    974  C4   DT A  31      68.914 176.023 255.488  1.00  0.00           C  
REMARK-SIMTK-COORDS    68.914398174   176.022667103   255.487918500
ATOM    975  N3   DT A  31      68.011 176.110 256.521  1.00  0.00           N  
REMARK-SIMTK-COORDS    68.011359246   176.109933776   256.520981529
ATOM    976  C2   DT A  31      68.093 176.941 257.620  1.00  0.00           C  
REMARK-SIMTK-COORDS    68.093064534   176.941173026   257.619631407
ATOM    977  O2   DT A  31      67.241 176.947 258.490  1.00  0.00           O  
REMARK-SIMTK-COORDS    67.240692238   176.947308811   258.490245456
ATOM    978  N1   DT A  31      69.202 177.762 257.657  1.00  0.00           N  
REMARK-SIMTK-COORDS    69.201767874   177.761678773   257.656620892
ATOM    979  C6   DT A  31      70.154 177.743 256.667  1.00  0.00           C  
REMARK-SIMTK-COORDS    70.153782958   177.743467181   256.667269782
ATOM    980  C5   DT A  31      70.044 176.913 255.613  1.00  0.00           C  
REMARK-SIMTK-COORDS    70.044074629   176.913230876   255.612663335
ATOM    981  C7   DT A  31      71.051 176.858 254.504  1.00  0.00           C  
REMARK-SIMTK-COORDS    71.051124931   176.858353770   254.503860289
ATOM    982  H1'  DT A  31      68.686 178.312 259.617  1.00  0.00           H  
REMARK-SIMTK-COORDS    68.685670840   178.311516736   259.617077998
ATOM    983 1H2'  DT A  31      70.994 178.181 260.149  1.00  0.00           H  
REMARK-SIMTK-COORDS    70.994161075   178.180670637   260.149097859
ATOM    984 2H2'  DT A  31      71.497 178.648 258.531  1.00  0.00           H  
REMARK-SIMTK-COORDS    71.496922752   178.648053110   258.530947273
ATOM    985  H3'  DT A  31      71.790 180.725 259.700  1.00  0.00           H  
REMARK-SIMTK-COORDS    71.789764966   180.724533319   259.700358398
ATOM    986  H4'  DT A  31      69.448 181.854 259.202  1.00  0.00           H  
REMARK-SIMTK-COORDS    69.447727305   181.853535230   259.202066036
ATOM    987 1H5'  DT A  31      69.741 181.473 256.653  1.00  0.00           H  
REMARK-SIMTK-COORDS    69.740706685   181.472864230   256.652653030
ATOM    988 2H5'  DT A  31      70.959 182.389 257.565  1.00  0.00           H  
REMARK-SIMTK-COORDS    70.959159132   182.388663825   257.565476527
ATOM    989  H3   DT A  31      67.190 175.490 256.470  1.00  0.00           H  
REMARK-SIMTK-COORDS    67.190379512   175.489987095   256.469528740
ATOM    990  H6   DT A  31      71.012 178.413 256.736  1.00  0.00           H  
REMARK-SIMTK-COORDS    71.012054045   178.413025513   256.736330499
ATOM    991  H71  DT A  31      70.694 176.192 253.718  1.00  0.00           H  
REMARK-SIMTK-COORDS    70.693533947   176.191814444   253.718087412
ATOM    992  H72  DT A  31      71.196 177.858 254.093  1.00  0.00           H  
REMARK-SIMTK-COORDS    71.196256565   177.857570303   254.093423777
ATOM    993  H73  DT A  31      71.999 176.485 254.892  1.00  0.00           H  
REMARK-SIMTK-COORDS    71.999367859   176.485191843   254.891521899
ATOM    994  P    DG A  32      72.160 179.449 262.793  1.00  0.00           P  
REMARK-SIMTK-COORDS    72.159600960   179.448897244   262.793067758
ATOM    995  OP1  DG A  32      71.525 180.436 261.886  1.00  0.00           O  
REMARK-SIMTK-COORDS    71.525032394   180.436473634   261.886136333
ATOM    996  OP2  DG A  32      71.273 178.396 263.326  1.00  0.00           O  
REMARK-SIMTK-COORDS    71.272732829   178.395818364   263.325698766
ATOM    997  O5'  DG A  32      72.879 180.216 263.992  1.00  0.00           O  
REMARK-SIMTK-COORDS    72.878714292   180.216046597   263.991907983
ATOM    998  O3'  DG A  32      72.396 180.191 268.190  1.00  0.00           O  
REMARK-SIMTK-COORDS    72.396206720   180.190771295   268.190036686
ATOM    999  C1'  DG A  32      73.642 182.307 266.478  1.00  0.00           C  
REMARK-SIMTK-COORDS    73.642116287   182.306636788   266.477687549
ATOM   1000  C2'  DG A  32      72.233 181.741 266.364  1.00  0.00           C  
REMARK-SIMTK-COORDS    72.232872880   181.740799682   266.363953704
ATOM   1001  C3'  DG A  32      72.439 180.291 266.768  1.00  0.00           C  
REMARK-SIMTK-COORDS    72.438756568   180.291011199   266.768229922
ATOM   1002  C4'  DG A  32      73.825 179.975 266.208  1.00  0.00           C  
REMARK-SIMTK-COORDS    73.825235788   179.974881375   266.208152869
ATOM   1003  C5'  DG A  32      73.879 179.512 264.772  1.00  0.00           C  
REMARK-SIMTK-COORDS    73.878611783   179.511690527   264.771595442
ATOM   1004  O4'  DG A  32      74.555 181.238 266.320  1.00  0.00           O  
REMARK-SIMTK-COORDS    74.554515571   181.238063077   266.320478228
ATOM   1005  N2   DG A  32      76.586 186.476 267.808  1.00  0.00           N  
REMARK-SIMTK-COORDS    76.586344128   186.476163284   267.808149205
ATOM   1006  O6   DG A  32      75.637 187.077 263.367  1.00  0.00           O  
REMARK-SIMTK-COORDS    75.636808338   187.076577423   263.366748790
ATOM   1007  C6   DG A  32      75.482 186.345 264.345  1.00  0.00           C  
REMARK-SIMTK-COORDS    75.482155263   186.345053395   264.345202173
ATOM   1008  C5   DG A  32      74.766 185.133 264.446  1.00  0.00           C  
REMARK-SIMTK-COORDS    74.765500624   185.132578951   264.445725068
ATOM   1009  N7   DG A  32      74.041 184.430 263.479  1.00  0.00           N  
REMARK-SIMTK-COORDS    74.041060544   184.429703919   263.479294906
ATOM   1010  C8   DG A  32      73.593 183.381 264.121  1.00  0.00           C  
REMARK-SIMTK-COORDS    73.593036986   183.381227867   264.120844483
ATOM   1011  N9   DG A  32      73.962 183.332 265.448  1.00  0.00           N  
REMARK-SIMTK-COORDS    73.962255273   183.332382095   265.448270920
ATOM   1012  C4   DG A  32      74.721 184.463 265.656  1.00  0.00           C  
REMARK-SIMTK-COORDS    74.720811383   184.463080680   265.655575860
ATOM   1013  N3   DG A  32      75.293 184.825 266.833  1.00  0.00           N  
REMARK-SIMTK-COORDS    75.293334747   184.825005086   266.833413167
ATOM   1014  C2   DG A  32      75.962 185.972 266.740  1.00  0.00           C  
REMARK-SIMTK-COORDS    75.961581913   185.971582068   266.740048568
ATOM   1015  N1   DG A  32      76.068 186.700 265.574  1.00  0.00           N  
REMARK-SIMTK-COORDS    76.067786570   186.699916726   265.573500585
ATOM   1016  H1'  DG A  32      73.808 182.747 267.461  1.00  0.00           H  
REMARK-SIMTK-COORDS    73.807693301   182.747288603   267.460882458
ATOM   1017 1H2'  DG A  32      71.531 182.243 267.029  1.00  0.00           H  
REMARK-SIMTK-COORDS    71.530629352   182.243385032   267.029372364
ATOM   1018 2H2'  DG A  32      71.837 181.818 265.351  1.00  0.00           H  
REMARK-SIMTK-COORDS    71.837177862   181.818443412   265.351272656
ATOM   1019  H3'  DG A  32      71.682 179.635 266.337  1.00  0.00           H  
REMARK-SIMTK-COORDS    71.682158572   179.634946566   266.337262789
ATOM   1020  H4'  DG A  32      74.244 179.183 266.828  1.00  0.00           H  
REMARK-SIMTK-COORDS    74.244239460   179.182849549   266.828415320
ATOM   1021 1H5'  DG A  32      74.870 179.715 264.366  1.00  0.00           H  
REMARK-SIMTK-COORDS    74.869901006   179.714846413   264.366228494
ATOM   1022 2H5'  DG A  32      73.687 178.440 264.733  1.00  0.00           H  
REMARK-SIMTK-COORDS    73.686910022   178.440175060   264.733046259
ATOM   1023  H21  DG A  32      76.546 185.981 268.711  1.00  0.00           H  
REMARK-SIMTK-COORDS    76.546232874   185.980979233   268.710730416
ATOM   1024  H22  DG A  32      77.109 187.361 267.729  1.00  0.00           H  
REMARK-SIMTK-COORDS    77.108620663   187.361362613   267.729286226
ATOM   1025  H8   DG A  32      72.982 182.613 263.647  1.00  0.00           H  
REMARK-SIMTK-COORDS    72.981676279   182.613117450   263.646855586
ATOM   1026  H1   DG A  32      76.619 187.570 265.604  1.00  0.00           H  
REMARK-SIMTK-COORDS    76.618883913   187.570280727   265.604374901
ATOM   1027  P    DG A  33      70.910 180.765 268.882  1.00  0.00           P  
REMARK-SIMTK-COORDS    70.910472762   180.764842207   268.882006635
ATOM   1028  OP1  DG A  33      69.867 181.126 267.891  1.00  0.00           O  
REMARK-SIMTK-COORDS    69.867430453   181.125766823   267.890893542
ATOM   1029  OP2  DG A  33      70.444 180.030 270.074  1.00  0.00           O  
REMARK-SIMTK-COORDS    70.443856201   180.030366410   270.074491557
ATOM   1030  O5'  DG A  33      71.699 182.079 269.323  1.00  0.00           O  
REMARK-SIMTK-COORDS    71.699490976   182.078531286   269.323063615
ATOM   1031  O3'  DG A  33      72.256 184.057 273.016  1.00  0.00           O  
REMARK-SIMTK-COORDS    72.256036268   184.056769587   273.015565147
ATOM   1032  C1'  DG A  33      72.534 185.173 270.252  1.00  0.00           C  
REMARK-SIMTK-COORDS    72.534141980   185.172623475   270.251719218
ATOM   1033  C2'  DG A  33      71.308 184.501 270.855  1.00  0.00           C  
REMARK-SIMTK-COORDS    71.307847269   184.500925138   270.855123417
ATOM   1034  C3'  DG A  33      71.932 183.456 271.764  1.00  0.00           C  
REMARK-SIMTK-COORDS    71.932453548   183.455785926   271.763564403
ATOM   1035  C4'  DG A  33      73.179 183.031 270.987  1.00  0.00           C  
REMARK-SIMTK-COORDS    73.178749513   183.031039457   270.987493657
ATOM   1036  C5'  DG A  33      72.991 181.934 269.966  1.00  0.00           C  
REMARK-SIMTK-COORDS    72.991471904   181.934137166   269.966305887
ATOM   1037  O4'  DG A  33      73.603 184.248 270.295  1.00  0.00           O  
REMARK-SIMTK-COORDS    73.602914348   184.248036488   270.295325743
ATOM   1038  N2   DG A  33      74.671 189.704 268.601  1.00  0.00           N  
REMARK-SIMTK-COORDS    74.670687157   189.704169160   268.601317629
ATOM   1039  O6   DG A  33      72.573 187.981 264.911  1.00  0.00           O  
REMARK-SIMTK-COORDS    72.572802514   187.980845483   264.911170135
ATOM   1040  C6   DG A  33      72.830 187.808 266.103  1.00  0.00           C  
REMARK-SIMTK-COORDS    72.829661784   187.807508044   266.102972739
ATOM   1041  C5   DG A  33      72.457 186.739 266.948  1.00  0.00           C  
REMARK-SIMTK-COORDS    72.456735966   186.739272749   266.947716894
ATOM   1042  N7   DG A  33      71.704 185.594 266.675  1.00  0.00           N  
REMARK-SIMTK-COORDS    71.703589694   185.594069219   266.675478820
ATOM   1043  C8   DG A  33      71.676 184.955 267.817  1.00  0.00           C  
REMARK-SIMTK-COORDS    71.675937174   184.955384967   267.816938747
ATOM   1044  N9   DG A  33      72.353 185.592 268.835  1.00  0.00           N  
REMARK-SIMTK-COORDS    72.353470755   185.591507365   268.835302897
ATOM   1045  C4   DG A  33      72.858 186.742 268.272  1.00  0.00           C  
REMARK-SIMTK-COORDS    72.858486245   186.742164482   268.271556896
ATOM   1046  N3   DG A  33      73.597 187.680 268.919  1.00  0.00           N  
REMARK-SIMTK-COORDS    73.597435355   187.680480582   268.919314651
ATOM   1047  C2   DG A  33      73.942 188.691 268.125  1.00  0.00           C  
REMARK-SIMTK-COORDS    73.941578308   188.690646548   268.124934170
ATOM   1048  N1   DG A  33      73.595 188.765 266.792  1.00  0.00           N  
REMARK-SIMTK-COORDS    73.594689211   188.765400670   266.792018278
ATOM   1049  H1'  DG A  33      72.825 186.049 270.832  1.00  0.00           H  
REMARK-SIMTK-COORDS    72.824503597   186.048678680   270.831787671
ATOM   1050 1H2'  DG A  33      70.689 185.199 271.419  1.00  0.00           H  
REMARK-SIMTK-COORDS    70.689277479   185.199467688   271.418975986
ATOM   1051 2H2'  DG A  33      70.674 184.041 270.097  1.00  0.00           H  
REMARK-SIMTK-COORDS    70.674125495   184.040650316   270.097053630
ATOM   1052  H3'  DG A  33      71.266 182.609 271.931  1.00  0.00           H  
REMARK-SIMTK-COORDS    71.266498708   182.608986684   271.930983623
ATOM   1053  H4'  DG A  33      73.905 182.682 271.721  1.00  0.00           H  
REMARK-SIMTK-COORDS    73.904794243   182.681519231   271.721182052
ATOM   1054 1H5'  DG A  33      73.783 182.001 269.219  1.00  0.00           H  
REMARK-SIMTK-COORDS    73.782612797   182.001072635   269.219402460
ATOM   1055 2H5'  DG A  33      73.048 180.967 270.464  1.00  0.00           H  
REMARK-SIMTK-COORDS    73.047941150   180.967141666   270.464414236
ATOM   1056  H21  DG A  33      74.963 189.709 269.589  1.00  0.00           H  
REMARK-SIMTK-COORDS    74.963031678   189.709447496   269.589232514
ATOM   1057  H22  DG A  33      74.941 190.481 267.980  1.00  0.00           H  
REMARK-SIMTK-COORDS    74.940757032   190.481316595   267.980290957
ATOM   1058  H8   DG A  33      71.162 184.003 267.951  1.00  0.00           H  
REMARK-SIMTK-COORDS    71.162443567   184.003105611   267.950764540
ATOM   1059  H1   DG A  33      73.922 189.586 266.260  1.00  0.00           H  
REMARK-SIMTK-COORDS    73.921648845   189.585601077   266.260451076
ATOM   1060  P    DC A  34      70.719 184.604 273.608  1.00  0.00           P  
REMARK-SIMTK-COORDS    70.719162321   184.603741744   273.608479506
ATOM   1061  OP1  DC A  34      69.423 184.374 272.925  1.00  0.00           O  
REMARK-SIMTK-COORDS    69.423161378   184.374086564   272.924739019
ATOM   1062  OP2  DC A  34      70.708 184.465 275.078  1.00  0.00           O  
REMARK-SIMTK-COORDS    70.708356471   184.464503148   275.077774182
ATOM   1063  O5'  DC A  34      71.287 186.036 273.200  1.00  0.00           O  
REMARK-SIMTK-COORDS    71.287489456   186.036466221   273.199683908
ATOM   1064  O3'  DC A  34      72.245 189.534 275.370  1.00  0.00           O  
REMARK-SIMTK-COORDS    72.244750153   189.534250889   275.370176795
ATOM   1065  C1'  DC A  34      71.632 189.270 272.451  1.00  0.00           C  
REMARK-SIMTK-COORDS    71.632313373   189.269651797   272.451378153
ATOM   1066  C2'  DC A  34      70.751 188.848 273.620  1.00  0.00           C  
REMARK-SIMTK-COORDS    70.750867798   188.847786018   273.620182655
ATOM   1067  C3'  DC A  34      71.778 188.398 274.646  1.00  0.00           C  
REMARK-SIMTK-COORDS    71.777865327   188.398385865   274.645949479
ATOM   1068  C4'  DC A  34      72.871 187.774 273.781  1.00  0.00           C  
REMARK-SIMTK-COORDS    72.871498501   187.774151635   273.780929764
ATOM   1069  C5'  DC A  34      72.693 186.319 273.420  1.00  0.00           C  
REMARK-SIMTK-COORDS    72.693282943   186.318662471   273.419904132
ATOM   1070  O4'  DC A  34      72.855 188.567 272.551  1.00  0.00           O  
REMARK-SIMTK-COORDS    72.854628101   188.566720951   272.551057304
ATOM   1071  N4   DC A  34      69.526 188.323 267.434  1.00  0.00           N  
REMARK-SIMTK-COORDS    69.525698076   188.323227888   267.433943173
ATOM   1072  C4   DC A  34      70.017 188.522 268.646  1.00  0.00           C  
REMARK-SIMTK-COORDS    70.017241148   188.522093778   268.645647249
ATOM   1073  N3   DC A  34      70.713 189.643 268.873  1.00  0.00           N  
REMARK-SIMTK-COORDS    70.712606410   189.643467443   268.873417426
ATOM   1074  C2   DC A  34      71.242 189.897 270.097  1.00  0.00           C  
REMARK-SIMTK-COORDS    71.242400950   189.896990054   270.096543761
ATOM   1075  O2   DC A  34      71.888 190.923 270.337  1.00  0.00           O  
REMARK-SIMTK-COORDS    71.888398368   190.923376845   270.337364213
ATOM   1076  N1   DC A  34      71.044 188.972 271.118  1.00  0.00           N  
REMARK-SIMTK-COORDS    71.043880127   188.971717445   271.118415124
ATOM   1077  C6   DC A  34      70.338 187.833 270.898  1.00  0.00           C  
REMARK-SIMTK-COORDS    70.338202340   187.833153302   270.898002890
ATOM   1078  C5   DC A  34      69.796 187.558 269.680  1.00  0.00           C  
REMARK-SIMTK-COORDS    69.796022549   187.558027621   269.680436492
ATOM   1079  H1'  DC A  34      71.853 190.336 272.495  1.00  0.00           H  
REMARK-SIMTK-COORDS    71.853235405   190.336481488   272.494539080
ATOM   1080 1H2'  DC A  34      70.144 189.671 273.999  1.00  0.00           H  
REMARK-SIMTK-COORDS    70.144090805   189.670872805   273.999344655
ATOM   1081 2H2'  DC A  34      70.073 188.036 273.355  1.00  0.00           H  
REMARK-SIMTK-COORDS    70.072957787   188.036421605   273.354523463
ATOM   1082  H3'  DC A  34      71.366 187.669 275.344  1.00  0.00           H  
REMARK-SIMTK-COORDS    71.365839710   187.669209089   275.343709553
ATOM   1083  H4'  DC A  34      73.806 187.867 274.335  1.00  0.00           H  
REMARK-SIMTK-COORDS    73.806109276   187.867173897   274.335064729
ATOM   1084 1H5'  DC A  34      73.258 186.103 272.513  1.00  0.00           H  
REMARK-SIMTK-COORDS    73.258036181   186.102515479   272.513449909
ATOM   1085 2H5'  DC A  34      73.070 185.699 274.234  1.00  0.00           H  
REMARK-SIMTK-COORDS    73.070072342   185.699029149   274.233699128
ATOM   1086  H41  DC A  34      68.987 187.469 267.230  1.00  0.00           H  
REMARK-SIMTK-COORDS    68.986655947   187.468718209   267.229767291
ATOM   1087  H42  DC A  34      69.683 189.021 266.693  1.00  0.00           H  
REMARK-SIMTK-COORDS    69.682967421   189.020721412   266.692715720
ATOM   1088  H6   DC A  34      70.203 187.122 271.713  1.00  0.00           H  
REMARK-SIMTK-COORDS    70.202936371   187.122080076   271.712820038
ATOM   1089  H5   DC A  34      69.221 186.650 269.501  1.00  0.00           H  
REMARK-SIMTK-COORDS    69.220921166   186.650271765   269.500562356
ATOM   1090  P    DA A  35      71.020 190.472 276.193  1.00  0.00           P  
REMARK-SIMTK-COORDS    71.019843084   190.472491626   276.192573485
ATOM   1091  OP1  DA A  35      69.689 189.820 276.152  1.00  0.00           O  
REMARK-SIMTK-COORDS    69.689392350   189.819919517   276.152231376
ATOM   1092  OP2  DA A  35      71.402 191.083 277.482  1.00  0.00           O  
REMARK-SIMTK-COORDS    71.402160997   191.082872591   277.481803523
ATOM   1093  O5'  DA A  35      71.115 191.555 275.026  1.00  0.00           O  
REMARK-SIMTK-COORDS    71.114849264   191.554626251   275.026102105
ATOM   1094  O3'  DA A  35      71.713 195.738 274.954  1.00  0.00           O  
REMARK-SIMTK-COORDS    71.713344750   195.737793652   274.953965794
ATOM   1095  C1'  DA A  35      70.488 194.002 272.846  1.00  0.00           C  
REMARK-SIMTK-COORDS    70.488136154   194.002289068   272.845512870
ATOM   1096  C2'  DA A  35      70.045 194.142 274.295  1.00  0.00           C  
REMARK-SIMTK-COORDS    70.044921779   194.142188579   274.295396708
ATOM   1097  C3'  DA A  35      71.367 194.356 275.012  1.00  0.00           C  
REMARK-SIMTK-COORDS    71.367265640   194.356231727   275.012291571
ATOM   1098  C4'  DA A  35      72.333 193.484 274.213  1.00  0.00           C  
REMARK-SIMTK-COORDS    72.333336296   193.483948799   274.213005027
ATOM   1099  C5'  DA A  35      72.424 192.033 274.621  1.00  0.00           C  
REMARK-SIMTK-COORDS    72.423808634   192.032545526   274.621196520
ATOM   1100  O4'  DA A  35      71.829 193.554 272.840  1.00  0.00           O  
REMARK-SIMTK-COORDS    71.828692707   193.554309561   272.840269724
ATOM   1101  N6   DA A  35      67.360 190.899 268.708  1.00  0.00           N  
REMARK-SIMTK-COORDS    67.360331497   190.899062652   268.708074430
ATOM   1102  C6   DA A  35      68.086 191.944 269.141  1.00  0.00           C  
REMARK-SIMTK-COORDS    68.085861372   191.943574414   269.140823295
ATOM   1103  C5   DA A  35      68.584 192.044 270.455  1.00  0.00           C  
REMARK-SIMTK-COORDS    68.583610745   192.043905300   270.455302003
ATOM   1104  N7   DA A  35      68.499 191.204 271.551  1.00  0.00           N  
REMARK-SIMTK-COORDS    68.498683169   191.203675734   271.551286758
ATOM   1105  C8   DA A  35      69.156 191.834 272.478  1.00  0.00           C  
REMARK-SIMTK-COORDS    69.155793342   191.833789295   272.478475584
ATOM   1106  N9   DA A  35      69.681 193.028 272.063  1.00  0.00           N  
REMARK-SIMTK-COORDS    69.680819333   193.027924696   272.062665106
ATOM   1107  C4   DA A  35      69.310 193.161 270.748  1.00  0.00           C  
REMARK-SIMTK-COORDS    69.309901683   193.161353586   270.747902075
ATOM   1108  N3   DA A  35      69.600 194.188 269.927  1.00  0.00           N  
REMARK-SIMTK-COORDS    69.599960150   194.187830438   269.927055951
ATOM   1109  C2   DA A  35      69.078 193.980 268.736  1.00  0.00           C  
REMARK-SIMTK-COORDS    69.077570852   193.980425158   268.736342942
ATOM   1110  N1   DA A  35      68.360 192.950 268.297  1.00  0.00           N  
REMARK-SIMTK-COORDS    68.359854710   192.950480203   268.297132366
ATOM   1111  H1'  DA A  35      70.453 194.963 272.332  1.00  0.00           H  
REMARK-SIMTK-COORDS    70.453243281   194.963196912   272.332292058
ATOM   1112 1H2'  DA A  35      69.372 194.987 274.443  1.00  0.00           H  
REMARK-SIMTK-COORDS    69.371658002   194.987065528   274.443260929
ATOM   1113 2H2'  DA A  35      69.535 193.250 274.660  1.00  0.00           H  
REMARK-SIMTK-COORDS    69.535356000   193.250037173   274.660407100
ATOM   1114  H3'  DA A  35      71.323 194.039 276.055  1.00  0.00           H  
REMARK-SIMTK-COORDS    71.323496485   194.038926460   276.055030095
ATOM   1115  H4'  DA A  35      73.325 193.922 274.325  1.00  0.00           H  
REMARK-SIMTK-COORDS    73.324726014   193.922395110   274.324773808
ATOM   1116 1H5'  DA A  35      72.784 191.445 273.777  1.00  0.00           H  
REMARK-SIMTK-COORDS    72.784126588   191.445144865   273.777438003
ATOM   1117 2H5'  DA A  35      73.122 191.937 275.451  1.00  0.00           H  
REMARK-SIMTK-COORDS    73.122208995   191.937065184   275.450740033
ATOM   1118  H61  DA A  35      67.020 190.876 267.736  1.00  0.00           H  
REMARK-SIMTK-COORDS    67.020346459   190.876323986   267.736384084
ATOM   1119  H62  DA A  35      67.145 190.123 269.349  1.00  0.00           H  
REMARK-SIMTK-COORDS    67.144938001   190.122551297   269.348722350
ATOM   1120  H8   DA A  35      69.279 191.448 273.491  1.00  0.00           H  
REMARK-SIMTK-COORDS    69.279442307   191.447796066   273.491128615
ATOM   1121  H2   DA A  35      69.260 194.766 268.006  1.00  0.00           H  
REMARK-SIMTK-COORDS    69.260148908   194.766003339   268.005728697
ATOM   1122  P    DT A  36      70.531 196.790 275.680  1.00  0.00           P  
REMARK-SIMTK-COORDS    70.531138891   196.789527438   275.680300400
ATOM   1123  OP1  DT A  36      69.418 196.085 276.362  1.00  0.00           O  
REMARK-SIMTK-COORDS    69.417749620   196.084893825   276.361549109
ATOM   1124  OP2  DT A  36      71.059 197.983 276.371  1.00  0.00           O  
REMARK-SIMTK-COORDS    71.059104526   197.983086516   276.370745919
ATOM   1125  O5'  DT A  36      70.089 197.169 274.195  1.00  0.00           O  
REMARK-SIMTK-COORDS    70.089445304   197.168533339   274.195405690
ATOM   1126  O3'  DT A  36      69.668 200.817 272.107  1.00  0.00           O  
REMARK-SIMTK-COORDS    69.668307814   200.817212809   272.106571245
ATOM   1127  C1'  DT A  36      68.409 198.172 271.494  1.00  0.00           C  
REMARK-SIMTK-COORDS    68.408685963   198.171637641   271.494397397
ATOM   1128  C2'  DT A  36      68.306 198.963 272.792  1.00  0.00           C  
REMARK-SIMTK-COORDS    68.306272157   198.962772490   272.792348884
ATOM   1129  C3'  DT A  36      69.677 199.615 272.874  1.00  0.00           C  
REMARK-SIMTK-COORDS    69.676587575   199.615452178   272.873926332
ATOM   1130  C4'  DT A  36      70.596 198.553 272.274  1.00  0.00           C  
REMARK-SIMTK-COORDS    70.596471644   198.553343426   272.274244501
ATOM   1131  C5'  DT A  36      71.115 197.501 273.225  1.00  0.00           C  
REMARK-SIMTK-COORDS    71.115322140   197.500541930   273.225258787
ATOM   1132  O4'  DT A  36      69.775 197.899 271.255  1.00  0.00           O  
REMARK-SIMTK-COORDS    69.774917540   197.899308313   271.254927119
ATOM   1133  O4   DT A  36      65.690 193.371 271.484  1.00  0.00           O  
REMARK-SIMTK-COORDS    65.689570782   193.371360861   271.483887230
ATOM   1134  C4   DT A  36      66.313 194.439 271.537  1.00  0.00           C  
REMARK-SIMTK-COORDS    66.312593388   194.438656185   271.536579947
ATOM   1135  N3   DT A  36      66.382 195.270 270.444  1.00  0.00           N  
REMARK-SIMTK-COORDS    66.382299235   195.270055614   270.443771599
ATOM   1136  C2   DT A  36      67.038 196.482 270.370  1.00  0.00           C  
REMARK-SIMTK-COORDS    67.037598772   196.482441374   270.370496205
ATOM   1137  O2   DT A  36      67.043 197.154 269.354  1.00  0.00           O  
REMARK-SIMTK-COORDS    67.042769677   197.153902717   269.353806515
ATOM   1138  N1   DT A  36      67.685 196.873 271.525  1.00  0.00           N  
REMARK-SIMTK-COORDS    67.685110886   196.873007379   271.524622394
ATOM   1139  C6   DT A  36      67.670 196.105 272.663  1.00  0.00           C  
REMARK-SIMTK-COORDS    67.670491950   196.104825310   272.662674500
ATOM   1140  C5   DT A  36      67.014 194.930 272.699  1.00  0.00           C  
REMARK-SIMTK-COORDS    67.014053876   194.929549179   272.699254129
ATOM   1141  C7   DT A  36      66.972 194.051 273.913  1.00  0.00           C  
REMARK-SIMTK-COORDS    66.972093831   194.051041502   273.912954923
ATOM   1142  H1'  DT A  36      68.030 198.753 270.653  1.00  0.00           H  
REMARK-SIMTK-COORDS    68.029636856   198.752860624   270.653115863
ATOM   1143 1H2'  DT A  36      67.512 199.708 272.762  1.00  0.00           H  
REMARK-SIMTK-COORDS    67.511520485   199.708344091   272.762120313
ATOM   1144 2H2'  DT A  36      68.120 198.321 273.653  1.00  0.00           H  
REMARK-SIMTK-COORDS    68.120448209   198.321061889   273.653345380
ATOM   1145  H3'  DT A  36      69.959 199.845 273.901  1.00  0.00           H  
REMARK-SIMTK-COORDS    69.958883630   199.845476018   273.901066523
ATOM   1146  H4'  DT A  36      71.456 199.077 271.858  1.00  0.00           H  
REMARK-SIMTK-COORDS    71.456389444   199.077255827   271.857688174
ATOM   1147 1H5'  DT A  36      71.388 196.611 272.660  1.00  0.00           H  
REMARK-SIMTK-COORDS    71.388431704   196.610949977   272.659543024
ATOM   1148 2H5'  DT A  36      71.996 197.885 273.739  1.00  0.00           H  
REMARK-SIMTK-COORDS    71.995532263   197.885220094   273.738536342
ATOM   1149  H3   DT A  36      65.894 194.956 269.593  1.00  0.00           H  
REMARK-SIMTK-COORDS    65.893949351   194.955594815   269.593114326
ATOM   1150  H6   DT A  36      68.200 196.452 273.551  1.00  0.00           H  
REMARK-SIMTK-COORDS    68.200000217   196.451794399   273.550897697
ATOM   1151  H71  DT A  36      66.474 193.112 273.668  1.00  0.00           H  
REMARK-SIMTK-COORDS    66.473899121   193.112334986   273.667563180
ATOM   1152  H72  DT A  36      67.988 193.845 274.249  1.00  0.00           H  
REMARK-SIMTK-COORDS    67.988198049   193.845089720   274.249215358
ATOM   1153  H73  DT A  36      66.423 194.555 274.708  1.00  0.00           H  
REMARK-SIMTK-COORDS    66.422930274   194.555297005   274.708468453
ATOM   1154  P    DC A  37      68.449 201.875 272.746  1.00  0.00           P  
REMARK-SIMTK-COORDS    68.449015445   201.874507437   272.745537735
ATOM   1155  OP1  DC A  37      67.711 201.481 273.970  1.00  0.00           O  
REMARK-SIMTK-COORDS    67.711150828   201.480729129   273.970427711
ATOM   1156  OP2  DC A  37      68.845 203.293 272.658  1.00  0.00           O  
REMARK-SIMTK-COORDS    68.845429614   203.293486945   272.657879526
ATOM   1157  O5'  DC A  37      67.599 201.464 271.460  1.00  0.00           O  
REMARK-SIMTK-COORDS    67.599301601   201.464269878   271.460041516
ATOM   1158  O3'  DC A  37      65.903 203.637 268.257  1.00  0.00           O  
REMARK-SIMTK-COORDS    65.902950138   203.637215516   268.256514714
ATOM   1159  C1'  DC A  37      65.154 200.917 269.257  1.00  0.00           C  
REMARK-SIMTK-COORDS    65.153667007   200.916705377   269.257452460
ATOM   1160  C2'  DC A  37      65.186 202.215 270.053  1.00  0.00           C  
REMARK-SIMTK-COORDS    65.185634710   202.215305926   270.053464823
ATOM   1161  C3'  DC A  37      66.356 202.948 269.419  1.00  0.00           C  
REMARK-SIMTK-COORDS    66.356231034   202.947507025   269.419061327
ATOM   1162  C4'  DC A  37      67.322 201.814 269.079  1.00  0.00           C  
REMARK-SIMTK-COORDS    67.322358424   201.813852924   269.079374347
ATOM   1163  C5'  DC A  37      68.269 201.387 270.176  1.00  0.00           C  
REMARK-SIMTK-COORDS    68.269325949   201.387379737   270.175696439
ATOM   1164  O4'  DC A  37      66.452 200.685 268.748  1.00  0.00           O  
REMARK-SIMTK-COORDS    66.451757215   200.685469873   268.747949808
ATOM   1165  N4   DC A  37      63.613 196.436 272.096  1.00  0.00           N  
REMARK-SIMTK-COORDS    63.613267741   196.435968165   272.096178255
ATOM   1166  C4   DC A  37      63.998 197.520 271.442  1.00  0.00           C  
REMARK-SIMTK-COORDS    63.997924752   197.519538975   271.442494628
ATOM   1167  N3   DC A  37      63.593 197.675 270.176  1.00  0.00           N  
REMARK-SIMTK-COORDS    63.593342713   197.674815965   270.175571809
ATOM   1168  C2   DC A  37      63.961 198.765 269.457  1.00  0.00           C  
REMARK-SIMTK-COORDS    63.960961940   198.765295346   269.456749978
ATOM   1169  O2   DC A  37      63.603 198.937 268.286  1.00  0.00           O  
REMARK-SIMTK-COORDS    63.602872321   198.936721355   268.285783732
ATOM   1170  N1   DC A  37      64.763 199.729 270.063  1.00  0.00           N  
REMARK-SIMTK-COORDS    64.763144926   199.729049904   270.062918773
ATOM   1171  C6   DC A  37      65.176 199.582 271.348  1.00  0.00           C  
REMARK-SIMTK-COORDS    65.176317068   199.581856978   271.347642099
ATOM   1172  C5   DC A  37      64.819 198.498 272.089  1.00  0.00           C  
REMARK-SIMTK-COORDS    64.819097298   198.497826651   272.088852789
ATOM   1173  H1'  DC A  37      64.469 200.994 268.412  1.00  0.00           H  
REMARK-SIMTK-COORDS    64.469307584   200.994000624   268.412187634
ATOM   1174 1H2'  DC A  37      64.260 202.784 269.955  1.00  0.00           H  
REMARK-SIMTK-COORDS    64.260371716   202.784171445   269.955004614
ATOM   1175 2H2'  DC A  37      65.353 202.044 271.117  1.00  0.00           H  
REMARK-SIMTK-COORDS    65.353149689   202.043904755   271.116954066
ATOM   1176  H3'  DC A  37      66.813 203.659 270.106  1.00  0.00           H  
REMARK-SIMTK-COORDS    66.813324336   203.659465627   270.106457620
ATOM   1177  H4'  DC A  37      67.923 202.151 268.234  1.00  0.00           H  
REMARK-SIMTK-COORDS    67.922918887   202.151393981   268.234028758
ATOM   1178 1H5'  DC A  37      68.594 200.364 269.991  1.00  0.00           H  
REMARK-SIMTK-COORDS    68.593681732   200.363666365   269.990955386
ATOM   1179 2H5'  DC A  37      69.139 202.045 270.174  1.00  0.00           H  
REMARK-SIMTK-COORDS    69.138639224   202.045003972   270.174024178
ATOM   1180  H41  DC A  37      63.910 196.290 273.072  1.00  0.00           H  
REMARK-SIMTK-COORDS    63.909918384   196.289942900   273.072454864
ATOM   1181  H42  DC A  37      63.019 195.736 271.630  1.00  0.00           H  
REMARK-SIMTK-COORDS    63.018980022   195.736027742   271.629750864
ATOM   1182  H6   DC A  37      65.809 200.347 271.797  1.00  0.00           H  
REMARK-SIMTK-COORDS    65.809110389   200.347319949   271.796516305
ATOM   1183  H5   DC A  37      65.140 198.379 273.123  1.00  0.00           H  
REMARK-SIMTK-COORDS    65.140186326   198.379226715   273.123238061
ATOM   1184  P    DG A  38      64.553 204.806 268.312  1.00  0.00           P  
REMARK-SIMTK-COORDS    64.553230509   204.805909488   268.312232238
ATOM   1185  OP1  DG A  38      64.264 205.030 269.750  1.00  0.00           O  
REMARK-SIMTK-COORDS    64.263978276   205.029943234   269.749817375
ATOM   1186  OP2  DG A  38      64.555 206.009 267.457  1.00  0.00           O  
REMARK-SIMTK-COORDS    64.554580250   206.009155017   267.457010410
ATOM   1187  O5'  DG A  38      63.538 203.723 267.730  1.00  0.00           O  
REMARK-SIMTK-COORDS    63.538202605   203.722533297   267.730103056
ATOM   1188  O3'  DG A  38      60.616 203.793 264.678  1.00  0.00           O  
REMARK-SIMTK-COORDS    60.615976775   203.792828248   264.678318035
ATOM   1189  C1'  DG A  38      60.832 201.914 266.998  1.00  0.00           C  
REMARK-SIMTK-COORDS    60.831785177   201.913543333   266.998454225
ATOM   1190  C2'  DG A  38      60.742 203.433 267.049  1.00  0.00           C  
REMARK-SIMTK-COORDS    60.741718906   203.432899186   267.048652397
ATOM   1191  C3'  DG A  38      61.500 203.838 265.796  1.00  0.00           C  
REMARK-SIMTK-COORDS    61.500073508   203.837936224   265.796231822
ATOM   1192  C4'  DG A  38      62.599 202.780 265.706  1.00  0.00           C  
REMARK-SIMTK-COORDS    62.599193476   202.779719006   265.706450895
ATOM   1193  C5'  DG A  38      63.865 203.060 266.482  1.00  0.00           C  
REMARK-SIMTK-COORDS    63.864623435   203.059639687   266.481965842
ATOM   1194  O4'  DG A  38      61.978 201.570 266.245  1.00  0.00           O  
REMARK-SIMTK-COORDS    61.977695468   201.569817906   266.244942821
ATOM   1195  N2   DG A  38      58.354 197.352 267.936  1.00  0.00           N  
REMARK-SIMTK-COORDS    58.353757614   197.352415475   267.936030389
ATOM   1196  O6   DG A  38      60.518 198.341 271.851  1.00  0.00           O  
REMARK-SIMTK-COORDS    60.518012466   198.340946379   271.850996620
ATOM   1197  C6   DG A  38      60.294 198.708 270.697  1.00  0.00           C  
REMARK-SIMTK-COORDS    60.294307927   198.708441482   270.697168370
ATOM   1198  C5   DG A  38      60.748 199.866 270.028  1.00  0.00           C  
REMARK-SIMTK-COORDS    60.747782400   199.866172735   270.027980618
ATOM   1199  N7   DG A  38      61.566 200.906 270.477  1.00  0.00           N  
REMARK-SIMTK-COORDS    61.566294243   200.905895219   270.477257282
ATOM   1200  C8   DG A  38      61.659 201.704 269.444  1.00  0.00           C  
REMARK-SIMTK-COORDS    61.659382350   201.703538936   269.444439726
ATOM   1201  N9   DG A  38      60.960 201.275 268.336  1.00  0.00           N  
REMARK-SIMTK-COORDS    60.959701993   201.275033337   268.336468901
ATOM   1202  C4   DG A  38      60.373 200.088 268.715  1.00  0.00           C  
REMARK-SIMTK-COORDS    60.373367592   200.087586990   268.714681993
ATOM   1203  N3   DG A  38      59.581 199.313 267.929  1.00  0.00           N  
REMARK-SIMTK-COORDS    59.580941125   199.312587986   267.928864051
ATOM   1204  C2   DG A  38      59.147 198.226 268.563  1.00  0.00           C  
REMARK-SIMTK-COORDS    59.147417421   198.226117439   268.562542950
ATOM   1205  N1   DG A  38      59.478 197.920 269.866  1.00  0.00           N  
REMARK-SIMTK-COORDS    59.478327186   197.920232336   269.866198592
ATOM   1206  H1'  DG A  38      59.962 201.487 266.499  1.00  0.00           H  
REMARK-SIMTK-COORDS    59.961619107   201.487173429   266.499173025
ATOM   1207 1H2'  DG A  38      59.711 203.787 267.022  1.00  0.00           H  
REMARK-SIMTK-COORDS    59.711014218   203.787062587   267.021520657
ATOM   1208 2H2'  DG A  38      61.206 203.845 267.945  1.00  0.00           H  
REMARK-SIMTK-COORDS    61.205963482   203.844720343   267.944758589
ATOM   1209  H3'  DG A  38      61.924 204.839 265.881  1.00  0.00           H  
REMARK-SIMTK-COORDS    61.924353431   204.838649566   265.880809321
ATOM   1210  H4'  DG A  38      62.867 202.690 264.654  1.00  0.00           H  
REMARK-SIMTK-COORDS    62.867412713   202.690290915   264.653994217
ATOM   1211 1H5'  DG A  38      64.374 202.118 266.689  1.00  0.00           H  
REMARK-SIMTK-COORDS    64.373725004   202.118221770   266.688839954
ATOM   1212 2H5'  DG A  38      64.516 203.698 265.886  1.00  0.00           H  
REMARK-SIMTK-COORDS    64.516302598   203.697691555   265.886495372
ATOM   1213  H21  DG A  38      58.069 197.522 266.960  1.00  0.00           H  
REMARK-SIMTK-COORDS    58.069076998   197.521827674   266.960466217
ATOM   1214  H22  DG A  38      58.026 196.509 268.429  1.00  0.00           H  
REMARK-SIMTK-COORDS    58.025924986   196.508510601   268.428899877
ATOM   1215  H8   DG A  38      62.240 202.626 269.459  1.00  0.00           H  
REMARK-SIMTK-COORDS    62.240015189   202.626080330   269.458718491
ATOM   1216  H1   DG A  38      59.099 197.047 270.261  1.00  0.00           H  
REMARK-SIMTK-COORDS    59.099051227   197.047092051   270.261129965
ATOM   1217  P    DT A  39      59.320 204.895 264.975  1.00  0.00           P  
REMARK-SIMTK-COORDS    59.320383264   204.895469915   264.974707004
ATOM   1218  OP1  DT A  39      59.334 205.750 266.187  1.00  0.00           O  
REMARK-SIMTK-COORDS    59.333984460   205.749608357   266.187351440
ATOM   1219  OP2  DT A  39      58.852 205.543 263.733  1.00  0.00           O  
REMARK-SIMTK-COORDS    58.852343030   205.543319357   263.733225856
ATOM   1220  O5'  DT A  39      58.464 203.581 265.261  1.00  0.00           O  
REMARK-SIMTK-COORDS    58.463529425   203.581168341   265.261174929
ATOM   1221  O3'  DT A  39      54.967 201.935 263.553  1.00  0.00           O  
REMARK-SIMTK-COORDS    54.967071183   201.934718556   263.553126081
ATOM   1222  C1'  DT A  39      56.135 201.411 266.259  1.00  0.00           C  
REMARK-SIMTK-COORDS    56.135282605   201.410822781   266.258913821
ATOM   1223  C2'  DT A  39      55.722 202.757 265.679  1.00  0.00           C  
REMARK-SIMTK-COORDS    55.722184216   202.757497280   265.678501455
ATOM   1224  C3'  DT A  39      56.056 202.583 264.206  1.00  0.00           C  
REMARK-SIMTK-COORDS    56.056310544   202.583176805   264.205958766
ATOM   1225  C4'  DT A  39      57.310 201.711 264.242  1.00  0.00           C  
REMARK-SIMTK-COORDS    57.310299780   201.711330414   264.241664010
ATOM   1226  C5'  DT A  39      58.628 202.436 264.386  1.00  0.00           C  
REMARK-SIMTK-COORDS    58.627746129   202.436283198   264.385898468
ATOM   1227  O4'  DT A  39      57.118 200.852 265.411  1.00  0.00           O  
REMARK-SIMTK-COORDS    57.118398848   200.852132562   265.410712376
ATOM   1228  O4   DT A  39      58.216 201.626 271.364  1.00  0.00           O  
REMARK-SIMTK-COORDS    58.215580102   201.625887012   271.364054828
ATOM   1229  C4   DT A  39      57.774 201.623 270.209  1.00  0.00           C  
REMARK-SIMTK-COORDS    57.774242572   201.622885070   270.208518081
ATOM   1230  N3   DT A  39      56.953 200.611 269.769  1.00  0.00           N  
REMARK-SIMTK-COORDS    56.953110324   200.611465553   269.769102113
ATOM   1231  C2   DT A  39      56.394 200.490 268.513  1.00  0.00           C  
REMARK-SIMTK-COORDS    56.393556515   200.490380856   268.513353718
ATOM   1232  O2   DT A  39      55.673 199.555 268.214  1.00  0.00           O  
REMARK-SIMTK-COORDS    55.672747540   199.554619327   268.214472833
ATOM   1233  N1   DT A  39      56.712 201.498 267.627  1.00  0.00           N  
REMARK-SIMTK-COORDS    56.711939206   201.498453509   267.626650280
ATOM   1234  C6   DT A  39      57.526 202.547 267.978  1.00  0.00           C  
REMARK-SIMTK-COORDS    57.526311626   202.546571081   267.978398936
ATOM   1235  C5   DT A  39      58.049 202.635 269.216  1.00  0.00           C  
REMARK-SIMTK-COORDS    58.049088855   202.635197006   269.216289244
ATOM   1236  C7   DT A  39      58.948 203.754 269.649  1.00  0.00           C  
REMARK-SIMTK-COORDS    58.947626954   203.754162009   269.648900624
ATOM   1237  H1'  DT A  39      55.289 200.724 266.290  1.00  0.00           H  
REMARK-SIMTK-COORDS    55.288819658   200.723949906   266.289883687
ATOM   1238 1H2'  DT A  39      54.662 202.964 265.824  1.00  0.00           H  
REMARK-SIMTK-COORDS    54.661800011   202.964324881   265.824202110
ATOM   1239 2H2'  DT A  39      56.280 203.585 266.117  1.00  0.00           H  
REMARK-SIMTK-COORDS    56.280207982   203.584594231   266.116859883
ATOM   1240  H3'  DT A  39      56.254 203.537 263.716  1.00  0.00           H  
REMARK-SIMTK-COORDS    56.254122841   203.536514236   263.716431404
ATOM   1241  H4'  DT A  39      57.338 201.157 263.304  1.00  0.00           H  
REMARK-SIMTK-COORDS    57.337526805   201.156524693   263.304161316
ATOM   1242 1H5'  DT A  39      59.367 201.755 264.806  1.00  0.00           H  
REMARK-SIMTK-COORDS    59.366636827   201.755230770   264.805666413
ATOM   1243 2H5'  DT A  39      58.962 202.769 263.404  1.00  0.00           H  
REMARK-SIMTK-COORDS    58.961697665   202.769371567   263.404201208
ATOM   1244  H3   DT A  39      56.732 199.869 270.448  1.00  0.00           H  
REMARK-SIMTK-COORDS    56.732361376   199.868822274   270.447880325
ATOM   1245  H6   DT A  39      57.754 203.319 267.243  1.00  0.00           H  
REMARK-SIMTK-COORDS    57.754162165   203.319121141   267.242900782
ATOM   1246  H71  DT A  39      59.326 203.552 270.652  1.00  0.00           H  
REMARK-SIMTK-COORDS    59.325694087   203.552312992   270.651849884
ATOM   1247  H72  DT A  39      59.785 203.838 268.956  1.00  0.00           H  
REMARK-SIMTK-COORDS    59.784758667   203.838146934   268.955999457
ATOM   1248  H73  DT A  39      58.387 204.689 269.655  1.00  0.00           H  
REMARK-SIMTK-COORDS    58.387360512   204.689451238   269.654519591
TER    1249       DT A  39                                                                                                                          
ENDMDL                                                                                                                                              
MODEL        3                                                                                                                                      
ATOM      1  P    DA A   1      55.115 194.470 279.323  1.00  0.00           P  
REMARK-SIMTK-COORDS    55.115102169   194.469579273   279.323134557
ATOM      2  OP1  DA A   1      56.463 195.046 279.548  1.00  0.00           O  
REMARK-SIMTK-COORDS    56.463239916   195.046431087   279.547918011
ATOM      3  OP2  DA A   1      54.900 193.105 279.843  1.00  0.00           O  
REMARK-SIMTK-COORDS    54.899629931   193.105326400   279.843364135
ATOM      4  O5'  DA A   1      54.770 194.522 277.767  1.00  0.00           O  
REMARK-SIMTK-COORDS    54.770387502   194.521982422   277.766947965
ATOM      5  O3'  DA A   1      53.898 191.578 274.862  1.00  0.00           O  
REMARK-SIMTK-COORDS    53.898144184   191.578489804   274.861837330
ATOM      6  C1'  DA A   1      54.892 194.370 274.435  1.00  0.00           C  
REMARK-SIMTK-COORDS    54.891735113   194.369875282   274.434869908
ATOM      7  C2'  DA A   1      55.546 193.279 275.272  1.00  0.00           C  
REMARK-SIMTK-COORDS    55.545572459   193.278539542   275.272334551
ATOM      8  C3'  DA A   1      54.337 192.536 275.823  1.00  0.00           C  
REMARK-SIMTK-COORDS    54.337245169   192.535847478   275.822730462
ATOM      9  C4'  DA A   1      53.318 193.654 276.033  1.00  0.00           C  
REMARK-SIMTK-COORDS    53.318353853   193.654054100   276.032871926
ATOM     10  C5'  DA A   1      53.387 194.385 277.353  1.00  0.00           C  
REMARK-SIMTK-COORDS    53.387035352   194.385177137   277.352765466
ATOM     11  O4'  DA A   1      53.599 194.605 274.956  1.00  0.00           O  
REMARK-SIMTK-COORDS    53.598554957   194.604553183   274.956112048
ATOM     12  N6   DA A   1      57.535 199.681 273.273  1.00  0.00           N  
REMARK-SIMTK-COORDS    57.534690377   199.681352655   273.272657541
ATOM     13  C6   DA A   1      56.819 198.591 272.948  1.00  0.00           C  
REMARK-SIMTK-COORDS    56.818607328   198.590981135   272.947942257
ATOM     14  C5   DA A   1      56.526 197.561 273.866  1.00  0.00           C  
REMARK-SIMTK-COORDS    56.525771055   197.560729539   273.866417932
ATOM     15  N7   DA A   1      56.834 197.388 275.203  1.00  0.00           N  
REMARK-SIMTK-COORDS    56.834115100   197.387849081   275.203327539
ATOM     16  C8   DA A   1      56.289 196.246 275.502  1.00  0.00           C  
REMARK-SIMTK-COORDS    56.288598351   196.246375887   275.502467010
ATOM     17  N9   DA A   1      55.629 195.663 274.455  1.00  0.00           N  
REMARK-SIMTK-COORDS    55.629328163   195.662893916   274.455199801
ATOM     18  C4   DA A   1      55.782 196.518 273.393  1.00  0.00           C  
REMARK-SIMTK-COORDS    55.782492776   196.518273397   273.392687427
ATOM     19  N3   DA A   1      55.302 196.353 272.146  1.00  0.00           N  
REMARK-SIMTK-COORDS    55.302041877   196.353452843   272.146261288
ATOM     20  C2   DA A   1      55.647 197.372 271.388  1.00  0.00           C  
REMARK-SIMTK-COORDS    55.646953478   197.372386586   271.388228956
ATOM     21  N1   DA A   1      56.352 198.456 271.697  1.00  0.00           N  
REMARK-SIMTK-COORDS    56.352395444   198.455993381   271.697484426
ATOM     22  H1'  DA A   1      54.784 194.055 273.398  1.00  0.00           H  
REMARK-SIMTK-COORDS    54.783633281   194.054897352   273.397603840
ATOM     23 1H2'  DA A   1      56.176 192.620 274.674  1.00  0.00           H  
REMARK-SIMTK-COORDS    56.176103688   192.619624716   274.673546090
ATOM     24 2H2'  DA A   1      56.161 193.684 276.073  1.00  0.00           H  
REMARK-SIMTK-COORDS    56.160827925   193.684162543   276.072867306
ATOM     25  H3'  DA A   1      54.564 192.028 276.762  1.00  0.00           H  
REMARK-SIMTK-COORDS    54.564015711   192.028052382   276.761552203
ATOM     26  H4'  DA A   1      52.330 193.201 275.956  1.00  0.00           H  
REMARK-SIMTK-COORDS    52.330003394   193.200633891   275.956246315
ATOM     27 1H5'  DA A   1      52.939 195.372 277.239  1.00  0.00           H  
REMARK-SIMTK-COORDS    52.938571109   195.371500194   277.239435635
ATOM     28 2H5'  DA A   1      52.832 193.823 278.103  1.00  0.00           H  
REMARK-SIMTK-COORDS    52.832465041   193.823294911   278.103305361
ATOM     29  H61  DA A   1      57.721 200.404 272.564  1.00  0.00           H  
REMARK-SIMTK-COORDS    57.720570145   200.403520646   272.564031332
ATOM     30  H62  DA A   1      57.898 199.791 274.230  1.00  0.00           H  
REMARK-SIMTK-COORDS    57.897931225   199.790750691   274.230280722
ATOM     31  H8   DA A   1      56.350 195.797 276.494  1.00  0.00           H  
REMARK-SIMTK-COORDS    56.349696825   195.797479452   276.493650125
ATOM     32  H2   DA A   1      55.303 197.321 270.355  1.00  0.00           H  
REMARK-SIMTK-COORDS    55.302662492   197.321218724   270.354954275
ATOM     33  P    DC A   2      55.186 190.462 274.540  1.00  0.00           P  
REMARK-SIMTK-COORDS    55.186223695   190.461734569   274.540143466
ATOM     34  OP1  DC A   2      56.442 190.570 275.321  1.00  0.00           O  
REMARK-SIMTK-COORDS    56.442077860   190.569994153   275.320735023
ATOM     35  OP2  DC A   2      54.700 189.093 274.283  1.00  0.00           O  
REMARK-SIMTK-COORDS    54.699818638   189.092533016   274.282618269
ATOM     36  O5'  DC A   2      55.349 191.252 273.164  1.00  0.00           O  
REMARK-SIMTK-COORDS    55.349470656   191.252447377   273.164195180
ATOM     37  O3'  DC A   2      55.169 190.116 269.098  1.00  0.00           O  
REMARK-SIMTK-COORDS    55.168799500   190.115770026   269.097632930
ATOM     38  C1'  DC A   2      56.488 192.521 270.296  1.00  0.00           C  
REMARK-SIMTK-COORDS    56.488375343   192.520970787   270.295752663
ATOM     39  C2'  DC A   2      56.749 191.060 270.640  1.00  0.00           C  
REMARK-SIMTK-COORDS    56.748723257   191.060150795   270.640485770
ATOM     40  C3'  DC A   2      55.370 190.444 270.470  1.00  0.00           C  
REMARK-SIMTK-COORDS    55.369935609   190.443807030   270.470444639
ATOM     41  C4'  DC A   2      54.439 191.559 270.941  1.00  0.00           C  
REMARK-SIMTK-COORDS    54.438959307   191.559082063   270.940935579
ATOM     42  C5'  DC A   2      54.157 191.618 272.424  1.00  0.00           C  
REMARK-SIMTK-COORDS    54.156821811   191.618172279   272.423775685
ATOM     43  O4'  DC A   2      55.123 192.791 270.545  1.00  0.00           O  
REMARK-SIMTK-COORDS    55.122701588   192.790691565   270.544965215
ATOM     44  N4   DC A   2      59.493 196.192 273.124  1.00  0.00           N  
REMARK-SIMTK-COORDS    59.493334229   196.192214577   273.124136500
ATOM     45  C4   DC A   2      58.770 195.294 272.473  1.00  0.00           C  
REMARK-SIMTK-COORDS    58.770340316   195.294245617   272.472997844
ATOM     46  N3   DC A   2      58.514 195.504 271.177  1.00  0.00           N  
REMARK-SIMTK-COORDS    58.514320155   195.504351569   271.176546470
ATOM     47  C2   DC A   2      57.777 194.619 270.461  1.00  0.00           C  
REMARK-SIMTK-COORDS    57.776919239   194.619327527   270.460833304
ATOM     48  O2   DC A   2      57.522 194.786 269.262  1.00  0.00           O  
REMARK-SIMTK-COORDS    57.522166322   194.786303241   269.261563083
ATOM     49  N1   DC A   2      57.294 193.479 271.099  1.00  0.00           N  
REMARK-SIMTK-COORDS    57.294412681   193.479323250   271.099494144
ATOM     50  C6   DC A   2      57.552 193.257 272.413  1.00  0.00           C  
REMARK-SIMTK-COORDS    57.551609841   193.257162866   272.413475644
ATOM     51  C5   DC A   2      58.292 194.129 273.149  1.00  0.00           C  
REMARK-SIMTK-COORDS    58.291754220   194.129141935   273.149469395
ATOM     52  H1'  DC A   2      56.681 192.714 269.240  1.00  0.00           H  
REMARK-SIMTK-COORDS    56.681358639   192.713812972   269.239825421
ATOM     53 1H2'  DC A   2      57.475 190.600 269.968  1.00  0.00           H  
REMARK-SIMTK-COORDS    57.475273169   190.599635528   269.968134735
ATOM     54 2H2'  DC A   2      57.118 190.935 271.657  1.00  0.00           H  
REMARK-SIMTK-COORDS    57.118046240   190.934525429   271.657418807
ATOM     55  H3'  DC A   2      55.247 189.546 271.078  1.00  0.00           H  
REMARK-SIMTK-COORDS    55.246684633   189.546255413   271.078346188
ATOM     56  H4'  DC A   2      53.488 191.415 270.427  1.00  0.00           H  
REMARK-SIMTK-COORDS    53.487674307   191.415373172   270.427495609
ATOM     57 1H5'  DC A   2      53.855 192.630 272.691  1.00  0.00           H  
REMARK-SIMTK-COORDS    53.855084345   192.630432972   272.690765930
ATOM     58 2H5'  DC A   2      53.349 190.928 272.662  1.00  0.00           H  
REMARK-SIMTK-COORDS    53.349146308   190.927574191   272.662328745
ATOM     59  H41  DC A   2      59.707 196.056 274.123  1.00  0.00           H  
REMARK-SIMTK-COORDS    59.706601472   196.056427543   274.123396208
ATOM     60  H42  DC A   2      59.840 197.029 272.633  1.00  0.00           H  
REMARK-SIMTK-COORDS    59.840283412   197.028513108   272.632910450
ATOM     61  H6   DC A   2      57.157 192.359 272.889  1.00  0.00           H  
REMARK-SIMTK-COORDS    57.156515048   192.358568852   272.888599736
ATOM     62  H5   DC A   2      58.508 193.949 274.203  1.00  0.00           H  
REMARK-SIMTK-COORDS    58.507658930   193.948827159   274.202815367
ATOM     63  P    DG A   3      56.300 189.070 268.198  1.00  0.00           P  
REMARK-SIMTK-COORDS    56.299514350   189.069626040   268.197855406
ATOM     64  OP1  DG A   3      57.220 188.496 269.208  1.00  0.00           O  
REMARK-SIMTK-COORDS    57.220227416   188.495853336   269.208017440
ATOM     65  OP2  DG A   3      55.811 188.136 267.164  1.00  0.00           O  
REMARK-SIMTK-COORDS    55.810644223   188.135814560   267.164313864
ATOM     66  O5'  DG A   3      56.989 190.333 267.511  1.00  0.00           O  
REMARK-SIMTK-COORDS    56.988683686   190.333005116   267.510612409
ATOM     67  O3'  DG A   3      58.097 191.264 263.540  1.00  0.00           O  
REMARK-SIMTK-COORDS    58.097078601   191.264434724   263.539997142
ATOM     68  C1'  DG A   3      59.139 192.448 266.084  1.00  0.00           C  
REMARK-SIMTK-COORDS    59.139400090   192.448268709   266.083754012
ATOM     69  C2'  DG A   3      59.138 190.978 265.685  1.00  0.00           C  
REMARK-SIMTK-COORDS    59.138030330   190.978061946   265.685282934
ATOM     70  C3'  DG A   3      57.849 190.868 264.887  1.00  0.00           C  
REMARK-SIMTK-COORDS    57.849230742   190.867696097   264.887054268
ATOM     71  C4'  DG A   3      56.916 191.835 265.611  1.00  0.00           C  
REMARK-SIMTK-COORDS    56.916107610   191.835177360   265.611103456
ATOM     72  C5'  DG A   3      56.155 191.278 266.791  1.00  0.00           C  
REMARK-SIMTK-COORDS    56.154895010   191.277729255   266.790583421
ATOM     73  O4'  DG A   3      57.799 192.901 266.086  1.00  0.00           O  
REMARK-SIMTK-COORDS    57.799131883   192.900542800   266.085822965
ATOM     74  N2   DG A   3      62.071 196.759 266.890  1.00  0.00           N  
REMARK-SIMTK-COORDS    62.071143411   196.758807985   266.889537015
ATOM     75  O6   DG A   3      61.964 194.633 270.948  1.00  0.00           O  
REMARK-SIMTK-COORDS    61.963809814   194.633201493   270.947598318
ATOM     76  C6   DG A   3      61.587 194.597 269.776  1.00  0.00           C  
REMARK-SIMTK-COORDS    61.587210377   194.597471657   269.775714261
ATOM     77  C5   DG A   3      60.792 193.628 269.125  1.00  0.00           C  
REMARK-SIMTK-COORDS    60.791689975   193.627728623   269.125118581
ATOM     78  N7   DG A   3      60.216 192.455 269.619  1.00  0.00           N  
REMARK-SIMTK-COORDS    60.216194686   192.454834505   269.618886299
ATOM     79  C8   DG A   3      59.589 191.952 268.586  1.00  0.00           C  
REMARK-SIMTK-COORDS    59.589145652   191.952334163   268.586480896
ATOM     80  N9   DG A   3      59.706 192.703 267.436  1.00  0.00           N  
REMARK-SIMTK-COORDS    59.705880922   192.703011429   267.435991644
ATOM     81  C4   DG A   3      60.482 193.785 267.786  1.00  0.00           C  
REMARK-SIMTK-COORDS    60.482051232   193.785455860   267.786322492
ATOM     82  N3   DG A   3      60.857 194.791 266.953  1.00  0.00           N  
REMARK-SIMTK-COORDS    60.857457143   194.790882927   266.953047739
ATOM     83  C2   DG A   3      61.613 195.700 267.563  1.00  0.00           C  
REMARK-SIMTK-COORDS    61.613130515   195.699606688   267.563395903
ATOM     84  N1   DG A   3      61.963 195.629 268.898  1.00  0.00           N  
REMARK-SIMTK-COORDS    61.962819006   195.628677854   268.897713728
ATOM     85  H1'  DG A   3      59.695 193.048 265.362  1.00  0.00           H  
REMARK-SIMTK-COORDS    59.694830461   193.047783233   265.361543213
ATOM     86 1H2'  DG A   3      60.005 190.714 265.079  1.00  0.00           H  
REMARK-SIMTK-COORDS    60.004855105   190.713714288   265.078833329
ATOM     87 2H2'  DG A   3      59.127 190.316 266.550  1.00  0.00           H  
REMARK-SIMTK-COORDS    59.127474686   190.315884035   266.549739406
ATOM     88  H3'  DG A   3      57.449 189.853 264.897  1.00  0.00           H  
REMARK-SIMTK-COORDS    57.448767369   189.852729242   264.896665185
ATOM     89  H4'  DG A   3      56.187 192.181 264.878  1.00  0.00           H  
REMARK-SIMTK-COORDS    56.186732303   192.180603349   264.878481761
ATOM     90 1H5'  DG A   3      55.870 192.095 267.452  1.00  0.00           H  
REMARK-SIMTK-COORDS    55.870147437   192.095491748   267.452315485
ATOM     91 2H5'  DG A   3      55.256 190.777 266.433  1.00  0.00           H  
REMARK-SIMTK-COORDS    55.255995145   190.777484711   266.433270631
ATOM     92  H21  DG A   3      61.846 196.870 265.892  1.00  0.00           H  
REMARK-SIMTK-COORDS    61.846296828   196.870319104   265.892261585
ATOM     93  H22  DG A   3      62.650 197.463 267.369  1.00  0.00           H  
REMARK-SIMTK-COORDS    62.650293715   197.462684691   267.368784872
ATOM     94  H8   DG A   3      59.023 191.022 268.632  1.00  0.00           H  
REMARK-SIMTK-COORDS    59.023150219   191.021746630   268.632372211
ATOM     95  H1   DG A   3      62.542 196.390 269.277  1.00  0.00           H  
REMARK-SIMTK-COORDS    62.542488955   196.390270096   269.277018366
ATOM     96  P    DA A   4      59.310 190.203 262.914  1.00  0.00           P  
REMARK-SIMTK-COORDS    59.310142484   190.203465915   262.914173687
ATOM     97  OP1  DA A   4      59.819 189.065 263.717  1.00  0.00           O  
REMARK-SIMTK-COORDS    59.818566434   189.064564025   263.717397549
ATOM     98  OP2  DA A   4      59.085 189.935 261.480  1.00  0.00           O  
REMARK-SIMTK-COORDS    59.085223480   189.935242409   261.480395255
ATOM     99  O5'  DA A   4      60.287 191.452 263.090  1.00  0.00           O  
REMARK-SIMTK-COORDS    60.286518675   191.452073580   263.090126615
ATOM    100  O3'  DA A   4      62.650 193.719 260.418  1.00  0.00           O  
REMARK-SIMTK-COORDS    62.649540746   193.718885443   260.417615498
ATOM    101  C1'  DA A   4      62.952 193.439 263.383  1.00  0.00           C  
REMARK-SIMTK-COORDS    62.952120606   193.439427393   263.382696547
ATOM    102  C2'  DA A   4      62.945 192.321 262.349  1.00  0.00           C  
REMARK-SIMTK-COORDS    62.944806750   192.320722406   262.349105884
ATOM    103  C3'  DA A   4      61.962 192.851 261.316  1.00  0.00           C  
REMARK-SIMTK-COORDS    61.962001621   192.851270124   261.316054483
ATOM    104  C4'  DA A   4      60.940 193.597 262.172  1.00  0.00           C  
REMARK-SIMTK-COORDS    60.939608156   193.596502621   262.171639154
ATOM    105  C5'  DA A   4      59.804 192.772 262.731  1.00  0.00           C  
REMARK-SIMTK-COORDS    59.804344624   192.772107228   262.731037000
ATOM    106  O4'  DA A   4      61.723 194.131 263.286  1.00  0.00           O  
REMARK-SIMTK-COORDS    61.722972181   194.131455754   263.285882821
ATOM    107  N6   DA A   4      64.248 192.545 269.219  1.00  0.00           N  
REMARK-SIMTK-COORDS    64.248270559   192.545122606   269.219472733
ATOM    108  C6   DA A   4      64.311 193.217 268.057  1.00  0.00           C  
REMARK-SIMTK-COORDS    64.310568725   193.216897972   268.056733813
ATOM    109  C5   DA A   4      63.659 192.785 266.882  1.00  0.00           C  
REMARK-SIMTK-COORDS    63.658940317   192.784840803   266.882222843
ATOM    110  N7   DA A   4      62.856 191.693 266.609  1.00  0.00           N  
REMARK-SIMTK-COORDS    62.855959320   191.692588680   266.609279959
ATOM    111  C8   DA A   4      62.553 191.836 265.353  1.00  0.00           C  
REMARK-SIMTK-COORDS    62.552988111   191.836370497   265.353266729
ATOM    112  N9   DA A   4      63.091 192.958 264.785  1.00  0.00           N  
REMARK-SIMTK-COORDS    63.091335930   192.958296946   264.784654673
ATOM    113  C4   DA A   4      63.809 193.575 265.779  1.00  0.00           C  
REMARK-SIMTK-COORDS    63.808665748   193.575080332   265.779180785
ATOM    114  N3   DA A   4      64.514 194.717 265.678  1.00  0.00           N  
REMARK-SIMTK-COORDS    64.514054032   194.716918451   265.678135845
ATOM    115  C2   DA A   4      65.076 195.007 266.832  1.00  0.00           C  
REMARK-SIMTK-COORDS    65.076265330   195.006977054   266.832080152
ATOM    116  N1   DA A   4      65.021 194.353 267.988  1.00  0.00           N  
REMARK-SIMTK-COORDS    65.020956556   194.352613663   267.988038842
ATOM    117  H1'  DA A   4      63.754 194.150 263.184  1.00  0.00           H  
REMARK-SIMTK-COORDS    63.753945598   194.149770443   263.184435521
ATOM    118 1H2'  DA A   4      63.930 192.157 261.910  1.00  0.00           H  
REMARK-SIMTK-COORDS    63.930103070   192.156647245   261.910293276
ATOM    119 2H2'  DA A   4      62.609 191.374 262.767  1.00  0.00           H  
REMARK-SIMTK-COORDS    62.609135136   191.373768062   262.766866624
ATOM    120  H3'  DA A   4      61.490 192.046 260.751  1.00  0.00           H  
REMARK-SIMTK-COORDS    61.490367571   192.045693035   260.751011231
ATOM    121  H4'  DA A   4      60.506 194.374 261.542  1.00  0.00           H  
REMARK-SIMTK-COORDS    60.505962753   194.373647425   261.542119005
ATOM    122 1H5'  DA A   4      59.402 193.269 263.613  1.00  0.00           H  
REMARK-SIMTK-COORDS    59.402294367   193.268605206   263.613444133
ATOM    123 2H5'  DA A   4      59.020 192.685 261.980  1.00  0.00           H  
REMARK-SIMTK-COORDS    59.020144189   192.685263245   261.979999185
ATOM    124  H61  DA A   4      64.743 192.904 270.047  1.00  0.00           H  
REMARK-SIMTK-COORDS    64.743164726   192.903699377   270.046957755
ATOM    125  H62  DA A   4      63.707 191.671 269.279  1.00  0.00           H  
REMARK-SIMTK-COORDS    63.706628547   191.671044153   269.279178590
ATOM    126  H8   DA A   4      61.929 191.131 264.806  1.00  0.00           H  
REMARK-SIMTK-COORDS    61.928531265   191.130793429   264.805635787
ATOM    127  H2   DA A   4      65.674 195.919 266.842  1.00  0.00           H  
REMARK-SIMTK-COORDS    65.674408131   195.918532706   266.842203518
ATOM    128  P    DT A   5      63.965 192.957 259.570  1.00  0.00           P  
REMARK-SIMTK-COORDS    63.964552801   192.957382326   259.570159724
ATOM    129  OP1  DT A   5      64.085 191.499 259.809  1.00  0.00           O  
REMARK-SIMTK-COORDS    64.085111386   191.499185282   259.808755633
ATOM    130  OP2  DT A   5      64.190 193.406 258.182  1.00  0.00           O  
REMARK-SIMTK-COORDS    64.190373027   193.405744492   258.181627192
ATOM    131  O5'  DT A   5      64.940 193.738 260.562  1.00  0.00           O  
REMARK-SIMTK-COORDS    64.939708350   193.737616809   260.562331991
ATOM    132  O3'  DT A   5      68.228 196.332 259.995  1.00  0.00           O  
REMARK-SIMTK-COORDS    68.227536188   196.332146762   259.994715544
ATOM    133  C1'  DT A   5      67.534 194.717 262.418  1.00  0.00           C  
REMARK-SIMTK-COORDS    67.533617751   194.717193723   262.418252811
ATOM    134  C2'  DT A   5      67.761 194.203 261.003  1.00  0.00           C  
REMARK-SIMTK-COORDS    67.760764489   194.202538576   261.003454436
ATOM    135  C3'  DT A   5      67.214 195.343 260.160  1.00  0.00           C  
REMARK-SIMTK-COORDS    67.213816271   195.343130419   260.159726462
ATOM    136  C4'  DT A   5      66.041 195.852 260.995  1.00  0.00           C  
REMARK-SIMTK-COORDS    66.041109398   195.851554040   260.995246666
ATOM    137  C5'  DT A   5      64.717 195.153 260.789  1.00  0.00           C  
REMARK-SIMTK-COORDS    64.717140441   195.152904042   260.789381705
ATOM    138  O4'  DT A   5      66.468 195.646 262.380  1.00  0.00           O  
REMARK-SIMTK-COORDS    66.468200245   195.646356267   262.379879571
ATOM    139  O4   DT A   5      66.266 190.829 266.122  1.00  0.00           O  
REMARK-SIMTK-COORDS    66.265767289   190.828576188   266.121701322
ATOM    140  C4   DT A   5      66.520 191.674 265.256  1.00  0.00           C  
REMARK-SIMTK-COORDS    66.519610272   191.673796632   265.256082964
ATOM    141  N3   DT A   5      67.328 192.751 265.537  1.00  0.00           N  
REMARK-SIMTK-COORDS    67.328315113   192.750998048   265.536719004
ATOM    142  C2   DT A   5      67.691 193.760 264.667  1.00  0.00           C  
REMARK-SIMTK-COORDS    67.690902939   193.760162288   264.666742793
ATOM    143  O2   DT A   5      68.416 194.677 265.007  1.00  0.00           O  
REMARK-SIMTK-COORDS    68.415895984   194.677098129   265.007322810
ATOM    144  N1   DT A   5      67.172 193.652 263.393  1.00  0.00           N  
REMARK-SIMTK-COORDS    67.172438004   193.652495266   263.393471446
ATOM    145  C6   DT A   5      66.356 192.613 263.023  1.00  0.00           C  
REMARK-SIMTK-COORDS    66.356414424   192.612518380   263.022620272
ATOM    146  C5   DT A   5      66.029 191.642 263.899  1.00  0.00           C  
REMARK-SIMTK-COORDS    66.028865843   191.641678229   263.898639295
ATOM    147  C7   DT A   5      65.138 190.489 263.549  1.00  0.00           C  
REMARK-SIMTK-COORDS    65.138453125   190.489046695   263.548792560
ATOM    148  H1'  DT A   5      68.418 195.236 262.791  1.00  0.00           H  
REMARK-SIMTK-COORDS    68.417576211   195.236260916   262.791090161
ATOM    149 1H2'  DT A   5      68.817 194.024 260.792  1.00  0.00           H  
REMARK-SIMTK-COORDS    68.816727816   194.023928582   260.791782704
ATOM    150 2H2'  DT A   5      67.226 193.274 260.810  1.00  0.00           H  
REMARK-SIMTK-COORDS    67.225829692   193.274054602   260.810334595
ATOM    151  H3'  DT A   5      66.879 195.002 259.179  1.00  0.00           H  
REMARK-SIMTK-COORDS    66.879058221   195.002024366   259.179098241
ATOM    152  H4'  DT A   5      65.903 196.903 260.742  1.00  0.00           H  
REMARK-SIMTK-COORDS    65.903413101   196.903092472   260.742470767
ATOM    153 1H5'  DT A   5      64.098 195.290 261.675  1.00  0.00           H  
REMARK-SIMTK-COORDS    64.097663441   195.290311127   261.675393860
ATOM    154 2H5'  DT A   5      64.212 195.589 259.929  1.00  0.00           H  
REMARK-SIMTK-COORDS    64.212038755   195.589173647   259.928978823
ATOM    155  H3   DT A   5      67.700 192.812 266.496  1.00  0.00           H  
REMARK-SIMTK-COORDS    67.699558063   192.812442689   266.495729029
ATOM    156  H6   DT A   5      65.967 192.571 262.006  1.00  0.00           H  
REMARK-SIMTK-COORDS    65.966531909   192.571276789   262.005831329
ATOM    157  H71  DT A   5      64.935 189.900 264.445  1.00  0.00           H  
REMARK-SIMTK-COORDS    64.935471377   189.899733467   264.444769306
ATOM    158  H72  DT A   5      64.199 190.865 263.143  1.00  0.00           H  
REMARK-SIMTK-COORDS    64.198850701   190.864817361   263.143168731
ATOM    159  H73  DT A   5      65.630 189.862 262.805  1.00  0.00           H  
REMARK-SIMTK-COORDS    65.629710346   189.861635853   262.805209357
ATOM    160  P    DG A   6      69.769 195.849 259.294  1.00  0.00           P  
REMARK-SIMTK-COORDS    69.768714646   195.848891430   259.294149735
ATOM    161  OP1  DG A   6      69.674 194.456 258.795  1.00  0.00           O  
REMARK-SIMTK-COORDS    69.673719769   194.456172639   258.795486178
ATOM    162  OP2  DG A   6      70.477 196.803 258.418  1.00  0.00           O  
REMARK-SIMTK-COORDS    70.476909774   196.802533934   258.417661495
ATOM    163  O5'  DG A   6      70.429 195.847 260.746  1.00  0.00           O  
REMARK-SIMTK-COORDS    70.428829075   195.847412769   260.745917883
ATOM    164  O3'  DG A   6      73.936 197.558 262.369  1.00  0.00           O  
REMARK-SIMTK-COORDS    73.936094833   197.557881056   262.369269706
ATOM    165  C1'  DG A   6      72.345 195.247 263.411  1.00  0.00           C  
REMARK-SIMTK-COORDS    72.344790287   195.246933394   263.411319008
ATOM    166  C2'  DG A   6      72.978 195.382 262.032  1.00  0.00           C  
REMARK-SIMTK-COORDS    72.977559306   195.381761325   262.032292613
ATOM    167  C3'  DG A   6      72.841 196.872 261.766  1.00  0.00           C  
REMARK-SIMTK-COORDS    72.841199038   196.871982069   261.765830582
ATOM    168  C4'  DG A   6      71.509 197.216 262.428  1.00  0.00           C  
REMARK-SIMTK-COORDS    71.509244430   197.216026397   262.428036308
ATOM    169  C5'  DG A   6      70.271 197.020 261.586  1.00  0.00           C  
REMARK-SIMTK-COORDS    70.270563532   197.019993460   261.586248496
ATOM    170  O4'  DG A   6      71.438 196.319 263.581  1.00  0.00           O  
REMARK-SIMTK-COORDS    71.437574523   196.318822441   263.581284974
ATOM    171  N2   DG A   6      72.526 192.813 268.088  1.00  0.00           N  
REMARK-SIMTK-COORDS    72.526085734   192.813387988   268.087871447
ATOM    172  O6   DG A   6      69.819 190.179 265.494  1.00  0.00           O  
REMARK-SIMTK-COORDS    69.818904270   190.178508411   265.494386700
ATOM    173  C6   DG A   6      70.501 191.203 265.530  1.00  0.00           C  
REMARK-SIMTK-COORDS    70.500649253   191.203373393   265.530324757
ATOM    174  C5   DG A   6      70.739 192.151 264.510  1.00  0.00           C  
REMARK-SIMTK-COORDS    70.738622622   192.150925143   264.509519508
ATOM    175  N7   DG A   6      70.275 192.193 263.193  1.00  0.00           N  
REMARK-SIMTK-COORDS    70.275187040   192.193145693   263.192656991
ATOM    176  C8   DG A   6      70.803 193.287 262.707  1.00  0.00           C  
REMARK-SIMTK-COORDS    70.803426962   193.287217825   262.707346004
ATOM    177  N9   DG A   6      71.590 193.979 263.604  1.00  0.00           N  
REMARK-SIMTK-COORDS    71.589771024   193.979165409   263.603806018
ATOM    178  C4   DG A   6      71.546 193.244 264.768  1.00  0.00           C  
REMARK-SIMTK-COORDS    71.545651258   193.244163049   264.767714510
ATOM    179  N3   DG A   6      72.187 193.557 265.924  1.00  0.00           N  
REMARK-SIMTK-COORDS    72.186966123   193.556819069   265.924054191
ATOM    180  C2   DG A   6      71.970 192.661 266.883  1.00  0.00           C  
REMARK-SIMTK-COORDS    71.969567931   192.660554811   266.882591830
ATOM    181  N1   DG A   6      71.171 191.546 266.717  1.00  0.00           N  
REMARK-SIMTK-COORDS    71.170688532   191.546014802   266.717336649
ATOM    182  H1'  DG A   6      73.099 195.318 264.196  1.00  0.00           H  
REMARK-SIMTK-COORDS    73.099366958   195.318298043   264.195557578
ATOM    183 1H2'  DG A   6      74.023 195.071 262.025  1.00  0.00           H  
REMARK-SIMTK-COORDS    74.022719969   195.070898127   262.025274071
ATOM    184 2H2'  DG A   6      72.455 194.794 261.279  1.00  0.00           H  
REMARK-SIMTK-COORDS    72.454914681   194.794346682   261.278858719
ATOM    185  H3'  DG A   6      72.819 197.095 260.698  1.00  0.00           H  
REMARK-SIMTK-COORDS    72.819487442   197.095419218   260.698017187
ATOM    186  H4'  DG A   6      71.557 198.268 262.709  1.00  0.00           H  
REMARK-SIMTK-COORDS    71.556885960   198.268189510   262.708616187
ATOM    187 1H5'  DG A   6      69.409 196.889 262.241  1.00  0.00           H  
REMARK-SIMTK-COORDS    69.409184492   196.889492645   262.241001645
ATOM    188 2H5'  DG A   6      70.117 197.901 260.964  1.00  0.00           H  
REMARK-SIMTK-COORDS    70.116619053   197.900531474   260.964242143
ATOM    189  H21  DG A   6      73.132 193.623 268.276  1.00  0.00           H  
REMARK-SIMTK-COORDS    73.132063560   193.622779089   268.275557138
ATOM    190  H22  DG A   6      72.349 192.120 268.828  1.00  0.00           H  
REMARK-SIMTK-COORDS    72.349003702   192.119868204   268.828282321
ATOM    191  H8   DG A   6      70.636 193.623 261.684  1.00  0.00           H  
REMARK-SIMTK-COORDS    70.635648318   193.622669541   261.683738426
ATOM    192  H1   DG A   6      71.058 190.919 267.526  1.00  0.00           H  
REMARK-SIMTK-COORDS    71.057808931   190.919456830   267.526407291
ATOM    193  P    DC A   7      75.323 196.873 261.580  1.00  0.00           P  
REMARK-SIMTK-COORDS    75.323104502   196.873393409   261.579520189
ATOM    194  OP1  DC A   7      75.262 195.871 260.489  1.00  0.00           O  
REMARK-SIMTK-COORDS    75.261708222   195.870916166   260.488886028
ATOM    195  OP2  DC A   7      76.343 197.929 261.432  1.00  0.00           O  
REMARK-SIMTK-COORDS    76.343138158   197.929472423   261.431701190
ATOM    196  O5'  DC A   7      75.509 196.124 262.976  1.00  0.00           O  
REMARK-SIMTK-COORDS    75.509026490   196.124436667   262.975803403
ATOM    197  O3'  DC A   7      78.496 196.206 265.964  1.00  0.00           O  
REMARK-SIMTK-COORDS    78.496407186   196.205846728   265.964203474
ATOM    198  C1'  DC A   7      76.468 194.071 265.425  1.00  0.00           C  
REMARK-SIMTK-COORDS    76.468210595   194.071066997   265.424855639
ATOM    199  C2'  DC A   7      77.498 194.630 264.451  1.00  0.00           C  
REMARK-SIMTK-COORDS    77.497713721   194.630401546   264.451261690
ATOM    200  C3'  DC A   7      77.580 196.087 264.879  1.00  0.00           C  
REMARK-SIMTK-COORDS    77.579783252   196.086554627   264.878733088
ATOM    201  C4'  DC A   7      76.145 196.399 265.297  1.00  0.00           C  
REMARK-SIMTK-COORDS    76.144696204   196.399263507   265.296650926
ATOM    202  C5'  DC A   7      75.207 196.843 264.199  1.00  0.00           C  
REMARK-SIMTK-COORDS    75.206706922   196.843342248   264.198981495
ATOM    203  O4'  DC A   7      75.649 195.141 265.855  1.00  0.00           O  
REMARK-SIMTK-COORDS    75.649342641   195.140749304   265.855153252
ATOM    204  N4   DC A   7      73.184 190.124 263.388  1.00  0.00           N  
REMARK-SIMTK-COORDS    73.184196360   190.124481323   263.388369442
ATOM    205  C4   DC A   7      73.970 191.086 263.848  1.00  0.00           C  
REMARK-SIMTK-COORDS    73.969882062   191.085944831   263.848082287
ATOM    206  N3   DC A   7      74.413 190.996 265.108  1.00  0.00           N  
REMARK-SIMTK-COORDS    74.412756989   190.996129291   265.107555180
ATOM    207  C2   DC A   7      75.218 191.953 265.632  1.00  0.00           C  
REMARK-SIMTK-COORDS    75.218016103   191.953296230   265.631637436
ATOM    208  O2   DC A   7      75.642 191.899 266.793  1.00  0.00           O  
REMARK-SIMTK-COORDS    75.642465076   191.899132409   266.792644907
ATOM    209  N1   DC A   7      75.583 193.033 264.831  1.00  0.00           N  
REMARK-SIMTK-COORDS    75.583492875   193.032674980   264.830589220
ATOM    210  C6   DC A   7      75.141 193.130 263.551  1.00  0.00           C  
REMARK-SIMTK-COORDS    75.140911781   193.130240620   263.551270683
ATOM    211  C5   DC A   7      74.336 192.180 263.004  1.00  0.00           C  
REMARK-SIMTK-COORDS    74.335783967   192.180412734   263.004055743
ATOM    212  H1'  DC A   7      76.953 193.645 266.304  1.00  0.00           H  
REMARK-SIMTK-COORDS    76.952798580   193.644646506   266.303919373
ATOM    213 1H2'  DC A   7      78.466 194.134 264.543  1.00  0.00           H  
REMARK-SIMTK-COORDS    78.465991653   194.134388234   264.542987585
ATOM    214 2H2'  DC A   7      77.179 194.538 263.414  1.00  0.00           H  
REMARK-SIMTK-COORDS    77.179199860   194.537626242   263.413824625
ATOM    215  H3'  DC A   7      77.901 196.734 264.061  1.00  0.00           H  
REMARK-SIMTK-COORDS    77.901136966   196.733979138   264.061477134
ATOM    216  H4'  DC A   7      76.197 197.202 266.033  1.00  0.00           H  
REMARK-SIMTK-COORDS    76.196962625   197.201563329   266.033400013
ATOM    217 1H5'  DC A   7      74.180 196.639 264.501  1.00  0.00           H  
REMARK-SIMTK-COORDS    74.180043059   196.638682219   264.500770469
ATOM    218 2H5'  DC A   7      75.327 197.914 264.036  1.00  0.00           H  
REMARK-SIMTK-COORDS    75.327077095   197.913504607   264.036388300
ATOM    219  H41  DC A   7      72.828 190.167 262.422  1.00  0.00           H  
REMARK-SIMTK-COORDS    72.828318047   190.167094611   262.421945242
ATOM    220  H42  DC A   7      72.926 189.335 263.998  1.00  0.00           H  
REMARK-SIMTK-COORDS    72.925786376   189.335073606   263.997575267
ATOM    221  H6   DC A   7      75.439 193.989 262.949  1.00  0.00           H  
REMARK-SIMTK-COORDS    75.438970215   193.989198158   262.949052186
ATOM    222  H5   DC A   7      73.986 192.251 261.974  1.00  0.00           H  
REMARK-SIMTK-COORDS    73.986103081   192.251437525   261.973839864
ATOM    223  P    DC A   8      80.084 195.631 265.554  1.00  0.00           P  
REMARK-SIMTK-COORDS    80.083742122   195.631255909   265.553919779
ATOM    224  OP1  DC A   8      80.286 195.252 264.135  1.00  0.00           O  
REMARK-SIMTK-COORDS    80.286434466   195.251575721   264.135127416
ATOM    225  OP2  DC A   8      81.187 196.379 266.188  1.00  0.00           O  
REMARK-SIMTK-COORDS    81.186536980   196.379169524   266.188026020
ATOM    226  O5'  DC A   8      79.746 194.326 266.407  1.00  0.00           O  
REMARK-SIMTK-COORDS    79.745826626   194.326238832   266.407063112
ATOM    227  O3'  DC A   8      81.614 192.401 269.673  1.00  0.00           O  
REMARK-SIMTK-COORDS    81.613915974   192.401361083   269.673053595
ATOM    228  C1'  DC A   8      79.685 191.249 267.695  1.00  0.00           C  
REMARK-SIMTK-COORDS    79.684879624   191.248700908   267.695187249
ATOM    229  C2'  DC A   8      81.017 191.924 267.396  1.00  0.00           C  
REMARK-SIMTK-COORDS    81.017105302   191.924224499   267.396089234
ATOM    230  C3'  DC A   8      81.086 192.984 268.483  1.00  0.00           C  
REMARK-SIMTK-COORDS    81.086353195   192.983789023   268.483460720
ATOM    231  C4'  DC A   8      79.627 193.403 268.643  1.00  0.00           C  
REMARK-SIMTK-COORDS    79.626577203   193.402778410   268.642893925
ATOM    232  C5'  DC A   8      79.133 194.485 267.712  1.00  0.00           C  
REMARK-SIMTK-COORDS    79.132565393   194.485108294   267.712075815
ATOM    233  O4'  DC A   8      78.869 192.178 268.381  1.00  0.00           O  
REMARK-SIMTK-COORDS    78.869279759   192.178410180   268.381014143
ATOM    234  N4   DC A   8      76.891 189.466 263.277  1.00  0.00           N  
REMARK-SIMTK-COORDS    76.890555573   189.465712052   263.277012531
ATOM    235  C4   DC A   8      77.569 189.919 264.319  1.00  0.00           C  
REMARK-SIMTK-COORDS    77.569418428   189.919328727   264.319330686
ATOM    236  N3   DC A   8      77.576 189.188 265.440  1.00  0.00           N  
REMARK-SIMTK-COORDS    77.575934112   189.187973891   265.439846036
ATOM    237  C2   DC A   8      78.252 189.605 266.539  1.00  0.00           C  
REMARK-SIMTK-COORDS    78.252268612   189.605171899   266.538841244
ATOM    238  O2   DC A   8      78.276 188.952 267.590  1.00  0.00           O  
REMARK-SIMTK-COORDS    78.276083770   188.952150955   267.589567414
ATOM    239  N1   DC A   8      78.949 190.810 266.479  1.00  0.00           N  
REMARK-SIMTK-COORDS    78.948891034   190.809915087   266.478666062
ATOM    240  C6   DC A   8      78.950 191.557 265.345  1.00  0.00           C  
REMARK-SIMTK-COORDS    78.949691969   191.556626695   265.345319631
ATOM    241  C5   DC A   8      78.282 191.156 264.230  1.00  0.00           C  
REMARK-SIMTK-COORDS    78.281536935   191.155904674   264.230492867
ATOM    242  H1'  DC A   8      79.823 190.382 268.342  1.00  0.00           H  
REMARK-SIMTK-COORDS    79.822791078   190.381738194   268.342310948
ATOM    243 1H2'  DC A   8      81.857 191.230 267.464  1.00  0.00           H  
REMARK-SIMTK-COORDS    81.857191010   191.230193251   267.463776979
ATOM    244 2H2'  DC A   8      81.041 192.371 266.403  1.00  0.00           H  
REMARK-SIMTK-COORDS    81.040655767   192.371063535   266.403056379
ATOM    245  H3'  DC A   8      81.708 193.830 268.189  1.00  0.00           H  
REMARK-SIMTK-COORDS    81.708366423   193.830352534   268.188903824
ATOM    246  H4'  DC A   8      79.511 193.766 269.665  1.00  0.00           H  
REMARK-SIMTK-COORDS    79.510890788   193.765509783   269.664783647
ATOM    247 1H5'  DC A   8      78.049 194.411 267.620  1.00  0.00           H  
REMARK-SIMTK-COORDS    78.049474885   194.411310099   267.620044419
ATOM    248 2H5'  DC A   8      79.393 195.459 268.125  1.00  0.00           H  
REMARK-SIMTK-COORDS    79.392755223   195.458714916   268.125070243
ATOM    249  H41  DC A   8      76.868 190.008 262.401  1.00  0.00           H  
REMARK-SIMTK-COORDS    76.868092545   190.007728870   262.400568476
ATOM    250  H42  DC A   8      76.382 188.572 263.343  1.00  0.00           H  
REMARK-SIMTK-COORDS    76.381978122   188.572349503   263.342772192
ATOM    251  H6   DC A   8      79.500 192.498 265.329  1.00  0.00           H  
REMARK-SIMTK-COORDS    79.499576942   192.498256526   265.328773364
ATOM    252  H5   DC A   8      78.288 191.749 263.316  1.00  0.00           H  
REMARK-SIMTK-COORDS    78.287856396   191.749117308   263.315766222
ATOM    253  P    DA A   9      83.183 191.674 269.521  1.00  0.00           P  
REMARK-SIMTK-COORDS    83.182621695   191.673604116   269.520717803
ATOM    254  OP1  DA A   9      83.817 191.921 268.203  1.00  0.00           O  
REMARK-SIMTK-COORDS    83.817083622   191.920549647   268.202674948
ATOM    255  OP2  DA A   9      84.069 191.781 270.696  1.00  0.00           O  
REMARK-SIMTK-COORDS    84.068709658   191.780999267   270.696118758
ATOM    256  O5'  DA A   9      82.467 190.249 269.504  1.00  0.00           O  
REMARK-SIMTK-COORDS    82.466748919   190.248632546   269.504189220
ATOM    257  O3'  DA A   9      82.955 186.702 271.751  1.00  0.00           O  
REMARK-SIMTK-COORDS    82.955130628   186.701845754   271.750611209
ATOM    258  C1'  DA A   9      81.711 187.030 269.048  1.00  0.00           C  
REMARK-SIMTK-COORDS    81.710593980   187.029845049   269.047852990
ATOM    259  C2'  DA A   9      83.119 187.430 269.467  1.00  0.00           C  
REMARK-SIMTK-COORDS    83.119105895   187.430264247   269.466926553
ATOM    260  C3'  DA A   9      82.910 187.855 270.913  1.00  0.00           C  
REMARK-SIMTK-COORDS    82.910044951   187.854603451   270.912890509
ATOM    261  C4'  DA A   9      81.523 188.494 270.882  1.00  0.00           C  
REMARK-SIMTK-COORDS    81.523168373   188.493587273   270.881938414
ATOM    262  C5'  DA A   9      81.467 189.957 270.514  1.00  0.00           C  
REMARK-SIMTK-COORDS    81.466773025   189.957350662   270.513708449
ATOM    263  O4'  DA A   9      80.796 187.728 269.869  1.00  0.00           O  
REMARK-SIMTK-COORDS    80.795574362   187.727778223   269.869260551
ATOM    264  N6   DA A   9      79.773 187.245 263.325  1.00  0.00           N  
REMARK-SIMTK-COORDS    79.772541129   187.244649331   263.325480032
ATOM    265  C6   DA A   9      79.889 186.684 264.542  1.00  0.00           C  
REMARK-SIMTK-COORDS    79.889390152   186.684094410   264.541724040
ATOM    266  C5   DA A   9      80.615 187.277 265.596  1.00  0.00           C  
REMARK-SIMTK-COORDS    80.615481310   187.277191208   265.596141803
ATOM    267  N7   DA A   9      81.323 188.462 265.691  1.00  0.00           N  
REMARK-SIMTK-COORDS    81.322534968   188.461851468   265.690726120
ATOM    268  C8   DA A   9      81.769 188.460 266.912  1.00  0.00           C  
REMARK-SIMTK-COORDS    81.768771156   188.460206404   266.911752147
ATOM    269  N9   DA A   9      81.391 187.360 267.632  1.00  0.00           N  
REMARK-SIMTK-COORDS    81.390626334   187.360095669   267.631904815
ATOM    270  C4   DA A   9      80.640 186.592 266.777  1.00  0.00           C  
REMARK-SIMTK-COORDS    80.639861061   186.592424968   266.776861425
ATOM    271  N3   DA A   9      80.058 185.410 267.051  1.00  0.00           N  
REMARK-SIMTK-COORDS    80.057851714   185.410264470   267.051340343
ATOM    272  C2   DA A   9      79.421 184.961 265.991  1.00  0.00           C  
REMARK-SIMTK-COORDS    79.421051467   184.960608581   265.991105450
ATOM    273  N1   DA A   9      79.297 185.506 264.785  1.00  0.00           N  
REMARK-SIMTK-COORDS    79.296774466   185.505570532   264.784845653
ATOM    274  H1'  DA A   9      81.547 185.963 269.195  1.00  0.00           H  
REMARK-SIMTK-COORDS    81.547391762   185.962783046   269.194692080
ATOM    275 1H2'  DA A   9      83.823 186.600 269.396  1.00  0.00           H  
REMARK-SIMTK-COORDS    83.823425038   186.600090159   269.395993275
ATOM    276 2H2'  DA A   9      83.513 188.248 268.866  1.00  0.00           H  
REMARK-SIMTK-COORDS    83.512768588   188.247632551   268.866209697
ATOM    277  H3'  DA A   9      83.666 188.570 271.241  1.00  0.00           H  
REMARK-SIMTK-COORDS    83.666019763   188.569816631   271.240974632
ATOM    278  H4'  DA A   9      81.103 188.387 271.882  1.00  0.00           H  
REMARK-SIMTK-COORDS    81.102845982   188.387047946   271.882076634
ATOM    279 1H5'  DA A   9      80.476 190.191 270.127  1.00  0.00           H  
REMARK-SIMTK-COORDS    80.475622471   190.191244470   270.126783048
ATOM    280 2H5'  DA A   9      81.656 190.558 271.402  1.00  0.00           H  
REMARK-SIMTK-COORDS    81.655699336   190.558289105   271.402387151
ATOM    281  H61  DA A   9      79.232 186.769 262.591  1.00  0.00           H  
REMARK-SIMTK-COORDS    79.231653149   186.769431518   262.590743873
ATOM    282  H62  DA A   9      80.227 188.148 263.131  1.00  0.00           H  
REMARK-SIMTK-COORDS    80.226808556   188.148346793   263.130734040
ATOM    283  H8   DA A   9      82.385 189.260 267.323  1.00  0.00           H  
REMARK-SIMTK-COORDS    82.384626465   189.259787665   267.322941938
ATOM    284  H2   DA A   9      78.921 184.001 266.121  1.00  0.00           H  
REMARK-SIMTK-COORDS    78.920728848   184.000623499   266.121170509
ATOM    285  P    DC A  10      84.468 186.070 271.571  1.00  0.00           P  
REMARK-SIMTK-COORDS    84.468280416   186.069808576   271.570817794
ATOM    286  OP1  DC A  10      85.511 186.687 270.717  1.00  0.00           O  
REMARK-SIMTK-COORDS    85.511115308   186.687235306   270.716714392
ATOM    287  OP2  DC A  10      84.934 185.491 272.846  1.00  0.00           O  
REMARK-SIMTK-COORDS    84.934430909   185.491104438   272.845740238
ATOM    288  O5'  DC A  10      83.677 184.971 270.728  1.00  0.00           O  
REMARK-SIMTK-COORDS    83.677198236   184.970602830   270.727582528
ATOM    289  O3'  DC A  10      83.113 180.804 271.153  1.00  0.00           O  
REMARK-SIMTK-COORDS    83.113471786   180.803769371   271.153396348
ATOM    290  C1'  DC A  10      82.838 182.471 268.682  1.00  0.00           C  
REMARK-SIMTK-COORDS    82.838124478   182.471128556   268.682392664
ATOM    291  C2'  DC A  10      84.065 182.346 269.577  1.00  0.00           C  
REMARK-SIMTK-COORDS    84.064838473   182.345801509   269.576866199
ATOM    292  C3'  DC A  10      83.439 182.177 270.951  1.00  0.00           C  
REMARK-SIMTK-COORDS    83.438853617   182.177096600   270.951468183
ATOM    293  C4'  DC A  10      82.196 183.060 270.869  1.00  0.00           C  
REMARK-SIMTK-COORDS    82.195571313   183.059929901   270.869179212
ATOM    294  C5'  DC A  10      82.385 184.520 271.207  1.00  0.00           C  
REMARK-SIMTK-COORDS    82.384519444   184.519982432   271.207488557
ATOM    295  O4'  DC A  10      81.770 182.954 269.473  1.00  0.00           O  
REMARK-SIMTK-COORDS    81.769815513   182.954053681   269.473227843
ATOM    296  N4   DC A  10      83.406 185.843 264.345  1.00  0.00           N  
REMARK-SIMTK-COORDS    83.406144757   185.843117948   264.344812175
ATOM    297  C4   DC A  10      83.287 185.055 265.402  1.00  0.00           C  
REMARK-SIMTK-COORDS    83.287401435   185.055486864   265.402445051
ATOM    298  N3   DC A  10      82.598 183.916 265.271  1.00  0.00           N  
REMARK-SIMTK-COORDS    82.597639274   183.916383067   265.271495823
ATOM    299  C2   DC A  10      82.442 183.073 266.322  1.00  0.00           C  
REMARK-SIMTK-COORDS    82.441767911   183.072933002   266.322004798
ATOM    300  O2   DC A  10      81.809 182.014 266.233  1.00  0.00           O  
REMARK-SIMTK-COORDS    81.808716551   182.013545634   266.232711013
ATOM    301  N1   DC A  10      83.021 183.411 267.543  1.00  0.00           N  
REMARK-SIMTK-COORDS    83.020508016   183.410813865   267.543154426
ATOM    302  C6   DC A  10      83.724 184.563 267.684  1.00  0.00           C  
REMARK-SIMTK-COORDS    83.723931134   184.562949733   267.683980059
ATOM    303  C5   DC A  10      83.896 185.422 266.643  1.00  0.00           C  
REMARK-SIMTK-COORDS    83.896002336   185.421565327   266.643298185
ATOM    304  H1'  DC A  10      82.546 181.500 268.281  1.00  0.00           H  
REMARK-SIMTK-COORDS    82.546256578   181.500039983   268.280879135
ATOM    305 1H2'  DC A  10      84.683 181.485 269.313  1.00  0.00           H  
REMARK-SIMTK-COORDS    84.682620860   181.485010088   269.313450080
ATOM    306 2H2'  DC A  10      84.700 183.230 269.535  1.00  0.00           H  
REMARK-SIMTK-COORDS    84.699749391   183.229788870   269.534575867
ATOM    307  H3'  DC A  10      84.106 182.511 271.747  1.00  0.00           H  
REMARK-SIMTK-COORDS    84.106237287   182.511215038   271.747268351
ATOM    308  H4'  DC A  10      81.468 182.648 271.569  1.00  0.00           H  
REMARK-SIMTK-COORDS    81.467890139   182.648401667   271.569422470
ATOM    309 1H5'  DC A  10      81.594 185.102 270.735  1.00  0.00           H  
REMARK-SIMTK-COORDS    81.594220531   185.102215057   270.734800712
ATOM    310 2H5'  DC A  10      82.328 184.647 272.288  1.00  0.00           H  
REMARK-SIMTK-COORDS    82.327947655   184.647421024   272.287642267
ATOM    311  H41  DC A  10      83.932 186.727 264.416  1.00  0.00           H  
REMARK-SIMTK-COORDS    83.932168245   186.726662284   264.416154283
ATOM    312  H42  DC A  10      82.970 185.575 263.451  1.00  0.00           H  
REMARK-SIMTK-COORDS    82.970091106   185.574550714   263.451055578
ATOM    313  H6   DC A  10      84.162 184.804 268.653  1.00  0.00           H  
REMARK-SIMTK-COORDS    84.161533437   184.804234619   268.653309636
ATOM    314  H5   DC A  10      84.468 186.343 266.751  1.00  0.00           H  
REMARK-SIMTK-COORDS    84.468208978   186.343328675   266.750991682
ATOM    315  P    DC A  11      84.453 179.930 271.087  1.00  0.00           P  
REMARK-SIMTK-COORDS    84.453452013   179.929846270   271.087232623
ATOM    316  OP1  DC A  11      85.763 180.607 270.928  1.00  0.00           O  
REMARK-SIMTK-COORDS    85.762594793   180.607368597   270.928104754
ATOM    317  OP2  DC A  11      84.426 178.784 272.017  1.00  0.00           O  
REMARK-SIMTK-COORDS    84.426013136   178.784117673   272.016842806
ATOM    318  O5'  DC A  11      83.911 179.485 269.654  1.00  0.00           O  
REMARK-SIMTK-COORDS    83.910956260   179.485222899   269.654361932
ATOM    319  O3'  DC A  11      82.939 175.754 267.923  1.00  0.00           O  
REMARK-SIMTK-COORDS    82.939243757   175.754407715   267.922773390
ATOM    320  C1'  DC A  11      83.622 178.321 266.541  1.00  0.00           C  
REMARK-SIMTK-COORDS    83.622343532   178.320568775   266.540762493
ATOM    321  C2'  DC A  11      84.469 177.570 267.561  1.00  0.00           C  
REMARK-SIMTK-COORDS    84.469258178   177.569966204   267.560541079
ATOM    322  C3'  DC A  11      83.411 176.980 268.478  1.00  0.00           C  
REMARK-SIMTK-COORDS    83.411244843   176.979726712   268.478187048
ATOM    323  C4'  DC A  11      82.333 178.061 268.493  1.00  0.00           C  
REMARK-SIMTK-COORDS    82.333119913   178.061085601   268.493239880
ATOM    324  C5'  DC A  11      82.503 179.166 269.509  1.00  0.00           C  
REMARK-SIMTK-COORDS    82.503369297   179.165696402   269.509486959
ATOM    325  O4'  DC A  11      82.390 178.645 267.153  1.00  0.00           O  
REMARK-SIMTK-COORDS    82.389514376   178.645269348   267.152826878
ATOM    326  N4   DC A  11      85.842 182.991 264.599  1.00  0.00           N  
REMARK-SIMTK-COORDS    85.842094982   182.990645705   264.598946599
ATOM    327  C4   DC A  11      85.322 181.878 265.094  1.00  0.00           C  
REMARK-SIMTK-COORDS    85.321918611   181.878147287   265.093733235
ATOM    328  N3   DC A  11      84.635 181.078 264.271  1.00  0.00           N  
REMARK-SIMTK-COORDS    84.634883636   181.077662063   264.270517984
ATOM    329  C2   DC A  11      84.078 179.927 264.723  1.00  0.00           C  
REMARK-SIMTK-COORDS    84.078146739   179.926953001   264.723492246
ATOM    330  O2   DC A  11      83.436 179.167 263.988  1.00  0.00           O  
REMARK-SIMTK-COORDS    83.436319762   179.167034478   263.987550013
ATOM    331  N1   DC A  11      84.240 179.588 266.065  1.00  0.00           N  
REMARK-SIMTK-COORDS    84.240453686   179.587626500   266.064694684
ATOM    332  C6   DC A  11      84.938 180.393 266.906  1.00  0.00           C  
REMARK-SIMTK-COORDS    84.937986988   180.392509312   266.905922330
ATOM    333  C5   DC A  11      85.508 181.549 266.473  1.00  0.00           C  
REMARK-SIMTK-COORDS    85.507779524   181.548969536   266.472581569
ATOM    334  H1'  DC A  11      83.412 177.696 265.672  1.00  0.00           H  
REMARK-SIMTK-COORDS    83.411546709   177.695814358   265.672051023
ATOM    335 1H2'  DC A  11      85.076 176.788 267.099  1.00  0.00           H  
REMARK-SIMTK-COORDS    85.075809254   176.788121298   267.099217619
ATOM    336 2H2'  DC A  11      85.144 178.230 268.104  1.00  0.00           H  
REMARK-SIMTK-COORDS    85.143976290   178.230032982   268.104049422
ATOM    337  H3'  DC A  11      83.798 176.796 269.482  1.00  0.00           H  
REMARK-SIMTK-COORDS    83.798122565   176.796379411   269.481702567
ATOM    338  H4'  DC A  11      81.386 177.562 268.701  1.00  0.00           H  
REMARK-SIMTK-COORDS    81.386320813   177.561602803   268.701336967
ATOM    339 1H5'  DC A  11      81.959 180.048 269.174  1.00  0.00           H  
REMARK-SIMTK-COORDS    81.959406597   180.047983549   269.173816034
ATOM    340 2H5'  DC A  11      82.100 178.837 270.466  1.00  0.00           H  
REMARK-SIMTK-COORDS    82.100042874   178.837144505   270.466333053
ATOM    341  H41  DC A  11      86.377 183.626 265.210  1.00  0.00           H  
REMARK-SIMTK-COORDS    86.376595145   183.626162974   265.209576090
ATOM    342  H42  DC A  11      85.710 183.223 263.604  1.00  0.00           H  
REMARK-SIMTK-COORDS    85.710040988   183.222935116   263.604122307
ATOM    343  H6   DC A  11      85.044 180.104 267.952  1.00  0.00           H  
REMARK-SIMTK-COORDS    85.044394030   180.104127446   267.952262351
ATOM    344  H5   DC A  11      86.076 182.193 267.144  1.00  0.00           H  
REMARK-SIMTK-COORDS    86.076365249   182.192963343   267.143884966
ATOM    345  P    DT A  12      84.096 174.621 267.741  1.00  0.00           P  
REMARK-SIMTK-COORDS    84.095845163   174.620836314   267.740546515
ATOM    346  OP1  DT A  12      85.418 175.001 268.294  1.00  0.00           O  
REMARK-SIMTK-COORDS    85.417611222   175.001472379   268.293585096
ATOM    347  OP2  DT A  12      83.683 173.220 267.960  1.00  0.00           O  
REMARK-SIMTK-COORDS    83.682728030   173.220364818   267.959772023
ATOM    348  O5'  DT A  12      84.055 174.966 266.184  1.00  0.00           O  
REMARK-SIMTK-COORDS    84.055115132   174.965846770   266.183816336
ATOM    349  O3'  DT A  12      83.519 172.653 262.687  1.00  0.00           O  
REMARK-SIMTK-COORDS    83.519315961   172.652965372   262.687091456
ATOM    350  C1'  DT A  12      84.787 175.352 262.952  1.00  0.00           C  
REMARK-SIMTK-COORDS    84.787172958   175.352169528   262.951599594
ATOM    351  C2'  DT A  12      85.186 174.073 263.675  1.00  0.00           C  
REMARK-SIMTK-COORDS    85.185870527   174.073216670   263.675091014
ATOM    352  C3'  DT A  12      83.843 173.386 263.867  1.00  0.00           C  
REMARK-SIMTK-COORDS    83.843222928   173.385743986   263.866553104
ATOM    353  C4'  DT A  12      82.892 174.557 264.098  1.00  0.00           C  
REMARK-SIMTK-COORDS    82.891767698   174.557417365   264.098381569
ATOM    354  C5'  DT A  12      82.767 175.050 265.522  1.00  0.00           C  
REMARK-SIMTK-COORDS    82.767321765   175.049948061   265.521516391
ATOM    355  O4'  DT A  12      83.440 175.637 263.276  1.00  0.00           O  
REMARK-SIMTK-COORDS    83.440383137   175.636508594   263.276004394
ATOM    356  O4   DT A  12      87.817 179.781 264.237  1.00  0.00           O  
REMARK-SIMTK-COORDS    87.817036945   179.780818982   264.236632761
ATOM    357  C4   DT A  12      87.140 178.774 264.000  1.00  0.00           C  
REMARK-SIMTK-COORDS    87.140457517   178.773616616   264.000174157
ATOM    358  N3   DT A  12      86.684 178.512 262.729  1.00  0.00           N  
REMARK-SIMTK-COORDS    86.683650756   178.512339561   262.728881553
ATOM    359  C2   DT A  12      85.925 177.430 262.330  1.00  0.00           C  
REMARK-SIMTK-COORDS    85.924890297   177.429664617   262.330336033
ATOM    360  O2   DT A  12      85.566 177.282 261.176  1.00  0.00           O  
REMARK-SIMTK-COORDS    85.566341750   177.281983627   261.176206810
ATOM    361  N1   DT A  12      85.605 176.536 263.331  1.00  0.00           N  
REMARK-SIMTK-COORDS    85.605149209   176.536269564   263.330950302
ATOM    362  C6   DT A  12      86.017 176.715 264.629  1.00  0.00           C  
REMARK-SIMTK-COORDS    86.016772997   176.714803692   264.628512794
ATOM    363  C5   DT A  12      86.762 177.782 264.979  1.00  0.00           C  
REMARK-SIMTK-COORDS    86.762127152   177.781976785   264.978965034
ATOM    364  C7   DT A  12      87.232 178.028 266.380  1.00  0.00           C  
REMARK-SIMTK-COORDS    87.232371901   178.028252766   266.379680928
ATOM    365  H1'  DT A  12      84.852 175.225 261.870  1.00  0.00           H  
REMARK-SIMTK-COORDS    84.851600381   175.224827844   261.870186536
ATOM    366 1H2'  DT A  12      85.866 173.457 263.084  1.00  0.00           H  
REMARK-SIMTK-COORDS    85.865889129   173.457093941   263.083709171
ATOM    367 2H2'  DT A  12      85.670 174.272 264.630  1.00  0.00           H  
REMARK-SIMTK-COORDS    85.669745138   174.271999892   264.630016975
ATOM    368  H3'  DT A  12      83.849 172.709 264.722  1.00  0.00           H  
REMARK-SIMTK-COORDS    83.848959352   172.708884110   264.722050505
ATOM    369  H4'  DT A  12      81.903 174.233 263.773  1.00  0.00           H  
REMARK-SIMTK-COORDS    81.903216741   174.232969200   263.772667900
ATOM    370 1H5'  DT A  12      82.424 176.084 265.514  1.00  0.00           H  
REMARK-SIMTK-COORDS    82.424339338   176.084336695   265.514221986
ATOM    371 2H5'  DT A  12      82.040 174.436 266.051  1.00  0.00           H  
REMARK-SIMTK-COORDS    82.040067008   174.436002516   266.050594254
ATOM    372  H3   DT A  12      86.931 179.196 261.999  1.00  0.00           H  
REMARK-SIMTK-COORDS    86.931012048   179.196493390   261.999468824
ATOM    373  H6   DT A  12      85.736 175.984 265.387  1.00  0.00           H  
REMARK-SIMTK-COORDS    85.736251910   175.984214665   265.386877215
ATOM    374  H71  DT A  12      87.723 179.002 266.434  1.00  0.00           H  
REMARK-SIMTK-COORDS    87.722571131   179.001909793   266.434111700
ATOM    375  H72  DT A  12      86.379 178.015 267.058  1.00  0.00           H  
REMARK-SIMTK-COORDS    86.378877598   178.015222430   267.057887892
ATOM    376  H73  DT A  12      87.938 177.250 266.669  1.00  0.00           H  
REMARK-SIMTK-COORDS    87.938093655   177.249827826   266.669345248
ATOM    377  P    DC A  13      84.767 171.507 262.531  1.00  0.00           P  
REMARK-SIMTK-COORDS    84.767023589   171.506599305   262.530597625
ATOM    378  OP1  DC A  13      85.855 171.367 263.528  1.00  0.00           O  
REMARK-SIMTK-COORDS    85.855458812   171.366959329   263.527604366
ATOM    379  OP2  DC A  13      84.233 170.248 261.974  1.00  0.00           O  
REMARK-SIMTK-COORDS    84.233180236   170.248409717   261.974187491
ATOM    380  O5'  DC A  13      85.251 172.465 261.351  1.00  0.00           O  
REMARK-SIMTK-COORDS    85.251037927   172.465007431   261.350642548
ATOM    381  O3'  DC A  13      85.761 171.951 257.187  1.00  0.00           O  
REMARK-SIMTK-COORDS    85.761143752   171.950763177   257.186876116
ATOM    382  C1'  DC A  13      87.012 174.004 258.971  1.00  0.00           C  
REMARK-SIMTK-COORDS    87.011804300   174.004120329   258.970505730
ATOM    383  C2'  DC A  13      87.087 172.490 259.116  1.00  0.00           C  
REMARK-SIMTK-COORDS    87.086627223   172.489566120   259.115915762
ATOM    384  C3'  DC A  13      85.722 172.055 258.608  1.00  0.00           C  
REMARK-SIMTK-COORDS    85.721721083   172.054633864   258.608260207
ATOM    385  C4'  DC A  13      84.808 173.183 259.080  1.00  0.00           C  
REMARK-SIMTK-COORDS    84.808156526   173.183488664   259.080492821
ATOM    386  C5'  DC A  13      84.254 173.058 260.480  1.00  0.00           C  
REMARK-SIMTK-COORDS    84.253831946   173.058459077   260.480135583
ATOM    387  O4'  DC A  13      85.649 174.379 259.015  1.00  0.00           O  
REMARK-SIMTK-COORDS    85.649005104   174.379248076   259.014986348
ATOM    388  N4   DC A  13      89.700 176.889 262.838  1.00  0.00           N  
REMARK-SIMTK-COORDS    89.699607728   176.888932176   262.838468675
ATOM    389  C4   DC A  13      89.046 176.176 261.934  1.00  0.00           C  
REMARK-SIMTK-COORDS    89.046172372   176.176192036   261.933994392
ATOM    390  N3   DC A  13      89.059 176.597 260.664  1.00  0.00           N  
REMARK-SIMTK-COORDS    89.059382521   176.596641101   260.663748323
ATOM    391  C2   DC A  13      88.405 175.907 259.696  1.00  0.00           C  
REMARK-SIMTK-COORDS    88.405179525   175.907459177   259.696112174
ATOM    392  O2   DC A  13      88.398 176.271 258.514  1.00  0.00           O  
REMARK-SIMTK-COORDS    88.397720606   176.271364121   258.513510569
ATOM    393  N1   DC A  13      87.722 174.745 260.048  1.00  0.00           N  
REMARK-SIMTK-COORDS    87.722108286   174.745469061   260.047541618
ATOM    394  C6   DC A  13      87.706 174.311 261.333  1.00  0.00           C  
REMARK-SIMTK-COORDS    87.705763695   174.310513821   261.333076446
ATOM    395  C5   DC A  13      88.358 174.984 262.319  1.00  0.00           C  
REMARK-SIMTK-COORDS    88.357762974   174.983652480   262.318789024
ATOM    396  H1'  DC A  13      87.417 174.325 258.010  1.00  0.00           H  
REMARK-SIMTK-COORDS    87.417142102   174.325123869   258.010260453
ATOM    397 1H2'  DC A  13      87.890 172.056 258.517  1.00  0.00           H  
REMARK-SIMTK-COORDS    87.889836432   172.055718250   258.517053513
ATOM    398 2H2'  DC A  13      87.244 172.180 260.148  1.00  0.00           H  
REMARK-SIMTK-COORDS    87.244209595   172.180350205   260.148333950
ATOM    399  H3'  DC A  13      85.415 171.097 259.032  1.00  0.00           H  
REMARK-SIMTK-COORDS    85.415005576   171.097300640   259.032256311
ATOM    400  H4'  DC A  13      83.964 173.217 258.391  1.00  0.00           H  
REMARK-SIMTK-COORDS    83.964016286   173.217361146   258.390930706
ATOM    401 1H5'  DC A  13      83.987 174.048 260.849  1.00  0.00           H  
REMARK-SIMTK-COORDS    83.986759000   174.048141747   260.849190123
ATOM    402 2H5'  DC A  13      83.364 172.431 260.458  1.00  0.00           H  
REMARK-SIMTK-COORDS    83.364024251   172.430822629   260.458050374
ATOM    403  H41  DC A  13      89.707 176.589 263.825  1.00  0.00           H  
REMARK-SIMTK-COORDS    89.707063501   176.588898430   263.824554454
ATOM    404  H42  DC A  13      90.198 177.745 262.557  1.00  0.00           H  
REMARK-SIMTK-COORDS    90.198172307   177.745372955   262.557373404
ATOM    405  H6   DC A  13      87.158 173.400 261.580  1.00  0.00           H  
REMARK-SIMTK-COORDS    87.158290477   173.400232629   261.580008067
ATOM    406  H5   DC A  13      88.354 174.632 263.351  1.00  0.00           H  
REMARK-SIMTK-COORDS    88.354001997   174.631751030   263.350688837
ATOM    407  P    DA A  14      86.993 170.785 256.636  1.00  0.00           P  
REMARK-SIMTK-COORDS    86.992788933   170.784793792   256.635540644
ATOM    408  OP1  DA A  14      87.666 170.014 257.709  1.00  0.00           O  
REMARK-SIMTK-COORDS    87.666463906   170.013861141   257.709126169
ATOM    409  OP2  DA A  14      86.633 170.026 255.422  1.00  0.00           O  
REMARK-SIMTK-COORDS    86.632648000   170.025996483   255.421959929
ATOM    410  O5'  DA A  14      87.890 172.044 256.246  1.00  0.00           O  
REMARK-SIMTK-COORDS    87.890127618   172.044430849   256.246453544
ATOM    411  O3'  DA A  14      89.778 173.303 252.681  1.00  0.00           O  
REMARK-SIMTK-COORDS    89.778108741   173.303310502   252.680591194
ATOM    412  C1'  DA A  14      90.422 174.087 255.497  1.00  0.00           C  
REMARK-SIMTK-COORDS    90.421757187   174.086530563   255.497262991
ATOM    413  C2'  DA A  14      90.382 172.678 254.920  1.00  0.00           C  
REMARK-SIMTK-COORDS    90.382230885   172.677501115   254.920255465
ATOM    414  C3'  DA A  14      89.257 172.784 253.902  1.00  0.00           C  
REMARK-SIMTK-COORDS    89.256948216   172.784397030   253.901975456
ATOM    415  C4'  DA A  14      88.283 173.751 254.573  1.00  0.00           C  
REMARK-SIMTK-COORDS    88.283056293   173.751068677   254.572621001
ATOM    416  C5'  DA A  14      87.278 173.141 255.521  1.00  0.00           C  
REMARK-SIMTK-COORDS    87.277905958   173.140950666   255.520674700
ATOM    417  O4'  DA A  14      89.143 174.665 255.326  1.00  0.00           O  
REMARK-SIMTK-COORDS    89.142786631   174.664503054   255.326195407
ATOM    418  N6   DA A  14      92.408 175.327 261.071  1.00  0.00           N  
REMARK-SIMTK-COORDS    92.408062436   175.326649027   261.070811202
ATOM    419  C6   DA A  14      92.295 175.551 259.750  1.00  0.00           C  
REMARK-SIMTK-COORDS    92.294600295   175.551349835   259.750295814
ATOM    420  C5   DA A  14      91.551 174.717 258.889  1.00  0.00           C  
REMARK-SIMTK-COORDS    91.551493579   174.717110463   258.888549867
ATOM    421  N7   DA A  14      90.804 173.575 259.112  1.00  0.00           N  
REMARK-SIMTK-COORDS    90.804226035   173.575132835   259.111640247
ATOM    422  C8   DA A  14      90.356 173.262 257.932  1.00  0.00           C  
REMARK-SIMTK-COORDS    90.356449211   173.261988617   257.932034120
ATOM    423  N9   DA A  14      90.747 174.130 256.949  1.00  0.00           N  
REMARK-SIMTK-COORDS    90.747387243   174.129903341   256.949309089
ATOM    424  C4   DA A  14      91.523 175.076 257.572  1.00  0.00           C  
REMARK-SIMTK-COORDS    91.522697079   175.076193355   257.571800750
ATOM    425  N3   DA A  14      92.129 176.131 256.996  1.00  0.00           N  
REMARK-SIMTK-COORDS    92.128830724   176.131055657   256.996088558
ATOM    426  C2   DA A  14      92.791 176.822 257.899  1.00  0.00           C  
REMARK-SIMTK-COORDS    92.791262687   176.822486149   257.898812641
ATOM    427  N1   DA A  14      92.910 176.612 259.206  1.00  0.00           N  
REMARK-SIMTK-COORDS    92.909661273   176.611929144   259.206152888
ATOM    428  H1'  DA A  14      91.144 174.706 254.967  1.00  0.00           H  
REMARK-SIMTK-COORDS    91.143945728   174.706174184   254.966882474
ATOM    429 1H2'  DA A  14      91.323 172.400 254.443  1.00  0.00           H  
REMARK-SIMTK-COORDS    91.322997667   172.399613141   254.442738829
ATOM    430 2H2'  DA A  14      90.163 171.927 255.677  1.00  0.00           H  
REMARK-SIMTK-COORDS    90.163176559   171.926725721   255.676743079
ATOM    431  H3'  DA A  14      88.786 171.819 253.713  1.00  0.00           H  
REMARK-SIMTK-COORDS    88.785678790   171.818615970   253.712663351
ATOM    432  H4'  DA A  14      87.729 174.246 253.775  1.00  0.00           H  
REMARK-SIMTK-COORDS    87.728508011   174.246112909   253.775309637
ATOM    433 1H5'  DA A  14      86.940 173.902 256.223  1.00  0.00           H  
REMARK-SIMTK-COORDS    86.939862446   173.902367990   256.222648519
ATOM    434 2H5'  DA A  14      86.425 172.774 254.951  1.00  0.00           H  
REMARK-SIMTK-COORDS    86.424730137   172.774053795   254.951422819
ATOM    435  H61  DA A  14      92.963 175.966 261.655  1.00  0.00           H  
REMARK-SIMTK-COORDS    92.963200159   175.966194720   261.654791008
ATOM    436  H62  DA A  14      91.940 174.513 261.495  1.00  0.00           H  
REMARK-SIMTK-COORDS    91.940488919   174.512936582   261.495312160
ATOM    437  H8   DA A  14      89.728 172.391 257.744  1.00  0.00           H  
REMARK-SIMTK-COORDS    89.728371463   172.391430130   257.744068002
ATOM    438  H2   DA A  14      93.320 177.697 257.519  1.00  0.00           H  
REMARK-SIMTK-COORDS    93.319774871   177.697362867   257.519238406
ATOM    439  P    DT A  15      91.088 172.182 252.033  1.00  0.00           P  
REMARK-SIMTK-COORDS    91.087963913   172.182484763   252.032592865
ATOM    440  OP1  DT A  15      91.338 170.916 252.762  1.00  0.00           O  
REMARK-SIMTK-COORDS    91.337692278   170.916486426   252.762445558
ATOM    441  OP2  DT A  15      91.132 172.098 250.559  1.00  0.00           O  
REMARK-SIMTK-COORDS    91.132009902   172.098344946   250.559152523
ATOM    442  O5'  DT A  15      92.105 173.299 252.547  1.00  0.00           O  
REMARK-SIMTK-COORDS    92.104511030   173.298611434   252.547367781
ATOM    443  O3'  DT A  15      95.118 175.598 250.678  1.00  0.00           O  
REMARK-SIMTK-COORDS    95.118317888   175.597639303   250.677869164
ATOM    444  C1'  DT A  15      94.804 174.962 253.586  1.00  0.00           C  
REMARK-SIMTK-COORDS    94.803964443   174.961635750   253.586444484
ATOM    445  C2'  DT A  15      94.916 173.972 252.435  1.00  0.00           C  
REMARK-SIMTK-COORDS    94.915737240   173.971991008   252.434823831
ATOM    446  C3'  DT A  15      94.202 174.709 251.313  1.00  0.00           C  
REMARK-SIMTK-COORDS    94.201608137   174.709246453   251.313015901
ATOM    447  C4'  DT A  15      93.091 175.455 252.050  1.00  0.00           C  
REMARK-SIMTK-COORDS    93.090932743   175.454642348   252.049640043
ATOM    448  C5'  DT A  15      91.806 174.692 252.276  1.00  0.00           C  
REMARK-SIMTK-COORDS    91.806227347   174.692049528   252.276290076
ATOM    449  O4'  DT A  15      93.677 175.782 253.350  1.00  0.00           O  
REMARK-SIMTK-COORDS    93.676507322   175.781999183   253.350278700
ATOM    450  O4   DT A  15      94.220 172.662 258.568  1.00  0.00           O  
REMARK-SIMTK-COORDS    94.219950934   172.662078539   258.567938924
ATOM    451  C4   DT A  15      94.319 173.139 257.432  1.00  0.00           C  
REMARK-SIMTK-COORDS    94.318886233   173.139119851   257.431817278
ATOM    452  N3   DT A  15      95.073 174.267 257.203  1.00  0.00           N  
REMARK-SIMTK-COORDS    95.073339151   174.266699372   257.202714205
ATOM    453  C2   DT A  15      95.268 174.898 255.990  1.00  0.00           C  
REMARK-SIMTK-COORDS    95.267874751   174.897739176   255.989995909
ATOM    454  O2   DT A  15      95.957 175.896 255.884  1.00  0.00           O  
REMARK-SIMTK-COORDS    95.957201190   175.895770329   255.884431340
ATOM    455  N1   DT A  15      94.626 174.317 254.916  1.00  0.00           N  
REMARK-SIMTK-COORDS    94.626009790   174.317445762   254.916270187
ATOM    456  C6   DT A  15      93.852 173.191 255.049  1.00  0.00           C  
REMARK-SIMTK-COORDS    93.852028260   173.191309272   255.049485039
ATOM    457  C5   DT A  15      93.690 172.599 256.250  1.00  0.00           C  
REMARK-SIMTK-COORDS    93.690130688   172.599121664   256.249622953
ATOM    458  C7   DT A  15      92.853 171.374 256.452  1.00  0.00           C  
REMARK-SIMTK-COORDS    92.852705125   171.373758286   256.452082874
ATOM    459  H1'  DT A  15      95.683 175.606 253.634  1.00  0.00           H  
REMARK-SIMTK-COORDS    95.682964027   175.605788063   253.633863131
ATOM    460 1H2'  DT A  15      95.953 173.758 252.171  1.00  0.00           H  
REMARK-SIMTK-COORDS    95.953286715   173.758219438   252.171085697
ATOM    461 2H2'  DT A  15      94.431 173.022 252.657  1.00  0.00           H  
REMARK-SIMTK-COORDS    94.431410643   173.022487534   252.657093709
ATOM    462  H3'  DT A  15      93.790 174.024 250.571  1.00  0.00           H  
REMARK-SIMTK-COORDS    93.789831652   174.023944417   250.570823711
ATOM    463  H4'  DT A  15      92.852 176.337 251.455  1.00  0.00           H  
REMARK-SIMTK-COORDS    92.851923789   176.336639804   251.455044208
ATOM    464 1H5'  DT A  15      91.276 175.126 253.124  1.00  0.00           H  
REMARK-SIMTK-COORDS    91.276237729   175.126335214   253.123731488
ATOM    465 2H5'  DT A  15      91.182 174.769 251.387  1.00  0.00           H  
REMARK-SIMTK-COORDS    91.182439464   174.769125358   251.387076944
ATOM    466  H3   DT A  15      95.539 174.685 258.021  1.00  0.00           H  
REMARK-SIMTK-COORDS    95.539096573   174.684944981   258.020905891
ATOM    467  H6   DT A  15      93.360 172.770 254.173  1.00  0.00           H  
REMARK-SIMTK-COORDS    93.360188208   172.770210048   254.172936235
ATOM    468  H71  DT A  15      92.789 171.147 257.518  1.00  0.00           H  
REMARK-SIMTK-COORDS    92.789049091   171.147332774   257.517890266
ATOM    469  H72  DT A  15      91.851 171.549 256.060  1.00  0.00           H  
REMARK-SIMTK-COORDS    91.850729322   171.548559083   256.059557499
ATOM    470  H73  DT A  15      93.306 170.532 255.929  1.00  0.00           H  
REMARK-SIMTK-COORDS    93.305897506   170.532054284   255.928589760
ATOM    471  P    DT A  16      96.544 174.628 249.999  1.00  0.00           P  
REMARK-SIMTK-COORDS    96.544265441   174.628259217   249.999443143
ATOM    472  OP1  DT A  16      96.506 173.149 250.094  1.00  0.00           O  
REMARK-SIMTK-COORDS    96.506218149   173.149291948   250.094360060
ATOM    473  OP2  DT A  16      97.074 175.181 248.737  1.00  0.00           O  
REMARK-SIMTK-COORDS    97.073570150   175.181278415   248.736885305
ATOM    474  O5'  DT A  16      97.359 175.217 251.238  1.00  0.00           O  
REMARK-SIMTK-COORDS    97.358753380   175.216533678   251.238250051
ATOM    475  O3'  DT A  16     100.878 177.530 251.593  1.00  0.00           O  
REMARK-SIMTK-COORDS   100.877738869   177.530452201   251.593367211
ATOM    476  C1'  DT A  16      99.599 175.769 253.648  1.00  0.00           C  
REMARK-SIMTK-COORDS    99.598935521   175.768555532   253.648485486
ATOM    477  C2'  DT A  16     100.063 175.369 252.254  1.00  0.00           C  
REMARK-SIMTK-COORDS   100.063034163   175.369447974   252.254410306
ATOM    478  C3'  DT A  16      99.781 176.631 251.453  1.00  0.00           C  
REMARK-SIMTK-COORDS    99.780651535   176.630571388   251.453281861
ATOM    479  C4'  DT A  16      98.507 177.167 252.102  1.00  0.00           C  
REMARK-SIMTK-COORDS    98.506784582   177.167082108   252.102319019
ATOM    480  C5'  DT A  16      97.202 176.619 251.574  1.00  0.00           C  
REMARK-SIMTK-COORDS    97.201614299   176.619022964   251.573596307
ATOM    481  O4'  DT A  16      98.634 176.794 253.512  1.00  0.00           O  
REMARK-SIMTK-COORDS    98.634467331   176.793733166   253.511584318
ATOM    482  O4   DT A  16      97.336 171.688 256.593  1.00  0.00           O  
REMARK-SIMTK-COORDS    97.336221425   171.687620320   256.593042281
ATOM    483  C4   DT A  16      97.819 172.582 255.890  1.00  0.00           C  
REMARK-SIMTK-COORDS    97.818818793   172.582373320   255.889731646
ATOM    484  N3   DT A  16      98.634 173.547 256.435  1.00  0.00           N  
REMARK-SIMTK-COORDS    98.633774945   173.547312016   256.435499714
ATOM    485  C2   DT A  16      99.236 174.595 255.767  1.00  0.00           C  
REMARK-SIMTK-COORDS    99.235723046   174.594683863   255.766611309
ATOM    486  O2   DT A  16      99.945 175.403 256.337  1.00  0.00           O  
REMARK-SIMTK-COORDS    99.945050221   175.403080270   256.337339972
ATOM    487  N1   DT A  16      98.973 174.656 254.414  1.00  0.00           N  
REMARK-SIMTK-COORDS    98.973368470   174.656158129   254.414202720
ATOM    488  C6   DT A  16      98.172 173.737 253.783  1.00  0.00           C  
REMARK-SIMTK-COORDS    98.171912705   173.737249836   253.783129661
ATOM    489  C5   DT A  16      97.606 172.724 254.469  1.00  0.00           C  
REMARK-SIMTK-COORDS    97.605865390   172.723984749   254.468777019
ATOM    490  C7   DT A  16      96.719 171.698 253.832  1.00  0.00           C  
REMARK-SIMTK-COORDS    96.719155294   171.698486195   253.831686034
ATOM    491  H1'  DT A  16     100.428 176.165 254.237  1.00  0.00           H  
REMARK-SIMTK-COORDS   100.427604034   176.164577220   254.236954956
ATOM    492 1H2'  DT A  16     101.124 175.112 252.228  1.00  0.00           H  
REMARK-SIMTK-COORDS   101.123711403   175.112453748   252.228280585
ATOM    493 2H2'  DT A  16      99.509 174.518 251.862  1.00  0.00           H  
REMARK-SIMTK-COORDS    99.509368439   174.517842268   251.862294266
ATOM    494  H3'  DT A  16      99.622 176.416 250.395  1.00  0.00           H  
REMARK-SIMTK-COORDS    99.622452092   176.415926744   250.395478187
ATOM    495  H4'  DT A  16      98.501 178.246 251.945  1.00  0.00           H  
REMARK-SIMTK-COORDS    98.500612520   178.245951106   251.945498770
ATOM    496 1H5'  DT A  16      96.431 176.731 252.336  1.00  0.00           H  
REMARK-SIMTK-COORDS    96.430799384   176.730808519   252.335828789
ATOM    497 2H5'  DT A  16      96.911 177.180 250.686  1.00  0.00           H  
REMARK-SIMTK-COORDS    96.910988994   177.179689141   250.686498584
ATOM    498  H3   DT A  16      98.811 173.483 257.448  1.00  0.00           H  
REMARK-SIMTK-COORDS    98.811092715   173.483356206   257.448300317
ATOM    499  H6   DT A  16      97.989 173.828 252.713  1.00  0.00           H  
REMARK-SIMTK-COORDS    97.989334588   173.828399253   252.712650322
ATOM    500  H71  DT A  16      96.299 171.050 254.602  1.00  0.00           H  
REMARK-SIMTK-COORDS    96.299304201   171.049718366   254.602459259
ATOM    501  H72  DT A  16      95.909 172.198 253.299  1.00  0.00           H  
REMARK-SIMTK-COORDS    95.909234745   172.197678389   253.299311299
ATOM    502  H73  DT A  16      97.300 171.100 253.130  1.00  0.00           H  
REMARK-SIMTK-COORDS    97.299940073   171.099834628   253.130116835
ATOM    503  P    DC A  17     102.323 176.624 250.942  1.00  0.00           P  
REMARK-SIMTK-COORDS   102.322592204   176.624029650   250.941643382
ATOM    504  OP1  DC A  17     102.228 175.270 250.344  1.00  0.00           O  
REMARK-SIMTK-COORDS   102.227516489   175.270487743   250.344066681
ATOM    505  OP2  DC A  17     103.239 177.566 250.270  1.00  0.00           O  
REMARK-SIMTK-COORDS   103.238587163   177.565749171   250.269527633
ATOM    506  O5'  DC A  17     102.706 176.495 252.485  1.00  0.00           O  
REMARK-SIMTK-COORDS   102.706139124   176.494614972   252.484774485
ATOM    507  O3'  DC A  17     105.967 177.842 254.812  1.00  0.00           O  
REMARK-SIMTK-COORDS   105.966694904   177.841973596   254.811791190
ATOM    508  C1'  DC A  17     104.063 175.608 255.401  1.00  0.00           C  
REMARK-SIMTK-COORDS   104.063366461   175.607767542   255.401219854
ATOM    509  C2'  DC A  17     104.943 175.767 254.168  1.00  0.00           C  
REMARK-SIMTK-COORDS   104.942824391   175.767092305   254.167612798
ATOM    510  C3'  DC A  17     104.956 177.275 253.981  1.00  0.00           C  
REMARK-SIMTK-COORDS   104.956337877   177.275310495   253.980678918
ATOM    511  C4'  DC A  17     103.551 177.684 254.418  1.00  0.00           C  
REMARK-SIMTK-COORDS   103.551457586   177.684329548   254.417636334
ATOM    512  C5'  DC A  17     102.476 177.629 253.359  1.00  0.00           C  
REMARK-SIMTK-COORDS   102.475598629   177.629314955   253.358670376
ATOM    513  O4'  DC A  17     103.213 176.735 255.479  1.00  0.00           O  
REMARK-SIMTK-COORDS   103.213089290   176.735135402   255.478624256
ATOM    514  N4   DC A  17     100.901 171.080 255.485  1.00  0.00           N  
REMARK-SIMTK-COORDS   100.900806436   171.080206200   255.484684740
ATOM    515  C4   DC A  17     101.653 172.168 255.433  1.00  0.00           C  
REMARK-SIMTK-COORDS   101.653320165   172.168365269   255.432887737
ATOM    516  N3   DC A  17     102.227 172.598 256.563  1.00  0.00           N  
REMARK-SIMTK-COORDS   102.227440726   172.597615282   256.562758087
ATOM    517  C2   DC A  17     103.006 173.708 256.569  1.00  0.00           C  
REMARK-SIMTK-COORDS   103.006237989   173.707889676   256.568970464
ATOM    518  O2   DC A  17     103.549 174.130 257.597  1.00  0.00           O  
REMARK-SIMTK-COORDS   103.549351543   174.130350027   257.597359456
ATOM    519  N1   DC A  17     103.205 174.393 255.372  1.00  0.00           N  
REMARK-SIMTK-COORDS   103.204834009   174.392766854   255.372386629
ATOM    520  C6   DC A  17     102.628 173.963 254.221  1.00  0.00           C  
REMARK-SIMTK-COORDS   102.628395887   173.962787665   254.221347973
ATOM    521  C5   DC A  17     101.847 172.850 254.191  1.00  0.00           C  
REMARK-SIMTK-COORDS   101.846817281   172.850101370   254.191147122
ATOM    522  H1'  DC A  17     104.666 175.579 256.310  1.00  0.00           H  
REMARK-SIMTK-COORDS   104.665942269   175.578798406   256.309777053
ATOM    523 1H2'  DC A  17     105.950 175.377 254.325  1.00  0.00           H  
REMARK-SIMTK-COORDS   105.950483358   175.377350822   254.324870491
ATOM    524 2H2'  DC A  17     104.529 175.262 253.296  1.00  0.00           H  
REMARK-SIMTK-COORDS   104.528575617   175.261847572   253.296142940
ATOM    525  H3'  DC A  17     105.143 177.556 252.943  1.00  0.00           H  
REMARK-SIMTK-COORDS   105.142545653   177.555948978   252.942939690
ATOM    526  H4'  DC A  17     103.617 178.714 254.771  1.00  0.00           H  
REMARK-SIMTK-COORDS   103.616823373   178.713837574   254.771269672
ATOM    527 1H5'  DC A  17     101.504 177.530 253.841  1.00  0.00           H  
REMARK-SIMTK-COORDS   101.503579909   177.529834509   253.840629138
ATOM    528 2H5'  DC A  17     102.497 178.551 252.779  1.00  0.00           H  
REMARK-SIMTK-COORDS   102.496655310   178.550929525   252.778708135
ATOM    529  H41  DC A  17     100.446 170.726 254.630  1.00  0.00           H  
REMARK-SIMTK-COORDS   100.446361443   170.726202326   254.629932142
ATOM    530  H42  DC A  17     100.767 170.589 256.380  1.00  0.00           H  
REMARK-SIMTK-COORDS   100.766746419   170.588827974   256.380032355
ATOM    531  H6   DC A  17     102.797 174.522 253.300  1.00  0.00           H  
REMARK-SIMTK-COORDS   102.797175302   174.521968648   253.300400559
ATOM    532  H5   DC A  17     101.390 172.497 253.266  1.00  0.00           H  
REMARK-SIMTK-COORDS   101.389865479   172.497124721   253.266339826
ATOM    533  P    DC A  18     107.528 177.159 254.358  1.00  0.00           P  
REMARK-SIMTK-COORDS   107.528305990   177.159010734   254.358339881
ATOM    534  OP1  DC A  18     107.619 176.239 253.200  1.00  0.00           O  
REMARK-SIMTK-COORDS   107.618945175   176.238575576   253.199548848
ATOM    535  OP2  DC A  18     108.624 178.138 254.495  1.00  0.00           O  
REMARK-SIMTK-COORDS   108.624385858   178.137503393   254.495391115
ATOM    536  O5'  DC A  18     107.384 176.307 255.700  1.00  0.00           O  
REMARK-SIMTK-COORDS   107.383973407   176.307364847   255.699599508
ATOM    537  O3'  DC A  18     109.718 175.953 259.205  1.00  0.00           O  
REMARK-SIMTK-COORDS   109.717782798   175.952712289   259.205189514
ATOM    538  C1'  DC A  18     107.701 174.027 258.115  1.00  0.00           C  
REMARK-SIMTK-COORDS   107.701425310   174.027197822   258.115025066
ATOM    539  C2'  DC A  18     108.938 174.565 257.407  1.00  0.00           C  
REMARK-SIMTK-COORDS   108.938048250   174.565175470   257.406533178
ATOM    540  C3'  DC A  18     109.029 175.979 257.957  1.00  0.00           C  
REMARK-SIMTK-COORDS   109.028952527   175.978810734   257.957188020
ATOM    541  C4'  DC A  18     107.563 176.377 258.114  1.00  0.00           C  
REMARK-SIMTK-COORDS   107.563127349   176.377191325   258.113924906
ATOM    542  C5'  DC A  18     106.893 176.966 256.895  1.00  0.00           C  
REMARK-SIMTK-COORDS   106.892758348   176.966142051   256.895052294
ATOM    543  O4'  DC A  18     106.885 175.128 258.464  1.00  0.00           O  
REMARK-SIMTK-COORDS   106.885385068   175.128352659   258.463532381
ATOM    544  N4   DC A  18     104.635 170.499 255.173  1.00  0.00           N  
REMARK-SIMTK-COORDS   104.635254387   170.498594103   255.173067272
ATOM    545  C4   DC A  18     105.375 171.362 255.851  1.00  0.00           C  
REMARK-SIMTK-COORDS   105.375411619   171.361773730   255.851402149
ATOM    546  N3   DC A  18     105.553 171.154 257.161  1.00  0.00           N  
REMARK-SIMTK-COORDS   105.552717823   171.154159210   257.161339445
ATOM    547  C2   DC A  18     106.299 172.007 257.906  1.00  0.00           C  
REMARK-SIMTK-COORDS   106.298962563   172.007265157   257.906055518
ATOM    548  O2   DC A  18     106.480 171.843 259.119  1.00  0.00           O  
REMARK-SIMTK-COORDS   106.480124298   171.843061613   259.119005073
ATOM    549  N1   DC A  18     106.886 173.104 257.280  1.00  0.00           N  
REMARK-SIMTK-COORDS   106.886076978   173.104278731   257.279822428
ATOM    550  C6   DC A  18     106.714 173.321 255.951  1.00  0.00           C  
REMARK-SIMTK-COORDS   106.713503958   173.320883482   255.951156204
ATOM    551  C5   DC A  18     105.972 172.477 255.184  1.00  0.00           C  
REMARK-SIMTK-COORDS   105.972458717   172.476588141   255.184432441
ATOM    552  H1'  DC A  18     107.973 173.506 259.034  1.00  0.00           H  
REMARK-SIMTK-COORDS   107.972936169   173.506472311   259.034013530
ATOM    553 1H2'  DC A  18     109.834 173.988 257.643  1.00  0.00           H  
REMARK-SIMTK-COORDS   109.834230241   173.988311194   257.643367395
ATOM    554 2H2'  DC A  18     108.826 174.567 256.323  1.00  0.00           H  
REMARK-SIMTK-COORDS   108.826330884   174.566625157   256.323089074
ATOM    555  H3'  DC A  18     109.548 176.651 257.272  1.00  0.00           H  
REMARK-SIMTK-COORDS   109.547815161   176.650790790   257.271944727
ATOM    556  H4'  DC A  18     107.521 177.123 258.909  1.00  0.00           H  
REMARK-SIMTK-COORDS   107.520653670   177.122533174   258.908832143
ATOM    557 1H5'  DC A  18     105.815 176.825 256.976  1.00  0.00           H  
REMARK-SIMTK-COORDS   105.815462897   176.824891372   256.975574068
ATOM    558 2H5'  DC A  18     107.113 178.032 256.845  1.00  0.00           H  
REMARK-SIMTK-COORDS   107.112892014   178.031609294   256.845115098
ATOM    559  H41  DC A  18     104.482 170.633 254.163  1.00  0.00           H  
REMARK-SIMTK-COORDS   104.481783250   170.633023285   254.162712678
ATOM    560  H42  DC A  18     104.210 169.694 255.656  1.00  0.00           H  
REMARK-SIMTK-COORDS   104.209918462   169.694042004   255.655620141
ATOM    561  H6   DC A  18     107.181 174.191 255.489  1.00  0.00           H  
REMARK-SIMTK-COORDS   107.180786232   174.190978813   255.488667943
ATOM    562  H5   DC A  18     105.840 172.643 254.115  1.00  0.00           H  
REMARK-SIMTK-COORDS   105.839568284   172.642975905   254.115170432
ATOM    563  P    DG A  19     111.323 175.294 259.270  1.00  0.00           P  
REMARK-SIMTK-COORDS   111.323169238   175.293602686   259.269551625
ATOM    564  OP1  DG A  19     111.802 175.014 257.895  1.00  0.00           O  
REMARK-SIMTK-COORDS   111.801981597   175.014352967   257.894737703
ATOM    565  OP2  DG A  19     112.310 175.896 260.188  1.00  0.00           O  
REMARK-SIMTK-COORDS   112.309503644   175.896366483   260.187716231
ATOM    566  O5'  DG A  19     110.731 173.956 259.906  1.00  0.00           O  
REMARK-SIMTK-COORDS   110.730759276   173.956449576   259.905520176
ATOM    567  O3'  DG A  19     111.731 171.631 263.290  1.00  0.00           O  
REMARK-SIMTK-COORDS   111.730713924   171.631091285   263.289997317
ATOM    568  C1'  DG A  19     110.203 170.801 260.854  1.00  0.00           C  
REMARK-SIMTK-COORDS   110.203217199   170.800722362   260.853639953
ATOM    569  C2'  DG A  19     111.608 171.387 260.904  1.00  0.00           C  
REMARK-SIMTK-COORDS   111.608136131   171.387206032   260.903926139
ATOM    570  C3'  DG A  19     111.508 172.348 262.078  1.00  0.00           C  
REMARK-SIMTK-COORDS   111.508224585   172.347927963   262.077546629
ATOM    571  C4'  DG A  19     110.077 172.870 261.970  1.00  0.00           C  
REMARK-SIMTK-COORDS   110.077405000   172.869620824   261.969946114
ATOM    572  C5'  DG A  19     109.863 174.059 261.064  1.00  0.00           C  
REMARK-SIMTK-COORDS   109.862852051   174.059079431   261.064119831
ATOM    573  O4'  DG A  19     109.319 171.736 261.441  1.00  0.00           O  
REMARK-SIMTK-COORDS   109.319180676   171.736058915   261.440581142
ATOM    574  N2   DG A  19     107.290 166.495 259.957  1.00  0.00           N  
REMARK-SIMTK-COORDS   107.290357107   166.495281138   259.957215976
ATOM    575  O6   DG A  19     107.657 168.540 255.873  1.00  0.00           O  
REMARK-SIMTK-COORDS   107.656664543   168.539626732   255.872604004
ATOM    576  C6   DG A  19     107.960 168.598 257.065  1.00  0.00           C  
REMARK-SIMTK-COORDS   107.959821290   168.597856464   257.064711921
ATOM    577  C5   DG A  19     108.730 169.570 257.741  1.00  0.00           C  
REMARK-SIMTK-COORDS   108.729694493   169.570467585   257.741359436
ATOM    578  N7   DG A  19     109.354 170.723 257.258  1.00  0.00           N  
REMARK-SIMTK-COORDS   109.353996596   170.722504505   257.257892974
ATOM    579  C8   DG A  19     109.918 171.244 258.317  1.00  0.00           C  
REMARK-SIMTK-COORDS   109.917716771   171.243877419   258.317113371
ATOM    580  N9   DG A  19     109.718 170.522 259.475  1.00  0.00           N  
REMARK-SIMTK-COORDS   109.718226386   170.522089970   259.474695102
ATOM    581  C4   DG A  19     108.950 169.442 259.101  1.00  0.00           C  
REMARK-SIMTK-COORDS   108.949563725   169.442143497   259.100888563
ATOM    582  N3   DG A  19     108.515 168.457 259.930  1.00  0.00           N  
REMARK-SIMTK-COORDS   108.514806114   168.457366447   259.929960322
ATOM    583  C2   DG A  19     107.797 167.537 259.292  1.00  0.00           C  
REMARK-SIMTK-COORDS   107.796896548   167.537404015   259.291508304
ATOM    584  N1   DG A  19     107.519 167.590 257.940  1.00  0.00           N  
REMARK-SIMTK-COORDS   107.518640606   167.590296064   257.939660287
ATOM    585  H1'  DG A  19     110.145 169.877 261.430  1.00  0.00           H  
REMARK-SIMTK-COORDS   110.145262919   169.876647451   261.430038999
ATOM    586 1H2'  DG A  19     112.368 170.625 261.078  1.00  0.00           H  
REMARK-SIMTK-COORDS   112.367974335   170.624758753   261.078184711
ATOM    587 2H2'  DG A  19     111.871 171.909 259.985  1.00  0.00           H  
REMARK-SIMTK-COORDS   111.870943140   171.909094684   259.984991587
ATOM    588  H3'  DG A  19     112.231 173.162 262.001  1.00  0.00           H  
REMARK-SIMTK-COORDS   112.230973502   173.161849478   262.001475796
ATOM    589  H4'  DG A  19     109.768 173.157 262.975  1.00  0.00           H  
REMARK-SIMTK-COORDS   109.768296171   173.157480672   262.974749796
ATOM    590 1H5'  DG A  19     108.822 174.082 260.743  1.00  0.00           H  
REMARK-SIMTK-COORDS   108.821751174   174.081678195   260.742710032
ATOM    591 2H5'  DG A  19     110.088 174.973 261.613  1.00  0.00           H  
REMARK-SIMTK-COORDS   110.087552890   174.972672028   261.612568644
ATOM    592  H21  DG A  19     107.461 166.398 260.967  1.00  0.00           H  
REMARK-SIMTK-COORDS   107.461426492   166.397504502   260.966534555
ATOM    593  H22  DG A  19     106.730 165.790 259.459  1.00  0.00           H  
REMARK-SIMTK-COORDS   106.729728176   165.789521134   259.459085452
ATOM    594  H8   DG A  19     110.494 172.169 258.287  1.00  0.00           H  
REMARK-SIMTK-COORDS   110.494089165   172.168720598   258.286947854
ATOM    595  H1   DG A  19     106.944 166.834 257.544  1.00  0.00           H  
REMARK-SIMTK-COORDS   106.943588634   166.833517051   257.544043356
ATOM    596  P    DC A  20     113.331 171.104 263.023  1.00  0.00           P  
REMARK-SIMTK-COORDS   113.330863396   171.104074429   263.022782889
ATOM    597  OP1  DC A  20     114.202 171.367 261.852  1.00  0.00           O  
REMARK-SIMTK-COORDS   114.201949805   171.366919834   261.852170331
ATOM    598  OP2  DC A  20     113.995 171.119 264.340  1.00  0.00           O  
REMARK-SIMTK-COORDS   113.995027269   171.118720028   264.340467926
ATOM    599  O5'  DC A  20     112.565 169.721 262.811  1.00  0.00           O  
REMARK-SIMTK-COORDS   112.564733130   169.720800421   262.811341557
ATOM    600  O3'  DC A  20     112.478 166.070 264.938  1.00  0.00           O  
REMARK-SIMTK-COORDS   112.478499027   166.069544062   264.937957808
ATOM    601  C1'  DC A  20     111.757 166.568 262.076  1.00  0.00           C  
REMARK-SIMTK-COORDS   111.756703273   166.567993982   262.075734796
ATOM    602  C2'  DC A  20     113.083 166.876 262.758  1.00  0.00           C  
REMARK-SIMTK-COORDS   113.083389416   166.876129584   262.758064137
ATOM    603  C3'  DC A  20     112.638 167.254 264.161  1.00  0.00           C  
REMARK-SIMTK-COORDS   112.637886646   167.254312889   264.161044419
ATOM    604  C4'  DC A  20     111.310 167.968 263.915  1.00  0.00           C  
REMARK-SIMTK-COORDS   111.310221845   167.967582256   263.915137960
ATOM    605  C5'  DC A  20     111.387 169.446 263.613  1.00  0.00           C  
REMARK-SIMTK-COORDS   111.387311159   169.445606595   263.612798268
ATOM    606  O4'  DC A  20     110.742 167.281 262.755  1.00  0.00           O  
REMARK-SIMTK-COORDS   110.741665518   167.281294981   262.754572805
ATOM    607  N4   DC A  20     111.484 167.898 256.722  1.00  0.00           N  
REMARK-SIMTK-COORDS   111.483635261   167.897815736   256.721804281
ATOM    608  C4   DC A  20     111.566 167.606 258.011  1.00  0.00           C  
REMARK-SIMTK-COORDS   111.566239313   167.605995641   258.010628397
ATOM    609  N3   DC A  20     110.985 166.482 258.446  1.00  0.00           N  
REMARK-SIMTK-COORDS   110.985169363   166.481867370   258.445565567
ATOM    610  C2   DC A  20     111.036 166.135 259.756  1.00  0.00           C  
REMARK-SIMTK-COORDS   111.035930078   166.134518241   259.755544549
ATOM    611  O2   DC A  20     110.508 165.103 260.188  1.00  0.00           O  
REMARK-SIMTK-COORDS   110.507555253   165.102716822   260.188251003
ATOM    612  N1   DC A  20     111.712 166.968 260.643  1.00  0.00           N  
REMARK-SIMTK-COORDS   111.712311557   166.968091045   260.643223814
ATOM    613  C6   DC A  20     112.307 168.109 260.210  1.00  0.00           C  
REMARK-SIMTK-COORDS   112.306682997   168.108769646   260.210063427
ATOM    614  C5   DC A  20     112.272 168.475 258.901  1.00  0.00           C  
REMARK-SIMTK-COORDS   112.271511100   168.474712426   258.900599102
ATOM    615  H1'  DC A  20     111.521 165.505 262.141  1.00  0.00           H  
REMARK-SIMTK-COORDS   111.521129909   165.505142138   262.141035242
ATOM    616 1H2'  DC A  20     113.751 166.013 262.773  1.00  0.00           H  
REMARK-SIMTK-COORDS   113.751357564   166.012642957   262.772706458
ATOM    617 2H2'  DC A  20     113.616 167.694 262.276  1.00  0.00           H  
REMARK-SIMTK-COORDS   113.616449594   167.694390045   262.275746126
ATOM    618  H3'  DC A  20     113.354 167.915 264.652  1.00  0.00           H  
REMARK-SIMTK-COORDS   113.353964531   167.914939747   264.652103090
ATOM    619  H4'  DC A  20     110.712 167.844 264.819  1.00  0.00           H  
REMARK-SIMTK-COORDS   110.712264995   167.844336012   264.818727452
ATOM    620 1H5'  DC A  20     110.494 169.747 263.067  1.00  0.00           H  
REMARK-SIMTK-COORDS   110.493507542   169.746573316   263.067330462
ATOM    621 2H5'  DC A  20     111.441 170.000 264.549  1.00  0.00           H  
REMARK-SIMTK-COORDS   111.441118712   170.000127637   264.548631672
ATOM    622  H41  DC A  20     111.922 168.757 256.358  1.00  0.00           H  
REMARK-SIMTK-COORDS   111.922024334   168.756984097   256.358368250
ATOM    623  H42  DC A  20     110.978 167.268 256.082  1.00  0.00           H  
REMARK-SIMTK-COORDS   110.978420899   167.267749727   256.082392620
ATOM    624  H6   DC A  20     112.825 168.745 260.929  1.00  0.00           H  
REMARK-SIMTK-COORDS   112.824775544   168.744888215   260.928566927
ATOM    625  H5   DC A  20     112.756 169.386 258.548  1.00  0.00           H  
REMARK-SIMTK-COORDS   112.755796524   169.385718978   258.548177919
ATOM    626  P    DA A  21     113.926 165.160 265.051  1.00  0.00           P  
REMARK-SIMTK-COORDS   113.925994053   165.160229802   265.050605860
ATOM    627  OP1  DA A  21     115.128 165.795 264.457  1.00  0.00           O  
REMARK-SIMTK-COORDS   115.127850703   165.795452861   264.456641838
ATOM    628  OP2  DA A  21     114.129 164.467 266.338  1.00  0.00           O  
REMARK-SIMTK-COORDS   114.129171530   164.467273350   266.337766794
ATOM    629  O5'  DA A  21     113.276 164.163 263.989  1.00  0.00           O  
REMARK-SIMTK-COORDS   113.276147638   164.162804111   263.989411897
ATOM    630  O3'  DA A  21     112.526 160.003 263.960  1.00  0.00           O  
REMARK-SIMTK-COORDS   112.525602298   160.003422135   263.960286815
ATOM    631  C1'  DA A  21     112.764 161.862 261.626  1.00  0.00           C  
REMARK-SIMTK-COORDS   112.763918522   161.862306115   261.625953350
ATOM    632  C2'  DA A  21     113.798 161.618 262.717  1.00  0.00           C  
REMARK-SIMTK-COORDS   113.798486670   161.617711102   262.716689811
ATOM    633  C3'  DA A  21     112.921 161.373 263.935  1.00  0.00           C  
REMARK-SIMTK-COORDS   112.921179353   161.372930498   263.935294065
ATOM    634  C4'  DA A  21     111.740 162.312 263.698  1.00  0.00           C  
REMARK-SIMTK-COORDS   111.740431912   162.312090078   263.697597273
ATOM    635  C5'  DA A  21     111.905 163.733 264.184  1.00  0.00           C  
REMARK-SIMTK-COORDS   111.904548959   163.732750120   264.183568094
ATOM    636  O4'  DA A  21     111.581 162.330 262.243  1.00  0.00           O  
REMARK-SIMTK-COORDS   111.581060062   162.330377150   262.243073573
ATOM    637  N6   DA A  21     113.866 165.199 256.707  1.00  0.00           N  
REMARK-SIMTK-COORDS   113.865738015   165.199231193   256.706739304
ATOM    638  C6   DA A  21     113.362 164.137 257.359  1.00  0.00           C  
REMARK-SIMTK-COORDS   113.362059413   164.136961133   257.358671191
ATOM    639  C5   DA A  21     113.496 163.954 258.751  1.00  0.00           C  
REMARK-SIMTK-COORDS   113.495778804   163.954094485   258.751311817
ATOM    640  N7   DA A  21     114.094 164.715 259.739  1.00  0.00           N  
REMARK-SIMTK-COORDS   114.094323349   164.715255727   259.738565073
ATOM    641  C8   DA A  21     113.889 164.031 260.825  1.00  0.00           C  
REMARK-SIMTK-COORDS   113.888786934   164.031479925   260.824953325
ATOM    642  N9   DA A  21     113.182 162.878 260.621  1.00  0.00           N  
REMARK-SIMTK-COORDS   113.182276392   162.877766655   260.620880923
ATOM    643  C4   DA A  21     112.926 162.829 259.273  1.00  0.00           C  
REMARK-SIMTK-COORDS   112.925816940   162.828820930   259.273328005
ATOM    644  N3   DA A  21     112.257 161.866 258.612  1.00  0.00           N  
REMARK-SIMTK-COORDS   112.256633178   161.866246929   258.612100824
ATOM    645  C2   DA A  21     112.207 162.148 257.328  1.00  0.00           C  
REMARK-SIMTK-COORDS   112.207014359   162.148152883   257.327628167
ATOM    646  N1   DA A  21     112.699 163.195 256.672  1.00  0.00           N  
REMARK-SIMTK-COORDS   112.698982338   163.194746719   256.671808184
ATOM    647  H1'  DA A  21     112.525 160.939 261.099  1.00  0.00           H  
REMARK-SIMTK-COORDS   112.525185844   160.939024685   261.099288267
ATOM    648 1H2'  DA A  21     114.429 160.753 262.503  1.00  0.00           H  
REMARK-SIMTK-COORDS   114.428639663   160.753206551   262.502621862
ATOM    649 2H2'  DA A  21     114.454 162.474 262.865  1.00  0.00           H  
REMARK-SIMTK-COORDS   114.453791638   162.473629281   262.864681262
ATOM    650  H3'  DA A  21     113.438 161.617 264.865  1.00  0.00           H  
REMARK-SIMTK-COORDS   113.437767284   161.617123359   264.864903529
ATOM    651  H4'  DA A  21     110.884 161.881 264.216  1.00  0.00           H  
REMARK-SIMTK-COORDS   110.883673563   161.881403401   264.216029640
ATOM    652 1H5'  DA A  21     111.233 164.383 263.623  1.00  0.00           H  
REMARK-SIMTK-COORDS   111.233327663   164.382589600   263.623239955
ATOM    653 2H5'  DA A  21     111.650 163.782 265.242  1.00  0.00           H  
REMARK-SIMTK-COORDS   111.650316320   163.781502820   265.241660216
ATOM    654  H61  DA A  21     113.741 165.284 255.689  1.00  0.00           H  
REMARK-SIMTK-COORDS   113.740629869   165.284033753   255.689200373
ATOM    655  H62  DA A  21     114.378 165.926 257.227  1.00  0.00           H  
REMARK-SIMTK-COORDS   114.378109095   165.925572856   257.227179181
ATOM    656  H8   DA A  21     114.245 164.348 261.805  1.00  0.00           H  
REMARK-SIMTK-COORDS   114.244517217   164.347854350   261.805283978
ATOM    657  H2   DA A  21     111.685 161.417 256.711  1.00  0.00           H  
REMARK-SIMTK-COORDS   111.684657308   161.416633445   256.710511142
ATOM    658  P    DG A  22     113.861 158.825 264.011  1.00  0.00           P  
REMARK-SIMTK-COORDS   113.860828168   158.824786211   264.010735103
ATOM    659  OP1  DG A  22     115.183 159.475 264.169  1.00  0.00           O  
REMARK-SIMTK-COORDS   115.183264531   159.475458458   264.169299583
ATOM    660  OP2  DG A  22     113.649 157.591 264.793  1.00  0.00           O  
REMARK-SIMTK-COORDS   113.649387958   157.590972880   264.793169574
ATOM    661  O5'  DG A  22     113.591 158.544 262.464  1.00  0.00           O  
REMARK-SIMTK-COORDS   113.591216114   158.543810728   262.464207987
ATOM    662  O3'  DG A  22     112.922 155.040 260.198  1.00  0.00           O  
REMARK-SIMTK-COORDS   112.921600940   155.039642146   260.198307710
ATOM    663  C1'  DG A  22     113.876 157.711 259.245  1.00  0.00           C  
REMARK-SIMTK-COORDS   113.876412773   157.711459585   259.245248460
ATOM    664  C2'  DG A  22     114.511 156.836 260.318  1.00  0.00           C  
REMARK-SIMTK-COORDS   114.511021556   156.836083909   260.318224749
ATOM    665  C3'  DG A  22     113.294 156.187 260.958  1.00  0.00           C  
REMARK-SIMTK-COORDS   113.294323047   156.187429924   260.957948709
ATOM    666  C4'  DG A  22     112.243 157.292 260.888  1.00  0.00           C  
REMARK-SIMTK-COORDS   112.242828754   157.292156848   260.887776228
ATOM    667  C5'  DG A  22     112.232 158.282 262.029  1.00  0.00           C  
REMARK-SIMTK-COORDS   112.231863110   158.282002614   262.028587831
ATOM    668  O4'  DG A  22     112.554 158.008 259.651  1.00  0.00           O  
REMARK-SIMTK-COORDS   112.554075390   158.008106135   259.650587418
ATOM    669  N2   DG A  22     114.304 159.634 254.352  1.00  0.00           N  
REMARK-SIMTK-COORDS   114.303621618   159.634046832   254.351752278
ATOM    670  O6   DG A  22     116.420 162.706 257.012  1.00  0.00           O  
REMARK-SIMTK-COORDS   116.420243532   162.706487650   257.012128961
ATOM    671  C6   DG A  22     115.806 161.639 256.989  1.00  0.00           C  
REMARK-SIMTK-COORDS   115.806195228   161.639323139   256.989312606
ATOM    672  C5   DG A  22     115.469 160.783 258.061  1.00  0.00           C  
REMARK-SIMTK-COORDS   115.469026871   160.782768027   258.061301336
ATOM    673  N7   DG A  22     115.732 160.902 259.428  1.00  0.00           N  
REMARK-SIMTK-COORDS   115.731793441   160.902215122   259.427818120
ATOM    674  C8   DG A  22     115.189 159.832 259.948  1.00  0.00           C  
REMARK-SIMTK-COORDS   115.189028228   159.831577024   259.948104569
ATOM    675  N9   DG A  22     114.584 159.002 259.028  1.00  0.00           N  
REMARK-SIMTK-COORDS   114.584210365   159.002212241   259.027714212
ATOM    676  C4   DG A  22     114.765 159.619 257.810  1.00  0.00           C  
REMARK-SIMTK-COORDS   114.765126803   159.619013471   257.809648743
ATOM    677  N3   DG A  22     114.330 159.146 256.613  1.00  0.00           N  
REMARK-SIMTK-COORDS   114.329987458   159.146088314   256.612503995
ATOM    678  C2   DG A  22     114.654 159.948 255.602  1.00  0.00           C  
REMARK-SIMTK-COORDS   114.654460179   159.948325334   255.602316282
ATOM    679  N1   DG A  22     115.346 161.133 255.762  1.00  0.00           N  
REMARK-SIMTK-COORDS   115.345734242   161.133442818   255.761544802
ATOM    680  H1'  DG A  22     113.825 157.184 258.292  1.00  0.00           H  
REMARK-SIMTK-COORDS   113.824956631   157.184455119   258.291766652
ATOM    681 1H2'  DG A  22     115.184 156.089 259.897  1.00  0.00           H  
REMARK-SIMTK-COORDS   115.184157372   156.088860083   259.896809600
ATOM    682 2H2'  DG A  22     115.078 157.418 261.043  1.00  0.00           H  
REMARK-SIMTK-COORDS   115.078221768   157.417598661   261.043483677
ATOM    683  H3'  DG A  22     113.485 155.891 261.990  1.00  0.00           H  
REMARK-SIMTK-COORDS   113.485460817   155.890623749   261.990418296
ATOM    684  H4'  DG A  22     111.269 156.802 260.864  1.00  0.00           H  
REMARK-SIMTK-COORDS   111.269342831   156.802474027   260.863736822
ATOM    685 1H5'  DG A  22     111.768 159.210 261.694  1.00  0.00           H  
REMARK-SIMTK-COORDS   111.768006698   159.209623592   261.693830382
ATOM    686 2H5'  DG A  22     111.653 157.871 262.855  1.00  0.00           H  
REMARK-SIMTK-COORDS   111.653388140   157.870854625   262.854579382
ATOM    687  H21  DG A  22     113.787 158.765 254.166  1.00  0.00           H  
REMARK-SIMTK-COORDS   113.787054092   158.764507009   254.165721400
ATOM    688  H22  DG A  22     114.552 160.262 253.574  1.00  0.00           H  
REMARK-SIMTK-COORDS   114.551710310   160.262142077   253.574266352
ATOM    689  H8   DG A  22     115.212 159.615 261.016  1.00  0.00           H  
REMARK-SIMTK-COORDS   115.212362306   159.614812633   261.016242537
ATOM    690  H1   DG A  22     115.537 161.688 254.916  1.00  0.00           H  
REMARK-SIMTK-COORDS   115.537238270   161.687927932   254.915504338
TER     691       DG A  22                                                                                                                          
ENDMDL                                                                                                                                              
MODEL        4                                                                                                                                      
ATOM      1  P    DG A   1      99.919 164.594 264.424  1.00  0.00           P  
REMARK-SIMTK-COORDS    99.919302082   164.593792504   264.424248464
ATOM      2  OP1  DG A   1      98.756 164.501 263.508  1.00  0.00           O  
REMARK-SIMTK-COORDS    98.756427240   164.501434676   263.507896385
ATOM      3  OP2  DG A   1      99.634 164.377 265.856  1.00  0.00           O  
REMARK-SIMTK-COORDS    99.633792594   164.377318484   265.856320155
ATOM      4  O5'  DG A   1     100.646 165.998 264.218  1.00  0.00           O  
REMARK-SIMTK-COORDS   100.646297529   165.997980574   264.217866571
ATOM      5  O3'  DG A   1     101.422 169.292 266.749  1.00  0.00           O  
REMARK-SIMTK-COORDS   101.422278538   169.291566601   266.749245949
ATOM      6  C1'  DG A   1     101.332 169.231 263.758  1.00  0.00           C  
REMARK-SIMTK-COORDS   101.331985621   169.230705615   263.757681120
ATOM      7  C2'  DG A   1     100.228 168.816 264.721  1.00  0.00           C  
REMARK-SIMTK-COORDS   100.228309216   168.815829675   264.721449945
ATOM      8  C3'  DG A   1     101.020 168.235 265.880  1.00  0.00           C  
REMARK-SIMTK-COORDS   101.020053613   168.234790044   265.880435603
ATOM      9  C4'  DG A   1     102.210 167.576 265.184  1.00  0.00           C  
REMARK-SIMTK-COORDS   102.209849103   167.575523362   265.183511551
ATOM     10  C5'  DG A   1     102.004 166.159 264.702  1.00  0.00           C  
REMARK-SIMTK-COORDS   102.004189237   166.158980675   264.701637258
ATOM     11  O4'  DG A   1     102.467 168.432 264.025  1.00  0.00           O  
REMARK-SIMTK-COORDS   102.467198926   168.431572836   264.025476850
ATOM     12  N2   DG A   1     102.937 172.802 260.223  1.00  0.00           N  
REMARK-SIMTK-COORDS   102.937048095   172.801816501   260.222925329
ATOM     13  O6   DG A   1     100.613 169.697 257.785  1.00  0.00           O  
REMARK-SIMTK-COORDS   100.612990301   169.696571768   257.784818786
ATOM     14  C6   DG A   1     101.002 170.017 258.908  1.00  0.00           C  
REMARK-SIMTK-COORDS   101.002114635   170.016761812   258.908418620
ATOM     15  C5   DG A   1     100.800 169.359 260.141  1.00  0.00           C  
REMARK-SIMTK-COORDS   100.799718019   169.359176409   260.141467706
ATOM     16  N7   DG A   1     100.113 168.178 260.432  1.00  0.00           N  
REMARK-SIMTK-COORDS   100.112575942   168.177519007   260.431907976
ATOM     17  C8   DG A   1     100.250 168.042 261.726  1.00  0.00           C  
REMARK-SIMTK-COORDS   100.249959158   168.042049459   261.725888986
ATOM     18  N9   DG A   1     100.977 169.049 262.324  1.00  0.00           N  
REMARK-SIMTK-COORDS   100.976835656   169.049337940   262.324044042
ATOM     19  C4   DG A   1     101.333 169.898 261.299  1.00  0.00           C  
REMARK-SIMTK-COORDS   101.332500464   169.897746889   261.299072433
ATOM     20  N3   DG A   1     102.060 171.038 261.434  1.00  0.00           N  
REMARK-SIMTK-COORDS   102.059533756   171.037646271   261.433701520
ATOM     21  C2   DG A   1     102.243 171.661 260.273  1.00  0.00           C  
REMARK-SIMTK-COORDS   102.242938053   171.660986115   260.272787957
ATOM     22  N1   DG A   1     101.758 171.192 259.070  1.00  0.00           N  
REMARK-SIMTK-COORDS   101.757713122   171.191754095   259.069890174
ATOM     23  H1'  DG A   1     101.612 170.273 263.910  1.00  0.00           H  
REMARK-SIMTK-COORDS   101.611954933   170.273118480   263.910175719
ATOM     24 1H2'  DG A   1      99.619 169.661 265.041  1.00  0.00           H  
REMARK-SIMTK-COORDS    99.618648849   169.661420276   265.040527948
ATOM     25 2H2'  DG A   1      99.558 168.074 264.287  1.00  0.00           H  
REMARK-SIMTK-COORDS    99.557893421   168.074261590   264.287001517
ATOM     26  H3'  DG A   1     100.441 167.504 266.445  1.00  0.00           H  
REMARK-SIMTK-COORDS   100.441255044   167.503624016   266.445220922
ATOM     27  H4'  DG A   1     103.031 167.567 265.900  1.00  0.00           H  
REMARK-SIMTK-COORDS   103.031270991   167.566920276   265.899609358
ATOM     28 1H5'  DG A   1     102.708 165.949 263.896  1.00  0.00           H  
REMARK-SIMTK-COORDS   102.707898321   165.948816889   263.896110282
ATOM     29 2H5'  DG A   1     102.185 165.470 265.526  1.00  0.00           H  
REMARK-SIMTK-COORDS   102.184740685   165.470153485   265.525833398
ATOM     30  H21  DG A   1     103.327 173.206 261.086  1.00  0.00           H  
REMARK-SIMTK-COORDS   103.326997310   173.206363167   261.086493858
ATOM     31  H22  DG A   1     103.082 173.278 259.320  1.00  0.00           H  
REMARK-SIMTK-COORDS   103.082409561   173.277616400   259.320121641
ATOM     32  H8   DG A   1      99.827 167.205 262.282  1.00  0.00           H  
REMARK-SIMTK-COORDS    99.827034899   167.205378742   262.282250544
ATOM     33  H1   DG A   1     101.965 171.744 258.225  1.00  0.00           H  
REMARK-SIMTK-COORDS   101.965300995   171.744186189   258.224951681
ATOM     34  P    DA A   2      99.960 169.943 267.281  1.00  0.00           P  
REMARK-SIMTK-COORDS    99.959867713   169.942717133   267.280525241
ATOM     35  OP1  DA A   2      98.619 169.425 266.917  1.00  0.00           O  
REMARK-SIMTK-COORDS    98.618985726   169.425444357   266.917150265
ATOM     36  OP2  DA A   2     100.123 170.391 268.678  1.00  0.00           O  
REMARK-SIMTK-COORDS   100.123432226   170.390861464   268.678115778
ATOM     37  O5'  DA A   2     100.365 171.115 266.280  1.00  0.00           O  
REMARK-SIMTK-COORDS   100.364502197   171.115451681   266.279694779
ATOM     38  O3'  DA A   2     101.275 175.212 266.784  1.00  0.00           O
[truncated: 65,814,561 more chars]
